# Supplementary material for: Concordance of Gene Expression and Functional Correlation Patterns across the NCI-60 Cell Lines and the Cancer Genome Atlas Glioblastoma Samples
Source: PLoS One. 2012 Jul 26;7(7):e40062. doi: 10.1371/journal.pone.0040062 (PMC3406063; doi:10.1371/journal.pone.0040062)
Supplement: Download S1 — Zip archive of HTGM results. (ZIP) [file pone.0040062.s007.zip]

Archive with 4,241 entries (4,033 files):
- work2026406846/
- work2026406846/Generated_Total2026406846.dir/
- work2026406846/Generated_Total2026406846.dir/Generated_Total.change.series.CIM
- __MACOSX/
- __MACOSX/work2026406846/
- __MACOSX/work2026406846/Generated_Total2026406846.dir/
- __MACOSX/work2026406846/Generated_Total2026406846.dir/._Generated_Total.change.series.CIM
- work2026406846/Generated_Total2026406846.dir/Generated_Total.change.series.CIM.1.dir/
- work2026406846/Generated_Total2026406846.dir/Generated_Total.change.series.CIM.1.dir/cgi_user_form.html
- __MACOSX/work2026406846/Generated_Total2026406846.dir/Generated_Total.change.series.CIM.1.dir/
- __MACOSX/work2026406846/Generated_Total2026406846.dir/Generated_Total.change.series.CIM.1.dir/._cgi_user_form.html
- work2026406846/Generated_Total2026406846.dir/Generated_Total.change.series.CIM.1.dir/cgi_user_info.html
- __MACOSX/work2026406846/Generated_Total2026406846.dir/Generated_Total.change.series.CIM.1.dir/._cgi_user_info.html
- work2026406846/Generated_Total2026406846.dir/Generated_Total.change.series.CIM.1.dir/cgi_user_matrix.gif
- __MACOSX/work2026406846/Generated_Total2026406846.dir/Generated_Total.change.series.CIM.1.dir/._cgi_user_matrix.gif
- work2026406846/Generated_Total2026406846.dir/Generated_Total.change.series.CIM.1.dir/cgi_user_matrix.html
- __MACOSX/work2026406846/Generated_Total2026406846.dir/Generated_Total.change.series.CIM.1.dir/._cgi_user_matrix.html
- work2026406846/Generated_Total2026406846.dir/Generated_Total.change.series.CIM.1.dir/cgi_user_matrix.ps
- __MACOSX/work2026406846/Generated_Total2026406846.dir/Generated_Total.change.series.CIM.1.dir/._cgi_user_matrix.ps
- work2026406846/Generated_Total2026406846.dir/Generated_Total.change.series.CIM.1.dir/cgi_user_matrix.txt
- __MACOSX/work2026406846/Generated_Total2026406846.dir/Generated_Total.change.series.CIM.1.dir/._cgi_user_matrix.txt
- work2026406846/Generated_Total2026406846.dir/Generated_Total.change.series.CIM.1.dir/cgi_user_x.html
- __MACOSX/work2026406846/Generated_Total2026406846.dir/Generated_Total.change.series.CIM.1.dir/._cgi_user_x.html
- work2026406846/Generated_Total2026406846.dir/Generated_Total.change.series.CIM.1.dir/cgi_user_x.txt
- __MACOSX/work2026406846/Generated_Total2026406846.dir/Generated_Total.change.series.CIM.1.dir/._cgi_user_x.txt
- work2026406846/Generated_Total2026406846.dir/Generated_Total.change.series.CIM.1.dir/cgi_user_y.html
- __MACOSX/work2026406846/Generated_Total2026406846.dir/Generated_Total.change.series.CIM.1.dir/._cgi_user_y.html
- work2026406846/Generated_Total2026406846.dir/Generated_Total.change.series.CIM.1.dir/cgi_user_y.txt
- __MACOSX/work2026406846/Generated_Total2026406846.dir/Generated_Total.change.series.CIM.1.dir/._cgi_user_y.txt
- work2026406846/Generated_Total2026406846.dir/Generated_Total.change.series.CIM.1.dir/cimlog.out
- __MACOSX/work2026406846/Generated_Total2026406846.dir/Generated_Total.change.series.CIM.1.dir/._cimlog.out
- work2026406846/Generated_Total2026406846.dir/Generated_Total.change.series.CIM.1.dir/col_Generated_Total.change.series.CIM
- __MACOSX/work2026406846/Generated_Total2026406846.dir/Generated_Total.change.series.CIM.1.dir/._col_Generated_Total.change.series.CIM
- work2026406846/Generated_Total2026406846.dir/Generated_Total.change.series.CIM.1.dir/data_Generated_Total.change.series.CIM
- __MACOSX/work2026406846/Generated_Total2026406846.dir/Generated_Total.change.series.CIM.1.dir/._data_Generated_Total.change.series.CIM
- work2026406846/Generated_Total2026406846.dir/Generated_Total.change.series.CIM.1.dir/Generated_Total.change.series.CIM
- __MACOSX/work2026406846/Generated_Total2026406846.dir/Generated_Total.change.series.CIM.1.dir/._Generated_Total.change.series.CIM
- work2026406846/Generated_Total2026406846.dir/Generated_Total.change.series.CIM.1.dir/menu.html
- __MACOSX/work2026406846/Generated_Total2026406846.dir/Generated_Total.change.series.CIM.1.dir/._menu.html
- work2026406846/Generated_Total2026406846.dir/Generated_Total.change.series.CIM.1.dir/r.in
- __MACOSX/work2026406846/Generated_Total2026406846.dir/Generated_Total.change.series.CIM.1.dir/._r.in
- work2026406846/Generated_Total2026406846.dir/Generated_Total.change.series.CIM.1.dir/RETURNCODE
- __MACOSX/work2026406846/Generated_Total2026406846.dir/Generated_Total.change.series.CIM.1.dir/._RETURNCODE
- work2026406846/Generated_Total2026406846.dir/Generated_Total.change.series.CIM.1.dir/row_Generated_Total.change.series.CIM
- __MACOSX/work2026406846/Generated_Total2026406846.dir/Generated_Total.change.series.CIM.1.dir/._row_Generated_Total.change.series.CIM
- work2026406846/Generated_Total2026406846.dir/Generated_Total.change.series.CIM.1.dir/userinputparam.txt
- __MACOSX/work2026406846/Generated_Total2026406846.dir/Generated_Total.change.series.CIM.1.dir/._userinputparam.txt
- work2026406846/Generated_Total2026406846.dir/Generated_Total.change.series.CIM.1.dir/xplclust.gif
- __MACOSX/work2026406846/Generated_Total2026406846.dir/Generated_Total.change.series.CIM.1.dir/._xplclust.gif
- work2026406846/Generated_Total2026406846.dir/Generated_Total.change.series.CIM.1.dir/xplot.png
- __MACOSX/work2026406846/Generated_Total2026406846.dir/Generated_Total.change.series.CIM.1.dir/._xplot.png
- work2026406846/Generated_Total2026406846.dir/Generated_Total.change.series.CIM.1.dir/yplclust.gif
- __MACOSX/work2026406846/Generated_Total2026406846.dir/Generated_Total.change.series.CIM.1.dir/._yplclust.gif
- work2026406846/Generated_Total2026406846.dir/Generated_Total.change.series.CIM.1.dir/yplot.png
- __MACOSX/work2026406846/Generated_Total2026406846.dir/Generated_Total.change.series.CIM.1.dir/._yplot.png
- __MACOSX/work2026406846/Generated_Total2026406846.dir/._Generated_Total.change.series.CIM.1.dir
- work2026406846/Generated_Total2026406846.dir/Generated_Total.change.series.CIM.2.dir/
- work2026406846/Generated_Total2026406846.dir/Generated_Total.change.series.CIM.2.dir/cgi_user_form.html
- __MACOSX/work2026406846/Generated_Total2026406846.dir/Generated_Total.change.series.CIM.2.dir/
- __MACOSX/work2026406846/Generated_Total2026406846.dir/Generated_Total.change.series.CIM.2.dir/._cgi_user_form.html
- work2026406846/Generated_Total2026406846.dir/Generated_Total.change.series.CIM.2.dir/cgi_user_info.html
- __MACOSX/work2026406846/Generated_Total2026406846.dir/Generated_Total.change.series.CIM.2.dir/._cgi_user_info.html
- work2026406846/Generated_Total2026406846.dir/Generated_Total.change.series.CIM.2.dir/cgi_user_matrix.gif
- __MACOSX/work2026406846/Generated_Total2026406846.dir/Generated_Total.change.series.CIM.2.dir/._cgi_user_matrix.gif
- work2026406846/Generated_Total2026406846.dir/Generated_Total.change.series.CIM.2.dir/cgi_user_matrix.html
- __MACOSX/work2026406846/Generated_Total2026406846.dir/Generated_Total.change.series.CIM.2.dir/._cgi_user_matrix.html
- work2026406846/Generated_Total2026406846.dir/Generated_Total.change.series.CIM.2.dir/cgi_user_matrix.ps
- __MACOSX/work2026406846/Generated_Total2026406846.dir/Generated_Total.change.series.CIM.2.dir/._cgi_user_matrix.ps
- work2026406846/Generated_Total2026406846.dir/Generated_Total.change.series.CIM.2.dir/cgi_user_matrix.txt
- __MACOSX/work2026406846/Generated_Total2026406846.dir/Generated_Total.change.series.CIM.2.dir/._cgi_user_matrix.txt
- work2026406846/Generated_Total2026406846.dir/Generated_Total.change.series.CIM.2.dir/cgi_user_x.html
- __MACOSX/work2026406846/Generated_Total2026406846.dir/Generated_Total.change.series.CIM.2.dir/._cgi_user_x.html
- work2026406846/Generated_Total2026406846.dir/Generated_Total.change.series.CIM.2.dir/cgi_user_x.txt
- __MACOSX/work2026406846/Generated_Total2026406846.dir/Generated_Total.change.series.CIM.2.dir/._cgi_user_x.txt
- work2026406846/Generated_Total2026406846.dir/Generated_Total.change.series.CIM.2.dir/cgi_user_y.html
- __MACOSX/work2026406846/Generated_Total2026406846.dir/Generated_Total.change.series.CIM.2.dir/._cgi_user_y.html
- work2026406846/Generated_Total2026406846.dir/Generated_Total.change.series.CIM.2.dir/cgi_user_y.txt
- __MACOSX/work2026406846/Generated_Total2026406846.dir/Generated_Total.change.series.CIM.2.dir/._cgi_user_y.txt
- work2026406846/Generated_Total2026406846.dir/Generated_Total.change.series.CIM.2.dir/cimlog.out
- __MACOSX/work2026406846/Generated_Total2026406846.dir/Generated_Total.change.series.CIM.2.dir/._cimlog.out
- work2026406846/Generated_Total2026406846.dir/Generated_Total.change.series.CIM.2.dir/col_Generated_Total.change.series.CIM
- __MACOSX/work2026406846/Generated_Total2026406846.dir/Generated_Total.change.series.CIM.2.dir/._col_Generated_Total.change.series.CIM
- work2026406846/Generated_Total2026406846.dir/Generated_Total.change.series.CIM.2.dir/data_Generated_Total.change.series.CIM
- __MACOSX/work2026406846/Generated_Total2026406846.dir/Generated_Total.change.series.CIM.2.dir/._data_Generated_Total.change.series.CIM
- work2026406846/Generated_Total2026406846.dir/Generated_Total.change.series.CIM.2.dir/Generated_Total.change.series.CIM
- __MACOSX/work2026406846/Generated_Total2026406846.dir/Generated_Total.change.series.CIM.2.dir/._Generated_Total.change.series.CIM
- work2026406846/Generated_Total2026406846.dir/Generated_Total.change.series.CIM.2.dir/menu.html
- __MACOSX/work2026406846/Generated_Total2026406846.dir/Generated_Total.change.series.CIM.2.dir/._menu.html
- work2026406846/Generated_Total2026406846.dir/Generated_Total.change.series.CIM.2.dir/r.in
- __MACOSX/work2026406846/Generated_Total2026406846.dir/Generated_Total.change.series.CIM.2.dir/._r.in
- work2026406846/Generated_Total2026406846.dir/Generated_Total.change.series.CIM.2.dir/RETURNCODE
- __MACOSX/work2026406846/Generated_Total2026406846.dir/Generated_Total.change.series.CIM.2.dir/._RETURNCODE
- work2026406846/Generated_Total2026406846.dir/Generated_Total.change.series.CIM.2.dir/row_Generated_Total.change.series.CIM
- __MACOSX/work2026406846/Generated_Total2026406846.dir/Generated_Total.change.series.CIM.2.dir/._row_Generated_Total.change.series.CIM
- work2026406846/Generated_Total2026406846.dir/Generated_Total.change.series.CIM.2.dir/userinputparam.txt
- __MACOSX/work2026406846/Generated_Total2026406846.dir/Generated_Total.change.series.CIM.2.dir/._userinputparam.txt
- work2026406846/Generated_Total2026406846.dir/Generated_Total.change.series.CIM.2.dir/xplclust.gif
- __MACOSX/work2026406846/Generated_Total2026406846.dir/Generated_Total.change.series.CIM.2.dir/._xplclust.gif
- work2026406846/Generated_Total2026406846.dir/Generated_Total.change.series.CIM.2.dir/xplot.png
- __MACOSX/work2026406846/Generated_Total2026406846.dir/Generated_Total.change.series.CIM.2.dir/._xplot.png
- work2026406846/Generated_Total2026406846.dir/Generated_Total.change.series.CIM.2.dir/yplot.png
- __MACOSX/work2026406846/Generated_Total2026406846.dir/Generated_Total.change.series.CIM.2.dir/._yplot.png
- __MACOSX/work2026406846/Generated_Total2026406846.dir/._Generated_Total.change.series.CIM.2.dir
- work2026406846/Generated_Total2026406846.dir/Generated_Total.report
- __MACOSX/work2026406846/Generated_Total2026406846.dir/._Generated_Total.report
- work2026406846/Generated_Total2026406846.dir/generic.BP.NCI60.0.6.ADAM12.express.genes.correlation.complete.Thu.May.19.17.25.03.2011.htgm.txt.dir/
- work2026406846/Generated_Total2026406846.dir/generic.BP.NCI60.0.6.ADAM12.express.genes.correlation.complete.Thu.May.19.17.25.03.2011.htgm.txt.dir/generic.BP.NCI60.0.6.ADAM12.express.genes.correlation.complete.Thu.May.19.17.25.03.2011.htgm.txt.change
- __MACOSX/work2026406846/Generated_Total2026406846.dir/generic.BP.NCI60.0.6.ADAM12.express.genes.correlation.complete.Thu.May.19.17.25.03.2011.htgm.txt.dir/
- __MACOSX/work2026406846/Generated_Total2026406846.dir/generic.BP.NCI60.0.6.ADAM12.express.genes.correlation.complete.Thu.May.19.17.25.03.2011.htgm.txt.dir/._generic.BP.NCI60.0.6.ADAM12.express.genes.correlation.complete.Thu.May.19.17.25.03.2011.htgm.txt.change
- work2026406846/Generated_Total2026406846.dir/generic.BP.NCI60.0.6.ADAM12.express.genes.correlation.complete.Thu.May.19.17.25.03.2011.htgm.txt.dir/generic.BP.NCI60.0.6.ADAM12.express.genes.correlation.complete.Thu.May.19.17.25.03.2011.htgm.txt.change.gce
- __MACOSX/work2026406846/Generated_Total2026406846.dir/generic.BP.NCI60.0.6.ADAM12.express.genes.correlation.complete.Thu.May.19.17.25.03.2011.htgm.txt.dir/._generic.BP.NCI60.0.6.ADAM12.express.genes.correlation.complete.Thu.May.19.17.25.03.2011.htgm.txt.change.gce
- work2026406846/Generated_Total2026406846.dir/generic.BP.NCI60.0.6.ADAM12.express.genes.correlation.complete.Thu.May.19.17.25.03.2011.htgm.txt.dir/generic.BP.NCI60.0.6.ADAM12.express.genes.correlation.complete.Thu.May.19.17.25.03.2011.htgm.txt.change.gce.CIM
- __MACOSX/work2026406846/Generated_Total2026406846.dir/generic.BP.NCI60.0.6.ADAM12.express.genes.correlation.complete.Thu.May.19.17.25.03.2011.htgm.txt.dir/._generic.BP.NCI60.0.6.ADAM12.express.genes.correlation.complete.Thu.May.19.17.25.03.2011.htgm.txt.change.gce.CIM
- work2026406846/Generated_Total2026406846.dir/generic.BP.NCI60.0.6.ADAM12.express.genes.correlation.complete.Thu.May.19.17.25.03.2011.htgm.txt.dir/generic.BP.NCI60.0.6.ADAM12.express.genes.correlation.complete.Thu.May.19.17.25.03.2011.htgm.txt.change.gce.CIM.dir/
- work2026406846/Generated_Total2026406846.dir/generic.BP.NCI60.0.6.ADAM12.express.genes.correlation.complete.Thu.May.19.17.25.03.2011.htgm.txt.dir/generic.BP.NCI60.0.6.ADAM12.express.genes.correlation.complete.Thu.May.19.17.25.03.2011.htgm.txt.change.gce.CIM.dir/cgi_user_form.html
- __MACOSX/work2026406846/Generated_Total2026406846.dir/generic.BP.NCI60.0.6.ADAM12.express.genes.correlation.complete.Thu.May.19.17.25.03.2011.htgm.txt.dir/generic.BP.NCI60.0.6.ADAM12.express.genes.correlation.complete.Thu.May.19.17.25.03.2011.htgm.txt.change.gce.CIM.dir/
- __MACOSX/work2026406846/Generated_Total2026406846.dir/generic.BP.NCI60.0.6.ADAM12.express.genes.correlation.complete.Thu.May.19.17.25.03.2011.htgm.txt.dir/generic.BP.NCI60.0.6.ADAM12.express.genes.correlation.complete.Thu.May.19.17.25.03.2011.htgm.txt.change.gce.CIM.dir/._cgi_user_form.html
- work2026406846/Generated_Total2026406846.dir/generic.BP.NCI60.0.6.ADAM12.express.genes.correlation.complete.Thu.May.19.17.25.03.2011.htgm.txt.dir/generic.BP.NCI60.0.6.ADAM12.express.genes.correlation.complete.Thu.May.19.17.25.03.2011.htgm.txt.change.gce.CIM.dir/cgi_user_info.html
- __MACOSX/work2026406846/Generated_Total2026406846.dir/generic.BP.NCI60.0.6.ADAM12.express.genes.correlation.complete.Thu.May.19.17.25.03.2011.htgm.txt.dir/generic.BP.NCI60.0.6.ADAM12.express.genes.correlation.complete.Thu.May.19.17.25.03.2011.htgm.txt.change.gce.CIM.dir/._cgi_user_info.html
- work2026406846/Generated_Total2026406846.dir/generic.BP.NCI60.0.6.ADAM12.express.genes.correlation.complete.Thu.May.19.17.25.03.2011.htgm.txt.dir/generic.BP.NCI60.0.6.ADAM12.express.genes.correlation.complete.Thu.May.19.17.25.03.2011.htgm.txt.change.gce.CIM.dir/cgi_user_matrix.gif
- __MACOSX/work2026406846/Generated_Total2026406846.dir/generic.BP.NCI60.0.6.ADAM12.express.genes.correlation.complete.Thu.May.19.17.25.03.2011.htgm.txt.dir/generic.BP.NCI60.0.6.ADAM12.express.genes.correlation.complete.Thu.May.19.17.25.03.2011.htgm.txt.change.gce.CIM.dir/._cgi_user_matrix.gif
- work2026406846/Generated_Total2026406846.dir/generic.BP.NCI60.0.6.ADAM12.express.genes.correlation.complete.Thu.May.19.17.25.03.2011.htgm.txt.dir/generic.BP.NCI60.0.6.ADAM12.express.genes.correlation.complete.Thu.May.19.17.25.03.2011.htgm.txt.change.gce.CIM.dir/cgi_user_matrix.html
- __MACOSX/work2026406846/Generated_Total2026406846.dir/generic.BP.NCI60.0.6.ADAM12.express.genes.correlation.complete.Thu.May.19.17.25.03.2011.htgm.txt.dir/generic.BP.NCI60.0.6.ADAM12.express.genes.correlation.complete.Thu.May.19.17.25.03.2011.htgm.txt.change.gce.CIM.dir/._cgi_user_matrix.html
- work2026406846/Generated_Total2026406846.dir/generic.BP.NCI60.0.6.ADAM12.express.genes.correlation.complete.Thu.May.19.17.25.03.2011.htgm.txt.dir/generic.BP.NCI60.0.6.ADAM12.express.genes.correlation.complete.Thu.May.19.17.25.03.2011.htgm.txt.change.gce.CIM.dir/cgi_user_matrix.ps
- __MACOSX/work2026406846/Generated_Total2026406846.dir/generic.BP.NCI60.0.6.ADAM12.express.genes.correlation.complete.Thu.May.19.17.25.03.2011.htgm.txt.dir/generic.BP.NCI60.0.6.ADAM12.express.genes.correlation.complete.Thu.May.19.17.25.03.2011.htgm.txt.change.gce.CIM.dir/._cgi_user_matrix.ps
- work2026406846/Generated_Total2026406846.dir/generic.BP.NCI60.0.6.ADAM12.express.genes.correlation.complete.Thu.May.19.17.25.03.2011.htgm.txt.dir/generic.BP.NCI60.0.6.ADAM12.express.genes.correlation.complete.Thu.May.19.17.25.03.2011.htgm.txt.change.gce.CIM.dir/cgi_user_matrix.txt
- __MACOSX/work2026406846/Generated_Total2026406846.dir/generic.BP.NCI60.0.6.ADAM12.express.genes.correlation.complete.Thu.May.19.17.25.03.2011.htgm.txt.dir/generic.BP.NCI60.0.6.ADAM12.express.genes.correlation.complete.Thu.May.19.17.25.03.2011.htgm.txt.change.gce.CIM.dir/._cgi_user_matrix.txt
- work2026406846/Generated_Total2026406846.dir/generic.BP.NCI60.0.6.ADAM12.express.genes.correlation.complete.Thu.May.19.17.25.03.2011.htgm.txt.dir/generic.BP.NCI60.0.6.ADAM12.express.genes.correlation.complete.Thu.May.19.17.25.03.2011.htgm.txt.change.gce.CIM.dir/cgi_user_x.html
- __MACOSX/work2026406846/Generated_Total2026406846.dir/generic.BP.NCI60.0.6.ADAM12.express.genes.correlation.complete.Thu.May.19.17.25.03.2011.htgm.txt.dir/generic.BP.NCI60.0.6.ADAM12.express.genes.correlation.complete.Thu.May.19.17.25.03.2011.htgm.txt.change.gce.CIM.dir/._cgi_user_x.html
- work2026406846/Generated_Total2026406846.dir/generic.BP.NCI60.0.6.ADAM12.express.genes.correlation.complete.Thu.May.19.17.25.03.2011.htgm.txt.dir/generic.BP.NCI60.0.6.ADAM12.express.genes.correlation.complete.Thu.May.19.17.25.03.2011.htgm.txt.change.gce.CIM.dir/cgi_user_x.txt
- __MACOSX/work2026406846/Generated_Total2026406846.dir/generic.BP.NCI60.0.6.ADAM12.express.genes.correlation.complete.Thu.May.19.17.25.03.2011.htgm.txt.dir/generic.BP.NCI60.0.6.ADAM12.express.genes.correlation.complete.Thu.May.19.17.25.03.2011.htgm.txt.change.gce.CIM.dir/._cgi_user_x.txt
- work2026406846/Generated_Total2026406846.dir/generic.BP.NCI60.0.6.ADAM12.express.genes.correlation.complete.Thu.May.19.17.25.03.2011.htgm.txt.dir/generic.BP.NCI60.0.6.ADAM12.express.genes.correlation.complete.Thu.May.19.17.25.03.2011.htgm.txt.change.gce.CIM.dir/cgi_user_y.html
- __MACOSX/work2026406846/Generated_Total2026406846.dir/generic.BP.NCI60.0.6.ADAM12.express.genes.correlation.complete.Thu.May.19.17.25.03.2011.htgm.txt.dir/generic.BP.NCI60.0.6.ADAM12.express.genes.correlation.complete.Thu.May.19.17.25.03.2011.htgm.txt.change.gce.CIM.dir/._cgi_user_y.html
- work2026406846/Generated_Total2026406846.dir/generic.BP.NCI60.0.6.ADAM12.express.genes.correlation.complete.Thu.May.19.17.25.03.2011.htgm.txt.dir/generic.BP.NCI60.0.6.ADAM12.express.genes.correlation.complete.Thu.May.19.17.25.03.2011.htgm.txt.change.gce.CIM.dir/cgi_user_y.txt
- __MACOSX/work2026406846/Generated_Total2026406846.dir/generic.BP.NCI60.0.6.ADAM12.express.genes.correlation.complete.Thu.May.19.17.25.03.2011.htgm.txt.dir/generic.BP.NCI60.0.6.ADAM12.express.genes.correlation.complete.Thu.May.19.17.25.03.2011.htgm.txt.change.gce.CIM.dir/._cgi_user_y.txt
- work2026406846/Generated_Total2026406846.dir/generic.BP.NCI60.0.6.ADAM12.express.genes.correlation.complete.Thu.May.19.17.25.03.2011.htgm.txt.dir/generic.BP.NCI60.0.6.ADAM12.express.genes.correlation.complete.Thu.May.19.17.25.03.2011.htgm.txt.change.gce.CIM.dir/cimlog.out
- __MACOSX/work2026406846/Generated_Total2026406846.dir/generic.BP.NCI60.0.6.ADAM12.express.genes.correlation.complete.Thu.May.19.17.25.03.2011.htgm.txt.dir/generic.BP.NCI60.0.6.ADAM12.express.genes.correlation.complete.Thu.May.19.17.25.03.2011.htgm.txt.change.gce.CIM.dir/._cimlog.out
- work2026406846/Generated_Total2026406846.dir/generic.BP.NCI60.0.6.ADAM12.express.genes.correlation.complete.Thu.May.19.17.25.03.2011.htgm.txt.dir/generic.BP.NCI60.0.6.ADAM12.express.genes.correlation.complete.Thu.May.19.17.25.03.2011.htgm.txt.change.gce.CIM.dir/col_generic.BP.NCI60.0.6.ADAM12.express.genes.correlation.complete.Thu.May.19.17.25.03.2011.htgm.txt.change.gce.CIM
- __MACOSX/work2026406846/Generated_Total2026406846.dir/generic.BP.NCI60.0.6.ADAM12.express.genes.correlation.complete.Thu.May.19.17.25.03.2011.htgm.txt.dir/generic.BP.NCI60.0.6.ADAM12.express.genes.correlation.complete.Thu.May.19.17.25.03.2011.htgm.txt.change.gce.CIM.dir/._col_generic.BP.NCI60.0.6.ADAM12.express.genes.correlation.complete.Thu.May.19.17.25.03.2011.htgm.txt.change.gce.CIM
- work2026406846/Generated_Total2026406846.dir/generic.BP.NCI60.0.6.ADAM12.express.genes.correlation.complete.Thu.May.19.17.25.03.2011.htgm.txt.dir/generic.BP.NCI60.0.6.ADAM12.express.genes.correlation.complete.Thu.May.19.17.25.03.2011.htgm.txt.change.gce.CIM.dir/data_generic.BP.NCI60.0.6.ADAM12.express.genes.correlation.complete.Thu.May.19.17.25.03.2011.htgm.txt.change.gce.CIM
- __MACOSX/work2026406846/Generated_Total2026406846.dir/generic.BP.NCI60.0.6.ADAM12.express.genes.correlation.complete.Thu.May.19.17.25.03.2011.htgm.txt.dir/generic.BP.NCI60.0.6.ADAM12.express.genes.correlation.complete.Thu.May.19.17.25.03.2011.htgm.txt.change.gce.CIM.dir/._data_generic.BP.NCI60.0.6.ADAM12.express.genes.correlation.complete.Thu.May.19.17.25.03.2011.htgm.txt.change.gce.CIM
- work2026406846/Generated_Total2026406846.dir/generic.BP.NCI60.0.6.ADAM12.express.genes.correlation.complete.Thu.May.19.17.25.03.2011.htgm.txt.dir/generic.BP.NCI60.0.6.ADAM12.express.genes.correlation.complete.Thu.May.19.17.25.03.2011.htgm.txt.change.gce.CIM.dir/generic.BP.NCI60.0.6.ADAM12.express.genes.correlation.complete.Thu.May.19.17.25.03.2011.htgm.txt.change.gce.CIM
- __MACOSX/work2026406846/Generated_Total2026406846.dir/generic.BP.NCI60.0.6.ADAM12.express.genes.correlation.complete.Thu.May.19.17.25.03.2011.htgm.txt.dir/generic.BP.NCI60.0.6.ADAM12.express.genes.correlation.complete.Thu.May.19.17.25.03.2011.htgm.txt.change.gce.CIM.dir/._generic.BP.NCI60.0.6.ADAM12.express.genes.correlation.complete.Thu.May.19.17.25.03.2011.htgm.txt.change.gce.CIM
- work2026406846/Generated_Total2026406846.dir/generic.BP.NCI60.0.6.ADAM12.express.genes.correlation.complete.Thu.May.19.17.25.03.2011.htgm.txt.dir/generic.BP.NCI60.0.6.ADAM12.express.genes.correlation.complete.Thu.May.19.17.25.03.2011.htgm.txt.change.gce.CIM.dir/menu.html
- __MACOSX/work2026406846/Generated_Total2026406846.dir/generic.BP.NCI60.0.6.ADAM12.express.genes.correlation.complete.Thu.May.19.17.25.03.2011.htgm.txt.dir/generic.BP.NCI60.0.6.ADAM12.express.genes.correlation.complete.Thu.May.19.17.25.03.2011.htgm.txt.change.gce.CIM.dir/._menu.html
- work2026406846/Generated_Total2026406846.dir/generic.BP.NCI60.0.6.ADAM12.express.genes.correlation.complete.Thu.May.19.17.25.03.2011.htgm.txt.dir/generic.BP.NCI60.0.6.ADAM12.express.genes.correlation.complete.Thu.May.19.17.25.03.2011.htgm.txt.change.gce.CIM.dir/r.in
- __MACOSX/work2026406846/Generated_Total2026406846.dir/generic.BP.NCI60.0.6.ADAM12.express.genes.correlation.complete.Thu.May.19.17.25.03.2011.htgm.txt.dir/generic.BP.NCI60.0.6.ADAM12.express.genes.correlation.complete.Thu.May.19.17.25.03.2011.htgm.txt.change.gce.CIM.dir/._r.in
- work2026406846/Generated_Total2026406846.dir/generic.BP.NCI60.0.6.ADAM12.express.genes.correlation.complete.Thu.May.19.17.25.03.2011.htgm.txt.dir/generic.BP.NCI60.0.6.ADAM12.express.genes.correlation.complete.Thu.May.19.17.25.03.2011.htgm.txt.change.gce.CIM.dir/RETURNCODE
- __MACOSX/work2026406846/Generated_Total2026406846.dir/generic.BP.NCI60.0.6.ADAM12.express.genes.correlation.complete.Thu.May.19.17.25.03.2011.htgm.txt.dir/generic.BP.NCI60.0.6.ADAM12.express.genes.correlation.complete.Thu.May.19.17.25.03.2011.htgm.txt.change.gce.CIM.dir/._RETURNCODE
- work2026406846/Generated_Total2026406846.dir/generic.BP.NCI60.0.6.ADAM12.express.genes.correlation.complete.Thu.May.19.17.25.03.2011.htgm.txt.dir/generic.BP.NCI60.0.6.ADAM12.express.genes.correlation.complete.Thu.May.19.17.25.03.2011.htgm.txt.change.gce.CIM.dir/row_generic.BP.NCI60.0.6.ADAM12.express.genes.correlation.complete.Thu.May.19.17.25.03.2011.htgm.txt.change.gce.CIM
- __MACOSX/work2026406846/Generated_Total2026406846.dir/generic.BP.NCI60.0.6.ADAM12.express.genes.correlation.complete.Thu.May.19.17.25.03.2011.htgm.txt.dir/generic.BP.NCI60.0.6.ADAM12.express.genes.correlation.complete.Thu.May.19.17.25.03.2011.htgm.txt.change.gce.CIM.dir/._row_generic.BP.NCI60.0.6.ADAM12.express.genes.correlation.complete.Thu.May.19.17.25.03.2011.htgm.txt.change.gce.CIM
- work2026406846/Generated_Total2026406846.dir/generic.BP.NCI60.0.6.ADAM12.express.genes.correlation.complete.Thu.May.19.17.25.03.2011.htgm.txt.dir/generic.BP.NCI60.0.6.ADAM12.express.genes.correlation.complete.Thu.May.19.17.25.03.2011.htgm.txt.change.gce.CIM.dir/userinputparam.txt
- __MACOSX/work2026406846/Generated_Total2026406846.dir/generic.BP.NCI60.0.6.ADAM12.express.genes.correlation.complete.Thu.May.19.17.25.03.2011.htgm.txt.dir/generic.BP.NCI60.0.6.ADAM12.express.genes.correlation.complete.Thu.May.19.17.25.03.2011.htgm.txt.change.gce.CIM.dir/._userinputparam.txt
- work2026406846/Generated_Total2026406846.dir/generic.BP.NCI60.0.6.ADAM12.express.genes.correlation.complete.Thu.May.19.17.25.03.2011.htgm.txt.dir/generic.BP.NCI60.0.6.ADAM12.express.genes.correlation.complete.Thu.May.19.17.25.03.2011.htgm.txt.change.gce.CIM.dir/xplclust.gif
- __MACOSX/work2026406846/Generated_Total2026406846.dir/generic.BP.NCI60.0.6.ADAM12.express.genes.correlation.complete.Thu.May.19.17.25.03.2011.htgm.txt.dir/generic.BP.NCI60.0.6.ADAM12.express.genes.correlation.complete.Thu.May.19.17.25.03.2011.htgm.txt.change.gce.CIM.dir/._xplclust.gif
- work2026406846/Generated_Total2026406846.dir/generic.BP.NCI60.0.6.ADAM12.express.genes.correlation.complete.Thu.May.19.17.25.03.2011.htgm.txt.dir/generic.BP.NCI60.0.6.ADAM12.express.genes.correlation.complete.Thu.May.19.17.25.03.2011.htgm.txt.change.gce.CIM.dir/xplot.png
- __MACOSX/work2026406846/Generated_Total2026406846.dir/generic.BP.NCI60.0.6.ADAM12.express.genes.correlation.complete.Thu.May.19.17.25.03.2011.htgm.txt.dir/generic.BP.NCI60.0.6.ADAM12.express.genes.correlation.complete.Thu.May.19.17.25.03.2011.htgm.txt.change.gce.CIM.dir/._xplot.png
- work2026406846/Generated_Total2026406846.dir/generic.BP.NCI60.0.6.ADAM12.express.genes.correlation.complete.Thu.May.19.17.25.03.2011.htgm.txt.dir/generic.BP.NCI60.0.6.ADAM12.express.genes.correlation.complete.Thu.May.19.17.25.03.2011.htgm.txt.change.gce.CIM.dir/yplclust.gif
- __MACOSX/work2026406846/Generated_Total2026406846.dir/generic.BP.NCI60.0.6.ADAM12.express.genes.correlation.complete.Thu.May.19.17.25.03.2011.htgm.txt.dir/generic.BP.NCI60.0.6.ADAM12.express.genes.correlation.complete.Thu.May.19.17.25.03.2011.htgm.txt.change.gce.CIM.dir/._yplclust.gif
- work2026406846/Generated_Total2026406846.dir/generic.BP.NCI60.0.6.ADAM12.express.genes.correlation.complete.Thu.May.19.17.25.03.2011.htgm.txt.dir/generic.BP.NCI60.0.6.ADAM12.express.genes.correlation.complete.Thu.May.19.17.25.03.2011.htgm.txt.change.gce.CIM.dir/yplot.png
- __MACOSX/work2026406846/Generated_Total2026406846.dir/generic.BP.NCI60.0.6.ADAM12.express.genes.correlation.complete.Thu.May.19.17.25.03.2011.htgm.txt.dir/generic.BP.NCI60.0.6.ADAM12.express.genes.correlation.complete.Thu.May.19.17.25.03.2011.htgm.txt.change.gce.CIM.dir/._yplot.png
- __MACOSX/work2026406846/Generated_Total2026406846.dir/generic.BP.NCI60.0.6.ADAM12.express.genes.correlation.complete.Thu.May.19.17.25.03.2011.htgm.txt.dir/._generic.BP.NCI60.0.6.ADAM12.express.genes.correlation.complete.Thu.May.19.17.25.03.2011.htgm.txt.change.gce.CIM.dir
- work2026406846/Generated_Total2026406846.dir/generic.BP.NCI60.0.6.ADAM12.express.genes.correlation.complete.Thu.May.19.17.25.03.2011.htgm.txt.dir/generic.BP.NCI60.0.6.ADAM12.express.genes.correlation.complete.Thu.May.19.17.25.03.2011.htgm.txt.change.gce.html
- __MACOSX/work2026406846/Generated_Total2026406846.dir/generic.BP.NCI60.0.6.ADAM12.express.genes.correlation.complete.Thu.May.19.17.25.03.2011.htgm.txt.dir/._generic.BP.NCI60.0.6.ADAM12.express.genes.correlation.complete.Thu.May.19.17.25.03.2011.htgm.txt.change.gce.html
- work2026406846/Generated_Total2026406846.dir/generic.BP.NCI60.0.6.ADAM12.express.genes.correlation.complete.Thu.May.19.17.25.03.2011.htgm.txt.dir/generic.BP.NCI60.0.6.ADAM12.express.genes.correlation.complete.Thu.May.19.17.25.03.2011.htgm.txt.change.gce.xls
- __MACOSX/work2026406846/Generated_Total2026406846.dir/generic.BP.NCI60.0.6.ADAM12.express.genes.correlation.complete.Thu.May.19.17.25.03.2011.htgm.txt.dir/._generic.BP.NCI60.0.6.ADAM12.express.genes.correlation.complete.Thu.May.19.17.25.03.2011.htgm.txt.change.gce.xls
- work2026406846/Generated_Total2026406846.dir/generic.BP.NCI60.0.6.ADAM12.express.genes.correlation.complete.Thu.May.19.17.25.03.2011.htgm.txt.dir/generic.BP.NCI60.0.6.ADAM12.express.genes.correlation.complete.Thu.May.19.17.25.03.2011.htgm.txt.change.html
- __MACOSX/work2026406846/Generated_Total2026406846.dir/generic.BP.NCI60.0.6.ADAM12.express.genes.correlation.complete.Thu.May.19.17.25.03.2011.htgm.txt.dir/._generic.BP.NCI60.0.6.ADAM12.express.genes.correlation.complete.Thu.May.19.17.25.03.2011.htgm.txt.change.html
- work2026406846/Generated_Total2026406846.dir/generic.BP.NCI60.0.6.ADAM12.express.genes.correlation.complete.Thu.May.19.17.25.03.2011.htgm.txt.dir/generic.BP.NCI60.0.6.ADAM12.express.genes.correlation.complete.Thu.May.19.17.25.03.2011.htgm.txt.change.xls
- __MACOSX/work2026406846/Generated_Total2026406846.dir/generic.BP.NCI60.0.6.ADAM12.express.genes.correlation.complete.Thu.May.19.17.25.03.2011.htgm.txt.dir/._generic.BP.NCI60.0.6.ADAM12.express.genes.correlation.complete.Thu.May.19.17.25.03.2011.htgm.txt.change.xls
- work2026406846/Generated_Total2026406846.dir/generic.BP.NCI60.0.6.ADAM12.express.genes.correlation.complete.Thu.May.19.17.25.03.2011.htgm.txt.dir/index.html
- __MACOSX/work2026406846/Generated_Total2026406846.dir/generic.BP.NCI60.0.6.ADAM12.express.genes.correlation.complete.Thu.May.19.17.25.03.2011.htgm.txt.dir/._index.html
- __MACOSX/work2026406846/Generated_Total2026406846.dir/._generic.BP.NCI60.0.6.ADAM12.express.genes.correlation.complete.Thu.May.19.17.25.03.2011.htgm.txt.dir
- work2026406846/Generated_Total2026406846.dir/generic.BP.NCI60.0.6.ANXA2.express.genes.correlation.complete.Thu.May.19.17.26.28.2011.htgm.txt.dir/
- work2026406846/Generated_Total2026406846.dir/generic.BP.NCI60.0.6.ANXA2.express.genes.correlation.complete.Thu.May.19.17.26.28.2011.htgm.txt.dir/generic.BP.NCI60.0.6.ANXA2.express.genes.correlation.complete.Thu.May.19.17.26.28.2011.htgm.txt.change
- __MACOSX/work2026406846/Generated_Total2026406846.dir/generic.BP.NCI60.0.6.ANXA2.express.genes.correlation.complete.Thu.May.19.17.26.28.2011.htgm.txt.dir/
- __MACOSX/work2026406846/Generated_Total2026406846.dir/generic.BP.NCI60.0.6.ANXA2.express.genes.correlation.complete.Thu.May.19.17.26.28.2011.htgm.txt.dir/._generic.BP.NCI60.0.6.ANXA2.express.genes.correlation.complete.Thu.May.19.17.26.28.2011.htgm.txt.change
- work2026406846/Generated_Total2026406846.dir/generic.BP.NCI60.0.6.ANXA2.express.genes.correlation.complete.Thu.May.19.17.26.28.2011.htgm.txt.dir/generic.BP.NCI60.0.6.ANXA2.express.genes.correlation.complete.Thu.May.19.17.26.28.2011.htgm.txt.change.gce
- __MACOSX/work2026406846/Generated_Total2026406846.dir/generic.BP.NCI60.0.6.ANXA2.express.genes.correlation.complete.Thu.May.19.17.26.28.2011.htgm.txt.dir/._generic.BP.NCI60.0.6.ANXA2.express.genes.correlation.complete.Thu.May.19.17.26.28.2011.htgm.txt.change.gce
- work2026406846/Generated_Total2026406846.dir/generic.BP.NCI60.0.6.ANXA2.express.genes.correlation.complete.Thu.May.19.17.26.28.2011.htgm.txt.dir/generic.BP.NCI60.0.6.ANXA2.express.genes.correlation.complete.Thu.May.19.17.26.28.2011.htgm.txt.change.gce.CIM
- __MACOSX/work2026406846/Generated_Total2026406846.dir/generic.BP.NCI60.0.6.ANXA2.express.genes.correlation.complete.Thu.May.19.17.26.28.2011.htgm.txt.dir/._generic.BP.NCI60.0.6.ANXA2.express.genes.correlation.complete.Thu.May.19.17.26.28.2011.htgm.txt.change.gce.CIM
- work2026406846/Generated_Total2026406846.dir/generic.BP.NCI60.0.6.ANXA2.express.genes.correlation.complete.Thu.May.19.17.26.28.2011.htgm.txt.dir/generic.BP.NCI60.0.6.ANXA2.express.genes.correlation.complete.Thu.May.19.17.26.28.2011.htgm.txt.change.gce.html
- __MACOSX/work2026406846/Generated_Total2026406846.dir/generic.BP.NCI60.0.6.ANXA2.express.genes.correlation.complete.Thu.May.19.17.26.28.2011.htgm.txt.dir/._generic.BP.NCI60.0.6.ANXA2.express.genes.correlation.complete.Thu.May.19.17.26.28.2011.htgm.txt.change.gce.html
- work2026406846/Generated_Total2026406846.dir/generic.BP.NCI60.0.6.ANXA2.express.genes.correlation.complete.Thu.May.19.17.26.28.2011.htgm.txt.dir/generic.BP.NCI60.0.6.ANXA2.express.genes.correlation.complete.Thu.May.19.17.26.28.2011.htgm.txt.change.gce.xls
- __MACOSX/work2026406846/Generated_Total2026406846.dir/generic.BP.NCI60.0.6.ANXA2.express.genes.correlation.complete.Thu.May.19.17.26.28.2011.htgm.txt.dir/._generic.BP.NCI60.0.6.ANXA2.express.genes.correlation.complete.Thu.May.19.17.26.28.2011.htgm.txt.change.gce.xls
- work2026406846/Generated_Total2026406846.dir/generic.BP.NCI60.0.6.ANXA2.express.genes.correlation.complete.Thu.May.19.17.26.28.2011.htgm.txt.dir/generic.BP.NCI60.0.6.ANXA2.express.genes.correlation.complete.Thu.May.19.17.26.28.2011.htgm.txt.change.html
- __MACOSX/work2026406846/Generated_Total2026406846.dir/generic.BP.NCI60.0.6.ANXA2.express.genes.correlation.complete.Thu.May.19.17.26.28.2011.htgm.txt.dir/._generic.BP.NCI60.0.6.ANXA2.express.genes.correlation.complete.Thu.May.19.17.26.28.2011.htgm.txt.change.html
- work2026406846/Generated_Total2026406846.dir/generic.BP.NCI60.0.6.ANXA2.express.genes.correlation.complete.Thu.May.19.17.26.28.2011.htgm.txt.dir/generic.BP.NCI60.0.6.ANXA2.express.genes.correlation.complete.Thu.May.19.17.26.28.2011.htgm.txt.change.xls
- __MACOSX/work2026406846/Generated_Total2026406846.dir/generic.BP.NCI60.0.6.ANXA2.express.genes.correlation.complete.Thu.May.19.17.26.28.2011.htgm.txt.dir/._generic.BP.NCI60.0.6.ANXA2.express.genes.correlation.complete.Thu.May.19.17.26.28.2011.htgm.txt.change.xls
- work2026406846/Generated_Total2026406846.dir/generic.BP.NCI60.0.6.ANXA2.express.genes.correlation.complete.Thu.May.19.17.26.28.2011.htgm.txt.dir/index.html
- __MACOSX/work2026406846/Generated_Total2026406846.dir/generic.BP.NCI60.0.6.ANXA2.express.genes.correlation.complete.Thu.May.19.17.26.28.2011.htgm.txt.dir/._index.html
- __MACOSX/work2026406846/Generated_Total2026406846.dir/._generic.BP.NCI60.0.6.ANXA2.express.genes.correlation.complete.Thu.May.19.17.26.28.2011.htgm.txt.dir
- work2026406846/Generated_Total2026406846.dir/generic.BP.NCI60.0.6.ATP2A3.express.genes.correlation.complete.Thu.May.19.17.20.06.2011.htgm.txt.dir/
- work2026406846/Generated_Total2026406846.dir/generic.BP.NCI60.0.6.ATP2A3.express.genes.correlation.complete.Thu.May.19.17.20.06.2011.htgm.txt.dir/generic.BP.NCI60.0.6.ATP2A3.express.genes.correlation.complete.Thu.May.19.17.20.06.2011.htgm.txt.change
- __MACOSX/work2026406846/Generated_Total2026406846.dir/generic.BP.NCI60.0.6.ATP2A3.express.genes.correlation.complete.Thu.May.19.17.20.06.2011.htgm.txt.dir/
- __MACOSX/work2026406846/Generated_Total2026406846.dir/generic.BP.NCI60.0.6.ATP2A3.express.genes.correlation.complete.Thu.May.19.17.20.06.2011.htgm.txt.dir/._generic.BP.NCI60.0.6.ATP2A3.express.genes.correlation.complete.Thu.May.19.17.20.06.2011.htgm.txt.change
- work2026406846/Generated_Total2026406846.dir/generic.BP.NCI60.0.6.ATP2A3.express.genes.correlation.complete.Thu.May.19.17.20.06.2011.htgm.txt.dir/generic.BP.NCI60.0.6.ATP2A3.express.genes.correlation.complete.Thu.May.19.17.20.06.2011.htgm.txt.change.gce
- __MACOSX/work2026406846/Generated_Total2026406846.dir/generic.BP.NCI60.0.6.ATP2A3.express.genes.correlation.complete.Thu.May.19.17.20.06.2011.htgm.txt.dir/._generic.BP.NCI60.0.6.ATP2A3.express.genes.correlation.complete.Thu.May.19.17.20.06.2011.htgm.txt.change.gce
- work2026406846/Generated_Total2026406846.dir/generic.BP.NCI60.0.6.ATP2A3.express.genes.correlation.complete.Thu.May.19.17.20.06.2011.htgm.txt.dir/generic.BP.NCI60.0.6.ATP2A3.express.genes.correlation.complete.Thu.May.19.17.20.06.2011.htgm.txt.change.gce.CIM
- __MACOSX/work2026406846/Generated_Total2026406846.dir/generic.BP.NCI60.0.6.ATP2A3.express.genes.correlation.complete.Thu.May.19.17.20.06.2011.htgm.txt.dir/._generic.BP.NCI60.0.6.ATP2A3.express.genes.correlation.complete.Thu.May.19.17.20.06.2011.htgm.txt.change.gce.CIM
- work2026406846/Generated_Total2026406846.dir/generic.BP.NCI60.0.6.ATP2A3.express.genes.correlation.complete.Thu.May.19.17.20.06.2011.htgm.txt.dir/generic.BP.NCI60.0.6.ATP2A3.express.genes.correlation.complete.Thu.May.19.17.20.06.2011.htgm.txt.change.gce.CIM.dir/
- work2026406846/Generated_Total2026406846.dir/generic.BP.NCI60.0.6.ATP2A3.express.genes.correlation.complete.Thu.May.19.17.20.06.2011.htgm.txt.dir/generic.BP.NCI60.0.6.ATP2A3.express.genes.correlation.complete.Thu.May.19.17.20.06.2011.htgm.txt.change.gce.CIM.dir/cgi_user_form.html
- __MACOSX/work2026406846/Generated_Total2026406846.dir/generic.BP.NCI60.0.6.ATP2A3.express.genes.correlation.complete.Thu.May.19.17.20.06.2011.htgm.txt.dir/generic.BP.NCI60.0.6.ATP2A3.express.genes.correlation.complete.Thu.May.19.17.20.06.2011.htgm.txt.change.gce.CIM.dir/._cgi_user_form.html
- work2026406846/Generated_Total2026406846.dir/generic.BP.NCI60.0.6.ATP2A3.express.genes.correlation.complete.Thu.May.19.17.20.06.2011.htgm.txt.dir/generic.BP.NCI60.0.6.ATP2A3.express.genes.correlation.complete.Thu.May.19.17.20.06.2011.htgm.txt.change.gce.CIM.dir/cgi_user_info.html
- __MACOSX/work2026406846/Generated_Total2026406846.dir/generic.BP.NCI60.0.6.ATP2A3.express.genes.correlation.complete.Thu.May.19.17.20.06.2011.htgm.txt.dir/generic.BP.NCI60.0.6.ATP2A3.express.genes.correlation.complete.Thu.May.19.17.20.06.2011.htgm.txt.change.gce.CIM.dir/._cgi_user_info.html
- work2026406846/Generated_Total2026406846.dir/generic.BP.NCI60.0.6.ATP2A3.express.genes.correlation.complete.Thu.May.19.17.20.06.2011.htgm.txt.dir/generic.BP.NCI60.0.6.ATP2A3.express.genes.correlation.complete.Thu.May.19.17.20.06.2011.htgm.txt.change.gce.CIM.dir/cgi_user_matrix.gif
- __MACOSX/work2026406846/Generated_Total2026406846.dir/generic.BP.NCI60.0.6.ATP2A3.express.genes.correlation.complete.Thu.May.19.17.20.06.2011.htgm.txt.dir/generic.BP.NCI60.0.6.ATP2A3.express.genes.correlation.complete.Thu.May.19.17.20.06.2011.htgm.txt.change.gce.CIM.dir/._cgi_user_matrix.gif
- work2026406846/Generated_Total2026406846.dir/generic.BP.NCI60.0.6.ATP2A3.express.genes.correlation.complete.Thu.May.19.17.20.06.2011.htgm.txt.dir/generic.BP.NCI60.0.6.ATP2A3.express.genes.correlation.complete.Thu.May.19.17.20.06.2011.htgm.txt.change.gce.CIM.dir/cgi_user_matrix.html
- __MACOSX/work2026406846/Generated_Total2026406846.dir/generic.BP.NCI60.0.6.ATP2A3.express.genes.correlation.complete.Thu.May.19.17.20.06.2011.htgm.txt.dir/generic.BP.NCI60.0.6.ATP2A3.express.genes.correlation.complete.Thu.May.19.17.20.06.2011.htgm.txt.change.gce.CIM.dir/._cgi_user_matrix.html
- work2026406846/Generated_Total2026406846.dir/generic.BP.NCI60.0.6.ATP2A3.express.genes.correlation.complete.Thu.May.19.17.20.06.2011.htgm.txt.dir/generic.BP.NCI60.0.6.ATP2A3.express.genes.correlation.complete.Thu.May.19.17.20.06.2011.htgm.txt.change.gce.CIM.dir/cgi_user_matrix.ps
- __MACOSX/work2026406846/Generated_Total2026406846.dir/generic.BP.NCI60.0.6.ATP2A3.express.genes.correlation.complete.Thu.May.19.17.20.06.2011.htgm.txt.dir/generic.BP.NCI60.0.6.ATP2A3.express.genes.correlation.complete.Thu.May.19.17.20.06.2011.htgm.txt.change.gce.CIM.dir/._cgi_user_matrix.ps
- work2026406846/Generated_Total2026406846.dir/generic.BP.NCI60.0.6.ATP2A3.express.genes.correlation.complete.Thu.May.19.17.20.06.2011.htgm.txt.dir/generic.BP.NCI60.0.6.ATP2A3.express.genes.correlation.complete.Thu.May.19.17.20.06.2011.htgm.txt.change.gce.CIM.dir/cgi_user_matrix.txt
- __MACOSX/work2026406846/Generated_Total2026406846.dir/generic.BP.NCI60.0.6.ATP2A3.express.genes.correlation.complete.Thu.May.19.17.20.06.2011.htgm.txt.dir/generic.BP.NCI60.0.6.ATP2A3.express.genes.correlation.complete.Thu.May.19.17.20.06.2011.htgm.txt.change.gce.CIM.dir/._cgi_user_matrix.txt
- work2026406846/Generated_Total2026406846.dir/generic.BP.NCI60.0.6.ATP2A3.express.genes.correlation.complete.Thu.May.19.17.20.06.2011.htgm.txt.dir/generic.BP.NCI60.0.6.ATP2A3.express.genes.correlation.complete.Thu.May.19.17.20.06.2011.htgm.txt.change.gce.CIM.dir/cgi_user_x.html
- __MACOSX/work2026406846/Generated_Total2026406846.dir/generic.BP.NCI60.0.6.ATP2A3.express.genes.correlation.complete.Thu.May.19.17.20.06.2011.htgm.txt.dir/generic.BP.NCI60.0.6.ATP2A3.express.genes.correlation.complete.Thu.May.19.17.20.06.2011.htgm.txt.change.gce.CIM.dir/._cgi_user_x.html
- work2026406846/Generated_Total2026406846.dir/generic.BP.NCI60.0.6.ATP2A3.express.genes.correlation.complete.Thu.May.19.17.20.06.2011.htgm.txt.dir/generic.BP.NCI60.0.6.ATP2A3.express.genes.correlation.complete.Thu.May.19.17.20.06.2011.htgm.txt.change.gce.CIM.dir/cgi_user_x.txt
- __MACOSX/work2026406846/Generated_Total2026406846.dir/generic.BP.NCI60.0.6.ATP2A3.express.genes.correlation.complete.Thu.May.19.17.20.06.2011.htgm.txt.dir/generic.BP.NCI60.0.6.ATP2A3.express.genes.correlation.complete.Thu.May.19.17.20.06.2011.htgm.txt.change.gce.CIM.dir/._cgi_user_x.txt
- work2026406846/Generated_Total2026406846.dir/generic.BP.NCI60.0.6.ATP2A3.express.genes.correlation.complete.Thu.May.19.17.20.06.2011.htgm.txt.dir/generic.BP.NCI60.0.6.ATP2A3.express.genes.correlation.complete.Thu.May.19.17.20.06.2011.htgm.txt.change.gce.CIM.dir/cgi_user_y.html
- __MACOSX/work2026406846/Generated_Total2026406846.dir/generic.BP.NCI60.0.6.ATP2A3.express.genes.correlation.complete.Thu.May.19.17.20.06.2011.htgm.txt.dir/generic.BP.NCI60.0.6.ATP2A3.express.genes.correlation.complete.Thu.May.19.17.20.06.2011.htgm.txt.change.gce.CIM.dir/._cgi_user_y.html
- work2026406846/Generated_Total2026406846.dir/generic.BP.NCI60.0.6.ATP2A3.express.genes.correlation.complete.Thu.May.19.17.20.06.2011.htgm.txt.dir/generic.BP.NCI60.0.6.ATP2A3.express.genes.correlation.complete.Thu.May.19.17.20.06.2011.htgm.txt.change.gce.CIM.dir/cgi_user_y.txt
- __MACOSX/work2026406846/Generated_Total2026406846.dir/generic.BP.NCI60.0.6.ATP2A3.express.genes.correlation.complete.Thu.May.19.17.20.06.2011.htgm.txt.dir/generic.BP.NCI60.0.6.ATP2A3.express.genes.correlation.complete.Thu.May.19.17.20.06.2011.htgm.txt.change.gce.CIM.dir/._cgi_user_y.txt
- work2026406846/Generated_Total2026406846.dir/generic.BP.NCI60.0.6.ATP2A3.express.genes.correlation.complete.Thu.May.19.17.20.06.2011.htgm.txt.dir/generic.BP.NCI60.0.6.ATP2A3.express.genes.correlation.complete.Thu.May.19.17.20.06.2011.htgm.txt.change.gce.CIM.dir/cimlog.out
- __MACOSX/work2026406846/Generated_Total2026406846.dir/generic.BP.NCI60.0.6.ATP2A3.express.genes.correlation.complete.Thu.May.19.17.20.06.2011.htgm.txt.dir/generic.BP.NCI60.0.6.ATP2A3.express.genes.correlation.complete.Thu.May.19.17.20.06.2011.htgm.txt.change.gce.CIM.dir/._cimlog.out
- work2026406846/Generated_Total2026406846.dir/generic.BP.NCI60.0.6.ATP2A3.express.genes.correlation.complete.Thu.May.19.17.20.06.2011.htgm.txt.dir/generic.BP.NCI60.0.6.ATP2A3.express.genes.correlation.complete.Thu.May.19.17.20.06.2011.htgm.txt.change.gce.CIM.dir/col_generic.BP.NCI60.0.6.ATP2A3.express.genes.correlation.complete.Thu.May.19.17.20.06.2011.htgm.txt.change.gce.CIM
- __MACOSX/work2026406846/Generated_Total2026406846.dir/generic.BP.NCI60.0.6.ATP2A3.express.genes.correlation.complete.Thu.May.19.17.20.06.2011.htgm.txt.dir/generic.BP.NCI60.0.6.ATP2A3.express.genes.correlation.complete.Thu.May.19.17.20.06.2011.htgm.txt.change.gce.CIM.dir/._col_generic.BP.NCI60.0.6.ATP2A3.express.genes.correlation.complete.Thu.May.19.17.20.06.2011.htgm.txt.change.gce.CIM
- work2026406846/Generated_Total2026406846.dir/generic.BP.NCI60.0.6.ATP2A3.express.genes.correlation.complete.Thu.May.19.17.20.06.2011.htgm.txt.dir/generic.BP.NCI60.0.6.ATP2A3.express.genes.correlation.complete.Thu.May.19.17.20.06.2011.htgm.txt.change.gce.CIM.dir/data_generic.BP.NCI60.0.6.ATP2A3.express.genes.correlation.complete.Thu.May.19.17.20.06.2011.htgm.txt.change.gce.CIM
- __MACOSX/work2026406846/Generated_Total2026406846.dir/generic.BP.NCI60.0.6.ATP2A3.express.genes.correlation.complete.Thu.May.19.17.20.06.2011.htgm.txt.dir/generic.BP.NCI60.0.6.ATP2A3.express.genes.correlation.complete.Thu.May.19.17.20.06.2011.htgm.txt.change.gce.CIM.dir/._data_generic.BP.NCI60.0.6.ATP2A3.express.genes.correlation.complete.Thu.May.19.17.20.06.2011.htgm.txt.change.gce.CIM
- work2026406846/Generated_Total2026406846.dir/generic.BP.NCI60.0.6.ATP2A3.express.genes.correlation.complete.Thu.May.19.17.20.06.2011.htgm.txt.dir/generic.BP.NCI60.0.6.ATP2A3.express.genes.correlation.complete.Thu.May.19.17.20.06.2011.htgm.txt.change.gce.CIM.dir/generic.BP.NCI60.0.6.ATP2A3.express.genes.correlation.complete.Thu.May.19.17.20.06.2011.htgm.txt.change.gce.CIM
- __MACOSX/work2026406846/Generated_Total2026406846.dir/generic.BP.NCI60.0.6.ATP2A3.express.genes.correlation.complete.Thu.May.19.17.20.06.2011.htgm.txt.dir/generic.BP.NCI60.0.6.ATP2A3.express.genes.correlation.complete.Thu.May.19.17.20.06.2011.htgm.txt.change.gce.CIM.dir/._generic.BP.NCI60.0.6.ATP2A3.express.genes.correlation.complete.Thu.May.19.17.20.06.2011.htgm.txt.change.gce.CIM
- work2026406846/Generated_Total2026406846.dir/generic.BP.NCI60.0.6.ATP2A3.express.genes.correlation.complete.Thu.May.19.17.20.06.2011.htgm.txt.dir/generic.BP.NCI60.0.6.ATP2A3.express.genes.correlation.complete.Thu.May.19.17.20.06.2011.htgm.txt.change.gce.CIM.dir/menu.html
- __MACOSX/work2026406846/Generated_Total2026406846.dir/generic.BP.NCI60.0.6.ATP2A3.express.genes.correlation.complete.Thu.May.19.17.20.06.2011.htgm.txt.dir/generic.BP.NCI60.0.6.ATP2A3.express.genes.correlation.complete.Thu.May.19.17.20.06.2011.htgm.txt.change.gce.CIM.dir/._menu.html
- work2026406846/Generated_Total2026406846.dir/generic.BP.NCI60.0.6.ATP2A3.express.genes.correlation.complete.Thu.May.19.17.20.06.2011.htgm.txt.dir/generic.BP.NCI60.0.6.ATP2A3.express.genes.correlation.complete.Thu.May.19.17.20.06.2011.htgm.txt.change.gce.CIM.dir/r.in
- __MACOSX/work2026406846/Generated_Total2026406846.dir/generic.BP.NCI60.0.6.ATP2A3.express.genes.correlation.complete.Thu.May.19.17.20.06.2011.htgm.txt.dir/generic.BP.NCI60.0.6.ATP2A3.express.genes.correlation.complete.Thu.May.19.17.20.06.2011.htgm.txt.change.gce.CIM.dir/._r.in
- work2026406846/Generated_Total2026406846.dir/generic.BP.NCI60.0.6.ATP2A3.express.genes.correlation.complete.Thu.May.19.17.20.06.2011.htgm.txt.dir/generic.BP.NCI60.0.6.ATP2A3.express.genes.correlation.complete.Thu.May.19.17.20.06.2011.htgm.txt.change.gce.CIM.dir/RETURNCODE
- __MACOSX/work2026406846/Generated_Total2026406846.dir/generic.BP.NCI60.0.6.ATP2A3.express.genes.correlation.complete.Thu.May.19.17.20.06.2011.htgm.txt.dir/generic.BP.NCI60.0.6.ATP2A3.express.genes.correlation.complete.Thu.May.19.17.20.06.2011.htgm.txt.change.gce.CIM.dir/._RETURNCODE
- work2026406846/Generated_Total2026406846.dir/generic.BP.NCI60.0.6.ATP2A3.express.genes.correlation.complete.Thu.May.19.17.20.06.2011.htgm.txt.dir/generic.BP.NCI60.0.6.ATP2A3.express.genes.correlation.complete.Thu.May.19.17.20.06.2011.htgm.txt.change.gce.CIM.dir/row_generic.BP.NCI60.0.6.ATP2A3.express.genes.correlation.complete.Thu.May.19.17.20.06.2011.htgm.txt.change.gce.CIM
- __MACOSX/work2026406846/Generated_Total2026406846.dir/generic.BP.NCI60.0.6.ATP2A3.express.genes.correlation.complete.Thu.May.19.17.20.06.2011.htgm.txt.dir/generic.BP.NCI60.0.6.ATP2A3.express.genes.correlation.complete.Thu.May.19.17.20.06.2011.htgm.txt.change.gce.CIM.dir/._row_generic.BP.NCI60.0.6.ATP2A3.express.genes.correlation.complete.Thu.May.19.17.20.06.2011.htgm.txt.change.gce.CIM
- work2026406846/Generated_Total2026406846.dir/generic.BP.NCI60.0.6.ATP2A3.express.genes.correlation.complete.Thu.May.19.17.20.06.2011.htgm.txt.dir/generic.BP.NCI60.0.6.ATP2A3.express.genes.correlation.complete.Thu.May.19.17.20.06.2011.htgm.txt.change.gce.CIM.dir/userinputparam.txt
- __MACOSX/work2026406846/Generated_Total2026406846.dir/generic.BP.NCI60.0.6.ATP2A3.express.genes.correlation.complete.Thu.May.19.17.20.06.2011.htgm.txt.dir/generic.BP.NCI60.0.6.ATP2A3.express.genes.correlation.complete.Thu.May.19.17.20.06.2011.htgm.txt.change.gce.CIM.dir/._userinputparam.txt
- work2026406846/Generated_Total2026406846.dir/generic.BP.NCI60.0.6.ATP2A3.express.genes.correlation.complete.Thu.May.19.17.20.06.2011.htgm.txt.dir/generic.BP.NCI60.0.6.ATP2A3.express.genes.correlation.complete.Thu.May.19.17.20.06.2011.htgm.txt.change.gce.CIM.dir/xplclust.gif
- __MACOSX/work2026406846/Generated_Total2026406846.dir/generic.BP.NCI60.0.6.ATP2A3.express.genes.correlation.complete.Thu.May.19.17.20.06.2011.htgm.txt.dir/generic.BP.NCI60.0.6.ATP2A3.express.genes.correlation.complete.Thu.May.19.17.20.06.2011.htgm.txt.change.gce.CIM.dir/._xplclust.gif
- work2026406846/Generated_Total2026406846.dir/generic.BP.NCI60.0.6.ATP2A3.express.genes.correlation.complete.Thu.May.19.17.20.06.2011.htgm.txt.dir/generic.BP.NCI60.0.6.ATP2A3.express.genes.correlation.complete.Thu.May.19.17.20.06.2011.htgm.txt.change.gce.CIM.dir/xplot.png
- __MACOSX/work2026406846/Generated_Total2026406846.dir/generic.BP.NCI60.0.6.ATP2A3.express.genes.correlation.complete.Thu.May.19.17.20.06.2011.htgm.txt.dir/generic.BP.NCI60.0.6.ATP2A3.express.genes.correlation.complete.Thu.May.19.17.20.06.2011.htgm.txt.change.gce.CIM.dir/._xplot.png
- work2026406846/Generated_Total2026406846.dir/generic.BP.NCI60.0.6.ATP2A3.express.genes.correlation.complete.Thu.May.19.17.20.06.2011.htgm.txt.dir/generic.BP.NCI60.0.6.ATP2A3.express.genes.correlation.complete.Thu.May.19.17.20.06.2011.htgm.txt.change.gce.CIM.dir/yplclust.gif
- __MACOSX/work2026406846/Generated_Total2026406846.dir/generic.BP.NCI60.0.6.ATP2A3.express.genes.correlation.complete.Thu.May.19.17.20.06.2011.htgm.txt.dir/generic.BP.NCI60.0.6.ATP2A3.express.genes.correlation.complete.Thu.May.19.17.20.06.2011.htgm.txt.change.gce.CIM.dir/._yplclust.gif
- work2026406846/Generated_Total2026406846.dir/generic.BP.NCI60.0.6.ATP2A3.express.genes.correlation.complete.Thu.May.19.17.20.06.2011.htgm.txt.dir/generic.BP.NCI60.0.6.ATP2A3.express.genes.correlation.complete.Thu.May.19.17.20.06.2011.htgm.txt.change.gce.CIM.dir/yplot.png
- __MACOSX/work2026406846/Generated_Total2026406846.dir/generic.BP.NCI60.0.6.ATP2A3.express.genes.correlation.complete.Thu.May.19.17.20.06.2011.htgm.txt.dir/generic.BP.NCI60.0.6.ATP2A3.express.genes.correlation.complete.Thu.May.19.17.20.06.2011.htgm.txt.change.gce.CIM.dir/._yplot.png
- __MACOSX/work2026406846/Generated_Total2026406846.dir/generic.BP.NCI60.0.6.ATP2A3.express.genes.correlation.complete.Thu.May.19.17.20.06.2011.htgm.txt.dir/._generic.BP.NCI60.0.6.ATP2A3.express.genes.correlation.complete.Thu.May.19.17.20.06.2011.htgm.txt.change.gce.CIM.dir
- work2026406846/Generated_Total2026406846.dir/generic.BP.NCI60.0.6.ATP2A3.express.genes.correlation.complete.Thu.May.19.17.20.06.2011.htgm.txt.dir/generic.BP.NCI60.0.6.ATP2A3.express.genes.correlation.complete.Thu.May.19.17.20.06.2011.htgm.txt.change.gce.html
- __MACOSX/work2026406846/Generated_Total2026406846.dir/generic.BP.NCI60.0.6.ATP2A3.express.genes.correlation.complete.Thu.May.19.17.20.06.2011.htgm.txt.dir/._generic.BP.NCI60.0.6.ATP2A3.express.genes.correlation.complete.Thu.May.19.17.20.06.2011.htgm.txt.change.gce.html
- work2026406846/Generated_Total2026406846.dir/generic.BP.NCI60.0.6.ATP2A3.express.genes.correlation.complete.Thu.May.19.17.20.06.2011.htgm.txt.dir/generic.BP.NCI60.0.6.ATP2A3.express.genes.correlation.complete.Thu.May.19.17.20.06.2011.htgm.txt.change.gce.xls
- __MACOSX/work2026406846/Generated_Total2026406846.dir/generic.BP.NCI60.0.6.ATP2A3.express.genes.correlation.complete.Thu.May.19.17.20.06.2011.htgm.txt.dir/._generic.BP.NCI60.0.6.ATP2A3.express.genes.correlation.complete.Thu.May.19.17.20.06.2011.htgm.txt.change.gce.xls
- work2026406846/Generated_Total2026406846.dir/generic.BP.NCI60.0.6.ATP2A3.express.genes.correlation.complete.Thu.May.19.17.20.06.2011.htgm.txt.dir/generic.BP.NCI60.0.6.ATP2A3.express.genes.correlation.complete.Thu.May.19.17.20.06.2011.htgm.txt.change.html
- __MACOSX/work2026406846/Generated_Total2026406846.dir/generic.BP.NCI60.0.6.ATP2A3.express.genes.correlation.complete.Thu.May.19.17.20.06.2011.htgm.txt.dir/._generic.BP.NCI60.0.6.ATP2A3.express.genes.correlation.complete.Thu.May.19.17.20.06.2011.htgm.txt.change.html
- work2026406846/Generated_Total2026406846.dir/generic.BP.NCI60.0.6.ATP2A3.express.genes.correlation.complete.Thu.May.19.17.20.06.2011.htgm.txt.dir/generic.BP.NCI60.0.6.ATP2A3.express.genes.correlation.complete.Thu.May.19.17.20.06.2011.htgm.txt.change.xls
- __MACOSX/work2026406846/Generated_Total2026406846.dir/generic.BP.NCI60.0.6.ATP2A3.express.genes.correlation.complete.Thu.May.19.17.20.06.2011.htgm.txt.dir/._generic.BP.NCI60.0.6.ATP2A3.express.genes.correlation.complete.Thu.May.19.17.20.06.2011.htgm.txt.change.xls
- work2026406846/Generated_Total2026406846.dir/generic.BP.NCI60.0.6.ATP2A3.express.genes.correlation.complete.Thu.May.19.17.20.06.2011.htgm.txt.dir/index.html
- __MACOSX/work2026406846/Generated_Total2026406846.dir/generic.BP.NCI60.0.6.ATP2A3.express.genes.correlation.complete.Thu.May.19.17.20.06.2011.htgm.txt.dir/._index.html
- __MACOSX/work2026406846/Generated_Total2026406846.dir/._generic.BP.NCI60.0.6.ATP2A3.express.genes.correlation.complete.Thu.May.19.17.20.06.2011.htgm.txt.dir
- work2026406846/Generated_Total2026406846.dir/generic.BP.NCI60.0.6.BTK.express.genes.correlation.complete.Thu.May.19.17.12.30.2011.htgm.txt.dir/
- work2026406846/Generated_Total2026406846.dir/generic.BP.NCI60.0.6.BTK.express.genes.correlation.complete.Thu.May.19.17.12.30.2011.htgm.txt.dir/generic.BP.NCI60.0.6.BTK.express.genes.correlation.complete.Thu.May.19.17.12.30.2011.htgm.txt.change
- __MACOSX/work2026406846/Generated_Total2026406846.dir/generic.BP.NCI60.0.6.BTK.express.genes.correlation.complete.Thu.May.19.17.12.30.2011.htgm.txt.dir/
- __MACOSX/work2026406846/Generated_Total2026406846.dir/generic.BP.NCI60.0.6.BTK.express.genes.correlation.complete.Thu.May.19.17.12.30.2011.htgm.txt.dir/._generic.BP.NCI60.0.6.BTK.express.genes.correlation.complete.Thu.May.19.17.12.30.2011.htgm.txt.change
- work2026406846/Generated_Total2026406846.dir/generic.BP.NCI60.0.6.BTK.express.genes.correlation.complete.Thu.May.19.17.12.30.2011.htgm.txt.dir/generic.BP.NCI60.0.6.BTK.express.genes.correlation.complete.Thu.May.19.17.12.30.2011.htgm.txt.change.gce
- __MACOSX/work2026406846/Generated_Total2026406846.dir/generic.BP.NCI60.0.6.BTK.express.genes.correlation.complete.Thu.May.19.17.12.30.2011.htgm.txt.dir/._generic.BP.NCI60.0.6.BTK.express.genes.correlation.complete.Thu.May.19.17.12.30.2011.htgm.txt.change.gce
- work2026406846/Generated_Total2026406846.dir/generic.BP.NCI60.0.6.BTK.express.genes.correlation.complete.Thu.May.19.17.12.30.2011.htgm.txt.dir/generic.BP.NCI60.0.6.BTK.express.genes.correlation.complete.Thu.May.19.17.12.30.2011.htgm.txt.change.gce.CIM
- __MACOSX/work2026406846/Generated_Total2026406846.dir/generic.BP.NCI60.0.6.BTK.express.genes.correlation.complete.Thu.May.19.17.12.30.2011.htgm.txt.dir/._generic.BP.NCI60.0.6.BTK.express.genes.correlation.complete.Thu.May.19.17.12.30.2011.htgm.txt.change.gce.CIM
- work2026406846/Generated_Total2026406846.dir/generic.BP.NCI60.0.6.BTK.express.genes.correlation.complete.Thu.May.19.17.12.30.2011.htgm.txt.dir/generic.BP.NCI60.0.6.BTK.express.genes.correlation.complete.Thu.May.19.17.12.30.2011.htgm.txt.change.gce.CIM.dir/
- work2026406846/Generated_Total2026406846.dir/generic.BP.NCI60.0.6.BTK.express.genes.correlation.complete.Thu.May.19.17.12.30.2011.htgm.txt.dir/generic.BP.NCI60.0.6.BTK.express.genes.correlation.complete.Thu.May.19.17.12.30.2011.htgm.txt.change.gce.CIM.dir/cgi_user_form.html
- __MACOSX/work2026406846/Generated_Total2026406846.dir/generic.BP.NCI60.0.6.BTK.express.genes.correlation.complete.Thu.May.19.17.12.30.2011.htgm.txt.dir/generic.BP.NCI60.0.6.BTK.express.genes.correlation.complete.Thu.May.19.17.12.30.2011.htgm.txt.change.gce.CIM.dir/._cgi_user_form.html
- work2026406846/Generated_Total2026406846.dir/generic.BP.NCI60.0.6.BTK.express.genes.correlation.complete.Thu.May.19.17.12.30.2011.htgm.txt.dir/generic.BP.NCI60.0.6.BTK.express.genes.correlation.complete.Thu.May.19.17.12.30.2011.htgm.txt.change.gce.CIM.dir/cgi_user_info.html
- __MACOSX/work2026406846/Generated_Total2026406846.dir/generic.BP.NCI60.0.6.BTK.express.genes.correlation.complete.Thu.May.19.17.12.30.2011.htgm.txt.dir/generic.BP.NCI60.0.6.BTK.express.genes.correlation.complete.Thu.May.19.17.12.30.2011.htgm.txt.change.gce.CIM.dir/._cgi_user_info.html
- work2026406846/Generated_Total2026406846.dir/generic.BP.NCI60.0.6.BTK.express.genes.correlation.complete.Thu.May.19.17.12.30.2011.htgm.txt.dir/generic.BP.NCI60.0.6.BTK.express.genes.correlation.complete.Thu.May.19.17.12.30.2011.htgm.txt.change.gce.CIM.dir/cgi_user_matrix.gif
- __MACOSX/work2026406846/Generated_Total2026406846.dir/generic.BP.NCI60.0.6.BTK.express.genes.correlation.complete.Thu.May.19.17.12.30.2011.htgm.txt.dir/generic.BP.NCI60.0.6.BTK.express.genes.correlation.complete.Thu.May.19.17.12.30.2011.htgm.txt.change.gce.CIM.dir/._cgi_user_matrix.gif
- work2026406846/Generated_Total2026406846.dir/generic.BP.NCI60.0.6.BTK.express.genes.correlation.complete.Thu.May.19.17.12.30.2011.htgm.txt.dir/generic.BP.NCI60.0.6.BTK.express.genes.correlation.complete.Thu.May.19.17.12.30.2011.htgm.txt.change.gce.CIM.dir/cgi_user_matrix.html
- __MACOSX/work2026406846/Generated_Total2026406846.dir/generic.BP.NCI60.0.6.BTK.express.genes.correlation.complete.Thu.May.19.17.12.30.2011.htgm.txt.dir/generic.BP.NCI60.0.6.BTK.express.genes.correlation.complete.Thu.May.19.17.12.30.2011.htgm.txt.change.gce.CIM.dir/._cgi_user_matrix.html
- work2026406846/Generated_Total2026406846.dir/generic.BP.NCI60.0.6.BTK.express.genes.correlation.complete.Thu.May.19.17.12.30.2011.htgm.txt.dir/generic.BP.NCI60.0.6.BTK.express.genes.correlation.complete.Thu.May.19.17.12.30.2011.htgm.txt.change.gce.CIM.dir/cgi_user_matrix.ps
- __MACOSX/work2026406846/Generated_Total2026406846.dir/generic.BP.NCI60.0.6.BTK.express.genes.correlation.complete.Thu.May.19.17.12.30.2011.htgm.txt.dir/generic.BP.NCI60.0.6.BTK.express.genes.correlation.complete.Thu.May.19.17.12.30.2011.htgm.txt.change.gce.CIM.dir/._cgi_user_matrix.ps
- work2026406846/Generated_Total2026406846.dir/generic.BP.NCI60.0.6.BTK.express.genes.correlation.complete.Thu.May.19.17.12.30.2011.htgm.txt.dir/generic.BP.NCI60.0.6.BTK.express.genes.correlation.complete.Thu.May.19.17.12.30.2011.htgm.txt.change.gce.CIM.dir/cgi_user_matrix.txt
- __MACOSX/work2026406846/Generated_Total2026406846.dir/generic.BP.NCI60.0.6.BTK.express.genes.correlation.complete.Thu.May.19.17.12.30.2011.htgm.txt.dir/generic.BP.NCI60.0.6.BTK.express.genes.correlation.complete.Thu.May.19.17.12.30.2011.htgm.txt.change.gce.CIM.dir/._cgi_user_matrix.txt
- work2026406846/Generated_Total2026406846.dir/generic.BP.NCI60.0.6.BTK.express.genes.correlation.complete.Thu.May.19.17.12.30.2011.htgm.txt.dir/generic.BP.NCI60.0.6.BTK.express.genes.correlation.complete.Thu.May.19.17.12.30.2011.htgm.txt.change.gce.CIM.dir/cgi_user_x.html
- __MACOSX/work2026406846/Generated_Total2026406846.dir/generic.BP.NCI60.0.6.BTK.express.genes.correlation.complete.Thu.May.19.17.12.30.2011.htgm.txt.dir/generic.BP.NCI60.0.6.BTK.express.genes.correlation.complete.Thu.May.19.17.12.30.2011.htgm.txt.change.gce.CIM.dir/._cgi_user_x.html
- work2026406846/Generated_Total2026406846.dir/generic.BP.NCI60.0.6.BTK.express.genes.correlation.complete.Thu.May.19.17.12.30.2011.htgm.txt.dir/generic.BP.NCI60.0.6.BTK.express.genes.correlation.complete.Thu.May.19.17.12.30.2011.htgm.txt.change.gce.CIM.dir/cgi_user_x.txt
- __MACOSX/work2026406846/Generated_Total2026406846.dir/generic.BP.NCI60.0.6.BTK.express.genes.correlation.complete.Thu.May.19.17.12.30.2011.htgm.txt.dir/generic.BP.NCI60.0.6.BTK.express.genes.correlation.complete.Thu.May.19.17.12.30.2011.htgm.txt.change.gce.CIM.dir/._cgi_user_x.txt
- work2026406846/Generated_Total2026406846.dir/generic.BP.NCI60.0.6.BTK.express.genes.correlation.complete.Thu.May.19.17.12.30.2011.htgm.txt.dir/generic.BP.NCI60.0.6.BTK.express.genes.correlation.complete.Thu.May.19.17.12.30.2011.htgm.txt.change.gce.CIM.dir/cgi_user_y.html
- __MACOSX/work2026406846/Generated_Total2026406846.dir/generic.BP.NCI60.0.6.BTK.express.genes.correlation.complete.Thu.May.19.17.12.30.2011.htgm.txt.dir/generic.BP.NCI60.0.6.BTK.express.genes.correlation.complete.Thu.May.19.17.12.30.2011.htgm.txt.change.gce.CIM.dir/._cgi_user_y.html
- work2026406846/Generated_Total2026406846.dir/generic.BP.NCI60.0.6.BTK.express.genes.correlation.complete.Thu.May.19.17.12.30.2011.htgm.txt.dir/generic.BP.NCI60.0.6.BTK.express.genes.correlation.complete.Thu.May.19.17.12.30.2011.htgm.txt.change.gce.CIM.dir/cgi_user_y.txt
- __MACOSX/work2026406846/Generated_Total2026406846.dir/generic.BP.NCI60.0.6.BTK.express.genes.correlation.complete.Thu.May.19.17.12.30.2011.htgm.txt.dir/generic.BP.NCI60.0.6.BTK.express.genes.correlation.complete.Thu.May.19.17.12.30.2011.htgm.txt.change.gce.CIM.dir/._cgi_user_y.txt
- work2026406846/Generated_Total2026406846.dir/generic.BP.NCI60.0.6.BTK.express.genes.correlation.complete.Thu.May.19.17.12.30.2011.htgm.txt.dir/generic.BP.NCI60.0.6.BTK.express.genes.correlation.complete.Thu.May.19.17.12.30.2011.htgm.txt.change.gce.CIM.dir/cimlog.out
- __MACOSX/work2026406846/Generated_Total2026406846.dir/generic.BP.NCI60.0.6.BTK.express.genes.correlation.complete.Thu.May.19.17.12.30.2011.htgm.txt.dir/generic.BP.NCI60.0.6.BTK.express.genes.correlation.complete.Thu.May.19.17.12.30.2011.htgm.txt.change.gce.CIM.dir/._cimlog.out
- work2026406846/Generated_Total2026406846.dir/generic.BP.NCI60.0.6.BTK.express.genes.correlation.complete.Thu.May.19.17.12.30.2011.htgm.txt.dir/generic.BP.NCI60.0.6.BTK.express.genes.correlation.complete.Thu.May.19.17.12.30.2011.htgm.txt.change.gce.CIM.dir/col_generic.BP.NCI60.0.6.BTK.express.genes.correlation.complete.Thu.May.19.17.12.30.2011.htgm.txt.change.gce.CIM
- __MACOSX/work2026406846/Generated_Total2026406846.dir/generic.BP.NCI60.0.6.BTK.express.genes.correlation.complete.Thu.May.19.17.12.30.2011.htgm.txt.dir/generic.BP.NCI60.0.6.BTK.express.genes.correlation.complete.Thu.May.19.17.12.30.2011.htgm.txt.change.gce.CIM.dir/._col_generic.BP.NCI60.0.6.BTK.express.genes.correlation.complete.Thu.May.19.17.12.30.2011.htgm.txt.change.gce.CIM
- work2026406846/Generated_Total2026406846.dir/generic.BP.NCI60.0.6.BTK.express.genes.correlation.complete.Thu.May.19.17.12.30.2011.htgm.txt.dir/generic.BP.NCI60.0.6.BTK.express.genes.correlation.complete.Thu.May.19.17.12.30.2011.htgm.txt.change.gce.CIM.dir/data_generic.BP.NCI60.0.6.BTK.express.genes.correlation.complete.Thu.May.19.17.12.30.2011.htgm.txt.change.gce.CIM
- __MACOSX/work2026406846/Generated_Total2026406846.dir/generic.BP.NCI60.0.6.BTK.express.genes.correlation.complete.Thu.May.19.17.12.30.2011.htgm.txt.dir/generic.BP.NCI60.0.6.BTK.express.genes.correlation.complete.Thu.May.19.17.12.30.2011.htgm.txt.change.gce.CIM.dir/._data_generic.BP.NCI60.0.6.BTK.express.genes.correlation.complete.Thu.May.19.17.12.30.2011.htgm.txt.change.gce.CIM
- work2026406846/Generated_Total2026406846.dir/generic.BP.NCI60.0.6.BTK.express.genes.correlation.complete.Thu.May.19.17.12.30.2011.htgm.txt.dir/generic.BP.NCI60.0.6.BTK.express.genes.correlation.complete.Thu.May.19.17.12.30.2011.htgm.txt.change.gce.CIM.dir/generic.BP.NCI60.0.6.BTK.express.genes.correlation.complete.Thu.May.19.17.12.30.2011.htgm.txt.change.gce.CIM
- __MACOSX/work2026406846/Generated_Total2026406846.dir/generic.BP.NCI60.0.6.BTK.express.genes.correlation.complete.Thu.May.19.17.12.30.2011.htgm.txt.dir/generic.BP.NCI60.0.6.BTK.express.genes.correlation.complete.Thu.May.19.17.12.30.2011.htgm.txt.change.gce.CIM.dir/._generic.BP.NCI60.0.6.BTK.express.genes.correlation.complete.Thu.May.19.17.12.30.2011.htgm.txt.change.gce.CIM
- work2026406846/Generated_Total2026406846.dir/generic.BP.NCI60.0.6.BTK.express.genes.correlation.complete.Thu.May.19.17.12.30.2011.htgm.txt.dir/generic.BP.NCI60.0.6.BTK.express.genes.correlation.complete.Thu.May.19.17.12.30.2011.htgm.txt.change.gce.CIM.dir/menu.html
- __MACOSX/work2026406846/Generated_Total2026406846.dir/generic.BP.NCI60.0.6.BTK.express.genes.correlation.complete.Thu.May.19.17.12.30.2011.htgm.txt.dir/generic.BP.NCI60.0.6.BTK.express.genes.correlation.complete.Thu.May.19.17.12.30.2011.htgm.txt.change.gce.CIM.dir/._menu.html
- work2026406846/Generated_Total2026406846.dir/generic.BP.NCI60.0.6.BTK.express.genes.correlation.complete.Thu.May.19.17.12.30.2011.htgm.txt.dir/generic.BP.NCI60.0.6.BTK.express.genes.correlation.complete.Thu.May.19.17.12.30.2011.htgm.txt.change.gce.CIM.dir/r.in
- __MACOSX/work2026406846/Generated_Total2026406846.dir/generic.BP.NCI60.0.6.BTK.express.genes.correlation.complete.Thu.May.19.17.12.30.2011.htgm.txt.dir/generic.BP.NCI60.0.6.BTK.express.genes.correlation.complete.Thu.May.19.17.12.30.2011.htgm.txt.change.gce.CIM.dir/._r.in
[truncated: 3,941 more entries]
