# Supplementary material for: Concordance of Gene Expression and Functional Correlation Patterns across the NCI-60 Cell Lines and the Cancer Genome Atlas Glioblastoma Samples
Source: PLoS One. 2012 Jul 26;7(7):e40062. doi: 10.1371/journal.pone.0040062 (PMC3406063; doi:10.1371/journal.pone.0040062)
Supplement: Download S1 — Zip archive of HTGM results. (ZIP) [file pone.0040062.s007.zip › work2026406846/Generated_Total2026406846.dir/Generated_Total.change.series.CIM]

	generic.BP.NCI60.0.6.ADAM12.express.genes.correlation.complete.Thu.May.19.17.25.03.2011.htgm.txt	generic.BP.NCI60.0.6.ANXA2.express.genes.correlation.complete.Thu.May.19.17.26.28.2011.htgm.txt	generic.BP.NCI60.0.6.ATP2A3.express.genes.correlation.complete.Thu.May.19.17.20.06.2011.htgm.txt	generic.BP.NCI60.0.6.BTK.express.genes.correlation.complete.Thu.May.19.17.12.30.2011.htgm.txt	generic.BP.NCI60.0.6.CCR7.express.genes.correlation.complete.Thu.May.19.17.25.28.2011.htgm.txt	generic.BP.NCI60.0.6.CD1D.express.genes.correlation.complete.Thu.May.19.17.08.12.2011.htgm.txt	generic.BP.NCI60.0.6.CD2.express.genes.correlation.complete.Thu.May.19.17.09.36.2011.htgm.txt	generic.BP.NCI60.0.6.CD37.express.genes.correlation.complete.Thu.May.19.17.02.14.2011.htgm.txt	generic.BP.NCI60.0.6.CD3D.express.genes.correlation.complete.Thu.May.19.17.05.42.2011.htgm.txt	generic.BP.NCI60.0.6.CD4.express.genes.correlation.complete.Thu.May.19.16.57.09.2011.htgm.txt	generic.BP.NCI60.0.6.CD48.express.genes.correlation.complete.Thu.May.19.16.58.12.2011.htgm.txt	generic.BP.NCI60.0.6.CD5.express.genes.correlation.complete.Thu.May.19.17.17.40.2011.htgm.txt	generic.BP.NCI60.0.6.CD52.express.genes.correlation.complete.Thu.May.19.17.15.40.2011.htgm.txt	generic.BP.NCI60.0.6.CD7.express.genes.correlation.complete.Thu.May.19.17.20.43.2011.htgm.txt	generic.BP.NCI60.0.6.CD96.express.genes.correlation.complete.Thu.May.19.17.21.20.2011.htgm.txt	generic.BP.NCI60.0.6.CLCF1.express.genes.correlation.complete.Thu.May.19.17.26.54.2011.htgm.txt	generic.BP.NCI60.0.6.COL1A1.express.genes.correlation.complete.Thu.May.19.17.27.18.2011.htgm.txt	generic.BP.NCI60.0.6.COL1A2.express.genes.correlation.complete.Thu.May.19.17.25.56.2011.htgm.txt	generic.BP.NCI60.0.6.COL5A1.express.genes.correlation.complete.Thu.May.19.17.13.34.2011.htgm.txt	generic.BP.NCI60.0.6.COL6A3.express.genes.correlation.complete.Thu.May.19.17.27.41.2011.htgm.txt	generic.BP.NCI60.0.6.CORO1A.express.genes.correlation.complete.Thu.May.19.16.58.44.2011.htgm.txt	generic.BP.NCI60.0.6.CSF2RB.express.genes.correlation.complete.Thu.May.19.17.18.11.2011.htgm.txt	generic.BP.NCI60.0.6.CSF3R.express.genes.correlation.complete.Thu.May.19.17.07.17.2011.htgm.txt	generic.BP.NCI60.0.6.CTCF.express.genes.correlation.complete.Thu.May.19.17.32.17.2011.htgm.txt	generic.BP.NCI60.0.6.CTSW.express.genes.correlation.complete.Thu.May.19.17.30.28.2011.htgm.txt	generic.BP.NCI60.0.6.CYBB.express.genes.correlation.complete.Thu.May.19.17.07.45.2011.htgm.txt	generic.BP.NCI60.0.6.CYR61.express.genes.correlation.complete.Thu.May.19.17.10.46.2011.htgm.txt	generic.BP.NCI60.0.6.DOCK2.express.genes.correlation.complete.Thu.May.19.17.08.40.2011.htgm.txt	generic.BP.NCI60.0.6.DSE.express.genes.correlation.complete.Thu.May.19.17.28.12.2011.htgm.txt	generic.BP.NCI60.0.6.FLNA.express.genes.correlation.complete.Thu.May.19.17.16.07.2011.htgm.txt	generic.BP.NCI60.0.6.FOSL2.express.genes.correlation.complete.Thu.May.19.17.28.40.2011.htgm.txt	generic.BP.NCI60.0.6.GNA15.express.genes.correlation.complete.Thu.May.19.17.14.35.2011.htgm.txt	generic.BP.NCI60.0.6.GRB7.express.genes.correlation.complete.Thu.May.19.17.33.00.2011.htgm.txt	generic.BP.NCI60.0.6.HCLS1.express.genes.correlation.complete.Thu.May.19.16.59.22.2011.htgm.txt	generic.BP.NCI60.0.6.IL2RG.express.genes.correlation.complete.Thu.May.19.16.57.41.2011.htgm.txt	generic.BP.NCI60.0.6.IRAK3.express.genes.correlation.complete.Thu.May.19.17.34.41.2011.htgm.txt	generic.BP.NCI60.0.6.ITGB2.express.genes.correlation.complete.Thu.May.19.17.21.45.2011.htgm.txt	generic.BP.NCI60.0.6.LCK.express.genes.correlation.complete.Thu.May.19.17.29.07.2011.htgm.txt	generic.BP.NCI60.0.6.LGALS1.express.genes.correlation.complete.Thu.May.19.17.29.36.2011.htgm.txt	generic.BP.NCI60.0.6.LGALS9.express.genes.correlation.complete.Thu.May.19.17.18.39.2011.htgm.txt	generic.BP.NCI60.0.6.LILRA2.express.genes.correlation.complete.Thu.May.19.17.04.11.2011.htgm.txt	generic.BP.NCI60.0.6.LOX.express.genes.correlation.complete.Thu.May.19.17.16.37.2011.htgm.txt	generic.BP.NCI60.0.6.LOXL2.express.genes.correlation.complete.Thu.May.19.17.11.15.2011.htgm.txt	generic.BP.NCI60.0.6.LRMP.express.genes.correlation.complete.Thu.May.19.17.04.50.2011.htgm.txt	generic.BP.NCI60.0.6.LSP1.express.genes.correlation.complete.Thu.May.19.17.22.14.2011.htgm.txt	generic.BP.NCI60.0.6.LTB.express.genes.correlation.complete.Thu.May.19.17.30.53.2011.htgm.txt	generic.BP.NCI60.0.6.LY86.express.genes.correlation.complete.Thu.May.19.17.17.05.2011.htgm.txt	generic.BP.NCI60.0.6.MCM3.express.genes.correlation.complete.Thu.May.19.17.22.45.2011.htgm.txt	generic.BP.NCI60.0.6.MED6.express.genes.correlation.complete.Thu.May.19.17.30.03.2011.htgm.txt
GO:0001819_positive_regulation_of_cytokine_production	0	0	0	0	0	0	0	0	0	0	0	0	0	0	0	0	0	0	0	0	0	0	0	0	0	0	0	0	0.090143	0	0	0	0	0	0	0	0	0	0	0	0	0	0	0	0	0	0	0	0
GO:0002673_regulation_of_acute_inflammatory_response	0	0	0	0	0	0	0	0	0	0	0	0	0	0	0	0	0	0	0	0	0	0	0	0	0	0	0	0	0.035296	0	0	0	0	0	0	0	0	0	0	0	0	0	0	0	0	0	0	0	0
GO:0030163_protein_catabolic_process	0	0	0	0	0	0	0	0	0	0	0	0	0	0	0	0	0	0	0	0	0	0	0	0	0	0	0	0	0.024538	0	0	0	0	0	0	0	0	0	0	0	0	0	0	0	0	0	0	0	0
GO:0007596_blood_coagulation	0	0	0	0	0	0	0	0	0	0	0	0	0	0	0	0	0	0	0	0	0	0	0	0	0	0	0	0	0.095714	0	0	0	0	0	0	0	0	0	0	0	0	0.091794	0	0	0	0	0	0	0
GO:0031018_endocrine_pancreas_development	0	0	0	0	0	0	0	0	0	0	0	0	0	0	0	0	0	0	0	0	0	0	0	0	0	0	0	0	0.065016	0	0	0	0	0	0	0	0	0	0	0	0	0	0	0	0	0	0	0	0
GO:0001776_leukocyte_homeostasis	0	0	0	0	0	0	0	0	0	0	0	0	0	0	0	0	0	0	0	0	0	0	0	0	0	0	0	0	0.031162	0	0	0	0	0	0	0	0	0	0	0	0	0	0	0	0	0	0	0	0
GO:0010517_regulation_of_phospholipase_activity	0	0	0	0	0	0	0	0	0	0	0	0	0	0	0	0	0	0	0	0	0	0	0	0	0	0	0	0	0	0	0	0.018069	0	0	0	0	0	0	0	0	0	0	0	0	0	0	0	0	0
GO:0051238_sequestering_of_metal_ion	0	0	0	0	0	0	0.0872	0	0.0853	0	0	0	0	0	0	0	0	0	0	0	0	0	0	0	0	0	0	0	0	0	0	0	0	0	0	0	0	0	0	0	0	0	0	0	0	0	0	0	0
GO:0048041_focal_adhesion_formation	0	0	0	0	0	0	0	0	0	0	0	0	0	0	0	0	0	0	0	0	0	0	0	0	0	0	0.052429	0	0.004361	0	0	0	0	0	0	0	0	0	0	0	0	0.091562	0.07975	0	0	0	0	0	0
GO:0006281_DNA_repair	0	0	0	0	0	0	0	0	0	0	0	0	0	0	0	0	0	0	0	0	0	0	0	0	0	0	0	0	0	0	0	0	0	0	0	0	0	0	0	0	0	0	0	0	0	0	0	0.1	0
GO:0007179_transforming_growth_factor_beta_receptor_signaling_pathway	0.0082	0	0	0	0	0	0	0	0	0	0	0	0	0	0	0	0.02	0.036719	0.085	0.012045	0	0	0	0	0	0	0	0	0	0	0.062159	0	0	0	0	0	0	0	0	0	0	0.091545	0	0	0	0	0	0	0
GO:0007159_leukocyte_adhesion	0	0	0	0	0	0	0	0	0	0	0.039571	0	0	0	0	0	0	0	0	0	0	0	0	0	0	0	0	0.0226	0	0	0	0	0	0	0	0	0.067462	0	0	0	0	0	0	0	0	0	0	0	0
GO:0002682_regulation_of_immune_system_process	0	0	0.1	0	0.07975	0.0994	0.1	0	0.1	0	0.099182	0.085176	0.02727	0.092895	0.1	0	0	0	0	0	0	0	0	0	0.089	0	0	0	0.085207	0	0	0.013293	0	0	0.092125	0	0	0.1	0	0	0	0	0	0	0	0	0	0	0
GO:0010324_membrane_invagination	0	0	0	0	0	0	0	0	0	0	0	0	0	0	0	0	0	0	0	0	0	0	0	0	0	0	0	0	0	0	0	0	0	0	0	0	0	0	0	0	0	0	0	0	0	0	0	0	0
GO:0001952_regulation_of_cell-matrix_adhesion	0	0	0	0	0	0	0	0	0	0	0	0	0	0	0	0	0	0	0	0	0	0	0	0	0	0	0	0	0.095263	0	0.091	0	0	0	0	0	0	0	0	0	0	0	0	0	0	0	0	0	0
GO:0009719_response_to_endogenous_stimulus	0	0	0	0	0	0	0	0	0	0	0	0	0	0	0	0	0	0	0	0	0	0	0	0	0	0	0	0	0.017936	0	0	0	0	0	0	0	0	0	0	0	0	0	0	0	0	0	0	0	0
GO:0050829_defense_response_to_Gram-negative_bacterium	0	0	0	0	0	0	0	0	0	0	0	0	0	0	0	0	0	0	0	0	0	0	0	0	0	0	0	0	0.065016	0	0	0	0	0	0	0	0	0	0	0	0	0	0	0	0	0	0	0	0
GO:0042516_regulation_of_tyrosine_phosphorylation_of_Stat3_protein	0	0	0	0	0	0	0	0	0	0	0	0	0	0	0	0.037	0	0	0	0	0	0	0	0	0	0	0	0	0.095	0	0	0	0	0	0	0	0	0	0	0	0	0	0	0	0	0	0	0	0
GO:0009653_anatomical_structure_morphogenesis	0.091	0	0	0	0	0	0	0	0	0	0	0	0	0	0	6.9E-4	0.076913	0.0965	0.080435	0	0	0	0	0	0	0	0	0	0.077582	0	0.08875	0	0	0	0	0	0	0	0	0	0	0.09775	0.096625	0	0	0	0	0	0
GO:0034330_cell_junction_organization	0	0	0	0	0	0	0	0	0	0	0	0	0	0	0	0	0	0	0	0	0	0	0	0	0	0	0.055	0	0	0.082	0	0	0	0	0	0	0	0	0	0	0	0.073	0.05478	0	0	0	0	0	0
GO:0019882_antigen_processing_and_presentation	0	0	0	0	0	0	0	0	0	0	0	0	0	0	0	0	0	0	0	0	0	0	0	0	0	0	0	0	0.018959	0	0	0	0	0	0	0	0	0	0	0	0	0	0	0	0	0	0	0	0
GO:0031589_cell-substrate_adhesion	0	0	0	0	0	0	0	0	0	0	0	0	0	0	0	0.021333	0	0	0	0	0	0	0	0	0	0	0	0	0.082284	0	0.060351	0	0	0	0	0	0	0	0	0	0	0.054299	0.076938	0	0	0	0	0	0
GO:0042330_taxis	0	0	0	0	0	0.042526	0	0	0	0	0	0	0	0	0	0	0	0	0	0	0	0	0	0	0	0.0604	0	0.01675	0.021043	0	0	0	0	0	0	0	0.046	0	0	0	0	0	0	0	0	0	0	0	0
GO:0009725_response_to_hormone_stimulus	0	0	0	0	0	0	0	0	0	0	0	0	0	0	0	0	0	0	0	0	0	0	0	0	0	0	0	0	0.022014	0	0	0	0	0	0	0	0	0	0	0	0	0	0	0	0	0	0	0	0
GO:0044246_regulation_of_multicellular_organismal_metabolic_process	0	0	0	0	0	0	0	0	0	0	0	0	0	0	0	0	0	0	0	0	0	0	0	0	0	0	0	0	0.035296	0	0	0	0	0	0	0	0	0	0	0	0	0	0	0	0	0	0	0	0
GO:0015911_plasma_membrane_long-chain_fatty_acid_transport	0	0	0	0	0	0	0	0	0	0	0	0	0	0	0	0	0	0	0	0	0	0	0	0	0	0	0	0	0.065016	0	0.033952	0	0	0	0	0	0	0	0	0	0	0.020884	0	0	0	0	0	0	0
GO:0000768_syncytium_formation_by_plasma_membrane_fusion	0	0	0	0	0	0	0	0	0	0	0	0	0	0	0	0	0	0	0	0	0	0	0	0	0	0	0	0	0	0	0.033952	0	0	0	0	0	0	0	0	0	0	0.020884	0	0	0	0	0	0	0
GO:0002688_regulation_of_leukocyte_chemotaxis	0	0	0	0	0	0	0	0	0	0	0	0	0	0	0	0	0	0	0	0	0	0	0	0	0	0	0	0	0.035296	0	0.001429	0	0	0	0	0	0	0	0	0	0	0	0	0	0	0	0	0	0
GO:0000278_mitotic_cell_cycle	0	0	0	0	0	0	0	0	0	0	0	0	0	0	0	0	0	0	0	0	0	0	0	0	0	0	0	0	0	0	0	0	0	0	0	0	0	0	0	0	0	0	0	0	0	0	0	0	0
GO:0009893_positive_regulation_of_metabolic_process	0	0	0	0	0	0	0	0	0	0	0	0	0	0	0	0	0	0	0	0	0	0	0	0	0	0	0	0	0.079771	0	0.060936	0	0	0	0	0	0	0	0	0	0	0	0	0	0	0	0	0	0
GO:0007043_cell-cell_junction_assembly	0	0	0	0	0	0	0	0	0	0	0	0	0	0	0	0	0	0	0	0	0	0	0	0	0	0	0	0	0	0.0625	0	0	0	0	0	0	0	0	0	0	0	0	0	0	0	0	0	0	0
GO:0043534_blood_vessel_endothelial_cell_migration	0	0	0	0	0	0	0	0	0	0	0	0	0	0	0	0	0	0	0	0	0	0	0	0	0	0	0.055	0	0.095875	0	0.089	0	0	0	0	0	0	0	0	0	0	0.08992	0.0766	0	0	0	0	0	0
GO:0045765_regulation_of_angiogenesis	0	0	0	0	0	0	0	0	0	0	0	0	0	0	0	0	0	0	0	0	0	0	0	0	0	0	0	0	0	0	0	0	0	0	0	0	0	0	0	0	0	0	0	0	0	0	0	0	0
GO:0050900_leukocyte_migration	0	0	0	0	0	0	0	0	0	0	0	0	0	0	0	0	0	0	0	0	0	0	0	0	0	0	0	0.013774	0.087918	0.0010	0.065174	0	0	0	0	0	0.03412	0	0	0	0	0.072074	0.0524	0	0	0	0	0	0
GO:0006968_cellular_defense_response	0	0	0	0.055	0	0	0.048	0	0.032652	0.0874	0.094316	0	0	0	0.011406	0	0	0	0	0	0	0	0.07975	0	0.015	0.0955	0	0	0	0	0	0	0	0	0	0.0865	0	0.0325	0	0	0	0	0	0	0.061	0	0	0	0
GO:0046427_positive_regulation_of_JAK-STAT_cascade	0	0	0	0	0	0	0	0	0	0	0	0	0	0	0	0.021571	0	0	0	0	0	0	0	0	0	0	0	0	0.0935	0	0	0	0	0	0	0	0	0	0	0	0	0	0	0	0	0	0	0	0
GO:0042098_T_cell_proliferation	0	0	0	0	0	0.045809	0.07975	0	0.07552	0	0.0244	0	0	0	0	0	0	0	0	0	0	0	0	0	0	0	0	0	0	0	0	0	0	0	0.011373	0	0	0	0	0	0	0	0	0	0	0	0	0	0
GO:0006974_response_to_DNA_damage_stimulus	0	0	0	0	0	0	0	0	0	0	0	0	0	0	0	0	0	0	0	0	0	0	0	0	0	0	0	0	0	0	0	0	0	0	0	0	0	0	0	0	0	0	0	0	0	0	0	0.1	0
GO:0001666_response_to_hypoxia	0	0	0	0	0	0	0	0	0	0	0	0	0	0	0	0	0	0	0	0	0	0	0	0	0	0	0	0	0	0	0	0	0	0	0	0	0	0	0	0	0	0.094706	0.044043	0	0	0	0	0	0
GO:0051170_nuclear_import	0	0	0	0	0	0	0	0	0	0	0	0	0	0	0	0	0	0	0	0	0	0	0	0	0	0	0	0	0	0	0.063372	0	0	0	0	0	0	0	0	0	0	0	0	0	0	0	0	0	0
GO:0050818_regulation_of_coagulation	0	0	0	0	0	0	0	0	0	0	0	0	0	0	0	0	0	0	0	0	0	0	0	0	0	0	0.031214	0	0.092674	0	0	0	0	0	0	0	0	0	0	0	0	0.0982	0.075118	0	0	0	0	0	0
GO:0010574_regulation_of_vascular_endothelial_growth_factor_production	0	0	0	0	0	0	0	0	0	0	0	0	0	0	0	0	0	0	0	0	0	0	0	0	0	0	0	0	0.050664	0	0	0	0	0	0	0	0	0	0	0	0	0	0	0	0	0	0	0	0
GO:0045669_positive_regulation_of_osteoblast_differentiation	0	0	0	0	0	0	0	0	0	0	0	0	0	0	0	0	0	0	0	0	0	0	0	0	0	0	0	0	0.018959	0	0	0	0	0	0	0	0	0	0	0	0	0	0	0	0	0	0	0	0
GO:0002637_regulation_of_immunoglobulin_production	0	0	0	0	0	0	0	0	0	0	0	0	0	0	0	0	0	0	0	0	0	0	0	0	0	0	0	0	0.035296	0	0	0	0	0	0	0	0	0	0	0	0	0	0	0	0	0	0	0	0
GO:0031497_chromatin_assembly	0	0	0	0	0	0	0	0	0	0	0	0	0	0	0	0	0	0	0	0	0	0	0	0.1	0	0	0	0	0	0	0	0	0	0	0	0	0	0	0	0	0	0	0	0	0	0	0	0	0
GO:0050729_positive_regulation_of_inflammatory_response	0	0	0	0	0	0	0	0	0	0	0	0	0	0	0	0	0	0	0	0	0	0	0	0	0	0	0	0	0.035296	0	0	0	0	0	0	0	0	0	0	0	0	0	0	0	0	0	0	0	0
GO:0031532_actin_cytoskeleton_reorganization	0	0	0	0	0	0	0	0	0	0	0	0	0	0	0	0	0	0	0	0	0	0	0	0	0	0	0.0676	0	0.018959	0.0676	0.0874	0	0	0	0	0	0	0	0	0	0	0	0.077846	0	0	0	0	0	0
GO:0017038_protein_import	0	0	0	0	0	0	0	0	0	0	0	0	0	0	0	0	0	0	0	0	0	0	0	0	0	0	0	0	0	0	0.020575	0	0	0	0	0	0	0	0	0	0	0	0	0	0	0	0	0	0
GO:0032963_collagen_metabolic_process	0.088923	0	0	0	0	0	0	0	0	0	0	0	0	0	0	0	0.1	0.1	0.1	0.0928	0	0	0	0	0	0	0	0	0.1	0	0	0	0	0	0	0	0	0	0	0	0	0.091562	0.07975	0	0	0	0	0	0
GO:0050670_regulation_of_lymphocyte_proliferation	0	0	0	0	0	0.09865	0.07975	0	0.07552	0	0.082	0	0.047	0	0	0	0	0	0	0	0	0	0	0	0	0	0	0.013375	0	0	0	0.040706	0	0	0.011373	0	0	0	0	0	0	0	0	0	0	0	0	0	0
GO:0007178_transmembrane_receptor_protein_serine_threonine_kinase_signaling_pathway	0	0	0	0	0	0	0	0	0	0	0	0	0	0	0	0	0	0	0.069538	0	0	0	0	0	0	0	0	0	0	0	0.020139	0	0	0	0	0	0	0	0	0	0	0.088545	0	0	0	0	0	0	0
GO:0007519_skeletal_muscle_tissue_development	0	0	0	0	0	0	0	0	0	0	0	0	0	0	0	0	0	0	0	0	0	0	0	0	0	0	0	0	0	0	0	0	0	0	0	0	0	0	0	0	0	0.073	0	0	0	0	0	0	0
GO:0010941_regulation_of_cell_death	0	0	0	0	0	0	0.061652	0	0	0	0	0	0	0	0	0	0	0	0	0	0	0	0	0	0	0	0	0	0	0	0	0	0	0	0	0	0	0.0124	0	0	0	0	0	0	0	0	0	0	0
GO:0030206_chondroitin_sulfate_biosynthetic_process	0	0	0	0	0	0	0	0	0	0	0	0	0	0	0	0	0	0	0	0	0	0	0	0	0	0	0	0	0.035296	0	0	0	0	0	0	0	0	0	0	0	0	0	0	0	0	0	0	0	0
GO:0043244_regulation_of_protein_complex_disassembly	0	0	0	0	0	0	0	0	0	0	0	0	0	0	0	0	0	0	0	0	0	0	0	0	0	0	0	0	0	0	0	0	0	0	0	0.0694	0	0	0	0	0	0	0	0	0	0	0	0	0
GO:0060401_cytosolic_calcium_ion_transport	0	0	0	0	0	0	0.080448	0	0.077808	0	0	0	0	0	0	0	0	0	0	0	0	0	0	0	0	0	0	0	0	0	0	0	0	0	0	0	0	0	0	0	0	0	0	0	0	0	0	0	0
GO:0051239_regulation_of_multicellular_organismal_process	0	0	0	0	0	0	0	0	0	0	0	0	0	0	0	0	0	0	0	0	0	0	0	0	0	0	0	0	0.086889	0	0	0	0	0	0	0	0	0	0	0	0	0	0	0	0	0	0	0	0
GO:0006260_DNA_replication	0	0	0	0	0	0	0	0	0	0	0	0	0	0	0	0	0	0	0	0	0	0	0	0	0	0	0	0	0	0	0	0	0	0	0	0	0	0	0	0	0	0	0	0	0	0	0	0.1	0
GO:0050650_chondroitin_sulfate_proteoglycan_biosynthetic_process	0	0	0	0	0	0	0	0	0	0	0	0	0	0	0	0	0	0	0	0	0	0	0	0	0	0	0	0	0.031162	0	0	0	0	0	0	0	0	0	0	0	0	0	0	0	0	0	0	0	0
GO:0006509_membrane_protein_ectodomain_proteolysis	0	0	0	0	0	0	0	0	0	0	0	0	0	0	0	0.033	0	0	0	0	0	0	0	0	0	0	0	0	0	0	0	0	0	0	0	0	0	0	0	0	0	0	0	0	0	0	0	0	0
GO:0006289_nucleotide-excision_repair	0	0	0	0	0	0	0	0	0	0	0	0	0	0	0	0	0	0	0	0	0	0	0	0	0	0	0	0	0	0	0	0	0	0	0	0	0	0	0	0	0	0	0	0	0	0	0	0.098105	0
GO:0010562_positive_regulation_of_phosphorus_metabolic_process	0	0	0	0	0	0	0	0	0	0	0	0	0	0	0	0.021333	0	0	0	0	0	0	0	0	0	0	0	0	0.0982	0	0.060351	0	0	0	0	0	0	0	0	0	0	0	0	0	0	0	0	0	0
GO:0009611_response_to_wounding	0	0	0	0	0	0.027855	0	0	0.038047	0.025429	0.026388	0	0	0	0	0	0	0	0	0	0	0	0	0	0	0.022	0	0.014636	0.091	0	0	0	0	0	0	0	0	0	0	0	0	0.091	0.056125	0	0	0	0	0	0
GO:0019934_cGMP-mediated_signaling	0	0	0	0	0	0	0	0	0	0	0	0	0	0	0	0	0	0	0	0	0	0	0	0	0	0	0	0	0.04018	0	0.012625	0	0	0	0	0	0	0	0	0	0	0	0	0	0	0	0	0	0
GO:0032943_mononuclear_cell_proliferation	0	0	0	0	0	0.089333	0.066864	0	0.060964	0	0.074	0	0.0508	0	0	0	0	0	0	0	0	0	0	0	0	0	0	0.014821	0.087958	0	0	0.017826	0	0	0	0	0	0	0	0	0	0	0	0	0	0	0	0	0
GO:0034504_protein_localization_in_nucleus	0	0	0	0	0	0	0	0	0	0	0	0	0	0	0	0	0	0	0	0	0	0	0	0	0	0	0	0	0	0	0.062163	0	0	0	0	0	0	0	0	0	0	0	0	0	0	0	0	0	0
GO:0042127_regulation_of_cell_proliferation	0	0	0	0	0	0	0	0	0	0	0	0	0	0	0	0	0	0	0	0	0	0	0	0	0	0	0	0	4.96E-4	0	0	0	0	0	0	0	0	0	0	0	0	0	0	0	0	0	0	0	0
GO:0006801_superoxide_metabolic_process	0	0	0	0.028	0	0	0	0	0	0	0	0	0	0	0	0	0	0	0	0	0	0	0	0	0	0.033143	0	0	0	0	0	0	0	0	0	0	0	0	0	0	0	0	0	0	0	0	0.029286	0	0
GO:0042476_odontogenesis	0.089714	0	0	0	0	0	0	0	0	0	0	0	0	0	0	0	0.092588	0.093143	0.080773	0	0	0	0	0	0	0	0	0	0.0040	0	0	0	0	0	0	0	0	0	0	0	0	0.09075	0	0	0	0	0	0	0
GO:0032602_chemokine_production	0	0	0	0	0	0	0	0	0	0	0	0	0	0	0	0	0	0	0	0	0	0	0	0	0	0	0	0	0.024289	0	0	0	0	0	0	0	0	0	0	0	0	0	0	0	0	0	0	0	0
GO:0007044_cell-substrate_junction_assembly	0	0	0	0	0	0	0	0	0	0	0	0	0	0	0	0	0	0	0	0	0	0	0	0	0	0	0.03925	0	8.26E-4	0	0	0	0	0	0	0	0	0	0	0	0	0.089054	0.079261	0	0	0	0	0	0
GO:0009966_regulation_of_signal_transduction	0	0	0	0	0	0	0.00731	0	0	0	0	0	0	0	0	0	0	0	0	0	0	0	0	0	0	0	0	0	0.008818	0	0	0.0115	0	0	0.018833	0	0	0	0	0	0	0	0	0	0	0	0	0	0
GO:0007059_chromosome_segregation	0	0	0	0	0	0	0	0	0	0	0	0	0	0	0	0	0	0	0	0	0	0	0	0	0	0	0	0	0	0	0	0	0	0	0	0	0	0	0	0	0	0	0	0	0	0	0	0	0
GO:0050671_positive_regulation_of_lymphocyte_proliferation	0	0	0	0	0	0.055692	0.0865	0	0.082857	0	0.028849	0	0	0	0	0	0	0	0	0	0	0	0	0	0	0	0	0	0	0	0	0	0	0	0.025848	0	0	0	0	0	0	0	0	0	0	0	0	0	0
GO:0034621_cellular_macromolecular_complex_subunit_organization	0	0	0	0	0	0	0	0	0	0	0	0	0	0	0	0	0	0	0	0	0	0	0	0.0965	0	0	0	0	0	0	0	0	0	0	0	0	0	0	0	0	0	0	0	0	0	0	0	0	0
GO:0010712_regulation_of_collagen_metabolic_process	0	0	0	0	0	0	0	0	0	0	0	0	0	0	0	0	0	0	0	0	0	0	0	0	0	0	0	0	0.035296	0	0	0	0	0	0	0	0	0	0	0	0	0	0	0	0	0	0	0	0
GO:0007093_mitotic_cell_cycle_checkpoint	0	0	0	0	0	0	0	0	0	0	0	0	0	0	0	0	0	0	0	0	0	0	0	0	0	0	0	0	0	0	0	0	0	0	0	0	0	0	0	0	0	0	0	0	0	0	0	0	0
GO:0048878_chemical_homeostasis	0	0	0	0	0	0	0	0	0.086119	0	0	0	0	0	0	0	0	0	0	0	0	0	0	0	0	0	0	0	0	0	0	0	0	0	0	0	0	0	0	0	0	0	0	0	0	0	0	0	0
GO:0046649_lymphocyte_activation	0	0	0.1	0	0.1	0.1	0.1	0	0.1	0	0.1	0.1	0.1	0.1	0.1	0	0	0	0	0	0.1	0	0	0	0.1	0	0	0.0748	0	0	0	0.1	0	0.07525	0.1	0	0.079	0.1	0	0	0	0	0	0	0	0.1	0	0	0
GO:0030195_negative_regulation_of_blood_coagulation	0	0	0	0	0	0	0	0	0	0	0	0	0	0	0	0	0	0	0	0	0	0	0	0	0	0	0.043	0	0.094656	0	0	0	0	0	0	0	0	0	0	0	0	0.088923	0.07948	0	0	0	0	0	0
GO:0051917_regulation_of_fibrinolysis	0	0	0	0	0	0	0	0	0	0	0	0	0	0	0	0	0	0	0	0	0	0	0	0	0	0	0	0	0.050664	0	0.019	0	0	0	0	0	0	0	0	0	0	0	0	0	0	0	0	0	0
GO:0045184_establishment_of_protein_localization	0	0	0	0	0	0	0	0	0	0	0	0	0	0	0	0	0	0	0	0	0	0	0	0	0	0	0	0	0	0	0.020889	0	0	0	0	0	0	0	0	0	0	0	0	0	0	0	0	0	0
GO:0033365_protein_localization_in_organelle	0	0	0	0	0	0	0	0	0	0	0	0	0	0	0	0	0	0	0	0	0	0	0	0	0	0	0	0	0	0	0.021634	0	0	0	0	0	0	0	0	0	0	0	0	0	0	0	0	0	0
GO:0006302_double-strand_break_repair	0	0	0	0	0	0	0	0	0	0	0	0	0	0	0	0	0	0	0	0	0	0	0	0	0	0	0	0	0	0	0	0	0	0	0	0	0	0	0	0	0	0	0	0	0	0	0	0.056552	0
GO:0018108_peptidyl-tyrosine_phosphorylation	0	0	0	0	0	0	0	0	0	0	0	0	0	0	0	0.023737	0	0	0	0	0	0	0	0	0	0	0	0.0070	0.08695	0	0	0	0	0	0	0	0	0	0	0	0	0	0	0	0	0	0	0	0
GO:0032946_positive_regulation_of_mononuclear_cell_proliferation	0	0	0	0	0	0.055659	0.08542	0	0.082136	0	0.028947	0	0	0	0	0	0	0	0	0	0	0	0	0	0	0	0	0	0.092537	0	0	0	0	0	0.021755	0	0	0	0	0	0	0	0	0	0	0	0	0	0
GO:0050801_ion_homeostasis	0	0	0	0	0.031649	0	0	0	0.094673	0	0	0.017579	0	0	0	0	0	0	0	0	0	0	0	0	0	0	0	0	0	0	0	0	0	0	0	0	0	0	0	0	0	0	0	0	0	0	0	0	0
GO:0033135_regulation_of_peptidyl-serine_phosphorylation	0	0	0	0	0	0	0	0	0	0	0	0	0	0	0	0	0	0	0	0	0	0	0	0	0	0	0	0	0.031162	0	0	0	0	0	0	0	0	0	0	0	0	0	0	0	0	0	0	0	0
GO:0050654_chondroitin_sulfate_proteoglycan_metabolic_process	0	0	0	0	0	0	0	0	0	0	0	0	0	0	0	0	0	0	0	0	0	0	0	0	0	0	0	0	0.024289	0	0	0	0	0	0	0	0	0	0	0	0	0	0	0	0	0	0	0	0
GO:0010608_posttranscriptional_regulation_of_gene_expression	0	0	0	0	0	0	0	0	0	0	0	0	0	0	0	0	0	0	0	0	0	0	0	0	0	0	0	0	0.031458	0	0	0	0	0	0	0	0	0	0	0	0	0	0	0	0	0	0	0	0
GO:0006800_oxygen_and_reactive_oxygen_species_metabolic_process	0	0	0	0	0	0	0	0	0	0	0	0	0	0	0	0	0	0	0	0	0	0	0	0	0	0	0	0	0	0	0	0	0	0	0	0	0	0	0	0	0	0	0	0	0	0	0	0	0
GO:0048706_embryonic_skeletal_system_development	0	0	0	0	0	0	0	0	0	0	0	0	0	0	0	0	0	0	0	0	0	0	0	0	0	0	0	0	0.031162	0	0	0	0	0	0	0	0	0	0	0	0	0	0	0	0	0	0	0	0
GO:0002690_positive_regulation_of_leukocyte_chemotaxis	0	0	0	0	0	0	0	0	0	0	0	0	0	0	0	0	0	0	0	0	0	0	0	0	0	0	0	0	0.035296	0	0.001429	0	0	0	0	0	0	0	0	0	0	0	0	0	0	0	0	0	0
GO:0002573_myeloid_leukocyte_differentiation	0	0	0	0	0	0	0	0	0	0	0	0	0	0	0	0.029688	0	0	0	0	0	0	0	0	0	0	0	0	0.088522	0	0.066455	0	0	0	0	0	0	0	0	0	0	0	0	0	0	0	0	0	0
GO:0055066_di-__tri-valent_inorganic_cation_homeostasis	0	0	0	0	0.060885	0.026857	0	0	0.099514	0	0	0.060897	0.049536	0	0	0	0	0	0	0	0	0	0	0	0	0	0	0	0	0	0	0	0	0	0.031682	0	0	0	0	0	0	0	0	0	0	0	0	0	0
GO:0060402_calcium_ion_transport_into_cytosol	0	0	0	0	0	0	0.081368	0	0.07875	0	0	0	0	0	0	0	0	0	0	0	0	0	0	0	0	0	0	0	0	0	0	0	0	0	0	0	0	0	0	0	0	0	0	0	0	0	0	0	0
GO:0007423_sensory_organ_development	0	0	0	0	0	0	0	0	0	0	0	0	0	0	0	0	0	0.08164	0	0	0	0	0	0	0	0	0	0	0	0	0	0	0	0	0	0	0	0	0	0	0	0	0	0	0	0	0	0	0
GO:0048661_positive_regulation_of_smooth_muscle_cell_proliferation	0	0	0	0	0	0	0	0	0	0	0	0	0	0	0	0	0	0	0	0	0	0	0	0	0	0	0	0	0.031162	0	0	0	0	0	0	0	0	0	0	0	0	0	0	0	0	0	0	0	0
GO:0030198_extracellular_matrix_organization	0.091	0	0	0	0	0	0	0	0	0	0	0	0	0	0	0	0.1	0.1	0.1	0.1	0	0	0	0	0	0	0	0	0.090274	0	0	0	0	0	0	0	0	0	0	0	0	0.097923	0.097	0	0	0	0	0	0
GO:0007264_small_GTPase_mediated_signal_transduction	0	0	0	0	0	0	0	0	0	0	0	0	0	0	0	0	0	0	0	0	0	0	0	0	0	0	0	0	0	0	0	0	0	0	0	0	0	0	0	0	0	0	0	0	0	0	0	0	0
GO:0030194_positive_regulation_of_blood_coagulation	0	0	0	0	0	0	0	0	0	0	0	0	0	0	0	0	0	0	0	0	0	0	0	0	0	0	0	0	0.065016	0	0.033952	0	0	0	0	0	0	0	0	0	0	0.020884	0	0	0	0	0	0	0
GO:0009746_response_to_hexose_stimulus	0	0	0	0	0	0	0	0	0	0	0	0	0	0	0	0	0	0	0	0	0	0	0	0	0	0	0	0	0.013265	0	0	0	0	0	0	0	0	0	0	0	0	0	0	0	0	0	0	0	0
GO:0009615_response_to_virus	0	0	0	0	0	0	0	0	0	0	0	0	0	0	0	0	0	0	0	0	0	0	0	0	0	0	0	0	0	0	0	0	0	0	0	0	0	0	0	0	0	0	0	0	0	0	0	0	0
GO:0051094_positive_regulation_of_developmental_process	0	0	0	0	0	0	0	0	0	0	0	0	0	0	0	0	0	0	0	0	0	0	0	0	0	0	0	0	0.025345	0	0	0	0	0	0	0	0	0	0	0	0	0	0	0	0	0	0	0	0
GO:0060326_cell_chemotaxis	0	0	0	0	0	0	0	0	0	0	0.01396	0	0	0	0	0	0	0	0	0	0	0	0	0	0	0	0	0.019	0	0	0	0	0	0	0	0	0.045143	0	0	0	0	0	0	0	0	0	0	0	0
GO:0051174_regulation_of_phosphorus_metabolic_process	0	0	0	0	0	0	0	0	0	0	0	0	0	0	0	0	0	0	0	0	0	0	0	0	0	0	0	0	0.091482	0	0.014723	0	0	0	0	0	0	0	0	0	0	0	0	0	0	0	0	0	0
GO:0055082_cellular_chemical_homeostasis	0	0	0	0	0.04225	0	0	0	0.095125	0	0	0.026297	0.020846	0	0	0	0	0	0	0	0	0	0	0	0	0	0	0	0	0	0	0	0	0	0	0	0	0	0	0	0	0	0	0	0	0	0	0	0
GO:0002768_immune_response-regulating_cell_surface_receptor_signaling_pathway	0	0	0	0	0	0	0.1	0	0.099357	0	0.04375	0	0	0	0	0	0	0	0	0	0	0	0	0	0	0	0	0	0	0	0	0	0	0	0.03745	0	0	0.086065	0	0	0	0	0	0	0	0	0	0	0
GO:0043030_regulation_of_macrophage_activation	0	0	0	0	0	0	0	0	0	0	0	0	0	0	0	0	0	0	0	0	0	0	0	0	0	0	0	0	0.031162	0	0	0	0	0	0	0	0	0	0	0	0	0	0	0	0	0	0	0	0
GO:0048730_epidermis_morphogenesis	0.0928	0	0	0	0	0	0	0	0	0	0	0	0	0	0	0	0.1	0.098875	0.097	0	0	0	0	0	0	0	0	0	0.04018	0	0	0	0	0	0	0	0	0	0	0	0	0.096143	0	0	0	0	0	0	0
GO:0006935_chemotaxis	0	0	0	0	0	0.042526	0	0	0	0	0	0	0	0	0	0	0	0	0	0	0	0	0	0	0	0.0604	0	0.01675	0.021043	0	0	0	0	0	0	0	0.046	0	0	0	0	0	0	0	0	0	0	0	0
GO:0051240_positive_regulation_of_multicellular_organismal_process	0	0	0	0	0	0	0	0	0	0	0	0	0	0	0	0	0	0	0	0	0	0	0	0	0	0	0	0	0.064562	0	0	0	0	0	0	0	0	0	0	0	0	0	0	0	0	0	0	0	0
GO:0045073_regulation_of_chemokine_biosynthetic_process	0	0	0	0	0	0	0	0	0	0	0	0	0	0	0	0	0	0	0	0	0	0	0	0	0	0	0	0	0.050664	0	0	0	0	0	0	0	0	0	0	0	0	0	0	0	0	0	0	0	0
GO:0006606_protein_import_into_nucleus	0	0	0	0	0	0	0	0	0	0	0	0	0	0	0	0	0	0	0	0	0	0	0	0	0	0	0	0	0	0	0.060769	0	0	0	0	0	0	0	0	0	0	0	0	0	0	0	0	0	0
GO:0001953_negative_regulation_of_cell-matrix_adhesion	0	0	0	0	0	0	0	0	0	0	0	0	0	0	0	0	0	0	0	0	0	0	0	0	0	0	0	0	0.04018	0	0.012625	0	0	0	0	0	0	0	0	0	0	0	0	0	0	0	0	0	0
GO:0002429_immune_response-activating_cell_surface_receptor_signaling_pathway	0	0	0	0	0	0	0.1	0	0.099357	0	0.04375	0	0	0	0	0	0	0	0	0	0	0	0	0	0	0	0	0	0	0	0	0	0	0	0.03745	0	0	0.086065	0	0	0	0	0	0	0	0	0	0	0
GO:0051248_negative_regulation_of_protein_metabolic_process	0	0	0	0	0	0	0	0	0	0	0	0	0	0	0	0	0	0	0	0	0	0	0	0	0	0	0	0	0	0	0.023179	0	0	0	0	0	0	0	0	0	0	0	0	0	0	0	0	0	0
GO:0042730_fibrinolysis	0	0	0	0	0	0	0	0	0	0	0	0	0	0	0	0	0	0	0	0	0	0	0	0	0	0	0.06625	0	0.09775	0	0	0	0	0	0	0	0	0	0	0	0	0.091	0.079545	0	0	0	0	0	0
GO:0043536_positive_regulation_of_blood_vessel_endothelial_cell_migration	0	0	0	0	0	0	0	0	0	0	0	0	0	0	0	0	0	0	0	0	0	0	0	0	0	0	0	0	0.050664	0	0.019	0	0	0	0	0	0	0	0	0	0	0	0	0	0	0	0	0	0
GO:0033554_cellular_response_to_stress	0	0	0	0	0	0	0	0	0	0	0	0	0	0	0	0	0	0	0	0	0	0	0	0	0	0	0	0	0	0	0	0	0	0	0	0	0	0	0	0	0	0	0	0	0	0	0	0.1	0
GO:0009605_response_to_external_stimulus	0	0	0	0	0.024175	0.0605	0	0	0	0.048077	0.073529	0	0	0	0	0	0	0	0	0.01587	0.067176	0	0	0	0	0.060625	0	0.038385	0.092714	0	0	0	0	0	0	0	0.0835	0	0	0	0	0.078034	0	0	0	0	0	0	0
GO:0002274_myeloid_leukocyte_activation	0	0	0	0	0	0	0	0	0	0	0	0	0	0	0	0	0	0	0	0	0	0	0	0	0	0	0	0	0.091367	0	0.073	0	0	0	0	0	0	0	0	0	0	0	0	0	0	0	0	0	0
GO:0042325_regulation_of_phosphorylation	0	0	0	0	0	0	0	0	0	0	0	0	0	0	0	0	0	0	0	0	0	0	0	0	0	0	0	0	0.09118	0	0.023976	0	0	0	0	0	0	0	0	0	0	0	0	0	0	0	0	0	0
GO:0007212_dopamine_receptor_signaling_pathway	0	0	0	0	0	0	0	0	0	0	0	0	0	0	0	0	0	0	0	0	0	0	0	0	0	0	0	0	0	0	0.019	0	0	0	0	0	0	0	0	0	0	0	0	0	0	0	0	0	0
GO:0048015_phosphoinositide-mediated_signaling	0	0	0	0	0	0	0	0	0	0	0	0	0	0	0	0	0	0	0	0	0	0	0	0	0	0	0	0	0	0	0	0	0	0	0	0	0	0	0	0	0	0	0	0	0	0	0	0.0349	0
GO:0050819_negative_regulation_of_coagulation	0	0	0	0	0	0	0	0	0	0	0	0	0	0	0	0	0	0	0	0	0	0	0	0	0	0	0.0424	0	0.094441	0	0	0	0	0	0	0	0	0	0	0	0	0.0895	0.078667	0	0	0	0	0	0
GO:0007155_cell_adhesion	0.084368	0	0	0	0	0.069062	0	0	0	0	0.049349	0	0	0	0	0	0.087211	0.037621	0.1	0.08275	0	0	0	0	0	0	0	0.022857	0	0.028692	0.058656	0	0	0	0	0	0.057571	0	0	0	0	0.017159	0.1	0	0	0	0	0	0
GO:0050852_T_cell_receptor_signaling_pathway	0	0	0	0	0	0	0.1	0	0.1	0	0.063763	0	0	0	0	0	0	0	0	0	0	0	0	0	0	0	0	0	0	0	0	0	0	0	0.06429	0	0	0.092038	0	0	0	0	0	0	0	0	0	0	0
GO:0007009_plasma_membrane_organization	0	0	0	0	0	0	0	0	0	0	0	0	0	0	0	0	0	0	0	0	0	0	0	0	0	0	0	0	0.020668	0	0	0	0	0	0	0	0	0	0	0	0	0	0	0	0	0	0	0	0
GO:0048545_response_to_steroid_hormone_stimulus	0	0	0	0	0	0	0	0	0	0	0	0	0	0	0	0	0	0	0	0	0	0	0	0	0	0	0	0	0.090852	0	0	0	0	0	0	0	0	0	0	0	0	0.079207	0	0	0	0	0	0	0
GO:0030336_negative_regulation_of_cell_migration	0	0	0	0	0	0	0	0	0	0	0	0	0	0	0	0	0	0	0	0	0	0	0	0	0	0	0	0	0	0	0	0	0	0	0	0	0	0	0	0	0	0	0	0	0	0	0	0	0
GO:0045087_innate_immune_response	0	0	0	0	0	0	0	0	0	0	0.02977	0	0	0	0	0	0	0	0	0	0	0	0	0	0	0.013375	0	0	0	0	0	0	0	0	0	0	0	0	0	0	0.0475	0	0	0	0	0	0	0	0
GO:0045597_positive_regulation_of_cell_differentiation	0	0	0	0	0	0	0	0	0	0	0	0	0	0	0	0	0	0	0	0	0	0	0	0	0	0	0	0	0.08034	0	0	0	0	0	0	0	0	0	0	0	0	0	0	0	0	0	0	0	0
GO:0006333_chromatin_assembly_or_disassembly	0	0	0	0	0	0	0	0	0	0	0	0	0	0	0	0	0	0	0	0	0	0	0	0.099	0	0	0	0	0	0	0	0	0	0	0	0	0	0	0	0	0	0	0	0	0	0	0	0	0
GO:0044259_multicellular_organismal_macromolecule_metabolic_process	0.088923	0	0	0	0	0	0	0	0	0	0	0	0	0	0	0	0.1	0.1	0.1	0.0928	0	0	0	0	0	0	0	0	0.1	0	0	0	0	0	0	0	0	0	0	0	0	0.091562	0.07975	0	0	0	0	0	0
GO:0010038_response_to_metal_ion	0	0	0	0	0	0	0	0	0	0	0	0	0	0	0	0	0	0	0	0	0	0	0	0	0	0	0	0	0	0	0	0	0	0	0	0	0	0	0	0	0	0.070783	0	0	0	0	0	0	0
GO:0018212_peptidyl-tyrosine_modification	0	0	0	0	0	0	0	0	0	0	0	0	0	0	0	0.02395	0	0	0	0	0	0	0	0	0	0	0	0.001237	0.08688	0	0	0	0	0	0	0	0	0	0	0	0	0	0	0	0	0	0	0	0
GO:0043067_regulation_of_programmed_cell_death	0	0	0	0	0	0	0.061088	0	0	0	0	0	0	0	0	0	0	0	0	0	0	0	0	0	0	0	0	0	0	0	0	0	0	0	0	0	0	0.008953	0	0	0	0	0	0	0	0	0	0	0
GO:0010596_negative_regulation_of_endothelial_cell_migration	0	0	0	0	0	0	0	0	0	0	0	0	0	0	0	0	0	0	0	0	0	0	0	0	0	0	0	0	0.018959	0	0	0	0	0	0	0	0	0	0	0	0	0	0	0	0	0	0	0	0
GO:0001775_cell_activation	0	0	0.1	0	0.1	0.1	0.1	0	0.1	0	0.1	0.1	0.1	0.1	0.1	0	0	0	0	0	0.0982	0	0	0	0.1	0	0	0.025	0.086962	0	0	0.1	0	0.0090	0.1	0	0.0784	0.1	0	0	0	0	0	0	0	0.1	0	0	0
GO:0030199_collagen_fibril_organization	0.1	0	0	0	0	0	0	0	0	0	0	0	0	0	0	0	0.1	0.1	0.1	0.1	0	0	0	0	0	0	0	0	0.0946	0	0	0	0	0	0	0	0	0	0	0	0	0.0982	0.079261	0	0	0	0	0	0
GO:0031401_positive_regulation_of_protein_modification_process	0	0	0	0	0	0	0	0	0	0	0	0	0	0	0	0	0	0	0	0	0	0	0	0	0	0	0	0	0.064864	0	0	0	0	0	0	0	0	0	0	0	0	0	0	0	0	0	0	0	0
GO:0022610_biological_adhesion	0.08515	0	0	0	0	0.069455	0	0	0	0	0.0505	0	0	0	0	0	0.08785	0.0388	0.1	0.084077	0	0	0	0	0	0	0	0.031375	0	0.033786	0.059909	0	0	0	0	0	0.0562	0	0	0	0	0.017382	0.1	0	0	0	0	0	0
GO:0007204_elevation_of_cytosolic_calcium_ion_concentration	0	0	0	0	0.078294	0.062714	0	0	0.1	0	0	0.0832	0.066455	0	0	0	0	0	0	0	0	0	0	0	0	0	0	0	0	0	0	0	0	0	0.082667	0	0	0	0	0	0	0	0	0	0	0	0	0	0
GO:0007599_hemostasis	0	0	0	0	0	0	0	0	0	0	0	0	0	0	0	0	0	0	0	0	0	0	0	0	0	0	0	0	0.095179	0	0	0	0	0	0	0	0	0	0	0	0	0.089342	0	0	0	0	0	0	0
GO:0048870_cell_motility	0	0	0	0	0	0	0	0	0	0	0	0	0	0	0	0.023091	0	0	0	0.091	0	0	0	0	0	0	0	0	0.09496	0	0.0901	0	0	0	0	0	0	0	0	0	0	0.05536	0.076103	0	0	0	0	0	0
GO:0040011_locomotion	0	0	0	0	0	0	0	0	0	0	0	0	0	0	0	0.044071	0	0	0	0.076	0	0	0	0	0	0	0	0	0.099	0	0.0724	0	0	0	0	0	0	0	0	0	0	0	0.052341	0	0	0	0	0	0
GO:0030335_positive_regulation_of_cell_migration	0	0	0	0	0	0	0	0	0	0	0	0	0	0	0	0	0	0	0	0	0	0	0	0	0	0	0	0	0.08764	0	0.064	0	0	0	0	0	0	0	0	0	0	0	0	0	0	0	0	0	0
GO:0007229_integrin-mediated_signaling_pathway	0	0	0	0	0	0	0	0	0	0	0.028947	0	0	0	0	0	0	0	0	0	0	0	0	0	0	0	0.02575	0	0	0	0	0	0	0	0	0	0	0	0	0	0	0	0	0	0	0	0	0	0
GO:0045058_T_cell_selection	0	0	0.09865	0	0.09	0.089826	0.098548	0	0.097585	0	0.079333	0	0	0.1	0.1	0	0	0	0	0	0.075769	0	0	0	0	0	0	0	0	0	0	0	0	0	0.083385	0	0.0874	0.094429	0	0	0	0	0	0	0	0	0	0	0
GO:0045216_cell-cell_junction_organization	0	0	0	0	0	0	0	0	0	0	0	0	0	0	0	0	0	0	0	0	0	0	0	0	0	0	0	0	0	0.037	0	0	0	0	0	0	0	0	0	0	0	0	0	0	0	0	0	0	0
GO:0070668_positive_regulation_of_mast_cell_proliferation	0	0	0	0	0	0.055692	0.0865	0	0.082857	0	0.028849	0	0	0	0	0	0	0	0	0	0	0	0	0	0	0	0	0	0	0	0	0	0	0	0.025848	0	0	0	0	0	0	0	0	0	0	0	0	0	0
GO:0002757_immune_response-activating_signal_transduction	0	0	0	0	0	0	0.1	0	0.099486	0	0.02905	0	0	0	0	0	0	0	0	0	0	0	0	0	0	0	0	0	0	0	0	0	0	0	0.021596	0	0	0.079882	0	0	0	0	0	0	0	0	0	0	0
GO:0051592_response_to_calcium_ion	0	0	0	0	0	0	0	0	0	0	0	0	0	0	0	0	0	0	0	0	0	0	0	0	0	0	0	0	0	0	0	0	0	0	0	0	0	0	0	0	0	0.082818	0	0	0	0	0	0	0
GO:0031399_regulation_of_protein_modification_process	0	0	0	0	0	0	0	0	0	0	0	0	0	0	0	0	0	0	0	0	0	0	0	0	0	0	0	0	0.090297	0	0	0	0	0	0	0	0	0	0	0	0	0	0	0	0	0	0	0	0
GO:0014706_striated_muscle_tissue_development	0	0	0	0	0	0	0	0	0	0	0	0	0	0	0	0	0	0	0	0	0	0	0	0	0	0	0	0	0	0	0	0	0	0	0	0	0	0	0	0	0	0.054299	0	0	0	0	0	0	0
GO:0006875_cellular_metal_ion_homeostasis	0	0	0	0	0.069318	0.041833	0	0	0.099438	0	0	0.068909	0.053773	0	0	0	0	0	0	0	0	0	0	0	0	0	0	0	0	0	0	0	0	0	0.053412	0	0	0	0	0	0	0	0	0	0	0	0	0	0
GO:0050871_positive_regulation_of_B_cell_activation	0	0	0	0	0	0	0	0	0	0	0	0	0	0	0	0	0	0	0	0	0	0	0	0	0	0	0	0	0.020668	0	0	0	0	0	0.0667	0	0	0	0	0	0	0	0	0	0	0	0	0	0
GO:0045595_regulation_of_cell_differentiation	0	0	0	0	0	0	0	0	0	0	0	0	0	0	0	0	0	0	0	0	0	0	0	0	0	0	0	0	0	0	0	0	0	0	0	0	0	0	0	0	0	0	0	0	0	0	0	0	0
GO:0012502_induction_of_programmed_cell_death	0	0	0	0	0	0	0.041215	0	0	0	0	0	0	0	0	0	0	0	0	0	0	0	0	0	0	0	0	0	0	0	0	0	0	0	0	0	0	0	0	0	0	0	0	0	0	0	0	0	0
GO:0051283_negative_regulation_of_sequestering_of_calcium_ion	0	0	0	0	0	0	0.091923	0	0.093377	0	0	0	0	0	0	0	0	0	0	0	0	0	0	0	0	0	0	0	0	0	0	0	0	0	0	0	0	0	0	0	0	0	0	0	0	0	0	0	0
GO:0032890_regulation_of_organic_acid_transport	0	0	0	0	0	0	0	0	0	0	0	0	0	0	0	0	0	0	0	0	0	0	0	0	0	0	0	0	0.050664	0	0.019	0	0	0	0	0	0	0	0	0	0	0	0	0	0	0	0	0	0
GO:0034984_cellular_response_to_DNA_damage_stimulus	0	0	0	0	0	0	0	0	0	0	0	0	0	0	0	0	0	0	0	0	0	0	0	0	0	0	0	0	0	0	0	0	0	0	0	0	0	0	0	0	0	0	0	0	0	0	0	0.1	0
GO:0007169_transmembrane_receptor_protein_tyrosine_kinase_signaling_pathway	0	0	0	0	0	0	0	0	0.034103	0	0	0	0	0	0	0	0	0	0	0	0	0	0	0	0	0	0	0	0	0	0	0	0	0	0	0	0	0	0	0	0	0	0	0	0	0	0	0	0
GO:0001817_regulation_of_cytokine_production	0	0	0	0	0	0	0	0	0	0	0	0	0	0	0	0	0	0	0	0	0	0	0	0	0	0	0	0	0.040565	0	0	0	0	0	0	0	0	0	0	0	0	0	0	0	0	0	0	0	0
GO:0001654_eye_development	0	0	0	0	0	0	0	0	0	0	0	0	0	0	0	0	0	0.090182	0	0	0	0	0	0	0	0	0	0	0	0	0	0	0	0	0	0	0	0	0	0	0	0	0	0	0	0	0	0	0
GO:0031960_response_to_corticosteroid_stimulus	0	0	0	0	0	0	0	0	0	0	0	0	0	0	0	0	0	0	0	0	0	0	0	0	0	0	0	0	0.035296	0	0	0	0	0	0	0	0	0	0	0	0	0	0	0	0	0	0	0	0
GO:0007260_tyrosine_phosphorylation_of_STAT_protein	0	0	0	0	0	0	0	0	0	0	0	0	0	0	0	0.034545	0	0	0	0	0	0	0	0	0	0	0	0	0.0914	0	0	0	0	0	0	0	0	0	0	0	0	0	0	0	0	0	0	0	0
GO:0010595_positive_regulation_of_endothelial_cell_migration	0	0	0	0	0	0	0	0	0	0	0	0	0	0	0	0	0	0	0	0	0	0	0	0	0	0	0	0	0.024289	0	0	0	0	0	0	0	0	0	0	0	0	0	0	0	0	0	0	0	0
GO:0044236_multicellular_organismal_metabolic_process	0.085176	0	0	0	0	0	0	0	0	0	0	0	0	0	0	0	0.1	0.1	0.1	0.086909	0	0	0	0	0	0	0	0	0.1	0	0	0	0	0	0	0	0	0	0	0	0	0.0895	0.078667	0	0	0	0	0	0
GO:0033138_positive_regulation_of_peptidyl-serine_phosphorylation	0	0	0	0	0	0	0	0	0	0	0	0	0	0	0	0	0	0	0	0	0	0	0	0	0	0	0	0	0.035296	0	0	0	0	0	0	0	0	0	0	0	0	0	0	0	0	0	0	0	0
GO:0051726_regulation_of_cell_cycle	0	0	0	0	0	0	0	0	0	0	0	0	0	0	0	0	0	0	0	0	0	0	0	0	0	0	0	0	0	0	0	0	0	0	0	0	0	0	0	0	0	0	0	0	0	0	0	0	0
GO:0060538_skeletal_muscle_organ_development	0	0	0	0	0	0	0	0	0	0	0	0	0	0	0	0	0	0	0	0	0	0	0	0	0	0	0	0	0	0	0	0	0	0	0	0	0	0	0	0	0	0.073	0	0	0	0	0	0	0
GO:0009607_response_to_biotic_stimulus	0	0	0	0	0	0	0	0	0	0	0	0	0	0	0	0	0	0	0	0	0	0	0	0	0	0	0	0	0	0	0	0	0	0	0	0	0	0	0	0	0	0	0	0	0	0	0	0	0
GO:0033619_membrane_protein_proteolysis	0	0	0	0	0	0	0	0	0	0	0	0	0	0	0	0.033	0	0	0	0	0	0	0	0	0	0	0	0	0	0	0	0	0	0	0	0	0	0	0	0	0	0	0	0	0	0	0	0	0
GO:0007626_locomotory_behavior	0	0	0	0	0	0.02682	0	0	0	0	0	0	0	0	0	0	0	0	0	0	0	0	0	0	0	0.037818	0	0.011969	0.008378	0	0	0	0	0	0	0	0.039045	0	0	0	0	0	0	0	0	0	0	0	0
GO:0034622_cellular_macromolecular_complex_assembly	0	0	0	0	0	0	0	0	0	0	0	0	0	0	0	0	0	0	0	0	0	0	0	0.076536	0	0	0	0	0	0	0	0	0	0	0	0	0	0	0	0	0	0	0	0	0	0	0	0	0
GO:0032570_response_to_progesterone_stimulus	0	0	0	0	0	0	0	0	0	0	0	0	0	0	0	0	0	0	0	0	0	0	0	0	0	0	0	0	0.065016	0	0.033952	0	0	0	0	0	0	0	0	0	0	0.097545	0	0	0	0	0	0	0
GO:0042592_homeostatic_process	0	0	0	0	0	0	0	0	0.055536	0	0	0	0	0	0	0	0	0	0	0	0	0	0	0	0	0	0	0	0	0	0	0	0	0	0	0	0	0	0	0	0	0	0	0	0	0	0	0	0
GO:0048646_anatomical_structure_formation_involved_in_morphogenesis	0	0	0	0	0	0	0	0	0	0	0	0	0	0	0	0	0	0	0	0	0	0	0	0	0	0	0	0	0.035387	0	0.073	0	0	0	0	0	0	0	0	0	0	0.084208	0.069838	0	0	0	0	0	0
GO:0001935_endothelial_cell_proliferation	0	0	0	0	0	0	0	0	0	0	0	0	0	0	0	0	0	0	0	0	0	0	0	0	0	0	0	0	0	0	0	0	0	0	0	0	0	0	0	0	0	0.086059	0	0	0	0	0	0	0
GO:0032507_maintenance_of_protein_location_in_cell	0	0	0	0	0	0	0	0	0	0	0	0	0	0	0	0	0	0	0	0	0	0	0	0	0	0	0	0	0	0.02425	0	0	0	0	0	0	0	0	0	0	0	0	0	0	0	0	0	0	0
GO:0045185_maintenance_of_protein_location	0	0	0	0	0	0	0	0	0	0	0	0	0	0	0	0	0	0	0	0	0	0	0	0	0	0	0	0	0	0.0358	0	0	0	0	0	0	0	0	0	0	0	0	0	0	0	0	0	0	0
GO:0030098_lymphocyte_differentiation	0	0	0.1	0	0.0985	0.1	0.1	0	0.1	0	0.096294	0.098615	0.083286	0.099471	0.1	0	0	0	0	0	0.099	0	0	0	0.025882	0	0	0.005622	0	0	0	0.09	0	0	0.1	0	0.027	0.1	0	0	0	0	0	0	0	0	0	0	0
GO:0043069_negative_regulation_of_programmed_cell_death	0	0	0	0	0	0	0	0	0	0	0	0	0	0	0	0	0	0	0	0	0	0	0	0	0	0	0	0	0.083548	0	0	0	0	0	0	0	0	0	0	0	0	0	0	0	0	0	0	0	0
GO:0060193_positive_regulation_of_lipase_activity	0	0	0	0	0	0	0	0	0	0	0	0	0	0	0	0	0	0	0	0	0	0	0	0	0	0	0	0	0	0	0	0.0112	0	0	0	0	0	0	0	0	0	0	0	0	0	0	0	0	0
GO:0016311_dephosphorylation	0	0	0	0	0	0	0	0	0	0.0523	0.073281	0	0	0	0	0	0	0	0	0	0	0	0	0	0	0	0	0	0	0	0	0.0634	0	0	0.01225	0	0	0	0	0	0	0	0	0	0	0	0	0	0
GO:0043062_extracellular_structure_organization	0.091818	0	0	0	0	0	0	0	0	0	0	0	0	0	0	0	0.1	0.1	0.1	0.1	0	0	0	0	0	0	0	0	0.081814	0	0	0	0	0	0	0	0	0	0	0	0	0.090308	0.078294	0	0	0	0	0	0
GO:0001937_negative_regulation_of_endothelial_cell_proliferation	0	0	0	0	0	0	0	0	0	0	0	0	0	0	0	0	0	0	0	0	0	0	0	0	0	0	0	0	0.004361	0	0	0	0	0	0	0	0	0	0	0	0	0.091562	0	0	0	0	0	0	0
GO:0002764_immune_response-regulating_signal_transduction	0	0	0	0	0	0	0.1	0	0.099486	0	0.02905	0	0	0	0	0	0	0	0	0	0	0	0	0	0	0	0	0	0	0	0	0	0	0	0.021596	0	0	0.079882	0	0	0	0	0	0	0	0	0	0	0
GO:0042554_superoxide_anion_generation	0	0	0	0.0604	0	0	0	0.0115	0	0	0	0	0	0	0	0	0	0	0	0	0	0	0.022	0	0	0.062714	0	0	0	0	0	0	0	0	0	0	0	0	0	0	0.03025	0	0	0	0	0	0.064	0	0
GO:0045937_positive_regulation_of_phosphate_metabolic_process	0	0	0	0	0	0	0	0	0	0	0	0	0	0	0	0.021333	0	0	0	0	0	0	0	0	0	0	0	0	0.0982	0	0.060351	0	0	0	0	0	0	0	0	0	0	0	0	0	0	0	0	0	0
GO:0042327_positive_regulation_of_phosphorylation	0	0	0	0	0	0	0	0	0	0	0	0	0	0	0	0.015625	0	0	0	0	0	0	0	0	0	0	0	0	0.097923	0	0.060029	0	0	0	0	0	0	0	0	0	0	0	0	0	0	0	0	0	0
GO:0050870_positive_regulation_of_T_cell_activation	0	0	0.1	0	0	0.04294	0.099379	0	0.099053	0	0.017	0.068125	0	0.1	0.057571	0	0	0	0	0	0	0	0	0	0	0	0	0	0	0	0	0	0	0	0.008119	0	0	0.097882	0	0	0	0	0	0	0	0	0	0	0
GO:0042117_monocyte_activation	0	0	0	0	0	0	0	0	0	0	0	0	0	0	0	0	0	0	0	0	0	0	0	0	0	0	0	0	0.065016	0	0.033952	0	0	0	0	0	0	0	0	0	0	0	0	0	0	0	0	0	0
GO:0050848_regulation_of_calcium-mediated_signaling	0	0	0	0	0	0	0	0	0	0	0.072419	0	0	0	0	0	0	0	0	0	0	0	0	0	0	0	0	0	0	0	0	0	0	0	0	0	0	0	0	0	0	0	0	0	0	0	0	0	0
GO:0032615_interleukin-12_production	0	0	0	0	0	0	0	0	0	0	0	0	0	0	0	0	0	0	0	0	0	0	0	0	0	0	0	0	0.031162	0	0	0	0	0	0	0	0	0	0	0	0	0	0	0	0	0	0	0	0
GO:0008104_protein_localization	0	0	0	0	0	0	0	0	0	0	0	0	0	0	0	0	0	0	0	0	0	0	0	0	0	0	0	0	0	0	0	0	0	0	0	0	0	0	0	0	0	0	0	0	0	0	0	0	0
GO:0042981_regulation_of_apoptosis	0	0	0	0	0	0	0.062388	0	0	0	0	0	0	0	0	0	0	0	0	0	0	0	0	0	0	0	0	0	0	0	0	0	0	0	0	0	0	0.006927	0	0	0	0	0	0	0	0	0	0	0
GO:0032722_positive_regulation_of_chemokine_production	0	0	0	0	0	0	0	0	0	0	0	0	0	0	0	0	0	0	0	0	0	0	0	0	0	0	0	0	0.065016	0	0	0	0	0	0	0	0	0	0	0	0	0	0	0	0	0	0	0	0
GO:0001944_vasculature_development	0.085938	0	0	0	0	0	0	0	0	0	0	0	0	0	0	0	0	0	0.07444	0	0	0	0	0	0	0	0	0	0.094774	0	0.037806	0	0	0	0	0	0	0	0	0	0	0.0955	0.0769	0	0	0	0	0	0
GO:0002521_leukocyte_differentiation	0	0	0.1	0	0.097429	0.1	0.1	0	0.1	0	0.073	0.0845	0.067214	0.09145	0.1	0	0	0	0	0	0.07525	0	0	0	0	0	0	0	0.064429	0	0.037136	0.066571	0	0	0.1	0	0	0.098875	0	0	0	0	0	0	0	0	0	0	0
GO:0050851_antigen_receptor-mediated_signaling_pathway	0	0	0	0	0	0	0.1	0	0.1	0	0.049643	0	0	0	0	0	0	0	0	0	0	0	0	0	0	0	0	0	0	0	0	0	0	0	0.05025	0	0	0.087786	0	0	0	0	0	0	0	0	0	0	0
GO:0010863_positive_regulation_of_phospholipase_C_activity	0	0	0	0	0	0	0	0	0	0	0	0	0	0	0	0	0	0	0	0	0	0	0	0	0	0	0	0	0	0	0	0.01288	0	0	0	0	0	0	0	0	0	0	0	0	0	0	0	0	0
GO:0051707_response_to_other_organism	0	0	0	0	0	0	0	0	0	0	0	0	0	0	0	0	0	0	0	0	0	0	0	0	0	0	0	0	0	0	0	0	0	0	0	0	0	0	0	0	0	0	0	0	0	0	0	0	0
GO:0015674_di-__tri-valent_inorganic_cation_transport	0	0	0	0	0	0	0.088136	0	0.082563	0	0	0	0	0	0	0	0	0	0	0	0	0	0	0	0	0	0	0	0	0	0	0	0	0	0	0	0	0	0	0	0	0	0	0	0	0	0	0	0
GO:0045766_positive_regulation_of_angiogenesis	0	0	0	0	0	0	0	0	0	0	0	0	0	0	0	0	0	0	0	0	0	0	0	0	0	0	0	0	0.013265	0	0	0	0	0	0	0	0	0	0	0	0	0	0	0	0	0	0	0	0
GO:0050655_dermatan_sulfate_proteoglycan_metabolic_process	0	0	0	0	0	0	0	0	0	0	0	0	0	0	0	0	0	0	0	0	0	0	0	0	0	0	0	0	0.065016	0	0	0	0	0	0	0	0	0	0	0	0	0.020884	0	0	0	0	0	0	0
GO:0070613_regulation_of_protein_processing	0	0	0	0	0	0	0	0	0	0	0	0	0	0	0	0	0	0	0	0	0	0	0	0	0	0	0	0	0.050664	0	0.019	0	0	0	0	0	0	0	0	0	0	0	0	0	0	0	0	0	0
GO:0019725_cellular_homeostasis	0	0	0	0	0.025868	0	0	0	0.09388	0	0	0	0	0	0	0	0	0	0	0	0	0	0	0	0	0	0	0	0	0	0	0	0	0	0	0	0	0	0	0	0	0	0	0	0	0	0	0	0
GO:0006325_chromatin_organization	0	0	0	0	0	0	0	0	0	0	0	0	0	0	0	0	0	0	0	0	0	0	0	0.096625	0	0	0	0	0	0	0	0	0	0	0	0	0	0	0	0	0	0	0	0	0	0	0	0	0
GO:0031638_zymogen_activation	0	0	0	0	0	0	0	0	0	0	0	0	0	0	0	0	0	0	0	0	0	0	0	0	0	0	0	0	0.04018	0	0.012625	0	0	0	0	0	0	0	0	0	0	0	0	0	0	0	0	0	0
GO:0042176_regulation_of_protein_catabolic_process	0	0	0	0	0	0	0	0	0	0	0	0	0	0	0	0	0	0	0	0	0	0	0	0	0	0	0	0	0	0	0	0	0	0	0	0	0	0	0	0	0	0	0	0	0	0	0	0	0
GO:0033028_myeloid_cell_apoptosis	0	0	0	0	0	0	0	0	0	0	0	0	0	0	0	0	0	0	0	0	0	0	0	0	0	0	0	0	0.065016	0	0	0	0	0	0	0	0	0	0	0	0	0	0	0	0	0	0	0	0
GO:0042517_positive_regulation_of_tyrosine_phosphorylation_of_Stat3_protein	0	0	0	0	0	0	0	0	0	0	0	0	0	0	0	0.049	0	0	0	0	0	0	0	0	0	0	0	0	0.099182	0	0	0	0	0	0	0	0	0	0	0	0	0	0	0	0	0	0	0	0
GO:0051241_negative_regulation_of_multicellular_organismal_process	0	0	0	0	0	0	0	0	0	0	0	0	0	0	0	0	0	0	0	0	0	0	0	0	0	0	0	0	0.096824	0	0	0	0	0	0	0	0	0	0	0	0	0.090667	0.020385	0	0	0	0	0	0
GO:0034284_response_to_monosaccharide_stimulus	0	0	0	0	0	0	0	0	0	0	0	0	0	0	0	0	0	0	0	0	0	0	0	0	0	0	0	0	0.013265	0	0	0	0	0	0	0	0	0	0	0	0	0	0	0	0	0	0	0	0
GO:0006816_calcium_ion_transport	0	0	0.0268	0	0	0	0.089244	0	0.086982	0	0	0.017385	0	0.015786	0	0	0	0	0	0	0	0	0	0	0	0	0	0	0	0	0	0	0	0	0	0	0	0.007643	0	0	0	0	0	0	0	0	0	0	0
GO:0007398_ectoderm_development	0.082	0	0	0	0	0	0	0	0	0	0	0	0	0	0	0	0.1	0.1	0.096625	0.084812	0	0	0	0	0	0	0	0	0.035817	0	0	0	0	0	0	0	0	0	0	0	0	0.084333	0	0	0	0	0	0	0
GO:0006917_induction_of_apoptosis	0	0	0	0	0	0	0.042423	0	0	0	0	0	0	0	0	0	0	0	0	0	0	0	0	0	0	0	0	0	0	0	0	0	0	0	0	0	0	0	0	0	0	0	0	0	0	0	0	0	0
GO:0042060_wound_healing	0	0	0	0	0	0	0	0	0	0	0	0	0	0	0	0	0	0	0.069786	0.085214	0	0	0	0	0	0	0	0	0.1	0	0.02483	0	0	0	0	0	0	0	0	0	0	0.09775	0.097429	0	0	0	0	0	0
GO:0018193_peptidyl-amino_acid_modification	0	0	0	0	0	0	0	0	0	0	0	0	0	0	0	0	0	0	0	0	0	0	0	0	0	0	0	0	0.031286	0	0	0	0	0	0	0	0	0	0	0	0	0	0	0	0	0	0	0	0
GO:0030204_chondroitin_sulfate_metabolic_process	0	0	0	0	0	0	0	0	0	0	0	0	0	0	0	0	0	0	0	0	0	0	0	0	0	0	0	0	0.035296	0	0	0	0	0	0	0	0	0	0	0	0	0	0	0	0	0	0	0	0
GO:0030511_positive_regulation_of_transforming_growth_factor_beta_receptor_signaling_pathway	0	0	0	0	0	0	0	0	0	0	0	0	0	0	0	0	0	0	0	0	0	0	0	0	0	0	0	0	0.024289	0	0	0	0	0	0	0	0	0	0	0	0	0	0	0	0	0	0	0	0
GO:0051276_chromosome_organization	0	0	0	0	0	0	0	0	0	0	0	0	0	0	0	0	0	0	0	0	0	0	0	0.093143	0	0	0	0	0	0	0	0	0	0	0	0	0	0	0	0	0	0	0	0	0	0	0	0	0
GO:0031016_pancreas_development	0	0	0	0	0	0	0	0	0	0	0	0	0	0	0	0	0	0	0	0	0	0	0	0	0	0	0	0	0.035296	0	0	0	0	0	0	0	0	0	0	0	0	0	0	0	0	0	0	0	0
GO:0060537_muscle_tissue_development	0	0	0	0	0	0	0	0	0	0	0	0	0	0	0	0	0	0	0	0	0	0	0	0	0	0	0	0	0	0	0	0	0	0	0	0	0	0	0	0	0	0.054423	0	0	0	0	0	0	0
GO:0006874_cellular_calcium_ion_homeostasis	0	0	0	0	0.06985	0.043706	0	0	0.0994	0	0	0.07075	0.044313	0	0	0	0	0	0	0	0	0	0	0	0	0	0	0	0	0	0	0	0	0	0.060344	0	0	0	0	0	0	0	0	0	0	0	0	0	0
GO:0042033_chemokine_biosynthetic_process	0	0	0	0	0	0	0	0	0	0	0	0	0	0	0	0	0	0	0	0	0	0	0	0	0	0	0	0	0.04018	0	0	0	0	0	0	0	0	0	0	0	0	0	0	0	0	0	0	0	0
GO:0043588_skin_development	0.1	0	0	0	0	0	0	0	0	0	0	0	0	0	0	0	0.1	0.1	0.1	0.1	0	0	0	0	0	0	0	0	0.099182	0	0	0	0	0	0	0	0	0	0	0	0	0.097	0.0847	0	0	0	0	0	0
GO:0007162_negative_regulation_of_cell_adhesion	0.081182	0	0	0	0	0	0	0	0	0	0	0	0	0	0	0	0	0	0.0673	0	0	0	0	0	0	0	0	0	0	0	0	0	0	0	0	0	0	0	0	0	0	0	0.074286	0	0	0	0	0	0
GO:0007263_nitric_oxide_mediated_signal_transduction	0	0	0	0	0	0	0	0	0	0	0	0	0	0	0	0	0	0	0	0	0	0	0	0	0	0	0	0	0.013265	0	0	0	0	0	0	0	0	0	0	0	0	0	0	0	0	0	0	0	0
GO:0070666_regulation_of_mast_cell_proliferation	0	0	0	0	0	0.048	0.081368	0	0.07875	0	0.027182	0	0	0	0	0	0	0	0	0	0	0	0	0	0	0	0	0	0	0	0	0	0	0	0.0145	0	0	0	0	0	0	0	0	0	0	0	0	0	0
GO:0048514_blood_vessel_morphogenesis	0	0	0	0	0	0	0	0	0	0	0	0	0	0	0	0	0	0	0	0	0	0	0	0	0	0	0	0	0.077459	0	0.060192	0	0	0	0	0	0	0	0	0	0	0.0892	0	0	0	0	0	0	0
GO:0006954_inflammatory_response	0	0	0	0	0	0	0	0	0	0	0	0.037818	0.037257	0	0	0	0	0	0	0	0	0	0	0	0	0	0	0	0	0	0	0	0	0	0	0	0.019964	0	0	0	0	0	0	0	0	0	0	0	0
GO:0046651_lymphocyte_proliferation	0	0	0	0	0	0.08875	0.067234	0	0.061075	0	0.072727	0	0.048	0	0	0	0	0	0	0	0	0	0	0	0	0	0	0.011385	0	0	0	0.014286	0	0	0	0	0	0	0	0	0	0	0	0	0	0	0	0	0
GO:0045621_positive_regulation_of_lymphocyte_differentiation	0	0	0	0	0	0	0	0	0	0	0	0	0	0	0	0	0	0	0	0	0	0	0	0	0	0	0	0	0	0	0	0	0	0	0	0	0	0	0	0	0	0	0	0	0	0	0	0	0
GO:0051251_positive_regulation_of_lymphocyte_activation	0	0	0.0985	0	0.059667	0.037	0.098636	0	0.097545	0	4.44E-4	0.060464	0	0.1	0.0424	0	0	0	0	0	0	0	0	0	0.0295	0	0	0	0	0	0	0	0	0	0.075793	0	0	0.097158	0	0	0	0	0	0	0	0	0	0	0
GO:0030217_T_cell_differentiation	0	0	0.1	0	0.09775	0.1	0.1	0	0.1	0	0.0991	0.1	0.0985	0.1	0.1	0	0	0	0	0	0.1	0	0	0	0	0	0	0.022	0	0	0	0.0985	0	0.0316	0.1	0	0.04825	0.1	0	0	0	0	0	0	0	0	0	0	0
GO:0019221_cytokine-mediated_signaling_pathway	0	0	0	0	0	0	0	0	0	0	0	0	0	0	0	0	0	0	0	0	0	0	0	0	0	0	0	0	0.087494	0	0	0	0	0	0	0	0	0	0	0	0	0	0	0	0	0	0	0	0
GO:0034329_cell_junction_assembly	0	0	0	0	0	0	0	0	0	0	0	0	0	0	0	0	0	0	0	0	0	0	0	0	0	0	0.073	0	0	0.085	0	0	0	0	0	0	0	0	0	0	0	0.080737	0.068846	0	0	0	0	0	0
GO:0010812_negative_regulation_of_cell-substrate_adhesion	0	0	0	0	0	0	0	0	0	0	0	0	0	0	0	0	0	0	0	0	0	0	0	0	0	0	0	0	0.04018	0	0.012625	0	0	0	0	0	0	0	0	0	0	0	0	0	0	0	0	0	0
GO:0045580_regulation_of_T_cell_differentiation	0	0	0.094	0	0	0	0	0	0	0	0	0	0	0	0.087538	0	0	0	0	0	0	0	0	0	0	0	0	0	0	0	0	0	0	0	0	0	0	0.087276	0	0	0	0	0	0	0	0	0	0	0
GO:0010035_response_to_inorganic_substance	0	0	0	0	0	0	0	0	0	0	0	0	0	0	0	0	0	0	0	0	0	0	0	0	0	0	0	0	0	0	0	0	0	0	0	0	0	0	0	0	0	0.0694	0	0	0	0	0	0	0
GO:0040012_regulation_of_locomotion	0	0	0	0	0	0	0	0	0	0	0	0	0	0	0	0	0	0	0	0	0	0	0	0	0	0	0	0	0.049391	0	0.023179	0	0	0	0	0	0	0	0	0	0	0	0	0	0	0	0	0	0
GO:0006259_DNA_metabolic_process	0	0	0	0	0	0	0	0	0	0	0	0	0	0	0	0	0	0	0	0	0	0	0	0	0	0	0	0	0	0	0	0	0	0	0	0	0	0	0	0	0	0	0	0	0	0	0	0.1	0
GO:0002685_regulation_of_leukocyte_migration	0	0	0	0	0	0	0	0	0	0	0	0	0	0	0	0	0	0	0	0	0	0	0	0	0	0	0	0	0.018959	0	0	0	0	0	0	0	0	0	0	0	0	0	0	0	0	0	0	0	0
GO:0001954_positive_regulation_of_cell-matrix_adhesion	0	0	0	0	0	0	0	0	0	0	0	0	0	0	0	0	0	0	0	0	0	0	0	0	0	0	0	0	0.065016	0	0.033952	0	0	0	0	0	0	0	0	0	0	0	0	0	0	0	0	0	0
GO:0001932_regulation_of_protein_amino_acid_phosphorylation	0	0	0	0	0	0	0	0	0	0	0	0	0	0	0	0	0	0	0	0	0	0	0	0	0	0	0	0	0.040412	0	0	0	0	0	0	0	0	0	0	0	0	0	0	0	0	0	0	0	0
GO:0032944_regulation_of_mononuclear_cell_proliferation	0	0	0	0	0	0.097545	0.079242	0	0.07487	0	0.082692	0	0.053286	0	0	0	0	0	0	0	0	0	0	0	0	0	0	0.018	0.0915	0	0	0.042684	0	0	0.013571	0	0	0	0	0	0	0	0	0	0	0	0	0	0
GO:0051271_negative_regulation_of_cell_motion	0	0	0	0	0	0	0	0	0	0	0	0	0	0	0	0	0	0	0	0	0	0	0	0	0	0	0.07	0	0	0	0	0	0	0	0	0	0	0	0	0	0	0.071734	0.0535	0	0	0	0	0	0
GO:0009749_response_to_glucose_stimulus	0	0	0	0	0	0	0	0	0	0	0	0	0	0	0	0	0	0	0	0	0	0	0	0	0	0	0	0	0.013265	0	0	0	0	0	0	0	0	0	0	0	0	0	0	0	0	0	0	0	0
GO:0014902_myotube_differentiation	0	0	0	0	0	0	0	0	0	0	0	0	0	0	0	0	0	0	0	0	0	0	0	0	0	0	0	0	0	0	0.012625	0	0	0	0	0	0	0	0	0	0	0	0	0	0	0	0	0	0
GO:0065004_protein-DNA_complex_assembly	0	0	0	0	0	0	0	0	0	0	0	0	0	0	0	0	0	0	0	0	0	0	0	0.079	0	0	0	0	0	0	0	0	0	0	0	0	0	0	0	0	0	0	0	0	0	0	0	0	0
GO:0030097_hemopoiesis	0	0	0.097857	0	0.091	0.098875	0.1	0	0.1	0.0655	0.098615	0.06148	0.04975	0.073	0.1	0	0	0	0	0	0.088545	0	0	0	0	0	0	0.016517	0.017936	0	0	0.0901	0	0	0.099308	0	0	0.094682	0	0	0	0	0	0	0	0	0	0	0
GO:0010811_positive_regulation_of_cell-substrate_adhesion	0	0	0	0	0	0	0	0	0	0	0	0	0	0	0	0	0	0	0	0	0	0	0	0	0	0	0	0	0.065016	0	0.033952	0	0	0	0	0	0	0	0	0	0	0	0	0	0	0	0	0	0
GO:0045619_regulation_of_lymphocyte_differentiation	0	0	0.091	0	0	0	0	0	0	0	0	0	0	0	0.080333	0	0	0	0	0	0	0	0	0	0	0	0	0	0	0	0	0	0	0	0.034857	0	0	0.086219	0	0	0	0	0	0	0	0	0	0	0
GO:0030005_cellular_di-__tri-valent_inorganic_cation_homeostasis	0	0	0	0	0.06175	0.0292	0	0	0.0995	0	0	0.061333	0.049115	0	0	0	0	0	0	0	0	0	0	0	0	0	0	0	0	0	0	0	0	0	0.036341	0	0	0	0	0	0	0	0	0	0	0	0	0	0
GO:0051246_regulation_of_protein_metabolic_process	0	0	0	0	0	0	0	0	0	0	0	0	0	0	0	0	0	0	0	0	0	0	0	0	0	0	0	0	0.091466	0	0.075842	0	0	0	0	0	0	0	0	0	0	0	0	0	0	0	0	0	0
GO:0055065_metal_ion_homeostasis	0	0	0	0	0.06987	0.042526	0	0	0.099455	0	0	0.067522	0.055391	0	0	0	0	0	0	0	0	0	0	0	0	0	0	0	0	0	0	0	0	0	0.051351	0	0	0	0	0	0	0	0	0	0	0	0	0	0
GO:0050755_chemokine_metabolic_process	0	0	0	0	0	0	0	0	0	0	0	0	0	0	0	0	0	0	0	0	0	0	0	0	0	0	0	0	0.04018	0	0	0	0	0	0	0	0	0	0	0	0	0	0	0	0	0	0	0	0
GO:0007568_aging	0	0	0	0	0	0	0	0	0	0	0	0	0	0	0	0	0	0	0	0	0	0	0	0	0	0	0	0	0	0.037	0	0	0	0	0	0	0	0	0	0	0	0.0865	0.075727	0	0	0	0	0	0
GO:0007610_behavior	0	0	0	0	0	0	0	0	0	0	0	0	0	0	0	0	0	0	0	0	0	0	0	0	0	0	0	0	0	0	0	0	0	0	0	0	0	0	0	0	0	0	0	0	0	0	0	0	0
GO:0010573_vascular_endothelial_growth_factor_production	0	0	0	0	0	0	0	0	0	0	0	0	0	0	0	0	0	0	0	0	0	0	0	0	0	0	0	0	0.050664	0	0	0	0	0	0	0	0	0	0	0	0	0	0	0	0	0	0	0	0
GO:0051051_negative_regulation_of_transport	0	0	0	0	0	0	0	0	0	0	0	0	0	0	0	0	0	0	0	0	0	0	0	0	0	0	0	0	0	0	0.062163	0	0	0	0	0	0	0	0	0	0	0	0	0	0	0	0	0	0
GO:0060191_regulation_of_lipase_activity	0	0	0	0	0	0	0	0	0	0	0	0	0	0	0	0	0	0	0	0	0	0	0	0	0	0	0	0	0	0	0	0.015308	0	0	0	0	0	0	0	0	0	0	0	0	0	0	0	0	0
GO:0000075_cell_cycle_checkpoint	0	0	0	0	0	0	0	0	0	0	0	0	0	0	0	0	0	0	0	0	0	0	0	0	0	0	0	0	0	0	0	0	0	0	0	0	0	0	0	0	0	0	0	0	0	0	0	0	0
GO:0070665_positive_regulation_of_leukocyte_proliferation	0	0	0	0	0	0.055659	0.08542	0	0.082136	0	0.028947	0	0	0	0	0	0	0	0	0	0	0	0	0	0	0	0	0	0.092537	0	0	0	0	0	0.021755	0	0	0	0	0	0	0	0	0	0	0	0	0	0
GO:0080134_regulation_of_response_to_stress	0	0	0	0	0	0	0	0	0	0	0	0	0	0	0	0	0	0	0	0	0	0	0	0	0	0	0	0	0.089477	0	0	0	0	0	0	0	0	0	0	0	0	0.072169	0	0	0	0	0	0	0
GO:0007346_regulation_of_mitotic_cell_cycle	0	0	0	0	0	0	0	0	0	0	0	0	0	0	0	0	0	0	0	0	0	0	0	0	0	0	0	0	0	0	0	0	0	0	0	0	0	0	0	0	0	0	0	0	0	0	0	0	0
GO:0051704_multi-organism_process	0	0	0	0	0	0	0	0	0	0	0	0	0	0	0	0	0	0	0	0	0	0	0	0	0	0	0	0	0	0	0	0	0	0	0	0	0	0	0	0	0	0	0	0	0	0	0	0	0
GO:0007202_activation_of_phospholipase_C_activity	0	0	0	0	0	0	0	0	0	0	0	0	0	0	0	0	0	0	0	0	0	0	0	0	0	0	0	0	0	0	0	0.01288	0	0	0	0	0	0	0	0	0	0	0	0	0	0	0	0	0
GO:0018149_peptide_cross-linking	0	0	0	0	0	0	0	0	0	0	0	0	0	0	0	0	0	0	0.085789	0	0	0	0	0	0	0	0	0	0.013265	0	0	0	0	0	0	0	0	0	0	0	0	0	0	0	0	0	0	0	0
GO:0032964_collagen_biosynthetic_process	0.089875	0	0	0	0	0	0	0	0	0	0	0	0	0	0	0	0.1	0.1	0.1	0.0925	0	0	0	0	0	0	0	0	0.1	0	0	0	0	0	0	0	0	0	0	0	0	0.094316	0.0847	0	0	0	0	0	0
GO:0030155_regulation_of_cell_adhesion	0.024667	0	0	0	0	0	0	0	0	0	0	0	0	0	0	0	0	0	0.004892	0	0	0	0	0	0	0	0	0	0.0836	0	0.058774	0	0	0	0	0	0	0	0	0	0	0	0.031122	0	0	0	0	0	0
GO:0065003_macromolecular_complex_assembly	0	0	0	0	0	0	0	0	0	0	0	0	0	0	0	0	0	0	0	0	0	0	0	0.0982	0	0	0	0	0	0	0	0	0	0	0	0	0	0	0	0	0	0	0	0	0	0	0	0	0
GO:0032879_regulation_of_localization	0	0	0	0	0	0	0	0	0	0	0	0	0	0	0	0	0	0	0	0	0	0	0	0	0	0	0	0	0.031016	0	0	0	0	0	0	0	0	0	0	0	0	0	0	0	0	0	0	0	0
GO:0006952_defense_response	0	0	0	0.064	0.055529	0.1	0.1	0.1	0.099654	0.1	0.1	0.038853	0.064	0	0	0	0	0	0	0	0.1	0.1	0.1	0	0	0.1	0	0.1	0	0	0	0.094375	0	0.073	0.093455	0.1	0.1	0	0	0.1	0.1	0	0	0.1	0.0136	0	0.1	0	0
GO:0043241_protein_complex_disassembly	0	0	0	0	0	0	0	0	0	0	0	0	0	0	0	0	0	0	0	0	0	0	0	0	0	0	0	0	0	0	0	0	0	0	0	0.0505	0	0	0	0	0	0	0	0	0	0	0	0	0
GO:0016044_membrane_organization	0.0855	0	0	0	0	0	0	0	0	0	0	0	0	0	0	0	0	0	0.068966	0	0	0	0	0	0	0	0	0	0	0	0.062024	0	0	0	0	0	0	0	0	0	0	0.086592	0.07425	0	0	0	0	0	0
GO:0006261_DNA-dependent_DNA_replication	0	0	0	0	0	0	0	0	0	0	0	0	0	0	0	0	0	0	0	0	0	0	0	0	0	0	0	0	0	0	0	0	0	0	0	0	0	0	0	0	0	0	0	0	0	0	0	0.1	0
GO:0006401_RNA_catabolic_process	0	0	0	0	0	0	0	0	0	0	0	0	0	0	0	0	0	0	0	0	0	0	0	0	0	0.07	0	0	0	0	0	0	0	0	0	0	0	0	0	0	0.033143	0	0	0	0	0	0	0	0
GO:0042503_tyrosine_phosphorylation_of_Stat3_protein	0	0	0	0	0	0	0	0	0	0	0	0	0	0	0	0.037	0	0	0	0	0	0	0	0	0	0	0	0	0.095	0	0	0	0	0	0	0	0	0	0	0	0	0	0	0	0	0	0	0	0
GO:0032844_regulation_of_homeostatic_process	0	0	0	0	0	0	0.049549	0	0.034545	0	0	0	0	0	0	0	0	0	0	0	0	0	0	0	0	0	0	0	0	0	0	0	0	0	0	0	0	0	0	0	0	0	0	0	0	0	0	0	0
GO:0070663_regulation_of_leukocyte_proliferation	0	0	0	0	0	0.097545	0.079242	0	0.07487	0	0.082692	0	0.053286	0	0	0	0	0	0	0	0	0	0	0	0	0	0	0.018	0.0915	0	0	0.042684	0	0	0.013571	0	0	0	0	0	0	0	0	0	0	0	0	0	0
GO:0032101_regulation_of_response_to_external_stimulus	0	0	0	0	0	0	0	0	0	0	0	0	0	0	0	0	0	0	0	0	0	0	0	0	0	0	0	0	0.0955	0	0	0	0	0	0	0	0	0	0	0	0	0.090679	0	0	0	0	0	0	0
GO:0051347_positive_regulation_of_transferase_activity	0	0	0	0	0	0	0	0	0	0	0	0	0	0	0	0	0	0	0	0	0	0	0	0	0	0	0	0	0.022014	0	0	0	0	0	0	0	0	0	0	0	0	0	0	0	0	0	0	0	0
GO:0046425_regulation_of_JAK-STAT_cascade	0	0	0	0	0	0	0	0	0	0	0	0	0	0	0	0.042538	0	0	0	0	0	0	0	0	0	0	0	0	0.091367	0	0	0	0	0	0	0	0	0	0	0	0	0	0	0	0	0	0	0	0
GO:0043542_endothelial_cell_migration	0	0	0	0	0	0	0	0	0	0	0	0	0	0	0	0	0	0	0	0	0	0	0	0	0	0	0	0	0.091316	0	0.073	0	0	0	0	0	0	0	0	0	0	0.081518	0.068737	0	0	0	0	0	0
GO:0051208_sequestering_of_calcium_ion	0	0	0	0	0	0	0.0892	0	0.09	0	0	0	0	0	0	0	0	0	0	0	0	0	0	0	0	0	0	0	0	0	0	0	0	0	0	0	0	0	0	0	0	0	0	0	0	0	0	0	0
GO:0050865_regulation_of_cell_activation	0	0	0.1	0	0.0784	0.1	0.1	0	0.1	0	0.09925	0.1	0.0649	0.1	0.088375	0	0	0	0	0	0	0	0	0	0.0874	0	0	0	0.079729	0	0	0	0	0	0.09925	0	0	0.1	0	0	0	0	0	0	0	0	0	0	0
GO:0007507_heart_development	0	0	0	0	0	0	0	0	0	0	0	0	0	0	0	0	0.024192	0.039903	0	0.019	0	0	0	0	0	0	0	0	0	0	0	0	0	0	0	0	0	0	0	0	0	0	0	0	0	0	0	0	0
GO:0048584_positive_regulation_of_response_to_stimulus	0	0	0	0	0	0	0.097882	0	0.095109	0	0	0	0	0	0	0	0	0	0	0	0	0	0	0	0	0	0	0	0.030903	0	0	0	0	0	0	0	0	0	0	0	0	0	0	0	0	0	0	0	0
GO:0006297_nucleotide-excision_repair__DNA_gap_filling	0	0	0	0	0	0	0	0	0	0	0	0	0	0	0	0	0	0	0	0	0	0	0	0	0	0	0	0	0	0	0	0	0	0	0	0	0	0	0	0	0	0	0	0	0	0	0	0.085462	0
GO:0022616_DNA_strand_elongation	0	0	0	0	0	0	0	0	0	0	0	0	0	0	0	0	0	0	0	0	0	0	0	0	0	0	0	0	0	0	0	0	0	0	0	0	0	0	0	0	0	0	0	0	0	0	0	0.098	0
GO:0033674_positive_regulation_of_kinase_activity	0	0	0	0	0	0	0	0	0	0	0	0	0	0	0	0	0	0	0	0	0	0	0	0	0	0	0	0	0.025182	0	0	0	0	0	0	0	0	0	0	0	0	0	0	0	0	0	0	0	0
GO:0051674_localization_of_cell	0	0	0	0	0	0	0	0	0	0	0.010818	0	0	0	0	0.0325	0	0	0	0.0757	0	0	0	0	0	0	0	0.034	0.0916	0.1	0.1	0	0	0	0	0	0.085	0	0	0	0	0.07206	0.0964	0	0	0	0	0	0
GO:0008544_epidermis_development	0.085429	0	0	0	0	0	0	0	0	0	0	0	0	0	0	0	0.1	0.1	0.097429	0.085	0	0	0	0	0	0	0	0	0.040716	0	0	0	0	0	0	0	0	0	0	0	0	0.085981	0	0	0	0	0	0	0
GO:0007160_cell-matrix_adhesion	0	0	0	0	0	0	0	0	0	0	0	0	0	0	0	0.024478	0	0	0.003382	0	0	0	0	0	0	0	0	0	0.08473	0	0.060276	0	0	0	0	0	0	0	0	0	0	0.06327	0.07975	0	0	0	0	0	0
GO:0051235_maintenance_of_location	0	0	0	0	0	0	0.0415	0	0	0	0	0	0	0	0	0	0	0	0	0	0	0	0	0	0	0	0	0	0	0	0	0	0	0	0	0	0	0	0	0	0	0	0	0	0	0	0	0	0
GO:0016477_cell_migration	0	0	0	0	0	0	0	0	0	0	0	0	0	0	0	0.021	0	0	0	0.091	0	0	0	0	0	0	0	0	0.096625	0	0.0895	0	0	0	0	0	0	0	0	0	0	0.064247	0.079375	0	0	0	0	0	0
GO:0002253_activation_of_immune_response	0	0	0	0	0	0	0.098636	0	0.097545	0	4.44E-4	0	0	0	0	0	0	0	0	0	0	0	0	0	0	0	0	0	0	0	0	0	0	0	0	0	0	0.056216	0	0	0	0	0	0	0	0	0	0	0
GO:0045860_positive_regulation_of_protein_kinase_activity	0	0	0	0	0	0	0	0	0	0	0	0	0	0	0	0	0	0	0	0	0	0	0	0	0	0	0	0	0.025182	0	0	0	0	0	0	0	0	0	0	0	0	0	0	0	0	0	0	0	0
GO:0022607_cellular_component_assembly	0	0	0	0	0	0	0	0	0	0	0	0	0	0	0	0	0	0	0	0	0	0	0	0.1	0	0	0	0	0	0	0	0	0	0	0	0	0	0	0	0	0	0	0	0	0	0	0	0	0
GO:0010647_positive_regulation_of_cell_communication	0	0	0	0	0	0	0.041792	0	0	0	0	0	0	0	0	0	0	0	0	0	0	0	0	0	0	0	0	0	0.086024	0	0.062393	0.016975	0	0	0.009217	0	0	0	0	0	0	0	0	0	0	0	0	0	0
GO:0051282_regulation_of_sequestering_of_calcium_ion	0	0	0	0	0	0	0.091923	0	0.093377	0	0	0	0	0	0	0	0	0	0	0	0	0	0	0	0	0	0	0	0	0	0	0	0	0	0	0	0	0	0	0	0	0	0	0	0	0	0	0	0
GO:0006470_protein_amino_acid_dephosphorylation	0	0	0	0	0	0	0	0	0	0	0.029167	0	0	0	0	0	0	0	0	0	0	0	0	0	0	0	0	0	0	0	0	0.068846	0	0	0.025128	0	0	0	0	0	0	0	0	0	0	0	0	0	0
GO:0010744_positive_regulation_of_foam_cell_differentiation	0	0	0	0	0	0	0	0	0	0	0	0	0	0	0	0	0	0	0	0	0	0	0	0	0	0	0	0	0.04018	0	0.012625	0	0	0	0	0	0	0	0	0	0	0	0	0	0	0	0	0	0
GO:0019935_cyclic-nucleotide-mediated_signaling	0	0	0	0	0	0	0	0	0	0	0	0	0	0	0	0	0	0	0	0	0	0	0	0	0	0	0	0	0	0	0.060192	0	0	0	0	0	0	0	0	0	0	0	0	0	0	0	0	0	0
GO:0070482_response_to_oxygen_levels	0	0	0	0	0	0	0	0	0	0	0	0	0	0	0	0	0	0	0	0	0	0	0	0	0	0	0	0	0	0	0	0	0	0	0	0	0	0	0	0	0	0.095	0.043128	0	0	0	0	0	0
GO:0006417_regulation_of_translation	0	0	0	0	0	0	0	0	0	0	0	0	0	0	0	0	0	0	0	0	0	0	0	0	0	0	0	0	0.081287	0	0	0	0	0	0	0	0	0	0	0	0	0	0	0	0	0	0	0	0
GO:0002687_positive_regulation_of_leukocyte_migration	0	0	0	0	0	0	0	0	0	0	0	0	0	0	0	0	0	0	0	0	0	0	0	0	0	0	0	0	0.020668	0	0	0	0	0	0	0	0	0	0	0	0	0	0	0	0	0	0	0	0
GO:0022402_cell_cycle_process	0	0	0	0	0	0	0	0	0	0	0	0	0	0	0	0	0	0	0	0	0	0	0	0	0	0	0	0	0	0	0	0	0	0	0	0	0	0	0	0	0	0	0	0	0	0	0	0	0
GO:0048534_hemopoietic_or_lymphoid_organ_development	0	0	0.097955	0	0.087727	0.098941	0.1	0	0.1	0.069143	0.098714	0.060192	0.04708	0.072217	0.1	0	0	0	0	0	0.0805	0	0	0	0	0	0	0.013	0.012934	0	0	0.090182	0	0	0.098714	0	0	0.094913	0	0	0	0	0	0	0	0	0	0	0
GO:0001568_blood_vessel_development	0.0868	0	0	0	0	0	0	0	0	0	0	0	0	0	0	0	0	0	0.0745	0	0	0	0	0	0	0	0	0	0.094724	0	0.036723	0	0	0	0	0	0	0	0	0	0	0.091	0.076214	0	0	0	0	0	0
GO:0050867_positive_regulation_of_cell_activation	0	0	0.1	0	0.055	0.085103	0.1	0	0.1	0	0.096063	0.0985	0	0.099438	0.096	0	0	0	0	0	0	0	0	0	0.024062	0	0	0	0.08695	0	0	0	0	0	0.0982	0	0	0.1	0	0	0	0	0	0	0	0	0	0	0
GO:0043535_regulation_of_blood_vessel_endothelial_cell_migration	0	0	0	0	0	0	0	0	0	0	0	0	0	0	0	0	0	0	0	0	0	0	0	0	0	0	0	0	0.020668	0	0	0	0	0	0	0	0	0	0	0	0	0	0	0	0	0	0	0	0
GO:0048583_regulation_of_response_to_stimulus	0	0	0	0	0	0	0.078571	0	0.061333	0	0	0	0	0	0	0	0	0	0	0	0	0	0	0	0	0	0	0	0.079623	0	0	0	0	0	0	0	0	0	0	0	0	0	0	0	0	0	0	0	0
GO:0006897_endocytosis	0	0	0	0	0	0	0	0	0	0	0	0	0	0	0	0	0	0	0	0	0	0	0	0	0	0	0	0	0	0	0	0	0	0	0	0	0	0	0	0	0	0	0	0	0	0	0	0	0
GO:0030193_regulation_of_blood_coagulation	0	0	0	0	0	0	0	0	0	0	0	0	0	0	0	0	0	0	0	0	0	0	0	0	0	0	0.02575	0	0.092537	0	0	0	0	0	0	0	0	0	0	0	0	0.098	0.075727	0	0	0	0	0	0
GO:0048729_tissue_morphogenesis	0.024667	0	0	0	0	0	0	0	0	0	0	0	0	0	0	0	0.03304	0.047286	0.004892	0	0	0	0	0	0	0	0	0	0	0	0	0	0	0	0	0	0	0	0	0	0	0.089826	0	0	0	0	0	0	0
GO:0050878_regulation_of_body_fluid_levels	0	0	0	0	0	0	0	0	0	0	0	0	0	0	0	0	0	0	0	0	0	0	0	0	0	0	0	0	0.094343	0	0	0	0	0	0	0	0	0	0	0	0	0.0878	0	0	0	0	0	0	0
GO:0051384_response_to_glucocorticoid_stimulus	0	0	0	0	0	0	0	0	0	0	0	0	0	0	0	0	0	0	0	0	0	0	0	0	0	0	0	0	0.035296	0	0	0	0	0	0	0	0	0	0	0	0	0	0	0	0	0	0	0	0
GO:0002684_positive_regulation_of_immune_system_process	0	0	0.098412	0	0.070632	0.08884	0.1	0	0.1	0	0.0945	0.073474	0	0.084571	0.1	0	0	0	0	0	0	0	0	0	0.073	0	0	0	0.035412	0	0	0	0	0	0.097	0	0	0.1	0	0	0	0	0	0	0	0.0235	0	0	0
GO:0007049_cell_cycle	0	0	0	0	0	0	0	0	0	0	0	0	0	0	0	0	0	0	0	0	0	0	0	0	0	0	0	0	0	0	0	0	0	0	0	0	0	0	0	0	0	0	0	0	0	0	0	0	0
GO:0010740_positive_regulation_of_protein_kinase_cascade	0	0	0	0	0	0	0	0	0	0	0	0	0	0	0	0	0	0	0	0	0	0	0	0	0	0	0	0	0.022014	0	0	0	0	0	0	0	0	0	0	0	0	0	0	0	0	0	0	0	0
GO:0030029_actin_filament-based_process	0	0	0	0	0	0	0	0	0	0	0.030613	0	0	0	0	0	0	0	0	0	0	0	0	0	0	0	0	0	0	0	0	0	0	0	0	0	0.030077	0	0	0	0	0	0	0	0	0	0	0	0
GO:0051247_positive_regulation_of_protein_metabolic_process	0	0	0	0	0	0	0	0	0	0	0	0	0	0	0	0	0	0	0	0	0	0	0	0	0	0	0	0	0.098875	0	0.07525	0	0	0	0	0	0	0	0	0	0	0	0	0	0	0	0	0	0
GO:0019722_calcium-mediated_signaling	0	0	0	0	0	0	0	0	0	0	0.0244	0	0	0	0	0	0	0	0	0	0	0	0	0	0	0	0	0	0	0	0	0	0	0	0	0	0	0	0	0	0	0	0	0	0	0	0	0	0
GO:0051270_regulation_of_cell_motion	0	0	0	0	0	0	0	0	0	0	0	0	0	0	0	0	0	0	0	0	0	0	0	0	0	0	0.030077	0	0.049237	0.027	0.02483	0	0	0	0	0	0	0	0	0	0	0	0	0	0	0	0	0	0
GO:0001934_positive_regulation_of_protein_amino_acid_phosphorylation	0	0	0	0	0	0	0	0	0	0	0	0	0	0	0	0.019857	0	0	0	0	0	0	0	0	0	0	0	0	0.08517	0	0	0	0	0	0	0	0	0	0	0	0	0	0	0	0	0	0	0	0
GO:0031639_plasminogen_activation	0	0	0	0	0	0	0	0	0	0	0	0	0	0	0	0	0	0	0	0	0	0	0	0	0	0	0	0	0.065016	0	0.033952	0	0	0	0	0	0	0	0	0	0	0.020884	0	0	0	0	0	0	0
GO:0016525_negative_regulation_of_angiogenesis	0	0	0	0	0	0	0	0	0	0	0	0	0	0	0	0	0	0	0	0	0	0	0	0	0	0	0	0	0	0	0	0	0	0	0	0	0	0	0	0	0	0	0	0	0	0	0	0	0
GO:0042531_positive_regulation_of_tyrosine_phosphorylation_of_STAT_protein	0	0	0	0	0	0	0	0	0	0	0	0	0	0	0	0.025	0	0	0	0	0	0	0	0	0	0	0	0	0.094441	0	0	0	0	0	0	0	0	0	0	0	0	0	0	0	0	0	0	0	0
GO:0045727_positive_regulation_of_translation	0	0	0	0	0	0	0	0	0	0	0	0	0	0	0	0	0	0	0	0	0	0	0	0	0	0	0	0	0.095875	0	0	0	0	0	0	0	0	0	0	0	0	0	0	0	0	0	0	0	0
GO:0006869_lipid_transport	0	0	0	0	0	0	0	0	0	0	0	0	0	0	0	0	0	0	0	0	0	0	0	0	0	0	0	0	0	0	0	0	0	0	0	0	0	0	0	0	0	0.018897	0	0	0	0	0	0	0
GO:0050730_regulation_of_peptidyl-tyrosine_phosphorylation	0	0	0	0	0	0	0	0	0	0	0	0	0	0	0	0.0292	0	0	0	0	0	0	0	0	0	0	0	0.01756	0.089522	0	0	0	0	0	0	0	0	0	0	0	0	0	0	0	0	0	0	0	0
GO:0006873_cellular_ion_homeostasis	0	0	0	0	0.042143	0	0	0	0.095213	0	0	0.02625	0.020184	0	0	0	0	0	0	0	0	0	0	0	0	0	0	0	0	0	0	0	0	0	0	0	0	0	0	0	0	0	0	0	0	0	0	0	0
GO:0001501_skeletal_system_development	0.094	0	0	0	0	0	0	0	0	0	0	0	0	0	0	0	0.1	0.0775	0.0905	0	0	0	0	0	0	0	0	0	0.008378	0	0	0	0	0	0	0	0	0	0	0	0	0	0	0	0	0	0	0	0
GO:0006271_DNA_strand_elongation_during_DNA_replication	0	0	0	0	0	0	0	0	0	0	0	0	0	0	0	0	0	0	0	0	0	0	0	0	0	0	0	0	0	0	0	0	0	0	0	0	0	0	0	0	0	0	0	0	0	0	0	0.099471	0
GO:0032268_regulation_of_cellular_protein_metabolic_process	0	0	0	0	0	0	0	0	0	0	0	0	0	0	0	0	0	0	0	0	0	0	0	0	0	0	0	0	0.091353	0	0.024128	0	0	0	0	0	0	0	0	0	0	0	0	0	0	0	0	0	0
GO:0051893_regulation_of_focal_adhesion_formation	0	0	0	0	0	0	0	0	0	0	0	0	0	0	0	0	0	0	0	0	0	0	0	0	0	0	0	0	0.065016	0	0.033952	0	0	0	0	0	0	0	0	0	0	0.020884	0	0	0	0	0	0	0
GO:0055080_cation_homeostasis	0	0	0	0	0.056091	0.002521	0	0	0.097643	0	0	0.044313	0.039118	0	0	0	0	0	0	0	0	0	0	0	0	0	0	0	0	0	0	0	0	0	0.013789	0	0	0	0	0	0	0	0	0	0	0	0	0	0
GO:0051209_release_of_sequestered_calcium_ion_into_cytosol	0	0	0	0	0	0	0.091923	0	0.093377	0	0	0	0	0	0	0	0	0	0	0	0	0	0	0	0	0	0	0	0	0	0	0	0	0	0	0	0	0	0	0	0	0	0	0	0	0	0	0	0
GO:0050778_positive_regulation_of_immune_response	0	0	0	0	0	0.009739	0.1	0	0.099379	0	0.057854	0	0	0	0.013774	0	0	0	0	0	0	0	0	0	0	0	0	0	0	0	0	0.011969	0	0	0	0	0	0.034231	0	0	0	0	0	0	0	0	0	0	0
GO:0002694_regulation_of_leukocyte_activation	0	0	0.1	0	0.084571	0.1	0.1	0	0.1	0	0.086091	0.1	0.067	0.1	0.092227	0	0	0	0	0	0	0	0	0	0.089875	0	0	0	0.08164	0	0	0.009795	0	0	0.099182	0	0	0.1	0	0	0	0	0	0	0	0	0	0	0
GO:0030224_monocyte_differentiation	0	0	0	0	0	0	0	0	0	0	0	0	0	0	0	0	0	0	0	0	0	0	0	0	0	0	0	0	0.1	0	0.094	0	0	0	0	0	0	0	0	0	0	0	0	0	0	0	0	0	0
GO:0050820_positive_regulation_of_coagulation	0	0	0	0	0	0	0	0	0	0	0	0	0	0	0	0	0	0	0	0	0	0	0	0	0	0	0	0	0.065016	0	0.033952	0	0	0	0	0	0	0	0	0	0	0.020884	0	0	0	0	0	0	0
GO:0070662_mast_cell_proliferation	0	0	0	0	0	0.048	0.081368	0	0.07875	0	0.027182	0	0	0	0	0	0	0	0	0	0	0	0	0	0	0	0	0	0	0	0	0	0	0	0.0145	0	0	0	0	0	0	0	0	0	0	0	0	0	0
GO:0043066_negative_regulation_of_apoptosis	0	0	0	0	0	0	0	0	0	0	0	0	0	0	0	0	0	0	0	0	0	0	0	0	0	0	0	0	0.083681	0	0	0	0	0	0	0	0	0	0	0	0	0	0	0	0	0	0	0	0
GO:0001525_angiogenesis	0	0	0	0	0	0	0	0	0	0	0	0	0	0	0	0	0	0	0	0	0	0	0	0	0	0	0	0	0.081724	0	0.0613	0	0	0	0	0	0	0	0	0	0	0.052835	0.020385	0	0	0	0	0	0
GO:0042129_regulation_of_T_cell_proliferation	0	0	0	0	0	0.055214	0.084596	0	0.081194	0	0.02905	0	0	0	0	0	0	0	0	0	0	0	0	0	0	0	0	0	0	0	0	0	0	0	0.021596	0	0	0	0	0	0	0	0	0	0	0	0	0	0
GO:0051128_regulation_of_cellular_component_organization	0	0	0	0	0	0	0	0	0	0	0	0	0	0	0	0	0	0	0	0	0	0	0	0.059345	0	0	0	0	0	0	0	0	0	0	0	0	0	0	0	0	0	0	0	0	0	0	0	0	0
GO:0045651_positive_regulation_of_macrophage_differentiation	0	0	0	0	0	0	0	0	0	0	0	0	0	0	0	0	0	0	0	0	0	0	0	0	0	0	0	0	0.031162	0	0	0	0	0	0	0	0	0	0	0	0	0	0	0	0	0	0	0	0
GO:0002696_positive_regulation_of_leukocyte_activation	0	0	0.1	0	0.0553	0.085857	0.1	0	0.1	0	0.067162	0.098364	0	0.0994	0.09775	0	0	0	0	0	0	0	0	0	0.019643	0	0	0	0.08764	0	0	0	0	0	0.097882	0	0	0.1	0	0	0	0	0	0	0	0	0	0	0
GO:0022604_regulation_of_cell_morphogenesis	0	0	0	0	0	0	0	0	0	0	0	0	0	0	0	0	0	0	0	0	0	0	0	0	0	0	0	0	0	0.0015	0	0	0	0	0	0	0	0	0	0	0	0	0	0	0	0	0	0	0
GO:0034728_nucleosome_organization	0	0	0	0	0	0	0	0	0	0	0	0	0	0	0	0	0	0	0	0	0	0	0	0.098875	0	0	0	0	0	0	0	0	0	0	0	0	0	0	0	0	0	0	0	0	0	0	0	0	0
GO:0051480_cytosolic_calcium_ion_homeostasis	0	0	0	0	0.079	0.061081	0	0	0.1	0	0	0.08425	0.069538	0	0	0	0	0	0	0	0	0	0	0	0	0	0	0	0	0	0	0	0	0	0.082964	0	0	0	0	0	0	0	0	0	0	0	0	0	0
GO:0051093_negative_regulation_of_developmental_process	0	0	0	0	0	0	0	0	0	0	0	0	0	0	0	0	0	0	0	0	0	0	0	0	0	0	0	0	0.040219	0	0	0	0	0	0	0	0	0	0	0	0	0	0	0	0	0	0	0	0
GO:0001936_regulation_of_endothelial_cell_proliferation	0	0	0	0	0	0	0	0	0	0	0	0	0	0	0	0	0	0	0	0	0	0	0	0	0	0	0	0	0	0	0	0	0	0	0	0	0	0	0	0	0	0.088279	0	0	0	0	0	0	0
GO:0031325_positive_regulation_of_cellular_metabolic_process	0	0	0	0	0	0	0	0	0	0	0	0	0	0	0	0	0	0	0	0	0	0	0	0	0	0	0	0	0.081727	0	0.062929	0	0	0	0	0	0	0	0	0	0	0	0	0	0	0	0	0	0
GO:0022603_regulation_of_anatomical_structure_morphogenesis	0	0	0	0	0	0	0	0	0	0	0	0	0	0	0	0	0	0	0	0	0	0	0	0	0	0	0	0	0.040375	0	0.013398	0	0	0	0	0	0	0	0	0	0	0.08668	0	0	0	0	0	0	0
GO:0042102_positive_regulation_of_T_cell_proliferation	0	0	0	0	0	0.062941	0.088698	0	0.087236	0	0.04375	0	0	0	0	0	0	0	0	0	0	0	0	0	0	0	0	0	0	0	0	0	0	0	0.03745	0	0	0	0	0	0	0	0	0	0	0	0	0	0
GO:0007266_Rho_protein_signal_transduction	0	0	0	0	0	0	0	0	0	0	0	0	0	0	0	0	0	0	0	0	0	0	0	0	0	0	0	0	0	0	0	0	0	0	0	0	0	0	0	0	0	0	0	0	0	0	0	0	0
GO:0032270_positive_regulation_of_cellular_protein_metabolic_process	0	0	0	0	0	0	0	0	0	0	0	0	0	0	0	0	0	0	0	0	0	0	0	0	0	0	0	0	0.1	0	0.072438	0	0	0	0	0	0	0	0	0	0	0	0	0	0	0	0	0	0
GO:0009888_tissue_development	0.091	0	0	0	0	0	0	0	0	0	0	0	0	0	0	0	0.1	0.1	0.1	0	0	0	0	0	0	0	0	0	0	0	0	0	0	0	0	0	0	0	0	0	0	0.09025	0.053953	0	0	0	0	0	0
GO:0015031_protein_transport	0	0	0	0	0	0	0	0	0	0	0	0	0	0	0	0	0	0	0	0	0	0	0	0	0	0	0	0	0	0	0.019923	0	0	0	0	0	0	0	0	0	0	0	0	0	0	0	0	0	0
GO:0006298_mismatch_repair	0	0	0	0	0	0	0	0	0	0	0	0	0	0	0	0	0	0	0	0	0	0	0	0	0	0	0	0	0	0	0	0	0	0	0	0	0	0	0	0	0	0	0	0	0	0	0	0.08668	0
GO:0030099_myeloid_cell_differentiation	0	0	0	0	0	0	0	0	0	0	0	0	0	0	0	0.013857	0	0	0	0	0	0	0	0	0	0	0	0	0.080235	0	0.063217	0	0	0	0	0	0	0	0	0	0	0	0	0	0	0	0	0	0
GO:0032655_regulation_of_interleukin-12_production	0	0	0	0	0	0	0	0	0	0	0	0	0	0	0	0	0	0	0	0	0	0	0	0	0	0	0	0	0.031162	0	0	0	0	0	0	0	0	0	0	0	0	0	0	0	0	0	0	0	0
GO:0043933_macromolecular_complex_subunit_organization	0	0	0	0	0	0	0	0	0	0	0	0	0	0	0	0	0	0	0	0	0	0	0	0.1	0	0	0	0	0	0	0	0	0	0	0	0	0	0	0	0	0	0	0	0	0	0	0	0	0
GO:0045730_respiratory_burst	0	0	0	0.091	0	0	0	0.1	0	0	0	0	0	0	0	0	0	0	0	0	0	0	0	0	0	0.035615	0	0	0	0	0	0	0	0	0	0	0	0	0	0	0	0	0	0	0	0	0.0265	0	0
GO:0017015_regulation_of_transforming_growth_factor_beta_receptor_signaling_pathway	0	0	0	0	0	0	0	0	0	0	0	0	0	0	0	0	0	0	0	0	0	0	0	0	0	0	0	0	0	0	0	0	0	0	0	0	0	0	0	0	0	0.0733	0	0	0	0	0	0	0
GO:0006911_phagocytosis__engulfment	0	0	0	0	0	0	0	0	0	0	0	0	0	0	0	0	0	0	0	0	0	0	0	0	0	0	0	0	0.050664	0	0.019	0	0	0	0	0	0	0	0	0	0	0	0	0	0	0	0	0	0
GO:0006323_DNA_packaging	0	0	0	0	0	0	0	0	0	0	0	0	0	0	0	0	0	0	0	0	0	0	0	0.098071	0	0	0	0	0	0	0	0	0	0	0	0	0	0	0	0	0	0	0	0	0	0	0	0	0
GO:0050830_defense_response_to_Gram-positive_bacterium	0	0	0	0	0	0	0	0	0	0	0	0	0	0	0	0	0	0	0	0	0	0	0	0	0	0	0	0	0.020668	0	0	0	0	0	0	0	0	0	0	0	0	0	0	0	0	0	0	0	0
GO:0032103_positive_regulation_of_response_to_external_stimulus	0	0	0	0	0	0	0	0	0	0	0	0	0	0	0	0	0	0	0	0	0	0	0	0	0	0	0	0	0.091346	0	0	0	0	0	0	0	0	0	0	0	0	0	0	0	0	0	0	0	0
GO:0030036_actin_cytoskeleton_organization	0	0	0	0	0	0	0	0	0	0	0.039824	0	0	0	0	0	0	0	0	0	0	0	0	0	0	0	0	0.013441	0	0	0	0	0	0	0	0	0.039348	0	0	0	0	0	0	0	0	0	0	0	0
GO:0080010_regulation_of_oxygen_and_reactive_oxygen_species_metabolic_process	0	0	0	0	0	0	0	0	0	0	0	0	0	0	0	0	0	0	0	0	0	0	0	0	0	0	0	0	0.04018	0	0.012625	0	0	0	0	0	0	0	0	0	0	0	0	0	0	0	0	0	0
GO:0070838_divalent_metal_ion_transport	0	0	0.025968	0	0	0	0.0895	0	0.086105	0	0	0	0	0.015586	0	0	0	0	0	0	0	0	0	0	0	0	0	0	0	0	0	0	0	0	0	0	0	0.010409	0	0	0	0	0	0	0	0	0	0	0
GO:0007259_JAK-STAT_cascade	0	0	0	0	0	0	0	0	0	0	0	0	0	0	0	0.018471	0	0	0	0	0	0	0	0	0	0	0	0	0.087494	0	0	0	0	0	0	0	0	0	0	0	0	0	0	0	0	0	0	0	0
GO:0045321_leukocyte_activation	0	0	0.1	0	0.1	0.1	0.1	0	0.1	0	0.1	0.1	0.1	0.1	0.1	0	0	0	0	0	0.1	0	0	0	0.1	0	0	0.0385	0.089676	0	0	0.1	0	0.044714	0.1	0	0.084571	0.1	0	0	0	0	0	0	0	0.1	0	0	0
GO:0055074_calcium_ion_homeostasis	0	0	0	0	0.07	0.044096	0	0	0.099419	0	0	0.07	0.049789	0	0	0	0	0	0	0	0	0	0	0	0	0	0	0	0	0	0	0	0	0	0.058545	0	0	0	0	0	0	0	0	0	0	0	0	0	0
GO:0010604_positive_regulation_of_macromolecule_metabolic_process	0	0	0	0	0	0	0	0	0	0	0	0	0	0	0	0	0	0	0	0	0	0	0	0	0	0	0	0	0.082	0	0.060921	0	0	0	0	0	0	0	0	0	0	0	0	0	0	0	0	0	0
GO:0010627_regulation_of_protein_kinase_cascade	0	0	0	0	0	0	0	0	0	0	0	0	0	0	0	0	0	0	0	0	0	0	0	0	0	0	0	0	0	0	0	0.0118	0	0	0.007891	0	0	0	0	0	0	0	0	0	0	0	0	0	0
GO:0030595_leukocyte_chemotaxis	0	0	0	0	0	0	0	0	0	0	0.018113	0	0	0	0	0	0	0	0	0	0	0	0	0	0	0	0	0.0217	0	0	0	0	0	0	0	0	0.046474	0	0	0	0	0	0	0	0	0	0	0	0
GO:0033077_T_cell_differentiation_in_the_thymus	0	0	0.09865	0	0	0	0	0	0	0	0	0	0	0.1	0.0976	0	0	0	0	0	0	0	0	0	0	0	0	0	0	0	0	0	0	0	0	0	0	0.094429	0	0	0	0	0	0	0	0	0	0	0
GO:0030334_regulation_of_cell_migration	0	0	0	0	0	0	0	0	0	0	0	0	0	0	0	0	0	0	0	0	0	0	0	0	0	0	0	0	0.064562	0	0.038826	0	0	0	0	0	0	0	0	0	0	0	0	0	0	0	0	0	0
GO:0007167_enzyme_linked_receptor_protein_signaling_pathway	0	0	0	0	0	0	0	0	0	0	0	0	0	0	0	0	0	0	0	0	0	0	0	0	0	0	0	0	0	0	0.035	0	0	0	0	0	0	0	0	0	0	0	0	0	0	0	0	0	0
GO:0048592_eye_morphogenesis	0	0	0	0	0	0	0	0	0	0	0	0	0	0	0	0	0	0.0946	0	0	0	0	0	0	0	0	0	0	0.004361	0	0	0	0	0	0	0	0	0	0	0	0	0	0	0	0	0	0	0	0
GO:0019220_regulation_of_phosphate_metabolic_process	0	0	0	0	0	0	0	0	0	0	0	0	0	0	0	0	0	0	0	0	0	0	0	0	0	0	0	0	0.091482	0	0.014723	0	0	0	0	0	0	0	0	0	0	0	0	0	0	0	0	0	0
GO:0032965_regulation_of_collagen_biosynthetic_process	0	0	0	0	0	0	0	0	0	0	0	0	0	0	0	0	0	0	0	0	0	0	0	0	0	0	0	0	0.04018	0	0	0	0	0	0	0	0	0	0	0	0	0	0	0	0	0	0	0	0
GO:0006508_proteolysis	0	0	0	0	0	0	0	0	0	0	0	0	0	0	0	0	0	0	0	0	0	0	0	0	0	0	0	0	0.035169	0	0	0	0	0	0	0	0	0	0	0	0	0	0	0	0	0	0	0	0
GO:0050854_regulation_of_antigen_receptor-mediated_signaling_pathway	0	0	0	0	0	0	0.1	0	0.1	0	0.085857	0	0	0	0	0	0	0	0	0	0	0	0	0	0	0	0	0	0	0	0	0	0	0	0.092957	0	0	0.097	0	0	0	0	0	0	0	0	0	0	0
GO:0051716_cellular_response_to_stimulus	0	0	0	0	0	0	0	0	0	0	0	0	0	0	0	0	0	0	0	0	0	0	0	0	0	0	0	0	0	0	0	0	0	0	0	0	0	0	0	0	0	0	0	0	0	0	0	0.093045	0
GO:0006334_nucleosome_assembly	0	0	0	0	0	0	0	0	0	0	0	0	0	0	0	0	0	0	0	0	0	0	0	0.0856	0	0	0	0	0	0	0	0	0	0	0	0	0	0	0	0	0	0	0	0	0	0	0	0	0
GO:0043537_negative_regulation_of_blood_vessel_endothelial_cell_migration	0	0	0	0	0	0	0	0	0	0	0	0	0	0	0	0	0	0	0	0	0	0	0	0	0	0	0	0	0.04018	0	0.012625	0	0	0	0	0	0	0	0	0	0	0	0	0	0	0	0	0	0
GO:0016337_cell-cell_adhesion	0	0	0	0	0	0.012769	0.057057	0	0	0	0.0739	0	0	0	0	0	0	0	0	0	0	0	0	0	0	0	0	0.002154	0	0	0	0	0	0	0	0	0.032125	0	0	0	0	0	0.076214	0	0	0	0	0	0
GO:0001816_cytokine_production	0	0	0	0	0	0	0	0	0	0	0	0	0	0	0	0	0	0	0	0	0	0	0	0	0	0	0	0	0.035817	0	0	0	0	0	0	0	0	0	0	0	0	0	0	0	0	0	0	0	0
GO:0009967_positive_regulation_of_signal_transduction	0	0	0	0	0	0	0.043203	0	0	0	0	0	0	0	0	0	0	0	0	0	0	0	0	0	0	0	0	0	0.0865	0	0.062	0.017105	0	0	0.009031	0	0	0	0	0	0	0	0	0	0	0	0	0	0
GO:0051249_regulation_of_lymphocyte_activation	0	0	0.1	0	0.088923	0.1	0.1	0	0.1	0	0.09415	0.1	0.071875	0.1	0.0928	0	0	0	0	0	0	0	0	0	0.092286	0	0	0	0	0	0	0.01325	0	0	0.0991	0	0	0.1	0	0	0	0	0	0	0	0	0	0	0
GO:0010518_positive_regulation_of_phospholipase_activity	0	0	0	0	0	0	0	0	0	0	0	0	0	0	0	0	0	0	0	0	0	0	0	0	0	0	0	0	0	0	0	0.017393	0	0	0	0	0	0	0	0	0	0	0	0	0	0	0	0	0
GO:0030001_metal_ion_transport	0	0	0	0	0	0	0.04336	0	0	0	0	0	0	0	0	0	0	0	0	0	0	0	0	0	0	0	0	0	0	0	0	0	0	0	0	0	0	0	0	0	0	0	0	0	0	0	0	0	0
GO:0007517_muscle_organ_development	0	0	0	0	0	0	0	0	0	0	0	0	0	0	0	0	0	0	0	0	0	0	0	0	0	0	0	0	0	0	0	0	0	0	0	0	0	0	0	0	0	0.094938	0	0	0	0	0	0	0
GO:0070661_leukocyte_proliferation	0	0	0	0	0	0.089333	0.066864	0	0.060964	0	0.074	0	0.0508	0	0	0	0	0	0	0	0	0	0	0	0	0	0	0.014821	0.087958	0	0	0.017826	0	0	0	0	0	0	0	0	0	0	0	0	0	0	0	0	0
GO:0002683_negative_regulation_of_immune_system_process	0	0	0	0	0	0.045809	0	0	0	0	0.0244	0	0.047	0	0	0	0	0	0.062031	0	0	0	0	0	0	0	0	0.013375	0	0	0	0.040706	0	0	0	0	0	0	0	0	0	0	0	0	0	0	0	0	0
GO:0006928_cell_motion	0	0	0	0	0	0	0	0	0	0	0.010818	0	0	0	0	0.0325	0	0	0	0.0757	0	0	0	0	0	0	0	0.034	0.0916	0.1	0.1	0	0	0	0	0	0.085	0	0	0	0	0.07206	0.0964	0	0	0	0	0	0
GO:0010810_regulation_of_cell-substrate_adhesion	0	0	0	0	0	0	0	0	0	0	0	0	0	0	0	0	0	0	0	0	0	0	0	0	0	0	0	0	0.095263	0	0.091	0	0	0	0	0	0	0	0	0	0	0	0	0	0	0	0	0	0
GO:0050817_coagulation	0	0	0	0	0	0	0	0	0	0	0	0	0	0	0	0	0	0	0	0	0	0	0	0	0	0	0	0	0.095909	0	0	0	0	0	0	0	0	0	0	0	0	0.092029	0	0	0	0	0	0	0
GO:0002763_positive_regulation_of_myeloid_leukocyte_differentiation	0	0	0	0	0	0	0	0	0	0	0	0	0	0	0	0	0	0	0	0	0	0	0	0	0	0	0	0	0.018959	0	0	0	0	0	0	0	0	0	0	0	0	0	0	0	0	0	0	0	0
GO:0043206_fibril_organization	0	0	0	0	0	0	0	0	0	0	0	0	0	0	0	0	0.1	0.1	0.097231	0.0982	0	0	0	0	0	0	0	0	0.050664	0	0.019	0	0	0	0	0	0	0	0	0	0	0	0	0	0	0	0	0	0
GO:0033044_regulation_of_chromosome_organization	0	0	0	0	0	0	0	0	0	0	0	0	0	0	0	0	0	0	0	0	0	0	0	0.09025	0	0	0	0	0	0	0	0	0	0	0	0	0	0	0	0	0	0	0	0	0	0	0	0	0
GO:0042110_T_cell_activation	0	0	0.1	0	0.1	0.1	0.1	0	0.1	0	0.1	0.1	0.1	0.1	0.1	0	0	0	0	0	0.1	0	0	0	0.1	0	0	0.040214	0	0	0	0.1	0	0.051625	0.1	0	0.06925	0.1	0	0	0	0	0	0	0	0.1	0	0	0
GO:0051651_maintenance_of_location_in_cell	0	0	0	0	0	0	0	0	0	0	0	0	0	0	0	0	0	0	0	0	0	0	0	0	0	0	0	0	0	0.03025	0	0	0	0	0	0	0	0	0	0	0	0	0	0	0	0	0	0	0
GO:0050776_regulation_of_immune_response	0	0	0	0	0	0	0.0988	0	0.0972	0	0.016932	0	0	0	0	0	0	0	0	0	0	0	0	0	0	0	0	0	0	0	0	0	0	0	0	0	0	0	0	0	0	0	0	0	0	0	0	0	0
GO:0050863_regulation_of_T_cell_activation	0	0	0.1	0	0.055	0.099357	0.1	0	0.1	0	0.062846	0.1	0.044364	0.1	0.096	0	0	0	0	0	0	0	0	0	0.024062	0	0	0	0	0	0	0	0	0	0.0982	0	0	0.1	0	0	0	0	0	0	0	0	0	0	0
GO:0060548_negative_regulation_of_cell_death	0	0	0	0	0	0	0	0	0	0	0	0	0	0	0	0	0	0	0	0	0	0	0	0	0	0	0	0	0.083548	0	0	0	0	0	0	0	0	0	0	0	0	0	0	0	0	0	0	0	0
GO:0030003_cellular_cation_homeostasis	0	0	0	0	0.056241	0.011721	0	0	0.099077	0	0	0.049484	0.042906	0	0	0	0	0	0	0	0	0	0	0	0	0	0	0	0	0	0	0	0	0	0.022566	0	0	0	0	0	0	0	0	0	0	0	0	0	0
GO:0051272_positive_regulation_of_cell_motion	0	0	0	0	0	0	0	0	0	0	0	0	0	0	0	0	0	0	0	0	0	0	0	0	0	0	0	0	0.086939	0	0.064346	0	0	0	0	0	0	0	0	0	0	0	0	0	0	0	0	0	0
GO:0032642_regulation_of_chemokine_production	0	0	0	0	0	0	0	0	0	0	0	0	0	0	0	0	0	0	0	0	0	0	0	0	0	0	0	0	0.031162	0	0	0	0	0	0	0	0	0	0	0	0	0	0	0	0	0	0	0	0
GO:0006949_syncytium_formation	0	0	0	0	0	0	0	0	0	0	0	0	0	0	0	0	0	0	0	0	0	0	0	0	0	0	0	0	0	0	0.019	0	0	0	0	0	0	0	0	0	0	0	0	0	0	0	0	0	0
GO:0050731_positive_regulation_of_peptidyl-tyrosine_phosphorylation	0	0	0	0	0	0	0	0	0	0	0	0	0	0	0	0.042538	0	0	0	0	0	0	0	0	0	0	0	0	0.091367	0	0	0	0	0	0	0	0	0	0	0	0	0	0	0	0	0	0	0	0
GO:0050864_regulation_of_B_cell_activation	0	0	0	0	0	0	0	0	0	0	0	0	0	0	0	0	0	0	0	0	0	0	0	0	0	0	0	0	0.0040	0	0	0	0	0	0.05025	0	0	0	0	0	0	0	0	0	0	0	0	0	0
GO:0048246_macrophage_chemotaxis	0	0	0	0	0	0	0	0	0	0	0	0	0	0	0	0	0	0	0	0	0	0	0	0	0	0	0	0	0.035296	0	0.001429	0	0	0	0	0	0	0	0	0	0	0	0	0	0	0	0	0	0
GO:0002520_immune_system_development	0	0	0.098043	0	0.088	0.0985	0.1	0	0.1	0.064	0.0982	0.0598	0.051516	0.0685	0.1	0	0	0	0	0	0.0775	0	0	0	0	0	0	0.011543	0.004496	0	0	0.0865	0	0	0.09775	0	0	0.09325	0	0	0	0	0	0	0	0	0	0	0
GO:0042509_regulation_of_tyrosine_phosphorylation_of_STAT_protein	0	0	0	0	0	0	0	0	0	0	0	0	0	0	0	0.0379	0	0	0	0	0	0	0	0	0	0	0	0	0.092537	0	0	0	0	0	0	0	0	0	0	0	0	0	0	0	0	0	0	0	0
GO:0009887_organ_morphogenesis	0.09325	0	0	0	0	0	0	0	0	0	0	0	0	0	0	0	0.084571	0.1	0.094176	0.005875	0	0	0	0	0	0	0	0	0.093189	0	0.077091	0	0	0	0	0	0	0	0	0	0	0.097429	0.1	0	0	0	0	0	0
[truncated: 19 more columns]
