# Supplementary material for: Concordance of Gene Expression and Functional Correlation Patterns across the NCI-60 Cell Lines and the Cancer Genome Atlas Glioblastoma Samples
Source: PLoS One. 2012 Jul 26;7(7):e40062. doi: 10.1371/journal.pone.0040062 (PMC3406063; doi:10.1371/journal.pone.0040062)
Supplement: Download S1 — Zip archive of HTGM results. (ZIP) [file pone.0040062.s007.zip › work2026406846/Generated_Total2026406846.dir/Generated_Total.change.series.CIM.1.dir/cgi_user_x.txt]

427
-2	-25
-44	1
-46	2
-54	3
-76	4
-167	5
-171	6
-223	7
-226	8
-323	9
-5	-17
-200	11
-214	12
-6	-59
-88	14
-92	15
-98	16
-109	17
-197	18
-354	19
-370	20
-420	21
-10	-38
-58	23
-120	24
-163	25
-246	26
-281	27
-14	-319
-15	-408
-18	-283
-21	-43
-139	32
-247	33
-410	34
-23	-111
-24	-287
-326	37
-26	-101
-332	39
-342	40
-348	41
-28	-93
-424	43
-33	-131
-42	-113
-264	46
-45	-304
-371	48
-49	-135
-52	-173
-60	-175
-62	-192
-64	-115
-212	54
-242	55
-308	56
-379	57
-397	58
-65	-405
-66	-265
-70	-89
-169	62
-74	-152
-81	-119
-162	65
-209	66
-374	67
-86	-268
-102	-207
-217	70
-232	71
-252	72
-106	-391
-108	-116
-124	-421
-129	-312
-317	77
-376	78
-153	-190
-161	-306
-344	81
-172	-325
-185	-417
-195	-248
-256	85
-204	-272
-229	-261
-392	88
-233	-349
-250	-285
-288	-422
-296	-303
-297	-407
-359	89
-61	-295
-156	-227
-222	22
-75	-211
-134	-357
-393	10
-276	-375
-350	84
-142	13
-165	-249
-1	-155
-123	-341
-90	98
95	105
-48	-82
-112	104
-340	28
-399	101
-114	-309
-7	-402
100	102
-367	110
63	93
-133	-311
-16	35
-377	106
-83	117
-40	61
-294	-368
-160	-220
-39	-310
-56	-96
38	79
-4	-409
-107	-338
44	113
49	116
-186	87
76	122
-73	83
96	112
-136	-244
-361	-384
114	123
-80	-126
-266	115
-138	-199
120	128
-177	-254
-30	138
99	132
-145	129
103	119
-122	-259
-8	-206
-225	-412
-117	134
-426	31
-328	-365
-240	121
-181	-360
-77	135
-36	-334
-144	-358
108	131
-290	82
-245	68
-305	-400
118	143
-53	142
133	141
-388	86
-157	-260
-105	-386
-331	-381
-347	30
-201	-315
-183	-414
-322	147
-274	50
-85	-137
-228	-383
-335	155
-396	151
-168	153
-166	-390
-219	-298
-395	136
-154	156
109	160
-148	145
-224	-277
-37	90
-141	-230
-95	-258
-41	-320
-270	157
-267	-313
-193	53
-352	64
-253	152
73	164
149	154
-170	175
148	178
-385	166
-182	173
127	150
146	179
170	176
-189	184
74	107
-146	-301
-419	186
158	205
-198	-213
-97	181
168	177
-127	-143
59	162
-255	-314
124	183
-356	45
161	203
-130	-269
47	111
-343	-418
-9	-71
-203	75
-369	209
185	197
180	210
189	199
-22	-299
-218	-380
198	225
-353	144
-291	-346
-87	-210
51	97
-327	-378
-425	216
-67	201
-29	193
-188	228
-216	-286
200	207
42	167
-99	240
-164	-179
-84	-125
188	195
-72	238
-337	92
227	249
-208	221
29	211
-300	-403
-158	-423
215	226
-336	248
204	232
-104	-159
-27	196
-31	-151
-271	256
-103	-205
137	206
-19	-427
171	231
-118	140
259	261
169	236
-55	-279
-333	187
220	241
-94	194
-316	-355
80	224
242	251
-3	252
-91	267
-404	235
-329	277
-263	279
125	165
190	213
-12	268
-176	36
-373	263
130	234
219	230
218	280
265	272
202	276
-128	-394
255	288
-284	253
192	239
-140	-382
243	275
-363	247
-215	250
-69	-110
-174	262
-389	290
-79	-413
-20	-241
52	292
-149	270
-57	296
-275	289
-100	-364
-251	223
-34	-289
217	246
-184	-239
-13	233
126	285
-78	286
258	304
245	316
298	306
-292	212
60	91
-178	271
260	317
-50	-236
222	282
293	322
-330	305
274	291
-234	-362
-366	299
-11	-51
254	325
278	314
139	331
-196	283
-235	333
301	335
334	336
229	310
307	318
-68	-282
294	337
-132	340
159	324
-345	-415
-293	-302
326	341
-180	-351
308	346
-187	-307
287	297
-321	332
300	348
191	266
344	345
338	347
339	352
-324	273
-63	174
-401	313
-243	-257
303	309
321	328
269	342
-273	-406
182	329
281	356
-147	208
320	323
-32	355
-194	-238
-416	357
319	366
-262	361
295	302
363	372
359	371
-202	312
-231	-280
-318	69
327	354
330	351
311	375
362	381
237	377
-339	365
257	382
350	379
364	386
349	388
353	369
315	343
-191	-372
-387	360
284	389
383	394
244	264
163	395
172	390
385	396
-398	397
-221	358
373	398
387	400
-237	403
94	367
-47	402
-411	399
378	404
392	408
401	406
-150	384
409	410
391	412
370	380
374	411
405	413
368	416
214	407
393	414
417	419
376	415
-121	420
418	422
-35	423
421	424
-278	425
0
0
0
0
0
0
0
0
0
0
0
0
0
0
0
0
0
0
0
0
0
0
0
0
0
0
0
0
0
0
0
0
0
0
0
0
0
0
0
0
0
0
0
0
0
0
0
0
0
0
0
0
0
0
0
0
0
0
0
0
0
0
0
0
0
0
0
0
0
0
0
0
0
0
0
0
0
0
0
0
0
0
0
0
0
0
0
0
0
0
0
0
0
0
3.89999999999974e-05
0.000104999999999994
0.000123999999999999
0.000124000000000003
0.000125
0.000125
0.000127000000000002
0.000128999999999990
0.000133000000000008
0.000151999999999999
0.000153000000000000
0.000154000000000001
0.000230288948931559
0.000284727272727274
0.000298749999999997
0.000314000000000002
0.00042360000000001
0.000529000000000002
0.000531583333333334
0.000576999999999994
0.000676000000000003
0.000802000000000004
0.000809
0.000892999999999998
0.000947000000000003
0.001023
0.00112600000000000
0.00117166666666667
0.00120899999999999
0.00121800000000000
0.00123545335808358
0.00129034181517922
0.00131672472445837
0.001346
0.00138410620979750
0.00143632586831819
0.00143651121807707
0.00146350000000000
0.00168
0.00175525
0.00180000000000001
0.00188137500000000
0.00199224621972285
0.002026473044479
0.0020855
0.00217172857420073
0.002423
0.00244340684291421
0.00245635714285714
0.00246399999999999
0.00251076885653844
0.00260121428571429
0.00273383322505331
0.00277883333333334
0.00284372379108803
0.00289262251253081
0.00289300000000001
0.00300883333333334
0.00302098808339259
0.00302869097136040
0.00310133333333333
0.00326490979967287
0.0039
0.00398541365481677
0.00411482551270404
0.00416900854921693
0.00433807076936281
0.00436858901706261
0.00451287967931785
0.00453504615384616
0.00457887128139724
0.00460333333333333
0.0048950987732629
0.0049844446029623
0.00512922703728349
0.00559749694059765
0.00560706420508987
0.00561496660720258
0.00563620652566955
0.00571023555764536
0.00575181014985717
0.00579156964906751
0.00584209919463886
0.006055
0.0060965
0.00618760907429919
0.00620782127642219
0.00625746801829622
0.0065126
0.00672708335500737
0.00675747006008368
0.00695980281646149
0.00709330874839098
0.00718600939325854
0.00721231204261158
0.00723296177233089
0.00735012720978352
0.007425
0.007554
0.00783958710647442
0.00789903525754886
0.007975
0.00810588888888889
0.0082774045474851
0.00844891964842003
0.0085502
0.0087047890757977
0.00887942209059235
0.00891589059519751
0.00892133333333334
0.009233155083515
0.00931608128228288
0.00933190584158951
0.00985846128967396
0.009945850130505
0.0106198506378026
0.011001
0.0111080300752593
0.0113451615328243
0.0115048533237065
0.0125597659012263
0.0128260003898331
0.0128945454545455
0.0132948899957841
0.0134947097328660
0.0140275159953571
0.014251
0.0147543140470847
0.0148131702211242
0.0149616009838520
0.0150754190704671
0.0151394140644809
0.0166050876710861
0.0167785893894788
0.0173040010113268
0.0176481123636495
0.0183953301266344
0.018423
0.0185363130638215
0.0185439061419109
0.018639
0.0187471182585484
0.0187645301851843
0.0195463346523907
0.019848
0.020455879534352
0.0204914589280510
0.0205307813367786
0.0210255055244727
0.0212200993293165
0.021433
0.021652
0.0220765904491645
0.0222651550623962
0.0223008347377402
0.022329113022273
0.0223699809228074
0.0227345
0.0233192972664272
0.023418469719433
0.0235279504130192
0.0246248306461703
0.0247283333333333
0.0253450023870585
0.0254445302364594
0.0255
0.0258709241481152
0.0261725046566048
0.0269337567926364
0.0271444001959888
0.0272780729028637
0.0272955397921515
0.0275516700467968
0.0276821519818721
0.0280021789330759
0.0282108515279966
0.0287485326520894
0.0293094812943242
0.0294174657474093
0.02960198400256
0.0299193461104518
0.0302175049783952
0.0310289226410471
0.0312575
0.0312712251536597
0.0322754769117188
0.0327417341049621
0.0343989075378945
0.0345886175435527
0.0347876592486474
0.0348160189596129
0.0348215551396326
0.0350917758879337
0.0356570133362985
0.035773949486794
0.0362333261009155
0.0373899337656541
0.0383558777688821
0.0387517185109318
0.038792
0.0394709342301395
0.0400204693416134
0.0403720714606189
0.0405010974838153
0.0412154017571102
0.0417552809045647
0.0424847794057509
0.0431410774320716
0.0434363157392521
0.0447408886607810
0.0448286790048919
0.0460241030979832
0.046748115840867
0.0468395372415228
0.0507504118506082
0.0507508712733092
0.0512557692307692
0.0520241139280622
0.0520731476362908
0.052091382358704
0.0524214113962765
0.0533654340600323
0.0547951218429041
0.0558401895837192
0.0578985670692955
0.0590967538702423
0.059106474362495
0.0591726701171632
0.0593235676354685
0.0594384010609261
0.0595443607083722
0.060744055637225
0.0610470209088679
0.062660986594531
0.06297091507566
0.0631641635264807
0.0646344792316276
0.0652203363701606
0.0664422351224195
0.0667323272129495
0.0675281655711183
0.0678928111640048
0.0706497854912318
0.0708898036165359
0.0713785402883227
0.0720242264380535
0.0734238847643466
0.0736988146808379
0.0741395304421248
0.0752332812523819
0.0756950687825832
0.0777873895587517
0.0790231414017438
0.0797223926759172
0.0798534468009992
0.0799589467291783
0.081313485634353
0.0821443266895213
0.083534202954795
0.0837012550335406
0.084339075911477
0.0853602408679974
0.0856768342786336
0.0877394485621227
0.0898863058921323
0.0899581656493728
0.0909432151234361
0.0910545311329717
0.0916987416886554
0.0959242716938732
0.0960682223564458
0.098068124576809
0.098845003945142
0.0989072560334466
0.0992748230476792
0.100058069844466
0.100239089493321
0.100802401151111
0.101905564627362
0.102999275499667
0.103153336713464
0.104355886850040
0.106038570743275
0.106614131408552
0.107420228355743
0.108086617037226
0.108092659145155
0.110691415117621
0.110813462615731
0.111313180258921
0.111647821955288
0.112477095199603
0.113837463548547
0.117450611698069
0.120959373029464
0.122754550357788
0.123376285955601
0.123626813018050
0.123802319929410
0.125644312037649
0.126817398116327
0.128938227228342
0.131547657809386
0.139513347593764
0.140665252862157
0.143595862820746
0.147340239159221
0.150589315138878
0.150962297684221
0.154482872918903
0.162335023274944
0.163556628628218
0.164007569268571
0.165928463845778
0.167481465329642
0.173395648725510
0.1747014548673
0.178978685698884
0.192498100208463
0.195336041205428
0.199516797909278
0.206307067112423
0.212004050409110
0.216658990627882
0.217653512950945
0.227885785253604
0.23883647643314
0.249261204027307
0.255441620975855
0.287865711075729
0.415533649307961
0.557807910678132
278
401
13
291
346
416
324
316
355
140
382
79
413
150
425
255
314
202
184
239
35
127
143
411
339
219
298
366
69
110
99
188
141
230
170
274
49
135
19
427
121
65
405
250
285
50
236
297
407
147
146
301
78
107
338
87
210
144
358
343
418
95
258
157
260
228
383
191
372
231
280
237
290
344
161
306
56
96
8
206
218
380
363
37
233
349
352
74
152
318
86
268
398
305
400
178
130
269
216
286
234
362
11
51
321
404
52
173
156
227
39
310
373
136
244
189
154
181
360
176
23
111
187
307
273
406
75
211
371
45
304
134
357
276
375
396
225
412
353
177
254
294
368
395
61
295
340
281
246
163
120
58
10
38
84
125
55
279
132
68
282
292
97
166
390
160
220
53
138
199
275
347
15
408
122
259
328
365
369
419
148
30
361
384
94
193
62
192
215
168
426
18
283
36
334
331
381
85
137
337
288
422
57
348
342
332
26
101
388
256
195
248
350
185
417
133
311
335
240
377
1
155
106
391
123
341
208
264
42
113
112
142
214
200
5
17
174
103
205
100
364
330
149
333
224
277
270
77
73
172
325
29
267
313
196
12
105
386
327
378
389
182
183
414
3
14
319
198
213
235
114
309
40
66
265
158
423
284
300
403
31
151
164
179
104
159
60
175
397
379
308
242
212
64
115
245
374
209
162
81
119
359
392
229
261
165
249
90
222
420
370
354
197
109
98
92
88
6
59
424
28
93
399
393
323
226
223
171
167
76
54
46
44
2
25
252
232
217
102
207
169
70
89
296
303
16
410
247
139
21
43
326
24
287
376
317
129
312
356
33
131
263
329
91
27
253
117
124
421
83
367
48
82
271
336
72
67
385
186
204
272
266
7
402
221
63
322
145
4
409
47
262
20
241
251
9
71
201
315
41
320
118
80
126
32
22
299
34
289
180
351
387
243
257
194
238
153
190
203
108
116
128
394
345
415
293
302
GO:0006952_defense_response
GO:0051249_regulation_of_lymphocyte_activation
GO:0002682_regulation_of_immune_system_process
GO:0050865_regulation_of_cell_activation
GO:0002694_regulation_of_leukocyte_activation
GO:0050863_regulation_of_T_cell_activation
GO:0002684_positive_regulation_of_immune_system_process
GO:0050867_positive_regulation_of_cell_activation
GO:0002696_positive_regulation_of_leukocyte_activation
GO:0001775_cell_activation
GO:0045321_leukocyte_activation
GO:0046649_lymphocyte_activation
GO:0042110_T_cell_activation
GO:0045058_T_cell_selection
GO:0002520_immune_system_development
GO:0030097_hemopoiesis
GO:0048534_hemopoietic_or_lymphoid_organ_development
GO:0002521_leukocyte_differentiation
GO:0030098_lymphocyte_differentiation
GO:0030217_T_cell_differentiation
GO:0006968_cellular_defense_response
GO:0007155_cell_adhesion
GO:0022610_biological_adhesion
GO:0043206_fibril_organization
GO:0001501_skeletal_system_development
GO:0007398_ectoderm_development
GO:0008544_epidermis_development
GO:0009888_tissue_development
GO:0042476_odontogenesis
GO:0048730_epidermis_morphogenesis
GO:0030198_extracellular_matrix_organization
GO:0043062_extracellular_structure_organization
GO:0030199_collagen_fibril_organization
GO:0043588_skin_development
GO:0044236_multicellular_organismal_metabolic_process
GO:0032964_collagen_biosynthetic_process
GO:0032963_collagen_metabolic_process
GO:0044259_multicellular_organismal_macromolecule_metabolic_process
GO:0009653_anatomical_structure_morphogenesis
GO:0009887_organ_morphogenesis
GO:0009605_response_to_external_stimulus
GO:0032943_mononuclear_cell_proliferation
GO:0070661_leukocyte_proliferation
GO:0032944_regulation_of_mononuclear_cell_proliferation
GO:0070663_regulation_of_leukocyte_proliferation
GO:0050670_regulation_of_lymphocyte_proliferation
GO:0046651_lymphocyte_proliferation
GO:0051674_localization_of_cell
GO:0006928_cell_motion
GO:0040011_locomotion
GO:0048870_cell_motility
GO:0016477_cell_migration
GO:0048878_chemical_homeostasis
GO:0055082_cellular_chemical_homeostasis
GO:0006873_cellular_ion_homeostasis
GO:0050801_ion_homeostasis
GO:0019725_cellular_homeostasis
GO:0007204_elevation_of_cytosolic_calcium_ion_concentration
GO:0051480_cytosolic_calcium_ion_homeostasis
GO:0055080_cation_homeostasis
GO:0030003_cellular_cation_homeostasis
GO:0055066_di-__tri-valent_inorganic_cation_homeostasis
GO:0030005_cellular_di-__tri-valent_inorganic_cation_homeostasis
GO:0006875_cellular_metal_ion_homeostasis
GO:0055065_metal_ion_homeostasis
GO:0006874_cellular_calcium_ion_homeostasis
GO:0055074_calcium_ion_homeostasis
GO:0042554_superoxide_anion_generation
GO:0045730_respiratory_burst
GO:0007162_negative_regulation_of_cell_adhesion
GO:0016044_membrane_organization
GO:0045621_positive_regulation_of_lymphocyte_differentiation
GO:0051208_sequestering_of_calcium_ion
GO:0051209_release_of_sequestered_calcium_ion_into_cytosol
GO:0051283_negative_regulation_of_sequestering_of_calcium_ion
GO:0051282_regulation_of_sequestering_of_calcium_ion
GO:0060401_cytosolic_calcium_ion_transport
GO:0060402_calcium_ion_transport_into_cytosol
GO:0051238_sequestering_of_metal_ion
GO:0015674_di-__tri-valent_inorganic_cation_transport
GO:0006816_calcium_ion_transport
GO:0070838_divalent_metal_ion_transport
GO:0042102_positive_regulation_of_T_cell_proliferation
GO:0042098_T_cell_proliferation
GO:0070666_regulation_of_mast_cell_proliferation
GO:0070662_mast_cell_proliferation
GO:0042129_regulation_of_T_cell_proliferation
GO:0050671_positive_regulation_of_lymphocyte_proliferation
GO:0070668_positive_regulation_of_mast_cell_proliferation
GO:0048583_regulation_of_response_to_stimulus
GO:0032946_positive_regulation_of_mononuclear_cell_proliferation
GO:0070665_positive_regulation_of_leukocyte_proliferation
GO:0016337_cell-cell_adhesion
GO:0010647_positive_regulation_of_cell_communication
GO:0009967_positive_regulation_of_signal_transduction
GO:0032570_response_to_progesterone_stimulus
GO:0048545_response_to_steroid_hormone_stimulus
GO:0080134_regulation_of_response_to_stress
GO:0051241_negative_regulation_of_multicellular_organismal_process
GO:0032101_regulation_of_response_to_external_stimulus
GO:0048514_blood_vessel_morphogenesis
GO:0022603_regulation_of_anatomical_structure_morphogenesis
GO:0007179_transforming_growth_factor_beta_receptor_signaling_pathway
GO:0007178_transmembrane_receptor_protein_serine_threonine_kinase_signaling_pathway
GO:0048729_tissue_morphogenesis
GO:0007517_muscle_organ_development
GO:0007519_skeletal_muscle_tissue_development
GO:0060538_skeletal_muscle_organ_development
GO:0014706_striated_muscle_tissue_development
GO:0060537_muscle_tissue_development
GO:0001666_response_to_hypoxia
GO:0070482_response_to_oxygen_levels
GO:0017015_regulation_of_transforming_growth_factor_beta_receptor_signaling_pathway
GO:0010038_response_to_metal_ion
GO:0010035_response_to_inorganic_substance
GO:0001937_negative_regulation_of_endothelial_cell_proliferation
GO:0051592_response_to_calcium_ion
GO:0001935_endothelial_cell_proliferation
GO:0001936_regulation_of_endothelial_cell_proliferation
GO:0007626_locomotory_behavior
GO:0042330_taxis
GO:0006935_chemotaxis
GO:0016311_dephosphorylation
GO:0006470_protein_amino_acid_dephosphorylation
GO:0018149_peptide_cross-linking
GO:0002683_negative_regulation_of_immune_system_process
GO:0034621_cellular_macromolecular_complex_subunit_organization
GO:0006325_chromatin_organization
GO:0043933_macromolecular_complex_subunit_organization
GO:0031497_chromatin_assembly
GO:0022607_cellular_component_assembly
GO:0006333_chromatin_assembly_or_disassembly
GO:0034728_nucleosome_organization
GO:0065003_macromolecular_complex_assembly
GO:0006323_DNA_packaging
GO:0006334_nucleosome_assembly
GO:0051276_chromosome_organization
GO:0033044_regulation_of_chromosome_organization
GO:0051128_regulation_of_cellular_component_organization
GO:0034622_cellular_macromolecular_complex_assembly
GO:0065004_protein-DNA_complex_assembly
GO:0006297_nucleotide-excision_repair__DNA_gap_filling
GO:0006298_mismatch_repair
GO:0051716_cellular_response_to_stimulus
GO:0006289_nucleotide-excision_repair
GO:0022616_DNA_strand_elongation
GO:0006271_DNA_strand_elongation_during_DNA_replication
GO:0006261_DNA-dependent_DNA_replication
GO:0006259_DNA_metabolic_process
GO:0034984_cellular_response_to_DNA_damage_stimulus
GO:0033554_cellular_response_to_stress
GO:0006260_DNA_replication
GO:0006281_DNA_repair
GO:0006974_response_to_DNA_damage_stimulus
GO:0006302_double-strand_break_repair
GO:0048015_phosphoinositide-mediated_signaling
GO:0043244_regulation_of_protein_complex_disassembly
GO:0043241_protein_complex_disassembly
GO:0045087_innate_immune_response
GO:0006801_superoxide_metabolic_process
GO:0006401_RNA_catabolic_process
GO:0007507_heart_development
GO:0007423_sensory_organ_development
GO:0001654_eye_development
GO:0048592_eye_morphogenesis
GO:0012502_induction_of_programmed_cell_death
GO:0006917_induction_of_apoptosis
GO:0010941_regulation_of_cell_death
GO:0043067_regulation_of_programmed_cell_death
GO:0042981_regulation_of_apoptosis
GO:0030155_regulation_of_cell_adhesion
GO:0030224_monocyte_differentiation
GO:0001952_regulation_of_cell-matrix_adhesion
GO:0010810_regulation_of_cell-substrate_adhesion
GO:0002274_myeloid_leukocyte_activation
GO:0051246_regulation_of_protein_metabolic_process
GO:0051247_positive_regulation_of_protein_metabolic_process
GO:0032270_positive_regulation_of_cellular_protein_metabolic_process
GO:0030099_myeloid_cell_differentiation
GO:0051272_positive_regulation_of_cell_motion
GO:0030335_positive_regulation_of_cell_migration
GO:0009893_positive_regulation_of_metabolic_process
GO:0031325_positive_regulation_of_cellular_metabolic_process
GO:0010604_positive_regulation_of_macromolecule_metabolic_process
GO:0002573_myeloid_leukocyte_differentiation
GO:0042327_positive_regulation_of_phosphorylation
GO:0010562_positive_regulation_of_phosphorus_metabolic_process
GO:0045937_positive_regulation_of_phosphate_metabolic_process
GO:0042517_positive_regulation_of_tyrosine_phosphorylation_of_Stat3_protein
GO:0007260_tyrosine_phosphorylation_of_STAT_protein
GO:0042509_regulation_of_tyrosine_phosphorylation_of_STAT_protein
GO:0042516_regulation_of_tyrosine_phosphorylation_of_Stat3_protein
GO:0042503_tyrosine_phosphorylation_of_Stat3_protein
GO:0046427_positive_regulation_of_JAK-STAT_cascade
GO:0042531_positive_regulation_of_tyrosine_phosphorylation_of_STAT_protein
GO:0001934_positive_regulation_of_protein_amino_acid_phosphorylation
GO:0007259_JAK-STAT_cascade
GO:0018108_peptidyl-tyrosine_phosphorylation
GO:0018212_peptidyl-tyrosine_modification
GO:0050730_regulation_of_peptidyl-tyrosine_phosphorylation
GO:0046425_regulation_of_JAK-STAT_cascade
GO:0050731_positive_regulation_of_peptidyl-tyrosine_phosphorylation
GO:0051239_regulation_of_multicellular_organismal_process
GO:0050820_positive_regulation_of_coagulation
GO:0051893_regulation_of_focal_adhesion_formation
GO:0031639_plasminogen_activation
GO:0015911_plasma_membrane_long-chain_fatty_acid_transport
GO:0030194_positive_regulation_of_blood_coagulation
GO:0030334_regulation_of_cell_migration
GO:0010811_positive_regulation_of_cell-substrate_adhesion
GO:0042117_monocyte_activation
GO:0001954_positive_regulation_of_cell-matrix_adhesion
GO:0043066_negative_regulation_of_apoptosis
GO:0043069_negative_regulation_of_programmed_cell_death
GO:0060548_negative_regulation_of_cell_death
GO:0045597_positive_regulation_of_cell_differentiation
GO:0006417_regulation_of_translation
GO:0045727_positive_regulation_of_translation
GO:0019221_cytokine-mediated_signaling_pathway
GO:0032103_positive_regulation_of_response_to_external_stimulus
GO:0001819_positive_regulation_of_cytokine_production
GO:0031399_regulation_of_protein_modification_process
GO:0051174_regulation_of_phosphorus_metabolic_process
GO:0019220_regulation_of_phosphate_metabolic_process
GO:0042325_regulation_of_phosphorylation
GO:0032268_regulation_of_cellular_protein_metabolic_process
GO:0050655_dermatan_sulfate_proteoglycan_metabolic_process
GO:0010573_vascular_endothelial_growth_factor_production
GO:0010574_regulation_of_vascular_endothelial_growth_factor_production
GO:0045073_regulation_of_chemokine_biosynthetic_process
GO:0051240_positive_regulation_of_multicellular_organismal_process
GO:0031401_positive_regulation_of_protein_modification_process
GO:0033028_myeloid_cell_apoptosis
GO:0032722_positive_regulation_of_chemokine_production
GO:0031018_endocrine_pancreas_development
GO:0050829_defense_response_to_Gram-negative_bacterium
GO:0009607_response_to_biotic_stimulus
GO:0009615_response_to_virus
GO:0051707_response_to_other_organism
GO:0007264_small_GTPase_mediated_signal_transduction
GO:0007266_Rho_protein_signal_transduction
GO:0051270_regulation_of_cell_motion
GO:0007229_integrin-mediated_signaling_pathway
GO:0016525_negative_regulation_of_angiogenesis
GO:0030511_positive_regulation_of_transforming_growth_factor_beta_receptor_signaling_pathway
GO:0032879_regulation_of_localization
GO:0007346_regulation_of_mitotic_cell_cycle
GO:0007093_mitotic_cell_cycle_checkpoint
GO:0007059_chromosome_segregation
GO:0051726_regulation_of_cell_cycle
GO:0007049_cell_cycle
GO:0000278_mitotic_cell_cycle
GO:0000075_cell_cycle_checkpoint
GO:0022402_cell_cycle_process
GO:0050848_regulation_of_calcium-mediated_signaling
GO:0007159_leukocyte_adhesion
GO:0060326_cell_chemotaxis
GO:0030595_leukocyte_chemotaxis
GO:0030029_actin_filament-based_process
GO:0030036_actin_cytoskeleton_organization
GO:0007167_enzyme_linked_receptor_protein_signaling_pathway
GO:0032507_maintenance_of_protein_location_in_cell
GO:0045185_maintenance_of_protein_location
GO:0051651_maintenance_of_location_in_cell
GO:0030163_protein_catabolic_process
GO:0010324_membrane_invagination
GO:0006897_endocytosis
GO:0008104_protein_localization
GO:0042176_regulation_of_protein_catabolic_process
GO:0006954_inflammatory_response
GO:0006606_protein_import_into_nucleus
GO:0019935_cyclic-nucleotide-mediated_signaling
GO:0051170_nuclear_import
GO:0034504_protein_localization_in_nucleus
GO:0051051_negative_regulation_of_transport
GO:0050871_positive_regulation_of_B_cell_activation
GO:0050864_regulation_of_B_cell_activation
GO:0032844_regulation_of_homeostatic_process
GO:0051235_maintenance_of_location
GO:0030001_metal_ion_transport
GO:0007043_cell-cell_junction_assembly
GO:0045216_cell-cell_junction_organization
GO:0007169_transmembrane_receptor_protein_tyrosine_kinase_signaling_pathway
GO:0042592_homeostatic_process
GO:0051094_positive_regulation_of_developmental_process
GO:0045595_regulation_of_cell_differentiation
GO:0006509_membrane_protein_ectodomain_proteolysis
GO:0033619_membrane_protein_proteolysis
GO:0043537_negative_regulation_of_blood_vessel_endothelial_cell_migration
GO:0080010_regulation_of_oxygen_and_reactive_oxygen_species_metabolic_process
GO:0010744_positive_regulation_of_foam_cell_differentiation
GO:0010812_negative_regulation_of_cell-substrate_adhesion
GO:0031638_zymogen_activation
GO:0019934_cGMP-mediated_signaling
GO:0001953_negative_regulation_of_cell-matrix_adhesion
GO:0040012_regulation_of_locomotion
GO:0006911_phagocytosis__engulfment
GO:0070613_regulation_of_protein_processing
GO:0032890_regulation_of_organic_acid_transport
GO:0051917_regulation_of_fibrinolysis
GO:0043536_positive_regulation_of_blood_vessel_endothelial_cell_migration
GO:0051093_negative_regulation_of_developmental_process
GO:0032965_regulation_of_collagen_biosynthetic_process
GO:0042033_chemokine_biosynthetic_process
GO:0050755_chemokine_metabolic_process
GO:0001817_regulation_of_cytokine_production
GO:0001932_regulation_of_protein_amino_acid_phosphorylation
GO:0010608_posttranscriptional_regulation_of_gene_expression
GO:0018193_peptidyl-amino_acid_modification
GO:0032642_regulation_of_chemokine_production
GO:0032655_regulation_of_interleukin-12_production
GO:0045651_positive_regulation_of_macrophage_differentiation
GO:0032615_interleukin-12_production
GO:0043030_regulation_of_macrophage_activation
GO:0048661_positive_regulation_of_smooth_muscle_cell_proliferation
GO:0048706_embryonic_skeletal_system_development
GO:0033135_regulation_of_peptidyl-serine_phosphorylation
GO:0001776_leukocyte_homeostasis
GO:0050650_chondroitin_sulfate_proteoglycan_biosynthetic_process
GO:0048246_macrophage_chemotaxis
GO:0002688_regulation_of_leukocyte_chemotaxis
GO:0002690_positive_regulation_of_leukocyte_chemotaxis
GO:0001816_cytokine_production
GO:0006508_proteolysis
GO:0051384_response_to_glucocorticoid_stimulus
GO:0031016_pancreas_development
GO:0030204_chondroitin_sulfate_metabolic_process
GO:0033138_positive_regulation_of_peptidyl-serine_phosphorylation
GO:0031960_response_to_corticosteroid_stimulus
GO:0010712_regulation_of_collagen_metabolic_process
GO:0030206_chondroitin_sulfate_biosynthetic_process
GO:0050729_positive_regulation_of_inflammatory_response
GO:0002637_regulation_of_immunoglobulin_production
GO:0002673_regulation_of_acute_inflammatory_response
GO:0044246_regulation_of_multicellular_organismal_metabolic_process
GO:0009749_response_to_glucose_stimulus
GO:0007263_nitric_oxide_mediated_signal_transduction
GO:0034284_response_to_monosaccharide_stimulus
GO:0009746_response_to_hexose_stimulus
GO:0045766_positive_regulation_of_angiogenesis
GO:0010595_positive_regulation_of_endothelial_cell_migration
GO:0032602_chemokine_production
GO:0050654_chondroitin_sulfate_proteoglycan_metabolic_process
GO:0033674_positive_regulation_of_kinase_activity
GO:0045860_positive_regulation_of_protein_kinase_activity
GO:0009719_response_to_endogenous_stimulus
GO:0002763_positive_regulation_of_myeloid_leukocyte_differentiation
GO:0002685_regulation_of_leukocyte_migration
GO:0010596_negative_regulation_of_endothelial_cell_migration
GO:0019882_antigen_processing_and_presentation
GO:0045669_positive_regulation_of_osteoblast_differentiation
GO:0010740_positive_regulation_of_protein_kinase_cascade
GO:0009725_response_to_hormone_stimulus
GO:0051347_positive_regulation_of_transferase_activity
GO:0050830_defense_response_to_Gram-positive_bacterium
GO:0043535_regulation_of_blood_vessel_endothelial_cell_migration
GO:0007009_plasma_membrane_organization
GO:0002687_positive_regulation_of_leukocyte_migration
GO:0022604_regulation_of_cell_morphogenesis
GO:0045765_regulation_of_angiogenesis
GO:0030336_negative_regulation_of_cell_migration
GO:0007610_behavior
GO:0019722_calcium-mediated_signaling
GO:0006800_oxygen_and_reactive_oxygen_species_metabolic_process
GO:0000768_syncytium_formation_by_plasma_membrane_fusion
GO:0014902_myotube_differentiation
GO:0051248_negative_regulation_of_protein_metabolic_process
GO:0007212_dopamine_receptor_signaling_pathway
GO:0006949_syncytium_formation
GO:0033365_protein_localization_in_organelle
GO:0015031_protein_transport
GO:0017038_protein_import
GO:0045184_establishment_of_protein_localization
GO:0051704_multi-organism_process
GO:0006869_lipid_transport
GO:0009966_regulation_of_signal_transduction
GO:0042127_regulation_of_cell_proliferation
GO:0010627_regulation_of_protein_kinase_cascade
GO:0060193_positive_regulation_of_lipase_activity
GO:0010863_positive_regulation_of_phospholipase_C_activity
GO:0007202_activation_of_phospholipase_C_activity
GO:0060191_regulation_of_lipase_activity
GO:0010517_regulation_of_phospholipase_activity
GO:0010518_positive_regulation_of_phospholipase_activity
GO:0042060_wound_healing
GO:0009611_response_to_wounding
GO:0050878_regulation_of_body_fluid_levels
GO:0007599_hemostasis
GO:0007596_blood_coagulation
GO:0050817_coagulation
GO:0031532_actin_cytoskeleton_reorganization
GO:0007568_aging
GO:0034330_cell_junction_organization
GO:0034329_cell_junction_assembly
GO:0051271_negative_regulation_of_cell_motion
GO:0048041_focal_adhesion_formation
GO:0007044_cell-substrate_junction_assembly
GO:0001944_vasculature_development
GO:0001568_blood_vessel_development
GO:0050818_regulation_of_coagulation
GO:0030193_regulation_of_blood_coagulation
GO:0042730_fibrinolysis
GO:0030195_negative_regulation_of_blood_coagulation
GO:0050819_negative_regulation_of_coagulation
GO:0043534_blood_vessel_endothelial_cell_migration
GO:0031589_cell-substrate_adhesion
GO:0007160_cell-matrix_adhesion
GO:0050900_leukocyte_migration
GO:0043542_endothelial_cell_migration
GO:0048646_anatomical_structure_formation_involved_in_morphogenesis
GO:0001525_angiogenesis
GO:0033077_T_cell_differentiation_in_the_thymus
GO:0045580_regulation_of_T_cell_differentiation
GO:0045619_regulation_of_lymphocyte_differentiation
GO:0050870_positive_regulation_of_T_cell_activation
GO:0051251_positive_regulation_of_lymphocyte_activation
GO:0002757_immune_response-activating_signal_transduction
GO:0002764_immune_response-regulating_signal_transduction
GO:0050851_antigen_receptor-mediated_signaling_pathway
GO:0002768_immune_response-regulating_cell_surface_receptor_signaling_pathway
GO:0002429_immune_response-activating_cell_surface_receptor_signaling_pathway
GO:0050852_T_cell_receptor_signaling_pathway
GO:0050854_regulation_of_antigen_receptor-mediated_signaling_pathway
GO:0050778_positive_regulation_of_immune_response
GO:0050776_regulation_of_immune_response
GO:0048584_positive_regulation_of_response_to_stimulus
GO:0002253_activation_of_immune_response
