# Supplementary material for: Concordance of Gene Expression and Functional Correlation Patterns across the NCI-60 Cell Lines and the Cancer Genome Atlas Glioblastoma Samples
Source: PLoS One. 2012 Jul 26;7(7):e40062. doi: 10.1371/journal.pone.0040062 (PMC3406063; doi:10.1371/journal.pone.0040062)
Supplement: Download S1 — Zip archive of HTGM results. (ZIP) [file pone.0040062.s007.zip › work2026406846/Generated_Total2026406846.dir/Generated_Total.change.series.CIM.1.dir/cgi_user_y.txt]

68
-2	-33
-39	1
-49	2
-56	3
-22	-40
-44	5
-54	6
-61	7
-66	8
-23	-51
-45	4
-41	9
-36	-62
-47	12
10	13
-3	-15
-4	-8
-21	-57
14	15
-28	-34
11	19
-68	18
17	21
-16	-67
-14	16
20	23
-52	26
-32	22
-5	-12
-26	-60
-10	27
-17	-18
30	31
-38	-64
-25	-46
-1	-19
24	33
-59	29
-55	37
-27	39
-6	-58
-35	38
32	36
-30	40
-13	28
35	44
-11	41
25	34
-37	46
-53	49
-20	43
45	50
42	47
48	53
-50	52
-48	55
-24	56
-7	-9
-65	54
-43	51
57	60
59	61
-42	-63
-31	62
63	64
58	65
-29	66
0
0
0
0
0
0
0
0
0
0.0314016321231875
0.0624976799569392
0.0653434843653137
0.0683804872898695
0.0755772234572018
0.0813829013120385
0.0843675472619656
0.0870471711200312
0.089765338148976
0.103848834011694
0.108235680780415
0.11628942945101
0.124954836979053
0.127091195267179
0.138446586407900
0.146526973416726
0.147353772627986
0.152469679424625
0.160913132294475
0.161824472036834
0.168465130047734
0.174030478687445
0.174559303911307
0.181066454077160
0.193165748778090
0.194713036240515
0.199123410615126
0.205196774703627
0.216320901542803
0.221227507939645
0.229112502435341
0.235354258754755
0.237806656478772
0.243202309248546
0.255760860119709
0.271914198487367
0.272570835781488
0.287052388660965
0.296388300253692
0.302170437791728
0.305515407555619
0.344659066601701
0.344946249413589
0.347034417380169
0.374047554421398
0.385194657972343
0.40404961737938
0.406730904711593
0.417432287373653
0.441043855480566
0.471574850678023
0.485539916867573
0.527703921640806
0.548612996107457
0.582862871859668
0.672478888286512
0.745141694083213
1.02427225179459
29
7
9
42
63
31
65
14
3
15
38
64
35
59
5
12
11
6
58
24
48
50
13
32
68
21
57
53
37
25
46
30
27
55
16
67
26
60
10
52
28
34
4
8
45
56
49
39
2
33
47
41
66
61
54
44
22
40
23
51
36
62
43
20
17
18
1
19
generic.BP.NCI60.0.6.DSE.express.genes.correlation.complete.Thu.May.19.17.28.12.2011.htgm.txt
generic.BP.NCI60.0.6.CD2.express.genes.correlation.complete.Thu.May.19.17.09.36.2011.htgm.txt
generic.BP.NCI60.0.6.CD3D.express.genes.correlation.complete.Thu.May.19.17.05.42.2011.htgm.txt
generic.BP.NCI60.0.6.LOX.express.genes.correlation.complete.Thu.May.19.17.16.37.2011.htgm.txt
generic.BP.NCI60.0.6.SERPINE1.express.genes.correlation.complete.Thu.May.19.17.11.45.2011.htgm.txt
generic.BP.NCI60.0.6.FOSL2.express.genes.correlation.complete.Thu.May.19.17.28.40.2011.htgm.txt
generic.BP.NCI60.0.6.SIT1.express.genes.correlation.complete.Thu.May.19.17.09.08.2011.htgm.txt
generic.BP.NCI60.0.6.CD7.express.genes.correlation.complete.Thu.May.19.17.20.43.2011.htgm.txt
generic.BP.NCI60.0.6.ATP2A3.express.genes.correlation.complete.Thu.May.19.17.20.06.2011.htgm.txt
generic.BP.NCI60.0.6.CD96.express.genes.correlation.complete.Thu.May.19.17.21.20.2011.htgm.txt
generic.BP.NCI60.0.6.LCK.express.genes.correlation.complete.Thu.May.19.17.29.07.2011.htgm.txt
generic.BP.NCI60.0.6.SH2D1A.express.genes.correlation.complete.Thu.May.19.17.15.13.2011.htgm.txt
generic.BP.NCI60.0.6.IL2RG.express.genes.correlation.complete.Thu.May.19.16.57.41.2011.htgm.txt
generic.BP.NCI60.0.6.RHOH.express.genes.correlation.complete.Thu.May.19.17.03.25.2011.htgm.txt
generic.BP.NCI60.0.6.CCR7.express.genes.correlation.complete.Thu.May.19.17.25.28.2011.htgm.txt
generic.BP.NCI60.0.6.CD5.express.genes.correlation.complete.Thu.May.19.17.17.40.2011.htgm.txt
generic.BP.NCI60.0.6.CD48.express.genes.correlation.complete.Thu.May.19.16.58.12.2011.htgm.txt
generic.BP.NCI60.0.6.CD1D.express.genes.correlation.complete.Thu.May.19.17.08.12.2011.htgm.txt
generic.BP.NCI60.0.6.PTPRC.express.genes.correlation.complete.Thu.May.19.17.01.12.2011.htgm.txt
generic.BP.NCI60.0.6.CTCF.express.genes.correlation.complete.Thu.May.19.17.32.17.2011.htgm.txt
generic.BP.NCI60.0.6.MCM3.express.genes.correlation.complete.Thu.May.19.17.22.45.2011.htgm.txt
generic.BP.NCI60.0.6.MYH9.express.genes.correlation.complete.Thu.May.19.17.10.13.2011.htgm.txt
generic.BP.NCI60.0.6.CD52.express.genes.correlation.complete.Thu.May.19.17.15.40.2011.htgm.txt
generic.BP.NCI60.0.6.GNA15.express.genes.correlation.complete.Thu.May.19.17.14.35.2011.htgm.txt
generic.BP.NCI60.0.6.WAS.express.genes.correlation.complete.Thu.May.19.16.56.33.2011.htgm.txt
generic.BP.NCI60.0.6.CORO1A.express.genes.correlation.complete.Thu.May.19.16.58.44.2011.htgm.txt
generic.BP.NCI60.0.6.PTPN7.express.genes.correlation.complete.Thu.May.19.17.00.01.2011.htgm.txt
generic.BP.NCI60.0.6.PLAUR.express.genes.correlation.complete.Thu.May.19.17.31.21.2011.htgm.txt
generic.BP.NCI60.0.6.ITGB2.express.genes.correlation.complete.Thu.May.19.17.21.45.2011.htgm.txt
generic.BP.NCI60.0.6.CTSW.express.genes.correlation.complete.Thu.May.19.17.30.28.2011.htgm.txt
generic.BP.NCI60.0.6.LTB.express.genes.correlation.complete.Thu.May.19.17.30.53.2011.htgm.txt
generic.BP.NCI60.0.6.FLNA.express.genes.correlation.complete.Thu.May.19.17.16.07.2011.htgm.txt
generic.BP.NCI60.0.6.CYR61.express.genes.correlation.complete.Thu.May.19.17.10.46.2011.htgm.txt
generic.BP.NCI60.0.6.PLK4.express.genes.correlation.complete.Thu.May.19.17.23.47.2011.htgm.txt
generic.BP.NCI60.0.6.CLCF1.express.genes.correlation.complete.Thu.May.19.17.26.54.2011.htgm.txt
generic.BP.NCI60.0.6.TNFRSF12A.express.genes.correlation.complete.Thu.May.19.17.24.37.2011.htgm.txt
generic.BP.NCI60.0.6.CYBB.express.genes.correlation.complete.Thu.May.19.17.07.45.2011.htgm.txt
generic.BP.NCI60.0.6.RNASE3.express.genes.correlation.complete.Thu.May.19.17.19.05.2011.htgm.txt
generic.BP.NCI60.0.6.CD4.express.genes.correlation.complete.Thu.May.19.16.57.09.2011.htgm.txt
generic.BP.NCI60.0.6.OAS2.express.genes.correlation.complete.Thu.May.19.17.23.19.2011.htgm.txt
generic.BP.NCI60.0.6.DOCK2.express.genes.correlation.complete.Thu.May.19.17.08.40.2011.htgm.txt
generic.BP.NCI60.0.6.HCLS1.express.genes.correlation.complete.Thu.May.19.16.59.22.2011.htgm.txt
generic.BP.NCI60.0.6.BTK.express.genes.correlation.complete.Thu.May.19.17.12.30.2011.htgm.txt
generic.BP.NCI60.0.6.CD37.express.genes.correlation.complete.Thu.May.19.17.02.14.2011.htgm.txt
generic.BP.NCI60.0.6.LSP1.express.genes.correlation.complete.Thu.May.19.17.22.14.2011.htgm.txt
generic.BP.NCI60.0.6.PTPN22.express.genes.correlation.complete.Thu.May.19.17.31.48.2011.htgm.txt
generic.BP.NCI60.0.6.MED6.express.genes.correlation.complete.Thu.May.19.17.30.03.2011.htgm.txt
generic.BP.NCI60.0.6.LGALS1.express.genes.correlation.complete.Thu.May.19.17.29.36.2011.htgm.txt
generic.BP.NCI60.0.6.ANXA2.express.genes.correlation.complete.Thu.May.19.17.26.28.2011.htgm.txt
generic.BP.NCI60.0.6.GRB7.express.genes.correlation.complete.Thu.May.19.17.33.00.2011.htgm.txt
generic.BP.NCI60.0.6.LY86.express.genes.correlation.complete.Thu.May.19.17.17.05.2011.htgm.txt
generic.BP.NCI60.0.6.LILRA2.express.genes.correlation.complete.Thu.May.19.17.04.11.2011.htgm.txt
generic.BP.NCI60.0.6.ST8SIA4.express.genes.correlation.complete.Thu.May.19.17.24.12.2011.htgm.txt
generic.BP.NCI60.0.6.RNASE6.express.genes.correlation.complete.Thu.May.19.17.06.49.2011.htgm.txt
generic.BP.NCI60.0.6.PLCB2.express.genes.correlation.complete.Thu.May.19.17.02.52.2011.htgm.txt
generic.BP.NCI60.0.6.LRMP.express.genes.correlation.complete.Thu.May.19.17.04.50.2011.htgm.txt
generic.BP.NCI60.0.6.CSF2RB.express.genes.correlation.complete.Thu.May.19.17.18.11.2011.htgm.txt
generic.BP.NCI60.0.6.LGALS9.express.genes.correlation.complete.Thu.May.19.17.18.39.2011.htgm.txt
generic.BP.NCI60.0.6.CSF3R.express.genes.correlation.complete.Thu.May.19.17.07.17.2011.htgm.txt
generic.BP.NCI60.0.6.NCF4.express.genes.correlation.complete.Thu.May.19.17.06.20.2011.htgm.txt
generic.BP.NCI60.0.6.IRAK3.express.genes.correlation.complete.Thu.May.19.17.34.41.2011.htgm.txt
generic.BP.NCI60.0.6.S100A8.express.genes.correlation.complete.Thu.May.19.17.19.34.2011.htgm.txt
generic.BP.NCI60.0.6.LOXL2.express.genes.correlation.complete.Thu.May.19.17.11.15.2011.htgm.txt
generic.BP.NCI60.0.6.COL6A3.express.genes.correlation.complete.Thu.May.19.17.27.41.2011.htgm.txt
generic.BP.NCI60.0.6.COL1A1.express.genes.correlation.complete.Thu.May.19.17.27.18.2011.htgm.txt
generic.BP.NCI60.0.6.COL1A2.express.genes.correlation.complete.Thu.May.19.17.25.56.2011.htgm.txt
generic.BP.NCI60.0.6.ADAM12.express.genes.correlation.complete.Thu.May.19.17.25.03.2011.htgm.txt
generic.BP.NCI60.0.6.COL5A1.express.genes.correlation.complete.Thu.May.19.17.13.34.2011.htgm.txt
