# Supplementary material for: Concordance of Gene Expression and Functional Correlation Patterns across the NCI-60 Cell Lines and the Cancer Genome Atlas Glioblastoma Samples
Source: PLoS One. 2012 Jul 26;7(7):e40062. doi: 10.1371/journal.pone.0040062 (PMC3406063; doi:10.1371/journal.pone.0040062)
Supplement: Download S1 — Zip archive of HTGM results. (ZIP) [file pone.0040062.s007.zip › work2026406846/Generated_Total2026406846.dir/Generated_Total.change.series.CIM.1.dir/cimlog.out]

Read 29036 items
Read 854 items
Read 136 items
Read 2133 items
Read 338 items
getcgivars(): no REQUEST_METHOD found
Content-type: text/html

total_nonmissing 29036 
length 29036 
The number to add for new color 0.008713 
discrete_color 0 
0 goal color added to array 3 
1 goal color added to array 3 
2 goal color added to array 3 
3 goal color added to array 3 
4 goal color added to array 3 
5 goal color added to array 3 
6 goal color added to array 3 
7 goal color added to array 3 
8 goal color added to array 3 
9 goal color added to array 3 
10 goal color added to array 3 
11 goal color added to array 3 
12 goal color added to array 3 
13 goal color added to array 3 
14 goal color added to array 3 
15 goal color added to array 3 
16 goal color added to array 3 
17 goal color added to array 3 
18 goal color added to array 3 
19 goal color added to array 3 
20 goal color added to array 3 
21 goal color added to array 3 
22 goal color added to array 3 
23 goal color added to array 3 
24 goal color added to array 3 
25 goal color added to array 3 
26 goal color added to array 3 
27 goal color added to array 3 
28 goal color added to array 3 
29 goal color added to array 3 
30 goal color added to array 3 
31 goal color added to array 3 
32 goal color added to array 3 
33 goal color added to array 3 
34 goal color added to array 3 
35 goal color added to array 3 
36 goal color added to array 3 
37 goal color added to array 3 
38 goal color added to array 3 
39 goal color added to array 3 
40 goal color added to array 3 
41 goal color added to array 3 
42 goal color added to array 3 
43 goal color added to array 3 
44 goal color added to array 3 
45 goal color added to array 3 
46 goal color added to array 3 
47 goal color added to array 3 
48 goal color added to array 3 
49 goal color added to array 3 
50 goal color added to array 3 
51 goal color added to array 3 
52 goal color added to array 3 
53 goal color added to array 3 
54 goal color added to array 3 
55 goal color added to array 3 
56 goal color added to array 3 
57 goal color added to array 3 
58 goal color added to array 3 
59 goal color added to array 3 
60 goal color added to array 3 
61 goal color added to array 3 
62 goal color added to array 3 
63 goal color added to array 3 
64 goal color added to array 3 
65 goal color added to array 3 
66 goal color added to array 3 
67 goal color added to array 3 
68 goal color added to array 3 
69 goal color added to array 3 
70 goal color added to array 3 
71 goal color added to array 3 
72 goal color added to array 3 
73 goal color added to array 3 
74 goal color added to array 3 
75 goal color added to array 3 
76 goal color added to array 3 
77 goal color added to array 3 
78 goal color added to array 3 
79 goal color added to array 3 
80 goal color added to array 3 
81 goal color added to array 3 
82 goal color added to array 3 
83 goal color added to array 3 
84 goal color added to array 3 
85 goal color added to array 3 
86 goal color added to array 3 
87 goal color added to array 3 
88 goal color added to array 3 
89 goal color added to array 3 
90 goal color added to array 3 
91 goal color added to array 3 
92 goal color added to array 3 
93 goal color added to array 3 
94 goal color added to array 3 
95 goal color added to array 3 
96 goal color added to array 3 
97 goal color added to array 3 
98 goal color added to array 3 
99 goal color added to array 3 
100 goal color added to array 3 
101 goal color added to array 3 
102 goal color added to array 3 
103 goal color added to array 3 
104 goal color added to array 3 
105 goal color added to array 3 
106 goal color added to array 3 
107 goal color added to array 3 
108 goal color added to array 3 
109 goal color added to array 3 
110 goal color added to array 3 
111 goal color added to array 3 
112 goal color added to array 3 
113 goal color added to array 3 
114 goal color added to array 3 
115 goal color added to array 3 
116 goal color added to array 3 
117 goal color added to array 3 
118 goal color added to array 3 
119 goal color added to array 3 
120 goal color added to array 3 
121 goal color added to array 3 
122 goal color added to array 3 
123 goal color added to array 3 
124 goal color added to array 3 
125 goal color added to array 3 
126 goal color added to array 3 
127 goal color added to array 3 
128 goal color added to array 3 
129 goal color added to array 3 
130 goal color added to array 3 
131 goal color added to array 3 
132 goal color added to array 3 
133 goal color added to array 3 
134 goal color added to array 3 
135 goal color added to array 3 
136 goal color added to array 3 
137 goal color added to array 3 
138 goal color added to array 3 
139 goal color added to array 3 
140 goal color added to array 3 
141 goal color added to array 3 
142 goal color added to array 3 
143 goal color added to array 3 
144 goal color added to array 3 
145 goal color added to array 3 
146 goal color added to array 3 
147 goal color added to array 3 
148 goal color added to array 3 
149 goal color added to array 3 
150 goal color added to array 3 
151 goal color added to array 3 
152 goal color added to array 3 
153 goal color added to array 3 
154 goal color added to array 3 
155 goal color added to array 3 
156 goal color added to array 3 
157 goal color added to array 3 
158 goal color added to array 3 
159 goal color added to array 3 
160 goal color added to array 3 
161 goal color added to array 3 
162 goal color added to array 3 
163 goal color added to array 3 
164 goal color added to array 3 
165 goal color added to array 3 
166 goal color added to array 3 
167 goal color added to array 3 
168 goal color added to array 3 
169 goal color added to array 3 
170 goal color added to array 3 
171 goal color added to array 3 
172 goal color added to array 3 
173 goal color added to array 3 
174 goal color added to array 3 
175 goal color added to array 3 
176 goal color added to array 3 
177 goal color added to array 3 
178 goal color added to array 3 
179 goal color added to array 3 
180 goal color added to array 3 
181 goal color added to array 3 
182 goal color added to array 3 
183 goal color added to array 3 
184 goal color added to array 3 
185 goal color added to array 3 
186 goal color added to array 3 
187 goal color added to array 3 
188 goal color added to array 3 
189 goal color added to array 3 
190 goal color added to array 3 
191 goal color added to array 3 
192 goal color added to array 3 
193 goal color added to array 3 
194 goal color added to array 3 
195 goal color added to array 3 
196 goal color added to array 3 
197 goal color added to array 3 
198 goal color added to array 3 
199 goal color added to array 3 
200 goal color added to array 3 
201 goal color added to array 3 
202 goal color added to array 3 
203 goal color added to array 3 
204 goal color added to array 3 
205 goal color added to array 3 
206 goal color added to array 3 
207 goal color added to array 3 
208 goal color added to array 3 
209 goal color added to array 3 
210 goal color added to array 3 
211 goal color added to array 3 
212 goal color added to array 3 
213 goal color added to array 3 
214 goal color added to array 3 
215 goal color added to array 3 
216 goal color added to array 3 
217 goal color added to array 3 
218 goal color added to array 3 
219 goal color added to array 3 
220 goal color added to array 3 
221 goal color added to array 3 
222 goal color added to array 3 
223 goal color added to array 3 
224 goal color added to array 3 
225 goal color added to array 3 
226 goal color added to array 3 
227 goal color added to array 3 
228 goal color added to array 3 
229 goal color added to array 3 
230 goal color added to array 3 
231 goal color added to array 3 
232 goal color added to array 3 
233 goal color added to array 3 
234 goal color added to array 3 
235 goal color added to array 3 
236 goal color added to array 3 
237 goal color added to array 3 
238 goal color added to array 3 
239 goal color added to array 3 
240 goal color added to array 3 
241 goal color added to array 3 
242 goal color added to array 3 
243 goal color added to array 3 
244 goal color added to array 3 
245 goal color added to array 3 
246 goal color added to array 3 
247 goal color added to array 3 
248 goal color added to array 3 
249 goal color added to array 3 
250 goal color added to array 3 
251 goal color added to array 3 
252 goal color added to array 3 
253 goal color added to array 3 
254 goal color added to array 3 
255 goal color added to array 3 
256 goal color added to array 3 
257 goal color added to array 3 
258 goal color added to array 3 
259 goal color added to array 3 
260 goal color added to array 3 
261 goal color added to array 3 
262 goal color added to array 3 
263 goal color added to array 3 
264 goal color added to array 3 
265 goal color added to array 3 
266 goal color added to array 3 
267 goal color added to array 3 
268 goal color added to array 3 
269 goal color added to array 3 
270 goal color added to array 3 
271 goal color added to array 3 
272 goal color added to array 3 
273 goal color added to array 3 
274 goal color added to array 3 
275 goal color added to array 3 
276 goal color added to array 3 
277 goal color added to array 3 
278 goal color added to array 3 
279 goal color added to array 3 
280 goal color added to array 3 
281 goal color added to array 3 
282 goal color added to array 3 
283 goal color added to array 3 
284 goal color added to array 3 
285 goal color added to array 3 
286 goal color added to array 3 
287 goal color added to array 3 
288 goal color added to array 3 
289 goal color added to array 3 
290 goal color added to array 3 
291 goal color added to array 3 
292 goal color added to array 3 
293 goal color added to array 3 
294 goal color added to array 3 
295 goal color added to array 3 
296 goal color added to array 3 
297 goal color added to array 3 
298 goal color added to array 3 
299 goal color added to array 3 
300 goal color added to array 3 
301 goal color added to array 3 
302 goal color added to array 3 
303 goal color added to array 3 
304 goal color added to array 3 
305 goal color added to array 3 
306 goal color added to array 3 
307 goal color added to array 3 
308 goal color added to array 3 
309 goal color added to array 3 
310 goal color added to array 3 
311 goal color added to array 3 
312 goal color added to array 3 
313 goal color added to array 3 
314 goal color added to array 3 
315 goal color added to array 3 
316 goal color added to array 3 
317 goal color added to array 3 
318 goal color added to array 3 
319 goal color added to array 3 
320 goal color added to array 3 
321 goal color added to array 3 
322 goal color added to array 3 
323 goal color added to array 3 
324 goal color added to array 3 
325 goal color added to array 3 
326 goal color added to array 3 
327 goal color added to array 3 
328 goal color added to array 3 
329 goal color added to array 3 
330 goal color added to array 3 
331 goal color added to array 3 
332 goal color added to array 3 
333 goal color added to array 3 
334 goal color added to array 3 
335 goal color added to array 3 
336 goal color added to array 3 
337 goal color added to array 3 
338 goal color added to array 3 
339 goal color added to array 3 
340 goal color added to array 3 
341 goal color added to array 3 
342 goal color added to array 3 
343 goal color added to array 3 
344 goal color added to array 3 
345 goal color added to array 3 
346 goal color added to array 3 
347 goal color added to array 3 
348 goal color added to array 3 
349 goal color added to array 3 
350 goal color added to array 3 
351 goal color added to array 3 
352 goal color added to array 3 
353 goal color added to array 3 
354 goal color added to array 3 
355 goal color added to array 3 
356 goal color added to array 3 
357 goal color added to array 3 
358 goal color added to array 3 
359 goal color added to array 3 
360 goal color added to array 3 
361 goal color added to array 3 
362 goal color added to array 3 
363 goal color added to array 3 
364 goal color added to array 3 
365 goal color added to array 3 
366 goal color added to array 3 
367 goal color added to array 3 
368 goal color added to array 3 
369 goal color added to array 3 
370 goal color added to array 3 
371 goal color added to array 3 
372 goal color added to array 3 
373 goal color added to array 3 
374 goal color added to array 3 
375 goal color added to array 3 
376 goal color added to array 3 
377 goal color added to array 3 
378 goal color added to array 3 
379 goal color added to array 3 
380 goal color added to array 3 
381 goal color added to array 3 
382 goal color added to array 3 
383 goal color added to array 3 
384 goal color added to array 3 
385 goal color added to array 3 
386 goal color added to array 3 
387 goal color added to array 3 
388 goal color added to array 3 
389 goal color added to array 3 
390 goal color added to array 3 
391 goal color added to array 3 
392 goal color added to array 3 
393 goal color added to array 3 
394 goal color added to array 3 
395 goal color added to array 3 
396 goal color added to array 3 
397 goal color added to array 3 
398 goal color added to array 3 
399 goal color added to array 3 
400 goal color added to array 3 
401 goal color added to array 3 
402 goal color added to array 3 
403 goal color added to array 3 
404 goal color added to array 3 
405 goal color added to array 3 
406 goal color added to array 3 
407 goal color added to array 3 
408 goal color added to array 3 
409 goal color added to array 3 
410 goal color added to array 3 
411 goal color added to array 3 
412 goal color added to array 3 
413 goal color added to array 3 
414 goal color added to array 3 
415 goal color added to array 3 
416 goal color added to array 3 
417 goal color added to array 3 
418 goal color added to array 3 
419 goal color added to array 3 
420 goal color added to array 3 
421 goal color added to array 3 
422 goal color added to array 3 
423 goal color added to array 3 
424 goal color added to array 3 
425 goal color added to array 3 
426 goal color added to array 3 
427 goal color added to array 3 
428 goal color added to array 3 
429 goal color added to array 3 
430 goal color added to array 3 
431 goal color added to array 3 
432 goal color added to array 3 
433 goal color added to array 3 
434 goal color added to array 3 
435 goal color added to array 3 
436 goal color added to array 3 
437 goal color added to array 3 
438 goal color added to array 3 
439 goal color added to array 3 
440 goal color added to array 3 
441 goal color added to array 3 
442 goal color added to array 3 
443 goal color added to array 3 
444 goal color added to array 3 
445 goal color added to array 3 
446 goal color added to array 3 
447 goal color added to array 3 
448 goal color added to array 3 
449 goal color added to array 3 
450 goal color added to array 3 
451 goal color added to array 3 
452 goal color added to array 3 
453 goal color added to array 3 
454 goal color added to array 3 
455 goal color added to array 3 
456 goal color added to array 3 
457 goal color added to array 3 
458 goal color added to array 3 
459 goal color added to array 3 
460 goal color added to array 3 
461 goal color added to array 3 
462 goal color added to array 3 
463 goal color added to array 3 
464 goal color added to array 3 
465 goal color added to array 3 
466 goal color added to array 3 
467 goal color added to array 3 
468 goal color added to array 3 
469 goal color added to array 3 
470 goal color added to array 3 
471 goal color added to array 3 
472 goal color added to array 3 
473 goal color added to array 3 
474 goal color added to array 3 
475 goal color added to array 3 
476 goal color added to array 3 
477 goal color added to array 3 
478 goal color added to array 3 
479 goal color added to array 3 
480 goal color added to array 3 
481 goal color added to array 3 
482 goal color added to array 3 
483 goal color added to array 3 
484 goal color added to array 3 
485 goal color added to array 3 
486 goal color added to array 3 
487 goal color added to array 3 
488 goal color added to array 3 
489 goal color added to array 3 
490 goal color added to array 3 
491 goal color added to array 3 
492 goal color added to array 3 
493 goal color added to array 3 
494 goal color added to array 3 
495 goal color added to array 3 
496 goal color added to array 3 
497 goal color added to array 3 
498 goal color added to array 3 
499 goal color added to array 3 
500 goal color added to array 3 
501 goal color added to array 3 
502 goal color added to array 3 
503 goal color added to array 3 
504 goal color added to array 3 
505 goal color added to array 3 
506 goal color added to array 3 
507 goal color added to array 3 
508 goal color added to array 3 
509 goal color added to array 3 
510 goal color added to array 3 
511 goal color added to array 3 
512 goal color added to array 3 
513 goal color added to array 3 
514 goal color added to array 3 
515 goal color added to array 3 
516 goal color added to array 3 
517 goal color added to array 3 
518 goal color added to array 3 
519 goal color added to array 3 
520 goal color added to array 3 
521 goal color added to array 3 
522 goal color added to array 3 
523 goal color added to array 3 
524 goal color added to array 3 
525 goal color added to array 3 
526 goal color added to array 3 
527 goal color added to array 3 
528 goal color added to array 3 
529 goal color added to array 3 
530 goal color added to array 3 
531 goal color added to array 3 
532 goal color added to array 3 
533 goal color added to array 3 
534 goal color added to array 3 
535 goal color added to array 3 
536 goal color added to array 3 
537 goal color added to array 3 
538 goal color added to array 3 
539 goal color added to array 3 
540 goal color added to array 3 
541 goal color added to array 3 
542 goal color added to array 3 
543 goal color added to array 3 
544 goal color added to array 3 
545 goal color added to array 3 
546 goal color added to array 3 
547 goal color added to array 3 
548 goal color added to array 3 
549 goal color added to array 3 
550 goal color added to array 3 
551 goal color added to array 3 
552 goal color added to array 3 
553 goal color added to array 3 
554 goal color added to array 3 
555 goal color added to array 3 
556 goal color added to array 3 
557 goal color added to array 3 
558 goal color added to array 3 
559 goal color added to array 3 
560 goal color added to array 3 
561 goal color added to array 3 
562 goal color added to array 3 
563 goal color added to array 3 
564 goal color added to array 3 
565 goal color added to array 3 
566 goal color added to array 3 
567 goal color added to array 3 
568 goal color added to array 3 
569 goal color added to array 3 
570 goal color added to array 3 
571 goal color added to array 3 
572 goal color added to array 3 
573 goal color added to array 3 
574 goal color added to array 3 
575 goal color added to array 3 
576 goal color added to array 3 
577 goal color added to array 3 
578 goal color added to array 3 
579 goal color added to array 3 
580 goal color added to array 3 
581 goal color added to array 3 
582 goal color added to array 3 
583 goal color added to array 3 
584 goal color added to array 3 
585 goal color added to array 3 
586 goal color added to array 3 
587 goal color added to array 3 
588 goal color added to array 3 
589 goal color added to array 3 
590 goal color added to array 3 
591 goal color added to array 3 
592 goal color added to array 3 
593 goal color added to array 3 
594 goal color added to array 3 
595 goal color added to array 3 
596 goal color added to array 3 
597 goal color added to array 3 
598 goal color added to array 3 
599 goal color added to array 3 
600 goal color added to array 3 
601 goal color added to array 3 
602 goal color added to array 3 
603 goal color added to array 3 
604 goal color added to array 3 
605 goal color added to array 3 
606 goal color added to array 3 
607 goal color added to array 3 
608 goal color added to array 3 
609 goal color added to array 3 
610 goal color added to array 3 
611 goal color added to array 3 
612 goal color added to array 3 
613 goal color added to array 3 
614 goal color added to array 3 
615 goal color added to array 3 
616 goal color added to array 3 
617 goal color added to array 3 
618 goal color added to array 3 
619 goal color added to array 3 
620 goal color added to array 3 
621 goal color added to array 3 
622 goal color added to array 3 
623 goal color added to array 3 
624 goal color added to array 3 
625 goal color added to array 3 
626 goal color added to array 3 
627 goal color added to array 3 
628 goal color added to array 3 
629 goal color added to array 3 
630 goal color added to array 3 
631 goal color added to array 3 
632 goal color added to array 3 
633 goal color added to array 3 
634 goal color added to array 3 
635 goal color added to array 3 
636 goal color added to array 3 
637 goal color added to array 3 
638 goal color added to array 3 
639 goal color added to array 3 
640 goal color added to array 3 
641 goal color added to array 3 
642 goal color added to array 3 
643 goal color added to array 3 
644 goal color added to array 3 
645 goal color added to array 3 
646 goal color added to array 3 
647 goal color added to array 3 
648 goal color added to array 3 
649 goal color added to array 3 
650 goal color added to array 3 
651 goal color added to array 3 
652 goal color added to array 3 
653 goal color added to array 3 
654 goal color added to array 3 
655 goal color added to array 3 
656 goal color added to array 3 
657 goal color added to array 3 
658 goal color added to array 3 
659 goal color added to array 3 
660 goal color added to array 3 
661 goal color added to array 3 
662 goal color added to array 3 
663 goal color added to array 3 
664 goal color added to array 3 
665 goal color added to array 3 
666 goal color added to array 3 
667 goal color added to array 3 
668 goal color added to array 3 
669 goal color added to array 3 
670 goal color added to array 3 
671 goal color added to array 3 
672 goal color added to array 3 
673 goal color added to array 3 
674 goal color added to array 3 
675 goal color added to array 3 
676 goal color added to array 3 
677 goal color added to array 3 
678 goal color added to array 3 
679 goal color added to array 3 
680 goal color added to array 3 
681 goal color added to array 3 
682 goal color added to array 3 
683 goal color added to array 3 
684 goal color added to array 3 
685 goal color added to array 3 
686 goal color added to array 3 
687 goal color added to array 3 
688 goal color added to array 3 
689 goal color added to array 3 
690 goal color added to array 3 
691 goal color added to array 3 
692 goal color added to array 3 
693 goal color added to array 3 
694 goal color added to array 3 
695 goal color added to array 3 
696 goal color added to array 3 
697 goal color added to array 3 
698 goal color added to array 3 
699 goal color added to array 3 
700 goal color added to array 3 
701 goal color added to array 3 
702 goal color added to array 3 
703 goal color added to array 3 
704 goal color added to array 3 
705 goal color added to array 3 
706 goal color added to array 3 
707 goal color added to array 3 
708 goal color added to array 3 
709 goal color added to array 3 
710 goal color added to array 3 
711 goal color added to array 3 
712 goal color added to array 3 
713 goal color added to array 3 
714 goal color added to array 3 
715 goal color added to array 3 
716 goal color added to array 3 
717 goal color added to array 3 
718 goal color added to array 3 
719 goal color added to array 3 
720 goal color added to array 3 
721 goal color added to array 3 
722 goal color added to array 3 
723 goal color added to array 3 
724 goal color added to array 3 
725 goal color added to array 3 
726 goal color added to array 3 
727 goal color added to array 3 
728 goal color added to array 3 
729 goal color added to array 3 
730 goal color added to array 3 
731 goal color added to array 3 
732 goal color added to array 3 
733 goal color added to array 3 
734 goal color added to array 3 
735 goal color added to array 3 
736 goal color added to array 3 
737 goal color added to array 3 
738 goal color added to array 3 
739 goal color added to array 3 
740 goal color added to array 3 
741 goal color added to array 3 
742 goal color added to array 3 
743 goal color added to array 3 
744 goal color added to array 3 
745 goal color added to array 3 
746 goal color added to array 3 
747 goal color added to array 3 
748 goal color added to array 3 
749 goal color added to array 3 
750 goal color added to array 3 
751 goal color added to array 3 
752 goal color added to array 3 
753 goal color added to array 3 
754 goal color added to array 3 
755 goal color added to array 3 
756 goal color added to array 3 
757 goal color added to array 3 
758 goal color added to array 3 
759 goal color added to array 3 
760 goal color added to array 3 
761 goal color added to array 3 
762 goal color added to array 3 
763 goal color added to array 3 
764 goal color added to array 3 
765 goal color added to array 3 
766 goal color added to array 3 
767 goal color added to array 3 
768 goal color added to array 3 
769 goal color added to array 3 
770 goal color added to array 3 
771 goal color added to array 3 
772 goal color added to array 3 
773 goal color added to array 3 
774 goal color added to array 3 
775 goal color added to array 3 
776 goal color added to array 3 
777 goal color added to array 3 
778 goal color added to array 3 
779 goal color added to array 3 
780 goal color added to array 3 
781 goal color added to array 3 
782 goal color added to array 3 
783 goal color added to array 3 
784 goal color added to array 3 
785 goal color added to array 3 
786 goal color added to array 3 
787 goal color added to array 3 
788 goal color added to array 3 
789 goal color added to array 3 
790 goal color added to array 3 
791 goal color added to array 3 
792 goal color added to array 3 
793 goal color added to array 3 
794 goal color added to array 3 
795 goal color added to array 3 
796 goal color added to array 3 
797 goal color added to array 3 
798 goal color added to array 3 
799 goal color added to array 3 
800 goal color added to array 3 
801 goal color added to array 3 
802 goal color added to array 3 
803 goal color added to array 3 
804 goal color added to array 3 
805 goal color added to array 3 
806 goal color added to array 3 
807 goal color added to array 3 
808 goal color added to array 3 
809 goal color added to array 3 
810 goal color added to array 3 
811 goal color added to array 3 
812 goal color added to array 3 
813 goal color added to array 3 
814 goal color added to array 3 
815 goal color added to array 3 
816 goal color added to array 3 
817 goal color added to array 3 
818 goal color added to array 3 
819 goal color added to array 3 
820 goal color added to array 3 
821 goal color added to array 3 
822 goal color added to array 3 
823 goal color added to array 3 
824 goal color added to array 3 
825 goal color added to array 3 
826 goal color added to array 3 
827 goal color added to array 3 
828 goal color added to array 3 
829 goal color added to array 3 
830 goal color added to array 3 
831 goal color added to array 3 
832 goal color added to array 3 
833 goal color added to array 3 
834 goal color added to array 3 
835 goal color added to array 3 
836 goal color added to array 3 
837 goal color added to array 3 
838 goal color added to array 3 
839 goal color added to array 3 
840 goal color added to array 3 
841 goal color added to array 3 
842 goal color added to array 3 
843 goal color added to array 3 
844 goal color added to array 3 
845 goal color added to array 3 
846 goal color added to array 3 
847 goal color added to array 3 
848 goal color added to array 3 
849 goal color added to array 3 
850 goal color added to array 3 
851 goal color added to array 3 
852 goal color added to array 3 
853 goal color added to array 3 
854 goal color added to array 3 
855 goal color added to array 3 
856 goal color added to array 3 
857 goal color added to array 3 
858 goal color added to array 3 
859 goal color added to array 3 
860 goal color added to array 3 
861 goal color added to array 3 
862 goal color added to array 3 
863 goal color added to array 3 
864 goal color added to array 3 
865 goal color added to array 3 
866 goal color added to array 3 
867 goal color added to array 3 
868 goal color added to array 3 
869 goal color added to array 3 
870 goal color added to array 3 
871 goal color added to array 3 
872 goal color added to array 3 
873 goal color added to array 3 
874 goal color added to array 3 
875 goal color added to array 3 
876 goal color added to array 3 
877 goal color added to array 3 
878 goal color added to array 3 
879 goal color added to array 3 
880 goal color added to array 3 
881 goal color added to array 3 
882 goal color added to array 3 
883 goal color added to array 3 
884 goal color added to array 3 
885 goal color added to array 3 
886 goal color added to array 3 
887 goal color added to array 3 
888 goal color added to array 3 
889 goal color added to array 3 
890 goal color added to array 3 
891 goal color added to array 3 
892 goal color added to array 3 
893 goal color added to array 3 
894 goal color added to array 3 
895 goal color added to array 3 
896 goal color added to array 3 
897 goal color added to array 3 
898 goal color added to array 3 
899 goal color added to array 3 
900 goal color added to array 3 
901 goal color added to array 3 
902 goal color added to array 3 
903 goal color added to array 3 
904 goal color added to array 3 
905 goal color added to array 3 
906 goal color added to array 3 
907 goal color added to array 3 
908 goal color added to array 3 
909 goal color added to array 3 
910 goal color added to array 3 
911 goal color added to array 3 
912 goal color added to array 3 
913 goal color added to array 3 
914 goal color added to array 3 
915 goal color added to array 3 
916 goal color added to array 3 
917 goal color added to array 3 
918 goal color added to array 3 
919 goal color added to array 3 
920 goal color added to array 3 
921 goal color added to array 3 
922 goal color added to array 3 
923 goal color added to array 3 
924 goal color added to array 3 
925 goal color added to array 3 
926 goal color added to array 3 
927 goal color added to array 3 
928 goal color added to array 3 
929 goal color added to array 3 
930 goal color added to array 3 
931 goal color added to array 3 
932 goal color added to array 3 
933 goal color added to array 3 
934 goal color added to array 3 
935 goal color added to array 3 
936 goal color added to array 3 
937 goal color added to array 3 
938 goal color added to array 3 
939 goal color added to array 3 
940 goal color added to array 3 
941 goal color added to array 3 
942 goal color added to array 3 
943 goal color added to array 3 
944 goal color added to array 3 
945 goal color added to array 3 
946 goal color added to array 3 
947 goal color added to array 3 
948 goal color added to array 3 
949 goal color added to array 3 
950 goal color added to array 3 
951 goal color added to array 3 
952 goal color added to array 3 
953 goal color added to array 3 
954 goal color added to array 3 
955 goal color added to array 3 
956 goal color added to array 3 
957 goal color added to array 3 
958 goal color added to array 3 
959 goal color added to array 3 
960 goal color added to array 3 
961 goal color added to array 3 
962 goal color added to array 3 
963 goal color added to array 3 
964 goal color added to array 3 
965 goal color added to array 3 
966 goal color added to array 3 
967 goal color added to array 3 
968 goal color added to array 3 
969 goal color added to array 3 
970 goal color added to array 3 
971 goal color added to array 3 
972 goal color added to array 3 
973 goal color added to array 3 
974 goal color added to array 3 
975 goal color added to array 3 
976 goal color added to array 3 
977 goal color added to array 3 
978 goal color added to array 3 
979 goal color added to array 3 
980 goal color added to array 3 
981 goal color added to array 3 
982 goal color added to array 3 
983 goal color added to array 3 
984 goal color added to array 3 
985 goal color added to array 3 
986 goal color added to array 3 
987 goal color added to array 3 
988 goal color added to array 3 
989 goal color added to array 3 
990 goal color added to array 3 
991 goal color added to array 3 
992 goal color added to array 3 
993 goal color added to array 3 
994 goal color added to array 3 
995 goal color added to array 3 
996 goal color added to array 3 
997 goal color added to array 3 
998 goal color added to array 3 
999 goal color added to array 3 
1000 goal color added to array 3 
1001 goal color added to array 3 
1002 goal color added to array 3 
1003 goal color added to array 3 
1004 goal color added to array 3 
1005 goal color added to array 3 
1006 goal color added to array 3 
1007 goal color added to array 3 
1008 goal color added to array 3 
1009 goal color added to array 3 
1010 goal color added to array 3 
1011 goal color added to array 3 
1012 goal color added to array 3 
1013 goal color added to array 3 
1014 goal color added to array 3 
1015 goal color added to array 3 
1016 goal color added to array 3 
1017 goal color added to array 3 
1018 goal color added to array 3 
1019 goal color added to array 3 
1020 goal color added to array 3 
1021 goal color added to array 3 
1022 goal color added to array 3 
1023 goal color added to array 3 
1024 goal color added to array 3 
1025 goal color added to array 3 
1026 goal color added to array 3 
1027 goal color added to array 3 
1028 goal color added to array 3 
1029 goal color added to array 3 
1030 goal color added to array 3 
1031 goal color added to array 3 
1032 goal color added to array 3 
1033 goal color added to array 3 
1034 goal color added to array 3 
1035 goal color added to array 3 
1036 goal color added to array 3 
1037 goal color added to array 3 
1038 goal color added to array 3 
1039 goal color added to array 3 
1040 goal color added to array 3 
1041 goal color added to array 3 
1042 goal color added to array 3 
1043 goal color added to array 3 
1044 goal color added to array 3 
1045 goal color added to array 3 
1046 goal color added to array 3 
1047 goal color added to array 3 
1048 goal color added to array 3 
1049 goal color added to array 3 
1050 goal color added to array 3 
1051 goal color added to array 3 
1052 goal color added to array 3 
1053 goal color added to array 3 
1054 goal color added to array 3 
1055 goal color added to array 3 
1056 goal color added to array 3 
1057 goal color added to array 3 
1058 goal color added to array 3 
1059 goal color added to array 3 
1060 goal color added to array 3 
1061 goal color added to array 3 
1062 goal color added to array 3 
1063 goal color added to array 3 
1064 goal color added to array 3 
1065 goal color added to array 3 
1066 goal color added to array 3 
1067 goal color added to array 3 
1068 goal color added to array 3 
1069 goal color added to array 3 
1070 goal color added to array 3 
1071 goal color added to array 3 
1072 goal color added to array 3 
1073 goal color added to array 3 
1074 goal color added to array 3 
1075 goal color added to array 3 
1076 goal color added to array 3 
1077 goal color added to array 3 
1078 goal color added to array 3 
1079 goal color added to array 3 
1080 goal color added to array 3 
1081 goal color added to array 3 
1082 goal color added to array 3 
1083 goal color added to array 3 
1084 goal color added to array 3 
1085 goal color added to array 3 
1086 goal color added to array 3 
1087 goal color added to array 3 
1088 goal color added to array 3 
1089 goal color added to array 3 
1090 goal color added to array 3 
1091 goal color added to array 3 
1092 goal color added to array 3 
1093 goal color added to array 3 
1094 goal color added to array 3 
1095 goal color added to array 3 
1096 goal color added to array 3 
1097 goal color added to array 3 
1098 goal color added to array 3 
1099 goal color added to array 3 
1100 goal color added to array 3 
1101 goal color added to array 3 
1102 goal color added to array 3 
1103 goal color added to array 3 
1104 goal color added to array 3 
1105 goal color added to array 3 
1106 goal color added to array 3 
1107 goal color added to array 3 
1108 goal color added to array 3 
1109 goal color added to array 3 
1110 goal color added to array 3 
1111 goal color added to array 3 
1112 goal color added to array 3 
1113 goal color added to array 3 
1114 goal color added to array 3 
1115 goal color added to array 3 
1116 goal color added to array 3 
1117 goal color added to array 3 
1118 goal color added to array 3 
1119 goal color added to array 3 
1120 goal color added to array 3 
1121 goal color added to array 3 
1122 goal color added to array 3 
1123 goal color added to array 3 
1124 goal color added to array 3 
1125 goal color added to array 3 
1126 goal color added to array 3 
1127 goal color added to array 3 
1128 goal color added to array 3 
1129 goal color added to array 3 
1130 goal color added to array 3 
1131 goal color added to array 3 
1132 goal color added to array 3 
1133 goal color added to array 3 
1134 goal color added to array 3 
1135 goal color added to array 3 
1136 goal color added to array 3 
1137 goal color added to array 3 
1138 goal color added to array 3 
1139 goal color added to array 3 
1140 goal color added to array 3 
1141 goal color added to array 3 
1142 goal color added to array 3 
1143 goal color added to array 3 
1144 goal color added to array 3 
1145 goal color added to array 3 
1146 goal color added to array 3 
1147 goal color added to array 3 
1148 goal color added to array 3 
1149 goal color added to array 3 
1150 goal color added to array 3 
1151 goal color added to array 3 
1152 goal color added to array 3 
1153 goal color added to array 3 
1154 goal color added to array 3 
1155 goal color added to array 3 
1156 goal color added to array 3 
1157 goal color added to array 3 
1158 goal color added to array 3 
1159 goal color added to array 3 
1160 goal color added to array 3 
1161 goal color added to array 3 
1162 goal color added to array 3 
1163 goal color added to array 3 
1164 goal color added to array 3 
1165 goal color added to array 3 
1166 goal color added to array 3 
1167 goal color added to array 3 
1168 goal color added to array 3 
1169 goal color added to array 3 
1170 goal color added to array 3 
1171 goal color added to array 3 
1172 goal color added to array 3 
1173 goal color added to array 3 
1174 goal color added to array 3 
1175 goal color added to array 3 
1176 goal color added to array 3 
1177 goal color added to array 3 
1178 goal color added to array 3 
1179 goal color added to array 3 
1180 goal color added to array 3 
1181 goal color added to array 3 
1182 goal color added to array 3 
1183 goal color added to array 3 
1184 goal color added to array 3 
1185 goal color added to array 3 
1186 goal color added to array 3 
1187 goal color added to array 3 
1188 goal color added to array 3 
1189 goal color added to array 3 
1190 goal color added to array 3 
1191 goal color added to array 3 
1192 goal color added to array 3 
1193 goal color added to array 3 
1194 goal color added to array 3 
1195 goal color added to array 3 
1196 goal color added to array 3 
1197 goal color added to array 3 
1198 goal color added to array 3 
1199 goal color added to array 3 
1200 goal color added to array 3 
1201 goal color added to array 3 
1202 goal color added to array 3 
1203 goal color added to array 3 
1204 goal color added to array 3 
1205 goal color added to array 3 
1206 goal color added to array 3 
1207 goal color added to array 3 
1208 goal color added to array 3 
1209 goal color added to array 3 
1210 goal color added to array 3 
1211 goal color added to array 3 
1212 goal color added to array 3 
1213 goal color added to array 3 
1214 goal color added to array 3 
1215 goal color added to array 3 
1216 goal color added to array 3 
1217 goal color added to array 3 
1218 goal color added to array 3 
1219 goal color added to array 3 
1220 goal color added to array 3 
1221 goal color added to array 3 
1222 goal color added to array 3 
1223 goal color added to array 3 
1224 goal color added to array 3 
1225 goal color added to array 3 
1226 goal color added to array 3 
1227 goal color added to array 3 
1228 goal color added to array 3 
1229 goal color added to array 3 
1230 goal color added to array 3 
1231 goal color added to array 3 
1232 goal color added to array 3 
1233 goal color added to array 3 
1234 goal color added to array 3 
1235 goal color added to array 3 
1236 goal color added to array 3 
1237 goal color added to array 3 
1238 goal color added to array 3 
1239 goal color added to array 3 
1240 goal color added to array 3 
1241 goal color added to array 3 
1242 goal color added to array 3 
1243 goal color added to array 3 
1244 goal color added to array 3 
1245 goal color added to array 3 
1246 goal color added to array 3 
1247 goal color added to array 3 
1248 goal color added to array 3 
1249 goal color added to array 3 
1250 goal color added to array 3 
1251 goal color added to array 3 
1252 goal color added to array 3 
1253 goal color added to array 3 
1254 goal color added to array 3 
1255 goal color added to array 3 
1256 goal color added to array 3 
1257 goal color added to array 3 
1258 goal color added to array 3 
1259 goal color added to array 3 
1260 goal color added to array 3 
1261 goal color added to array 3 
1262 goal color added to array 3 
1263 goal color added to array 3 
1264 goal color added to array 3 
1265 goal color added to array 3 
1266 goal color added to array 3 
1267 goal color added to array 3 
1268 goal color added to array 3 
1269 goal color added to array 3 
1270 goal color added to array 3 
1271 goal color added to array 3 
1272 goal color added to array 3 
1273 goal color added to array 3 
1274 goal color added to array 3 
1275 goal color added to array 3 
1276 goal color added to array 3 
1277 goal color added to array 3 
1278 goal color added to array 3 
1279 goal color added to array 3 
1280 goal color added to array 3 
1281 goal color added to array 3 
1282 goal color added to array 3 
1283 goal color added to array 3 
1284 goal color added to array 3 
1285 goal color added to array 3 
1286 goal color added to array 3 
1287 goal color added to array 3 
1288 goal color added to array 3 
1289 goal color added to array 3 
1290 goal color added to array 3 
1291 goal color added to array 3 
1292 goal color added to array 3 
1293 goal color added to array 3 
1294 goal color added to array 3 
1295 goal color added to array 3 
1296 goal color added to array 3 
1297 goal color added to array 3 
1298 goal color added to array 3 
1299 goal color added to array 3 
1300 goal color added to array 3 
1301 goal color added to array 3 
1302 goal color added to array 3 
1303 goal color added to array 3 
1304 goal color added to array 3 
1305 goal color added to array 3 
1306 goal color added to array 3 
1307 goal color added to array 3 
1308 goal color added to array 3 
1309 goal color added to array 3 
1310 goal color added to array 3 
1311 goal color added to array 3 
1312 goal color added to array 3 
1313 goal color added to array 3 
1314 goal color added to array 3 
1315 goal color added to array 3 
1316 goal color added to array 3 
1317 goal color added to array 3 
1318 goal color added to array 3 
1319 goal color added to array 3 
1320 goal color added to array 3 
1321 goal color added to array 3 
1322 goal color added to array 3 
1323 goal color added to array 3 
1324 goal color added to array 3 
1325 goal color added to array 3 
1326 goal color added to array 3 
1327 goal color added to array 3 
1328 goal color added to array 3 
1329 goal color added to array 3 
1330 goal color added to array 3 
1331 goal color added to array 3 
1332 goal color added to array 3 
1333 goal color added to array 3 
1334 goal color added to array 3 
1335 goal color added to array 3 
1336 goal color added to array 3 
1337 goal color added to array 3 
1338 goal color added to array 3 
1339 goal color added to array 3 
1340 goal color added to array 3 
1341 goal color added to array 3 
1342 goal color added to array 3 
1343 goal color added to array 3 
1344 goal color added to array 3 
1345 goal color added to array 3 
1346 goal color added to array 3 
1347 goal color added to array 3 
1348 goal color added to array 3 
1349 goal color added to array 3 
1350 goal color added to array 3 
1351 goal color added to array 3 
1352 goal color added to array 3 
1353 goal color added to array 3 
1354 goal color added to array 3 
1355 goal color added to array 3 
1356 goal color added to array 3 
1357 goal color added to array 3 
1358 goal color added to array 3 
1359 goal color added to array 3 
1360 goal color added to array 3 
1361 goal color added to array 3 
1362 goal color added to array 3 
1363 goal color added to array 3 
1364 goal color added to array 3 
1365 goal color added to array 3 
1366 goal color added to array 3 
1367 goal color added to array 3 
1368 goal color added to array 3 
1369 goal color added to array 3 
1370 goal color added to array 3 
1371 goal color added to array 3 
1372 goal color added to array 3 
1373 goal color added to array 3 
1374 goal color added to array 3 
1375 goal color added to array 3 
1376 goal color added to array 3 
1377 goal color added to array 3 
1378 goal color added to array 3 
1379 goal color added to array 3 
1380 goal color added to array 3 
1381 goal color added to array 3 
1382 goal color added to array 3 
1383 goal color added to array 3 
1384 goal color added to array 3 
1385 goal color added to array 3 
1386 goal color added to array 3 
1387 goal color added to array 3 
1388 goal color added to array 3 
1389 goal color added to array 3 
1390 goal color added to array 3 
1391 goal color added to array 3 
1392 goal color added to array 3 
1393 goal color added to array 3 
1394 goal color added to array 3 
1395 goal color added to array 3 
1396 goal color added to array 3 
1397 goal color added to array 3 
1398 goal color added to array 3 
1399 goal color added to array 3 
1400 goal color added to array 3 
1401 goal color added to array 3 
1402 goal color added to array 3 
1403 goal color added to array 3 
1404 goal color added to array 3 
1405 goal color added to array 3 
1406 goal color added to array 3 
1407 goal color added to array 3 
1408 goal color added to array 3 
1409 goal color added to array 3 
1410 goal color added to array 3 
1411 goal color added to array 3 
1412 goal color added to array 3 
1413 goal color added to array 3 
1414 goal color added to array 3 
1415 goal color added to array 3 
1416 goal color added to array 3 
1417 goal color added to array 3 
1418 goal color added to array 3 
1419 goal color added to array 3 
1420 goal color added to array 3 
1421 goal color added to array 3 
1422 goal color added to array 3 
1423 goal color added to array 3 
1424 goal color added to array 3 
1425 goal color added to array 3 
1426 goal color added to array 3 
1427 goal color added to array 3 
1428 goal color added to array 3 
1429 goal color added to array 3 
1430 goal color added to array 3 
1431 goal color added to array 3 
1432 goal color added to array 3 
1433 goal color added to array 3 
1434 goal color added to array 3 
1435 goal color added to array 3 
1436 goal color added to array 3 
1437 goal color added to array 3 
1438 goal color added to array 3 
1439 goal color added to array 3 
1440 goal color added to array 3 
1441 goal color added to array 3 
1442 goal color added to array 3 
1443 goal color added to array 3 
1444 goal color added to array 3 
1445 goal color added to array 3 
1446 goal color added to array 3 
1447 goal color added to array 3 
1448 goal color added to array 3 
1449 goal color added to array 3 
1450 goal color added to array 3 
1451 goal color added to array 3 
1452 goal color added to array 3 
1453 goal color added to array 3 
1454 goal color added to array 3 
1455 goal color added to array 3 
1456 goal color added to array 3 
1457 goal color added to array 3 
1458 goal color added to array 3 
1459 goal color added to array 3 
1460 goal color added to array 3 
1461 goal color added to array 3 
1462 goal color added to array 3 
1463 goal color added to array 3 
1464 goal color added to array 3 
1465 goal color added to array 3 
1466 goal color added to array 3 
1467 goal color added to array 3 
1468 goal color added to array 3 
1469 goal color added to array 3 
1470 goal color added to array 3 
1471 goal color added to array 3 
1472 goal color added to array 3 
1473 goal color added to array 3 
1474 goal color added to array 3 
1475 goal color added to array 3 
1476 goal color added to array 3 
1477 goal color added to array 3 
1478 goal color added to array 3 
1479 goal color added to array 3 
1480 goal color added to array 3 
1481 goal color added to array 3 
1482 goal color added to array 3 
1483 goal color added to array 3 
1484 goal color added to array 3 
1485 goal color added to array 3 
1486 goal color added to array 3 
1487 goal color added to array 3 
1488 goal color added to array 3 
1489 goal color added to array 3 
1490 goal color added to array 3 
1491 goal color added to array 3 
1492 goal color added to array 3 
1493 goal color added to array 3 
1494 goal color added to array 3 
1495 goal color added to array 3 
1496 goal color added to array 3 
1497 goal color added to array 3 
1498 goal color added to array 3 
1499 goal color added to array 3 
1500 goal color added to array 3 
1501 goal color added to array 3 
1502 goal color added to array 3 
1503 goal color added to array 3 
1504 goal color added to array 3 
1505 goal color added to array 3 
1506 goal color added to array 3 
1507 goal color added to array 3 
1508 goal color added to array 3 
1509 goal color added to array 3 
1510 goal color added to array 3 
1511 goal color added to array 3 
1512 goal color added to array 3 
1513 goal color added to array 3 
1514 goal color added to array 3 
1515 goal color added to array 3 
1516 goal color added to array 3 
1517 goal color added to array 3 
1518 goal color added to array 3 
1519 goal color added to array 3 
1520 goal color added to array 3 
1521 goal color added to array 3 
1522 goal color added to array 3 
1523 goal color added to array 3 
1524 goal color added to array 3 
1525 goal color added to array 3 
1526 goal color added to array 3 
1527 goal color added to array 3 
1528 goal color added to array 3 
1529 goal color added to array 3 
1530 goal color added to array 3 
1531 goal color added to array 3 
1532 goal color added to array 3 
1533 goal color added to array 3 
1534 goal color added to array 3 
1535 goal color added to array 3 
1536 goal color added to array 3 
1537 goal color added to array 3 
1538 goal color added to array 3 
1539 goal color added to array 3 
1540 goal color added to array 3 
1541 goal color added to array 3 
1542 goal color added to array 3 
1543 goal color added to array 3 
1544 goal color added to array 3 
1545 goal color added to array 3 
1546 goal color added to array 3 
1547 goal color added to array 3 
1548 goal color added to array 3 
1549 goal color added to array 3 
1550 goal color added to array 3 
1551 goal color added to array 3 
1552 goal color added to array 3 
1553 goal color added to array 3 
1554 goal color added to array 3 
1555 goal color added to array 3 
1556 goal color added to array 3 
1557 goal color added to array 3 
1558 goal color added to array 3 
1559 goal color added to array 3 
1560 goal color added to array 3 
1561 goal color added to array 3 
1562 goal color added to array 3 
1563 goal color added to array 3 
1564 goal color added to array 3 
1565 goal color added to array 3 
1566 goal color added to array 3 
1567 goal color added to array 3 
1568 goal color added to array 3 
1569 goal color added to array 3 
1570 goal color added to array 3 
1571 goal color added to array 3 
1572 goal color added to array 3 
1573 goal color added to array 3 
1574 goal color added to array 3 
1575 goal color added to array 3 
1576 goal color added to array 3 
1577 goal color added to array 3 
1578 goal color added to array 3 
1579 goal color added to array 3 
1580 goal color added to array 3 
1581 goal color added to array 3 
1582 goal color added to array 3 
1583 goal color added to array 3 
1584 goal color added to array 3 
1585 goal color added to array 3 
1586 goal color added to array 3 
1587 goal color added to array 3 
1588 goal color added to array 3 
1589 goal color added to array 3 
1590 goal color added to array 3 
1591 goal color added to array 3 
1592 goal color added to array 3 
1593 goal color added to array 3 
1594 goal color added to array 3 
1595 goal color added to array 3 
1596 goal color added to array 3 
1597 goal color added to array 3 
1598 goal color added to array 3 
1599 goal color added to array 3 
1600 goal color added to array 3 
1601 goal color added to array 3 
1602 goal color added to array 3 
1603 goal color added to array 3 
1604 goal color added to array 3 
1605 goal color added to array 3 
1606 goal color added to array 3 
1607 goal color added to array 3 
1608 goal color added to array 3 
1609 goal color added to array 3 
1610 goal color added to array 3 
1611 goal color added to array 3 
1612 goal color added to array 3 
1613 goal color added to array 3 
1614 goal color added to array 3 
1615 goal color added to array 3 
1616 goal color added to array 3 
1617 goal color added to array 3 
1618 goal color added to array 3 
1619 goal color added to array 3 
1620 goal color added to array 3 
1621 goal color added to array 3 
1622 goal color added to array 3 
1623 goal color added to array 3 
1624 goal color added to array 3 
1625 goal color added to array 3 
1626 goal color added to array 3 
1627 goal color added to array 3 
1628 goal color added to array 3 
1629 goal color added to array 3 
1630 goal color added to array 3 
1631 goal color added to array 3 
1632 goal color added to array 3 
1633 goal color added to array 3 
1634 goal color added to array 3 
1635 goal color added to array 3 
1636 goal color added to array 3 
1637 goal color added to array 3 
1638 goal color added to array 3 
1639 goal color added to array 3 
1640 goal color added to array 3 
1641 goal color added to array 3 
1642 goal color added to array 3 
1643 goal color added to array 3 
1644 goal color added to array 3 
1645 goal color added to array 3 
1646 goal color added to array 3 
1647 goal color added to array 3 
1648 goal color added to array 3 
1649 goal color added to array 3 
1650 goal color added to array 3 
1651 goal color added to array 3 
1652 goal color added to array 3 
1653 goal color added to array 3 
1654 goal color added to array 3 
1655 goal color added to array 3 
1656 goal color added to array 3 
1657 goal color added to array 3 
1658 goal color added to array 3 
1659 goal color added to array 3 
1660 goal color added to array 3 
1661 goal color added to array 3 
1662 goal color added to array 3 
1663 goal color added to array 3 
1664 goal color added to array 3 
1665 goal color added to array 3 
1666 goal color added to array 3 
1667 goal color added to array 3 
1668 goal color added to array 3 
1669 goal color added to array 3 
1670 goal color added to array 3 
1671 goal color added to array 3 
1672 goal color added to array 3 
1673 goal color added to array 3 
1674 goal color added to array 3 
1675 goal color added to array 3 
1676 goal color added to array 3 
1677 goal color added to array 3 
1678 goal color added to array 3 
1679 goal color added to array 3 
1680 goal color added to array 3 
1681 goal color added to array 3 
1682 goal color added to array 3 
1683 goal color added to array 3 
1684 goal color added to array 3 
1685 goal color added to array 3 
1686 goal color added to array 3 
1687 goal color added to array 3 
1688 goal color added to array 3 
1689 goal color added to array 3 
1690 goal color added to array 3 
1691 goal color added to array 3 
1692 goal color added to array 3 
1693 goal color added to array 3 
1694 goal color added to array 3 
1695 goal color added to array 3 
1696 goal color added to array 3 
1697 goal color added to array 3 
1698 goal color added to array 3 
1699 goal color added to array 3 
1700 goal color added to array 3 
1701 goal color added to array 3 
1702 goal color added to array 3 
1703 goal color added to array 3 
1704 goal color added to array 3 
1705 goal color added to array 3 
1706 goal color added to array 3 
1707 goal color added to array 3 
1708 goal color added to array 3 
1709 goal color added to array 3 
1710 goal color added to array 3 
1711 goal color added to array 3 
1712 goal color added to array 3 
1713 goal color added to array 3 
1714 goal color added to array 3 
1715 goal color added to array 3 
1716 goal color added to array 3 
1717 goal color added to array 3 
1718 goal color added to array 3 
1719 goal color added to array 3 
1720 goal color added to array 3 
1721 goal color added to array 3 
1722 goal color added to array 3 
1723 goal color added to array 3 
1724 goal color added to array 3 
1725 goal color added to array 3 
1726 goal color added to array 3 
1727 goal color added to array 3 
1728 goal color added to array 3 
1729 goal color added to array 3 
1730 goal color added to array 3 
1731 goal color added to array 3 
1732 goal color added to array 3 
1733 goal color added to array 3 
1734 goal color added to array 3 
1735 goal color added to array 3 
1736 goal color added to array 3 
1737 goal color added to array 3 
1738 goal color added to array 3 
1739 goal color added to array 3 
1740 goal color added to array 3 
1741 goal color added to array 3 
1742 goal color added to array 3 
1743 goal color added to array 3 
1744 goal color added to array 3 
1745 goal color added to array 3 
1746 goal color added to array 3 
1747 goal color added to array 3 
1748 goal color added to array 3 
1749 goal color added to array 3 
1750 goal color added to array 3 
1751 goal color added to array 3 
1752 goal color added to array 3 
1753 goal color added to array 3 
1754 goal color added to array 3 
1755 goal color added to array 3 
1756 goal color added to array 3 
1757 goal color added to array 3 
1758 goal color added to array 3 
1759 goal color added to array 3 
1760 goal color added to array 3 
1761 goal color added to array 3 
1762 goal color added to array 3 
1763 goal color added to array 3 
1764 goal color added to array 3 
1765 goal color added to array 3 
1766 goal color added to array 3 
1767 goal color added to array 3 
1768 goal color added to array 3 
1769 goal color added to array 3 
1770 goal color added to array 3 
1771 goal color added to array 3 
1772 goal color added to array 3 
1773 goal color added to array 3 
1774 goal color added to array 3 
1775 goal color added to array 3 
1776 goal color added to array 3 
1777 goal color added to array 3 
1778 goal color added to array 3 
1779 goal color added to array 3 
1780 goal color added to array 3 
1781 goal color added to array 3 
1782 goal color added to array 3 
1783 goal color added to array 3 
1784 goal color added to array 3 
1785 goal color added to array 3 
1786 goal color added to array 3 
1787 goal color added to array 3 
1788 goal color added to array 3 
1789 goal color added to array 3 
1790 goal color added to array 3 
1791 goal color added to array 3 
1792 goal color added to array 3 
1793 goal color added to array 3 
1794 goal color added to array 3 
1795 goal color added to array 3 
1796 goal color added to array 3 
1797 goal color added to array 3 
1798 goal color added to array 3 
1799 goal color added to array 3 
1800 goal color added to array 3 
1801 goal color added to array 3 
1802 goal color added to array 3 
1803 goal color added to array 3 
1804 goal color added to array 3 
1805 goal color added to array 3 
1806 goal color added to array 3 
1807 goal color added to array 3 
1808 goal color added to array 3 
1809 goal color added to array 3 
1810 goal color added to array 3 
1811 goal color added to array 3 
1812 goal color added to array 3 
1813 goal color added to array 3 
1814 goal color added to array 3 
1815 goal color added to array 3 
1816 goal color added to array 3 
1817 goal color added to array 3 
1818 goal color added to array 3 
1819 goal color added to array 3 
1820 goal color added to array 3 
1821 goal color added to array 3 
1822 goal color added to array 3 
1823 goal color added to array 3 
1824 goal color added to array 3 
1825 goal color added to array 3 
1826 goal color added to array 3 
1827 goal color added to array 3 
1828 goal color added to array 3 
1829 goal color added to array 3 
1830 goal color added to array 3 
1831 goal color added to array 3 
1832 goal color added to array 3 
1833 goal color added to array 3 
1834 goal color added to array 3 
1835 goal color added to array 3 
1836 goal color added to array 3 
1837 goal color added to array 3 
1838 goal color added to array 3 
1839 goal color added to array 3 
1840 goal color added to array 3 
1841 goal color added to array 3 
1842 goal color added to array 3 
1843 goal color added to array 3 
1844 goal color added to array 3 
1845 goal color added to array 3 
1846 goal color added to array 3 
1847 goal color added to array 3 
1848 goal color added to array 3 
1849 goal color added to array 3 
1850 goal color added to array 3 
1851 goal color added to array 3 
1852 goal color added to array 3 
1853 goal color added to array 3 
1854 goal color added to array 3 
1855 goal color added to array 3 
1856 goal color added to array 3 
1857 goal color added to array 3 
1858 goal color added to array 3 
1859 goal color added to array 3 
1860 goal color added to array 3 
1861 goal color added to array 3 
1862 goal color added to array 3 
1863 goal color added to array 3 
1864 goal color added to array 3 
1865 goal color added to array 3 
1866 goal color added to array 3 
1867 goal color added to array 3 
1868 goal color added to array 3 
1869 goal color added to array 3 
1870 goal color added to array 3 
1871 goal color added to array 3 
1872 goal color added to array 3 
1873 goal color added to array 3 
1874 goal color added to array 3 
1875 goal color added to array 3 
1876 goal color added to array 3 
1877 goal color added to array 3 
1878 goal color added to array 3 
1879 goal color added to array 3 
1880 goal color added to array 3 
1881 goal color added to array 3 
1882 goal color added to array 3 
1883 goal color added to array 3 
1884 goal color added to array 3 
1885 goal color added to array 3 
1886 goal color added to array 3 
1887 goal color added to array 3 
1888 goal color added to array 3 
1889 goal color added to array 3 
1890 goal color added to array 3 
1891 goal color added to array 3 
1892 goal color added to array 3 
1893 goal color added to array 3 
1894 goal color added to array 3 
1895 goal color added to array 3 
1896 goal color added to array 3 
1897 goal color added to array 3 
1898 goal color added to array 3 
1899 goal color added to array 3 
1900 goal color added to array 3 
1901 goal color added to array 3 
1902 goal color added to array 3 
1903 goal color added to array 3 
1904 goal color added to array 3 
1905 goal color added to array 3 
1906 goal color added to array 3 
1907 goal color added to array 3 
1908 goal color added to array 3 
1909 goal color added to array 3 
1910 goal color added to array 3 
1911 goal color added to array 3 
1912 goal color added to array 3 
1913 goal color added to array 3 
1914 goal color added to array 3 
1915 goal color added to array 3 
1916 goal color added to array 3 
1917 goal color added to array 3 
1918 goal color added to array 3 
1919 goal color added to array 3 
1920 goal color added to array 3 
1921 goal color added to array 3 
1922 goal color added to array 3 
1923 goal color added to array 3 
1924 goal color added to array 3 
1925 goal color added to array 3 
1926 goal color added to array 3 
1927 goal color added to array 3 
1928 goal color added to array 3 
1929 goal color added to array 3 
1930 goal color added to array 3 
1931 goal color added to array 3 
1932 goal color added to array 3 
1933 goal color added to array 3 
1934 goal color added to array 3 
1935 goal color added to array 3 
1936 goal color added to array 3 
1937 goal color added to array 3 
1938 goal color added to array 3 
1939 goal color added to array 3 
1940 goal color added to array 3 
1941 goal color added to array 3 
1942 goal color added to array 3 
1943 goal color added to array 3 
1944 goal color added to array 3 
1945 goal color added to array 3 
1946 goal color added to array 3 
1947 goal color added to array 3 
1948 goal color added to array 3 
1949 goal color added to array 3 
1950 goal color added to array 3 
1951 goal color added to array 3 
1952 goal color added to array 3 
1953 goal color added to array 3 
1954 goal color added to array 3 
1955 goal color added to array 3 
1956 goal color added to array 3 
1957 goal color added to array 3 
1958 goal color added to array 3 
1959 goal color added to array 3 
1960 goal color added to array 3 
1961 goal color added to array 3 
1962 goal color added to array 3 
1963 goal color added to array 3 
1964 goal color added to array 3 
1965 goal color added to array 3 
1966 goal color added to array 3 
1967 goal color added to array 3 
1968 goal color added to array 3 
1969 goal color added to array 3 
1970 goal color added to array 3 
1971 goal color added to array 3 
1972 goal color added to array 3 
1973 goal color added to array 3 
1974 goal color added to array 3 
1975 goal color added to array 3 
1976 goal color added to array 3 
1977 goal color added to array 3 
1978 goal color added to array 3 
1979 goal color added to array 3 
1980 goal color added to array 3 
1981 goal color added to array 3 
1982 goal color added to array 3 
1983 goal color added to array 3 
1984 goal color added to array 3 
1985 goal color added to array 3 
1986 goal color added to array 3 
1987 goal color added to array 3 
1988 goal color added to array 3 
1989 goal color added to array 3 
1990 goal color added to array 3 
1991 goal color added to array 3 
1992 goal color added to array 3 
1993 goal color added to array 3 
1994 goal color added to array 3 
1995 goal color added to array 3 
1996 goal color added to array 3 
1997 goal color added to array 3 
1998 goal color added to array 3 
1999 goal color added to array 3 
2000 goal color added to array 3 
2001 goal color added to array 3 
2002 goal color added to array 3 
2003 goal color added to array 3 
2004 goal color added to array 3 
2005 goal color added to array 3 
2006 goal color added to array 3 
2007 goal color added to array 3 
2008 goal color added to array 3 
2009 goal color added to array 3 
2010 goal color added to array 3 
2011 goal color added to array 3 
2012 goal color added to array 3 
2013 goal color added to array 3 
2014 goal color added to array 3 
2015 goal color added to array 3 
2016 goal color added to array 3 
2017 goal color added to array 3 
2018 goal color added to array 3 
2019 goal color added to array 3 
2020 goal color added to array 3 
2021 goal color added to array 3 
2022 goal color added to array 3 
2023 goal color added to array 3 
2024 goal color added to array 3 
2025 goal color added to array 3 
2026 goal color added to array 3 
2027 goal color added to array 3 
2028 goal color added to array 3 
2029 goal color added to array 3 
2030 goal color added to array 3 
2031 goal color added to array 3 
2032 goal color added to array 3 
2033 goal color added to array 3 
2034 goal color added to array 3 
2035 goal color added to array 3 
2036 goal color added to array 3 
2037 goal color added to array 3 
2038 goal color added to array 3 
2039 goal color added to array 3 
2040 goal color added to array 3 
2041 goal color added to array 3 
2042 goal color added to array 3 
2043 goal color added to array 3 
2044 goal color added to array 3 
2045 goal color added to array 3 
2046 goal color added to array 3 
2047 goal color added to array 3 
2048 goal color added to array 3 
2049 goal color added to array 3 
2050 goal color added to array 3 
2051 goal color added to array 3 
2052 goal color added to array 3 
2053 goal color added to array 3 
2054 goal color added to array 3 
2055 goal color added to array 3 
2056 goal color added to array 3 
2057 goal color added to array 3 
2058 goal color added to array 3 
2059 goal color added to array 3 
2060 goal color added to array 3 
2061 goal color added to array 3 
2062 goal color added to array 3 
2063 goal color added to array 3 
2064 goal color added to array 3 
2065 goal color added to array 3 
2066 goal color added to array 3 
2067 goal color added to array 3 
2068 goal color added to array 3 
2069 goal color added to array 3 
2070 goal color added to array 3 
2071 goal color added to array 3 
2072 goal color added to array 3 
2073 goal color added to array 3 
2074 goal color added to array 3 
2075 goal color added to array 3 
2076 goal color added to array 3 
2077 goal color added to array 3 
2078 goal color added to array 3 
2079 goal color added to array 3 
2080 goal color added to array 3 
2081 goal color added to array 3 
2082 goal color added to array 3 
2083 goal color added to array 3 
2084 goal color added to array 3 
2085 goal color added to array 3 
2086 goal color added to array 3 
2087 goal color added to array 3 
2088 goal color added to array 3 
2089 goal color added to array 3 
2090 goal color added to array 3 
2091 goal color added to array 3 
2092 goal color added to array 3 
2093 goal color added to array 3 
2094 goal color added to array 3 
2095 goal color added to array 3 
2096 goal color added to array 3 
2097 goal color added to array 3 
2098 goal color added to array 3 
2099 goal color added to array 3 
2100 goal color added to array 3 
2101 goal color added to array 3 
2102 goal color added to array 3 
2103 goal color added to array 3 
2104 goal color added to array 3 
2105 goal color added to array 3 
2106 goal color added to array 3 
2107 goal color added to array 3 
2108 goal color added to array 3 
2109 goal color added to array 3 
2110 goal color added to array 3 
2111 goal color added to array 3 
2112 goal color added to array 3 
2113 goal color added to array 3 
2114 goal color added to array 3 
2115 goal color added to array 3 
2116 goal color added to array 3 
2117 goal color added to array 3 
2118 goal color added to array 3 
2119 goal color added to array 3 
2120 goal color added to array 3 
2121 goal color added to array 3 
2122 goal color added to array 3 
2123 goal color added to array 3 
2124 goal color added to array 3 
2125 goal color added to array 3 
2126 goal color added to array 3 
2127 goal color added to array 3 
2128 goal color added to array 3 
2129 goal color added to array 3 
2130 goal color added to array 3 
2131 goal color added to array 3 
2132 goal color added to array 3 
2133 goal color added to array 3 
2134 goal color added to array 3 
2135 goal color added to array 3 
2136 goal color added to array 3 
2137 goal color added to array 3 
2138 goal color added to array 3 
2139 goal color added to array 3 
2140 goal color added to array 3 
2141 goal color added to array 3 
2142 goal color added to array 3 
2143 goal color added to array 3 
2144 goal color added to array 3 
2145 goal color added to array 3 
2146 goal color added to array 3 
2147 goal color added to array 3 
2148 goal color added to array 3 
2149 goal color added to array 3 
2150 goal color added to array 3 
2151 goal color added to array 3 
2152 goal color added to array 3 
2153 goal color added to array 3 
2154 goal color added to array 3 
2155 goal color added to array 3 
2156 goal color added to array 3 
2157 goal color added to array 3 
2158 goal color added to array 3 
2159 goal color added to array 3 
2160 goal color added to array 3 
2161 goal color added to array 3 
2162 goal color added to array 3 
2163 goal color added to array 3 
2164 goal color added to array 3 
2165 goal color added to array 3 
2166 goal color added to array 3 
2167 goal color added to array 3 
2168 goal color added to array 3 
2169 goal color added to array 3 
2170 goal color added to array 3 
2171 goal color added to array 3 
2172 goal color added to array 3 
2173 goal color added to array 3 
2174 goal color added to array 3 
2175 goal color added to array 3 
2176 goal color added to array 3 
2177 goal color added to array 3 
2178 goal color added to array 3 
2179 goal color added to array 3 
2180 goal color added to array 3 
2181 goal color added to array 3 
2182 goal color added to array 3 
2183 goal color added to array 3 
2184 goal color added to array 3 
2185 goal color added to array 3 
2186 goal color added to array 3 
2187 goal color added to array 3 
2188 goal color added to array 3 
2189 goal color added to array 3 
2190 goal color added to array 3 
2191 goal color added to array 3 
2192 goal color added to array 3 
2193 goal color added to array 3 
2194 goal color added to array 3 
2195 goal color added to array 3 
2196 goal color added to array 3 
2197 goal color added to array 3 
2198 goal color added to array 3 
2199 goal color added to array 3 
2200 goal color added to array 3 
2201 goal color added to array 3 
2202 goal color added to array 3 
2203 goal color added to array 3 
2204 goal color added to array 3 
2205 goal color added to array 3 
2206 goal color added to array 3 
2207 goal color added to array 3 
2208 goal color added to array 3 
2209 goal color added to array 3 
2210 goal color added to array 3 
2211 goal color added to array 3 
2212 goal color added to array 3 
2213 goal color added to array 3 
2214 goal color added to array 3 
2215 goal color added to array 3 
2216 goal color added to array 3 
2217 goal color added to array 3 
2218 goal color added to array 3 
2219 goal color added to array 3 
2220 goal color added to array 3 
2221 goal color added to array 3 
2222 goal color added to array 3 
2223 goal color added to array 3 
2224 goal color added to array 3 
2225 goal color added to array 3 
2226 goal color added to array 3 
2227 goal color added to array 3 
2228 goal color added to array 3 
2229 goal color added to array 3 
2230 goal color added to array 3 
2231 goal color added to array 3 
2232 goal color added to array 3 
2233 goal color added to array 3 
2234 goal color added to array 3 
2235 goal color added to array 3 
2236 goal color added to array 3 
2237 goal color added to array 3 
2238 goal color added to array 3 
2239 goal color added to array 3 
2240 goal color added to array 3 
2241 goal color added to array 3 
2242 goal color added to array 3 
2243 goal color added to array 3 
2244 goal color added to array 3 
2245 goal color added to array 3 
2246 goal color added to array 3 
2247 goal color added to array 3 
2248 goal color added to array 3 
2249 goal color added to array 3 
2250 goal color added to array 3 
2251 goal color added to array 3 
2252 goal color added to array 3 
2253 goal color added to array 3 
2254 goal color added to array 3 
2255 goal color added to array 3 
2256 goal color added to array 3 
2257 goal color added to array 3 
2258 goal color added to array 3 
2259 goal color added to array 3 
2260 goal color added to array 3 
2261 goal color added to array 3 
2262 goal color added to array 3 
2263 goal color added to array 3 
2264 goal color added to array 3 
2265 goal color added to array 3 
2266 goal color added to array 3 
2267 goal color added to array 3 
2268 goal color added to array 3 
2269 goal color added to array 3 
2270 goal color added to array 3 
2271 goal color added to array 3 
2272 goal color added to array 3 
2273 goal color added to array 3 
2274 goal color added to array 3 
2275 goal color added to array 3 
2276 goal color added to array 3 
2277 goal color added to array 3 
2278 goal color added to array 3 
2279 goal color added to array 3 
2280 goal color added to array 3 
2281 goal color added to array 3 
2282 goal color added to array 3 
2283 goal color added to array 3 
2284 goal color added to array 3 
2285 goal color added to array 3 
2286 goal color added to array 3 
2287 goal color added to array 3 
2288 goal color added to array 3 
2289 goal color added to array 3 
2290 goal color added to array 3 
2291 goal color added to array 3 
2292 goal color added to array 3 
2293 goal color added to array 3 
2294 goal color added to array 3 
2295 goal color added to array 3 
2296 goal color added to array 3 
2297 goal color added to array 3 
2298 goal color added to array 3 
2299 goal color added to array 3 
2300 goal color added to array 3 
2301 goal color added to array 3 
2302 goal color added to array 3 
2303 goal color added to array 3 
2304 goal color added to array 3 
2305 goal color added to array 3 
2306 goal color added to array 3 
2307 goal color added to array 3 
2308 goal color added to array 3 
2309 goal color added to array 3 
2310 goal color added to array 3 
2311 goal color added to array 3 
2312 goal color added to array 3 
2313 goal color added to array 3 
2314 goal color added to array 3 
2315 goal color added to array 3 
2316 goal color added to array 3 
2317 goal color added to array 3 
2318 goal color added to array 3 
2319 goal color added to array 3 
2320 goal color added to array 3 
2321 goal color added to array 3 
2322 goal color added to array 3 
2323 goal color added to array 3 
2324 goal color added to array 3 
2325 goal color added to array 3 
2326 goal color added to array 3 
2327 goal color added to array 3 
2328 goal color added to array 3 
2329 goal color added to array 3 
2330 goal color added to array 3 
2331 goal color added to array 3 
2332 goal color added to array 3 
2333 goal color added to array 3 
2334 goal color added to array 3 
2335 goal color added to array 3 
2336 goal color added to array 3 
2337 goal color added to array 3 
2338 goal color added to array 3 
2339 goal color added to array 3 
2340 goal color added to array 3 
2341 goal color added to array 3 
2342 goal color added to array 3 
2343 goal color added to array 3 
2344 goal color added to array 3 
2345 goal color added to array 3 
2346 goal color added to array 3 
2347 goal color added to array 3 
2348 goal color added to array 3 
2349 goal color added to array 3 
2350 goal color added to array 3 
2351 goal color added to array 3 
2352 goal color added to array 3 
2353 goal color added to array 3 
2354 goal color added to array 3 
2355 goal color added to array 3 
2356 goal color added to array 3 
2357 goal color added to array 3 
2358 goal color added to array 3 
2359 goal color added to array 3 
2360 goal color added to array 3 
2361 goal color added to array 3 
2362 goal color added to array 3 
2363 goal color added to array 3 
2364 goal color added to array 3 
2365 goal color added to array 3 
2366 goal color added to array 3 
2367 goal color added to array 3 
2368 goal color added to array 3 
2369 goal color added to array 3 
2370 goal color added to array 3 
2371 goal color added to array 3 
2372 goal color added to array 3 
2373 goal color added to array 3 
2374 goal color added to array 3 
2375 goal color added to array 3 
2376 goal color added to array 3 
2377 goal color added to array 3 
2378 goal color added to array 3 
2379 goal color added to array 3 
2380 goal color added to array 3 
2381 goal color added to array 3 
2382 goal color added to array 3 
2383 goal color added to array 3 
2384 goal color added to array 3 
2385 goal color added to array 3 
2386 goal color added to array 3 
2387 goal color added to array 3 
2388 goal color added to array 3 
2389 goal color added to array 3 
2390 goal color added to array 3 
2391 goal color added to array 3 
2392 goal color added to array 3 
2393 goal color added to array 3 
2394 goal color added to array 3 
2395 goal color added to array 3 
2396 goal color added to array 3 
2397 goal color added to array 3 
2398 goal color added to array 3 
2399 goal color added to array 3 
2400 goal color added to array 3 
2401 goal color added to array 3 
2402 goal color added to array 3 
2403 goal color added to array 3 
2404 goal color added to array 3 
2405 goal color added to array 3 
2406 goal color added to array 3 
2407 goal color added to array 3 
2408 goal color added to array 3 
2409 goal color added to array 3 
2410 goal color added to array 3 
2411 goal color added to array 3 
2412 goal color added to array 3 
2413 goal color added to array 3 
2414 goal color added to array 3 
2415 goal color added to array 3 
2416 goal color added to array 3 
2417 goal color added to array 3 
2418 goal color added to array 3 
2419 goal color added to array 3 
2420 goal color added to array 3 
2421 goal color added to array 3 
2422 goal color added to array 3 
2423 goal color added to array 3 
2424 goal color added to array 3 
2425 goal color added to array 3 
2426 goal color added to array 3 
2427 goal color added to array 3 
2428 goal color added to array 3 
2429 goal color added to array 3 
2430 goal color added to array 3 
2431 goal color added to array 3 
2432 goal color added to array 3 
2433 goal color added to array 3 
2434 goal color added to array 3 
2435 goal color added to array 3 
2436 goal color added to array 3 
2437 goal color added to array 3 
2438 goal color added to array 3 
2439 goal color added to array 3 
2440 goal color added to array 3 
2441 goal color added to array 3 
2442 goal color added to array 3 
2443 goal color added to array 3 
2444 goal color added to array 3 
2445 goal color added to array 3 
2446 goal color added to array 3 
2447 goal color added to array 3 
2448 goal color added to array 3 
2449 goal color added to array 3 
2450 goal color added to array 3 
2451 goal color added to array 3 
2452 goal color added to array 3 
2453 goal color added to array 3 
2454 goal color added to array 3 
2455 goal color added to array 3 
2456 goal color added to array 3 
2457 goal color added to array 3 
2458 goal color added to array 3 
2459 goal color added to array 3 
2460 goal color added to array 3 
2461 goal color added to array 3 
2462 goal color added to array 3 
2463 goal color added to array 3 
2464 goal color added to array 3 
2465 goal color added to array 3 
2466 goal color added to array 3 
2467 goal color added to array 3 
2468 goal color added to array 3 
2469 goal color added to array 3 
2470 goal color added to array 3 
2471 goal color added to array 3 
2472 goal color added to array 3 
2473 goal color added to array 3 
2474 goal color added to array 3 
2475 goal color added to array 3 
2476 goal color added to array 3 
2477 goal color added to array 3 
2478 goal color added to array 3 
2479 goal color added to array 3 
2480 goal color added to array 3 
2481 goal color added to array 3 
2482 goal color added to array 3 
2483 goal color added to array 3 
2484 goal color added to array 3 
2485 goal color added to array 3 
2486 goal color added to array 3 
2487 goal color added to array 3 
2488 goal color added to array 3 
2489 goal color added to array 3 
2490 goal color added to array 3 
2491 goal color added to array 3 
2492 goal color added to array 3 
2493 goal color added to array 3 
2494 goal color added to array 3 
2495 goal color added to array 3 
2496 goal color added to array 3 
2497 goal color added to array 3 
2498 goal color added to array 3 
2499 goal color added to array 3 
2500 goal color added to array 3 
2501 goal color added to array 3 
2502 goal color added to array 3 
2503 goal color added to array 3 
2504 goal color added to array 3 
2505 goal color added to array 3 
2506 goal color added to array 3 
2507 goal color added to array 3 
2508 goal color added to array 3 
2509 goal color added to array 3 
2510 goal color added to array 3 
2511 goal color added to array 3 
2512 goal color added to array 3 
2513 goal color added to array 3 
2514 goal color added to array 3 
2515 goal color added to array 3 
2516 goal color added to array 3 
2517 goal color added to array 3 
2518 goal color added to array 3 
2519 goal color added to array 3 
2520 goal color added to array 3 
2521 goal color added to array 3 
2522 goal color added to array 3 
2523 goal color added to array 3 
2524 goal color added to array 3 
2525 goal color added to array 3 
2526 goal color added to array 3 
2527 goal color added to array 3 
2528 goal color added to array 3 
2529 goal color added to array 3 
2530 goal color added to array 3 
2531 goal color added to array 3 
2532 goal color added to array 3 
2533 goal color added to array 3 
2534 goal color added to array 3 
2535 goal color added to array 3 
2536 goal color added to array 3 
2537 goal color added to array 3 
2538 goal color added to array 3 
2539 goal color added to array 3 
2540 goal color added to array 3 
2541 goal color added to array 3 
2542 goal color added to array 3 
2543 goal color added to array 3 
2544 goal color added to array 3 
2545 goal color added to array 3 
2546 goal color added to array 3 
2547 goal color added to array 3 
2548 goal color added to array 3 
2549 goal color added to array 3 
2550 goal color added to array 3 
2551 goal color added to array 3 
2552 goal color added to array 3 
2553 goal color added to array 3 
2554 goal color added to array 3 
2555 goal color added to array 3 
2556 goal color added to array 3 
2557 goal color added to array 3 
2558 goal color added to array 3 
2559 goal color added to array 3 
2560 goal color added to array 3 
2561 goal color added to array 3 
2562 goal color added to array 3 
2563 goal color added to array 3 
2564 goal color added to array 3 
2565 goal color added to array 3 
2566 goal color added to array 3 
2567 goal color added to array 3 
2568 goal color added to array 3 
2569 goal color added to array 3 
2570 goal color added to array 3 
2571 goal color added to array 3 
2572 goal color added to array 3 
2573 goal color added to array 3 
2574 goal color added to array 3 
2575 goal color added to array 3 
2576 goal color added to array 3 
2577 goal color added to array 3 
2578 goal color added to array 3 
2579 goal color added to array 3 
2580 goal color added to array 3 
2581 goal color added to array 3 
2582 goal color added to array 3 
2583 goal color added to array 3 
2584 goal color added to array 3 
2585 goal color added to array 3 
2586 goal color added to array 3 
2587 goal color added to array 3 
2588 goal color added to array 3 
2589 goal color added to array 3 
2590 goal color added to array 3 
2591 goal color added to array 3 
2592 goal color added to array 3 
2593 goal color added to array 3 
2594 goal color added to array 3 
2595 goal color added to array 3 
2596 goal color added to array 3 
2597 goal color added to array 3 
2598 goal color added to array 3 
2599 goal color added to array 3 
2600 goal color added to array 3 
2601 goal color added to array 3 
2602 goal color added to array 3 
2603 goal color added to array 3 
2604 goal color added to array 3 
2605 goal color added to array 3 
2606 goal color added to array 3 
2607 goal color added to array 3 
2608 goal color added to array 3 
2609 goal color added to array 3 
2610 goal color added to array 3 
2611 goal color added to array 3 
2612 goal color added to array 3 
2613 goal color added to array 3 
2614 goal color added to array 3 
2615 goal color added to array 3 
2616 goal color added to array 3 
2617 goal color added to array 3 
2618 goal color added to array 3 
2619 goal color added to array 3 
2620 goal color added to array 3 
2621 goal color added to array 3 
2622 goal color added to array 3 
2623 goal color added to array 3 
2624 goal color added to array 3 
2625 goal color added to array 3 
2626 goal color added to array 3 
2627 goal color added to array 3 
2628 goal color added to array 3 
2629 goal color added to array 3 
2630 goal color added to array 3 
2631 goal color added to array 3 
2632 goal color added to array 3 
2633 goal color added to array 3 
2634 goal color added to array 3 
2635 goal color added to array 3 
2636 goal color added to array 3 
2637 goal color added to array 3 
2638 goal color added to array 3 
2639 goal color added to array 3 
2640 goal color added to array 3 
2641 goal color added to array 3 
2642 goal color added to array 3 
2643 goal color added to array 3 
2644 goal color added to array 3 
2645 goal color added to array 3 
2646 goal color added to array 3 
2647 goal color added to array 3 
2648 goal color added to array 3 
2649 goal color added to array 3 
2650 goal color added to array 3 
2651 goal color added to array 3 
2652 goal color added to array 3 
2653 goal color added to array 3 
2654 goal color added to array 3 
2655 goal color added to array 3 
2656 goal color added to array 3 
2657 goal color added to array 3 
2658 goal color added to array 3 
2659 goal color added to array 3 
2660 goal color added to array 3 
2661 goal color added to array 3 
2662 goal color added to array 3 
2663 goal color added to array 3 
2664 goal color added to array 3 
2665 goal color added to array 3 
2666 goal color added to array 3 
2667 goal color added to array 3 
2668 goal color added to array 3 
2669 goal color added to array 3 
2670 goal color added to array 3 
2671 goal color added to array 3 
2672 goal color added to array 3 
2673 goal color added to array 3 
2674 goal color added to array 3 
2675 goal color added to array 3 
2676 goal color added to array 3 
2677 goal color added to array 3 
2678 goal color added to array 3 
2679 goal color added to array 3 
2680 goal color added to array 3 
2681 goal color added to array 3 
2682 goal color added to array 3 
2683 goal color added to array 3 
2684 goal color added to array 3 
2685 goal color added to array 3 
2686 goal color added to array 3 
2687 goal color added to array 3 
2688 goal color added to array 3 
2689 goal color added to array 3 
2690 goal color added to array 3 
2691 goal color added to array 3 
2692 goal color added to array 3 
2693 goal color added to array 3 
2694 goal color added to array 3 
2695 goal color added to array 3 
2696 goal color added to array 3 
2697 goal color added to array 3 
2698 goal color added to array 3 
2699 goal color added to array 3 
2700 goal color added to array 3 
2701 goal color added to array 3 
2702 goal color added to array 3 
2703 goal color added to array 3 
2704 goal color added to array 3 
2705 goal color added to array 3 
2706 goal color added to array 3 
2707 goal color added to array 3 
2708 goal color added to array 3 
2709 goal color added to array 3 
2710 goal color added to array 3 
2711 goal color added to array 3 
2712 goal color added to array 3 
2713 goal color added to array 3 
2714 goal color added to array 3 
2715 goal color added to array 3 
2716 goal color added to array 3 
2717 goal color added to array 3 
2718 goal color added to array 3 
2719 goal color added to array 3 
2720 goal color added to array 3 
2721 goal color added to array 3 
2722 goal color added to array 3 
2723 goal color added to array 3 
2724 goal color added to array 3 
2725 goal color added to array 3 
2726 goal color added to array 3 
2727 goal color added to array 3 
2728 goal color added to array 3 
2729 goal color added to array 3 
2730 goal color added to array 3 
2731 goal color added to array 3 
2732 goal color added to array 3 
2733 goal color added to array 3 
2734 goal color added to array 3 
2735 goal color added to array 3 
2736 goal color added to array 3 
2737 goal color added to array 3 
2738 goal color added to array 3 
2739 goal color added to array 3 
2740 goal color added to array 3 
2741 goal color added to array 3 
2742 goal color added to array 3 
2743 goal color added to array 3 
2744 goal color added to array 3 
2745 goal color added to array 3 
2746 goal color added to array 3 
2747 goal color added to array 3 
2748 goal color added to array 3 
2749 goal color added to array 3 
2750 goal color added to array 3 
2751 goal color added to array 3 
2752 goal color added to array 3 
2753 goal color added to array 3 
2754 goal color added to array 3 
2755 goal color added to array 3 
2756 goal color added to array 3 
2757 goal color added to array 3 
2758 goal color added to array 3 
2759 goal color added to array 3 
2760 goal color added to array 3 
2761 goal color added to array 3 
2762 goal color added to array 3 
2763 goal color added to array 3 
2764 goal color added to array 3 
2765 goal color added to array 3 
2766 goal color added to array 3 
2767 goal color added to array 3 
2768 goal color added to array 3 
2769 goal color added to array 3 
2770 goal color added to array 3 
2771 goal color added to array 3 
2772 goal color added to array 3 
2773 goal color added to array 3 
2774 goal color added to array 3 
2775 goal color added to array 3 
2776 goal color added to array 3 
2777 goal color added to array 3 
2778 goal color added to array 3 
2779 goal color added to array 3 
2780 goal color added to array 3 
2781 goal color added to array 3 
2782 goal color added to array 3 
2783 goal color added to array 3 
2784 goal color added to array 3 
2785 goal color added to array 3 
2786 goal color added to array 3 
2787 goal color added to array 3 
2788 goal color added to array 3 
2789 goal color added to array 3 
2790 goal color added to array 3 
2791 goal color added to array 3 
2792 goal color added to array 3 
2793 goal color added to array 3 
2794 goal color added to array 3 
2795 goal color added to array 3 
2796 goal color added to array 3 
2797 goal color added to array 3 
2798 goal color added to array 3 
2799 goal color added to array 3 
2800 goal color added to array 3 
2801 goal color added to array 3 
2802 goal color added to array 3 
2803 goal color added to array 3 
2804 goal color added to array 3 
2805 goal color added to array 3 
2806 goal color added to array 3 
2807 goal color added to array 3 
2808 goal color added to array 3 
2809 goal color added to array 3 
2810 goal color added to array 3 
2811 goal color added to array 3 
2812 goal color added to array 3 
2813 goal color added to array 3 
2814 goal color added to array 3 
2815 goal color added to array 3 
2816 goal color added to array 3 
2817 goal color added to array 3 
2818 goal color added to array 3 
2819 goal color added to array 3 
2820 goal color added to array 3 
2821 goal color added to array 3 
2822 goal color added to array 3 
2823 goal color added to array 3 
2824 goal color added to array 3 
2825 goal color added to array 3 
2826 goal color added to array 3 
2827 goal color added to array 3 
2828 goal color added to array 3 
2829 goal color added to array 3 
2830 goal color added to array 3 
2831 goal color added to array 3 
2832 goal color added to array 3 
2833 goal color added to array 3 
2834 goal color added to array 3 
2835 goal color added to array 3 
2836 goal color added to array 3 
2837 goal color added to array 3 
2838 goal color added to array 3 
2839 goal color added to array 3 
2840 goal color added to array 3 
2841 goal color added to array 3 
2842 goal color added to array 3 
2843 goal color added to array 3 
2844 goal color added to array 3 
2845 goal color added to array 3 
2846 goal color added to array 3 
2847 goal color added to array 3 
2848 goal color added to array 3 
2849 goal color added to array 3 
2850 goal color added to array 3 
2851 goal color added to array 3 
2852 goal color added to array 3 
2853 goal color added to array 3 
2854 goal color added to array 3 
2855 goal color added to array 3 
2856 goal color added to array 3 
2857 goal color added to array 3 
2858 goal color added to array 3 
2859 goal color added to array 3 
2860 goal color added to array 3 
2861 goal color added to array 3 
2862 goal color added to array 3 
2863 goal color added to array 3 
2864 goal color added to array 3 
2865 goal color added to array 3 
2866 goal color added to array 3 
2867 goal color added to array 3 
2868 goal color added to array 3 
2869 goal color added to array 3 
2870 goal color added to array 3 
2871 goal color added to array 3 
2872 goal color added to array 3 
2873 goal color added to array 3 
2874 goal color added to array 3 
2875 goal color added to array 3 
2876 goal color added to array 3 
2877 goal color added to array 3 
2878 goal color added to array 3 
2879 goal color added to array 3 
2880 goal color added to array 3 
2881 goal color added to array 3 
2882 goal color added to array 3 
2883 goal color added to array 3 
2884 goal color added to array 3 
2885 goal color added to array 3 
2886 goal color added to array 3 
2887 goal color added to array 3 
2888 goal color added to array 3 
2889 goal color added to array 3 
2890 goal color added to array 3 
2891 goal color added to array 3 
2892 goal color added to array 3 
2893 goal color added to array 3 
2894 goal color added to array 3 
2895 goal color added to array 3 
2896 goal color added to array 3 
2897 goal color added to array 3 
2898 goal color added to array 3 
2899 goal color added to array 3 
2900 goal color added to array 3 
2901 goal color added to array 3 
2902 goal color added to array 3 
2903 goal color added to array 3 
2904 goal color added to array 3 
2905 goal color added to array 3 
2906 goal color added to array 3 
2907 goal color added to array 3 
2908 goal color added to array 3 
2909 goal color added to array 3 
2910 goal color added to array 3 
2911 goal color added to array 3 
2912 goal color added to array 3 
2913 goal color added to array 3 
2914 goal color added to array 3 
2915 goal color added to array 3 
2916 goal color added to array 3 
2917 goal color added to array 3 
2918 goal color added to array 3 
2919 goal color added to array 3 
2920 goal color added to array 3 
2921 goal color added to array 3 
2922 goal color added to array 3 
2923 goal color added to array 3 
2924 goal color added to array 3 
2925 goal color added to array 3 
2926 goal color added to array 3 
2927 goal color added to array 3 
2928 goal color added to array 3 
2929 goal color added to array 3 
2930 goal color added to array 3 
2931 goal color added to array 3 
2932 goal color added to array 3 
2933 goal color added to array 3 
2934 goal color added to array 3 
2935 goal color added to array 3 
2936 goal color added to array 3 
2937 goal color added to array 3 
2938 goal color added to array 3 
2939 goal color added to array 3 
2940 goal color added to array 3 
2941 goal color added to array 3 
2942 goal color added to array 3 
2943 goal color added to array 3 
2944 goal color added to array 3 
2945 goal color added to array 3 
2946 goal color added to array 3 
2947 goal color added to array 3 
2948 goal color added to array 3 
2949 goal color added to array 3 
2950 goal color added to array 3 
2951 goal color added to array 3 
2952 goal color added to array 3 
2953 goal color added to array 3 
2954 goal color added to array 3 
2955 goal color added to array 3 
2956 goal color added to array 3 
2957 goal color added to array 3 
2958 goal color added to array 3 
2959 goal color added to array 3 
2960 goal color added to array 3 
2961 goal color added to array 3 
2962 goal color added to array 3 
2963 goal color added to array 3 
2964 goal color added to array 3 
2965 goal color added to array 3 
2966 goal color added to array 3 
2967 goal color added to array 3 
2968 goal color added to array 3 
2969 goal color added to array 3 
2970 goal color added to array 3 
2971 goal color added to array 3 
2972 goal color added to array 3 
2973 goal color added to array 3 
2974 goal color added to array 3 
2975 goal color added to array 3 
2976 goal color added to array 3 
2977 goal color added to array 3 
2978 goal color added to array 3 
2979 goal color added to array 3 
2980 goal color added to array 3 
2981 goal color added to array 3 
2982 goal color added to array 3 
2983 goal color added to array 3 
2984 goal color added to array 3 
2985 goal color added to array 3 
2986 goal color added to array 3 
2987 goal color added to array 3 
2988 goal color added to array 3 
2989 goal color added to array 3 
2990 goal color added to array 3 
2991 goal color added to array 3 
2992 goal color added to array 3 
2993 goal color added to array 3 
2994 goal color added to array 3 
2995 goal color added to array 3 
2996 goal color added to array 3 
2997 goal color added to array 3 
2998 goal color added to array 3 
2999 goal color added to array 3 
3000 goal color added to array 3 
3001 goal color added to array 3 
3002 goal color added to array 3 
3003 goal color added to array 3 
3004 goal color added to array 3 
3005 goal color added to array 3 
3006 goal color added to array 3 
3007 goal color added to array 3 
3008 goal color added to array 3 
3009 goal color added to array 3 
3010 goal color added to array 3 
3011 goal color added to array 3 
3012 goal color added to array 3 
3013 goal color added to array 3 
3014 goal color added to array 3 
3015 goal color added to array 3 
3016 goal color added to array 3 
3017 goal color added to array 3 
3018 goal color added to array 3 
3019 goal color added to array 3 
3020 goal color added to array 3 
3021 goal color added to array 3 
3022 goal color added to array 3 
3023 goal color added to array 3 
3024 goal color added to array 3 
3025 goal color added to array 3 
3026 goal color added to array 3 
3027 goal color added to array 3 
3028 goal color added to array 3 
3029 goal color added to array 3 
3030 goal color added to array 3 
3031 goal color added to array 3 
3032 goal color added to array 3 
3033 goal color added to array 3 
3034 goal color added to array 3 
3035 goal color added to array 3 
3036 goal color added to array 3 
3037 goal color added to array 3 
3038 goal color added to array 3 
3039 goal color added to array 3 
3040 goal color added to array 3 
3041 goal color added to array 3 
3042 goal color added to array 3 
3043 goal color added to array 3 
3044 goal color added to array 3 
3045 goal color added to array 3 
3046 goal color added to array 3 
3047 goal color added to array 3 
3048 goal color added to array 3 
3049 goal color added to array 3 
3050 goal color added to array 3 
3051 goal color added to array 3 
3052 goal color added to array 3 
3053 goal color added to array 3 
3054 goal color added to array 3 
3055 goal color added to array 3 
3056 goal color added to array 3 
3057 goal color added to array 3 
3058 goal color added to array 3 
3059 goal color added to array 3 
3060 goal color added to array 3 
3061 goal color added to array 3 
3062 goal color added to array 3 
3063 goal color added to array 3 
3064 goal color added to array 3 
3065 goal color added to array 3 
3066 goal color added to array 3 
3067 goal color added to array 3 
3068 goal color added to array 3 
3069 goal color added to array 3 
3070 goal color added to array 3 
3071 goal color added to array 3 
3072 goal color added to array 3 
3073 goal color added to array 3 
3074 goal color added to array 3 
3075 goal color added to array 3 
3076 goal color added to array 3 
3077 goal color added to array 3 
3078 goal color added to array 3 
3079 goal color added to array 3 
3080 goal color added to array 3 
3081 goal color added to array 3 
3082 goal color added to array 3 
3083 goal color added to array 3 
3084 goal color added to array 3 
3085 goal color added to array 3 
3086 goal color added to array 3 
3087 goal color added to array 3 
3088 goal color added to array 3 
3089 goal color added to array 3 
3090 goal color added to array 3 
3091 goal color added to array 3 
3092 goal color added to array 3 
3093 goal color added to array 3 
3094 goal color added to array 3 
3095 goal color added to array 3 
3096 goal color added to array 3 
3097 goal color added to array 3 
3098 goal color added to array 3 
3099 goal color added to array 3 
3100 goal color added to array 3 
3101 goal color added to array 3 
3102 goal color added to array 3 
3103 goal color added to array 3 
3104 goal color added to array 3 
3105 goal color added to array 3 
3106 goal color added to array 3 
3107 goal color added to array 3 
3108 goal color added to array 3 
3109 goal color added to array 3 
3110 goal color added to array 3 
3111 goal color added to array 3 
3112 goal color added to array 3 
3113 goal color added to array 3 
3114 goal color added to array 3 
3115 goal color added to array 3 
3116 goal color added to array 3 
3117 goal color added to array 3 
3118 goal color added to array 3 
3119 goal color added to array 3 
3120 goal color added to array 3 
3121 goal color added to array 3 
3122 goal color added to array 3 
3123 goal color added to array 3 
3124 goal color added to array 3 
3125 goal color added to array 3 
3126 goal color added to array 3 
3127 goal color added to array 3 
3128 goal color added to array 3 
3129 goal color added to array 3 
3130 goal color added to array 3 
3131 goal color added to array 3 
3132 goal color added to array 3 
3133 goal color added to array 3 
3134 goal color added to array 3 
3135 goal color added to array 3 
3136 goal color added to array 3 
3137 goal color added to array 3 
3138 goal color added to array 3 
3139 goal color added to array 3 
3140 goal color added to array 3 
3141 goal color added to array 3 
3142 goal color added to array 3 
3143 goal color added to array 3 
3144 goal color added to array 3 
3145 goal color added to array 3 
3146 goal color added to array 3 
3147 goal color added to array 3 
3148 goal color added to array 3 
3149 goal color added to array 3 
3150 goal color added to array 3 
3151 goal color added to array 3 
3152 goal color added to array 3 
3153 goal color added to array 3 
3154 goal color added to array 3 
3155 goal color added to array 3 
3156 goal color added to array 3 
3157 goal color added to array 3 
3158 goal color added to array 3 
3159 goal color added to array 3 
3160 goal color added to array 3 
3161 goal color added to array 3 
3162 goal color added to array 3 
3163 goal color added to array 3 
3164 goal color added to array 3 
3165 goal color added to array 3 
3166 goal color added to array 3 
3167 goal color added to array 3 
3168 goal color added to array 3 
3169 goal color added to array 3 
3170 goal color added to array 3 
3171 goal color added to array 3 
3172 goal color added to array 3 
3173 goal color added to array 3 
3174 goal color added to array 3 
3175 goal color added to array 3 
3176 goal color added to array 3 
3177 goal color added to array 3 
3178 goal color added to array 3 
3179 goal color added to array 3 
3180 goal color added to array 3 
3181 goal color added to array 3 
3182 goal color added to array 3 
3183 goal color added to array 3 
3184 goal color added to array 3 
3185 goal color added to array 3 
3186 goal color added to array 3 
3187 goal color added to array 3 
3188 goal color added to array 3 
3189 goal color added to array 3 
3190 goal color added to array 3 
3191 goal color added to array 3 
3192 goal color added to array 3 
3193 goal color added to array 3 
3194 goal color added to array 3 
3195 goal color added to array 3 
3196 goal color added to array 3 
3197 goal color added to array 3 
3198 goal color added to array 3 
3199 goal color added to array 3 
3200 goal color added to array 3 
3201 goal color added to array 3 
3202 goal color added to array 3 
3203 goal color added to array 3 
3204 goal color added to array 3 
3205 goal color added to array 3 
3206 goal color added to array 3 
3207 goal color added to array 3 
3208 goal color added to array 3 
3209 goal color added to array 3 
3210 goal color added to array 3 
3211 goal color added to array 3 
3212 goal color added to array 3 
3213 goal color added to array 3 
3214 goal color added to array 3 
3215 goal color added to array 3 
3216 goal color added to array 3 
3217 goal color added to array 3 
3218 goal color added to array 3 
3219 goal color added to array 3 
3220 goal color added to array 3 
3221 goal color added to array 3 
3222 goal color added to array 3 
3223 goal color added to array 3 
3224 goal color added to array 3 
3225 goal color added to array 3 
3226 goal color added to array 3 
3227 goal color added to array 3 
3228 goal color added to array 3 
3229 goal color added to array 3 
3230 goal color added to array 3 
3231 goal color added to array 3 
3232 goal color added to array 3 
3233 goal color added to array 3 
3234 goal color added to array 3 
3235 goal color added to array 3 
3236 goal color added to array 3 
3237 goal color added to array 3 
3238 goal color added to array 3 
3239 goal color added to array 3 
3240 goal color added to array 3 
3241 goal color added to array 3 
3242 goal color added to array 3 
3243 goal color added to array 3 
3244 goal color added to array 3 
3245 goal color added to array 3 
3246 goal color added to array 3 
3247 goal color added to array 3 
3248 goal color added to array 3 
3249 goal color added to array 3 
3250 goal color added to array 3 
3251 goal color added to array 3 
3252 goal color added to array 3 
3253 goal color added to array 3 
3254 goal color added to array 3 
3255 goal color added to array 3 
3256 goal color added to array 3 
3257 goal color added to array 3 
3258 goal color added to array 3 
3259 goal color added to array 3 
3260 goal color added to array 3 
3261 goal color added to array 3 
3262 goal color added to array 3 
3263 goal color added to array 3 
3264 goal color added to array 3 
3265 goal color added to array 3 
3266 goal color added to array 3 
3267 goal color added to array 3 
3268 goal color added to array 3 
3269 goal color added to array 3 
3270 goal color added to array 3 
3271 goal color added to array 3 
3272 goal color added to array 3 
3273 goal color added to array 3 
3274 goal color added to array 3 
3275 goal color added to array 3 
3276 goal color added to array 3 
3277 goal color added to array 3 
3278 goal color added to array 3 
3279 goal color added to array 3 
3280 goal color added to array 3 
3281 goal color added to array 3 
3282 goal color added to array 3 
3283 goal color added to array 3 
3284 goal color added to array 3 
3285 goal color added to array 3 
3286 goal color added to array 3 
3287 goal color added to array 3 
3288 goal color added to array 3 
3289 goal color added to array 3 
3290 goal color added to array 3 
3291 goal color added to array 3 
3292 goal color added to array 3 
3293 goal color added to array 3 
3294 goal color added to array 3 
3295 goal color added to array 3 
3296 goal color added to array 3 
3297 goal color added to array 3 
3298 goal color added to array 3 
3299 goal color added to array 3 
3300 goal color added to array 3 
3301 goal color added to array 3 
3302 goal color added to array 3 
3303 goal color added to array 3 
3304 goal color added to array 3 
3305 goal color added to array 3 
3306 goal color added to array 3 
3307 goal color added to array 3 
3308 goal color added to array 3 
3309 goal color added to array 3 
3310 goal color added to array 3 
3311 goal color added to array 3 
3312 goal color added to array 3 
3313 goal color added to array 3 
3314 goal color added to array 3 
3315 goal color added to array 3 
3316 goal color added to array 3 
3317 goal color added to array 3 
3318 goal color added to array 3 
3319 goal color added to array 3 
3320 goal color added to array 3 
3321 goal color added to array 3 
3322 goal color added to array 3 
3323 goal color added to array 3 
3324 goal color added to array 3 
3325 goal color added to array 3 
3326 goal color added to array 3 
3327 goal color added to array 3 
3328 goal color added to array 3 
3329 goal color added to array 3 
3330 goal color added to array 3 
3331 goal color added to array 3 
3332 goal color added to array 3 
3333 goal color added to array 3 
3334 goal color added to array 3 
3335 goal color added to array 3 
3336 goal color added to array 3 
3337 goal color added to array 3 
3338 goal color added to array 3 
3339 goal color added to array 3 
3340 goal color added to array 3 
3341 goal color added to array 3 
3342 goal color added to array 3 
3343 goal color added to array 3 
3344 goal color added to array 3 
3345 goal color added to array 3 
3346 goal color added to array 3 
3347 goal color added to array 3 
3348 goal color added to array 3 
3349 goal color added to array 3 
3350 goal color added to array 3 
3351 goal color added to array 3 
3352 goal color added to array 3 
3353 goal color added to array 3 
3354 goal color added to array 3 
3355 goal color added to array 3 
3356 goal color added to array 3 
3357 goal color added to array 3 
3358 goal color added to array 3 
3359 goal color added to array 3 
3360 goal color added to array 3 
3361 goal color added to array 3 
3362 goal color added to array 3 
3363 goal color added to array 3 
3364 goal color added to array 3 
3365 goal color added to array 3 
3366 goal color added to array 3 
3367 goal color added to array 3 
3368 goal color added to array 3 
3369 goal color added to array 3 
3370 goal color added to array 3 
3371 goal color added to array 3 
3372 goal color added to array 3 
3373 goal color added to array 3 
3374 goal color added to array 3 
3375 goal color added to array 3 
3376 goal color added to array 3 
3377 goal color added to array 3 
3378 goal color added to array 3 
3379 goal color added to array 3 
3380 goal color added to array 3 
3381 goal color added to array 3 
3382 goal color added to array 3 
3383 goal color added to array 3 
3384 goal color added to array 3 
3385 goal color added to array 3 
3386 goal color added to array 3 
3387 goal color added to array 3 
3388 goal color added to array 3 
3389 goal color added to array 3 
3390 goal color added to array 3 
3391 goal color added to array 3 
3392 goal color added to array 3 
3393 goal color added to array 3 
3394 goal color added to array 3 
3395 goal color added to array 3 
3396 goal color added to array 3 
3397 goal color added to array 3 
3398 goal color added to array 3 
3399 goal color added to array 3 
3400 goal color added to array 3 
3401 goal color added to array 3 
3402 goal color added to array 3 
3403 goal color added to array 3 
3404 goal color added to array 3 
3405 goal color added to array 3 
3406 goal color added to array 3 
3407 goal color added to array 3 
3408 goal color added to array 3 
3409 goal color added to array 3 
3410 goal color added to array 3 
3411 goal color added to array 3 
3412 goal color added to array 3 
3413 goal color added to array 3 
3414 goal color added to array 3 
3415 goal color added to array 3 
3416 goal color added to array 3 
3417 goal color added to array 3 
3418 goal color added to array 3 
3419 goal color added to array 3 
3420 goal color added to array 3 
3421 goal color added to array 3 
3422 goal color added to array 3 
3423 goal color added to array 3 
3424 goal color added to array 3 
3425 goal color added to array 3 
3426 goal color added to array 3 
3427 goal color added to array 3 
3428 goal color added to array 3 
3429 goal color added to array 3 
3430 goal color added to array 3 
3431 goal color added to array 3 
3432 goal color added to array 3 
3433 goal color added to array 3 
3434 goal color added to array 3 
3435 goal color added to array 3 
3436 goal color added to array 3 
3437 goal color added to array 3 
3438 goal color added to array 3 
3439 goal color added to array 3 
3440 goal color added to array 3 
3441 goal color added to array 3 
3442 goal color added to array 3 
3443 goal color added to array 3 
3444 goal color added to array 3 
3445 goal color added to array 3 
3446 goal color added to array 3 
3447 goal color added to array 3 
3448 goal color added to array 3 
3449 goal color added to array 3 
3450 goal color added to array 3 
3451 goal color added to array 3 
3452 goal color added to array 3 
3453 goal color added to array 3 
3454 goal color added to array 3 
3455 goal color added to array 3 
3456 goal color added to array 3 
3457 goal color added to array 3 
3458 goal color added to array 3 
3459 goal color added to array 3 
3460 goal color added to array 3 
3461 goal color added to array 3 
3462 goal color added to array 3 
3463 goal color added to array 3 
3464 goal color added to array 3 
3465 goal color added to array 3 
3466 goal color added to array 3 
3467 goal color added to array 3 
3468 goal color added to array 3 
3469 goal color added to array 3 
3470 goal color added to array 3 
3471 goal color added to array 3 
3472 goal color added to array 3 
3473 goal color added to array 3 
3474 goal color added to array 3 
3475 goal color added to array 3 
3476 goal color added to array 3 
3477 goal color added to array 3 
3478 goal color added to array 3 
3479 goal color added to array 3 
3480 goal color added to array 3 
3481 goal color added to array 3 
3482 goal color added to array 3 
3483 goal color added to array 3 
3484 goal color added to array 3 
3485 goal color added to array 3 
3486 goal color added to array 3 
3487 goal color added to array 3 
3488 goal color added to array 3 
3489 goal color added to array 3 
3490 goal color added to array 3 
3491 goal color added to array 3 
3492 goal color added to array 3 
3493 goal color added to array 3 
3494 goal color added to array 3 
3495 goal color added to array 3 
3496 goal color added to array 3 
3497 goal color added to array 3 
3498 goal color added to array 3 
3499 goal color added to array 3 
3500 goal color added to array 3 
3501 goal color added to array 3 
3502 goal color added to array 3 
3503 goal color added to array 3 
3504 goal color added to array 3 
3505 goal color added to array 3 
3506 goal color added to array 3 
3507 goal color added to array 3 
3508 goal color added to array 3 
3509 goal color added to array 3 
3510 goal color added to array 3 
3511 goal color added to array 3 
3512 goal color added to array 3 
3513 goal color added to array 3 
3514 goal color added to array 3 
3515 goal color added to array 3 
3516 goal color added to array 3 
3517 goal color added to array 3 
3518 goal color added to array 3 
3519 goal color added to array 3 
3520 goal color added to array 3 
3521 goal color added to array 3 
3522 goal color added to array 3 
3523 goal color added to array 3 
3524 goal color added to array 3 
3525 goal color added to array 3 
3526 goal color added to array 3 
3527 goal color added to array 3 
3528 goal color added to array 3 
3529 goal color added to array 3 
3530 goal color added to array 3 
3531 goal color added to array 3 
3532 goal color added to array 3 
3533 goal color added to array 3 
3534 goal color added to array 3 
3535 goal color added to array 3 
3536 goal color added to array 3 
3537 goal color added to array 3 
3538 goal color added to array 3 
3539 goal color added to array 3 
3540 goal color added to array 3 
3541 goal color added to array 3 
3542 goal color added to array 3 
3543 goal color added to array 3 
3544 goal color added to array 3 
3545 goal color added to array 3 
3546 goal color added to array 3 
3547 goal color added to array 3 
3548 goal color added to array 3 
3549 goal color added to array 3 
3550 goal color added to array 3 
3551 goal color added to array 3 
3552 goal color added to array 3 
3553 goal color added to array 3 
3554 goal color added to array 3 
3555 goal color added to array 3 
3556 goal color added to array 3 
3557 goal color added to array 3 
3558 goal color added to array 3 
3559 goal color added to array 3 
3560 goal color added to array 3 
3561 goal color added to array 3 
3562 goal color added to array 3 
3563 goal color added to array 3 
3564 goal color added to array 3 
3565 goal color added to array 3 
3566 goal color added to array 3 
3567 goal color added to array 3 
3568 goal color added to array 3 
3569 goal color added to array 3 
3570 goal color added to array 3 
3571 goal color added to array 3 
3572 goal color added to array 3 
3573 goal color added to array 3 
3574 goal color added to array 3 
3575 goal color added to array 3 
3576 goal color added to array 3 
3577 goal color added to array 3 
3578 goal color added to array 3 
3579 goal color added to array 3 
3580 goal color added to array 3 
3581 goal color added to array 3 
3582 goal color added to array 3 
3583 goal color added to array 3 
3584 goal color added to array 3 
3585 goal color added to array 3 
3586 goal color added to array 3 
3587 goal color added to array 3 
3588 goal color added to array 3 
3589 goal color added to array 3 
3590 goal color added to array 3 
3591 goal color added to array 3 
3592 goal color added to array 3 
3593 goal color added to array 3 
3594 goal color added to array 3 
3595 goal color added to array 3 
3596 goal color added to array 3 
3597 goal color added to array 3 
3598 goal color added to array 3 
3599 goal color added to array 3 
3600 goal color added to array 3 
3601 goal color added to array 3 
3602 goal color added to array 3 
3603 goal color added to array 3 
3604 goal color added to array 3 
3605 goal color added to array 3 
3606 goal color added to array 3 
3607 goal color added to array 3 
3608 goal color added to array 3 
3609 goal color added to array 3 
3610 goal color added to array 3 
3611 goal color added to array 3 
3612 goal color added to array 3 
3613 goal color added to array 3 
3614 goal color added to array 3 
3615 goal color added to array 3 
3616 goal color added to array 3 
3617 goal color added to array 3 
3618 goal color added to array 3 
3619 goal color added to array 3 
3620 goal color added to array 3 
3621 goal color added to array 3 
3622 goal color added to array 3 
3623 goal color added to array 3 
3624 goal color added to array 3 
3625 goal color added to array 3 
3626 goal color added to array 3 
3627 goal color added to array 3 
3628 goal color added to array 3 
3629 goal color added to array 3 
3630 goal color added to array 3 
3631 goal color added to array 3 
3632 goal color added to array 3 
3633 goal color added to array 3 
3634 goal color added to array 3 
3635 goal color added to array 3 
3636 goal color added to array 3 
3637 goal color added to array 3 
3638 goal color added to array 3 
3639 goal color added to array 3 
3640 goal color added to array 3 
3641 goal color added to array 3 
3642 goal color added to array 3 
3643 goal color added to array 3 
3644 goal color added to array 3 
3645 goal color added to array 3 
3646 goal color added to array 3 
3647 goal color added to array 3 
3648 goal color added to array 3 
3649 goal color added to array 3 
3650 goal color added to array 3 
3651 goal color added to array 3 
3652 goal color added to array 3 
3653 goal color added to array 3 
3654 goal color added to array 3 
3655 goal color added to array 3 
3656 goal color added to array 3 
3657 goal color added to array 3 
3658 goal color added to array 3 
3659 goal color added to array 3 
3660 goal color added to array 3 
3661 goal color added to array 3 
3662 goal color added to array 3 
3663 goal color added to array 3 
3664 goal color added to array 3 
3665 goal color added to array 3 
3666 goal color added to array 3 
3667 goal color added to array 3 
3668 goal color added to array 3 
3669 goal color added to array 3 
3670 goal color added to array 3 
3671 goal color added to array 3 
3672 goal color added to array 3 
3673 goal color added to array 3 
3674 goal color added to array 3 
3675 goal color added to array 3 
3676 goal color added to array 3 
3677 goal color added to array 3 
3678 goal color added to array 3 
3679 goal color added to array 3 
3680 goal color added to array 3 
3681 goal color added to array 3 
3682 goal color added to array 3 
3683 goal color added to array 3 
3684 goal color added to array 3 
3685 goal color added to array 3 
3686 goal color added to array 3 
3687 goal color added to array 3 
3688 goal color added to array 3 
3689 goal color added to array 3 
3690 goal color added to array 3 
3691 goal color added to array 3 
3692 goal color added to array 3 
3693 goal color added to array 3 
3694 goal color added to array 3 
3695 goal color added to array 3 
3696 goal color added to array 3 
3697 goal color added to array 3 
3698 goal color added to array 3 
3699 goal color added to array 3 
3700 goal color added to array 3 
3701 goal color added to array 3 
3702 goal color added to array 3 
3703 goal color added to array 3 
3704 goal color added to array 3 
3705 goal color added to array 3 
3706 goal color added to array 3 
3707 goal color added to array 3 
3708 goal color added to array 3 
3709 goal color added to array 3 
3710 goal color added to array 3 
3711 goal color added to array 3 
3712 goal color added to array 3 
3713 goal color added to array 3 
3714 goal color added to array 3 
3715 goal color added to array 3 
3716 goal color added to array 3 
3717 goal color added to array 3 
3718 goal color added to array 3 
3719 goal color added to array 3 
3720 goal color added to array 3 
3721 goal color added to array 3 
3722 goal color added to array 3 
3723 goal color added to array 3 
3724 goal color added to array 3 
3725 goal color added to array 3 
3726 goal color added to array 3 
3727 goal color added to array 3 
3728 goal color added to array 3 
3729 goal color added to array 3 
3730 goal color added to array 3 
3731 goal color added to array 3 
3732 goal color added to array 3 
3733 goal color added to array 3 
3734 goal color added to array 3 
3735 goal color added to array 3 
3736 goal color added to array 3 
3737 goal color added to array 3 
3738 goal color added to array 3 
3739 goal color added to array 3 
3740 goal color added to array 3 
3741 goal color added to array 3 
3742 goal color added to array 3 
3743 goal color added to array 3 
3744 goal color added to array 3 
3745 goal color added to array 3 
3746 goal color added to array 3 
3747 goal color added to array 3 
3748 goal color added to array 3 
3749 goal color added to array 3 
3750 goal color added to array 3 
3751 goal color added to array 3 
3752 goal color added to array 3 
3753 goal color added to array 3 
3754 goal color added to array 3 
3755 goal color added to array 3 
3756 goal color added to array 3 
3757 goal color added to array 3 
3758 goal color added to array 3 
3759 goal color added to array 3 
3760 goal color added to array 3 
3761 goal color added to array 3 
3762 goal color added to array 3 
3763 goal color added to array 3 
3764 goal color added to array 3 
3765 goal color added to array 3 
3766 goal color added to array 3 
3767 goal color added to array 3 
3768 goal color added to array 3 
3769 goal color added to array 3 
3770 goal color added to array 3 
3771 goal color added to array 3 
3772 goal color added to array 3 
3773 goal color added to array 3 
3774 goal color added to array 3 
3775 goal color added to array 3 
3776 goal color added to array 3 
3777 goal color added to array 3 
3778 goal color added to array 3 
3779 goal color added to array 3 
3780 goal color added to array 3 
3781 goal color added to array 3 
3782 goal color added to array 3 
3783 goal color added to array 3 
3784 goal color added to array 3 
3785 goal color added to array 3 
3786 goal color added to array 3 
3787 goal color added to array 3 
3788 goal color added to array 3 
3789 goal color added to array 3 
3790 goal color added to array 3 
3791 goal color added to array 3 
3792 goal color added to array 3 
3793 goal color added to array 3 
3794 goal color added to array 3 
3795 goal color added to array 3 
3796 goal color added to array 3 
3797 goal color added to array 3 
3798 goal color added to array 3 
3799 goal color added to array 3 
3800 goal color added to array 3 
3801 goal color added to array 3 
3802 goal color added to array 3 
3803 goal color added to array 3 
3804 goal color added to array 3 
3805 goal color added to array 3 
3806 goal color added to array 3 
3807 goal color added to array 3 
3808 goal color added to array 3 
3809 goal color added to array 3 
3810 goal color added to array 3 
3811 goal color added to array 3 
3812 goal color added to array 3 
3813 goal color added to array 3 
3814 goal color added to array 3 
3815 goal color added to array 3 
3816 goal color added to array 3 
3817 goal color added to array 3 
3818 goal color added to array 3 
3819 goal color added to array 3 
3820 goal color added to array 3 
3821 goal color added to array 3 
3822 goal color added to array 3 
3823 goal color added to array 3 
3824 goal color added to array 3 
3825 goal color added to array 3 
3826 goal color added to array 3 
3827 goal color added to array 3 
3828 goal color added to array 3 
3829 goal color added to array 3 
3830 goal color added to array 3 
3831 goal color added to array 3 
3832 goal color added to array 3 
3833 goal color added to array 3 
3834 goal color added to array 3 
3835 goal color added to array 3 
3836 goal color added to array 3 
3837 goal color added to array 3 
3838 goal color added to array 3 
3839 goal color added to array 3 
3840 goal color added to array 3 
3841 goal color added to array 3 
3842 goal color added to array 3 
3843 goal color added to array 3 
3844 goal color added to array 3 
3845 goal color added to array 3 
3846 goal color added to array 3 
3847 goal color added to array 3 
3848 goal color added to array 3 
3849 goal color added to array 3 
3850 goal color added to array 3 
3851 goal color added to array 3 
3852 goal color added to array 3 
3853 goal color added to array 3 
3854 goal color added to array 3 
3855 goal color added to array 3 
3856 goal color added to array 3 
3857 goal color added to array 3 
3858 goal color added to array 3 
3859 goal color added to array 3 
3860 goal color added to array 3 
3861 goal color added to array 3 
3862 goal color added to array 3 
3863 goal color added to array 3 
3864 goal color added to array 3 
3865 goal color added to array 3 
3866 goal color added to array 3 
3867 goal color added to array 3 
3868 goal color added to array 3 
3869 goal color added to array 3 
3870 goal color added to array 3 
3871 goal color added to array 3 
3872 goal color added to array 3 
3873 goal color added to array 3 
3874 goal color added to array 3 
3875 goal color added to array 3 
3876 goal color added to array 3 
3877 goal color added to array 3 
3878 goal color added to array 3 
3879 goal color added to array 3 
3880 goal color added to array 3 
3881 goal color added to array 3 
3882 goal color added to array 3 
3883 goal color added to array 3 
3884 goal color added to array 3 
3885 goal color added to array 3 
3886 goal color added to array 3 
3887 goal color added to array 3 
3888 goal color added to array 3 
3889 goal color added to array 3 
3890 goal color added to array 3 
3891 goal color added to array 3 
3892 goal color added to array 3 
3893 goal color added to array 3 
3894 goal color added to array 3 
3895 goal color added to array 3 
3896 goal color added to array 3 
3897 goal color added to array 3 
3898 goal color added to array 3 
3899 goal color added to array 3 
3900 goal color added to array 3 
3901 goal color added to array 3 
3902 goal color added to array 3 
3903 goal color added to array 3 
3904 goal color added to array 3 
3905 goal color added to array 3 
3906 goal color added to array 3 
3907 goal color added to array 3 
3908 goal color added to array 3 
3909 goal color added to array 3 
3910 goal color added to array 3 
3911 goal color added to array 3 
3912 goal color added to array 3 
3913 goal color added to array 3 
3914 goal color added to array 3 
3915 goal color added to array 3 
3916 goal color added to array 3 
3917 goal color added to array 3 
3918 goal color added to array 3 
3919 goal color added to array 3 
3920 goal color added to array 3 
3921 goal color added to array 3 
3922 goal color added to array 3 
3923 goal color added to array 3 
3924 goal color added to array 3 
3925 goal color added to array 3 
3926 goal color added to array 3 
3927 goal color added to array 3 
3928 goal color added to array 3 
3929 goal color added to array 3 
3930 goal color added to array 3 
3931 goal color added to array 3 
3932 goal color added to array 3 
3933 goal color added to array 3 
3934 goal color added to array 3 
3935 goal color added to array 3 
3936 goal color added to array 3 
3937 goal color added to array 3 
3938 goal color added to array 3 
3939 goal color added to array 3 
3940 goal color added to array 3 
3941 goal color added to array 3 
3942 goal color added to array 3 
3943 goal color added to array 3 
3944 goal color added to array 3 
3945 goal color added to array 3 
3946 goal color added to array 3 
3947 goal color added to array 3 
3948 goal color added to array 3 
3949 goal color added to array 3 
3950 goal color added to array 3 
3951 goal color added to array 3 
3952 goal color added to array 3 
3953 goal color added to array 3 
3954 goal color added to array 3 
3955 goal color added to array 3 
3956 goal color added to array 3 
3957 goal color added to array 3 
3958 goal color added to array 3 
3959 goal color added to array 3 
3960 goal color added to array 3 
3961 goal color added to array 3 
3962 goal color added to array 3 
3963 goal color added to array 3 
3964 goal color added to array 3 
3965 goal color added to array 3 
3966 goal color added to array 3 
3967 goal color added to array 3 
3968 goal color added to array 3 
3969 goal color added to array 3 
3970 goal color added to array 3 
3971 goal color added to array 3 
3972 goal color added to array 3 
3973 goal color added to array 3 
3974 goal color added to array 3 
3975 goal color added to array 3 
3976 goal color added to array 3 
3977 goal color added to array 3 
3978 goal color added to array 3 
3979 goal color added to array 3 
3980 goal color added to array 3 
3981 goal color added to array 3 
3982 goal color added to array 3 
3983 goal color added to array 3 
3984 goal color added to array 3 
3985 goal color added to array 3 
3986 goal color added to array 3 
3987 goal color added to array 3 
3988 goal color added to array 3 
3989 goal color added to array 3 
3990 goal color added to array 3 
3991 goal color added to array 3 
3992 goal color added to array 3 
3993 goal color added to array 3 
3994 goal color added to array 3 
3995 goal color added to array 3 
3996 goal color added to array 3 
3997 goal color added to array 3 
3998 goal color added to array 3 
3999 goal color added to array 3 
4000 goal color added to array 3 
4001 goal color added to array 3 
4002 goal color added to array 3 
4003 goal color added to array 3 
4004 goal color added to array 3 
4005 goal color added to array 3 
4006 goal color added to array 3 
4007 goal color added to array 3 
4008 goal color added to array 3 
4009 goal color added to array 3 
4010 goal color added to array 3 
4011 goal color added to array 3 
4012 goal color added to array 3 
4013 goal color added to array 3 
4014 goal color added to array 3 
4015 goal color added to array 3 
4016 goal color added to array 3 
4017 goal color added to array 3 
4018 goal color added to array 3 
4019 goal color added to array 3 
4020 goal color added to array 3 
4021 goal color added to array 3 
4022 goal color added to array 3 
4023 goal color added to array 3 
4024 goal color added to array 3 
4025 goal color added to array 3 
4026 goal color added to array 3 
4027 goal color added to array 3 
4028 goal color added to array 3 
4029 goal color added to array 3 
4030 goal color added to array 3 
4031 goal color added to array 3 
4032 goal color added to array 3 
4033 goal color added to array 3 
4034 goal color added to array 3 
4035 goal color added to array 3 
4036 goal color added to array 3 
4037 goal color added to array 3 
4038 goal color added to array 3 
4039 goal color added to array 3 
4040 goal color added to array 3 
4041 goal color added to array 3 
4042 goal color added to array 3 
4043 goal color added to array 3 
4044 goal color added to array 3 
4045 goal color added to array 3 
4046 goal color added to array 3 
4047 goal color added to array 3 
4048 goal color added to array 3 
4049 goal color added to array 3 
4050 goal color added to array 3 
4051 goal color added to array 3 
4052 goal color added to array 3 
4053 goal color added to array 3 
4054 goal color added to array 3 
4055 goal color added to array 3 
4056 goal color added to array 3 
4057 goal color added to array 3 
4058 goal color added to array 3 
4059 goal color added to array 3 
4060 goal color added to array 3 
4061 goal color added to array 3 
4062 goal color added to array 3 
4063 goal color added to array 3 
4064 goal color added to array 3 
4065 goal color added to array 3 
4066 goal color added to array 3 
4067 goal color added to array 3 
4068 goal color added to array 3 
4069 goal color added to array 3 
4070 goal color added to array 3 
4071 goal color added to array 3 
4072 goal color added to array 3 
4073 goal color added to array 3 
4074 goal color added to array 3 
4075 goal color added to array 3 
4076 goal color added to array 3 
4077 goal color added to array 3 
4078 goal color added to array 3 
4079 goal color added to array 3 
4080 goal color added to array 3 
4081 goal color added to array 3 
4082 goal color added to array 3 
4083 goal color added to array 3 
4084 goal color added to array 3 
4085 goal color added to array 3 
4086 goal color added to array 3 
4087 goal color added to array 3 
4088 goal color added to array 3 
4089 goal color added to array 3 
4090 goal color added to array 3 
4091 goal color added to array 3 
4092 goal color added to array 3 
4093 goal color added to array 3 
4094 goal color added to array 3 
4095 goal color added to array 3 
4096 goal color added to array 3 
4097 goal color added to array 3 
4098 goal color added to array 3 
4099 goal color added to array 3 
4100 goal color added to array 3 
4101 goal color added to array 3 
4102 goal color added to array 3 
4103 goal color added to array 3 
4104 goal color added to array 3 
4105 goal color added to array 3 
4106 goal color added to array 3 
4107 goal color added to array 3 
4108 goal color added to array 3 
4109 goal color added to array 3 
4110 goal color added to array 3 
4111 goal color added to array 3 
4112 goal color added to array 3 
4113 goal color added to array 3 
4114 goal color added to array 3 
4115 goal color added to array 3 
4116 goal color added to array 3 
4117 goal color added to array 3 
4118 goal color added to array 3 
4119 goal color added to array 3 
4120 goal color added to array 3 
4121 goal color added to array 3 
4122 goal color added to array 3 
4123 goal color added to array 3 
4124 goal color added to array 3 
4125 goal color added to array 3 
4126 goal color added to array 3 
4127 goal color added to array 3 
4128 goal color added to array 3 
4129 goal color added to array 3 
4130 goal color added to array 3 
4131 goal color added to array 3 
4132 goal color added to array 3 
4133 goal color added to array 3 
4134 goal color added to array 3 
4135 goal color added to array 3 
4136 goal color added to array 3 
4137 goal color added to array 3 
4138 goal color added to array 3 
4139 goal color added to array 3 
4140 goal color added to array 3 
4141 goal color added to array 3 
4142 goal color added to array 3 
4143 goal color added to array 3 
4144 goal color added to array 3 
4145 goal color added to array 3 
4146 goal color added to array 3 
4147 goal color added to array 3 
4148 goal color added to array 3 
4149 goal color added to array 3 
4150 goal color added to array 3 
4151 goal color added to array 3 
4152 goal color added to array 3 
4153 goal color added to array 3 
4154 goal color added to array 3 
4155 goal color added to array 3 
4156 goal color added to array 3 
4157 goal color added to array 3 
4158 goal color added to array 3 
4159 goal color added to array 3 
4160 goal color added to array 3 
4161 goal color added to array 3 
4162 goal color added to array 3 
4163 goal color added to array 3 
4164 goal color added to array 3 
4165 goal color added to array 3 
4166 goal color added to array 3 
4167 goal color added to array 3 
4168 goal color added to array 3 
4169 goal color added to array 3 
4170 goal color added to array 3 
4171 goal color added to array 3 
4172 goal color added to array 3 
4173 goal color added to array 3 
4174 goal color added to array 3 
4175 goal color added to array 3 
4176 goal color added to array 3 
4177 goal color added to array 3 
4178 goal color added to array 3 
4179 goal color added to array 3 
4180 goal color added to array 3 
4181 goal color added to array 3 
4182 goal color added to array 3 
4183 goal color added to array 3 
4184 goal color added to array 3 
4185 goal color added to array 3 
4186 goal color added to array 3 
4187 goal color added to array 3 
4188 goal color added to array 3 
4189 goal color added to array 3 
4190 goal color added to array 3 
4191 goal color added to array 3 
4192 goal color added to array 3 
4193 goal color added to array 3 
4194 goal color added to array 3 
4195 goal color added to array 3 
4196 goal color added to array 3 
4197 goal color added to array 3 
4198 goal color added to array 3 
4199 goal color added to array 3 
4200 goal color added to array 3 
4201 goal color added to array 3 
4202 goal color added to array 3 
4203 goal color added to array 3 
4204 goal color added to array 3 
4205 goal color added to array 3 
4206 goal color added to array 3 
4207 goal color added to array 3 
4208 goal color added to array 3 
4209 goal color added to array 3 
4210 goal color added to array 3 
4211 goal color added to array 3 
4212 goal color added to array 3 
4213 goal color added to array 3 
4214 goal color added to array 3 
4215 goal color added to array 3 
4216 goal color added to array 3 
4217 goal color added to array 3 
4218 goal color added to array 3 
4219 goal color added to array 3 
4220 goal color added to array 3 
4221 goal color added to array 3 
4222 goal color added to array 3 
4223 goal color added to array 3 
4224 goal color added to array 3 
4225 goal color added to array 3 
4226 goal color added to array 3 
4227 goal color added to array 3 
4228 goal color added to array 3 
4229 goal color added to array 3 
4230 goal color added to array 3 
4231 goal color added to array 3 
4232 goal color added to array 3 
4233 goal color added to array 3 
4234 goal color added to array 3 
4235 goal color added to array 3 
4236 goal color added to array 3 
4237 goal color added to array 3 
4238 goal color added to array 3 
4239 goal color added to array 3 
4240 goal color added to array 3 
4241 goal color added to array 3 
4242 goal color added to array 3 
4243 goal color added to array 3 
4244 goal color added to array 3 
4245 goal color added to array 3 
4246 goal color added to array 3 
4247 goal color added to array 3 
4248 goal color added to array 3 
4249 goal color added to array 3 
4250 goal color added to array 3 
4251 goal color added to array 3 
4252 goal color added to array 3 
4253 goal color added to array 3 
4254 goal color added to array 3 
4255 goal color added to array 3 
4256 goal color added to array 3 
4257 goal color added to array 3 
4258 goal color added to array 3 
4259 goal color added to array 3 
4260 goal color added to array 3 
4261 goal color added to array 3 
4262 goal color added to array 3 
4263 goal color added to array 3 
4264 goal color added to array 3 
4265 goal color added to array 3 
4266 goal color added to array 3 
4267 goal color added to array 3 
4268 goal color added to array 3 
4269 goal color added to array 3 
4270 goal color added to array 3 
4271 goal color added to array 3 
4272 goal color added to array 3 
4273 goal color added to array 3 
4274 goal color added to array 3 
4275 goal color added to array 3 
4276 goal color added to array 3 
4277 goal color added to array 3 
4278 goal color added to array 3 
4279 goal color added to array 3 
4280 goal color added to array 3 
4281 goal color added to array 3 
4282 goal color added to array 3 
4283 goal color added to array 3 
4284 goal color added to array 3 
4285 goal color added to array 3 
4286 goal color added to array 3 
4287 goal color added to array 3 
4288 goal color added to array 3 
4289 goal color added to array 3 
4290 goal color added to array 3 
4291 goal color added to array 3 
4292 goal color added to array 3 
4293 goal color added to array 3 
4294 goal color added to array 3 
4295 goal color added to array 3 
4296 goal color added to array 3 
4297 goal color added to array 3 
4298 goal color added to array 3 
4299 goal color added to array 3 
4300 goal color added to array 3 
4301 goal color added to array 3 
4302 goal color added to array 3 
4303 goal color added to array 3 
4304 goal color added to array 3 
4305 goal color added to array 3 
4306 goal color added to array 3 
4307 goal color added to array 3 
4308 goal color added to array 3 
4309 goal color added to array 3 
4310 goal color added to array 3 
4311 goal color added to array 3 
4312 goal color added to array 3 
4313 goal color added to array 3 
4314 goal color added to array 3 
4315 goal color added to array 3 
4316 goal color added to array 3 
4317 goal color added to array 3 
4318 goal color added to array 3 
4319 goal color added to array 3 
4320 goal color added to array 3 
4321 goal color added to array 3 
4322 goal color added to array 3 
4323 goal color added to array 3 
4324 goal color added to array 3 
4325 goal color added to array 3 
4326 goal color added to array 3 
4327 goal color added to array 3 
4328 goal color added to array 3 
4329 goal color added to array 3 
4330 goal color added to array 3 
4331 goal color added to array 3 
4332 goal color added to array 3 
4333 goal color added to array 3 
4334 goal color added to array 3 
4335 goal color added to array 3 
4336 goal color added to array 3 
4337 goal color added to array 3 
4338 goal color added to array 3 
4339 goal color added to array 3 
4340 goal color added to array 3 
4341 goal color added to array 3 
4342 goal color added to array 3 
4343 goal color added to array 3 
4344 goal color added to array 3 
4345 goal color added to array 3 
4346 goal color added to array 3 
4347 goal color added to array 3 
4348 goal color added to array 3 
4349 goal color added to array 3 
4350 goal color added to array 3 
4351 goal color added to array 3 
4352 goal color added to array 3 
4353 goal color added to array 3 
4354 goal color added to array 3 
4355 goal color added to array 3 
4356 goal color added to array 3 
4357 goal color added to array 3 
4358 goal color added to array 3 
4359 goal color added to array 3 
4360 goal color added to array 3 
4361 goal color added to array 3 
4362 goal color added to array 3 
4363 goal color added to array 3 
4364 goal color added to array 3 
4365 goal color added to array 3 
4366 goal color added to array 3 
4367 goal color added to array 3 
4368 goal color added to array 3 
4369 goal color added to array 3 
4370 goal color added to array 3 
4371 goal color added to array 3 
4372 goal color added to array 3 
4373 goal color added to array 3 
4374 goal color added to array 3 
4375 goal color added to array 3 
4376 goal color added to array 3 
4377 goal color added to array 3 
4378 goal color added to array 3 
4379 goal color added to array 3 
4380 goal color added to array 3 
4381 goal color added to array 3 
4382 goal color added to array 3 
4383 goal color added to array 3 
4384 goal color added to array 3 
4385 goal color added to array 3 
4386 goal color added to array 3 
4387 goal color added to array 3 
4388 goal color added to array 3 
4389 goal color added to array 3 
4390 goal color added to array 3 
4391 goal color added to array 3 
4392 goal color added to array 3 
4393 goal color added to array 3 
4394 goal color added to array 3 
4395 goal color added to array 3 
4396 goal color added to array 3 
4397 goal color added to array 3 
4398 goal color added to array 3 
4399 goal color added to array 3 
4400 goal color added to array 3 
4401 goal color added to array 3 
4402 goal color added to array 3 
4403 goal color added to array 3 
4404 goal color added to array 3 
4405 goal color added to array 3 
4406 goal color added to array 3 
4407 goal color added to array 3 
4408 goal color added to array 3 
4409 goal color added to array 3 
4410 goal color added to array 3 
4411 goal color added to array 3 
4412 goal color added to array 3 
4413 goal color added to array 3 
4414 goal color added to array 3 
4415 goal color added to array 3 
4416 goal color added to array 3 
4417 goal color added to array 3 
4418 goal color added to array 3 
4419 goal color added to array 3 
4420 goal color added to array 3 
4421 goal color added to array 3 
4422 goal color added to array 3 
4423 goal color added to array 3 
4424 goal color added to array 3 
4425 goal color added to array 3 
4426 goal color added to array 3 
4427 goal color added to array 3 
4428 goal color added to array 3 
4429 goal color added to array 3 
4430 goal color added to array 3 
4431 goal color added to array 3 
4432 goal color added to array 3 
4433 goal color added to array 3 
4434 goal color added to array 3 
4435 goal color added to array 3 
4436 goal color added to array 3 
4437 goal color added to array 3 
4438 goal color added to array 3 
4439 goal color added to array 3 
4440 goal color added to array 3 
4441 goal color added to array 3 
4442 goal color added to array 3 
4443 goal color added to array 3 
4444 goal color added to array 3 
4445 goal color added to array 3 
4446 goal color added to array 3 
4447 goal color added to array 3 
4448 goal color added to array 3 
4449 goal color added to array 3 
4450 goal color added to array 3 
4451 goal color added to array 3 
4452 goal color added to array 3 
4453 goal color added to array 3 
4454 goal color added to array 3 
4455 goal color added to array 3 
4456 goal color added to array 3 
4457 goal color added to array 3 
4458 goal color added to array 3 
4459 goal color added to array 3 
4460 goal color added to array 3 
4461 goal color added to array 3 
4462 goal color added to array 3 
4463 goal color added to array 3 
4464 goal color added to array 3 
4465 goal color added to array 3 
4466 goal color added to array 3 
4467 goal color added to array 3 
4468 goal color added to array 3 
4469 goal color added to array 3 
4470 goal color added to array 3 
4471 goal color added to array 3 
4472 goal color added to array 3 
4473 goal color added to array 3 
4474 goal color added to array 3 
4475 goal color added to array 3 
4476 goal color added to array 3 
4477 goal color added to array 3 
4478 goal color added to array 3 
4479 goal color added to array 3 
4480 goal color added to array 3 
4481 goal color added to array 3 
4482 goal color added to array 3 
4483 goal color added to array 3 
4484 goal color added to array 3 
4485 goal color added to array 3 
4486 goal color added to array 3 
4487 goal color added to array 3 
4488 goal color added to array 3 
4489 goal color added to array 3 
4490 goal color added to array 3 
4491 goal color added to array 3 
4492 goal color added to array 3 
4493 goal color added to array 3 
4494 goal color added to array 3 
4495 goal color added to array 3 
4496 goal color added to array 3 
4497 goal color added to array 3 
4498 goal color added to array 3 
4499 goal color added to array 3 
4500 goal color added to array 3 
4501 goal color added to array 3 
4502 goal color added to array 3 
4503 goal color added to array 3 
4504 goal color added to array 3 
4505 goal color added to array 3 
4506 goal color added to array 3 
4507 goal color added to array 3 
4508 goal color added to array 3 
4509 goal color added to array 3 
4510 goal color added to array 3 
4511 goal color added to array 3 
4512 goal color added to array 3 
4513 goal color added to array 3 
4514 goal color added to array 3 
4515 goal color added to array 3 
4516 goal color added to array 3 
4517 goal color added to array 3 
4518 goal color added to array 3 
4519 goal color added to array 3 
4520 goal color added to array 3 
4521 goal color added to array 3 
4522 goal color added to array 3 
4523 goal color added to array 3 
4524 goal color added to array 3 
4525 goal color added to array 3 
4526 goal color added to array 3 
4527 goal color added to array 3 
4528 goal color added to array 3 
4529 goal color added to array 3 
4530 goal color added to array 3 
4531 goal color added to array 3 
4532 goal color added to array 3 
4533 goal color added to array 3 
4534 goal color added to array 3 
4535 goal color added to array 3 
4536 goal color added to array 3 
4537 goal color added to array 3 
4538 goal color added to array 3 
4539 goal color added to array 3 
4540 goal color added to array 3 
4541 goal color added to array 3 
4542 goal color added to array 3 
4543 goal color added to array 3 
4544 goal color added to array 3 
4545 goal color added to array 3 
4546 goal color added to array 3 
4547 goal color added to array 3 
4548 goal color added to array 3 
4549 goal color added to array 3 
4550 goal color added to array 3 
4551 goal color added to array 3 
4552 goal color added to array 3 
4553 goal color added to array 3 
4554 goal color added to array 3 
4555 goal color added to array 3 
4556 goal color added to array 3 
4557 goal color added to array 3 
4558 goal color added to array 3 
4559 goal color added to array 3 
4560 goal color added to array 3 
4561 goal color added to array 3 
4562 goal color added to array 3 
4563 goal color added to array 3 
4564 goal color added to array 3 
4565 goal color added to array 3 
4566 goal color added to array 3 
4567 goal color added to array 3 
4568 goal color added to array 3 
4569 goal color added to array 3 
4570 goal color added to array 3 
4571 goal color added to array 3 
4572 goal color added to array 3 
4573 goal color added to array 3 
4574 goal color added to array 3 
4575 goal color added to array 3 
4576 goal color added to array 3 
4577 goal color added to array 3 
4578 goal color added to array 3 
4579 goal color added to array 3 
4580 goal color added to array 3 
4581 goal color added to array 3 
4582 goal color added to array 3 
4583 goal color added to array 3 
4584 goal color added to array 3 
4585 goal color added to array 3 
4586 goal color added to array 3 
4587 goal color added to array 3 
4588 goal color added to array 3 
4589 goal color added to array 3 
4590 goal color added to array 3 
4591 goal color added to array 3 
4592 goal color added to array 3 
4593 goal color added to array 3 
4594 goal color added to array 3 
4595 goal color added to array 3 
4596 goal color added to array 3 
4597 goal color added to array 3 
4598 goal color added to array 3 
4599 goal color added to array 3 
4600 goal color added to array 3 
4601 goal color added to array 3 
4602 goal color added to array 3 
4603 goal color added to array 3 
4604 goal color added to array 3 
4605 goal color added to array 3 
4606 goal color added to array 3 
4607 goal color added to array 3 
4608 goal color added to array 3 
4609 goal color added to array 3 
4610 goal color added to array 3 
4611 goal color added to array 3 
4612 goal color added to array 3 
4613 goal color added to array 3 
4614 goal color added to array 3 
4615 goal color added to array 3 
4616 goal color added to array 3 
4617 goal color added to array 3 
4618 goal color added to array 3 
4619 goal color added to array 3 
4620 goal color added to array 3 
4621 goal color added to array 3 
4622 goal color added to array 3 
4623 goal color added to array 3 
4624 goal color added to array 3 
4625 goal color added to array 3 
4626 goal color added to array 3 
4627 goal color added to array 3 
4628 goal color added to array 3 
4629 goal color added to array 3 
4630 goal color added to array 3 
4631 goal color added to array 3 
4632 goal color added to array 3 
4633 goal color added to array 3 
4634 goal color added to array 3 
4635 goal color added to array 3 
4636 goal color added to array 3 
4637 goal color added to array 3 
4638 goal color added to array 3 
4639 goal color added to array 3 
4640 goal color added to array 3 
4641 goal color added to array 3 
4642 goal color added to array 3 
4643 goal color added to array 3 
4644 goal color added to array 3 
4645 goal color added to array 3 
4646 goal color added to array 3 
4647 goal color added to array 3 
4648 goal color added to array 3 
4649 goal color added to array 3 
4650 goal color added to array 3 
4651 goal color added to array 3 
4652 goal color added to array 3 
4653 goal color added to array 3 
4654 goal color added to array 3 
4655 goal color added to array 3 
4656 goal color added to array 3 
4657 goal color added to array 3 
4658 goal color added to array 3 
4659 goal color added to array 3 
4660 goal color added to array 3 
4661 goal color added to array 3 
4662 goal color added to array 3 
4663 goal color added to array 3 
4664 goal color added to array 3 
4665 goal color added to array 3 
4666 goal color added to array 3 
4667 goal color added to array 3 
4668 goal color added to array 3 
4669 goal color added to array 3 
4670 goal color added to array 3 
4671 goal color added to array 3 
4672 goal color added to array 3 
4673 goal color added to array 3 
4674 goal color added to array 3 
4675 goal color added to array 3 
4676 goal color added to array 3 
4677 goal color added to array 3 
4678 goal color added to array 3 
4679 goal color added to array 3 
4680 goal color added to array 3 
4681 goal color added to array 3 
4682 goal color added to array 3 
4683 goal color added to array 3 
4684 goal color added to array 3 
4685 goal color added to array 3 
4686 goal color added to array 3 
4687 goal color added to array 3 
4688 goal color added to array 3 
4689 goal color added to array 3 
4690 goal color added to array 3 
4691 goal color added to array 3 
4692 goal color added to array 3 
4693 goal color added to array 3 
4694 goal color added to array 3 
4695 goal color added to array 3 
4696 goal color added to array 3 
4697 goal color added to array 3 
4698 goal color added to array 3 
4699 goal color added to array 3 
4700 goal color added to array 3 
4701 goal color added to array 3 
4702 goal color added to array 3 
4703 goal color added to array 3 
4704 goal color added to array 3 
4705 goal color added to array 3 
4706 goal color added to array 3 
4707 goal color added to array 3 
4708 goal color added to array 3 
4709 goal color added to array 3 
4710 goal color added to array 3 
4711 goal color added to array 3 
4712 goal color added to array 3 
4713 goal color added to array 3 
4714 goal color added to array 3 
4715 goal color added to array 3 
4716 goal color added to array 3 
4717 goal color added to array 3 
4718 goal color added to array 3 
4719 goal color added to array 3 
4720 goal color added to array 3 
4721 goal color added to array 3 
4722 goal color added to array 3 
4723 goal color added to array 3 
4724 goal color added to array 3 
4725 goal color added to array 3 
4726 goal color added to array 3 
4727 goal color added to array 3 
4728 goal color added to array 3 
4729 goal color added to array 3 
4730 goal color added to array 3 
4731 goal color added to array 3 
4732 goal color added to array 3 
4733 goal color added to array 3 
4734 goal color added to array 3 
4735 goal color added to array 3 
4736 goal color added to array 3 
4737 goal color added to array 3 
4738 goal color added to array 3 
4739 goal color added to array 3 
4740 goal color added to array 3 
4741 goal color added to array 3 
4742 goal color added to array 3 
4743 goal color added to array 3 
4744 goal color added to array 3 
4745 goal color added to array 3 
4746 goal color added to array 3 
4747 goal color added to array 3 
4748 goal color added to array 3 
4749 goal color added to array 3 
4750 goal color added to array 3 
4751 goal color added to array 3 
4752 goal color added to array 3 
4753 goal color added to array 3 
4754 goal color added to array 3 
4755 goal color added to array 3 
4756 goal color added to array 3 
4757 goal color added to array 3 
4758 goal color added to array 3 
4759 goal color added to array 3 
4760 goal color added to array 3 
4761 goal color added to array 3 
4762 goal color added to array 3 
4763 goal color added to array 3 
4764 goal color added to array 3 
4765 goal color added to array 3 
4766 goal color added to array 3 
4767 goal color added to array 3 
4768 goal color added to array 3 
4769 goal color added to array 3 
4770 goal color added to array 3 
4771 goal color added to array 3 
4772 goal color added to array 3 
4773 goal color added to array 3 
4774 goal color added to array 3 
4775 goal color added to array 3 
4776 goal color added to array 3 
4777 goal color added to array 3 
4778 goal color added to array 3 
4779 goal color added to array 3 
4780 goal color added to array 3 
4781 goal color added to array 3 
4782 goal color added to array 3 
4783 goal color added to array 3 
4784 goal color added to array 3 
4785 goal color added to array 3 
4786 goal color added to array 3 
4787 goal color added to array 3 
4788 goal color added to array 3 
4789 goal color added to array 3 
4790 goal color added to array 3 
4791 goal color added to array 3 
4792 goal color added to array 3 
4793 goal color added to array 3 
4794 goal color added to array 3 
4795 goal color added to array 3 
4796 goal color added to array 3 
4797 goal color added to array 3 
4798 goal color added to array 3 
4799 goal color added to array 3 
4800 goal color added to array 3 
4801 goal color added to array 3 
4802 goal color added to array 3 
4803 goal color added to array 3 
4804 goal color added to array 3 
4805 goal color added to array 3 
4806 goal color added to array 3 
4807 goal color added to array 3 
4808 goal color added to array 3 
4809 goal color added to array 3 
4810 goal color added to array 3 
4811 goal color added to array 3 
4812 goal color added to array 3 
4813 goal color added to array 3 
4814 goal color added to array 3 
4815 goal color added to array 3 
4816 goal color added to array 3 
4817 goal color added to array 3 
4818 goal color added to array 3 
4819 goal color added to array 3 
4820 goal color added to array 3 
4821 goal color added to array 3 
4822 goal color added to array 3 
4823 goal color added to array 3 
4824 goal color added to array 3 
4825 goal color added to array 3 
4826 goal color added to array 3 
4827 goal color added to array 3 
4828 goal color added to array 3 
4829 goal color added to array 3 
4830 goal color added to array 3 
4831 goal color added to array 3 
4832 goal color added to array 3 
4833 goal color added to array 3 
4834 goal color added to array 3 
4835 goal color added to array 3 
4836 goal color added to array 3 
4837 goal color added to array 3 
4838 goal color added to array 3 
4839 goal color added to array 3 
4840 goal color added to array 3 
4841 goal color added to array 3 
4842 goal color added to array 3 
4843 goal color added to array 3 
4844 goal color added to array 3 
4845 goal color added to array 3 
4846 goal color added to array 3 
4847 goal color added to array 3 
4848 goal color added to array 3 
4849 goal color added to array 3 
4850 goal color added to array 3 
4851 goal color added to array 3 
4852 goal color added to array 3 
4853 goal color added to array 3 
4854 goal color added to array 3 
4855 goal color added to array 3 
4856 goal color added to array 3 
4857 goal color added to array 3 
4858 goal color added to array 3 
4859 goal color added to array 3 
4860 goal color added to array 3 
4861 goal color added to array 3 
4862 goal color added to array 3 
4863 goal color added to array 3 
4864 goal color added to array 3 
4865 goal color added to array 3 
4866 goal color added to array 3 
4867 goal color added to array 3 
4868 goal color added to array 3 
4869 goal color added to array 3 
4870 goal color added to array 3 
4871 goal color added to array 3 
4872 goal color added to array 3 
4873 goal color added to array 3 
4874 goal color added to array 3 
4875 goal color added to array 3 
4876 goal color added to array 3 
4877 goal color added to array 3 
4878 goal color added to array 3 
4879 goal color added to array 3 
4880 goal color added to array 3 
4881 goal color added to array 3 
4882 goal color added to array 3 
4883 goal color added to array 3 
4884 goal color added to array 3 
4885 goal color added to array 3 
4886 goal color added to array 3 
4887 goal color added to array 3 
4888 goal color added to array 3 
4889 goal color added to array 3 
4890 goal color added to array 3 
4891 goal color added to array 3 
4892 goal color added to array 3 
4893 goal color added to array 3 
4894 goal color added to array 3 
4895 goal color added to array 3 
4896 goal color added to array 3 
4897 goal color added to array 3 
4898 goal color added to array 3 
4899 goal color added to array 3 
4900 goal color added to array 3 
4901 goal color added to array 3 
4902 goal color added to array 3 
4903 goal color added to array 3 
4904 goal color added to array 3 
4905 goal color added to array 3 
4906 goal color added to array 3 
4907 goal color added to array 3 
4908 goal color added to array 3 
4909 goal color added to array 3 
4910 goal color added to array 3 
4911 goal color added to array 3 
4912 goal color added to array 3 
4913 goal color added to array 3 
4914 goal color added to array 3 
4915 goal color added to array 3 
4916 goal color added to array 3 
4917 goal color added to array 3 
4918 goal color added to array 3 
4919 goal color added to array 3 
4920 goal color added to array 3 
4921 goal color added to array 3 
4922 goal color added to array 3 
4923 goal color added to array 3 
4924 goal color added to array 3 
4925 goal color added to array 3 
4926 goal color added to array 3 
4927 goal color added to array 3 
4928 goal color added to array 3 
4929 goal color added to array 3 
4930 goal color added to array 3 
4931 goal color added to array 3 
4932 goal color added to array 3 
4933 goal color added to array 3 
4934 goal color added to array 3 
4935 goal color added to array 3 
4936 goal color added to array 3 
4937 goal color added to array 3 
4938 goal color added to array 3 
4939 goal color added to array 3 
4940 goal color added to array 3 
4941 goal color added to array 3 
4942 goal color added to array 3 
4943 goal color added to array 3 
4944 goal color added to array 3 
4945 goal color added to array 3 
4946 goal color added to array 3 
4947 goal color added to array 3 
4948 goal color added to array 3 
4949 goal color added to array 3 
4950 goal color added to array 3 
4951 goal color added to array 3 
4952 goal color added to array 3 
4953 goal color added to array 3 
4954 goal color added to array 3 
4955 goal color added to array 3 
4956 goal color added to array 3 
4957 goal color added to array 3 
4958 goal color added to array 3 
4959 goal color added to array 3 
4960 goal color added to array 3 
4961 goal color added to array 3 
4962 goal color added to array 3 
4963 goal color added to array 3 
4964 goal color added to array 3 
4965 goal color added to array 3 
4966 goal color added to array 3 
4967 goal color added to array 3 
4968 goal color added to array 3 
4969 goal color added to array 3 
4970 goal color added to array 3 
4971 goal color added to array 3 
4972 goal color added to array 3 
4973 goal color added to array 3 
4974 goal color added to array 3 
4975 goal color added to array 3 
4976 goal color added to array 3 
4977 goal color added to array 3 
4978 goal color added to array 3 
4979 goal color added to array 3 
4980 goal color added to array 3 
4981 goal color added to array 3 
4982 goal color added to array 3 
4983 goal color added to array 3 
4984 goal color added to array 3 
4985 goal color added to array 3 
4986 goal color added to array 3 
4987 goal color added to array 3 
4988 goal color added to array 3 
4989 goal color added to array 3 
4990 goal color added to array 3 
4991 goal color added to array 3 
4992 goal color added to array 3 
4993 goal color added to array 3 
4994 goal color added to array 3 
4995 goal color added to array 3 
4996 goal color added to array 3 
4997 goal color added to array 3 
4998 goal color added to array 3 
4999 goal color added to array 3 
5000 goal color added to array 3 
5001 goal color added to array 3 
5002 goal color added to array 3 
5003 goal color added to array 3 
5004 goal color added to array 3 
5005 goal color added to array 3 
5006 goal color added to array 3 
5007 goal color added to array 3 
5008 goal color added to array 3 
5009 goal color added to array 3 
5010 goal color added to array 3 
5011 goal color added to array 3 
5012 goal color added to array 3 
5013 goal color added to array 3 
5014 goal color added to array 3 
5015 goal color added to array 3 
5016 goal color added to array 3 
5017 goal color added to array 3 
5018 goal color added to array 3 
5019 goal color added to array 3 
5020 goal color added to array 3 
5021 goal color added to array 3 
5022 goal color added to array 3 
5023 goal color added to array 3 
5024 goal color added to array 3 
5025 goal color added to array 3 
5026 goal color added to array 3 
5027 goal color added to array 3 
5028 goal color added to array 3 
5029 goal color added to array 3 
5030 goal color added to array 3 
5031 goal color added to array 3 
5032 goal color added to array 3 
5033 goal color added to array 3 
5034 goal color added to array 3 
5035 goal color added to array 3 
5036 goal color added to array 3 
5037 goal color added to array 3 
5038 goal color added to array 3 
5039 goal color added to array 3 
5040 goal color added to array 3 
5041 goal color added to array 3 
5042 goal color added to array 3 
5043 goal color added to array 3 
5044 goal color added to array 3 
5045 goal color added to array 3 
5046 goal color added to array 3 
5047 goal color added to array 3 
5048 goal color added to array 3 
5049 goal color added to array 3 
5050 goal color added to array 3 
5051 goal color added to array 3 
5052 goal color added to array 3 
5053 goal color added to array 3 
5054 goal color added to array 3 
5055 goal color added to array 3 
5056 goal color added to array 3 
5057 goal color added to array 3 
5058 goal color added to array 3 
5059 goal color added to array 3 
5060 goal color added to array 3 
5061 goal color added to array 3 
5062 goal color added to array 3 
5063 goal color added to array 3 
5064 goal color added to array 3 
5065 goal color added to array 3 
5066 goal color added to array 3 
5067 goal color added to array 3 
5068 goal color added to array 3 
5069 goal color added to array 3 
5070 goal color added to array 3 
5071 goal color added to array 3 
5072 goal color added to array 3 
5073 goal color added to array 3 
5074 goal color added to array 3 
5075 goal color added to array 3 
5076 goal color added to array 3 
5077 goal color added to array 3 
5078 goal color added to array 3 
5079 goal color added to array 3 
5080 goal color added to array 3 
5081 goal color added to array 3 
5082 goal color added to array 3 
5083 goal color added to array 3 
5084 goal color added to array 3 
5085 goal color added to array 3 
5086 goal color added to array 3 
5087 goal color added to array 3 
5088 goal color added to array 3 
5089 goal color added to array 3 
5090 goal color added to array 3 
5091 goal color added to array 3 
5092 goal color added to array 3 
5093 goal color added to array 3 
5094 goal color added to array 3 
5095 goal color added to array 3 
5096 goal color added to array 3 
5097 goal color added to array 3 
5098 goal color added to array 3 
5099 goal color added to array 3 
5100 goal color added to array 3 
5101 goal color added to array 3 
5102 goal color added to array 3 
5103 goal color added to array 3 
5104 goal color added to array 3 
5105 goal color added to array 3 
5106 goal color added to array 3 
5107 goal color added to array 3 
5108 goal color added to array 3 
5109 goal color added to array 3 
5110 goal color added to array 3 
5111 goal color added to array 3 
5112 goal color added to array 3 
5113 goal color added to array 3 
5114 goal color added to array 3 
5115 goal color added to array 3 
5116 goal color added to array 3 
5117 goal color added to array 3 
5118 goal color added to array 3 
5119 goal color added to array 3 
5120 goal color added to array 3 
5121 goal color added to array 3 
5122 goal color added to array 3 
5123 goal color added to array 3 
5124 goal color added to array 3 
5125 goal color added to array 3 
5126 goal color added to array 3 
5127 goal color added to array 3 
5128 goal color added to array 3 
5129 goal color added to array 3 
5130 goal color added to array 3 
5131 goal color added to array 3 
5132 goal color added to array 3 
5133 goal color added to array 3 
5134 goal color added to array 3 
5135 goal color added to array 3 
5136 goal color added to array 3 
5137 goal color added to array 3 
5138 goal color added to array 3 
5139 goal color added to array 3 
5140 goal color added to array 3 
5141 goal color added to array 3 
5142 goal color added to array 3 
5143 goal color added to array 3 
5144 goal color added to array 3 
5145 goal color added to array 3 
5146 goal color added to array 3 
5147 goal color added to array 3 
5148 goal color added to array 3 
5149 goal color added to array 3 
5150 goal color added to array 3 
5151 goal color added to array 3 
5152 goal color added to array 3 
5153 goal color added to array 3 
5154 goal color added to array 3 
5155 goal color added to array 3 
5156 goal color added to array 3 
5157 goal color added to array 3 
5158 goal color added to array 3 
5159 goal color added to array 3 
5160 goal color added to array 3 
5161 goal color added to array 3 
5162 goal color added to array 3 
5163 goal color added to array 3 
5164 goal color added to array 3 
5165 goal color added to array 3 
5166 goal color added to array 3 
5167 goal color added to array 3 
5168 goal color added to array 3 
5169 goal color added to array 3 
5170 goal color added to array 3 
5171 goal color added to array 3 
5172 goal color added to array 3 
5173 goal color added to array 3 
5174 goal color added to array 3 
5175 goal color added to array 3 
5176 goal color added to array 3 
5177 goal color added to array 3 
5178 goal color added to array 3 
5179 goal color added to array 3 
5180 goal color added to array 3 
5181 goal color added to array 3 
5182 goal color added to array 3 
5183 goal color added to array 3 
5184 goal color added to array 3 
5185 goal color added to array 3 
5186 goal color added to array 3 
5187 goal color added to array 3 
5188 goal color added to array 3 
5189 goal color added to array 3 
5190 goal color added to array 3 
5191 goal color added to array 3 
5192 goal color added to array 3 
5193 goal color added to array 3 
5194 goal color added to array 3 
5195 goal color added to array 3 
5196 goal color added to array 3 
5197 goal color added to array 3 
5198 goal color added to array 3 
5199 goal color added to array 3 
5200 goal color added to array 3 
5201 goal color added to array 3 
5202 goal color added to array 3 
5203 goal color added to array 3 
5204 goal color added to array 3 
5205 goal color added to array 3 
5206 goal color added to array 3 
5207 goal color added to array 3 
5208 goal color added to array 3 
5209 goal color added to array 3 
5210 goal color added to array 3 
5211 goal color added to array 3 
5212 goal color added to array 3 
5213 goal color added to array 3 
5214 goal color added to array 3 
5215 goal color added to array 3 
5216 goal color added to array 3 
5217 goal color added to array 3 
5218 goal color added to array 3 
5219 goal color added to array 3 
5220 goal color added to array 3 
5221 goal color added to array 3 
5222 goal color added to array 3 
5223 goal color added to array 3 
5224 goal color added to array 3 
5225 goal color added to array 3 
5226 goal color added to array 3 
5227 goal color added to array 3 
5228 goal color added to array 3 
5229 goal color added to array 3 
5230 goal color added to array 3 
5231 goal color added to array 3 
5232 goal color added to array 3 
5233 goal color added to array 3 
5234 goal color added to array 3 
5235 goal color added to array 3 
5236 goal color added to array 3 
5237 goal color added to array 3 
5238 goal color added to array 3 
5239 goal color added to array 3 
5240 goal color added to array 3 
5241 goal color added to array 3 
5242 goal color added to array 3 
5243 goal color added to array 3 
5244 goal color added to array 3 
5245 goal color added to array 3 
5246 goal color added to array 3 
5247 goal color added to array 3 
5248 goal color added to array 3 
5249 goal color added to array 3 
5250 goal color added to array 3 
5251 goal color added to array 3 
5252 goal color added to array 3 
5253 goal color added to array 3 
5254 goal color added to array 3 
5255 goal color added to array 3 
5256 goal color added to array 3 
5257 goal color added to array 3 
5258 goal color added to array 3 
5259 goal color added to array 3 
5260 goal color added to array 3 
5261 goal color added to array 3 
5262 goal color added to array 3 
5263 goal color added to array 3 
5264 goal color added to array 3 
5265 goal color added to array 3 
5266 goal color added to array 3 
5267 goal color added to array 3 
5268 goal color added to array 3 
5269 goal color added to array 3 
5270 goal color added to array 3 
5271 goal color added to array 3 
5272 goal color added to array 3 
5273 goal color added to array 3 
5274 goal color added to array 3 
5275 goal color added to array 3 
5276 goal color added to array 3 
5277 goal color added to array 3 
5278 goal color added to array 3 
5279 goal color added to array 3 
5280 goal color added to array 3 
5281 goal color added to array 3 
5282 goal color added to array 3 
5283 goal color added to array 3 
5284 goal color added to array 3 
5285 goal color added to array 3 
5286 goal color added to array 3 
5287 goal color added to array 3 
5288 goal color added to array 3 
5289 goal color added to array 3 
5290 goal color added to array 3 
5291 goal color added to array 3 
5292 goal color added to array 3 
5293 goal color added to array 3 
5294 goal color added to array 3 
5295 goal color added to array 3 
5296 goal color added to array 3 
5297 goal color added to array 3 
5298 goal color added to array 3 
5299 goal color added to array 3 
5300 goal color added to array 3 
5301 goal color added to array 3 
5302 goal color added to array 3 
5303 goal color added to array 3 
5304 goal color added to array 3 
5305 goal color added to array 3 
5306 goal color added to array 3 
5307 goal color added to array 3 
5308 goal color added to array 3 
5309 goal color added to array 3 
5310 goal color added to array 3 
5311 goal color added to array 3 
5312 goal color added to array 3 
5313 goal color added to array 3 
5314 goal color added to array 3 
5315 goal color added to array 3 
5316 goal color added to array 3 
5317 goal color added to array 3 
5318 goal color added to array 3 
5319 goal color added to array 3 
5320 goal color added to array 3 
5321 goal color added to array 3 
5322 goal color added to array 3 
5323 goal color added to array 3 
5324 goal color added to array 3 
5325 goal color added to array 3 
5326 goal color added to array 3 
5327 goal color added to array 3 
5328 goal color added to array 3 
5329 goal color added to array 3 
5330 goal color added to array 3 
5331 goal color added to array 3 
5332 goal color added to array 3 
5333 goal color added to array 3 
5334 goal color added to array 3 
5335 goal color added to array 3 
5336 goal color added to array 3 
5337 goal color added to array 3 
5338 goal color added to array 3 
5339 goal color added to array 3 
5340 goal color added to array 3 
5341 goal color added to array 3 
5342 goal color added to array 3 
5343 goal color added to array 3 
5344 goal color added to array 3 
5345 goal color added to array 3 
5346 goal color added to array 3 
5347 goal color added to array 3 
5348 goal color added to array 3 
5349 goal color added to array 3 
5350 goal color added to array 3 
5351 goal color added to array 3 
5352 goal color added to array 3 
5353 goal color added to array 3 
5354 goal color added to array 3 
5355 goal color added to array 3 
5356 goal color added to array 3 
5357 goal color added to array 3 
5358 goal color added to array 3 
5359 goal color added to array 3 
5360 goal color added to array 3 
5361 goal color added to array 3 
5362 goal color added to array 3 
5363 goal color added to array 3 
5364 goal color added to array 3 
5365 goal color added to array 3 
5366 goal color added to array 3 
5367 goal color added to array 3 
5368 goal color added to array 3 
5369 goal color added to array 3 
5370 goal color added to array 3 
5371 goal color added to array 3 
5372 goal color added to array 3 
5373 goal color added to array 3 
5374 goal color added to array 3 
5375 goal color added to array 3 
5376 goal color added to array 3 
5377 goal color added to array 3 
5378 goal color added to array 3 
5379 goal color added to array 3 
5380 goal color added to array 3 
5381 goal color added to array 3 
5382 goal color added to array 3 
5383 goal color added to array 3 
5384 goal color added to array 3 
5385 goal color added to array 3 
5386 goal color added to array 3 
5387 goal color added to array 3 
5388 goal color added to array 3 
5389 goal color added to array 3 
5390 goal color added to array 3 
5391 goal color added to array 3 
5392 goal color added to array 3 
5393 goal color added to array 3 
5394 goal color added to array 3 
5395 goal color added to array 3 
5396 goal color added to array 3 
5397 goal color added to array 3 
5398 goal color added to array 3 
5399 goal color added to array 3 
5400 goal color added to array 3 
5401 goal color added to array 3 
5402 goal color added to array 3 
5403 goal color added to array 3 
5404 goal color added to array 3 
5405 goal color added to array 3 
5406 goal color added to array 3 
5407 goal color added to array 3 
5408 goal color added to array 3 
5409 goal color added to array 3 
5410 goal color added to array 3 
5411 goal color added to array 3 
5412 goal color added to array 3 
5413 goal color added to array 3 
5414 goal color added to array 3 
5415 goal color added to array 3 
5416 goal color added to array 3 
5417 goal color added to array 3 
5418 goal color added to array 3 
5419 goal color added to array 3 
5420 goal color added to array 3 
5421 goal color added to array 3 
5422 goal color added to array 3 
5423 goal color added to array 3 
5424 goal color added to array 3 
5425 goal color added to array 3 
5426 goal color added to array 3 
5427 goal color added to array 3 
5428 goal color added to array 3 
5429 goal color added to array 3 
5430 goal color added to array 3 
5431 goal color added to array 3 
5432 goal color added to array 3 
5433 goal color added to array 3 
5434 goal color added to array 3 
5435 goal color added to array 3 
5436 goal color added to array 3 
5437 goal color added to array 3 
5438 goal color added to array 3 
5439 goal color added to array 3 
5440 goal color added to array 3 
5441 goal color added to array 3 
5442 goal color added to array 3 
5443 goal color added to array 3 
5444 goal color added to array 3 
5445 goal color added to array 3 
5446 goal color added to array 3 
5447 goal color added to array 3 
5448 goal color added to array 3 
5449 goal color added to array 3 
5450 goal color added to array 3 
5451 goal color added to array 3 
5452 goal color added to array 3 
5453 goal color added to array 3 
5454 goal color added to array 3 
5455 goal color added to array 3 
5456 goal color added to array 3 
5457 goal color added to array 3 
5458 goal color added to array 3 
5459 goal color added to array 3 
5460 goal color added to array 3 
5461 goal color added to array 3 
5462 goal color added to array 3 
5463 goal color added to array 3 
5464 goal color added to array 3 
5465 goal color added to array 3 
5466 goal color added to array 3 
5467 goal color added to array 3 
5468 goal color added to array 3 
5469 goal color added to array 3 
5470 goal color added to array 3 
5471 goal color added to array 3 
5472 goal color added to array 3 
5473 goal color added to array 3 
5474 goal color added to array 3 
5475 goal color added to array 3 
5476 goal color added to array 3 
5477 goal color added to array 3 
5478 goal color added to array 3 
5479 goal color added to array 3 
5480 goal color added to array 3 
5481 goal color added to array 3 
5482 goal color added to array 3 
5483 goal color added to array 3 
5484 goal color added to array 3 
5485 goal color added to array 3 
5486 goal color added to array 3 
5487 goal color added to array 3 
5488 goal color added to array 3 
5489 goal color added to array 3 
5490 goal color added to array 3 
5491 goal color added to array 3 
5492 goal color added to array 3 
5493 goal color added to array 3 
5494 goal color added to array 3 
5495 goal color added to array 3 
5496 goal color added to array 3 
5497 goal color added to array 3 
5498 goal color added to array 3 
5499 goal color added to array 3 
5500 goal color added to array 3 
5501 goal color added to array 3 
5502 goal color added to array 3 
5503 goal color added to array 3 
5504 goal color added to array 3 
5505 goal color added to array 3 
5506 goal color added to array 3 
5507 goal color added to array 3 
5508 goal color added to array 3 
5509 goal color added to array 3 
5510 goal color added to array 3 
5511 goal color added to array 3 
5512 goal color added to array 3 
5513 goal color added to array 3 
5514 goal color added to array 3 
5515 goal color added to array 3 
5516 goal color added to array 3 
5517 goal color added to array 3 
5518 goal color added to array 3 
5519 goal color added to array 3 
5520 goal color added to array 3 
5521 goal color added to array 3 
5522 goal color added to array 3 
5523 goal color added to array 3 
5524 goal color added to array 3 
5525 goal color added to array 3 
5526 goal color added to array 3 
5527 goal color added to array 3 
5528 goal color added to array 3 
5529 goal color added to array 3 
5530 goal color added to array 3 
5531 goal color added to array 3 
5532 goal color added to array 3 
5533 goal color added to array 3 
5534 goal color added to array 3 
5535 goal color added to array 3 
5536 goal color added to array 3 
5537 goal color added to array 3 
5538 goal color added to array 3 
5539 goal color added to array 3 
5540 goal color added to array 3 
5541 goal color added to array 3 
5542 goal color added to array 3 
5543 goal color added to array 3 
5544 goal color added to array 3 
5545 goal color added to array 3 
5546 goal color added to array 3 
5547 goal color added to array 3 
5548 goal color added to array 3 
5549 goal color added to array 3 
5550 goal color added to array 3 
5551 goal color added to array 3 
5552 goal color added to array 3 
5553 goal color added to array 3 
5554 goal color added to array 3 
5555 goal color added to array 3 
5556 goal color added to array 3 
5557 goal color added to array 3 
5558 goal color added to array 3 
5559 goal color added to array 3 
5560 goal color added to array 3 
5561 goal color added to array 3 
5562 goal color added to array 3 
5563 goal color added to array 3 
5564 goal color added to array 3 
5565 goal color added to array 3 
5566 goal color added to array 3 
5567 goal color added to array 3 
5568 goal color added to array 3 
5569 goal color added to array 3 
5570 goal color added to array 3 
5571 goal color added to array 3 
5572 goal color added to array 3 
5573 goal color added to array 3 
5574 goal color added to array 3 
5575 goal color added to array 3 
5576 goal color added to array 3 
5577 goal color added to array 3 
5578 goal color added to array 3 
5579 goal color added to array 3 
5580 goal color added to array 3 
5581 goal color added to array 3 
5582 goal color added to array 3 
5583 goal color added to array 3 
5584 goal color added to array 3 
5585 goal color added to array 3 
5586 goal color added to array 3 
5587 goal color added to array 3 
5588 goal color added to array 3 
5589 goal color added to array 3 
5590 goal color added to array 3 
5591 goal color added to array 3 
5592 goal color added to array 3 
5593 goal color added to array 3 
5594 goal color added to array 3 
5595 goal color added to array 3 
5596 goal color added to array 3 
5597 goal color added to array 3 
5598 goal color added to array 3 
5599 goal color added to array 3 
5600 goal color added to array 3 
5601 goal color added to array 3 
5602 goal color added to array 3 
5603 goal color added to array 3 
5604 goal color added to array 3 
5605 goal color added to array 3 
5606 goal color added to array 3 
5607 goal color added to array 3 
5608 goal color added to array 3 
5609 goal color added to array 3 
5610 goal color added to array 3 
5611 goal color added to array 3 
5612 goal color added to array 3 
5613 goal color added to array 3 
5614 goal color added to array 3 
5615 goal color added to array 3 
5616 goal color added to array 3 
5617 goal color added to array 3 
5618 goal color added to array 3 
5619 goal color added to array 3 
5620 goal color added to array 3 
5621 goal color added to array 3 
5622 goal color added to array 3 
5623 goal color added to array 3 
5624 goal color added to array 3 
5625 goal color added to array 3 
5626 goal color added to array 3 
5627 goal color added to array 3 
5628 goal color added to array 3 
5629 goal color added to array 3 
5630 goal color added to array 3 
5631 goal color added to array 3 
5632 goal color added to array 3 
5633 goal color added to array 3 
5634 goal color added to array 3 
5635 goal color added to array 3 
5636 goal color added to array 3 
5637 goal color added to array 3 
5638 goal color added to array 3 
5639 goal color added to array 3 
5640 goal color added to array 3 
5641 goal color added to array 3 
5642 goal color added to array 3 
5643 goal color added to array 3 
5644 goal color added to array 3 
5645 goal color added to array 3 
5646 goal color added to array 3 
5647 goal color added to array 3 
5648 goal color added to array 3 
5649 goal color added to array 3 
5650 goal color added to array 3 
5651 goal color added to array 3 
5652 goal color added to array 3 
5653 goal color added to array 3 
5654 goal color added to array 3 
5655 goal color added to array 3 
5656 goal color added to array 3 
5657 goal color added to array 3 
5658 goal color added to array 3 
5659 goal color added to array 3 
5660 goal color added to array 3 
5661 goal color added to array 3 
5662 goal color added to array 3 
5663 goal color added to array 3 
5664 goal color added to array 3 
5665 goal color added to array 3 
5666 goal color added to array 3 
5667 goal color added to array 3 
5668 goal color added to array 3 
5669 goal color added to array 3 
5670 goal color added to array 3 
5671 goal color added to array 3 
5672 goal color added to array 3 
5673 goal color added to array 3 
5674 goal color added to array 3 
5675 goal color added to array 3 
5676 goal color added to array 3 
5677 goal color added to array 3 
5678 goal color added to array 3 
5679 goal color added to array 3 
5680 goal color added to array 3 
5681 goal color added to array 3 
5682 goal color added to array 3 
5683 goal color added to array 3 
5684 goal color added to array 3 
5685 goal color added to array 3 
5686 goal color added to array 3 
5687 goal color added to array 3 
5688 goal color added to array 3 
5689 goal color added to array 3 
5690 goal color added to array 3 
5691 goal color added to array 3 
5692 goal color added to array 3 
5693 goal color added to array 3 
5694 goal color added to array 3 
5695 goal color added to array 3 
5696 goal color added to array 3 
5697 goal color added to array 3 
5698 goal color added to array 3 
5699 goal color added to array 3 
5700 goal color added to array 3 
5701 goal color added to array 3 
5702 goal color added to array 3 
5703 goal color added to array 3 
5704 goal color added to array 3 
5705 goal color added to array 3 
5706 goal color added to array 3 
5707 goal color added to array 3 
5708 goal color added to array 3 
5709 goal color added to array 3 
5710 goal color added to array 3 
5711 goal color added to array 3 
5712 goal color added to array 3 
5713 goal color added to array 3 
5714 goal color added to array 3 
5715 goal color added to array 3 
5716 goal color added to array 3 
5717 goal color added to array 3 
5718 goal color added to array 3 
5719 goal color added to array 3 
5720 goal color added to array 3 
5721 goal color added to array 3 
5722 goal color added to array 3 
5723 goal color added to array 3 
5724 goal color added to array 3 
5725 goal color added to array 3 
5726 goal color added to array 3 
5727 goal color added to array 3 
5728 goal color added to array 3 
5729 goal color added to array 3 
5730 goal color added to array 3 
5731 goal color added to array 3 
5732 goal color added to array 3 
5733 goal color added to array 3 
5734 goal color added to array 3 
5735 goal color added to array 3 
5736 goal color added to array 3 
5737 goal color added to array 3 
5738 goal color added to array 3 
5739 goal color added to array 3 
5740 goal color added to array 3 
5741 goal color added to array 3 
5742 goal color added to array 3 
5743 goal color added to array 3 
5744 goal color added to array 3 
5745 goal color added to array 3 
5746 goal color added to array 3 
5747 goal color added to array 3 
5748 goal color added to array 3 
5749 goal color added to array 3 
5750 goal color added to array 3 
5751 goal color added to array 3 
5752 goal color added to array 3 
5753 goal color added to array 3 
5754 goal color added to array 3 
5755 goal color added to array 3 
5756 goal color added to array 3 
5757 goal color added to array 3 
5758 goal color added to array 3 
5759 goal color added to array 3 
5760 goal color added to array 3 
5761 goal color added to array 3 
5762 goal color added to array 3 
5763 goal color added to array 3 
5764 goal color added to array 3 
5765 goal color added to array 3 
5766 goal color added to array 3 
5767 goal color added to array 3 
5768 goal color added to array 3 
5769 goal color added to array 3 
5770 goal color added to array 3 
5771 goal color added to array 3 
5772 goal color added to array 3 
5773 goal color added to array 3 
5774 goal color added to array 3 
5775 goal color added to array 3 
5776 goal color added to array 3 
5777 goal color added to array 3 
5778 goal color added to array 3 
5779 goal color added to array 3 
5780 goal color added to array 3 
5781 goal color added to array 3 
5782 goal color added to array 3 
5783 goal color added to array 3 
5784 goal color added to array 3 
5785 goal color added to array 3 
5786 goal color added to array 3 
5787 goal color added to array 3 
5788 goal color added to array 3 
5789 goal color added to array 3 
5790 goal color added to array 3 
5791 goal color added to array 3 
5792 goal color added to array 3 
5793 goal color added to array 3 
5794 goal color added to array 3 
5795 goal color added to array 3 
5796 goal color added to array 3 
5797 goal color added to array 3 
5798 goal color added to array 3 
5799 goal color added to array 3 
5800 goal color added to array 3 
5801 goal color added to array 3 
5802 goal color added to array 3 
5803 goal color added to array 3 
5804 goal color added to array 3 
5805 goal color added to array 3 
5806 goal color added to array 3 
5807 goal color added to array 3 
5808 goal color added to array 3 
5809 goal color added to array 3 
5810 goal color added to array 3 
5811 goal color added to array 3 
5812 goal color added to array 3 
5813 goal color added to array 3 
5814 goal color added to array 3 
5815 goal color added to array 3 
5816 goal color added to array 3 
5817 goal color added to array 3 
5818 goal color added to array 3 
5819 goal color added to array 3 
5820 goal color added to array 3 
5821 goal color added to array 3 
5822 goal color added to array 3 
5823 goal color added to array 3 
5824 goal color added to array 3 
5825 goal color added to array 3 
5826 goal color added to array 3 
5827 goal color added to array 3 
5828 goal color added to array 3 
5829 goal color added to array 3 
5830 goal color added to array 3 
5831 goal color added to array 3 
5832 goal color added to array 3 
5833 goal color added to array 3 
5834 goal color added to array 3 
5835 goal color added to array 3 
5836 goal color added to array 3 
5837 goal color added to array 3 
5838 goal color added to array 3 
5839 goal color added to array 3 
5840 goal color added to array 3 
5841 goal color added to array 3 
5842 goal color added to array 3 
5843 goal color added to array 3 
5844 goal color added to array 3 
5845 goal color added to array 3 
5846 goal color added to array 3 
5847 goal color added to array 3 
5848 goal color added to array 3 
5849 goal color added to array 3 
5850 goal color added to array 3 
5851 goal color added to array 3 
5852 goal color added to array 3 
5853 goal color added to array 3 
5854 goal color added to array 3 
5855 goal color added to array 3 
5856 goal color added to array 3 
5857 goal color added to array 3 
5858 goal color added to array 3 
5859 goal color added to array 3 
5860 goal color added to array 3 
5861 goal color added to array 3 
5862 goal color added to array 3 
5863 goal color added to array 3 
5864 goal color added to array 3 
5865 goal color added to array 3 
5866 goal color added to array 3 
5867 goal color added to array 3 
5868 goal color added to array 3 
5869 goal color added to array 3 
5870 goal color added to array 3 
5871 goal color added to array 3 
5872 goal color added to array 3 
5873 goal color added to array 3 
5874 goal color added to array 3 
5875 goal color added to array 3 
5876 goal color added to array 3 
5877 goal color added to array 3 
5878 goal color added to array 3 
5879 goal color added to array 3 
5880 goal color added to array 3 
5881 goal color added to array 3 
5882 goal color added to array 3 
5883 goal color added to array 3 
5884 goal color added to array 3 
5885 goal color added to array 3 
5886 goal color added to array 3 
5887 goal color added to array 3 
5888 goal color added to array 3 
5889 goal color added to array 3 
5890 goal color added to array 3 
5891 goal color added to array 3 
5892 goal color added to array 3 
5893 goal color added to array 3 
5894 goal color added to array 3 
5895 goal color added to array 3 
5896 goal color added to array 3 
5897 goal color added to array 3 
5898 goal color added to array 3 
5899 goal color added to array 3 
5900 goal color added to array 3 
5901 goal color added to array 3 
5902 goal color added to array 3 
5903 goal color added to array 3 
5904 goal color added to array 3 
5905 goal color added to array 3 
5906 goal color added to array 3 
5907 goal color added to array 3 
5908 goal color added to array 3 
5909 goal color added to array 3 
5910 goal color added to array 3 
5911 goal color added to array 3 
5912 goal color added to array 3 
5913 goal color added to array 3 
5914 goal color added to array 3 
5915 goal color added to array 3 
5916 goal color added to array 3 
5917 goal color added to array 3 
5918 goal color added to array 3 
5919 goal color added to array 3 
5920 goal color added to array 3 
5921 goal color added to array 3 
5922 goal color added to array 3 
5923 goal color added to array 3 
5924 goal color added to array 3 
5925 goal color added to array 3 
5926 goal color added to array 3 
5927 goal color added to array 3 
5928 goal color added to array 3 
5929 goal color added to array 3 
5930 goal color added to array 3 
5931 goal color added to array 3 
5932 goal color added to array 3 
5933 goal color added to array 3 
5934 goal color added to array 3 
5935 goal color added to array 3 
5936 goal color added to array 3 
5937 goal color added to array 3 
5938 goal color added to array 3 
5939 goal color added to array 3 
5940 goal color added to array 3 
5941 goal color added to array 3 
5942 goal color added to array 3 
5943 goal color added to array 3 
5944 goal color added to array 3 
5945 goal color added to array 3 
5946 goal color added to array 3 
5947 goal color added to array 3 
5948 goal color added to array 3 
5949 goal color added to array 3 
5950 goal color added to array 3 
5951 goal color added to array 3 
5952 goal color added to array 3 
5953 goal color added to array 3 
5954 goal color added to array 3 
5955 goal color added to array 3 
5956 goal color added to array 3 
5957 goal color added to array 3 
5958 goal color added to array 3 
5959 goal color added to array 3 
5960 goal color added to array 3 
5961 goal color added to array 3 
5962 goal color added to array 3 
5963 goal color added to array 3 
5964 goal color added to array 3 
5965 goal color added to array 3 
5966 goal color added to array 3 
5967 goal color added to array 3 
5968 goal color added to array 3 
5969 goal color added to array 3 
5970 goal color added to array 3 
5971 goal color added to array 3 
5972 goal color added to array 3 
5973 goal color added to array 3 
5974 goal color added to array 3 
5975 goal color added to array 3 
5976 goal color added to array 3 
5977 goal color added to array 3 
5978 goal color added to array 3 
5979 goal color added to array 3 
5980 goal color added to array 3 
5981 goal color added to array 3 
5982 goal color added to array 3 
5983 goal color added to array 3 
5984 goal color added to array 3 
5985 goal color added to array 3 
5986 goal color added to array 3 
5987 goal color added to array 3 
5988 goal color added to array 3 
5989 goal color added to array 3 
5990 goal color added to array 3 
5991 goal color added to array 3 
5992 goal color added to array 3 
5993 goal color added to array 3 
5994 goal color added to array 3 
5995 goal color added to array 3 
5996 goal color added to array 3 
5997 goal color added to array 3 
5998 goal color added to array 3 
5999 goal color added to array 3 
6000 goal color added to array 3 
6001 goal color added to array 3 
6002 goal color added to array 3 
6003 goal color added to array 3 
6004 goal color added to array 3 
6005 goal color added to array 3 
6006 goal color added to array 3 
6007 goal color added to array 3 
6008 goal color added to array 3 
6009 goal color added to array 3 
6010 goal color added to array 3 
6011 goal color added to array 3 
6012 goal color added to array 3 
6013 goal color added to array 3 
6014 goal color added to array 3 
6015 goal color added to array 3 
6016 goal color added to array 3 
6017 goal color added to array 3 
6018 goal color added to array 3 
6019 goal color added to array 3 
6020 goal color added to array 3 
6021 goal color added to array 3 
6022 goal color added to array 3 
6023 goal color added to array 3 
6024 goal color added to array 3 
6025 goal color added to array 3 
6026 goal color added to array 3 
6027 goal color added to array 3 
6028 goal color added to array 3 
6029 goal color added to array 3 
6030 goal color added to array 3 
6031 goal color added to array 3 
6032 goal color added to array 3 
6033 goal color added to array 3 
6034 goal color added to array 3 
6035 goal color added to array 3 
6036 goal color added to array 3 
6037 goal color added to array 3 
6038 goal color added to array 3 
6039 goal color added to array 3 
6040 goal color added to array 3 
6041 goal color added to array 3 
6042 goal color added to array 3 
6043 goal color added to array 3 
6044 goal color added to array 3 
6045 goal color added to array 3 
6046 goal color added to array 3 
6047 goal color added to array 3 
6048 goal color added to array 3 
6049 goal color added to array 3 
6050 goal color added to array 3 
6051 goal color added to array 3 
6052 goal color added to array 3 
6053 goal color added to array 3 
6054 goal color added to array 3 
6055 goal color added to array 3 
6056 goal color added to array 3 
6057 goal color added to array 3 
6058 goal color added to array 3 
6059 goal color added to array 3 
6060 goal color added to array 3 
6061 goal color added to array 3 
6062 goal color added to array 3 
6063 goal color added to array 3 
6064 goal color added to array 3 
6065 goal color added to array 3 
6066 goal color added to array 3 
6067 goal color added to array 3 
6068 goal color added to array 3 
6069 goal color added to array 3 
6070 goal color added to array 3 
6071 goal color added to array 3 
6072 goal color added to array 3 
6073 goal color added to array 3 
6074 goal color added to array 3 
6075 goal color added to array 3 
6076 goal color added to array 3 
6077 goal color added to array 3 
6078 goal color added to array 3 
6079 goal color added to array 3 
6080 goal color added to array 3 
6081 goal color added to array 3 
6082 goal color added to array 3 
6083 goal color added to array 3 
6084 goal color added to array 3 
6085 goal color added to array 3 
6086 goal color added to array 3 
6087 goal color added to array 3 
6088 goal color added to array 3 
6089 goal color added to array 3 
6090 goal color added to array 3 
6091 goal color added to array 3 
6092 goal color added to array 3 
6093 goal color added to array 3 
6094 goal color added to array 3 
6095 goal color added to array 3 
6096 goal color added to array 3 
6097 goal color added to array 3 
6098 goal color added to array 3 
6099 goal color added to array 3 
6100 goal color added to array 3 
6101 goal color added to array 3 
6102 goal color added to array 3 
6103 goal color added to array 3 
6104 goal color added to array 3 
6105 goal color added to array 3 
6106 goal color added to array 3 
6107 goal color added to array 3 
6108 goal color added to array 3 
6109 goal color added to array 3 
6110 goal color added to array 3 
6111 goal color added to array 3 
6112 goal color added to array 3 
6113 goal color added to array 3 
6114 goal color added to array 3 
6115 goal color added to array 3 
6116 goal color added to array 3 
6117 goal color added to array 3 
6118 goal color added to array 3 
6119 goal color added to array 3 
6120 goal color added to array 3 
6121 goal color added to array 3 
6122 goal color added to array 3 
6123 goal color added to array 3 
6124 goal color added to array 3 
6125 goal color added to array 3 
6126 goal color added to array 3 
6127 goal color added to array 3 
6128 goal color added to array 3 
6129 goal color added to array 3 
6130 goal color added to array 3 
6131 goal color added to array 3 
6132 goal color added to array 3 
6133 goal color added to array 3 
6134 goal color added to array 3 
6135 goal color added to array 3 
6136 goal color added to array 3 
6137 goal color added to array 3 
6138 goal color added to array 3 
6139 goal color added to array 3 
6140 goal color added to array 3 
6141 goal color added to array 3 
6142 goal color added to array 3 
6143 goal color added to array 3 
6144 goal color added to array 3 
6145 goal color added to array 3 
6146 goal color added to array 3 
6147 goal color added to array 3 
6148 goal color added to array 3 
6149 goal color added to array 3 
6150 goal color added to array 3 
6151 goal color added to array 3 
6152 goal color added to array 3 
6153 goal color added to array 3 
6154 goal color added to array 3 
6155 goal color added to array 3 
6156 goal color added to array 3 
6157 goal color added to array 3 
6158 goal color added to array 3 
6159 goal color added to array 3 
6160 goal color added to array 3 
6161 goal color added to array 3 
6162 goal color added to array 3 
6163 goal color added to array 3 
6164 goal color added to array 3 
6165 goal color added to array 3 
6166 goal color added to array 3 
6167 goal color added to array 3 
6168 goal color added to array 3 
6169 goal color added to array 3 
6170 goal color added to array 3 
6171 goal color added to array 3 
6172 goal color added to array 3 
6173 goal color added to array 3 
6174 goal color added to array 3 
6175 goal color added to array 3 
6176 goal color added to array 3 
6177 goal color added to array 3 
6178 goal color added to array 3 
6179 goal color added to array 3 
6180 goal color added to array 3 
6181 goal color added to array 3 
6182 goal color added to array 3 
6183 goal color added to array 3 
6184 goal color added to array 3 
6185 goal color added to array 3 
6186 goal color added to array 3 
6187 goal color added to array 3 
6188 goal color added to array 3 
6189 goal color added to array 3 
6190 goal color added to array 3 
6191 goal color added to array 3 
6192 goal color added to array 3 
6193 goal color added to array 3 
6194 goal color added to array 3 
6195 goal color added to array 3 
6196 goal color added to array 3 
6197 goal color added to array 3 
6198 goal color added to array 3 
6199 goal color added to array 3 
6200 goal color added to array 3 
6201 goal color added to array 3 
6202 goal color added to array 3 
6203 goal color added to array 3 
6204 goal color added to array 3 
6205 goal color added to array 3 
6206 goal color added to array 3 
6207 goal color added to array 3 
6208 goal color added to array 3 
6209 goal color added to array 3 
6210 goal color added to array 3 
6211 goal color added to array 3 
6212 goal color added to array 3 
6213 goal color added to array 3 
6214 goal color added to array 3 
6215 goal color added to array 3 
6216 goal color added to array 3 
6217 goal color added to array 3 
6218 goal color added to array 3 
6219 goal color added to array 3 
6220 goal color added to array 3 
6221 goal color added to array 3 
6222 goal color added to array 3 
6223 goal color added to array 3 
6224 goal color added to array 3 
6225 goal color added to array 3 
6226 goal color added to array 3 
6227 goal color added to array 3 
6228 goal color added to array 3 
6229 goal color added to array 3 
6230 goal color added to array 3 
6231 goal color added to array 3 
6232 goal color added to array 3 
6233 goal color added to array 3 
6234 goal color added to array 3 
6235 goal color added to array 3 
6236 goal color added to array 3 
6237 goal color added to array 3 
6238 goal color added to array 3 
6239 goal color added to array 3 
6240 goal color added to array 3 
6241 goal color added to array 3 
6242 goal color added to array 3 
6243 goal color added to array 3 
6244 goal color added to array 3 
6245 goal color added to array 3 
6246 goal color added to array 3 
6247 goal color added to array 3 
6248 goal color added to array 3 
6249 goal color added to array 3 
6250 goal color added to array 3 
6251 goal color added to array 3 
6252 goal color added to array 3 
6253 goal color added to array 3 
6254 goal color added to array 3 
6255 goal color added to array 3 
6256 goal color added to array 3 
6257 goal color added to array 3 
6258 goal color added to array 3 
6259 goal color added to array 3 
6260 goal color added to array 3 
6261 goal color added to array 3 
6262 goal color added to array 3 
6263 goal color added to array 3 
6264 goal color added to array 3 
6265 goal color added to array 3 
6266 goal color added to array 3 
6267 goal color added to array 3 
6268 goal color added to array 3 
6269 goal color added to array 3 
6270 goal color added to array 3 
6271 goal color added to array 3 
6272 goal color added to array 3 
6273 goal color added to array 3 
6274 goal color added to array 3 
6275 goal color added to array 3 
6276 goal color added to array 3 
6277 goal color added to array 3 
6278 goal color added to array 3 
6279 goal color added to array 3 
6280 goal color added to array 3 
6281 goal color added to array 3 
6282 goal color added to array 3 
6283 goal color added to array 3 
6284 goal color added to array 3 
6285 goal color added to array 3 
6286 goal color added to array 3 
6287 goal color added to array 3 
6288 goal color added to array 3 
6289 goal color added to array 3 
6290 goal color added to array 3 
6291 goal color added to array 3 
6292 goal color added to array 3 
6293 goal color added to array 3 
6294 goal color added to array 3 
6295 goal color added to array 3 
6296 goal color added to array 3 
6297 goal color added to array 3 
6298 goal color added to array 3 
6299 goal color added to array 3 
6300 goal color added to array 3 
6301 goal color added to array 3 
6302 goal color added to array 3 
6303 goal color added to array 3 
6304 goal color added to array 3 
6305 goal color added to array 3 
6306 goal color added to array 3 
6307 goal color added to array 3 
6308 goal color added to array 3 
6309 goal color added to array 3 
6310 goal color added to array 3 
6311 goal color added to array 3 
6312 goal color added to array 3 
6313 goal color added to array 3 
6314 goal color added to array 3 
6315 goal color added to array 3 
6316 goal color added to array 3 
6317 goal color added to array 3 
6318 goal color added to array 3 
6319 goal color added to array 3 
6320 goal color added to array 3 
6321 goal color added to array 3 
6322 goal color added to array 3 
6323 goal color added to array 3 
6324 goal color added to array 3 
6325 goal color added to array 3 
6326 goal color added to array 3 
6327 goal color added to array 3 
6328 goal color added to array 3 
6329 goal color added to array 3 
6330 goal color added to array 3 
6331 goal color added to array 3 
6332 goal color added to array 3 
6333 goal color added to array 3 
6334 goal color added to array 3 
6335 goal color added to array 3 
6336 goal color added to array 3 
6337 goal color added to array 3 
6338 goal color added to array 3 
6339 goal color added to array 3 
6340 goal color added to array 3 
6341 goal color added to array 3 
6342 goal color added to array 3 
6343 goal color added to array 3 
6344 goal color added to array 3 
6345 goal color added to array 3 
6346 goal color added to array 3 
6347 goal color added to array 3 
6348 goal color added to array 3 
6349 goal color added to array 3 
6350 goal color added to array 3 
6351 goal color added to array 3 
6352 goal color added to array 3 
6353 goal color added to array 3 
6354 goal color added to array 3 
6355 goal color added to array 3 
6356 goal color added to array 3 
6357 goal color added to array 3 
6358 goal color added to array 3 
6359 goal color added to array 3 
6360 goal color added to array 3 
6361 goal color added to array 3 
6362 goal color added to array 3 
6363 goal color added to array 3 
6364 goal color added to array 3 
6365 goal color added to array 3 
6366 goal color added to array 3 
6367 goal color added to array 3 
6368 goal color added to array 3 
6369 goal color added to array 3 
6370 goal color added to array 3 
6371 goal color added to array 3 
6372 goal color added to array 3 
6373 goal color added to array 3 
6374 goal color added to array 3 
6375 goal color added to array 3 
6376 goal color added to array 3 
6377 goal color added to array 3 
6378 goal color added to array 3 
6379 goal color added to array 3 
6380 goal color added to array 3 
6381 goal color added to array 3 
6382 goal color added to array 3 
6383 goal color added to array 3 
6384 goal color added to array 3 
6385 goal color added to array 3 
6386 goal color added to array 3 
6387 goal color added to array 3 
6388 goal color added to array 3 
6389 goal color added to array 3 
6390 goal color added to array 3 
6391 goal color added to array 3 
6392 goal color added to array 3 
6393 goal color added to array 3 
6394 goal color added to array 3 
6395 goal color added to array 3 
6396 goal color added to array 3 
6397 goal color added to array 3 
6398 goal color added to array 3 
6399 goal color added to array 3 
6400 goal color added to array 3 
6401 goal color added to array 3 
6402 goal color added to array 3 
6403 goal color added to array 3 
6404 goal color added to array 3 
6405 goal color added to array 3 
6406 goal color added to array 3 
6407 goal color added to array 3 
6408 goal color added to array 3 
6409 goal color added to array 3 
6410 goal color added to array 3 
6411 goal color added to array 3 
6412 goal color added to array 3 
6413 goal color added to array 3 
6414 goal color added to array 3 
6415 goal color added to array 3 
6416 goal color added to array 3 
6417 goal color added to array 3 
6418 goal color added to array 3 
6419 goal color added to array 3 
6420 goal color added to array 3 
6421 goal color added to array 3 
6422 goal color added to array 3 
6423 goal color added to array 3 
6424 goal color added to array 3 
6425 goal color added to array 3 
6426 goal color added to array 3 
6427 goal color added to array 3 
6428 goal color added to array 3 
6429 goal color added to array 3 
6430 goal color added to array 3 
6431 goal color added to array 3 
6432 goal color added to array 3 
6433 goal color added to array 3 
6434 goal color added to array 3 
6435 goal color added to array 3 
6436 goal color added to array 3 
6437 goal color added to array 3 
6438 goal color added to array 3 
6439 goal color added to array 3 
6440 goal color added to array 3 
6441 goal color added to array 3 
6442 goal color added to array 3 
6443 goal color added to array 3 
6444 goal color added to array 3 
6445 goal color added to array 3 
6446 goal color added to array 3 
6447 goal color added to array 3 
6448 goal color added to array 3 
6449 goal color added to array 3 
6450 goal color added to array 3 
6451 goal color added to array 3 
6452 goal color added to array 3 
6453 goal color added to array 3 
6454 goal color added to array 3 
6455 goal color added to array 3 
6456 goal color added to array 3 
6457 goal color added to array 3 
6458 goal color added to array 3 
6459 goal color added to array 3 
6460 goal color added to array 3 
6461 goal color added to array 3 
6462 goal color added to array 3 
6463 goal color added to array 3 
6464 goal color added to array 3 
6465 goal color added to array 3 
6466 goal color added to array 3 
6467 goal color added to array 3 
6468 goal color added to array 3 
6469 goal color added to array 3 
6470 goal color added to array 3 
6471 goal color added to array 3 
6472 goal color added to array 3 
6473 goal color added to array 3 
6474 goal color added to array 3 
6475 goal color added to array 3 
6476 goal color added to array 3 
6477 goal color added to array 3 
6478 goal color added to array 3 
6479 goal color added to array 3 
6480 goal color added to array 3 
6481 goal color added to array 3 
6482 goal color added to array 3 
6483 goal color added to array 3 
6484 goal color added to array 3 
6485 goal color added to array 3 
6486 goal color added to array 3 
6487 goal color added to array 3 
6488 goal color added to array 3 
6489 goal color added to array 3 
6490 goal color added to array 3 
6491 goal color added to array 3 
6492 goal color added to array 3 
6493 goal color added to array 3 
6494 goal color added to array 3 
6495 goal color added to array 3 
6496 goal color added to array 3 
6497 goal color added to array 3 
6498 goal color added to array 3 
6499 goal color added to array 3 
6500 goal color added to array 3 
6501 goal color added to array 3 
6502 goal color added to array 3 
6503 goal color added to array 3 
6504 goal color added to array 3 
6505 goal color added to array 3 
6506 goal color added to array 3 
6507 goal color added to array 3 
6508 goal color added to array 3 
6509 goal color added to array 3 
6510 goal color added to array 3 
6511 goal color added to array 3 
6512 goal color added to array 3 
6513 goal color added to array 3 
6514 goal color added to array 3 
6515 goal color added to array 3 
6516 goal color added to array 3 
6517 goal color added to array 3 
6518 goal color added to array 3 
6519 goal color added to array 3 
6520 goal color added to array 3 
6521 goal color added to array 3 
6522 goal color added to array 3 
6523 goal color added to array 3 
6524 goal color added to array 3 
6525 goal color added to array 3 
6526 goal color added to array 3 
6527 goal color added to array 3 
6528 goal color added to array 3 
6529 goal color added to array 3 
6530 goal color added to array 3 
6531 goal color added to array 3 
6532 goal color added to array 3 
6533 goal color added to array 3 
6534 goal color added to array 3 
6535 goal color added to array 3 
6536 goal color added to array 3 
6537 goal color added to array 3 
6538 goal color added to array 3 
6539 goal color added to array 3 
6540 goal color added to array 3 
6541 goal color added to array 3 
6542 goal color added to array 3 
6543 goal color added to array 3 
6544 goal color added to array 3 
6545 goal color added to array 3 
6546 goal color added to array 3 
6547 goal color added to array 3 
6548 goal color added to array 3 
6549 goal color added to array 3 
6550 goal color added to array 3 
6551 goal color added to array 3 
6552 goal color added to array 3 
6553 goal color added to array 3 
6554 goal color added to array 3 
6555 goal color added to array 3 
6556 goal color added to array 3 
6557 goal color added to array 3 
6558 goal color added to array 3 
6559 goal color added to array 3 
6560 goal color added to array 3 
6561 goal color added to array 3 
6562 goal color added to array 3 
6563 goal color added to array 3 
6564 goal color added to array 3 
6565 goal color added to array 3 
6566 goal color added to array 3 
6567 goal color added to array 3 
6568 goal color added to array 3 
6569 goal color added to array 3 
6570 goal color added to array 3 
6571 goal color added to array 3 
6572 goal color added to array 3 
6573 goal color added to array 3 
6574 goal color added to array 3 
6575 goal color added to array 3 
6576 goal color added to array 3 
6577 goal color added to array 3 
6578 goal color added to array 3 
6579 goal color added to array 3 
6580 goal color added to array 3 
6581 goal color added to array 3 
6582 goal color added to array 3 
6583 goal color added to array 3 
6584 goal color added to array 3 
6585 goal color added to array 3 
6586 goal color added to array 3 
6587 goal color added to array 3 
6588 goal color added to array 3 
6589 goal color added to array 3 
6590 goal color added to array 3 
6591 goal color added to array 3 
6592 goal color added to array 3 
6593 goal color added to array 3 
6594 goal color added to array 3 
6595 goal color added to array 3 
6596 goal color added to array 3 
6597 goal color added to array 3 
6598 goal color added to array 3 
6599 goal color added to array 3 
6600 goal color added to array 3 
6601 goal color added to array 3 
6602 goal color added to array 3 
6603 goal color added to array 3 
6604 goal color added to array 3 
6605 goal color added to array 3 
6606 goal color added to array 3 
6607 goal color added to array 3 
6608 goal color added to array 3 
6609 goal color added to array 3 
6610 goal color added to array 3 
6611 goal color added to array 3 
6612 goal color added to array 3 
6613 goal color added to array 3 
6614 goal color added to array 3 
6615 goal color added to array 3 
6616 goal color added to array 3 
6617 goal color added to array 3 
6618 goal color added to array 3 
6619 goal color added to array 3 
6620 goal color added to array 3 
6621 goal color added to array 3 
6622 goal color added to array 3 
6623 goal color added to array 3 
6624 goal color added to array 3 
6625 goal color added to array 3 
6626 goal color added to array 3 
6627 goal color added to array 3 
6628 goal color added to array 3 
6629 goal color added to array 3 
6630 goal color added to array 3 
6631 goal color added to array 3 
6632 goal color added to array 3 
6633 goal color added to array 3 
6634 goal color added to array 3 
6635 goal color added to array 3 
6636 goal color added to array 3 
6637 goal color added to array 3 
6638 goal color added to array 3 
6639 goal color added to array 3 
6640 goal color added to array 3 
6641 goal color added to array 3 
6642 goal color added to array 3 
6643 goal color added to array 3 
6644 goal color added to array 3 
6645 goal color added to array 3 
6646 goal color added to array 3 
6647 goal color added to array 3 
6648 goal color added to array 3 
6649 goal color added to array 3 
6650 goal color added to array 3 
6651 goal color added to array 3 
6652 goal color added to array 3 
6653 goal color added to array 3 
6654 goal color added to array 3 
6655 goal color added to array 3 
6656 goal color added to array 3 
6657 goal color added to array 3 
6658 goal color added to array 3 
6659 goal color added to array 3 
6660 goal color added to array 3 
6661 goal color added to array 3 
6662 goal color added to array 3 
6663 goal color added to array 3 
6664 goal color added to array 3 
6665 goal color added to array 3 
6666 goal color added to array 3 
6667 goal color added to array 3 
6668 goal color added to array 3 
6669 goal color added to array 3 
6670 goal color added to array 3 
6671 goal color added to array 3 
6672 goal color added to array 3 
6673 goal color added to array 3 
6674 goal color added to array 3 
6675 goal color added to array 3 
6676 goal color added to array 3 
6677 goal color added to array 3 
6678 goal color added to array 3 
6679 goal color added to array 3 
6680 goal color added to array 3 
6681 goal color added to array 3 
6682 goal color added to array 3 
6683 goal color added to array 3 
6684 goal color added to array 3 
6685 goal color added to array 3 
6686 goal color added to array 3 
6687 goal color added to array 3 
6688 goal color added to array 3 
6689 goal color added to array 3 
6690 goal color added to array 3 
6691 goal color added to array 3 
6692 goal color added to array 3 
6693 goal color added to array 3 
6694 goal color added to array 3 
6695 goal color added to array 3 
6696 goal color added to array 3 
6697 goal color added to array 3 
6698 goal color added to array 3 
6699 goal color added to array 3 
6700 goal color added to array 3 
6701 goal color added to array 3 
6702 goal color added to array 3 
6703 goal color added to array 3 
6704 goal color added to array 3 
6705 goal color added to array 3 
6706 goal color added to array 3 
6707 goal color added to array 3 
6708 goal color added to array 3 
6709 goal color added to array 3 
6710 goal color added to array 3 
6711 goal color added to array 3 
6712 goal color added to array 3 
6713 goal color added to array 3 
6714 goal color added to array 3 
6715 goal color added to array 3 
6716 goal color added to array 3 
6717 goal color added to array 3 
6718 goal color added to array 3 
6719 goal color added to array 3 
6720 goal color added to array 3 
6721 goal color added to array 3 
6722 goal color added to array 3 
6723 goal color added to array 3 
6724 goal color added to array 3 
6725 goal color added to array 3 
6726 goal color added to array 3 
6727 goal color added to array 3 
6728 goal color added to array 3 
6729 goal color added to array 3 
6730 goal color added to array 3 
6731 goal color added to array 3 
6732 goal color added to array 3 
6733 goal color added to array 3 
6734 goal color added to array 3 
6735 goal color added to array 3 
6736 goal color added to array 3 
6737 goal color added to array 3 
6738 goal color added to array 3 
6739 goal color added to array 3 
6740 goal color added to array 3 
6741 goal color added to array 3 
6742 goal color added to array 3 
6743 goal color added to array 3 
6744 goal color added to array 3 
6745 goal color added to array 3 
6746 goal color added to array 3 
6747 goal color added to array 3 
6748 goal color added to array 3 
6749 goal color added to array 3 
6750 goal color added to array 3 
6751 goal color added to array 3 
6752 goal color added to array 3 
6753 goal color added to array 3 
6754 goal color added to array 3 
6755 goal color added to array 3 
6756 goal color added to array 3 
6757 goal color added to array 3 
6758 goal color added to array 3 
6759 goal color added to array 3 
6760 goal color added to array 3 
6761 goal color added to array 3 
6762 goal color added to array 3 
6763 goal color added to array 3 
6764 goal color added to array 3 
6765 goal color added to array 3 
6766 goal color added to array 3 
6767 goal color added to array 3 
6768 goal color added to array 3 
6769 goal color added to array 3 
6770 goal color added to array 3 
6771 goal color added to array 3 
6772 goal color added to array 3 
6773 goal color added to array 3 
6774 goal color added to array 3 
6775 goal color added to array 3 
6776 goal color added to array 3 
6777 goal color added to array 3 
6778 goal color added to array 3 
6779 goal color added to array 3 
6780 goal color added to array 3 
6781 goal color added to array 3 
6782 goal color added to array 3 
6783 goal color added to array 3 
6784 goal color added to array 3 
6785 goal color added to array 3 
6786 goal color added to array 3 
6787 goal color added to array 3 
6788 goal color added to array 3 
6789 goal color added to array 3 
6790 goal color added to array 3 
6791 goal color added to array 3 
6792 goal color added to array 3 
6793 goal color added to array 3 
6794 goal color added to array 3 
6795 goal color added to array 3 
6796 goal color added to array 3 
6797 goal color added to array 3 
6798 goal color added to array 3 
6799 goal color added to array 3 
6800 goal color added to array 3 
6801 goal color added to array 3 
6802 goal color added to array 3 
6803 goal color added to array 3 
6804 goal color added to array 3 
6805 goal color added to array 3 
6806 goal color added to array 3 
6807 goal color added to array 3 
6808 goal color added to array 3 
6809 goal color added to array 3 
6810 goal color added to array 3 
6811 goal color added to array 3 
6812 goal color added to array 3 
6813 goal color added to array 3 
6814 goal color added to array 3 
6815 goal color added to array 3 
6816 goal color added to array 3 
6817 goal color added to array 3 
6818 goal color added to array 3 
6819 goal color added to array 3 
6820 goal color added to array 3 
6821 goal color added to array 3 
6822 goal color added to array 3 
6823 goal color added to array 3 
6824 goal color added to array 3 
6825 goal color added to array 3 
6826 goal color added to array 3 
6827 goal color added to array 3 
6828 goal color added to array 3 
6829 goal color added to array 3 
6830 goal color added to array 3 
6831 goal color added to array 3 
6832 goal color added to array 3 
6833 goal color added to array 3 
6834 goal color added to array 3 
6835 goal color added to array 3 
6836 goal color added to array 3 
6837 goal color added to array 3 
6838 goal color added to array 3 
6839 goal color added to array 3 
6840 goal color added to array 3 
6841 goal color added to array 3 
6842 goal color added to array 3 
6843 goal color added to array 3 
6844 goal color added to array 3 
6845 goal color added to array 3 
6846 goal color added to array 3 
6847 goal color added to array 3 
6848 goal color added to array 3 
6849 goal color added to array 3 
6850 goal color added to array 3 
6851 goal color added to array 3 
6852 goal color added to array 3 
6853 goal color added to array 3 
6854 goal color added to array 3 
6855 goal color added to array 3 
6856 goal color added to array 3 
6857 goal color added to array 3 
6858 goal color added to array 3 
6859 goal color added to array 3 
6860 goal color added to array 3 
6861 goal color added to array 3 
6862 goal color added to array 3 
6863 goal color added to array 3 
6864 goal color added to array 3 
6865 goal color added to array 3 
6866 goal color added to array 3 
6867 goal color added to array 3 
6868 goal color added to array 3 
6869 goal color added to array 3 
6870 goal color added to array 3 
6871 goal color added to array 3 
6872 goal color added to array 3 
6873 goal color added to array 3 
6874 goal color added to array 3 
6875 goal color added to array 3 
6876 goal color added to array 3 
6877 goal color added to array 3 
6878 goal color added to array 3 
6879 goal color added to array 3 
6880 goal color added to array 3 
6881 goal color added to array 3 
6882 goal color added to array 3 
6883 goal color added to array 3 
6884 goal color added to array 3 
6885 goal color added to array 3 
6886 goal color added to array 3 
6887 goal color added to array 3 
6888 goal color added to array 3 
6889 goal color added to array 3 
6890 goal color added to array 3 
6891 goal color added to array 3 
6892 goal color added to array 3 
6893 goal color added to array 3 
6894 goal color added to array 3 
6895 goal color added to array 3 
6896 goal color added to array 3 
6897 goal color added to array 3 
6898 goal color added to array 3 
6899 goal color added to array 3 
6900 goal color added to array 3 
6901 goal color added to array 3 
6902 goal color added to array 3 
6903 goal color added to array 3 
6904 goal color added to array 3 
6905 goal color added to array 3 
6906 goal color added to array 3 
6907 goal color added to array 3 
6908 goal color added to array 3 
6909 goal color added to array 3 
6910 goal color added to array 3 
6911 goal color added to array 3 
6912 goal color added to array 3 
6913 goal color added to array 3 
6914 goal color added to array 3 
6915 goal color added to array 3 
6916 goal color added to array 3 
6917 goal color added to array 3 
6918 goal color added to array 3 
6919 goal color added to array 3 
6920 goal color added to array 3 
6921 goal color added to array 3 
6922 goal color added to array 3 
6923 goal color added to array 3 
6924 goal color added to array 3 
6925 goal color added to array 3 
6926 goal color added to array 3 
6927 goal color added to array 3 
6928 goal color added to array 3 
6929 goal color added to array 3 
6930 goal color added to array 3 
6931 goal color added to array 3 
6932 goal color added to array 3 
6933 goal color added to array 3 
6934 goal color added to array 3 
6935 goal color added to array 3 
6936 goal color added to array 3 
6937 goal color added to array 3 
6938 goal color added to array 3 
6939 goal color added to array 3 
6940 goal color added to array 3 
6941 goal color added to array 3 
6942 goal color added to array 3 
6943 goal color added to array 3 
6944 goal color added to array 3 
6945 goal color added to array 3 
6946 goal color added to array 3 
6947 goal color added to array 3 
6948 goal color added to array 3 
6949 goal color added to array 3 
6950 goal color added to array 3 
6951 goal color added to array 3 
6952 goal color added to array 3 
6953 goal color added to array 3 
6954 goal color added to array 3 
6955 goal color added to array 3 
6956 goal color added to array 3 
6957 goal color added to array 3 
6958 goal color added to array 3 
6959 goal color added to array 3 
6960 goal color added to array 3 
6961 goal color added to array 3 
6962 goal color added to array 3 
6963 goal color added to array 3 
6964 goal color added to array 3 
6965 goal color added to array 3 
6966 goal color added to array 3 
6967 goal color added to array 3 
6968 goal color added to array 3 
6969 goal color added to array 3 
6970 goal color added to array 3 
6971 goal color added to array 3 
6972 goal color added to array 3 
6973 goal color added to array 3 
6974 goal color added to array 3 
6975 goal color added to array 3 
6976 goal color added to array 3 
6977 goal color added to array 3 
6978 goal color added to array 3 
6979 goal color added to array 3 
6980 goal color added to array 3 
6981 goal color added to array 3 
6982 goal color added to array 3 
6983 goal color added to array 3 
6984 goal color added to array 3 
6985 goal color added to array 3 
6986 goal color added to array 3 
6987 goal color added to array 3 
6988 goal color added to array 3 
6989 goal color added to array 3 
6990 goal color added to array 3 
6991 goal color added to array 3 
6992 goal color added to array 3 
6993 goal color added to array 3 
6994 goal color added to array 3 
6995 goal color added to array 3 
6996 goal color added to array 3 
6997 goal color added to array 3 
6998 goal color added to array 3 
6999 goal color added to array 3 
7000 goal color added to array 3 
7001 goal color added to array 3 
7002 goal color added to array 3 
7003 goal color added to array 3 
7004 goal color added to array 3 
7005 goal color added to array 3 
7006 goal color added to array 3 
7007 goal color added to array 3 
7008 goal color added to array 3 
7009 goal color added to array 3 
7010 goal color added to array 3 
7011 goal color added to array 3 
7012 goal color added to array 3 
7013 goal color added to array 3 
7014 goal color added to array 3 
7015 goal color added to array 3 
7016 goal color added to array 3 
7017 goal color added to array 3 
7018 goal color added to array 3 
7019 goal color added to array 3 
7020 goal color added to array 3 
7021 goal color added to array 3 
7022 goal color added to array 3 
7023 goal color added to array 3 
7024 goal color added to array 3 
7025 goal color added to array 3 
7026 goal color added to array 3 
7027 goal color added to array 3 
7028 goal color added to array 3 
7029 goal color added to array 3 
7030 goal color added to array 3 
7031 goal color added to array 3 
7032 goal color added to array 3 
7033 goal color added to array 3 
7034 goal color added to array 3 
7035 goal color added to array 3 
7036 goal color added to array 3 
7037 goal color added to array 3 
7038 goal color added to array 3 
7039 goal color added to array 3 
7040 goal color added to array 3 
7041 goal color added to array 3 
7042 goal color added to array 3 
7043 goal color added to array 3 
7044 goal color added to array 3 
7045 goal color added to array 3 
7046 goal color added to array 3 
7047 goal color added to array 3 
7048 goal color added to array 3 
7049 goal color added to array 3 
7050 goal color added to array 3 
7051 goal color added to array 3 
7052 goal color added to array 3 
7053 goal color added to array 3 
7054 goal color added to array 3 
7055 goal color added to array 3 
7056 goal color added to array 3 
7057 goal color added to array 3 
7058 goal color added to array 3 
7059 goal color added to array 3 
7060 goal color added to array 3 
7061 goal color added to array 3 
7062 goal color added to array 3 
7063 goal color added to array 3 
7064 goal color added to array 3 
7065 goal color added to array 3 
7066 goal color added to array 3 
7067 goal color added to array 3 
7068 goal color added to array 3 
7069 goal color added to array 3 
7070 goal color added to array 3 
7071 goal color added to array 3 
7072 goal color added to array 3 
7073 goal color added to array 3 
7074 goal color added to array 3 
7075 goal color added to array 3 
7076 goal color added to array 3 
7077 goal color added to array 3 
7078 goal color added to array 3 
7079 goal color added to array 3 
7080 goal color added to array 3 
7081 goal color added to array 3 
7082 goal color added to array 3 
7083 goal color added to array 3 
7084 goal color added to array 3 
7085 goal color added to array 3 
7086 goal color added to array 3 
7087 goal color added to array 3 
7088 goal color added to array 3 
7089 goal color added to array 3 
7090 goal color added to array 3 
7091 goal color added to array 3 
7092 goal color added to array 3 
7093 goal color added to array 3 
7094 goal color added to array 3 
7095 goal color added to array 3 
7096 goal color added to array 3 
7097 goal color added to array 3 
7098 goal color added to array 3 
7099 goal color added to array 3 
7100 goal color added to array 3 
7101 goal color added to array 3 
7102 goal color added to array 3 
7103 goal color added to array 3 
7104 goal color added to array 3 
7105 goal color added to array 3 
7106 goal color added to array 3 
7107 goal color added to array 3 
7108 goal color added to array 3 
7109 goal color added to array 3 
7110 goal color added to array 3 
7111 goal color added to array 3 
7112 goal color added to array 3 
7113 goal color added to array 3 
7114 goal color added to array 3 
7115 goal color added to array 3 
7116 goal color added to array 3 
7117 goal color added to array 3 
7118 goal color added to array 3 
7119 goal color added to array 3 
7120 goal color added to array 3 
7121 goal color added to array 3 
7122 goal color added to array 3 
7123 goal color added to array 3 
7124 goal color added to array 3 
7125 goal color added to array 3 
7126 goal color added to array 3 
7127 goal color added to array 3 
7128 goal color added to array 3 
7129 goal color added to array 3 
7130 goal color added to array 3 
7131 goal color added to array 3 
7132 goal color added to array 3 
7133 goal color added to array 3 
7134 goal color added to array 3 
7135 goal color added to array 3 
7136 goal color added to array 3 
7137 goal color added to array 3 
7138 goal color added to array 3 
7139 goal color added to array 3 
7140 goal color added to array 3 
7141 goal color added to array 3 
7142 goal color added to array 3 
7143 goal color added to array 3 
7144 goal color added to array 3 
7145 goal color added to array 3 
7146 goal color added to array 3 
7147 goal color added to array 3 
7148 goal color added to array 3 
7149 goal color added to array 3 
7150 goal color added to array 3 
7151 goal color added to array 3 
7152 goal color added to array 3 
7153 goal color added to array 3 
7154 goal color added to array 3 
7155 goal color added to array 3 
7156 goal color added to array 3 
7157 goal color added to array 3 
7158 goal color added to array 3 
7159 goal color added to array 3 
7160 goal color added to array 3 
7161 goal color added to array 3 
7162 goal color added to array 3 
7163 goal color added to array 3 
7164 goal color added to array 3 
7165 goal color added to array 3 
7166 goal color added to array 3 
7167 goal color added to array 3 
7168 goal color added to array 3 
7169 goal color added to array 3 
7170 goal color added to array 3 
7171 goal color added to array 3 
7172 goal color added to array 3 
7173 goal color added to array 3 
7174 goal color added to array 3 
7175 goal color added to array 3 
7176 goal color added to array 3 
7177 goal color added to array 3 
7178 goal color added to array 3 
7179 goal color added to array 3 
7180 goal color added to array 3 
7181 goal color added to array 3 
7182 goal color added to array 3 
7183 goal color added to array 3 
7184 goal color added to array 3 
7185 goal color added to array 3 
7186 goal color added to array 3 
7187 goal color added to array 3 
7188 goal color added to array 3 
7189 goal color added to array 3 
7190 goal color added to array 3 
7191 goal color added to array 3 
7192 goal color added to array 3 
7193 goal color added to array 3 
7194 goal color added to array 3 
7195 goal color added to array 3 
7196 goal color added to array 3 
7197 goal color added to array 3 
7198 goal color added to array 3 
7199 goal color added to array 3 
7200 goal color added to array 3 
7201 goal color added to array 3 
7202 goal color added to array 3 
7203 goal color added to array 3 
7204 goal color added to array 3 
7205 goal color added to array 3 
7206 goal color added to array 3 
7207 goal color added to array 3 
7208 goal color added to array 3 
7209 goal color added to array 3 
7210 goal color added to array 3 
7211 goal color added to array 3 
7212 goal color added to array 3 
7213 goal color added to array 3 
7214 goal color added to array 3 
7215 goal color added to array 3 
7216 goal color added to array 3 
7217 goal color added to array 3 
7218 goal color added to array 3 
7219 goal color added to array 3 
7220 goal color added to array 3 
7221 goal color added to array 3 
7222 goal color added to array 3 
7223 goal color added to array 3 
7224 goal color added to array 3 
7225 goal color added to array 3 
7226 goal color added to array 3 
7227 goal color added to array 3 
7228 goal color added to array 3 
7229 goal color added to array 3 
7230 goal color added to array 3 
7231 goal color added to array 3 
7232 goal color added to array 3 
7233 goal color added to array 3 
7234 goal color added to array 3 
7235 goal color added to array 3 
7236 goal color added to array 3 
7237 goal color added to array 3 
7238 goal color added to array 3 
7239 goal color added to array 3 
7240 goal color added to array 3 
7241 goal color added to array 3 
7242 goal color added to array 3 
7243 goal color added to array 3 
7244 goal color added to array 3 
7245 goal color added to array 3 
7246 goal color added to array 3 
7247 goal color added to array 3 
7248 goal color added to array 3 
7249 goal color added to array 3 
7250 goal color added to array 3 
7251 goal color added to array 3 
7252 goal color added to array 3 
7253 goal color added to array 3 
7254 goal color added to array 3 
7255 goal color added to array 3 
7256 goal color added to array 3 
7257 goal color added to array 3 
7258 goal color added to array 3 
7259 goal color added to array 3 
7260 goal color added to array 3 
7261 goal color added to array 3 
7262 goal color added to array 3 
7263 goal color added to array 3 
7264 goal color added to array 3 
7265 goal color added to array 3 
7266 goal color added to array 3 
7267 goal color added to array 3 
7268 goal color added to array 3 
7269 goal color added to array 3 
7270 goal color added to array 3 
7271 goal color added to array 3 
7272 goal color added to array 3 
7273 goal color added to array 3 
7274 goal color added to array 3 
7275 goal color added to array 3 
7276 goal color added to array 3 
7277 goal color added to array 3 
7278 goal color added to array 3 
7279 goal color added to array 3 
7280 goal color added to array 3 
7281 goal color added to array 3 
7282 goal color added to array 3 
7283 goal color added to array 3 
7284 goal color added to array 3 
7285 goal color added to array 3 
7286 goal color added to array 3 
7287 goal color added to array 3 
7288 goal color added to array 3 
7289 goal color added to array 3 
7290 goal color added to array 3 
7291 goal color added to array 3 
7292 goal color added to array 3 
7293 goal color added to array 3 
7294 goal color added to array 3 
7295 goal color added to array 3 
7296 goal color added to array 3 
7297 goal color added to array 3 
7298 goal color added to array 3 
7299 goal color added to array 3 
7300 goal color added to array 3 
7301 goal color added to array 3 
7302 goal color added to array 3 
7303 goal color added to array 3 
7304 goal color added to array 3 
7305 goal color added to array 3 
7306 goal color added to array 3 
7307 goal color added to array 3 
7308 goal color added to array 3 
7309 goal color added to array 3 
7310 goal color added to array 3 
7311 goal color added to array 3 
7312 goal color added to array 3 
7313 goal color added to array 3 
7314 goal color added to array 3 
7315 goal color added to array 3 
7316 goal color added to array 3 
7317 goal color added to array 3 
7318 goal color added to array 3 
7319 goal color added to array 3 
7320 goal color added to array 3 
7321 goal color added to array 3 
7322 goal color added to array 3 
7323 goal color added to array 3 
7324 goal color added to array 3 
7325 goal color added to array 3 
7326 goal color added to array 3 
7327 goal color added to array 3 
7328 goal color added to array 3 
7329 goal color added to array 3 
7330 goal color added to array 3 
7331 goal color added to array 3 
7332 goal color added to array 3 
7333 goal color added to array 3 
7334 goal color added to array 3 
7335 goal color added to array 3 
7336 goal color added to array 3 
7337 goal color added to array 3 
7338 goal color added to array 3 
7339 goal color added to array 3 
7340 goal color added to array 3 
7341 goal color added to array 3 
7342 goal color added to array 3 
7343 goal color added to array 3 
7344 goal color added to array 3 
7345 goal color added to array 3 
7346 goal color added to array 3 
7347 goal color added to array 3 
7348 goal color added to array 3 
7349 goal color added to array 3 
7350 goal color added to array 3 
7351 goal color added to array 3 
7352 goal color added to array 3 
7353 goal color added to array 3 
7354 goal color added to array 3 
7355 goal color added to array 3 
7356 goal color added to array 3 
7357 goal color added to array 3 
7358 goal color added to array 3 
7359 goal color added to array 3 
7360 goal color added to array 3 
7361 goal color added to array 3 
7362 goal color added to array 3 
7363 goal color added to array 3 
7364 goal color added to array 3 
7365 goal color added to array 3 
7366 goal color added to array 3 
7367 goal color added to array 3 
7368 goal color added to array 3 
7369 goal color added to array 3 
7370 goal color added to array 3 
7371 goal color added to array 3 
7372 goal color added to array 3 
7373 goal color added to array 3 
7374 goal color added to array 3 
7375 goal color added to array 3 
7376 goal color added to array 3 
7377 goal color added to array 3 
7378 goal color added to array 3 
7379 goal color added to array 3 
7380 goal color added to array 3 
7381 goal color added to array 3 
7382 goal color added to array 3 
7383 goal color added to array 3 
7384 goal color added to array 3 
7385 goal color added to array 3 
7386 goal color added to array 3 
7387 goal color added to array 3 
7388 goal color added to array 3 
7389 goal color added to array 3 
7390 goal color added to array 3 
7391 goal color added to array 3 
7392 goal color added to array 3 
7393 goal color added to array 3 
7394 goal color added to array 3 
7395 goal color added to array 3 
7396 goal color added to array 3 
7397 goal color added to array 3 
7398 goal color added to array 3 
7399 goal color added to array 3 
7400 goal color added to array 3 
7401 goal color added to array 3 
7402 goal color added to array 3 
7403 goal color added to array 3 
7404 goal color added to array 3 
7405 goal color added to array 3 
7406 goal color added to array 3 
7407 goal color added to array 3 
7408 goal color added to array 3 
7409 goal color added to array 3 
7410 goal color added to array 3 
7411 goal color added to array 3 
7412 goal color added to array 3 
7413 goal color added to array 3 
7414 goal color added to array 3 
7415 goal color added to array 3 
7416 goal color added to array 3 
7417 goal color added to array 3 
7418 goal color added to array 3 
7419 goal color added to array 3 
7420 goal color added to array 3 
7421 goal color added to array 3 
7422 goal color added to array 3 
7423 goal color added to array 3 
7424 goal color added to array 3 
7425 goal color added to array 3 
7426 goal color added to array 3 
7427 goal color added to array 3 
7428 goal color added to array 3 
7429 goal color added to array 3 
7430 goal color added to array 3 
7431 goal color added to array 3 
7432 goal color added to array 3 
7433 goal color added to array 3 
7434 goal color added to array 3 
7435 goal color added to array 3 
7436 goal color added to array 3 
7437 goal color added to array 3 
7438 goal color added to array 3 
7439 goal color added to array 3 
7440 goal color added to array 3 
7441 goal color added to array 3 
7442 goal color added to array 3 
7443 goal color added to array 3 
7444 goal color added to array 3 
7445 goal color added to array 3 
7446 goal color added to array 3 
7447 goal color added to array 3 
7448 goal color added to array 3 
7449 goal color added to array 3 
7450 goal color added to array 3 
7451 goal color added to array 3 
7452 goal color added to array 3 
7453 goal color added to array 3 
7454 goal color added to array 3 
7455 goal color added to array 3 
7456 goal color added to array 3 
7457 goal color added to array 3 
7458 goal color added to array 3 
7459 goal color added to array 3 
7460 goal color added to array 3 
7461 goal color added to array 3 
7462 goal color added to array 3 
7463 goal color added to array 3 
7464 goal color added to array 3 
7465 goal color added to array 3 
7466 goal color added to array 3 
7467 goal color added to array 3 
7468 goal color added to array 3 
7469 goal color added to array 3 
7470 goal color added to array 3 
7471 goal color added to array 3 
7472 goal color added to array 3 
7473 goal color added to array 3 
7474 goal color added to array 3 
7475 goal color added to array 3 
7476 goal color added to array 3 
7477 goal color added to array 3 
7478 goal color added to array 3 
7479 goal color added to array 3 
7480 goal color added to array 3 
7481 goal color added to array 3 
7482 goal color added to array 3 
7483 goal color added to array 3 
7484 goal color added to array 3 
7485 goal color added to array 3 
7486 goal color added to array 3 
7487 goal color added to array 3 
7488 goal color added to array 3 
7489 goal color added to array 3 
7490 goal color added to array 3 
7491 goal color added to array 3 
7492 goal color added to array 3 
7493 goal color added to array 3 
7494 goal color added to array 3 
7495 goal color added to array 3 
7496 goal color added to array 3 
7497 goal color added to array 3 
7498 goal color added to array 3 
7499 goal color added to array 3 
7500 goal color added to array 3 
7501 goal color added to array 3 
7502 goal color added to array 3 
7503 goal color added to array 3 
7504 goal color added to array 3 
7505 goal color added to array 3 
7506 goal color added to array 3 
7507 goal color added to array 3 
7508 goal color added to array 3 
7509 goal color added to array 3 
7510 goal color added to array 3 
7511 goal color added to array 3 
7512 goal color added to array 3 
7513 goal color added to array 3 
7514 goal color added to array 3 
7515 goal color added to array 3 
7516 goal color added to array 3 
7517 goal color added to array 3 
7518 goal color added to array 3 
7519 goal color added to array 3 
7520 goal color added to array 3 
7521 goal color added to array 3 
7522 goal color added to array 3 
7523 goal color added to array 3 
7524 goal color added to array 3 
7525 goal color added to array 3 
7526 goal color added to array 3 
7527 goal color added to array 3 
7528 goal color added to array 3 
7529 goal color added to array 3 
7530 goal color added to array 3 
7531 goal color added to array 3 
7532 goal color added to array 3 
7533 goal color added to array 3 
7534 goal color added to array 3 
7535 goal color added to array 3 
7536 goal color added to array 3 
7537 goal color added to array 3 
7538 goal color added to array 3 
7539 goal color added to array 3 
7540 goal color added to array 3 
7541 goal color added to array 3 
7542 goal color added to array 3 
7543 goal color added to array 3 
7544 goal color added to array 3 
7545 goal color added to array 3 
7546 goal color added to array 3 
7547 goal color added to array 3 
7548 goal color added to array 3 
7549 goal color added to array 3 
7550 goal color added to array 3 
7551 goal color added to array 3 
7552 goal color added to array 3 
7553 goal color added to array 3 
7554 goal color added to array 3 
7555 goal color added to array 3 
7556 goal color added to array 3 
7557 goal color added to array 3 
7558 goal color added to array 3 
7559 goal color added to array 3 
7560 goal color added to array 3 
7561 goal color added to array 3 
7562 goal color added to array 3 
7563 goal color added to array 3 
7564 goal color added to array 3 
7565 goal color added to array 3 
7566 goal color added to array 3 
7567 goal color added to array 3 
7568 goal color added to array 3 
7569 goal color added to array 3 
7570 goal color added to array 3 
7571 goal color added to array 3 
7572 goal color added to array 3 
7573 goal color added to array 3 
7574 goal color added to array 3 
7575 goal color added to array 3 
7576 goal color added to array 3 
7577 goal color added to array 3 
7578 goal color added to array 3 
7579 goal color added to array 3 
7580 goal color added to array 3 
7581 goal color added to array 3 
7582 goal color added to array 3 
7583 goal color added to array 3 
7584 goal color added to array 3 
7585 goal color added to array 3 
7586 goal color added to array 3 
7587 goal color added to array 3 
7588 goal color added to array 3 
7589 goal color added to array 3 
7590 goal color added to array 3 
7591 goal color added to array 3 
7592 goal color added to array 3 
7593 goal color added to array 3 
7594 goal color added to array 3 
7595 goal color added to array 3 
7596 goal color added to array 3 
7597 goal color added to array 3 
7598 goal color added to array 3 
7599 goal color added to array 3 
7600 goal color added to array 3 
7601 goal color added to array 3 
7602 goal color added to array 3 
7603 goal color added to array 3 
7604 goal color added to array 3 
7605 goal color added to array 3 
7606 goal color added to array 3 
7607 goal color added to array 3 
7608 goal color added to array 3 
7609 goal color added to array 3 
7610 goal color added to array 3 
7611 goal color added to array 3 
7612 goal color added to array 3 
7613 goal color added to array 3 
7614 goal color added to array 3 
7615 goal color added to array 3 
7616 goal color added to array 3 
7617 goal color added to array 3 
7618 goal color added to array 3 
7619 goal color added to array 3 
7620 goal color added to array 3 
7621 goal color added to array 3 
7622 goal color added to array 3 
7623 goal color added to array 3 
7624 goal color added to array 3 
7625 goal color added to array 3 
7626 goal color added to array 3 
7627 goal color added to array 3 
7628 goal color added to array 3 
7629 goal color added to array 3 
7630 goal color added to array 3 
7631 goal color added to array 3 
7632 goal color added to array 3 
7633 goal color added to array 3 
7634 goal color added to array 3 
7635 goal color added to array 3 
7636 goal color added to array 3 
7637 goal color added to array 3 
7638 goal color added to array 3 
7639 goal color added to array 3 
7640 goal color added to array 3 
7641 goal color added to array 3 
7642 goal color added to array 3 
7643 goal color added to array 3 
7644 goal color added to array 3 
7645 goal color added to array 3 
7646 goal color added to array 3 
7647 goal color added to array 3 
7648 goal color added to array 3 
7649 goal color added to array 3 
7650 goal color added to array 3 
7651 goal color added to array 3 
7652 goal color added to array 3 
7653 goal color added to array 3 
7654 goal color added to array 3 
7655 goal color added to array 3 
7656 goal color added to array 3 
7657 goal color added to array 3 
7658 goal color added to array 3 
7659 goal color added to array 3 
7660 goal color added to array 3 
7661 goal color added to array 3 
7662 goal color added to array 3 
7663 goal color added to array 3 
7664 goal color added to array 3 
7665 goal color added to array 3 
7666 goal color added to array 3 
7667 goal color added to array 3 
7668 goal color added to array 3 
7669 goal color added to array 3 
7670 goal color added to array 3 
7671 goal color added to array 3 
7672 goal color added to array 3 
7673 goal color added to array 3 
7674 goal color added to array 3 
7675 goal color added to array 3 
7676 goal color added to array 3 
7677 goal color added to array 3 
7678 goal color added to array 3 
7679 goal color added to array 3 
7680 goal color added to array 3 
7681 goal color added to array 3 
7682 goal color added to array 3 
7683 goal color added to array 3 
7684 goal color added to array 3 
7685 goal color added to array 3 
7686 goal color added to array 3 
7687 goal color added to array 3 
7688 goal color added to array 3 
7689 goal color added to array 3 
7690 goal color added to array 3 
7691 goal color added to array 3 
7692 goal color added to array 3 
7693 goal color added to array 3 
7694 goal color added to array 3 
7695 goal color added to array 3 
7696 goal color added to array 3 
7697 goal color added to array 3 
7698 goal color added to array 3 
7699 goal color added to array 3 
7700 goal color added to array 3 
7701 goal color added to array 3 
7702 goal color added to array 3 
7703 goal color added to array 3 
7704 goal color added to array 3 
7705 goal color added to array 3 
7706 goal color added to array 3 
7707 goal color added to array 3 
7708 goal color added to array 3 
7709 goal color added to array 3 
7710 goal color added to array 3 
7711 goal color added to array 3 
7712 goal color added to array 3 
7713 goal color added to array 3 
7714 goal color added to array 3 
7715 goal color added to array 3 
7716 goal color added to array 3 
7717 goal color added to array 3 
7718 goal color added to array 3 
7719 goal color added to array 3 
7720 goal color added to array 3 
7721 goal color added to array 3 
7722 goal color added to array 3 
7723 goal color added to array 3 
7724 goal color added to array 3 
7725 goal color added to array 3 
7726 goal color added to array 3 
7727 goal color added to array 3 
7728 goal color added to array 3 
7729 goal color added to array 3 
7730 goal color added to array 3 
7731 goal color added to array 3 
7732 goal color added to array 3 
7733 goal color added to array 3 
7734 goal color added to array 3 
7735 goal color added to array 3 
7736 goal color added to array 3 
7737 goal color added to array 3 
7738 goal color added to array 3 
7739 goal color added to array 3 
7740 goal color added to array 3 
7741 goal color added to array 3 
7742 goal color added to array 3 
7743 goal color added to array 3 
7744 goal color added to array 3 
7745 goal color added to array 3 
7746 goal color added to array 3 
7747 goal color added to array 3 
7748 goal color added to array 3 
7749 goal color added to array 3 
7750 goal color added to array 3 
7751 goal color added to array 3 
7752 goal color added to array 3 
7753 goal color added to array 3 
7754 goal color added to array 3 
7755 goal color added to array 3 
7756 goal color added to array 3 
7757 goal color added to array 3 
7758 goal color added to array 3 
7759 goal color added to array 3 
7760 goal color added to array 3 
7761 goal color added to array 3 
7762 goal color added to array 3 
7763 goal color added to array 3 
7764 goal color added to array 3 
7765 goal color added to array 3 
7766 goal color added to array 3 
7767 goal color added to array 3 
7768 goal color added to array 3 
7769 goal color added to array 3 
7770 goal color added to array 3 
7771 goal color added to array 3 
7772 goal color added to array 3 
7773 goal color added to array 3 
7774 goal color added to array 3 
7775 goal color added to array 3 
7776 goal color added to array 3 
7777 goal color added to array 3 
7778 goal color added to array 3 
7779 goal color added to array 3 
7780 goal color added to array 3 
7781 goal color added to array 3 
7782 goal color added to array 3 
7783 goal color added to array 3 
7784 goal color added to array 3 
7785 goal color added to array 3 
7786 goal color added to array 3 
7787 goal color added to array 3 
7788 goal color added to array 3 
7789 goal color added to array 3 
7790 goal color added to array 3 
7791 goal color added to array 3 
7792 goal color added to array 3 
7793 goal color added to array 3 
7794 goal color added to array 3 
7795 goal color added to array 3 
7796 goal color added to array 3 
7797 goal color added to array 3 
7798 goal color added to array 3 
7799 goal color added to array 3 
7800 goal color added to array 3 
7801 goal color added to array 3 
7802 goal color added to array 3 
7803 goal color added to array 3 
7804 goal color added to array 3 
7805 goal color added to array 3 
7806 goal color added to array 3 
7807 goal color added to array 3 
7808 goal color added to array 3 
7809 goal color added to array 3 
7810 goal color added to array 3 
7811 goal color added to array 3 
7812 goal color added to array 3 
7813 goal color added to array 3 
7814 goal color added to array 3 
7815 goal color added to array 3 
7816 goal color added to array 3 
7817 goal color added to array 3 
7818 goal color added to array 3 
7819 goal color added to array 3 
7820 goal color added to array 3 
7821 goal color added to array 3 
7822 goal color added to array 3 
7823 goal color added to array 3 
7824 goal color added to array 3 
7825 goal color added to array 3 
7826 goal color added to array 3 
7827 goal color added to array 3 
7828 goal color added to array 3 
7829 goal color added to array 3 
7830 goal color added to array 3 
7831 goal color added to array 3 
7832 goal color added to array 3 
7833 goal color added to array 3 
7834 goal color added to array 3 
7835 goal color added to array 3 
7836 goal color added to array 3 
7837 goal color added to array 3 
7838 goal color added to array 3 
7839 goal color added to array 3 
7840 goal color added to array 3 
7841 goal color added to array 3 
7842 goal color added to array 3 
7843 goal color added to array 3 
7844 goal color added to array 3 
7845 goal color added to array 3 
7846 goal color added to array 3 
7847 goal color added to array 3 
7848 goal color added to array 3 
7849 goal color added to array 3 
7850 goal color added to array 3 
7851 goal color added to array 3 
7852 goal color added to array 3 
7853 goal color added to array 3 
7854 goal color added to array 3 
7855 goal color added to array 3 
7856 goal color added to array 3 
7857 goal color added to array 3 
7858 goal color added to array 3 
7859 goal color added to array 3 
7860 goal color added to array 3 
7861 goal color added to array 3 
7862 goal color added to array 3 
7863 goal color added to array 3 
7864 goal color added to array 3 
7865 goal color added to array 3 
7866 goal color added to array 3 
7867 goal color added to array 3 
7868 goal color added to array 3 
7869 goal color added to array 3 
7870 goal color added to array 3 
7871 goal color added to array 3 
7872 goal color added to array 3 
7873 goal color added to array 3 
7874 goal color added to array 3 
7875 goal color added to array 3 
7876 goal color added to array 3 
7877 goal color added to array 3 
7878 goal color added to array 3 
7879 goal color added to array 3 
7880 goal color added to array 3 
7881 goal color added to array 3 
7882 goal color added to array 3 
7883 goal color added to array 3 
7884 goal color added to array 3 
7885 goal color added to array 3 
7886 goal color added to array 3 
7887 goal color added to array 3 
7888 goal color added to array 3 
7889 goal color added to array 3 
7890 goal color added to array 3 
7891 goal color added to array 3 
7892 goal color added to array 3 
7893 goal color added to array 3 
7894 goal color added to array 3 
7895 goal color added to array 3 
7896 goal color added to array 3 
7897 goal color added to array 3 
7898 goal color added to array 3 
7899 goal color added to array 3 
7900 goal color added to array 3 
7901 goal color added to array 3 
7902 goal color added to array 3 
7903 goal color added to array 3 
7904 goal color added to array 3 
7905 goal color added to array 3 
7906 goal color added to array 3 
7907 goal color added to array 3 
7908 goal color added to array 3 
7909 goal color added to array 3 
7910 goal color added to array 3 
7911 goal color added to array 3 
7912 goal color added to array 3 
7913 goal color added to array 3 
7914 goal color added to array 3 
7915 goal color added to array 3 
7916 goal color added to array 3 
7917 goal color added to array 3 
7918 goal color added to array 3 
7919 goal color added to array 3 
7920 goal color added to array 3 
7921 goal color added to array 3 
7922 goal color added to array 3 
7923 goal color added to array 3 
7924 goal color added to array 3 
7925 goal color added to array 3 
7926 goal color added to array 3 
7927 goal color added to array 3 
7928 goal color added to array 3 
7929 goal color added to array 3 
7930 goal color added to array 3 
7931 goal color added to array 3 
7932 goal color added to array 3 
7933 goal color added to array 3 
7934 goal color added to array 3 
7935 goal color added to array 3 
7936 goal color added to array 3 
7937 goal color added to array 3 
7938 goal color added to array 3 
7939 goal color added to array 3 
7940 goal color added to array 3 
7941 goal color added to array 3 
7942 goal color added to array 3 
7943 goal color added to array 3 
7944 goal color added to array 3 
7945 goal color added to array 3 
7946 goal color added to array 3 
7947 goal color added to array 3 
7948 goal color added to array 3 
7949 goal color added to array 3 
7950 goal color added to array 3 
7951 goal color added to array 3 
7952 goal color added to array 3 
7953 goal color added to array 3 
7954 goal color added to array 3 
7955 goal color added to array 3 
7956 goal color added to array 3 
7957 goal color added to array 3 
7958 goal color added to array 3 
7959 goal color added to array 3 
7960 goal color added to array 3 
7961 goal color added to array 3 
7962 goal color added to array 3 
7963 goal color added to array 3 
7964 goal color added to array 3 
7965 goal color added to array 3 
7966 goal color added to array 3 
7967 goal color added to array 3 
7968 goal color added to array 3 
7969 goal color added to array 3 
7970 goal color added to array 3 
7971 goal color added to array 3 
7972 goal color added to array 3 
7973 goal color added to array 3 
7974 goal color added to array 3 
7975 goal color added to array 3 
7976 goal color added to array 3 
7977 goal color added to array 3 
7978 goal color added to array 3 
7979 goal color added to array 3 
7980 goal color added to array 3 
7981 goal color added to array 3 
7982 goal color added to array 3 
7983 goal color added to array 3 
7984 goal color added to array 3 
7985 goal color added to array 3 
7986 goal color added to array 3 
7987 goal color added to array 3 
7988 goal color added to array 3 
7989 goal color added to array 3 
7990 goal color added to array 3 
7991 goal color added to array 3 
7992 goal color added to array 3 
7993 goal color added to array 3 
7994 goal color added to array 3 
7995 goal color added to array 3 
7996 goal color added to array 3 
7997 goal color added to array 3 
7998 goal color added to array 3 
7999 goal color added to array 3 
8000 goal color added to array 3 
8001 goal color added to array 3 
8002 goal color added to array 3 
8003 goal color added to array 3 
8004 goal color added to array 3 
8005 goal color added to array 3 
8006 goal color added to array 3 
8007 goal color added to array 3 
8008 goal color added to array 3 
8009 goal color added to array 3 
8010 goal color added to array 3 
8011 goal color added to array 3 
8012 goal color added to array 3 
8013 goal color added to array 3 
8014 goal color added to array 3 
8015 goal color added to array 3 
8016 goal color added to array 3 
8017 goal color added to array 3 
8018 goal color added to array 3 
8019 goal color added to array 3 
8020 goal color added to array 3 
8021 goal color added to array 3 
8022 goal color added to array 3 
8023 goal color added to array 3 
8024 goal color added to array 3 
8025 goal color added to array 3 
8026 goal color added to array 3 
8027 goal color added to array 3 
8028 goal color added to array 3 
8029 goal color added to array 3 
8030 goal color added to array 3 
8031 goal color added to array 3 
8032 goal color added to array 3 
8033 goal color added to array 3 
8034 goal color added to array 3 
8035 goal color added to array 3 
8036 goal color added to array 3 
8037 goal color added to array 3 
8038 goal color added to array 3 
8039 goal color added to array 3 
8040 goal color added to array 3 
8041 goal color added to array 3 
8042 goal color added to array 3 
8043 goal color added to array 3 
8044 goal color added to array 3 
8045 goal color added to array 3 
8046 goal color added to array 3 
8047 goal color added to array 3 
8048 goal color added to array 3 
8049 goal color added to array 3 
8050 goal color added to array 3 
8051 goal color added to array 3 
8052 goal color added to array 3 
8053 goal color added to array 3 
8054 goal color added to array 3 
8055 goal color added to array 3 
8056 goal color added to array 3 
8057 goal color added to array 3 
8058 goal color added to array 3 
8059 goal color added to array 3 
8060 goal color added to array 3 
8061 goal color added to array 3 
8062 goal color added to array 3 
8063 goal color added to array 3 
8064 goal color added to array 3 
8065 goal color added to array 3 
8066 goal color added to array 3 
8067 goal color added to array 3 
8068 goal color added to array 3 
8069 goal color added to array 3 
8070 goal color added to array 3 
8071 goal color added to array 3 
8072 goal color added to array 3 
8073 goal color added to array 3 
8074 goal color added to array 3 
8075 goal color added to array 3 
8076 goal color added to array 3 
8077 goal color added to array 3 
8078 goal color added to array 3 
8079 goal color added to array 3 
8080 goal color added to array 3 
8081 goal color added to array 3 
8082 goal color added to array 3 
8083 goal color added to array 3 
8084 goal color added to array 3 
8085 goal color added to array 3 
8086 goal color added to array 3 
8087 goal color added to array 3 
8088 goal color added to array 3 
8089 goal color added to array 3 
8090 goal color added to array 3 
8091 goal color added to array 3 
8092 goal color added to array 3 
8093 goal color added to array 3 
8094 goal color added to array 3 
8095 goal color added to array 3 
8096 goal color added to array 3 
8097 goal color added to array 3 
8098 goal color added to array 3 
8099 goal color added to array 3 
8100 goal color added to array 3 
8101 goal color added to array 3 
8102 goal color added to array 3 
8103 goal color added to array 3 
8104 goal color added to array 3 
8105 goal color added to array 3 
8106 goal color added to array 3 
8107 goal color added to array 3 
8108 goal color added to array 3 
8109 goal color added to array 3 
8110 goal color added to array 3 
8111 goal color added to array 3 
8112 goal color added to array 3 
8113 goal color added to array 3 
8114 goal color added to array 3 
8115 goal color added to array 3 
8116 goal color added to array 3 
8117 goal color added to array 3 
8118 goal color added to array 3 
8119 goal color added to array 3 
8120 goal color added to array 3 
8121 goal color added to array 3 
8122 goal color added to array 3 
8123 goal color added to array 3 
8124 goal color added to array 3 
8125 goal color added to array 3 
8126 goal color added to array 3 
8127 goal color added to array 3 
8128 goal color added to array 3 
8129 goal color added to array 3 
8130 goal color added to array 3 
8131 goal color added to array 3 
8132 goal color added to array 3 
8133 goal color added to array 3 
8134 goal color added to array 3 
8135 goal color added to array 3 
8136 goal color added to array 3 
8137 goal color added to array 3 
8138 goal color added to array 3 
8139 goal color added to array 3 
8140 goal color added to array 3 
8141 goal color added to array 3 
8142 goal color added to array 3 
8143 goal color added to array 3 
8144 goal color added to array 3 
8145 goal color added to array 3 
8146 goal color added to array 3 
8147 goal color added to array 3 
8148 goal color added to array 3 
8149 goal color added to array 3 
8150 goal color added to array 3 
8151 goal color added to array 3 
8152 goal color added to array 3 
8153 goal color added to array 3 
8154 goal color added to array 3 
8155 goal color added to array 3 
8156 goal color added to array 3 
8157 goal color added to array 3 
8158 goal color added to array 3 
8159 goal color added to array 3 
8160 goal color added to array 3 
8161 goal color added to array 3 
8162 goal color added to array 3 
8163 goal color added to array 3 
8164 goal color added to array 3 
8165 goal color added to array 3 
8166 goal color added to array 3 
8167 goal color added to array 3 
8168 goal color added to array 3 
8169 goal color added to array 3 
8170 goal color added to array 3 
8171 goal color added to array 3 
8172 goal color added to array 3 
8173 goal color added to array 3 
8174 goal color added to array 3 
8175 goal color added to array 3 
8176 goal color added to array 3 
8177 goal color added to array 3 
8178 goal color added to array 3 
8179 goal color added to array 3 
8180 goal color added to array 3 
8181 goal color added to array 3 
8182 goal color added to array 3 
8183 goal color added to array 3 
8184 goal color added to array 3 
8185 goal color added to array 3 
8186 goal color added to array 3 
8187 goal color added to array 3 
8188 goal color added to array 3 
8189 goal color added to array 3 
8190 goal color added to array 3 
8191 goal color added to array 3 
8192 goal color added to array 3 
8193 goal color added to array 3 
8194 goal color added to array 3 
8195 goal color added to array 3 
8196 goal color added to array 3 
8197 goal color added to array 3 
8198 goal color added to array 3 
8199 goal color added to array 3 
8200 goal color added to array 3 
8201 goal color added to array 3 
8202 goal color added to array 3 
8203 goal color added to array 3 
8204 goal color added to array 3 
8205 goal color added to array 3 
8206 goal color added to array 3 
8207 goal color added to array 3 
8208 goal color added to array 3 
8209 goal color added to array 3 
8210 goal color added to array 3 
8211 goal color added to array 3 
8212 goal color added to array 3 
8213 goal color added to array 3 
8214 goal color added to array 3 
8215 goal color added to array 3 
8216 goal color added to array 3 
8217 goal color added to array 3 
8218 goal color added to array 3 
8219 goal color added to array 3 
8220 goal color added to array 3 
8221 goal color added to array 3 
8222 goal color added to array 3 
8223 goal color added to array 3 
8224 goal color added to array 3 
8225 goal color added to array 3 
8226 goal color added to array 3 
8227 goal color added to array 3 
8228 goal color added to array 3 
8229 goal color added to array 3 
8230 goal color added to array 3 
8231 goal color added to array 3 
8232 goal color added to array 3 
8233 goal color added to array 3 
8234 goal color added to array 3 
8235 goal color added to array 3 
8236 goal color added to array 3 
8237 goal color added to array 3 
8238 goal color added to array 3 
8239 goal color added to array 3 
8240 goal color added to array 3 
8241 goal color added to array 3 
8242 goal color added to array 3 
8243 goal color added to array 3 
8244 goal color added to array 3 
8245 goal color added to array 3 
8246 goal color added to array 3 
8247 goal color added to array 3 
8248 goal color added to array 3 
8249 goal color added to array 3 
8250 goal color added to array 3 
8251 goal color added to array 3 
8252 goal color added to array 3 
8253 goal color added to array 3 
8254 goal color added to array 3 
8255 goal color added to array 3 
8256 goal color added to array 3 
8257 goal color added to array 3 
8258 goal color added to array 3 
8259 goal color added to array 3 
8260 goal color added to array 3 
8261 goal color added to array 3 
8262 goal color added to array 3 
8263 goal color added to array 3 
8264 goal color added to array 3 
8265 goal color added to array 3 
8266 goal color added to array 3 
8267 goal color added to array 3 
8268 goal color added to array 3 
8269 goal color added to array 3 
8270 goal color added to array 3 
8271 goal color added to array 3 
8272 goal color added to array 3 
8273 goal color added to array 3 
8274 goal color added to array 3 
8275 goal color added to array 3 
8276 goal color added to array 3 
8277 goal color added to array 3 
8278 goal color added to array 3 
8279 goal color added to array 3 
8280 goal color added to array 3 
8281 goal color added to array 3 
8282 goal color added to array 3 
8283 goal color added to array 3 
8284 goal color added to array 3 
8285 goal color added to array 3 
8286 goal color added to array 3 
8287 goal color added to array 3 
8288 goal color added to array 3 
8289 goal color added to array 3 
8290 goal color added to array 3 
8291 goal color added to array 3 
8292 goal color added to array 3 
8293 goal color added to array 3 
8294 goal color added to array 3 
8295 goal color added to array 3 
8296 goal color added to array 3 
8297 goal color added to array 3 
8298 goal color added to array 3 
8299 goal color added to array 3 
8300 goal color added to array 3 
8301 goal color added to array 3 
8302 goal color added to array 3 
8303 goal color added to array 3 
8304 goal color added to array 3 
8305 goal color added to array 3 
8306 goal color added to array 3 
8307 goal color added to array 3 
8308 goal color added to array 3 
8309 goal color added to array 3 
8310 goal color added to array 3 
8311 goal color added to array 3 
8312 goal color added to array 3 
8313 goal color added to array 3 
8314 goal color added to array 3 
8315 goal color added to array 3 
8316 goal color added to array 3 
8317 goal color added to array 3 
8318 goal color added to array 3 
8319 goal color added to array 3 
8320 goal color added to array 3 
8321 goal color added to array 3 
8322 goal color added to array 3 
8323 goal color added to array 3 
8324 goal color added to array 3 
8325 goal color added to array 3 
8326 goal color added to array 3 
8327 goal color added to array 3 
8328 goal color added to array 3 
8329 goal color added to array 3 
8330 goal color added to array 3 
8331 goal color added to array 3 
8332 goal color added to array 3 
8333 goal color added to array 3 
8334 goal color added to array 3 
8335 goal color added to array 3 
8336 goal color added to array 3 
8337 goal color added to array 3 
8338 goal color added to array 3 
8339 goal color added to array 3 
8340 goal color added to array 3 
8341 goal color added to array 3 
8342 goal color added to array 3 
8343 goal color added to array 3 
8344 goal color added to array 3 
8345 goal color added to array 3 
8346 goal color added to array 3 
8347 goal color added to array 3 
8348 goal color added to array 3 
8349 goal color added to array 3 
8350 goal color added to array 3 
8351 goal color added to array 3 
8352 goal color added to array 3 
8353 goal color added to array 3 
8354 goal color added to array 3 
8355 goal color added to array 3 
8356 goal color added to array 3 
8357 goal color added to array 3 
8358 goal color added to array 3 
8359 goal color added to array 3 
8360 goal color added to array 3 
8361 goal color added to array 3 
8362 goal color added to array 3 
8363 goal color added to array 3 
8364 goal color added to array 3 
8365 goal color added to array 3 
8366 goal color added to array 3 
8367 goal color added to array 3 
8368 goal color added to array 3 
8369 goal color added to array 3 
8370 goal color added to array 3 
8371 goal color added to array 3 
8372 goal color added to array 3 
8373 goal color added to array 3 
8374 goal color added to array 3 
8375 goal color added to array 3 
8376 goal color added to array 3 
8377 goal color added to array 3 
8378 goal color added to array 3 
8379 goal color added to array 3 
8380 goal color added to array 3 
8381 goal color added to array 3 
8382 goal color added to array 3 
8383 goal color added to array 3 
8384 goal color added to array 3 
8385 goal color added to array 3 
8386 goal color added to array 3 
8387 goal color added to array 3 
8388 goal color added to array 3 
8389 goal color added to array 3 
8390 goal color added to array 3 
8391 goal color added to array 3 
8392 goal color added to array 3 
8393 goal color added to array 3 
8394 goal color added to array 3 
8395 goal color added to array 3 
8396 goal color added to array 3 
8397 goal color added to array 3 
8398 goal color added to array 3 
8399 goal color added to array 3 
8400 goal color added to array 3 
8401 goal color added to array 3 
8402 goal color added to array 3 
8403 goal color added to array 3 
8404 goal color added to array 3 
8405 goal color added to array 3 
8406 goal color added to array 3 
8407 goal color added to array 3 
8408 goal color added to array 3 
8409 goal color added to array 3 
8410 goal color added to array 3 
8411 goal color added to array 3 
8412 goal color added to array 3 
8413 goal color added to array 3 
8414 goal color added to array 3 
8415 goal color added to array 3 
8416 goal color added to array 3 
8417 goal color added to array 3 
8418 goal color added to array 3 
8419 goal color added to array 3 
8420 goal color added to array 3 
8421 goal color added to array 3 
8422 goal color added to array 3 
8423 goal color added to array 3 
8424 goal color added to array 3 
8425 goal color added to array 3 
8426 goal color added to array 3 
8427 goal color added to array 3 
8428 goal color added to array 3 
8429 goal color added to array 3 
8430 goal color added to array 3 
8431 goal color added to array 3 
8432 goal color added to array 3 
8433 goal color added to array 3 
8434 goal color added to array 3 
8435 goal color added to array 3 
8436 goal color added to array 3 
8437 goal color added to array 3 
8438 goal color added to array 3 
8439 goal color added to array 3 
8440 goal color added to array 3 
8441 goal color added to array 3 
8442 goal color added to array 3 
8443 goal color added to array 3 
8444 goal color added to array 3 
8445 goal color added to array 3 
8446 goal color added to array 3 
8447 goal color added to array 3 
8448 goal color added to array 3 
8449 goal color added to array 3 
8450 goal color added to array 3 
8451 goal color added to array 3 
8452 goal color added to array 3 
8453 goal color added to array 3 
8454 goal color added to array 3 
8455 goal color added to array 3 
8456 goal color added to array 3 
8457 goal color added to array 3 
8458 goal color added to array 3 
8459 goal color added to array 3 
8460 goal color added to array 3 
8461 goal color added to array 3 
8462 goal color added to array 3 
8463 goal color added to array 3 
8464 goal color added to array 3 
8465 goal color added to array 3 
8466 goal color added to array 3 
8467 goal color added to array 3 
8468 goal color added to array 3 
8469 goal color added to array 3 
8470 goal color added to array 3 
8471 goal color added to array 3 
8472 goal color added to array 3 
8473 goal color added to array 3 
8474 goal color added to array 3 
8475 goal color added to array 3 
8476 goal color added to array 3 
8477 goal color added to array 3 
8478 goal color added to array 3 
8479 goal color added to array 3 
8480 goal color added to array 3 
8481 goal color added to array 3 
8482 goal color added to array 3 
8483 goal color added to array 3 
8484 goal color added to array 3 
8485 goal color added to array 3 
8486 goal color added to array 3 
8487 goal color added to array 3 
8488 goal color added to array 3 
8489 goal color added to array 3 
8490 goal color added to array 3 
8491 goal color added to array 3 
8492 goal color added to array 3 
8493 goal color added to array 3 
8494 goal color added to array 3 
8495 goal color added to array 3 
8496 goal color added to array 3 
8497 goal color added to array 3 
8498 goal color added to array 3 
8499 goal color added to array 3 
8500 goal color added to array 3 
8501 goal color added to array 3 
8502 goal color added to array 3 
8503 goal color added to array 3 
8504 goal color added to array 3 
8505 goal color added to array 3 
8506 goal color added to array 3 
8507 goal color added to array 3 
8508 goal color added to array 3 
8509 goal color added to array 3 
8510 goal color added to array 3 
8511 goal color added to array 3 
8512 goal color added to array 3 
8513 goal color added to array 3 
8514 goal color added to array 3 
8515 goal color added to array 3 
8516 goal color added to array 3 
8517 goal color added to array 3 
8518 goal color added to array 3 
8519 goal color added to array 3 
8520 goal color added to array 3 
8521 goal color added to array 3 
8522 goal color added to array 3 
8523 goal color added to array 3 
8524 goal color added to array 3 
8525 goal color added to array 3 
8526 goal color added to array 3 
8527 goal color added to array 3 
8528 goal color added to array 3 
8529 goal color added to array 3 
8530 goal color added to array 3 
8531 goal color added to array 3 
8532 goal color added to array 3 
8533 goal color added to array 3 
8534 goal color added to array 3 
8535 goal color added to array 3 
8536 goal color added to array 3 
8537 goal color added to array 3 
8538 goal color added to array 3 
8539 goal color added to array 3 
8540 goal color added to array 3 
8541 goal color added to array 3 
8542 goal color added to array 3 
8543 goal color added to array 3 
8544 goal color added to array 3 
8545 goal color added to array 3 
8546 goal color added to array 3 
8547 goal color added to array 3 
8548 goal color added to array 3 
8549 goal color added to array 3 
8550 goal color added to array 3 
8551 goal color added to array 3 
8552 goal color added to array 3 
8553 goal color added to array 3 
8554 goal color added to array 3 
8555 goal color added to array 3 
8556 goal color added to array 3 
8557 goal color added to array 3 
8558 goal color added to array 3 
8559 goal color added to array 3 
8560 goal color added to array 3 
8561 goal color added to array 3 
8562 goal color added to array 3 
8563 goal color added to array 3 
8564 goal color added to array 3 
8565 goal color added to array 3 
8566 goal color added to array 3 
8567 goal color added to array 3 
8568 goal color added to array 3 
8569 goal color added to array 3 
8570 goal color added to array 3 
8571 goal color added to array 3 
8572 goal color added to array 3 
8573 goal color added to array 3 
8574 goal color added to array 3 
8575 goal color added to array 3 
8576 goal color added to array 3 
8577 goal color added to array 3 
8578 goal color added to array 3 
8579 goal color added to array 3 
8580 goal color added to array 3 
8581 goal color added to array 3 
8582 goal color added to array 3 
8583 goal color added to array 3 
8584 goal color added to array 3 
8585 goal color added to array 3 
8586 goal color added to array 3 
8587 goal color added to array 3 
8588 goal color added to array 3 
8589 goal color added to array 3 
8590 goal color added to array 3 
8591 goal color added to array 3 
8592 goal color added to array 3 
8593 goal color added to array 3 
8594 goal color added to array 3 
8595 goal color added to array 3 
8596 goal color added to array 3 
8597 goal color added to array 3 
8598 goal color added to array 3 
8599 goal color added to array 3 
8600 goal color added to array 3 
8601 goal color added to array 3 
8602 goal color added to array 3 
8603 goal color added to array 3 
8604 goal color added to array 3 
8605 goal color added to array 3 
8606 goal color added to array 3 
8607 goal color added to array 3 
8608 goal color added to array 3 
8609 goal color added to array 3 
8610 goal color added to array 3 
8611 goal color added to array 3 
8612 goal color added to array 3 
8613 goal color added to array 3 
8614 goal color added to array 3 
8615 goal color added to array 3 
8616 goal color added to array 3 
8617 goal color added to array 3 
8618 goal color added to array 3 
8619 goal color added to array 3 
8620 goal color added to array 3 
8621 goal color added to array 3 
8622 goal color added to array 3 
8623 goal color added to array 3 
8624 goal color added to array 3 
8625 goal color added to array 3 
8626 goal color added to array 3 
8627 goal color added to array 3 
8628 goal color added to array 3 
8629 goal color added to array 3 
8630 goal color added to array 3 
8631 goal color added to array 3 
8632 goal color added to array 3 
8633 goal color added to array 3 
8634 goal color added to array 3 
8635 goal color added to array 3 
8636 goal color added to array 3 
8637 goal color added to array 3 
8638 goal color added to array 3 
8639 goal color added to array 3 
8640 goal color added to array 3 
8641 goal color added to array 3 
8642 goal color added to array 3 
8643 goal color added to array 3 
8644 goal color added to array 3 
8645 goal color added to array 3 
8646 goal color added to array 3 
8647 goal color added to array 3 
8648 goal color added to array 3 
8649 goal color added to array 3 
8650 goal color added to array 3 
8651 goal color added to array 3 
8652 goal color added to array 3 
8653 goal color added to array 3 
8654 goal color added to array 3 
8655 goal color added to array 3 
8656 goal color added to array 3 
8657 goal color added to array 3 
8658 goal color added to array 3 
8659 goal color added to array 3 
8660 goal color added to array 3 
8661 goal color added to array 3 
8662 goal color added to array 3 
8663 goal color added to array 3 
8664 goal color added to array 3 
8665 goal color added to array 3 
8666 goal color added to array 3 
8667 goal color added to array 3 
8668 goal color added to array 3 
8669 goal color added to array 3 
8670 goal color added to array 3 
8671 goal color added to array 3 
8672 goal color added to array 3 
8673 goal color added to array 3 
8674 goal color added to array 3 
8675 goal color added to array 3 
8676 goal color added to array 3 
8677 goal color added to array 3 
8678 goal color added to array 3 
8679 goal color added to array 3 
8680 goal color added to array 3 
8681 goal color added to array 3 
8682 goal color added to array 3 
8683 goal color added to array 3 
8684 goal color added to array 3 
8685 goal color added to array 3 
8686 goal color added to array 3 
8687 goal color added to array 3 
8688 goal color added to array 3 
8689 goal color added to array 3 
8690 goal color added to array 3 
8691 goal color added to array 3 
8692 goal color added to array 3 
8693 goal color added to array 3 
8694 goal color added to array 3 
8695 goal color added to array 3 
8696 goal color added to array 3 
8697 goal color added to array 3 
8698 goal color added to array 3 
8699 goal color added to array 3 
8700 goal color added to array 3 
8701 goal color added to array 3 
8702 goal color added to array 3 
8703 goal color added to array 3 
8704 goal color added to array 3 
8705 goal color added to array 3 
8706 goal color added to array 3 
8707 goal color added to array 3 
8708 goal color added to array 3 
8709 goal color added to array 3 
8710 goal color added to array 3 
8711 goal color added to array 3 
8712 goal color added to array 3 
8713 goal color added to array 3 
8714 goal color added to array 3 
8715 goal color added to array 3 
8716 goal color added to array 3 
8717 goal color added to array 3 
8718 goal color added to array 3 
8719 goal color added to array 3 
8720 goal color added to array 3 
8721 goal color added to array 3 
8722 goal color added to array 3 
8723 goal color added to array 3 
8724 goal color added to array 3 
8725 goal color added to array 3 
8726 goal color added to array 3 
8727 goal color added to array 3 
8728 goal color added to array 3 
8729 goal color added to array 3 
8730 goal color added to array 3 
8731 goal color added to array 3 
8732 goal color added to array 3 
8733 goal color added to array 3 
8734 goal color added to array 3 
8735 goal color added to array 3 
8736 goal color added to array 3 
8737 goal color added to array 3 
8738 goal color added to array 3 
8739 goal color added to array 3 
8740 goal color added to array 3 
8741 goal color added to array 3 
8742 goal color added to array 3 
8743 goal color added to array 3 
8744 goal color added to array 3 
8745 goal color added to array 3 
8746 goal color added to array 3 
8747 goal color added to array 3 
8748 goal color added to array 3 
8749 goal color added to array 3 
8750 goal color added to array 3 
8751 goal color added to array 3 
8752 goal color added to array 3 
8753 goal color added to array 3 
8754 goal color added to array 3 
8755 goal color added to array 3 
8756 goal color added to array 3 
8757 goal color added to array 3 
8758 goal color added to array 3 
8759 goal color added to array 3 
8760 goal color added to array 3 
8761 goal color added to array 3 
8762 goal color added to array 3 
8763 goal color added to array 3 
8764 goal color added to array 3 
8765 goal color added to array 3 
8766 goal color added to array 3 
8767 goal color added to array 3 
8768 goal color added to array 3 
8769 goal color added to array 3 
8770 goal color added to array 3 
8771 goal color added to array 3 
8772 goal color added to array 3 
8773 goal color added to array 3 
8774 goal color added to array 3 
8775 goal color added to array 3 
8776 goal color added to array 3 
8777 goal color added to array 3 
8778 goal color added to array 3 
8779 goal color added to array 3 
8780 goal color added to array 3 
8781 goal color added to array 3 
8782 goal color added to array 3 
8783 goal color added to array 3 
8784 goal color added to array 3 
8785 goal color added to array 3 
8786 goal color added to array 3 
8787 goal color added to array 3 
8788 goal color added to array 3 
8789 goal color added to array 3 
8790 goal color added to array 3 
8791 goal color added to array 3 
8792 goal color added to array 3 
8793 goal color added to array 3 
8794 goal color added to array 3 
8795 goal color added to array 3 
8796 goal color added to array 3 
8797 goal color added to array 3 
8798 goal color added to array 3 
8799 goal color added to array 3 
8800 goal color added to array 3 
8801 goal color added to array 3 
8802 goal color added to array 3 
8803 goal color added to array 3 
8804 goal color added to array 3 
8805 goal color added to array 3 
8806 goal color added to array 3 
8807 goal color added to array 3 
8808 goal color added to array 3 
8809 goal color added to array 3 
8810 goal color added to array 3 
8811 goal color added to array 3 
8812 goal color added to array 3 
8813 goal color added to array 3 
8814 goal color added to array 3 
8815 goal color added to array 3 
8816 goal color added to array 3 
8817 goal color added to array 3 
8818 goal color added to array 3 
8819 goal color added to array 3 
8820 goal color added to array 3 
8821 goal color added to array 3 
8822 goal color added to array 3 
8823 goal color added to array 3 
8824 goal color added to array 3 
8825 goal color added to array 3 
8826 goal color added to array 3 
8827 goal color added to array 3 
8828 goal color added to array 3 
8829 goal color added to array 3 
8830 goal color added to array 3 
8831 goal color added to array 3 
8832 goal color added to array 3 
8833 goal color added to array 3 
8834 goal color added to array 3 
8835 goal color added to array 3 
8836 goal color added to array 3 
8837 goal color added to array 3 
8838 goal color added to array 3 
8839 goal color added to array 3 
8840 goal color added to array 3 
8841 goal color added to array 3 
8842 goal color added to array 3 
8843 goal color added to array 3 
8844 goal color added to array 3 
8845 goal color added to array 3 
8846 goal color added to array 3 
8847 goal color added to array 3 
8848 goal color added to array 3 
8849 goal color added to array 3 
8850 goal color added to array 3 
8851 goal color added to array 3 
8852 goal color added to array 3 
8853 goal color added to array 3 
8854 goal color added to array 3 
8855 goal color added to array 3 
8856 goal color added to array 3 
8857 goal color added to array 3 
8858 goal color added to array 3 
8859 goal color added to array 3 
8860 goal color added to array 3 
8861 goal color added to array 3 
8862 goal color added to array 3 
8863 goal color added to array 3 
8864 goal color added to array 3 
8865 goal color added to array 3 
8866 goal color added to array 3 
8867 goal color added to array 3 
8868 goal color added to array 3 
8869 goal color added to array 3 
8870 goal color added to array 3 
8871 goal color added to array 3 
8872 goal color added to array 3 
8873 goal color added to array 3 
8874 goal color added to array 3 
8875 goal color added to array 3 
8876 goal color added to array 3 
8877 goal color added to array 3 
8878 goal color added to array 3 
8879 goal color added to array 3 
8880 goal color added to array 3 
8881 goal color added to array 3 
8882 goal color added to array 3 
8883 goal color added to array 3 
8884 goal color added to array 3 
8885 goal color added to array 3 
8886 goal color added to array 3 
8887 goal color added to array 3 
8888 goal color added to array 3 
8889 goal color added to array 3 
8890 goal color added to array 3 
8891 goal color added to array 3 
8892 goal color added to array 3 
8893 goal color added to array 3 
8894 goal color added to array 3 
8895 goal color added to array 3 
8896 goal color added to array 3 
8897 goal color added to array 3 
8898 goal color added to array 3 
8899 goal color added to array 3 
8900 goal color added to array 3 
8901 goal color added to array 3 
8902 goal color added to array 3 
8903 goal color added to array 3 
8904 goal color added to array 3 
8905 goal color added to array 3 
8906 goal color added to array 3 
8907 goal color added to array 3 
8908 goal color added to array 3 
8909 goal color added to array 3 
8910 goal color added to array 3 
8911 goal color added to array 3 
8912 goal color added to array 3 
8913 goal color added to array 3 
8914 goal color added to array 3 
8915 goal color added to array 3 
8916 goal color added to array 3 
8917 goal color added to array 3 
8918 goal color added to array 3 
8919 goal color added to array 3 
8920 goal color added to array 3 
8921 goal color added to array 3 
8922 goal color added to array 3 
8923 goal color added to array 3 
8924 goal color added to array 3 
8925 goal color added to array 3 
8926 goal color added to array 3 
8927 goal color added to array 3 
8928 goal color added to array 3 
8929 goal color added to array 3 
8930 goal color added to array 3 
8931 goal color added to array 3 
8932 goal color added to array 3 
8933 goal color added to array 3 
8934 goal color added to array 3 
8935 goal color added to array 3 
8936 goal color added to array 3 
8937 goal color added to array 3 
8938 goal color added to array 3 
8939 goal color added to array 3 
8940 goal color added to array 3 
8941 goal color added to array 3 
8942 goal color added to array 3 
8943 goal color added to array 3 
8944 goal color added to array 3 
8945 goal color added to array 3 
8946 goal color added to array 3 
8947 goal color added to array 3 
8948 goal color added to array 3 
8949 goal color added to array 3 
8950 goal color added to array 3 
8951 goal color added to array 3 
8952 goal color added to array 3 
8953 goal color added to array 3 
8954 goal color added to array 3 
8955 goal color added to array 3 
8956 goal color added to array 3 
8957 goal color added to array 3 
8958 goal color added to array 3 
8959 goal color added to array 3 
8960 goal color added to array 3 
8961 goal color added to array 3 
8962 goal color added to array 3 
8963 goal color added to array 3 
8964 goal color added to array 3 
8965 goal color added to array 3 
8966 goal color added to array 3 
8967 goal color added to array 3 
8968 goal color added to array 3 
8969 goal color added to array 3 
8970 goal color added to array 3 
8971 goal color added to array 3 
8972 goal color added to array 3 
8973 goal color added to array 3 
8974 goal color added to array 3 
8975 goal color added to array 3 
8976 goal color added to array 3 
8977 goal color added to array 3 
8978 goal color added to array 3 
8979 goal color added to array 3 
8980 goal color added to array 3 
8981 goal color added to array 3 
8982 goal color added to array 3 
8983 goal color added to array 3 
8984 goal color added to array 3 
8985 goal color added to array 3 
8986 goal color added to array 3 
8987 goal color added to array 3 
8988 goal color added to array 3 
8989 goal color added to array 3 
8990 goal color added to array 3 
8991 goal color added to array 3 
8992 goal color added to array 3 
8993 goal color added to array 3 
8994 goal color added to array 3 
8995 goal color added to array 3 
8996 goal color added to array 3 
8997 goal color added to array 3 
8998 goal color added to array 3 
8999 goal color added to array 3 
9000 goal color added to array 3 
9001 goal color added to array 3 
9002 goal color added to array 3 
9003 goal color added to array 3 
9004 goal color added to array 3 
9005 goal color added to array 3 
9006 goal color added to array 3 
9007 goal color added to array 3 
9008 goal color added to array 3 
9009 goal color added to array 3 
9010 goal color added to array 3 
9011 goal color added to array 3 
9012 goal color added to array 3 
9013 goal color added to array 3 
9014 goal color added to array 3 
9015 goal color added to array 3 
9016 goal color added to array 3 
9017 goal color added to array 3 
9018 goal color added to array 3 
9019 goal color added to array 3 
9020 goal color added to array 3 
9021 goal color added to array 3 
9022 goal color added to array 3 
9023 goal color added to array 3 
9024 goal color added to array 3 
9025 goal color added to array 3 
9026 goal color added to array 3 
9027 goal color added to array 3 
9028 goal color added to array 3 
9029 goal color added to array 3 
9030 goal color added to array 3 
9031 goal color added to array 3 
9032 goal color added to array 3 
9033 goal color added to array 3 
9034 goal color added to array 3 
9035 goal color added to array 3 
9036 goal color added to array 3 
9037 goal color added to array 3 
9038 goal color added to array 3 
9039 goal color added to array 3 
9040 goal color added to array 3 
9041 goal color added to array 3 
9042 goal color added to array 3 
9043 goal color added to array 3 
9044 goal color added to array 3 
9045 goal color added to array 3 
9046 goal color added to array 3 
9047 goal color added to array 3 
9048 goal color added to array 3 
9049 goal color added to array 3 
9050 goal color added to array 3 
9051 goal color added to array 3 
9052 goal color added to array 3 
9053 goal color added to array 3 
9054 goal color added to array 3 
9055 goal color added to array 3 
9056 goal color added to array 3 
9057 goal color added to array 3 
9058 goal color added to array 3 
9059 goal color added to array 3 
9060 goal color added to array 3 
9061 goal color added to array 3 
9062 goal color added to array 3 
9063 goal color added to array 3 
9064 goal color added to array 3 
9065 goal color added to array 3 
9066 goal color added to array 3 
9067 goal color added to array 3 
9068 goal color added to array 3 
9069 goal color added to array 3 
9070 goal color added to array 3 
9071 goal color added to array 3 
9072 goal color added to array 3 
9073 goal color added to array 3 
9074 goal color added to array 3 
9075 goal color added to array 3 
9076 goal color added to array 3 
9077 goal color added to array 3 
9078 goal color added to array 3 
9079 goal color added to array 3 
9080 goal color added to array 3 
9081 goal color added to array 3 
9082 goal color added to array 3 
9083 goal color added to array 3 
9084 goal color added to array 3 
9085 goal color added to array 3 
9086 goal color added to array 3 
9087 goal color added to array 3 
9088 goal color added to array 3 
9089 goal color added to array 3 
9090 goal color added to array 3 
9091 goal color added to array 3 
9092 goal color added to array 3 
9093 goal color added to array 3 
9094 goal color added to array 3 
9095 goal color added to array 3 
9096 goal color added to array 3 
9097 goal color added to array 3 
9098 goal color added to array 3 
9099 goal color added to array 3 
9100 goal color added to array 3 
9101 goal color added to array 3 
9102 goal color added to array 3 
9103 goal color added to array 3 
9104 goal color added to array 3 
9105 goal color added to array 3 
9106 goal color added to array 3 
9107 goal color added to array 3 
9108 goal color added to array 3 
9109 goal color added to array 3 
9110 goal color added to array 3 
9111 goal color added to array 3 
9112 goal color added to array 3 
9113 goal color added to array 3 
9114 goal color added to array 3 
9115 goal color added to array 3 
9116 goal color added to array 3 
9117 goal color added to array 3 
9118 goal color added to array 3 
9119 goal color added to array 3 
9120 goal color added to array 3 
9121 goal color added to array 3 
9122 goal color added to array 3 
9123 goal color added to array 3 
9124 goal color added to array 3 
9125 goal color added to array 3 
9126 goal color added to array 3 
9127 goal color added to array 3 
9128 goal color added to array 3 
9129 goal color added to array 3 
9130 goal color added to array 3 
9131 goal color added to array 3 
9132 goal color added to array 3 
9133 goal color added to array 3 
9134 goal color added to array 3 
9135 goal color added to array 3 
9136 goal color added to array 3 
9137 goal color added to array 3 
9138 goal color added to array 3 
9139 goal color added to array 3 
9140 goal color added to array 3 
9141 goal color added to array 3 
9142 goal color added to array 3 
9143 goal color added to array 3 
9144 goal color added to array 3 
9145 goal color added to array 3 
9146 goal color added to array 3 
9147 goal color added to array 3 
9148 goal color added to array 3 
9149 goal color added to array 3 
9150 goal color added to array 3 
9151 goal color added to array 3 
9152 goal color added to array 3 
9153 goal color added to array 3 
9154 goal color added to array 3 
9155 goal color added to array 3 
9156 goal color added to array 3 
9157 goal color added to array 3 
9158 goal color added to array 3 
9159 goal color added to array 3 
9160 goal color added to array 3 
9161 goal color added to array 3 
9162 goal color added to array 3 
9163 goal color added to array 3 
9164 goal color added to array 3 
9165 goal color added to array 3 
9166 goal color added to array 3 
9167 goal color added to array 3 
9168 goal color added to array 3 
9169 goal color added to array 3 
9170 goal color added to array 3 
9171 goal color added to array 3 
9172 goal color added to array 3 
9173 goal color added to array 3 
9174 goal color added to array 3 
9175 goal color added to array 3 
9176 goal color added to array 3 
9177 goal color added to array 3 
9178 goal color added to array 3 
9179 goal color added to array 3 
9180 goal color added to array 3 
9181 goal color added to array 3 
9182 goal color added to array 3 
9183 goal color added to array 3 
9184 goal color added to array 3 
9185 goal color added to array 3 
9186 goal color added to array 3 
9187 goal color added to array 3 
9188 goal color added to array 3 
9189 goal color added to array 3 
9190 goal color added to array 3 
9191 goal color added to array 3 
9192 goal color added to array 3 
9193 goal color added to array 3 
9194 goal color added to array 3 
9195 goal color added to array 3 
9196 goal color added to array 3 
9197 goal color added to array 3 
9198 goal color added to array 3 
9199 goal color added to array 3 
9200 goal color added to array 3 
9201 goal color added to array 3 
9202 goal color added to array 3 
9203 goal color added to array 3 
9204 goal color added to array 3 
9205 goal color added to array 3 
9206 goal color added to array 3 
9207 goal color added to array 3 
9208 goal color added to array 3 
9209 goal color added to array 3 
9210 goal color added to array 3 
9211 goal color added to array 3 
9212 goal color added to array 3 
9213 goal color added to array 3 
9214 goal color added to array 3 
9215 goal color added to array 3 
9216 goal color added to array 3 
9217 goal color added to array 3 
9218 goal color added to array 3 
9219 goal color added to array 3 
9220 goal color added to array 3 
9221 goal color added to array 3 
9222 goal color added to array 3 
9223 goal color added to array 3 
9224 goal color added to array 3 
9225 goal color added to array 3 
9226 goal color added to array 3 
9227 goal color added to array 3 
9228 goal color added to array 3 
9229 goal color added to array 3 
9230 goal color added to array 3 
9231 goal color added to array 3 
9232 goal color added to array 3 
9233 goal color added to array 3 
9234 goal color added to array 3 
9235 goal color added to array 3 
9236 goal color added to array 3 
9237 goal color added to array 3 
9238 goal color added to array 3 
9239 goal color added to array 3 
9240 goal color added to array 3 
9241 goal color added to array 3 
9242 goal color added to array 3 
9243 goal color added to array 3 
9244 goal color added to array 3 
9245 goal color added to array 3 
9246 goal color added to array 3 
9247 goal color added to array 3 
9248 goal color added to array 3 
9249 goal color added to array 3 
9250 goal color added to array 3 
9251 goal color added to array 3 
9252 goal color added to array 3 
9253 goal color added to array 3 
9254 goal color added to array 3 
9255 goal color added to array 3 
9256 goal color added to array 3 
9257 goal color added to array 3 
9258 goal color added to array 3 
9259 goal color added to array 3 
9260 goal color added to array 3 
9261 goal color added to array 3 
9262 goal color added to array 3 
9263 goal color added to array 3 
9264 goal color added to array 3 
9265 goal color added to array 3 
9266 goal color added to array 3 
9267 goal color added to array 3 
9268 goal color added to array 3 
9269 goal color added to array 3 
9270 goal color added to array 3 
9271 goal color added to array 3 
9272 goal color added to array 3 
9273 goal color added to array 3 
9274 goal color added to array 3 
9275 goal color added to array 3 
9276 goal color added to array 3 
9277 goal color added to array 3 
9278 goal color added to array 3 
9279 goal color added to array 3 
9280 goal color added to array 3 
9281 goal color added to array 3 
9282 goal color added to array 3 
9283 goal color added to array 3 
9284 goal color added to array 3 
9285 goal color added to array 3 
9286 goal color added to array 3 
9287 goal color added to array 3 
9288 goal color added to array 3 
9289 goal color added to array 3 
9290 goal color added to array 3 
9291 goal color added to array 3 
9292 goal color added to array 3 
9293 goal color added to array 3 
9294 goal color added to array 3 
9295 goal color added to array 3 
9296 goal color added to array 3 
9297 goal color added to array 3 
9298 goal color added to array 3 
9299 goal color added to array 3 
9300 goal color added to array 3 
9301 goal color added to array 3 
9302 goal color added to array 3 
9303 goal color added to array 3 
9304 goal color added to array 3 
9305 goal color added to array 3 
9306 goal color added to array 3 
9307 goal color added to array 3 
9308 goal color added to array 3 
9309 goal color added to array 3 
9310 goal color added to array 3 
9311 goal color added to array 3 
9312 goal color added to array 3 
9313 goal color added to array 3 
9314 goal color added to array 3 
9315 goal color added to array 3 
9316 goal color added to array 3 
9317 goal color added to array 3 
9318 goal color added to array 3 
9319 goal color added to array 3 
9320 goal color added to array 3 
9321 goal color added to array 3 
9322 goal color added to array 3 
9323 goal color added to array 3 
9324 goal color added to array 3 
9325 goal color added to array 3 
9326 goal color added to array 3 
9327 goal color added to array 3 
9328 goal color added to array 3 
9329 goal color added to array 3 
9330 goal color added to array 3 
9331 goal color added to array 3 
9332 goal color added to array 3 
9333 goal color added to array 3 
9334 goal color added to array 3 
9335 goal color added to array 3 
9336 goal color added to array 3 
9337 goal color added to array 3 
9338 goal color added to array 3 
9339 goal color added to array 3 
9340 goal color added to array 3 
9341 goal color added to array 3 
9342 goal color added to array 3 
9343 goal color added to array 3 
9344 goal color added to array 3 
9345 goal color added to array 3 
9346 goal color added to array 3 
9347 goal color added to array 3 
9348 goal color added to array 3 
9349 goal color added to array 3 
9350 goal color added to array 3 
9351 goal color added to array 3 
9352 goal color added to array 3 
9353 goal color added to array 3 
9354 goal color added to array 3 
9355 goal color added to array 3 
9356 goal color added to array 3 
9357 goal color added to array 3 
9358 goal color added to array 3 
9359 goal color added to array 3 
9360 goal color added to array 3 
9361 goal color added to array 3 
9362 goal color added to array 3 
9363 goal color added to array 3 
9364 goal color added to array 3 
9365 goal color added to array 3 
9366 goal color added to array 3 
9367 goal color added to array 3 
9368 goal color added to array 3 
9369 goal color added to array 3 
9370 goal color added to array 3 
9371 goal color added to array 3 
9372 goal color added to array 3 
9373 goal color added to array 3 
9374 goal color added to array 3 
9375 goal color added to array 3 
9376 goal color added to array 3 
9377 goal color added to array 3 
9378 goal color added to array 3 
9379 goal color added to array 3 
9380 goal color added to array 3 
9381 goal color added to array 3 
9382 goal color added to array 3 
9383 goal color added to array 3 
9384 goal color added to array 3 
9385 goal color added to array 3 
9386 goal color added to array 3 
9387 goal color added to array 3 
9388 goal color added to array 3 
9389 goal color added to array 3 
9390 goal color added to array 3 
9391 goal color added to array 3 
9392 goal color added to array 3 
9393 goal color added to array 3 
9394 goal color added to array 3 
9395 goal color added to array 3 
9396 goal color added to array 3 
9397 goal color added to array 3 
9398 goal color added to array 3 
9399 goal color added to array 3 
9400 goal color added to array 3 
9401 goal color added to array 3 
9402 goal color added to array 3 
9403 goal color added to array 3 
9404 goal color added to array 3 
9405 goal color added to array 3 
9406 goal color added to array 3 
9407 goal color added to array 3 
9408 goal color added to array 3 
9409 goal color added to array 3 
9410 goal color added to array 3 
9411 goal color added to array 3 
9412 goal color added to array 3 
9413 goal color added to array 3 
9414 goal color added to array 3 
9415 goal color added to array 3 
9416 goal color added to array 3 
9417 goal color added to array 3 
9418 goal color added to array 3 
9419 goal color added to array 3 
9420 goal color added to array 3 
9421 goal color added to array 3 
9422 goal color added to array 3 
9423 goal color added to array 3 
9424 goal color added to array 3 
9425 goal color added to array 3 
9426 goal color added to array 3 
9427 goal color added to array 3 
9428 goal color added to array 3 
9429 goal color added to array 3 
9430 goal color added to array 3 
9431 goal color added to array 3 
9432 goal color added to array 3 
9433 goal color added to array 3 
9434 goal color added to array 3 
9435 goal color added to array 3 
9436 goal color added to array 3 
9437 goal color added to array 3 
9438 goal color added to array 3 
9439 goal color added to array 3 
9440 goal color added to array 3 
9441 goal color added to array 3 
9442 goal color added to array 3 
9443 goal color added to array 3 
9444 goal color added to array 3 
9445 goal color added to array 3 
9446 goal color added to array 3 
9447 goal color added to array 3 
9448 goal color added to array 3 
9449 goal color added to array 3 
9450 goal color added to array 3 
9451 goal color added to array 3 
9452 goal color added to array 3 
9453 goal color added to array 3 
9454 goal color added to array 3 
9455 goal color added to array 3 
9456 goal color added to array 3 
9457 goal color added to array 3 
9458 goal color added to array 3 
9459 goal color added to array 3 
9460 goal color added to array 3 
9461 goal color added to array 3 
9462 goal color added to array 3 
9463 goal color added to array 3 
9464 goal color added to array 3 
9465 goal color added to array 3 
9466 goal color added to array 3 
9467 goal color added to array 3 
9468 goal color added to array 3 
9469 goal color added to array 3 
9470 goal color added to array 3 
9471 goal color added to array 3 
9472 goal color added to array 3 
9473 goal color added to array 3 
9474 goal color added to array 3 
9475 goal color added to array 3 
9476 goal color added to array 3 
9477 goal color added to array 3 
9478 goal color added to array 3 
9479 goal color added to array 3 
9480 goal color added to array 3 
9481 goal color added to array 3 
9482 goal color added to array 3 
9483 goal color added to array 3 
9484 goal color added to array 3 
9485 goal color added to array 3 
9486 goal color added to array 3 
9487 goal color added to array 3 
9488 goal color added to array 3 
9489 goal color added to array 3 
9490 goal color added to array 3 
9491 goal color added to array 3 
9492 goal color added to array 3 
9493 goal color added to array 3 
9494 goal color added to array 3 
9495 goal color added to array 3 
9496 goal color added to array 3 
9497 goal color added to array 3 
9498 goal color added to array 3 
9499 goal color added to array 3 
9500 goal color added to array 3 
9501 goal color added to array 3 
9502 goal color added to array 3 
9503 goal color added to array 3 
9504 goal color added to array 3 
9505 goal color added to array 3 
9506 goal color added to array 3 
9507 goal color added to array 3 
9508 goal color added to array 3 
9509 goal color added to array 3 
9510 goal color added to array 3 
9511 goal color added to array 3 
9512 goal color added to array 3 
9513 goal color added to array 3 
9514 goal color added to array 3 
9515 goal color added to array 3 
9516 goal color added to array 3 
9517 goal color added to array 3 
9518 goal color added to array 3 
9519 goal color added to array 3 
9520 goal color added to array 3 
9521 goal color added to array 3 
9522 goal color added to array 3 
9523 goal color added to array 3 
9524 goal color added to array 3 
9525 goal color added to array 3 
9526 goal color added to array 3 
9527 goal color added to array 3 
9528 goal color added to array 3 
9529 goal color added to array 3 
9530 goal color added to array 3 
9531 goal color added to array 3 
9532 goal color added to array 3 
9533 goal color added to array 3 
9534 goal color added to array 3 
9535 goal color added to array 3 
9536 goal color added to array 3 
9537 goal color added to array 3 
9538 goal color added to array 3 
9539 goal color added to array 3 
9540 goal color added to array 3 
9541 goal color added to array 3 
9542 goal color added to array 3 
9543 goal color added to array 3 
9544 goal color added to array 3 
9545 goal color added to array 3 
9546 goal color added to array 3 
9547 goal color added to array 3 
9548 goal color added to array 3 
9549 goal color added to array 3 
9550 goal color added to array 3 
9551 goal color added to array 3 
9552 goal color added to array 3 
9553 goal color added to array 3 
9554 goal color added to array 3 
9555 goal color added to array 3 
9556 goal color added to array 3 
9557 goal color added to array 3 
9558 goal color added to array 3 
9559 goal color added to array 3 
9560 goal color added to array 3 
9561 goal color added to array 3 
9562 goal color added to array 3 
9563 goal color added to array 3 
9564 goal color added to array 3 
9565 goal color added to array 3 
9566 goal color added to array 3 
9567 goal color added to array 3 
9568 goal color added to array 3 
9569 goal color added to array 3 
9570 goal color added to array 3 
9571 goal color added to array 3 
9572 goal color added to array 3 
9573 goal color added to array 3 
9574 goal color added to array 3 
9575 goal color added to array 3 
9576 goal color added to array 3 
9577 goal color added to array 3 
9578 goal color added to array 3 
9579 goal color added to array 3 
9580 goal color added to array 3 
9581 goal color added to array 3 
9582 goal color added to array 3 
9583 goal color added to array 3 
9584 goal color added to array 3 
9585 goal color added to array 3 
9586 goal color added to array 3 
9587 goal color added to array 3 
9588 goal color added to array 3 
9589 goal color added to array 3 
9590 goal color added to array 3 
9591 goal color added to array 3 
9592 goal color added to array 3 
9593 goal color added to array 3 
9594 goal color added to array 3 
9595 goal color added to array 3 
9596 goal color added to array 3 
9597 goal color added to array 3 
9598 goal color added to array 3 
9599 goal color added to array 3 
9600 goal color added to array 3 
9601 goal color added to array 3 
9602 goal color added to array 3 
9603 goal color added to array 3 
9604 goal color added to array 3 
9605 goal color added to array 3 
9606 goal color added to array 3 
9607 goal color added to array 3 
9608 goal color added to array 3 
9609 goal color added to array 3 
9610 goal color added to array 3 
9611 goal color added to array 3 
9612 goal color added to array 3 
9613 goal color added to array 3 
9614 goal color added to array 3 
9615 goal color added to array 3 
9616 goal color added to array 3 
9617 goal color added to array 3 
9618 goal color added to array 3 
9619 goal color added to array 3 
9620 goal color added to array 3 
9621 goal color added to array 3 
9622 goal color added to array 3 
9623 goal color added to array 3 
9624 goal color added to array 3 
9625 goal color added to array 3 
9626 goal color added to array 3 
9627 goal color added to array 3 
9628 goal color added to array 3 
9629 goal color added to array 3 
9630 goal color added to array 3 
9631 goal color added to array 3 
9632 goal color added to array 3 
9633 goal color added to array 3 
9634 goal color added to array 3 
9635 goal color added to array 3 
9636 goal color added to array 3 
9637 goal color added to array 3 
9638 goal color added to array 3 
9639 goal color added to array 3 
9640 goal color added to array 3 
9641 goal color added to array 3 
9642 goal color added to array 3 
9643 goal color added to array 3 
9644 goal color added to array 3 
9645 goal color added to array 3 
9646 goal color added to array 3 
9647 goal color added to array 3 
9648 goal color added to array 3 
9649 goal color added to array 3 
9650 goal color added to array 3 
9651 goal color added to array 3 
9652 goal color added to array 3 
9653 goal color added to array 3 
9654 goal color added to array 3 
9655 goal color added to array 3 
9656 goal color added to array 3 
9657 goal color added to array 3 
9658 goal color added to array 3 
9659 goal color added to array 3 
9660 goal color added to array 3 
9661 goal color added to array 3 
9662 goal color added to array 3 
9663 goal color added to array 3 
9664 goal color added to array 3 
9665 goal color added to array 3 
9666 goal color added to array 3 
9667 goal color added to array 3 
9668 goal color added to array 3 
9669 goal color added to array 3 
9670 goal color added to array 3 
9671 goal color added to array 3 
9672 goal color added to array 3 
9673 goal color added to array 3 
9674 goal color added to array 3 
9675 goal color added to array 3 
9676 goal color added to array 3 
9677 goal color added to array 3 
9678 goal color added to array 3 
9679 goal color added to array 3 
9680 goal color added to array 3 
9681 goal color added to array 3 
9682 goal color added to array 3 
9683 goal color added to array 3 
9684 goal color added to array 3 
9685 goal color added to array 3 
9686 goal color added to array 3 
9687 goal color added to array 3 
9688 goal color added to array 3 
9689 goal color added to array 3 
9690 goal color added to array 3 
9691 goal color added to array 3 
9692 goal color added to array 3 
9693 goal color added to array 3 
9694 goal color added to array 3 
9695 goal color added to array 3 
9696 goal color added to array 3 
9697 goal color added to array 3 
9698 goal color added to array 3 
9699 goal color added to array 3 
9700 goal color added to array 3 
9701 goal color added to array 3 
9702 goal color added to array 3 
9703 goal color added to array 3 
9704 goal color added to array 3 
9705 goal color added to array 3 
9706 goal color added to array 3 
9707 goal color added to array 3 
9708 goal color added to array 3 
9709 goal color added to array 3 
9710 goal color added to array 3 
9711 goal color added to array 3 
9712 goal color added to array 3 
9713 goal color added to array 3 
9714 goal color added to array 3 
9715 goal color added to array 3 
9716 goal color added to array 3 
9717 goal color added to array 3 
9718 goal color added to array 3 
9719 goal color added to array 3 
9720 goal color added to array 3 
9721 goal color added to array 3 
9722 goal color added to array 3 
9723 goal color added to array 3 
9724 goal color added to array 3 
9725 goal color added to array 3 
9726 goal color added to array 3 
9727 goal color added to array 3 
9728 goal color added to array 3 
9729 goal color added to array 3 
9730 goal color added to array 3 
9731 goal color added to array 3 
9732 goal color added to array 3 
9733 goal color added to array 3 
9734 goal color added to array 3 
9735 goal color added to array 3 
9736 goal color added to array 3 
9737 goal color added to array 3 
9738 goal color added to array 3 
9739 goal color added to array 3 
9740 goal color added to array 3 
9741 goal color added to array 3 
9742 goal color added to array 3 
9743 goal color added to array 3 
9744 goal color added to array 3 
9745 goal color added to array 3 
9746 goal color added to array 3 
9747 goal color added to array 3 
9748 goal color added to array 3 
9749 goal color added to array 3 
9750 goal color added to array 3 
9751 goal color added to array 3 
9752 goal color added to array 3 
9753 goal color added to array 3 
9754 goal color added to array 3 
9755 goal color added to array 3 
9756 goal color added to array 3 
9757 goal color added to array 3 
9758 goal color added to array 3 
9759 goal color added to array 3 
9760 goal color added to array 3 
9761 goal color added to array 3 
9762 goal color added to array 3 
9763 goal color added to array 3 
9764 goal color added to array 3 
9765 goal color added to array 3 
9766 goal color added to array 3 
9767 goal color added to array 3 
9768 goal color added to array 3 
9769 goal color added to array 3 
9770 goal color added to array 3 
9771 goal color added to array 3 
9772 goal color added to array 3 
9773 goal color added to array 3 
9774 goal color added to array 3 
9775 goal color added to array 3 
9776 goal color added to array 3 
9777 goal color added to array 3 
9778 goal color added to array 3 
9779 goal color added to array 3 
9780 goal color added to array 3 
9781 goal color added to array 3 
9782 goal color added to array 3 
9783 goal color added to array 3 
9784 goal color added to array 3 
9785 goal color added to array 3 
9786 goal color added to array 3 
9787 goal color added to array 3 
9788 goal color added to array 3 
9789 goal color added to array 3 
9790 goal color added to array 3 
9791 goal color added to array 3 
9792 goal color added to array 3 
9793 goal color added to array 3 
9794 goal color added to array 3 
9795 goal color added to array 3 
9796 goal color added to array 3 
9797 goal color added to array 3 
9798 goal color added to array 3 
9799 goal color added to array 3 
9800 goal color added to array 3 
9801 goal color added to array 3 
9802 goal color added to array 3 
9803 goal color added to array 3 
9804 goal color added to array 3 
9805 goal color added to array 3 
9806 goal color added to array 3 
9807 goal color added to array 3 
9808 goal color added to array 3 
9809 goal color added to array 3 
9810 goal color added to array 3 
9811 goal color added to array 3 
9812 goal color added to array 3 
9813 goal color added to array 3 
9814 goal color added to array 3 
9815 goal color added to array 3 
9816 goal color added to array 3 
9817 goal color added to array 3 
9818 goal color added to array 3 
9819 goal color added to array 3 
9820 goal color added to array 3 
9821 goal color added to array 3 
9822 goal color added to array 3 
9823 goal color added to array 3 
9824 goal color added to array 3 
9825 goal color added to array 3 
9826 goal color added to array 3 
9827 goal color added to array 3 
9828 goal color added to array 3 
9829 goal color added to array 3 
9830 goal color added to array 3 
9831 goal color added to array 3 
9832 goal color added to array 3 
9833 goal color added to array 3 
9834 goal color added to array 3 
9835 goal color added to array 3 
9836 goal color added to array 3 
9837 goal color added to array 3 
9838 goal color added to array 3 
9839 goal color added to array 3 
9840 goal color added to array 3 
9841 goal color added to array 3 
9842 goal color added to array 3 
9843 goal color added to array 3 
9844 goal color added to array 3 
9845 goal color added to array 3 
9846 goal color added to array 3 
9847 goal color added to array 3 
9848 goal color added to array 3 
9849 goal color added to array 3 
9850 goal color added to array 3 
9851 goal color added to array 3 
9852 goal color added to array 3 
9853 goal color added to array 3 
9854 goal color added to array 3 
9855 goal color added to array 3 
9856 goal color added to array 3 
9857 goal color added to array 3 
9858 goal color added to array 3 
9859 goal color added to array 3 
9860 goal color added to array 3 
9861 goal color added to array 3 
9862 goal color added to array 3 
9863 goal color added to array 3 
9864 goal color added to array 3 
9865 goal color added to array 3 
9866 goal color added to array 3 
9867 goal color added to array 3 
9868 goal color added to array 3 
9869 goal color added to array 3 
9870 goal color added to array 3 
9871 goal color added to array 3 
9872 goal color added to array 3 
9873 goal color added to array 3 
9874 goal color added to array 3 
9875 goal color added to array 3 
9876 goal color added to array 3 
9877 goal color added to array 3 
9878 goal color added to array 3 
9879 goal color added to array 3 
9880 goal color added to array 3 
9881 goal color added to array 3 
9882 goal color added to array 3 
9883 goal color added to array 3 
9884 goal color added to array 3 
9885 goal color added to array 3 
9886 goal color added to array 3 
9887 goal color added to array 3 
9888 goal color added to array 3 
9889 goal color added to array 3 
9890 goal color added to array 3 
9891 goal color added to array 3 
9892 goal color added to array 3 
9893 goal color added to array 3 
9894 goal color added to array 3 
9895 goal color added to array 3 
9896 goal color added to array 3 
9897 goal color added to array 3 
9898 goal color added to array 3 
9899 goal color added to array 3 
9900 goal color added to array 3 
9901 goal color added to array 3 
9902 goal color added to array 3 
9903 goal color added to array 3 
9904 goal color added to array 3 
9905 goal color added to array 3 
9906 goal color added to array 3 
9907 goal color added to array 3 
9908 goal color added to array 3 
9909 goal color added to array 3 
9910 goal color added to array 3 
9911 goal color added to array 3 
9912 goal color added to array 3 
9913 goal color added to array 3 
9914 goal color added to array 3 
9915 goal color added to array 3 
9916 goal color added to array 3 
9917 goal color added to array 3 
9918 goal color added to array 3 
9919 goal color added to array 3 
9920 goal color added to array 3 
9921 goal color added to array 3 
9922 goal color added to array 3 
9923 goal color added to array 3 
9924 goal color added to array 3 
9925 goal color added to array 3 
9926 goal color added to array 3 
9927 goal color added to array 3 
9928 goal color added to array 3 
9929 goal color added to array 3 
9930 goal color added to array 3 
9931 goal color added to array 3 
9932 goal color added to array 3 
9933 goal color added to array 3 
9934 goal color added to array 3 
9935 goal color added to array 3 
9936 goal color added to array 3 
9937 goal color added to array 3 
9938 goal color added to array 3 
9939 goal color added to array 3 
9940 goal color added to array 3 
9941 goal color added to array 3 
9942 goal color added to array 3 
9943 goal color added to array 3 
9944 goal color added to array 3 
9945 goal color added to array 3 
9946 goal color added to array 3 
9947 goal color added to array 3 
9948 goal color added to array 3 
9949 goal color added to array 3 
9950 goal color added to array 3 
9951 goal color added to array 3 
9952 goal color added to array 3 
9953 goal color added to array 3 
9954 goal color added to array 3 
9955 goal color added to array 3 
9956 goal color added to array 3 
9957 goal color added to array 3 
9958 goal color added to array 3 
9959 goal color added to array 3 
9960 goal color added to array 3 
9961 goal color added to array 3 
9962 goal color added to array 3 
9963 goal color added to array 3 
9964 goal color added to array 3 
9965 goal color added to array 3 
9966 goal color added to array 3 
9967 goal color added to array 3 
9968 goal color added to array 3 
9969 goal color added to array 3 
9970 goal color added to array 3 
9971 goal color added to array 3 
9972 goal color added to array 3 
9973 goal color added to array 3 
9974 goal color added to array 3 
9975 goal color added to array 3 
9976 goal color added to array 3 
9977 goal color added to array 3 
9978 goal color added to array 3 
9979 goal color added to array 3 
9980 goal color added to array 3 
9981 goal color added to array 3 
9982 goal color added to array 3 
9983 goal color added to array 3 
9984 goal color added to array 3 
9985 goal color added to array 3 
9986 goal color added to array 3 
9987 goal color added to array 3 
9988 goal color added to array 3 
9989 goal color added to array 3 
9990 goal color added to array 3 
9991 goal color added to array 3 
9992 goal color added to array 3 
9993 goal color added to array 3 
9994 goal color added to array 3 
9995 goal color added to array 3 
9996 goal color added to array 3 
9997 goal color added to array 3 
9998 goal color added to array 3 
9999 goal color added to array 3 
10000 goal color added to array 3 
10001 goal color added to array 3 
10002 goal color added to array 3 
10003 goal color added to array 3 
10004 goal color added to array 3 
10005 goal color added to array 3 
10006 goal color added to array 3 
10007 goal color added to array 3 
10008 goal color added to array 3 
10009 goal color added to array 3 
10010 goal color added to array 3 
10011 goal color added to array 3 
10012 goal color added to array 3 
10013 goal color added to array 3 
10014 goal color added to array 3 
10015 goal color added to array 3 
10016 goal color added to array 3 
10017 goal color added to array 3 
10018 goal color added to array 3 
10019 goal color added to array 3 
10020 goal color added to array 3 
10021 goal color added to array 3 
10022 goal color added to array 3 
10023 goal color added to array 3 
10024 goal color added to array 3 
10025 goal color added to array 3 
10026 goal color added to array 3 
10027 goal color added to array 3 
10028 goal color added to array 3 
10029 goal color added to array 3 
10030 goal color added to array 3 
10031 goal color added to array 3 
10032 goal color added to array 3 
10033 goal color added to array 3 
10034 goal color added to array 3 
10035 goal color added to array 3 
10036 goal color added to array 3 
10037 goal color added to array 3 
10038 goal color added to array 3 
10039 goal color added to array 3 
10040 goal color added to array 3 
10041 goal color added to array 3 
10042 goal color added to array 3 
10043 goal color added to array 3 
10044 goal color added to array 3 
10045 goal color added to array 3 
10046 goal color added to array 3 
10047 goal color added to array 3 
10048 goal color added to array 3 
10049 goal color added to array 3 
10050 goal color added to array 3 
10051 goal color added to array 3 
10052 goal color added to array 3 
10053 goal color added to array 3 
10054 goal color added to array 3 
10055 goal color added to array 3 
10056 goal color added to array 3 
10057 goal color added to array 3 
10058 goal color added to array 3 
10059 goal color added to array 3 
10060 goal color added to array 3 
10061 goal color added to array 3 
10062 goal color added to array 3 
10063 goal color added to array 3 
10064 goal color added to array 3 
10065 goal color added to array 3 
10066 goal color added to array 3 
10067 goal color added to array 3 
10068 goal color added to array 3 
10069 goal color added to array 3 
10070 goal color added to array 3 
10071 goal color added to array 3 
10072 goal color added to array 3 
10073 goal color added to array 3 
10074 goal color added to array 3 
10075 goal color added to array 3 
10076 goal color added to array 3 
10077 goal color added to array 3 
10078 goal color added to array 3 
10079 goal color added to array 3 
10080 goal color added to array 3 
10081 goal color added to array 3 
10082 goal color added to array 3 
10083 goal color added to array 3 
10084 goal color added to array 3 
10085 goal color added to array 3 
10086 goal color added to array 3 
10087 goal color added to array 3 
10088 goal color added to array 3 
10089 goal color added to array 3 
10090 goal color added to array 3 
10091 goal color added to array 3 
10092 goal color added to array 3 
10093 goal color added to array 3 
10094 goal color added to array 3 
10095 goal color added to array 3 
10096 goal color added to array 3 
10097 goal color added to array 3 
10098 goal color added to array 3 
10099 goal color added to array 3 
10100 goal color added to array 3 
10101 goal color added to array 3 
10102 goal color added to array 3 
10103 goal color added to array 3 
10104 goal color added to array 3 
10105 goal color added to array 3 
10106 goal color added to array 3 
10107 goal color added to array 3 
10108 goal color added to array 3 
10109 goal color added to array 3 
10110 goal color added to array 3 
10111 goal color added to array 3 
10112 goal color added to array 3 
10113 goal color added to array 3 
10114 goal color added to array 3 
10115 goal color added to array 3 
10116 goal color added to array 3 
10117 goal color added to array 3 
10118 goal color added to array 3 
10119 goal color added to array 3 
10120 goal color added to array 3 
10121 goal color added to array 3 
10122 goal color added to array 3 
10123 goal color added to array 3 
10124 goal color added to array 3 
10125 goal color added to array 3 
10126 goal color added to array 3 
10127 goal color added to array 3 
10128 goal color added to array 3 
10129 goal color added to array 3 
10130 goal color added to array 3 
10131 goal color added to array 3 
10132 goal color added to array 3 
10133 goal color added to array 3 
10134 goal color added to array 3 
10135 goal color added to array 3 
10136 goal color added to array 3 
10137 goal color added to array 3 
10138 goal color added to array 3 
10139 goal color added to array 3 
10140 goal color added to array 3 
10141 goal color added to array 3 
10142 goal color added to array 3 
10143 goal color added to array 3 
10144 goal color added to array 3 
10145 goal color added to array 3 
10146 goal color added to array 3 
10147 goal color added to array 3 
10148 goal color added to array 3 
10149 goal color added to array 3 
10150 goal color added to array 3 
10151 goal color added to array 3 
10152 goal color added to array 3 
10153 goal color added to array 3 
10154 goal color added to array 3 
10155 goal color added to array 3 
10156 goal color added to array 3 
10157 goal color added to array 3 
10158 goal color added to array 3 
10159 goal color added to array 3 
10160 goal color added to array 3 
10161 goal color added to array 3 
10162 goal color added to array 3 
10163 goal color added to array 3 
10164 goal color added to array 3 
10165 goal color added to array 3 
10166 goal color added to array 3 
10167 goal color added to array 3 
10168 goal color added to array 3 
10169 goal color added to array 3 
10170 goal color added to array 3 
10171 goal color added to array 3 
10172 goal color added to array 3 
10173 goal color added to array 3 
10174 goal color added to array 3 
10175 goal color added to array 3 
10176 goal color added to array 3 
10177 goal color added to array 3 
10178 goal color added to array 3 
10179 goal color added to array 3 
10180 goal color added to array 3 
10181 goal color added to array 3 
10182 goal color added to array 3 
10183 goal color added to array 3 
10184 goal color added to array 3 
10185 goal color added to array 3 
10186 goal color added to array 3 
10187 goal color added to array 3 
10188 goal color added to array 3 
10189 goal color added to array 3 
10190 goal color added to array 3 
10191 goal color added to array 3 
10192 goal color added to array 3 
10193 goal color added to array 3 
10194 goal color added to array 3 
10195 goal color added to array 3 
10196 goal color added to array 3 
10197 goal color added to array 3 
10198 goal color added to array 3 
10199 goal color added to array 3 
10200 goal color added to array 3 
10201 goal color added to array 3 
10202 goal color added to array 3 
10203 goal color added to array 3 
10204 goal color added to array 3 
10205 goal color added to array 3 
10206 goal color added to array 3 
10207 goal color added to array 3 
10208 goal color added to array 3 
10209 goal color added to array 3 
10210 goal color added to array 3 
10211 goal color added to array 3 
10212 goal color added to array 3 
10213 goal color added to array 3 
10214 goal color added to array 3 
10215 goal color added to array 3 
10216 goal color added to array 3 
10217 goal color added to array 3 
10218 goal color added to array 3 
10219 goal color added to array 3 
10220 goal color added to array 3 
10221 goal color added to array 3 
10222 goal color added to array 3 
10223 goal color added to array 3 
10224 goal color added to array 3 
10225 goal color added to array 3 
10226 goal color added to array 3 
10227 goal color added to array 3 
10228 goal color added to array 3 
10229 goal color added to array 3 
10230 goal color added to array 3 
10231 goal color added to array 3 
10232 goal color added to array 3 
10233 goal color added to array 3 
10234 goal color added to array 3 
10235 goal color added to array 3 
10236 goal color added to array 3 
10237 goal color added to array 3 
10238 goal color added to array 3 
10239 goal color added to array 3 
10240 goal color added to array 3 
10241 goal color added to array 3 
10242 goal color added to array 3 
10243 goal color added to array 3 
10244 goal color added to array 3 
10245 goal color added to array 3 
10246 goal color added to array 3 
10247 goal color added to array 3 
10248 goal color added to array 3 
10249 goal color added to array 3 
10250 goal color added to array 3 
10251 goal color added to array 3 
10252 goal color added to array 3 
10253 goal color added to array 3 
10254 goal color added to array 3 
10255 goal color added to array 3 
10256 goal color added to array 3 
10257 goal color added to array 3 
10258 goal color added to array 3 
10259 goal color added to array 3 
10260 goal color added to array 3 
10261 goal color added to array 3 
10262 goal color added to array 3 
10263 goal color added to array 3 
10264 goal color added to array 3 
10265 goal color added to array 3 
10266 goal color added to array 3 
10267 goal color added to array 3 
10268 goal color added to array 3 
10269 goal color added to array 3 
10270 goal color added to array 3 
10271 goal color added to array 3 
10272 goal color added to array 3 
10273 goal color added to array 3 
10274 goal color added to array 3 
10275 goal color added to array 3 
10276 goal color added to array 3 
10277 goal color added to array 3 
10278 goal color added to array 3 
10279 goal color added to array 3 
10280 goal color added to array 3 
10281 goal color added to array 3 
10282 goal color added to array 3 
10283 goal color added to array 3 
10284 goal color added to array 3 
10285 goal color added to array 3 
10286 goal color added to array 3 
10287 goal color added to array 3 
10288 goal color added to array 3 
10289 goal color added to array 3 
10290 goal color added to array 3 
10291 goal color added to array 3 
10292 goal color added to array 3 
10293 goal color added to array 3 
10294 goal color added to array 3 
10295 goal color added to array 3 
10296 goal color added to array 3 
10297 goal color added to array 3 
10298 goal color added to array 3 
10299 goal color added to array 3 
10300 goal color added to array 3 
10301 goal color added to array 3 
10302 goal color added to array 3 
10303 goal color added to array 3 
10304 goal color added to array 3 
10305 goal color added to array 3 
10306 goal color added to array 3 
10307 goal color added to array 3 
10308 goal color added to array 3 
10309 goal color added to array 3 
10310 goal color added to array 3 
10311 goal color added to array 3 
10312 goal color added to array 3 
10313 goal color added to array 3 
10314 goal color added to array 3 
10315 goal color added to array 3 
10316 goal color added to array 3 
10317 goal color added to array 3 
10318 goal color added to array 3 
10319 goal color added to array 3 
10320 goal color added to array 3 
10321 goal color added to array 3 
10322 goal color added to array 3 
10323 goal color added to array 3 
10324 goal color added to array 3 
10325 goal color added to array 3 
10326 goal color added to array 3 
10327 goal color added to array 3 
10328 goal color added to array 3 
10329 goal color added to array 3 
10330 goal color added to array 3 
10331 goal color added to array 3 
10332 goal color added to array 3 
10333 goal color added to array 3 
10334 goal color added to array 3 
10335 goal color added to array 3 
10336 goal color added to array 3 
10337 goal color added to array 3 
10338 goal color added to array 3 
10339 goal color added to array 3 
10340 goal color added to array 3 
10341 goal color added to array 3 
10342 goal color added to array 3 
10343 goal color added to array 3 
10344 goal color added to array 3 
10345 goal color added to array 3 
10346 goal color added to array 3 
10347 goal color added to array 3 
10348 goal color added to array 3 
10349 goal color added to array 3 
10350 goal color added to array 3 
10351 goal color added to array 3 
10352 goal color added to array 3 
10353 goal color added to array 3 
10354 goal color added to array 3 
10355 goal color added to array 3 
10356 goal color added to array 3 
10357 goal color added to array 3 
10358 goal color added to array 3 
10359 goal color added to array 3 
10360 goal color added to array 3 
10361 goal color added to array 3 
10362 goal color added to array 3 
10363 goal color added to array 3 
10364 goal color added to array 3 
10365 goal color added to array 3 
10366 goal color added to array 3 
10367 goal color added to array 3 
10368 goal color added to array 3 
10369 goal color added to array 3 
10370 goal color added to array 3 
10371 goal color added to array 3 
10372 goal color added to array 3 
10373 goal color added to array 3 
10374 goal color added to array 3 
10375 goal color added to array 3 
10376 goal color added to array 3 
10377 goal color added to array 3 
10378 goal color added to array 3 
10379 goal color added to array 3 
10380 goal color added to array 3 
10381 goal color added to array 3 
10382 goal color added to array 3 
10383 goal color added to array 3 
10384 goal color added to array 3 
10385 goal color added to array 3 
10386 goal color added to array 3 
10387 goal color added to array 3 
10388 goal color added to array 3 
10389 goal color added to array 3 
10390 goal color added to array 3 
10391 goal color added to array 3 
10392 goal color added to array 3 
10393 goal color added to array 3 
10394 goal color added to array 3 
10395 goal color added to array 3 
10396 goal color added to array 3 
10397 goal color added to array 3 
10398 goal color added to array 3 
10399 goal color added to array 3 
10400 goal color added to array 3 
10401 goal color added to array 3 
10402 goal color added to array 3 
10403 goal color added to array 3 
10404 goal color added to array 3 
10405 goal color added to array 3 
10406 goal color added to array 3 
10407 goal color added to array 3 
10408 goal color added to array 3 
10409 goal color added to array 3 
10410 goal color added to array 3 
10411 goal color added to array 3 
10412 goal color added to array 3 
10413 goal color added to array 3 
10414 goal color added to array 3 
10415 goal color added to array 3 
10416 goal color added to array 3 
10417 goal color added to array 3 
10418 goal color added to array 3 
10419 goal color added to array 3 
10420 goal color added to array 3 
10421 goal color added to array 3 
10422 goal color added to array 3 
10423 goal color added to array 3 
10424 goal color added to array 3 
10425 goal color added to array 3 
10426 goal color added to array 3 
10427 goal color added to array 3 
10428 goal color added to array 3 
10429 goal color added to array 3 
10430 goal color added to array 3 
10431 goal color added to array 3 
10432 goal color added to array 3 
10433 goal color added to array 3 
10434 goal color added to array 3 
10435 goal color added to array 3 
10436 goal color added to array 3 
10437 goal color added to array 3 
10438 goal color added to array 3 
10439 goal color added to array 3 
10440 goal color added to array 3 
10441 goal color added to array 3 
10442 goal color added to array 3 
10443 goal color added to array 3 
10444 goal color added to array 3 
10445 goal color added to array 3 
10446 goal color added to array 3 
10447 goal color added to array 3 
10448 goal color added to array 3 
10449 goal color added to array 3 
10450 goal color added to array 3 
10451 goal color added to array 3 
10452 goal color added to array 3 
10453 goal color added to array 3 
10454 goal color added to array 3 
10455 goal color added to array 3 
10456 goal color added to array 3 
10457 goal color added to array 3 
10458 goal color added to array 3 
10459 goal color added to array 3 
10460 goal color added to array 3 
10461 goal color added to array 3 
10462 goal color added to array 3 
10463 goal color added to array 3 
10464 goal color added to array 3 
10465 goal color added to array 3 
10466 goal color added to array 3 
10467 goal color added to array 3 
10468 goal color added to array 3 
10469 goal color added to array 3 
10470 goal color added to array 3 
10471 goal color added to array 3 
10472 goal color added to array 3 
10473 goal color added to array 3 
10474 goal color added to array 3 
10475 goal color added to array 3 
10476 goal color added to array 3 
10477 goal color added to array 3 
10478 goal color added to array 3 
10479 goal color added to array 3 
10480 goal color added to array 3 
10481 goal color added to array 3 
10482 goal color added to array 3 
10483 goal color added to array 3 
10484 goal color added to array 3 
10485 goal color added to array 3 
10486 goal color added to array 3 
10487 goal color added to array 3 
10488 goal color added to array 3 
10489 goal color added to array 3 
10490 goal color added to array 3 
10491 goal color added to array 3 
10492 goal color added to array 3 
10493 goal color added to array 3 
10494 goal color added to array 3 
10495 goal color added to array 3 
10496 goal color added to array 3 
10497 goal color added to array 3 
10498 goal color added to array 3 
10499 goal color added to array 3 
10500 goal color added to array 3 
10501 goal color added to array 3 
10502 goal color added to array 3 
10503 goal color added to array 3 
10504 goal color added to array 3 
10505 goal color added to array 3 
10506 goal color added to array 3 
10507 goal color added to array 3 
10508 goal color added to array 3 
10509 goal color added to array 3 
10510 goal color added to array 3 
10511 goal color added to array 3 
10512 goal color added to array 3 
10513 goal color added to array 3 
10514 goal color added to array 3 
10515 goal color added to array 3 
10516 goal color added to array 3 
10517 goal color added to array 3 
10518 goal color added to array 3 
10519 goal color added to array 3 
10520 goal color added to array 3 
10521 goal color added to array 3 
10522 goal color added to array 3 
10523 goal color added to array 3 
10524 goal color added to array 3 
10525 goal color added to array 3 
10526 goal color added to array 3 
10527 goal color added to array 3 
10528 goal color added to array 3 
10529 goal color added to array 3 
10530 goal color added to array 3 
10531 goal color added to array 3 
10532 goal color added to array 3 
10533 goal color added to array 3 
10534 goal color added to array 3 
10535 goal color added to array 3 
10536 goal color added to array 3 
10537 goal color added to array 3 
10538 goal color added to array 3 
10539 goal color added to array 3 
10540 goal color added to array 3 
10541 goal color added to array 3 
10542 goal color added to array 3 
10543 goal color added to array 3 
10544 goal color added to array 3 
10545 goal color added to array 3 
10546 goal color added to array 3 
10547 goal color added to array 3 
10548 goal color added to array 3 
10549 goal color added to array 3 
10550 goal color added to array 3 
10551 goal color added to array 3 
10552 goal color added to array 3 
10553 goal color added to array 3 
10554 goal color added to array 3 
10555 goal color added to array 3 
10556 goal color added to array 3 
10557 goal color added to array 3 
10558 goal color added to array 3 
10559 goal color added to array 3 
10560 goal color added to array 3 
10561 goal color added to array 3 
10562 goal color added to array 3 
10563 goal color added to array 3 
10564 goal color added to array 3 
10565 goal color added to array 3 
10566 goal color added to array 3 
10567 goal color added to array 3 
10568 goal color added to array 3 
10569 goal color added to array 3 
10570 goal color added to array 3 
10571 goal color added to array 3 
10572 goal color added to array 3 
10573 goal color added to array 3 
10574 goal color added to array 3 
10575 goal color added to array 3 
10576 goal color added to array 3 
10577 goal color added to array 3 
10578 goal color added to array 3 
10579 goal color added to array 3 
10580 goal color added to array 3 
10581 goal color added to array 3 
10582 goal color added to array 3 
10583 goal color added to array 3 
10584 goal color added to array 3 
10585 goal color added to array 3 
10586 goal color added to array 3 
10587 goal color added to array 3 
10588 goal color added to array 3 
10589 goal color added to array 3 
10590 goal color added to array 3 
10591 goal color added to array 3 
10592 goal color added to array 3 
10593 goal color added to array 3 
10594 goal color added to array 3 
10595 goal color added to array 3 
10596 goal color added to array 3 
10597 goal color added to array 3 
10598 goal color added to array 3 
10599 goal color added to array 3 
10600 goal color added to array 3 
10601 goal color added to array 3 
10602 goal color added to array 3 
10603 goal color added to array 3 
10604 goal color added to array 3 
10605 goal color added to array 3 
10606 goal color added to array 3 
10607 goal color added to array 3 
10608 goal color added to array 3 
10609 goal color added to array 3 
10610 goal color added to array 3 
10611 goal color added to array 3 
10612 goal color added to array 3 
10613 goal color added to array 3 
10614 goal color added to array 3 
10615 goal color added to array 3 
10616 goal color added to array 3 
10617 goal color added to array 3 
10618 goal color added to array 3 
10619 goal color added to array 3 
10620 goal color added to array 3 
10621 goal color added to array 3 
10622 goal color added to array 3 
10623 goal color added to array 3 
10624 goal color added to array 3 
10625 goal color added to array 3 
10626 goal color added to array 3 
10627 goal color added to array 3 
10628 goal color added to array 3 
10629 goal color added to array 3 
10630 goal color added to array 3 
10631 goal color added to array 3 
10632 goal color added to array 3 
10633 goal color added to array 3 
10634 goal color added to array 3 
10635 goal color added to array 3 
10636 goal color added to array 3 
10637 goal color added to array 3 
10638 goal color added to array 3 
10639 goal color added to array 3 
10640 goal color added to array 3 
10641 goal color added to array 3 
10642 goal color added to array 3 
10643 goal color added to array 3 
10644 goal color added to array 3 
10645 goal color added to array 3 
10646 goal color added to array 3 
10647 goal color added to array 3 
10648 goal color added to array 3 
10649 goal color added to array 3 
10650 goal color added to array 3 
10651 goal color added to array 3 
10652 goal color added to array 3 
10653 goal color added to array 3 
10654 goal color added to array 3 
10655 goal color added to array 3 
10656 goal color added to array 3 
10657 goal color added to array 3 
10658 goal color added to array 3 
10659 goal color added to array 3 
10660 goal color added to array 3 
10661 goal color added to array 3 
10662 goal color added to array 3 
10663 goal color added to array 3 
10664 goal color added to array 3 
10665 goal color added to array 3 
10666 goal color added to array 3 
10667 goal color added to array 3 
10668 goal color added to array 3 
10669 goal color added to array 3 
10670 goal color added to array 3 
10671 goal color added to array 3 
10672 goal color added to array 3 
10673 goal color added to array 3 
10674 goal color added to array 3 
10675 goal color added to array 3 
10676 goal color added to array 3 
10677 goal color added to array 3 
10678 goal color added to array 3 
10679 goal color added to array 3 
10680 goal color added to array 3 
10681 goal color added to array 3 
10682 goal color added to array 3 
10683 goal color added to array 3 
10684 goal color added to array 3 
10685 goal color added to array 3 
10686 goal color added to array 3 
10687 goal color added to array 3 
10688 goal color added to array 3 
10689 goal color added to array 3 
10690 goal color added to array 3 
10691 goal color added to array 3 
10692 goal color added to array 3 
10693 goal color added to array 3 
10694 goal color added to array 3 
10695 goal color added to array 3 
10696 goal color added to array 3 
10697 goal color added to array 3 
10698 goal color added to array 3 
10699 goal color added to array 3 
10700 goal color added to array 3 
10701 goal color added to array 3 
10702 goal color added to array 3 
10703 goal color added to array 3 
10704 goal color added to array 3 
10705 goal color added to array 3 
10706 goal color added to array 3 
10707 goal color added to array 3 
10708 goal color added to array 3 
10709 goal color added to array 3 
10710 goal color added to array 3 
10711 goal color added to array 3 
10712 goal color added to array 3 
10713 goal color added to array 3 
10714 goal color added to array 3 
10715 goal color added to array 3 
10716 goal color added to array 3 
10717 goal color added to array 3 
10718 goal color added to array 3 
10719 goal color added to array 3 
10720 goal color added to array 3 
10721 goal color added to array 3 
10722 goal color added to array 3 
10723 goal color added to array 3 
10724 goal color added to array 3 
10725 goal color added to array 3 
10726 goal color added to array 3 
10727 goal color added to array 3 
10728 goal color added to array 3 
10729 goal color added to array 3 
10730 goal color added to array 3 
10731 goal color added to array 3 
10732 goal color added to array 3 
10733 goal color added to array 3 
10734 goal color added to array 3 
10735 goal color added to array 3 
10736 goal color added to array 3 
10737 goal color added to array 3 
10738 goal color added to array 3 
10739 goal color added to array 3 
10740 goal color added to array 3 
10741 goal color added to array 3 
10742 goal color added to array 3 
10743 goal color added to array 3 
10744 goal color added to array 3 
10745 goal color added to array 3 
10746 goal color added to array 3 
10747 goal color added to array 3 
10748 goal color added to array 3 
10749 goal color added to array 3 
10750 goal color added to array 3 
10751 goal color added to array 3 
10752 goal color added to array 3 
10753 goal color added to array 3 
10754 goal color added to array 3 
10755 goal color added to array 3 
10756 goal color added to array 3 
10757 goal color added to array 3 
10758 goal color added to array 3 
10759 goal color added to array 3 
10760 goal color added to array 3 
10761 goal color added to array 3 
10762 goal color added to array 3 
10763 goal color added to array 3 
10764 goal color added to array 3 
10765 goal color added to array 3 
10766 goal color added to array 3 
10767 goal color added to array 3 
10768 goal color added to array 3 
10769 goal color added to array 3 
10770 goal color added to array 3 
10771 goal color added to array 3 
10772 goal color added to array 3 
10773 goal color added to array 3 
10774 goal color added to array 3 
10775 goal color added to array 3 
10776 goal color added to array 3 
10777 goal color added to array 3 
10778 goal color added to array 3 
10779 goal color added to array 3 
10780 goal color added to array 3 
10781 goal color added to array 3 
10782 goal color added to array 3 
10783 goal color added to array 3 
10784 goal color added to array 3 
10785 goal color added to array 3 
10786 goal color added to array 3 
10787 goal color added to array 3 
10788 goal color added to array 3 
10789 goal color added to array 3 
10790 goal color added to array 3 
10791 goal color added to array 3 
10792 goal color added to array 3 
10793 goal color added to array 3 
10794 goal color added to array 3 
10795 goal color added to array 3 
10796 goal color added to array 3 
10797 goal color added to array 3 
10798 goal color added to array 3 
10799 goal color added to array 3 
10800 goal color added to array 3 
10801 goal color added to array 3 
10802 goal color added to array 3 
10803 goal color added to array 3 
10804 goal color added to array 3 
10805 goal color added to array 3 
10806 goal color added to array 3 
10807 goal color added to array 3 
10808 goal color added to array 3 
10809 goal color added to array 3 
10810 goal color added to array 3 
10811 goal color added to array 3 
10812 goal color added to array 3 
10813 goal color added to array 3 
10814 goal color added to array 3 
10815 goal color added to array 3 
10816 goal color added to array 3 
10817 goal color added to array 3 
10818 goal color added to array 3 
10819 goal color added to array 3 
10820 goal color added to array 3 
10821 goal color added to array 3 
10822 goal color added to array 3 
10823 goal color added to array 3 
10824 goal color added to array 3 
10825 goal color added to array 3 
10826 goal color added to array 3 
10827 goal color added to array 3 
10828 goal color added to array 3 
10829 goal color added to array 3 
10830 goal color added to array 3 
10831 goal color added to array 3 
10832 goal color added to array 3 
10833 goal color added to array 3 
10834 goal color added to array 3 
10835 goal color added to array 3 
10836 goal color added to array 3 
10837 goal color added to array 3 
10838 goal color added to array 3 
10839 goal color added to array 3 
10840 goal color added to array 3 
10841 goal color added to array 3 
10842 goal color added to array 3 
10843 goal color added to array 3 
10844 goal color added to array 3 
10845 goal color added to array 3 
10846 goal color added to array 3 
10847 goal color added to array 3 
10848 goal color added to array 3 
10849 goal color added to array 3 
10850 goal color added to array 3 
10851 goal color added to array 3 
10852 goal color added to array 3 
10853 goal color added to array 3 
10854 goal color added to array 3 
10855 goal color added to array 3 
10856 goal color added to array 3 
10857 goal color added to array 3 
10858 goal color added to array 3 
10859 goal color added to array 3 
10860 goal color added to array 3 
10861 goal color added to array 3 
10862 goal color added to array 3 
10863 goal color added to array 3 
10864 goal color added to array 3 
10865 goal color added to array 3 
10866 goal color added to array 3 
10867 goal color added to array 3 
10868 goal color added to array 3 
10869 goal color added to array 3 
10870 goal color added to array 3 
10871 goal color added to array 3 
10872 goal color added to array 3 
10873 goal color added to array 3 
10874 goal color added to array 3 
10875 goal color added to array 3 
10876 goal color added to array 3 
10877 goal color added to array 3 
10878 goal color added to array 3 
10879 goal color added to array 3 
10880 goal color added to array 3 
10881 goal color added to array 3 
10882 goal color added to array 3 
10883 goal color added to array 3 
10884 goal color added to array 3 
10885 goal color added to array 3 
10886 goal color added to array 3 
10887 goal color added to array 3 
10888 goal color added to array 3 
10889 goal color added to array 3 
10890 goal color added to array 3 
10891 goal color added to array 3 
10892 goal color added to array 3 
10893 goal color added to array 3 
10894 goal color added to array 3 
10895 goal color added to array 3 
10896 goal color added to array 3 
10897 goal color added to array 3 
10898 goal color added to array 3 
10899 goal color added to array 3 
10900 goal color added to array 3 
10901 goal color added to array 3 
10902 goal color added to array 3 
10903 goal color added to array 3 
10904 goal color added to array 3 
10905 goal color added to array 3 
10906 goal color added to array 3 
10907 goal color added to array 3 
10908 goal color added to array 3 
10909 goal color added to array 3 
10910 goal color added to array 3 
10911 goal color added to array 3 
10912 goal color added to array 3 
10913 goal color added to array 3 
10914 goal color added to array 3 
10915 goal color added to array 3 
10916 goal color added to array 3 
10917 goal color added to array 3 
10918 goal color added to array 3 
10919 goal color added to array 3 
10920 goal color added to array 3 
10921 goal color added to array 3 
10922 goal color added to array 3 
10923 goal color added to array 3 
10924 goal color added to array 3 
10925 goal color added to array 3 
10926 goal color added to array 3 
10927 goal color added to array 3 
10928 goal color added to array 3 
10929 goal color added to array 3 
10930 goal color added to array 3 
10931 goal color added to array 3 
10932 goal color added to array 3 
10933 goal color added to array 3 
10934 goal color added to array 3 
10935 goal color added to array 3 
10936 goal color added to array 3 
10937 goal color added to array 3 
10938 goal color added to array 3 
10939 goal color added to array 3 
10940 goal color added to array 3 
10941 goal color added to array 3 
10942 goal color added to array 3 
10943 goal color added to array 3 
10944 goal color added to array 3 
10945 goal color added to array 3 
10946 goal color added to array 3 
10947 goal color added to array 3 
10948 goal color added to array 3 
10949 goal color added to array 3 
10950 goal color added to array 3 
10951 goal color added to array 3 
10952 goal color added to array 3 
10953 goal color added to array 3 
10954 goal color added to array 3 
10955 goal color added to array 3 
10956 goal color added to array 3 
10957 goal color added to array 3 
10958 goal color added to array 3 
10959 goal color added to array 3 
10960 goal color added to array 3 
10961 goal color added to array 3 
10962 goal color added to array 3 
10963 goal color added to array 3 
10964 goal color added to array 3 
10965 goal color added to array 3 
10966 goal color added to array 3 
10967 goal color added to array 3 
10968 goal color added to array 3 
10969 goal color added to array 3 
10970 goal color added to array 3 
10971 goal color added to array 3 
10972 goal color added to array 3 
10973 goal color added to array 3 
10974 goal color added to array 3 
10975 goal color added to array 3 
10976 goal color added to array 3 
10977 goal color added to array 3 
10978 goal color added to array 3 
10979 goal color added to array 3 
10980 goal color added to array 3 
10981 goal color added to array 3 
10982 goal color added to array 3 
10983 goal color added to array 3 
10984 goal color added to array 3 
10985 goal color added to array 3 
10986 goal color added to array 3 
10987 goal color added to array 3 
10988 goal color added to array 3 
10989 goal color added to array 3 
10990 goal color added to array 3 
10991 goal color added to array 3 
10992 goal color added to array 3 
10993 goal color added to array 3 
10994 goal color added to array 3 
10995 goal color added to array 3 
10996 goal color added to array 3 
10997 goal color added to array 3 
10998 goal color added to array 3 
10999 goal color added to array 3 
11000 goal color added to array 3 
11001 goal color added to array 3 
11002 goal color added to array 3 
11003 goal color added to array 3 
11004 goal color added to array 3 
11005 goal color added to array 3 
11006 goal color added to array 3 
11007 goal color added to array 3 
11008 goal color added to array 3 
11009 goal color added to array 3 
11010 goal color added to array 3 
11011 goal color added to array 3 
11012 goal color added to array 3 
11013 goal color added to array 3 
11014 goal color added to array 3 
11015 goal color added to array 3 
11016 goal color added to array 3 
11017 goal color added to array 3 
11018 goal color added to array 3 
11019 goal color added to array 3 
11020 goal color added to array 3 
11021 goal color added to array 3 
11022 goal color added to array 3 
11023 goal color added to array 3 
11024 goal color added to array 3 
11025 goal color added to array 3 
11026 goal color added to array 3 
11027 goal color added to array 3 
11028 goal color added to array 3 
11029 goal color added to array 3 
11030 goal color added to array 3 
11031 goal color added to array 3 
11032 goal color added to array 3 
11033 goal color added to array 3 
11034 goal color added to array 3 
11035 goal color added to array 3 
11036 goal color added to array 3 
11037 goal color added to array 3 
11038 goal color added to array 3 
11039 goal color added to array 3 
11040 goal color added to array 3 
11041 goal color added to array 3 
11042 goal color added to array 3 
11043 goal color added to array 3 
11044 goal color added to array 3 
11045 goal color added to array 3 
11046 goal color added to array 3 
11047 goal color added to array 3 
11048 goal color added to array 3 
11049 goal color added to array 3 
11050 goal color added to array 3 
11051 goal color added to array 3 
11052 goal color added to array 3 
11053 goal color added to array 3 
11054 goal color added to array 3 
11055 goal color added to array 3 
11056 goal color added to array 3 
11057 goal color added to array 3 
11058 goal color added to array 3 
11059 goal color added to array 3 
11060 goal color added to array 3 
11061 goal color added to array 3 
11062 goal color added to array 3 
11063 goal color added to array 3 
11064 goal color added to array 3 
11065 goal color added to array 3 
11066 goal color added to array 3 
11067 goal color added to array 3 
11068 goal color added to array 3 
11069 goal color added to array 3 
11070 goal color added to array 3 
11071 goal color added to array 3 
11072 goal color added to array 3 
11073 goal color added to array 3 
11074 goal color added to array 3 
11075 goal color added to array 3 
11076 goal color added to array 3 
11077 goal color added to array 3 
11078 goal color added to array 3 
11079 goal color added to array 3 
11080 goal color added to array 3 
11081 goal color added to array 3 
11082 goal color added to array 3 
11083 goal color added to array 3 
11084 goal color added to array 3 
11085 goal color added to array 3 
11086 goal color added to array 3 
11087 goal color added to array 3 
11088 goal color added to array 3 
11089 goal color added to array 3 
11090 goal color added to array 3 
11091 goal color added to array 3 
11092 goal color added to array 3 
11093 goal color added to array 3 
11094 goal color added to array 3 
11095 goal color added to array 3 
11096 goal color added to array 3 
11097 goal color added to array 3 
11098 goal color added to array 3 
11099 goal color added to array 3 
11100 goal color added to array 3 
11101 goal color added to array 3 
11102 goal color added to array 3 
11103 goal color added to array 3 
11104 goal color added to array 3 
11105 goal color added to array 3 
11106 goal color added to array 3 
11107 goal color added to array 3 
11108 goal color added to array 3 
11109 goal color added to array 3 
11110 goal color added to array 3 
11111 goal color added to array 3 
11112 goal color added to array 3 
11113 goal color added to array 3 
11114 goal color added to array 3 
11115 goal color added to array 3 
11116 goal color added to array 3 
11117 goal color added to array 3 
11118 goal color added to array 3 
11119 goal color added to array 3 
11120 goal color added to array 3 
11121 goal color added to array 3 
11122 goal color added to array 3 
11123 goal color added to array 3 
11124 goal color added to array 3 
11125 goal color added to array 3 
11126 goal color added to array 3 
11127 goal color added to array 3 
11128 goal color added to array 3 
11129 goal color added to array 3 
11130 goal color added to array 3 
11131 goal color added to array 3 
11132 goal color added to array 3 
11133 goal color added to array 3 
11134 goal color added to array 3 
11135 goal color added to array 3 
11136 goal color added to array 3 
11137 goal color added to array 3 
11138 goal color added to array 3 
11139 goal color added to array 3 
11140 goal color added to array 3 
11141 goal color added to array 3 
11142 goal color added to array 3 
11143 goal color added to array 3 
11144 goal color added to array 3 
11145 goal color added to array 3 
11146 goal color added to array 3 
11147 goal color added to array 3 
11148 goal color added to array 3 
11149 goal color added to array 3 
11150 goal color added to array 3 
11151 goal color added to array 3 
11152 goal color added to array 3 
11153 goal color added to array 3 
11154 goal color added to array 3 
11155 goal color added to array 3 
11156 goal color added to array 3 
11157 goal color added to array 3 
11158 goal color added to array 3 
11159 goal color added to array 3 
11160 goal color added to array 3 
11161 goal color added to array 3 
11162 goal color added to array 3 
11163 goal color added to array 3 
11164 goal color added to array 3 
11165 goal color added to array 3 
11166 goal color added to array 3 
11167 goal color added to array 3 
11168 goal color added to array 3 
11169 goal color added to array 3 
11170 goal color added to array 3 
11171 goal color added to array 3 
11172 goal color added to array 3 
11173 goal color added to array 3 
11174 goal color added to array 3 
11175 goal color added to array 3 
11176 goal color added to array 3 
11177 goal color added to array 3 
11178 goal color added to array 3 
11179 goal color added to array 3 
11180 goal color added to array 3 
11181 goal color added to array 3 
11182 goal color added to array 3 
11183 goal color added to array 3 
11184 goal color added to array 3 
11185 goal color added to array 3 
11186 goal color added to array 3 
11187 goal color added to array 3 
11188 goal color added to array 3 
11189 goal color added to array 3 
11190 goal color added to array 3 
11191 goal color added to array 3 
11192 goal color added to array 3 
11193 goal color added to array 3 
11194 goal color added to array 3 
11195 goal color added to array 3 
11196 goal color added to array 3 
11197 goal color added to array 3 
11198 goal color added to array 3 
11199 goal color added to array 3 
11200 goal color added to array 3 
11201 goal color added to array 3 
11202 goal color added to array 3 
11203 goal color added to array 3 
11204 goal color added to array 3 
11205 goal color added to array 3 
11206 goal color added to array 3 
11207 goal color added to array 3 
11208 goal color added to array 3 
11209 goal color added to array 3 
11210 goal color added to array 3 
11211 goal color added to array 3 
11212 goal color added to array 3 
11213 goal color added to array 3 
11214 goal color added to array 3 
11215 goal color added to array 3 
11216 goal color added to array 3 
11217 goal color added to array 3 
11218 goal color added to array 3 
11219 goal color added to array 3 
11220 goal color added to array 3 
11221 goal color added to array 3 
11222 goal color added to array 3 
11223 goal color added to array 3 
11224 goal color added to array 3 
11225 goal color added to array 3 
11226 goal color added to array 3 
11227 goal color added to array 3 
11228 goal color added to array 3 
11229 goal color added to array 3 
11230 goal color added to array 3 
11231 goal color added to array 3 
11232 goal color added to array 3 
11233 goal color added to array 3 
11234 goal color added to array 3 
11235 goal color added to array 3 
11236 goal color added to array 3 
11237 goal color added to array 3 
11238 goal color added to array 3 
11239 goal color added to array 3 
11240 goal color added to array 3 
11241 goal color added to array 3 
11242 goal color added to array 3 
11243 goal color added to array 3 
11244 goal color added to array 3 
11245 goal color added to array 3 
11246 goal color added to array 3 
11247 goal color added to array 3 
11248 goal color added to array 3 
11249 goal color added to array 3 
11250 goal color added to array 3 
11251 goal color added to array 3 
11252 goal color added to array 3 
11253 goal color added to array 3 
11254 goal color added to array 3 
11255 goal color added to array 3 
11256 goal color added to array 3 
11257 goal color added to array 3 
11258 goal color added to array 3 
11259 goal color added to array 3 
11260 goal color added to array 3 
11261 goal color added to array 3 
11262 goal color added to array 3 
11263 goal color added to array 3 
11264 goal color added to array 3 
11265 goal color added to array 3 
11266 goal color added to array 3 
11267 goal color added to array 3 
11268 goal color added to array 3 
11269 goal color added to array 3 
11270 goal color added to array 3 
11271 goal color added to array 3 
11272 goal color added to array 3 
11273 goal color added to array 3 
11274 goal color added to array 3 
11275 goal color added to array 3 
11276 goal color added to array 3 
11277 goal color added to array 3 
11278 goal color added to array 3 
11279 goal color added to array 3 
11280 goal color added to array 3 
11281 goal color added to array 3 
11282 goal color added to array 3 
11283 goal color added to array 3 
11284 goal color added to array 3 
11285 goal color added to array 3 
11286 goal color added to array 3 
11287 goal color added to array 3 
11288 goal color added to array 3 
11289 goal color added to array 3 
11290 goal color added to array 3 
11291 goal color added to array 3 
11292 goal color added to array 3 
11293 goal color added to array 3 
11294 goal color added to array 3 
11295 goal color added to array 3 
11296 goal color added to array 3 
11297 goal color added to array 3 
11298 goal color added to array 3 
11299 goal color added to array 3 
11300 goal color added to array 3 
11301 goal color added to array 3 
11302 goal color added to array 3 
11303 goal color added to array 3 
11304 goal color added to array 3 
11305 goal color added to array 3 
11306 goal color added to array 3 
11307 goal color added to array 3 
11308 goal color added to array 3 
11309 goal color added to array 3 
11310 goal color added to array 3 
11311 goal color added to array 3 
11312 goal color added to array 3 
11313 goal color added to array 3 
11314 goal color added to array 3 
11315 goal color added to array 3 
11316 goal color added to array 3 
11317 goal color added to array 3 
11318 goal color added to array 3 
11319 goal color added to array 3 
11320 goal color added to array 3 
11321 goal color added to array 3 
11322 goal color added to array 3 
11323 goal color added to array 3 
11324 goal color added to array 3 
11325 goal color added to array 3 
11326 goal color added to array 3 
11327 goal color added to array 3 
11328 goal color added to array 3 
11329 goal color added to array 3 
11330 goal color added to array 3 
11331 goal color added to array 3 
11332 goal color added to array 3 
11333 goal color added to array 3 
11334 goal color added to array 3 
11335 goal color added to array 3 
11336 goal color added to array 3 
11337 goal color added to array 3 
11338 goal color added to array 3 
11339 goal color added to array 3 
11340 goal color added to array 3 
11341 goal color added to array 3 
11342 goal color added to array 3 
11343 goal color added to array 3 
11344 goal color added to array 3 
11345 goal color added to array 3 
11346 goal color added to array 3 
11347 goal color added to array 3 
11348 goal color added to array 3 
11349 goal color added to array 3 
11350 goal color added to array 3 
11351 goal color added to array 3 
11352 goal color added to array 3 
11353 goal color added to array 3 
11354 goal color added to array 3 
11355 goal color added to array 3 
11356 goal color added to array 3 
11357 goal color added to array 3 
11358 goal color added to array 3 
11359 goal color added to array 3 
11360 goal color added to array 3 
11361 goal color added to array 3 
11362 goal color added to array 3 
11363 goal color added to array 3 
11364 goal color added to array 3 
11365 goal color added to array 3 
11366 goal color added to array 3 
11367 goal color added to array 3 
11368 goal color added to array 3 
11369 goal color added to array 3 
11370 goal color added to array 3 
11371 goal color added to array 3 
11372 goal color added to array 3 
11373 goal color added to array 3 
11374 goal color added to array 3 
11375 goal color added to array 3 
11376 goal color added to array 3 
11377 goal color added to array 3 
11378 goal color added to array 3 
11379 goal color added to array 3 
11380 goal color added to array 3 
11381 goal color added to array 3 
11382 goal color added to array 3 
11383 goal color added to array 3 
11384 goal color added to array 3 
11385 goal color added to array 3 
11386 goal color added to array 3 
11387 goal color added to array 3 
11388 goal color added to array 3 
11389 goal color added to array 3 
11390 goal color added to array 3 
11391 goal color added to array 3 
11392 goal color added to array 3 
11393 goal color added to array 3 
11394 goal color added to array 3 
11395 goal color added to array 3 
11396 goal color added to array 3 
11397 goal color added to array 3 
11398 goal color added to array 3 
11399 goal color added to array 3 
11400 goal color added to array 3 
11401 goal color added to array 3 
11402 goal color added to array 3 
11403 goal color added to array 3 
11404 goal color added to array 3 
11405 goal color added to array 3 
11406 goal color added to array 3 
11407 goal color added to array 3 
11408 goal color added to array 3 
11409 goal color added to array 3 
11410 goal color added to array 3 
11411 goal color added to array 3 
11412 goal color added to array 3 
11413 goal color added to array 3 
11414 goal color added to array 3 
11415 goal color added to array 3 
11416 goal color added to array 3 
11417 goal color added to array 3 
11418 goal color added to array 3 
11419 goal color added to array 3 
11420 goal color added to array 3 
11421 goal color added to array 3 
11422 goal color added to array 3 
11423 goal color added to array 3 
11424 goal color added to array 3 
11425 goal color added to array 3 
11426 goal color added to array 3 
11427 goal color added to array 3 
11428 goal color added to array 3 
11429 goal color added to array 3 
11430 goal color added to array 3 
11431 goal color added to array 3 
11432 goal color added to array 3 
11433 goal color added to array 3 
11434 goal color added to array 3 
11435 goal color added to array 3 
11436 goal color added to array 3 
11437 goal color added to array 3 
11438 goal color added to array 3 
11439 goal color added to array 3 
11440 goal color added to array 3 
11441 goal color added to array 3 
11442 goal color added to array 3 
11443 goal color added to array 3 
11444 goal color added to array 3 
11445 goal color added to array 3 
11446 goal color added to array 3 
11447 goal color added to array 3 
11448 goal color added to array 3 
11449 goal color added to array 3 
11450 goal color added to array 3 
11451 goal color added to array 3 
11452 goal color added to array 3 
11453 goal color added to array 3 
11454 goal color added to array 3 
11455 goal color added to array 3 
11456 goal color added to array 3 
11457 goal color added to array 3 
11458 goal color added to array 3 
11459 goal color added to array 3 
11460 goal color added to array 3 
11461 goal color added to array 3 
11462 goal color added to array 3 
11463 goal color added to array 3 
11464 goal color added to array 3 
11465 goal color added to array 3 
11466 goal color added to array 3 
11467 goal color added to array 3 
11468 goal color added to array 3 
11469 goal color added to array 3 
11470 goal color added to array 3 
11471 goal color added to array 3 
11472 goal color added to array 3 
11473 goal color added to array 3 
11474 goal color added to array 3 
11475 goal color added to array 3 
11476 goal color added to array 3 
11477 goal color added to array 3 
11478 goal color added to array 3 
11479 goal color added to array 3 
11480 goal color added to array 3 
11481 goal color added to array 3 
11482 goal color added to array 3 
11483 goal color added to array 3 
11484 goal color added to array 3 
11485 goal color added to array 3 
11486 goal color added to array 3 
11487 goal color added to array 3 
11488 goal color added to array 3 
11489 goal color added to array 3 
11490 goal color added to array 3 
11491 goal color added to array 3 
11492 goal color added to array 3 
11493 goal color added to array 3 
11494 goal color added to array 3 
11495 goal color added to array 3 
11496 goal color added to array 3 
11497 goal color added to array 3 
11498 goal color added to array 3 
11499 goal color added to array 3 
11500 goal color added to array 3 
11501 goal color added to array 3 
11502 goal color added to array 3 
11503 goal color added to array 3 
11504 goal color added to array 3 
11505 goal color added to array 3 
11506 goal color added to array 3 
11507 goal color added to array 3 
11508 goal color added to array 3 
11509 goal color added to array 3 
11510 goal color added to array 3 
11511 goal color added to array 3 
11512 goal color added to array 3 
11513 goal color added to array 3 
11514 goal color added to array 3 
11515 goal color added to array 3 
11516 goal color added to array 3 
11517 goal color added to array 3 
11518 goal color added to array 3 
11519 goal color added to array 3 
11520 goal color added to array 3 
11521 goal color added to array 3 
11522 goal color added to array 3 
11523 goal color added to array 3 
11524 goal color added to array 3 
11525 goal color added to array 3 
11526 goal color added to array 3 
11527 goal color added to array 3 
11528 goal color added to array 3 
11529 goal color added to array 3 
11530 goal color added to array 3 
11531 goal color added to array 3 
11532 goal color added to array 3 
11533 goal color added to array 3 
11534 goal color added to array 3 
11535 goal color added to array 3 
11536 goal color added to array 3 
11537 goal color added to array 3 
11538 goal color added to array 3 
11539 goal color added to array 3 
11540 goal color added to array 3 
11541 goal color added to array 3 
11542 goal color added to array 3 
11543 goal color added to array 3 
11544 goal color added to array 3 
11545 goal color added to array 3 
11546 goal color added to array 3 
11547 goal color added to array 3 
11548 goal color added to array 3 
11549 goal color added to array 3 
11550 goal color added to array 3 
11551 goal color added to array 3 
11552 goal color added to array 3 
11553 goal color added to array 3 
11554 goal color added to array 3 
11555 goal color added to array 3 
11556 goal color added to array 3 
11557 goal color added to array 3 
11558 goal color added to array 3 
11559 goal color added to array 3 
11560 goal color added to array 3 
11561 goal color added to array 3 
11562 goal color added to array 3 
11563 goal color added to array 3 
11564 goal color added to array 3 
11565 goal color added to array 3 
11566 goal color added to array 3 
11567 goal color added to array 3 
11568 goal color added to array 3 
11569 goal color added to array 3 
11570 goal color added to array 3 
11571 goal color added to array 3 
11572 goal color added to array 3 
11573 goal color added to array 3 
11574 goal color added to array 3 
11575 goal color added to array 3 
11576 goal color added to array 3 
11577 goal color added to array 3 
11578 goal color added to array 3 
11579 goal color added to array 3 
11580 goal color added to array 3 
11581 goal color added to array 3 
11582 goal color added to array 3 
11583 goal color added to array 3 
11584 goal color added to array 3 
11585 goal color added to array 3 
11586 goal color added to array 3 
11587 goal color added to array 3 
11588 goal color added to array 3 
11589 goal color added to array 3 
11590 goal color added to array 3 
11591 goal color added to array 3 
11592 goal color added to array 3 
11593 goal color added to array 3 
11594 goal color added to array 3 
11595 goal color added to array 3 
11596 goal color added to array 3 
11597 goal color added to array 3 
11598 goal color added to array 3 
11599 goal color added to array 3 
11600 goal color added to array 3 
11601 goal color added to array 3 
11602 goal color added to array 3 
11603 goal color added to array 3 
11604 goal color added to array 3 
11605 goal color added to array 3 
11606 goal color added to array 3 
11607 goal color added to array 3 
11608 goal color added to array 3 
11609 goal color added to array 3 
11610 goal color added to array 3 
11611 goal color added to array 3 
11612 goal color added to array 3 
11613 goal color added to array 3 
11614 goal color added to array 3 
11615 goal color added to array 3 
11616 goal color added to array 3 
11617 goal color added to array 3 
11618 goal color added to array 3 
11619 goal color added to array 3 
11620 goal color added to array 3 
11621 goal color added to array 3 
11622 goal color added to array 3 
11623 goal color added to array 3 
11624 goal color added to array 3 
11625 goal color added to array 3 
11626 goal color added to array 3 
11627 goal color added to array 3 
11628 goal color added to array 3 
11629 goal color added to array 3 
11630 goal color added to array 3 
11631 goal color added to array 3 
11632 goal color added to array 3 
11633 goal color added to array 3 
11634 goal color added to array 3 
11635 goal color added to array 3 
11636 goal color added to array 3 
11637 goal color added to array 3 
11638 goal color added to array 3 
11639 goal color added to array 3 
11640 goal color added to array 3 
11641 goal color added to array 3 
11642 goal color added to array 3 
11643 goal color added to array 3 
11644 goal color added to array 3 
11645 goal color added to array 3 
11646 goal color added to array 3 
11647 goal color added to array 3 
11648 goal color added to array 3 
11649 goal color added to array 3 
11650 goal color added to array 3 
11651 goal color added to array 3 
11652 goal color added to array 3 
11653 goal color added to array 3 
11654 goal color added to array 3 
11655 goal color added to array 3 
11656 goal color added to array 3 
11657 goal color added to array 3 
11658 goal color added to array 3 
11659 goal color added to array 3 
11660 goal color added to array 3 
11661 goal color added to array 3 
11662 goal color added to array 3 
11663 goal color added to array 3 
11664 goal color added to array 3 
11665 goal color added to array 3 
11666 goal color added to array 3 
11667 goal color added to array 3 
11668 goal color added to array 3 
11669 goal color added to array 3 
11670 goal color added to array 3 
11671 goal color added to array 3 
11672 goal color added to array 3 
11673 goal color added to array 3 
11674 goal color added to array 3 
11675 goal color added to array 3 
11676 goal color added to array 3 
11677 goal color added to array 3 
11678 goal color added to array 3 
11679 goal color added to array 3 
11680 goal color added to array 3 
11681 goal color added to array 3 
11682 goal color added to array 3 
11683 goal color added to array 3 
11684 goal color added to array 3 
11685 goal color added to array 3 
11686 goal color added to array 3 
11687 goal color added to array 3 
11688 goal color added to array 3 
11689 goal color added to array 3 
11690 goal color added to array 3 
11691 goal color added to array 3 
11692 goal color added to array 3 
11693 goal color added to array 3 
11694 goal color added to array 3 
11695 goal color added to array 3 
11696 goal color added to array 3 
11697 goal color added to array 3 
11698 goal color added to array 3 
11699 goal color added to array 3 
11700 goal color added to array 3 
11701 goal color added to array 3 
11702 goal color added to array 3 
11703 goal color added to array 3 
11704 goal color added to array 3 
11705 goal color added to array 3 
11706 goal color added to array 3 
11707 goal color added to array 3 
11708 goal color added to array 3 
11709 goal color added to array 3 
11710 goal color added to array 3 
11711 goal color added to array 3 
11712 goal color added to array 3 
11713 goal color added to array 3 
11714 goal color added to array 3 
11715 goal color added to array 3 
11716 goal color added to array 3 
11717 goal color added to array 3 
11718 goal color added to array 3 
11719 goal color added to array 3 
11720 goal color added to array 3 
11721 goal color added to array 3 
11722 goal color added to array 3 
11723 goal color added to array 3 
11724 goal color added to array 3 
11725 goal color added to array 3 
11726 goal color added to array 3 
11727 goal color added to array 3 
11728 goal color added to array 3 
11729 goal color added to array 3 
11730 goal color added to array 3 
11731 goal color added to array 3 
11732 goal color added to array 3 
11733 goal color added to array 3 
11734 goal color added to array 3 
11735 goal color added to array 3 
11736 goal color added to array 3 
11737 goal color added to array 3 
11738 goal color added to array 3
[truncated: 609,161 more chars]
