# Supplementary material for: Concordance of Gene Expression and Functional Correlation Patterns across the NCI-60 Cell Lines and the Cancer Genome Atlas Glioblastoma Samples
Source: PLoS One. 2012 Jul 26;7(7):e40062. doi: 10.1371/journal.pone.0040062 (PMC3406063; doi:10.1371/journal.pone.0040062)
Supplement: Download S1 — Zip archive of HTGM results. (ZIP) [file pone.0040062.s007.zip › work2026406846/Generated_Total2026406846.dir/Generated_Total.change.series.CIM.1.dir/row_Generated_Total.change.series.CIM]

1	GO:0001819_positive_regulation_of_cytokine_production
2	GO:0002673_regulation_of_acute_inflammatory_response
3	GO:0030163_protein_catabolic_process
4	GO:0007596_blood_coagulation
5	GO:0031018_endocrine_pancreas_development
6	GO:0001776_leukocyte_homeostasis
7	GO:0010517_regulation_of_phospholipase_activity
8	GO:0051238_sequestering_of_metal_ion
9	GO:0048041_focal_adhesion_formation
10	GO:0006281_DNA_repair
11	GO:0007179_transforming_growth_factor_beta_receptor_signaling_pathway
12	GO:0007159_leukocyte_adhesion
13	GO:0002682_regulation_of_immune_system_process
14	GO:0010324_membrane_invagination
15	GO:0001952_regulation_of_cell-matrix_adhesion
16	GO:0009719_response_to_endogenous_stimulus
17	GO:0050829_defense_response_to_Gram-negative_bacterium
18	GO:0042516_regulation_of_tyrosine_phosphorylation_of_Stat3_protein
19	GO:0009653_anatomical_structure_morphogenesis
20	GO:0034330_cell_junction_organization
21	GO:0019882_antigen_processing_and_presentation
22	GO:0031589_cell-substrate_adhesion
23	GO:0042330_taxis
24	GO:0009725_response_to_hormone_stimulus
25	GO:0044246_regulation_of_multicellular_organismal_metabolic_process
26	GO:0015911_plasma_membrane_long-chain_fatty_acid_transport
27	GO:0000768_syncytium_formation_by_plasma_membrane_fusion
28	GO:0002688_regulation_of_leukocyte_chemotaxis
29	GO:0000278_mitotic_cell_cycle
30	GO:0009893_positive_regulation_of_metabolic_process
31	GO:0007043_cell-cell_junction_assembly
32	GO:0043534_blood_vessel_endothelial_cell_migration
33	GO:0045765_regulation_of_angiogenesis
34	GO:0050900_leukocyte_migration
35	GO:0006968_cellular_defense_response
36	GO:0046427_positive_regulation_of_JAK-STAT_cascade
37	GO:0042098_T_cell_proliferation
38	GO:0006974_response_to_DNA_damage_stimulus
39	GO:0001666_response_to_hypoxia
40	GO:0051170_nuclear_import
41	GO:0050818_regulation_of_coagulation
42	GO:0010574_regulation_of_vascular_endothelial_growth_factor_production
43	GO:0045669_positive_regulation_of_osteoblast_differentiation
44	GO:0002637_regulation_of_immunoglobulin_production
45	GO:0031497_chromatin_assembly
46	GO:0050729_positive_regulation_of_inflammatory_response
47	GO:0031532_actin_cytoskeleton_reorganization
48	GO:0017038_protein_import
49	GO:0032963_collagen_metabolic_process
50	GO:0050670_regulation_of_lymphocyte_proliferation
51	GO:0007178_transmembrane_receptor_protein_serine_threonine_kinase_signaling_pathway
52	GO:0007519_skeletal_muscle_tissue_development
53	GO:0010941_regulation_of_cell_death
54	GO:0030206_chondroitin_sulfate_biosynthetic_process
55	GO:0043244_regulation_of_protein_complex_disassembly
56	GO:0060401_cytosolic_calcium_ion_transport
57	GO:0051239_regulation_of_multicellular_organismal_process
58	GO:0006260_DNA_replication
59	GO:0050650_chondroitin_sulfate_proteoglycan_biosynthetic_process
60	GO:0006509_membrane_protein_ectodomain_proteolysis
61	GO:0006289_nucleotide-excision_repair
62	GO:0010562_positive_regulation_of_phosphorus_metabolic_process
63	GO:0009611_response_to_wounding
64	GO:0019934_cGMP-mediated_signaling
65	GO:0032943_mononuclear_cell_proliferation
66	GO:0034504_protein_localization_in_nucleus
67	GO:0042127_regulation_of_cell_proliferation
68	GO:0006801_superoxide_metabolic_process
69	GO:0042476_odontogenesis
70	GO:0032602_chemokine_production
71	GO:0007044_cell-substrate_junction_assembly
72	GO:0009966_regulation_of_signal_transduction
73	GO:0007059_chromosome_segregation
74	GO:0050671_positive_regulation_of_lymphocyte_proliferation
75	GO:0034621_cellular_macromolecular_complex_subunit_organization
76	GO:0010712_regulation_of_collagen_metabolic_process
77	GO:0007093_mitotic_cell_cycle_checkpoint
78	GO:0048878_chemical_homeostasis
79	GO:0046649_lymphocyte_activation
80	GO:0030195_negative_regulation_of_blood_coagulation
81	GO:0051917_regulation_of_fibrinolysis
82	GO:0045184_establishment_of_protein_localization
83	GO:0033365_protein_localization_in_organelle
84	GO:0006302_double-strand_break_repair
85	GO:0018108_peptidyl-tyrosine_phosphorylation
86	GO:0032946_positive_regulation_of_mononuclear_cell_proliferation
87	GO:0050801_ion_homeostasis
88	GO:0033135_regulation_of_peptidyl-serine_phosphorylation
89	GO:0050654_chondroitin_sulfate_proteoglycan_metabolic_process
90	GO:0010608_posttranscriptional_regulation_of_gene_expression
91	GO:0006800_oxygen_and_reactive_oxygen_species_metabolic_process
92	GO:0048706_embryonic_skeletal_system_development
93	GO:0002690_positive_regulation_of_leukocyte_chemotaxis
94	GO:0002573_myeloid_leukocyte_differentiation
95	GO:0055066_di-__tri-valent_inorganic_cation_homeostasis
96	GO:0060402_calcium_ion_transport_into_cytosol
97	GO:0007423_sensory_organ_development
98	GO:0048661_positive_regulation_of_smooth_muscle_cell_proliferation
99	GO:0030198_extracellular_matrix_organization
100	GO:0007264_small_GTPase_mediated_signal_transduction
101	GO:0030194_positive_regulation_of_blood_coagulation
102	GO:0009746_response_to_hexose_stimulus
103	GO:0009615_response_to_virus
104	GO:0051094_positive_regulation_of_developmental_process
105	GO:0060326_cell_chemotaxis
106	GO:0051174_regulation_of_phosphorus_metabolic_process
107	GO:0055082_cellular_chemical_homeostasis
108	GO:0002768_immune_response-regulating_cell_surface_receptor_signaling_pathway
109	GO:0043030_regulation_of_macrophage_activation
110	GO:0048730_epidermis_morphogenesis
111	GO:0006935_chemotaxis
112	GO:0051240_positive_regulation_of_multicellular_organismal_process
113	GO:0045073_regulation_of_chemokine_biosynthetic_process
114	GO:0006606_protein_import_into_nucleus
115	GO:0001953_negative_regulation_of_cell-matrix_adhesion
116	GO:0002429_immune_response-activating_cell_surface_receptor_signaling_pathway
117	GO:0051248_negative_regulation_of_protein_metabolic_process
118	GO:0042730_fibrinolysis
119	GO:0043536_positive_regulation_of_blood_vessel_endothelial_cell_migration
120	GO:0033554_cellular_response_to_stress
121	GO:0009605_response_to_external_stimulus
122	GO:0002274_myeloid_leukocyte_activation
123	GO:0042325_regulation_of_phosphorylation
124	GO:0007212_dopamine_receptor_signaling_pathway
125	GO:0048015_phosphoinositide-mediated_signaling
126	GO:0050819_negative_regulation_of_coagulation
127	GO:0007155_cell_adhesion
128	GO:0050852_T_cell_receptor_signaling_pathway
129	GO:0007009_plasma_membrane_organization
130	GO:0048545_response_to_steroid_hormone_stimulus
131	GO:0030336_negative_regulation_of_cell_migration
132	GO:0045087_innate_immune_response
133	GO:0045597_positive_regulation_of_cell_differentiation
134	GO:0006333_chromatin_assembly_or_disassembly
135	GO:0044259_multicellular_organismal_macromolecule_metabolic_process
136	GO:0010038_response_to_metal_ion
137	GO:0018212_peptidyl-tyrosine_modification
138	GO:0043067_regulation_of_programmed_cell_death
139	GO:0010596_negative_regulation_of_endothelial_cell_migration
140	GO:0001775_cell_activation
141	GO:0030199_collagen_fibril_organization
142	GO:0031401_positive_regulation_of_protein_modification_process
143	GO:0022610_biological_adhesion
144	GO:0007204_elevation_of_cytosolic_calcium_ion_concentration
145	GO:0007599_hemostasis
146	GO:0048870_cell_motility
147	GO:0040011_locomotion
148	GO:0030335_positive_regulation_of_cell_migration
149	GO:0007229_integrin-mediated_signaling_pathway
150	GO:0045058_T_cell_selection
151	GO:0045216_cell-cell_junction_organization
152	GO:0070668_positive_regulation_of_mast_cell_proliferation
153	GO:0002757_immune_response-activating_signal_transduction
154	GO:0051592_response_to_calcium_ion
155	GO:0031399_regulation_of_protein_modification_process
156	GO:0014706_striated_muscle_tissue_development
157	GO:0006875_cellular_metal_ion_homeostasis
158	GO:0050871_positive_regulation_of_B_cell_activation
159	GO:0045595_regulation_of_cell_differentiation
160	GO:0012502_induction_of_programmed_cell_death
161	GO:0051283_negative_regulation_of_sequestering_of_calcium_ion
162	GO:0032890_regulation_of_organic_acid_transport
163	GO:0034984_cellular_response_to_DNA_damage_stimulus
164	GO:0007169_transmembrane_receptor_protein_tyrosine_kinase_signaling_pathway
165	GO:0001817_regulation_of_cytokine_production
166	GO:0001654_eye_development
167	GO:0031960_response_to_corticosteroid_stimulus
168	GO:0007260_tyrosine_phosphorylation_of_STAT_protein
169	GO:0010595_positive_regulation_of_endothelial_cell_migration
170	GO:0044236_multicellular_organismal_metabolic_process
171	GO:0033138_positive_regulation_of_peptidyl-serine_phosphorylation
172	GO:0051726_regulation_of_cell_cycle
173	GO:0060538_skeletal_muscle_organ_development
174	GO:0009607_response_to_biotic_stimulus
175	GO:0033619_membrane_protein_proteolysis
176	GO:0007626_locomotory_behavior
177	GO:0034622_cellular_macromolecular_complex_assembly
178	GO:0032570_response_to_progesterone_stimulus
179	GO:0042592_homeostatic_process
180	GO:0048646_anatomical_structure_formation_involved_in_morphogenesis
181	GO:0001935_endothelial_cell_proliferation
182	GO:0032507_maintenance_of_protein_location_in_cell
183	GO:0045185_maintenance_of_protein_location
184	GO:0030098_lymphocyte_differentiation
185	GO:0043069_negative_regulation_of_programmed_cell_death
186	GO:0060193_positive_regulation_of_lipase_activity
187	GO:0016311_dephosphorylation
188	GO:0043062_extracellular_structure_organization
189	GO:0001937_negative_regulation_of_endothelial_cell_proliferation
190	GO:0002764_immune_response-regulating_signal_transduction
191	GO:0042554_superoxide_anion_generation
192	GO:0045937_positive_regulation_of_phosphate_metabolic_process
193	GO:0042327_positive_regulation_of_phosphorylation
194	GO:0050870_positive_regulation_of_T_cell_activation
195	GO:0042117_monocyte_activation
196	GO:0050848_regulation_of_calcium-mediated_signaling
197	GO:0032615_interleukin-12_production
198	GO:0008104_protein_localization
199	GO:0042981_regulation_of_apoptosis
200	GO:0032722_positive_regulation_of_chemokine_production
201	GO:0001944_vasculature_development
202	GO:0002521_leukocyte_differentiation
203	GO:0050851_antigen_receptor-mediated_signaling_pathway
204	GO:0010863_positive_regulation_of_phospholipase_C_activity
205	GO:0051707_response_to_other_organism
206	GO:0015674_di-__tri-valent_inorganic_cation_transport
207	GO:0045766_positive_regulation_of_angiogenesis
208	GO:0050655_dermatan_sulfate_proteoglycan_metabolic_process
209	GO:0070613_regulation_of_protein_processing
210	GO:0019725_cellular_homeostasis
211	GO:0006325_chromatin_organization
212	GO:0031638_zymogen_activation
213	GO:0042176_regulation_of_protein_catabolic_process
214	GO:0033028_myeloid_cell_apoptosis
215	GO:0042517_positive_regulation_of_tyrosine_phosphorylation_of_Stat3_protein
216	GO:0051241_negative_regulation_of_multicellular_organismal_process
217	GO:0034284_response_to_monosaccharide_stimulus
218	GO:0006816_calcium_ion_transport
219	GO:0007398_ectoderm_development
220	GO:0006917_induction_of_apoptosis
221	GO:0042060_wound_healing
222	GO:0018193_peptidyl-amino_acid_modification
223	GO:0030204_chondroitin_sulfate_metabolic_process
224	GO:0030511_positive_regulation_of_transforming_growth_factor_beta_receptor_signaling_pathway
225	GO:0051276_chromosome_organization
226	GO:0031016_pancreas_development
227	GO:0060537_muscle_tissue_development
228	GO:0006874_cellular_calcium_ion_homeostasis
229	GO:0042033_chemokine_biosynthetic_process
230	GO:0043588_skin_development
231	GO:0007162_negative_regulation_of_cell_adhesion
232	GO:0007263_nitric_oxide_mediated_signal_transduction
233	GO:0070666_regulation_of_mast_cell_proliferation
234	GO:0048514_blood_vessel_morphogenesis
235	GO:0006954_inflammatory_response
236	GO:0046651_lymphocyte_proliferation
237	GO:0045621_positive_regulation_of_lymphocyte_differentiation
238	GO:0051251_positive_regulation_of_lymphocyte_activation
239	GO:0030217_T_cell_differentiation
240	GO:0019221_cytokine-mediated_signaling_pathway
241	GO:0034329_cell_junction_assembly
242	GO:0010812_negative_regulation_of_cell-substrate_adhesion
243	GO:0045580_regulation_of_T_cell_differentiation
244	GO:0010035_response_to_inorganic_substance
245	GO:0040012_regulation_of_locomotion
246	GO:0006259_DNA_metabolic_process
247	GO:0002685_regulation_of_leukocyte_migration
248	GO:0001954_positive_regulation_of_cell-matrix_adhesion
249	GO:0001932_regulation_of_protein_amino_acid_phosphorylation
250	GO:0032944_regulation_of_mononuclear_cell_proliferation
251	GO:0051271_negative_regulation_of_cell_motion
252	GO:0009749_response_to_glucose_stimulus
253	GO:0014902_myotube_differentiation
254	GO:0065004_protein-DNA_complex_assembly
255	GO:0030097_hemopoiesis
256	GO:0010811_positive_regulation_of_cell-substrate_adhesion
257	GO:0045619_regulation_of_lymphocyte_differentiation
258	GO:0030005_cellular_di-__tri-valent_inorganic_cation_homeostasis
259	GO:0051246_regulation_of_protein_metabolic_process
260	GO:0055065_metal_ion_homeostasis
261	GO:0050755_chemokine_metabolic_process
262	GO:0007568_aging
263	GO:0007610_behavior
264	GO:0010573_vascular_endothelial_growth_factor_production
265	GO:0051051_negative_regulation_of_transport
266	GO:0060191_regulation_of_lipase_activity
267	GO:0000075_cell_cycle_checkpoint
268	GO:0070665_positive_regulation_of_leukocyte_proliferation
269	GO:0080134_regulation_of_response_to_stress
270	GO:0007346_regulation_of_mitotic_cell_cycle
271	GO:0051704_multi-organism_process
272	GO:0007202_activation_of_phospholipase_C_activity
273	GO:0018149_peptide_cross-linking
274	GO:0032964_collagen_biosynthetic_process
275	GO:0030155_regulation_of_cell_adhesion
276	GO:0065003_macromolecular_complex_assembly
277	GO:0032879_regulation_of_localization
278	GO:0006952_defense_response
279	GO:0043241_protein_complex_disassembly
280	GO:0016044_membrane_organization
281	GO:0006261_DNA-dependent_DNA_replication
282	GO:0006401_RNA_catabolic_process
283	GO:0042503_tyrosine_phosphorylation_of_Stat3_protein
284	GO:0032844_regulation_of_homeostatic_process
285	GO:0070663_regulation_of_leukocyte_proliferation
286	GO:0032101_regulation_of_response_to_external_stimulus
287	GO:0051347_positive_regulation_of_transferase_activity
288	GO:0046425_regulation_of_JAK-STAT_cascade
289	GO:0043542_endothelial_cell_migration
290	GO:0051208_sequestering_of_calcium_ion
291	GO:0050865_regulation_of_cell_activation
292	GO:0007507_heart_development
293	GO:0048584_positive_regulation_of_response_to_stimulus
294	GO:0006297_nucleotide-excision_repair__DNA_gap_filling
295	GO:0022616_DNA_strand_elongation
296	GO:0033674_positive_regulation_of_kinase_activity
297	GO:0051674_localization_of_cell
298	GO:0008544_epidermis_development
299	GO:0007160_cell-matrix_adhesion
300	GO:0051235_maintenance_of_location
301	GO:0016477_cell_migration
302	GO:0002253_activation_of_immune_response
303	GO:0045860_positive_regulation_of_protein_kinase_activity
304	GO:0022607_cellular_component_assembly
305	GO:0010647_positive_regulation_of_cell_communication
306	GO:0051282_regulation_of_sequestering_of_calcium_ion
307	GO:0006470_protein_amino_acid_dephosphorylation
308	GO:0010744_positive_regulation_of_foam_cell_differentiation
309	GO:0019935_cyclic-nucleotide-mediated_signaling
310	GO:0070482_response_to_oxygen_levels
311	GO:0006417_regulation_of_translation
312	GO:0002687_positive_regulation_of_leukocyte_migration
313	GO:0022402_cell_cycle_process
314	GO:0048534_hemopoietic_or_lymphoid_organ_development
315	GO:0001568_blood_vessel_development
316	GO:0050867_positive_regulation_of_cell_activation
317	GO:0043535_regulation_of_blood_vessel_endothelial_cell_migration
318	GO:0048583_regulation_of_response_to_stimulus
319	GO:0006897_endocytosis
320	GO:0030193_regulation_of_blood_coagulation
321	GO:0048729_tissue_morphogenesis
322	GO:0050878_regulation_of_body_fluid_levels
323	GO:0051384_response_to_glucocorticoid_stimulus
324	GO:0002684_positive_regulation_of_immune_system_process
325	GO:0007049_cell_cycle
326	GO:0010740_positive_regulation_of_protein_kinase_cascade
327	GO:0030029_actin_filament-based_process
328	GO:0051247_positive_regulation_of_protein_metabolic_process
329	GO:0019722_calcium-mediated_signaling
330	GO:0051270_regulation_of_cell_motion
331	GO:0001934_positive_regulation_of_protein_amino_acid_phosphorylation
332	GO:0031639_plasminogen_activation
333	GO:0016525_negative_regulation_of_angiogenesis
334	GO:0042531_positive_regulation_of_tyrosine_phosphorylation_of_STAT_protein
335	GO:0045727_positive_regulation_of_translation
336	GO:0006869_lipid_transport
337	GO:0050730_regulation_of_peptidyl-tyrosine_phosphorylation
338	GO:0006873_cellular_ion_homeostasis
339	GO:0001501_skeletal_system_development
340	GO:0006271_DNA_strand_elongation_during_DNA_replication
341	GO:0032268_regulation_of_cellular_protein_metabolic_process
342	GO:0051893_regulation_of_focal_adhesion_formation
343	GO:0055080_cation_homeostasis
344	GO:0051209_release_of_sequestered_calcium_ion_into_cytosol
345	GO:0050778_positive_regulation_of_immune_response
346	GO:0002694_regulation_of_leukocyte_activation
347	GO:0030224_monocyte_differentiation
348	GO:0050820_positive_regulation_of_coagulation
349	GO:0070662_mast_cell_proliferation
350	GO:0043066_negative_regulation_of_apoptosis
351	GO:0001525_angiogenesis
352	GO:0042129_regulation_of_T_cell_proliferation
353	GO:0051128_regulation_of_cellular_component_organization
354	GO:0045651_positive_regulation_of_macrophage_differentiation
355	GO:0002696_positive_regulation_of_leukocyte_activation
356	GO:0022604_regulation_of_cell_morphogenesis
357	GO:0034728_nucleosome_organization
358	GO:0051480_cytosolic_calcium_ion_homeostasis
359	GO:0051093_negative_regulation_of_developmental_process
360	GO:0001936_regulation_of_endothelial_cell_proliferation
361	GO:0031325_positive_regulation_of_cellular_metabolic_process
362	GO:0022603_regulation_of_anatomical_structure_morphogenesis
363	GO:0042102_positive_regulation_of_T_cell_proliferation
364	GO:0007266_Rho_protein_signal_transduction
365	GO:0032270_positive_regulation_of_cellular_protein_metabolic_process
366	GO:0009888_tissue_development
367	GO:0015031_protein_transport
368	GO:0006298_mismatch_repair
369	GO:0030099_myeloid_cell_differentiation
370	GO:0032655_regulation_of_interleukin-12_production
371	GO:0043933_macromolecular_complex_subunit_organization
372	GO:0045730_respiratory_burst
373	GO:0017015_regulation_of_transforming_growth_factor_beta_receptor_signaling_pathway
374	GO:0006911_phagocytosis__engulfment
375	GO:0006323_DNA_packaging
376	GO:0050830_defense_response_to_Gram-positive_bacterium
377	GO:0032103_positive_regulation_of_response_to_external_stimulus
378	GO:0030036_actin_cytoskeleton_organization
379	GO:0080010_regulation_of_oxygen_and_reactive_oxygen_species_metabolic_process
380	GO:0070838_divalent_metal_ion_transport
381	GO:0007259_JAK-STAT_cascade
382	GO:0045321_leukocyte_activation
383	GO:0055074_calcium_ion_homeostasis
384	GO:0010604_positive_regulation_of_macromolecule_metabolic_process
385	GO:0010627_regulation_of_protein_kinase_cascade
386	GO:0030595_leukocyte_chemotaxis
387	GO:0033077_T_cell_differentiation_in_the_thymus
388	GO:0030334_regulation_of_cell_migration
389	GO:0007167_enzyme_linked_receptor_protein_signaling_pathway
390	GO:0048592_eye_morphogenesis
391	GO:0019220_regulation_of_phosphate_metabolic_process
392	GO:0032965_regulation_of_collagen_biosynthetic_process
393	GO:0006508_proteolysis
394	GO:0050854_regulation_of_antigen_receptor-mediated_signaling_pathway
395	GO:0051716_cellular_response_to_stimulus
396	GO:0006334_nucleosome_assembly
397	GO:0043537_negative_regulation_of_blood_vessel_endothelial_cell_migration
398	GO:0016337_cell-cell_adhesion
399	GO:0001816_cytokine_production
400	GO:0009967_positive_regulation_of_signal_transduction
401	GO:0051249_regulation_of_lymphocyte_activation
402	GO:0010518_positive_regulation_of_phospholipase_activity
403	GO:0030001_metal_ion_transport
404	GO:0007517_muscle_organ_development
405	GO:0070661_leukocyte_proliferation
406	GO:0002683_negative_regulation_of_immune_system_process
407	GO:0006928_cell_motion
408	GO:0010810_regulation_of_cell-substrate_adhesion
409	GO:0050817_coagulation
410	GO:0002763_positive_regulation_of_myeloid_leukocyte_differentiation
411	GO:0043206_fibril_organization
412	GO:0033044_regulation_of_chromosome_organization
413	GO:0042110_T_cell_activation
414	GO:0051651_maintenance_of_location_in_cell
415	GO:0050776_regulation_of_immune_response
416	GO:0050863_regulation_of_T_cell_activation
417	GO:0060548_negative_regulation_of_cell_death
418	GO:0030003_cellular_cation_homeostasis
419	GO:0051272_positive_regulation_of_cell_motion
420	GO:0032642_regulation_of_chemokine_production
421	GO:0006949_syncytium_formation
422	GO:0050731_positive_regulation_of_peptidyl-tyrosine_phosphorylation
423	GO:0050864_regulation_of_B_cell_activation
424	GO:0048246_macrophage_chemotaxis
425	GO:0002520_immune_system_development
426	GO:0042509_regulation_of_tyrosine_phosphorylation_of_STAT_protein
427	GO:0009887_organ_morphogenesis
