# Supplementary material for: Concordance of Gene Expression and Functional Correlation Patterns across the NCI-60 Cell Lines and the Cancer Genome Atlas Glioblastoma Samples
Source: PLoS One. 2012 Jul 26;7(7):e40062. doi: 10.1371/journal.pone.0040062 (PMC3406063; doi:10.1371/journal.pone.0040062)
Supplement: Download S1 — Zip archive of HTGM results. (ZIP) [file pone.0040062.s007.zip › work2026406846/Generated_Total2026406846.dir/Generated_Total.change.series.CIM.1.dir/userinputparam.txt]

colcluster=average
rowdistance=euclidean
firstinputfile=[Generated_Total.change.series.CIM]
rowcluster=average
coldistance=euclidean
rowopt=cluster
colopt=cluster
pagename=onematrix
