# Supplementary material for: Concordance of Gene Expression and Functional Correlation Patterns across the NCI-60 Cell Lines and the Cancer Genome Atlas Glioblastoma Samples
Source: PLoS One. 2012 Jul 26;7(7):e40062. doi: 10.1371/journal.pone.0040062 (PMC3406063; doi:10.1371/journal.pone.0040062)
Supplement: Download S1 — Zip archive of HTGM results. (ZIP) [file pone.0040062.s007.zip › work2026406846/Generated_Total2026406846.dir/Generated_Total.change.series.CIM.2.dir/cgi_user_matrix.txt]

427	68
0	0	0	0.064	0.055529	0.1	0.1	0.1	0.099654	0.1	0.1	0.038853	0.064	0	0	0	0	0	0	0	0.1	0.1	0.1	0	0	0.1	0	0.1	0	0	0	0.094375	0	0.073	0.093455	0.1	0.1	0	0	0.1	0.1	0	0	0.1	0.0136	0	0.1	0	0	0
0	0	0.1	0	0.088923	0.1	0.1	0	0.1	0	0.09415	0.1	0.071875	0.1	0.0928	0	0	0	0	0	0	0	0	0	0.092286	0	0	0	0	0	0	0.01325	0	0	0.0991	0	0	0.1	0	0	0	0	0	0	0	0	0	0	0	0
0	0	0.1	0	0.07975	0.0994	0.1	0	0.1	0	0.099182	0.085176	0.02727	0.092895	0.1	0	0	0	0	0	0	0	0	0	0.089	0	0	0	0.085207	0	0	0.013293	0	0	0.092125	0	0	0.1	0	0	0	0	0	0	0	0	0	0	0	0
0	0	0.1	0	0.0784	0.1	0.1	0	0.1	0	0.09925	0.1	0.0649	0.1	0.088375	0	0	0	0	0	0	0	0	0	0.0874	0	0	0	0.079729	0	0	0	0	0	0.09925	0	0	0.1	0	0	0	0	0	0	0	0	0	0	0	0
0	0	0.1	0	0.084571	0.1	0.1	0	0.1	0	0.086091	0.1	0.067	0.1	0.092227	0	0	0	0	0	0	0	0	0	0.089875	0	0	0	0.08164	0	0	0.009795	0	0	0.099182	0	0	0.1	0	0	0	0	0	0	0	0	0	0	0	0
0	0	0.1	0	0.055	0.099357	0.1	0	0.1	0	0.062846	0.1	0.044364	0.1	0.096	0	0	0	0	0	0	0	0	0	0.024062	0	0	0	0	0	0	0	0	0	0.0982	0	0	0.1	0	0	0	0	0	0	0	0	0	0	0	0
0	0	0.098412	0	0.070632	0.08884	0.1	0	0.1	0	0.0945	0.073474	0	0.084571	0.1	0	0	0	0	0	0	0	0	0	0.073	0	0	0	0.035412	0	0	0	0	0	0.097	0	0	0.1	0	0	0	0	0	0	0	0.0235	0	0	0	0
0	0	0.1	0	0.055	0.085103	0.1	0	0.1	0	0.096063	0.0985	0	0.099438	0.096	0	0	0	0	0	0	0	0	0	0.024062	0	0	0	0.08695	0	0	0	0	0	0.0982	0	0	0.1	0	0	0	0	0	0	0	0	0	0	0	0
0	0	0.1	0	0.0553	0.085857	0.1	0	0.1	0	0.067162	0.098364	0	0.0994	0.09775	0	0	0	0	0	0	0	0	0	0.019643	0	0	0	0.08764	0	0	0	0	0	0.097882	0	0	0.1	0	0	0	0	0	0	0	0	0	0	0	0
0	0	0.1	0	0.1	0.1	0.1	0	0.1	0	0.1	0.1	0.1	0.1	0.1	0	0	0	0	0	0.0982	0	0	0	0.1	0	0	0.025	0.086962	0	0	0.1	0	0.009	0.1	0	0.0784	0.1	0	0	0	0	0	0	0	0.1	0	0	0	0
0	0	0.1	0	0.1	0.1	0.1	0	0.1	0	0.1	0.1	0.1	0.1	0.1	0	0	0	0	0	0.1	0	0	0	0.1	0	0	0.0385	0.089676	0	0	0.1	0	0.044714	0.1	0	0.084571	0.1	0	0	0	0	0	0	0	0.1	0	0	0	0
0	0	0.1	0	0.1	0.1	0.1	0	0.1	0	0.1	0.1	0.1	0.1	0.1	0	0	0	0	0	0.1	0	0	0	0.1	0	0	0.0748	0	0	0	0.1	0	0.07525	0.1	0	0.079	0.1	0	0	0	0	0	0	0	0.1	0	0	0	0
0	0	0.1	0	0.1	0.1	0.1	0	0.1	0	0.1	0.1	0.1	0.1	0.1	0	0	0	0	0	0.1	0	0	0	0.1	0	0	0.040214	0	0	0	0.1	0	0.051625	0.1	0	0.06925	0.1	0	0	0	0	0	0	0	0.1	0	0	0	0
0	0	0.09865	0	0.09	0.089826	0.098548	0	0.097585	0	0.079333	0	0	0.1	0.1	0	0	0	0	0	0.075769	0	0	0	0	0	0	0	0	0	0	0	0	0	0.083385	0	0.0874	0.094429	0	0	0	0	0	0	0	0	0	0	0	0
0	0	0.098043	0	0.088	0.0985	0.1	0	0.1	0.064	0.0982	0.0598	0.051516	0.0685	0.1	0	0	0	0	0	0.0775	0	0	0	0	0	0	0.011543	0.004496	0	0	0.0865	0	0	0.09775	0	0	0.09325	0	0	0	0	0	0	0	0	0	0	0	0
0	0	0.097857	0	0.091	0.098875	0.1	0	0.1	0.0655	0.098615	0.06148	0.04975	0.073	0.1	0	0	0	0	0	0.088545	0	0	0	0	0	0	0.016517	0.017936	0	0	0.0901	0	0	0.099308	0	0	0.094682	0	0	0	0	0	0	0	0	0	0	0	0
0	0	0.097955	0	0.087727	0.098941	0.1	0	0.1	0.069143	0.098714	0.060192	0.04708	0.072217	0.1	0	0	0	0	0	0.0805	0	0	0	0	0	0	0.013	0.012934	0	0	0.090182	0	0	0.098714	0	0	0.094913	0	0	0	0	0	0	0	0	0	0	0	0
0	0	0.1	0	0.097429	0.1	0.1	0	0.1	0	0.073	0.0845	0.067214	0.09145	0.1	0	0	0	0	0	0.07525	0	0	0	0	0	0	0	0.064429	0	0.037136	0.066571	0	0	0.1	0	0	0.098875	0	0	0	0	0	0	0	0	0	0	0	0
0	0	0.1	0	0.0985	0.1	0.1	0	0.1	0	0.096294	0.098615	0.083286	0.099471	0.1	0	0	0	0	0	0.099	0	0	0	0.025882	0	0	0.005622	0	0	0	0.09	0	0	0.1	0	0.027	0.1	0	0	0	0	0	0	0	0	0	0	0	0
0	0	0.1	0	0.09775	0.1	0.1	0	0.1	0	0.0991	0.1	0.0985	0.1	0.1	0	0	0	0	0	0.1	0	0	0	0	0	0	0.022	0	0	0	0.0985	0	0.0316	0.1	0	0.04825	0.1	0	0	0	0	0	0	0	0	0	0	0	0
0	0	0	0.055	0	0	0.048	0	0.032652	0.0874	0.094316	0	0	0	0.011406	0	0	0	0	0	0	0	0.07975	0	0.015	0.0955	0	0	0	0	0	0	0	0	0	0.0865	0	0.0325	0	0	0	0	0	0	0.061	0	0	0	0	0
0.084368	0	0	0	0	0.069062	0	0	0	0	0.049349	0	0	0	0	0	0.087211	0.037621	0.1	0.08275	0	0	0	0	0	0	0	0.022857	0	0.028692	0.058656	0	0	0	0	0	0.057571	0	0	0	0	0.017159	0.1	0	0	0	0	0	0	0.0577
0.08515	0	0	0	0	0.069455	0	0	0	0	0.0505	0	0	0	0	0	0.08785	0.0388	0.1	0.084077	0	0	0	0	0	0	0	0.031375	0	0.033786	0.059909	0	0	0	0	0	0.0562	0	0	0	0	0.017382	0.1	0	0	0	0	0	0	0.061545
0	0	0	0	0	0	0	0	0	0	0	0	0	0	0	0	0.1	0.1	0.097231	0.0982	0	0	0	0	0	0	0	0	0.050664	0	0.019	0	0	0	0	0	0	0	0	0	0	0	0	0	0	0	0	0	0	0
0.094	0	0	0	0	0	0	0	0	0	0	0	0	0	0	0	0.1	0.0775	0.0905	0	0	0	0	0	0	0	0	0	0.008378	0	0	0	0	0	0	0	0	0	0	0	0	0	0	0	0	0	0	0	0	0
0.082	0	0	0	0	0	0	0	0	0	0	0	0	0	0	0	0.1	0.1	0.096625	0.084812	0	0	0	0	0	0	0	0	0.035817	0	0	0	0	0	0	0	0	0	0	0	0	0.084333	0	0	0	0	0	0	0	0
0.085429	0	0	0	0	0	0	0	0	0	0	0	0	0	0	0	0.1	0.1	0.097429	0.085	0	0	0	0	0	0	0	0	0.040716	0	0	0	0	0	0	0	0	0	0	0	0	0.085981	0	0	0	0	0	0	0	0
0.091	0	0	0	0	0	0	0	0	0	0	0	0	0	0	0	0.1	0.1	0.1	0	0	0	0	0	0	0	0	0	0	0	0	0	0	0	0	0	0	0	0	0	0	0.09025	0.053953	0	0	0	0	0	0	0
0.089714	0	0	0	0	0	0	0	0	0	0	0	0	0	0	0	0.092588	0.093143	0.080773	0	0	0	0	0	0	0	0	0	0.004	0	0	0	0	0	0	0	0	0	0	0	0	0.09075	0	0	0	0	0	0	0	0
0.0928	0	0	0	0	0	0	0	0	0	0	0	0	0	0	0	0.1	0.098875	0.097	0	0	0	0	0	0	0	0	0	0.04018	0	0	0	0	0	0	0	0	0	0	0	0	0.096143	0	0	0	0	0	0	0	0
0.091	0	0	0	0	0	0	0	0	0	0	0	0	0	0	0	0.1	0.1	0.1	0.1	0	0	0	0	0	0	0	0	0.090274	0	0	0	0	0	0	0	0	0	0	0	0	0.097923	0.097	0	0	0	0	0	0	0
0.091818	0	0	0	0	0	0	0	0	0	0	0	0	0	0	0	0.1	0.1	0.1	0.1	0	0	0	0	0	0	0	0	0.081814	0	0	0	0	0	0	0	0	0	0	0	0	0.090308	0.078294	0	0	0	0	0	0	0
0.1	0	0	0	0	0	0	0	0	0	0	0	0	0	0	0	0.1	0.1	0.1	0.1	0	0	0	0	0	0	0	0	0.0946	0	0	0	0	0	0	0	0	0	0	0	0	0.0982	0.079261	0	0	0	0	0	0	0
0.1	0	0	0	0	0	0	0	0	0	0	0	0	0	0	0	0.1	0.1	0.1	0.1	0	0	0	0	0	0	0	0	0.099182	0	0	0	0	0	0	0	0	0	0	0	0	0.097	0.0847	0	0	0	0	0	0	0
0.085176	0	0	0	0	0	0	0	0	0	0	0	0	0	0	0	0.1	0.1	0.1	0.086909	0	0	0	0	0	0	0	0	0.1	0	0	0	0	0	0	0	0	0	0	0	0	0.0895	0.078667	0	0	0	0	0	0	0
0.089875	0	0	0	0	0	0	0	0	0	0	0	0	0	0	0	0.1	0.1	0.1	0.0925	0	0	0	0	0	0	0	0	0.1	0	0	0	0	0	0	0	0	0	0	0	0	0.094316	0.0847	0	0	0	0	0	0	0
0.088923	0	0	0	0	0	0	0	0	0	0	0	0	0	0	0	0.1	0.1	0.1	0.0928	0	0	0	0	0	0	0	0	0.1	0	0	0	0	0	0	0	0	0	0	0	0	0.091562	0.07975	0	0	0	0	0	0	0
0.088923	0	0	0	0	0	0	0	0	0	0	0	0	0	0	0	0.1	0.1	0.1	0.0928	0	0	0	0	0	0	0	0	0.1	0	0	0	0	0	0	0	0	0	0	0	0	0.091562	0.07975	0	0	0	0	0	0	0
0.091	0	0	0	0	0	0	0	0	0	0	0	0	0	0	0.00069	0.076913	0.0965	0.080435	0	0	0	0	0	0	0	0	0	0.077582	0	0.08875	0	0	0	0	0	0	0	0	0	0	0.09775	0.096625	0	0	0	0	0	0	0.006786
0.09325	0	0	0	0	0	0	0	0	0	0	0	0	0	0	0	0.084571	0.1	0.094176	0.005875	0	0	0	0	0	0	0	0	0.093189	0	0.077091	0	0	0	0	0	0	0	0	0	0	0.097429	0.1	0	0	0	0	0	0	0
0	0	0	0	0.024175	0.0605	0	0	0	0.048077	0.073529	0	0	0	0	0	0	0	0	0.01587	0.067176	0	0	0	0	0.060625	0	0.038385	0.092714	0	0	0	0	0	0	0	0.0835	0	0	0	0	0.078034	0	0	0	0	0	0	0	0
0	0	0	0	0	0.089333	0.066864	0	0.060964	0	0.074	0	0.0508	0	0	0	0	0	0	0	0	0	0	0	0	0	0	0.014821	0.087958	0	0	0.017826	0	0	0	0	0	0	0	0	0	0	0	0	0	0	0	0	0	0
0	0	0	0	0	0.089333	0.066864	0	0.060964	0	0.074	0	0.0508	0	0	0	0	0	0	0	0	0	0	0	0	0	0	0.014821	0.087958	0	0	0.017826	0	0	0	0	0	0	0	0	0	0	0	0	0	0	0	0	0	0
0	0	0	0	0	0.097545	0.079242	0	0.07487	0	0.082692	0	0.053286	0	0	0	0	0	0	0	0	0	0	0	0	0	0	0.018	0.0915	0	0	0.042684	0	0	0.013571	0	0	0	0	0	0	0	0	0	0	0	0	0	0	0
0	0	0	0	0	0.097545	0.079242	0	0.07487	0	0.082692	0	0.053286	0	0	0	0	0	0	0	0	0	0	0	0	0	0	0.018	0.0915	0	0	0.042684	0	0	0.013571	0	0	0	0	0	0	0	0	0	0	0	0	0	0	0
0	0	0	0	0	0.09865	0.07975	0	0.07552	0	0.082	0	0.047	0	0	0	0	0	0	0	0	0	0	0	0	0	0	0.013375	0	0	0	0.040706	0	0	0.011373	0	0	0	0	0	0	0	0	0	0	0	0	0	0	0
0	0	0	0	0	0.08875	0.067234	0	0.061075	0	0.072727	0	0.048	0	0	0	0	0	0	0	0	0	0	0	0	0	0	0.011385	0	0	0	0.014286	0	0	0	0	0	0	0	0	0	0	0	0	0	0	0	0	0	0
0	0	0	0	0	0	0	0	0	0	0.010818	0	0	0	0	0.0325	0	0	0	0.0757	0	0	0	0	0	0	0	0.034	0.0916	0.1	0.1	0	0	0	0	0	0.085	0	0	0	0	0.07206	0.0964	0	0	0	0	0	0	0.057118
0	0	0	0	0	0	0	0	0	0	0.010818	0	0	0	0	0.0325	0	0	0	0.0757	0	0	0	0	0	0	0	0.034	0.0916	0.1	0.1	0	0	0	0	0	0.085	0	0	0	0	0.07206	0.0964	0	0	0	0	0	0	0.057118
0	0	0	0	0	0	0	0	0	0	0	0	0	0	0	0.044071	0	0	0	0.076	0	0	0	0	0	0	0	0	0.099	0	0.0724	0	0	0	0	0	0	0	0	0	0	0	0.052341	0	0	0	0	0	0	0
0	0	0	0	0	0	0	0	0	0	0	0	0	0	0	0.023091	0	0	0	0.091	0	0	0	0	0	0	0	0	0.09496	0	0.0901	0	0	0	0	0	0	0	0	0	0	0.05536	0.076103	0	0	0	0	0	0	0
0	0	0	0	0	0	0	0	0	0	0	0	0	0	0	0.021	0	0	0	0.091	0	0	0	0	0	0	0	0	0.096625	0	0.0895	0	0	0	0	0	0	0	0	0	0	0.064247	0.079375	0	0	0	0	0	0	0
0	0	0	0	0	0	0	0	0.086119	0	0	0	0	0	0	0	0	0	0	0	0	0	0	0	0	0	0	0	0	0	0	0	0	0	0	0	0	0	0	0	0	0	0	0	0	0	0	0	0	0
0	0	0	0	0.04225	0	0	0	0.095125	0	0	0.026297	0.020846	0	0	0	0	0	0	0	0	0	0	0	0	0	0	0	0	0	0	0	0	0	0	0	0	0	0	0	0	0	0	0	0	0	0	0	0	0
0	0	0	0	0.042143	0	0	0	0.095213	0	0	0.02625	0.020184	0	0	0	0	0	0	0	0	0	0	0	0	0	0	0	0	0	0	0	0	0	0	0	0	0	0	0	0	0	0	0	0	0	0	0	0	0
0	0	0	0	0.031649	0	0	0	0.094673	0	0	0.017579	0	0	0	0	0	0	0	0	0	0	0	0	0	0	0	0	0	0	0	0	0	0	0	0	0	0	0	0	0	0	0	0	0	0	0	0	0	0
0	0	0	0	0.025868	0	0	0	0.09388	0	0	0	0	0	0	0	0	0	0	0	0	0	0	0	0	0	0	0	0	0	0	0	0	0	0	0	0	0	0	0	0	0	0	0	0	0	0	0	0	0
0	0	0	0	0.078294	0.062714	0	0	0.1	0	0	0.0832	0.066455	0	0	0	0	0	0	0	0	0	0	0	0	0	0	0	0	0	0	0	0	0	0.082667	0	0	0	0	0	0	0	0	0	0	0	0	0	0	0
0	0	0	0	0.079	0.061081	0	0	0.1	0	0	0.08425	0.069538	0	0	0	0	0	0	0	0	0	0	0	0	0	0	0	0	0	0	0	0	0	0.082964	0	0	0	0	0	0	0	0	0	0	0	0	0	0	0
0	0	0	0	0.056091	0.002521	0	0	0.097643	0	0	0.044313	0.039118	0	0	0	0	0	0	0	0	0	0	0	0	0	0	0	0	0	0	0	0	0	0.013789	0	0	0	0	0	0	0	0	0	0	0	0	0	0	0
0	0	0	0	0.056241	0.011721	0	0	0.099077	0	0	0.049484	0.042906	0	0	0	0	0	0	0	0	0	0	0	0	0	0	0	0	0	0	0	0	0	0.022566	0	0	0	0	0	0	0	0	0	0	0	0	0	0	0
0	0	0	0	0.060885	0.026857	0	0	0.099514	0	0	0.060897	0.049536	0	0	0	0	0	0	0	0	0	0	0	0	0	0	0	0	0	0	0	0	0	0.031682	0	0	0	0	0	0	0	0	0	0	0	0	0	0	0
0	0	0	0	0.06175	0.0292	0	0	0.0995	0	0	0.061333	0.049115	0	0	0	0	0	0	0	0	0	0	0	0	0	0	0	0	0	0	0	0	0	0.036341	0	0	0	0	0	0	0	0	0	0	0	0	0	0	0
0	0	0	0	0.069318	0.041833	0	0	0.099438	0	0	0.068909	0.053773	0	0	0	0	0	0	0	0	0	0	0	0	0	0	0	0	0	0	0	0	0	0.053412	0	0	0	0	0	0	0	0	0	0	0	0	0	0	0
0	0	0	0	0.06987	0.042526	0	0	0.099455	0	0	0.067522	0.055391	0	0	0	0	0	0	0	0	0	0	0	0	0	0	0	0	0	0	0	0	0	0.051351	0	0	0	0	0	0	0	0	0	0	0	0	0	0	0
0	0	0	0	0.06985	0.043706	0	0	0.0994	0	0	0.07075	0.044313	0	0	0	0	0	0	0	0	0	0	0	0	0	0	0	0	0	0	0	0	0	0.060344	0	0	0	0	0	0	0	0	0	0	0	0	0	0	0
0	0	0	0	0.07	0.044096	0	0	0.099419	0	0	0.07	0.049789	0	0	0	0	0	0	0	0	0	0	0	0	0	0	0	0	0	0	0	0	0	0.058545	0	0	0	0	0	0	0	0	0	0	0	0	0	0	0
0	0	0	0.0604	0	0	0	0.0115	0	0	0	0	0	0	0	0	0	0	0	0	0	0	0.022	0	0	0.062714	0	0	0	0	0	0	0	0	0	0	0	0	0	0	0.03025	0	0	0	0	0	0.064	0	0	0
0	0	0	0.091	0	0	0	0.1	0	0	0	0	0	0	0	0	0	0	0	0	0	0	0	0	0	0.035615	0	0	0	0	0	0	0	0	0	0	0	0	0	0	0	0	0	0	0	0	0.0265	0	0	0
0.081182	0	0	0	0	0	0	0	0	0	0	0	0	0	0	0	0	0	0.0673	0	0	0	0	0	0	0	0	0	0	0	0	0	0	0	0	0	0	0	0	0	0	0	0.074286	0	0	0	0	0	0	0
0.0855	0	0	0	0	0	0	0	0	0	0	0	0	0	0	0	0	0	0.068966	0	0	0	0	0	0	0	0	0	0	0	0.062024	0	0	0	0	0	0	0	0	0	0	0.086592	0.07425	0	0	0	0	0	0	0
0	0	0	0	0	0	0	0	0	0	0	0	0	0	0	0	0	0	0	0	0	0	0	0	0	0	0	0	0	0	0	0	0	0	0	0	0	0	0	0	0	0	0	0	0	0	0	0	0	0
0	0	0	0	0	0	0.0892	0	0.09	0	0	0	0	0	0	0	0	0	0	0	0	0	0	0	0	0	0	0	0	0	0	0	0	0	0	0	0	0	0	0	0	0	0	0	0	0	0	0	0	0
0	0	0	0	0	0	0.091923	0	0.093377	0	0	0	0	0	0	0	0	0	0	0	0	0	0	0	0	0	0	0	0	0	0	0	0	0	0	0	0	0	0	0	0	0	0	0	0	0	0	0	0	0
0	0	0	0	0	0	0.091923	0	0.093377	0	0	0	0	0	0	0	0	0	0	0	0	0	0	0	0	0	0	0	0	0	0	0	0	0	0	0	0	0	0	0	0	0	0	0	0	0	0	0	0	0
0	0	0	0	0	0	0.091923	0	0.093377	0	0	0	0	0	0	0	0	0	0	0	0	0	0	0	0	0	0	0	0	0	0	0	0	0	0	0	0	0	0	0	0	0	0	0	0	0	0	0	0	0
0	0	0	0	0	0	0.080448	0	0.077808	0	0	0	0	0	0	0	0	0	0	0	0	0	0	0	0	0	0	0	0	0	0	0	0	0	0	0	0	0	0	0	0	0	0	0	0	0	0	0	0	0
0	0	0	0	0	0	0.081368	0	0.07875	0	0	0	0	0	0	0	0	0	0	0	0	0	0	0	0	0	0	0	0	0	0	0	0	0	0	0	0	0	0	0	0	0	0	0	0	0	0	0	0	0
0	0	0	0	0	0	0.0872	0	0.0853	0	0	0	0	0	0	0	0	0	0	0	0	0	0	0	0	0	0	0	0	0	0	0	0	0	0	0	0	0	0	0	0	0	0	0	0	0	0	0	0	0
0	0	0	0	0	0	0.088136	0	0.082563	0	0	0	0	0	0	0	0	0	0	0	0	0	0	0	0	0	0	0	0	0	0	0	0	0	0	0	0	0	0	0	0	0	0	0	0	0	0	0	0	0
0	0	0.0268	0	0	0	0.089244	0	0.086982	0	0	0.017385	0	0.015786	0	0	0	0	0	0	0	0	0	0	0	0	0	0	0	0	0	0	0	0	0	0	0	0.007643	0	0	0	0	0	0	0	0	0	0	0	0
0	0	0.025968	0	0	0	0.0895	0	0.086105	0	0	0	0	0.015586	0	0	0	0	0	0	0	0	0	0	0	0	0	0	0	0	0	0	0	0	0	0	0	0.010409	0	0	0	0	0	0	0	0	0	0	0	0
0	0	0	0	0	0.062941	0.088698	0	0.087236	0	0.04375	0	0	0	0	0	0	0	0	0	0	0	0	0	0	0	0	0	0	0	0	0	0	0	0.03745	0	0	0	0	0	0	0	0	0	0	0	0	0	0	0
0	0	0	0	0	0.045809	0.07975	0	0.07552	0	0.0244	0	0	0	0	0	0	0	0	0	0	0	0	0	0	0	0	0	0	0	0	0	0	0	0.011373	0	0	0	0	0	0	0	0	0	0	0	0	0	0	0
0	0	0	0	0	0.048	0.081368	0	0.07875	0	0.027182	0	0	0	0	0	0	0	0	0	0	0	0	0	0	0	0	0	0	0	0	0	0	0	0.0145	0	0	0	0	0	0	0	0	0	0	0	0	0	0	0
0	0	0	0	0	0.048	0.081368	0	0.07875	0	0.027182	0	0	0	0	0	0	0	0	0	0	0	0	0	0	0	0	0	0	0	0	0	0	0	0.0145	0	0	0	0	0	0	0	0	0	0	0	0	0	0	0
0	0	0	0	0	0.055214	0.084596	0	0.081194	0	0.02905	0	0	0	0	0	0	0	0	0	0	0	0	0	0	0	0	0	0	0	0	0	0	0	0.021596	0	0	0	0	0	0	0	0	0	0	0	0	0	0	0
0	0	0	0	0	0.055692	0.0865	0	0.082857	0	0.028849	0	0	0	0	0	0	0	0	0	0	0	0	0	0	0	0	0	0	0	0	0	0	0	0.025848	0	0	0	0	0	0	0	0	0	0	0	0	0	0	0
0	0	0	0	0	0.055692	0.0865	0	0.082857	0	0.028849	0	0	0	0	0	0	0	0	0	0	0	0	0	0	0	0	0	0	0	0	0	0	0	0.025848	0	0	0	0	0	0	0	0	0	0	0	0	0	0	0
0	0	0	0	0	0	0.078571	0	0.061333	0	0	0	0	0	0	0	0	0	0	0	0	0	0	0	0	0	0	0	0.079623	0	0	0	0	0	0	0	0	0	0	0	0	0	0	0	0	0	0	0	0	0
0	0	0	0	0	0.055659	0.08542	0	0.082136	0	0.028947	0	0	0	0	0	0	0	0	0	0	0	0	0	0	0	0	0	0.092537	0	0	0	0	0	0.021755	0	0	0	0	0	0	0	0	0	0	0	0	0	0	0
0	0	0	0	0	0.055659	0.08542	0	0.082136	0	0.028947	0	0	0	0	0	0	0	0	0	0	0	0	0	0	0	0	0	0.092537	0	0	0	0	0	0.021755	0	0	0	0	0	0	0	0	0	0	0	0	0	0	0
0	0	0	0	0	0.012769	0.057057	0	0	0	0.0739	0	0	0	0	0	0	0	0	0	0	0	0	0	0	0	0	0.002154	0	0	0	0	0	0	0	0	0.032125	0	0	0	0	0	0.076214	0	0	0	0	0	0	0
0	0	0	0	0	0	0.041792	0	0	0	0	0	0	0	0	0	0	0	0	0	0	0	0	0	0	0	0	0	0.086024	0	0.062393	0.016975	0	0	0.009217	0	0	0	0	0	0	0	0	0	0	0	0	0	0	0.06256
0	0	0	0	0	0	0.043203	0	0	0	0	0	0	0	0	0	0	0	0	0	0	0	0	0	0	0	0	0	0.0865	0	0.062	0.017105	0	0	0.009031	0	0	0	0	0	0	0	0	0	0	0	0	0	0	0.0595
0	0	0	0	0	0	0	0	0	0	0	0	0	0	0	0	0	0	0	0	0	0	0	0	0	0	0	0	0.065016	0	0.033952	0	0	0	0	0	0	0	0	0	0	0.097545	0	0	0	0	0	0	0	0
0	0	0	0	0	0	0	0	0	0	0	0	0	0	0	0	0	0	0	0	0	0	0	0	0	0	0	0	0.090852	0	0	0	0	0	0	0	0	0	0	0	0	0.079207	0	0	0	0	0	0	0	0
0	0	0	0	0	0	0	0	0	0	0	0	0	0	0	0	0	0	0	0	0	0	0	0	0	0	0	0	0.089477	0	0	0	0	0	0	0	0	0	0	0	0	0.072169	0	0	0	0	0	0	0	0
0	0	0	0	0	0	0	0	0	0	0	0	0	0	0	0	0	0	0	0	0	0	0	0	0	0	0	0	0.096824	0	0	0	0	0	0	0	0	0	0	0	0	0.090667	0.020385	0	0	0	0	0	0	0
0	0	0	0	0	0	0	0	0	0	0	0	0	0	0	0	0	0	0	0	0	0	0	0	0	0	0	0	0.0955	0	0	0	0	0	0	0	0	0	0	0	0	0.090679	0	0	0	0	0	0	0	0
0	0	0	0	0	0	0	0	0	0	0	0	0	0	0	0	0	0	0	0	0	0	0	0	0	0	0	0	0.077459	0	0.060192	0	0	0	0	0	0	0	0	0	0	0.0892	0	0	0	0	0	0	0	0.06087
0	0	0	0	0	0	0	0	0	0	0	0	0	0	0	0	0	0	0	0	0	0	0	0	0	0	0	0	0.040375	0	0.013398	0	0	0	0	0	0	0	0	0	0	0.08668	0	0	0	0	0	0	0	0.079
0.0082	0	0	0	0	0	0	0	0	0	0	0	0	0	0	0	0.02	0.036719	0.085	0.012045	0	0	0	0	0	0	0	0	0	0	0.062159	0	0	0	0	0	0	0	0	0	0	0.091545	0	0	0	0	0	0	0	0
0	0	0	0	0	0	0	0	0	0	0	0	0	0	0	0	0	0	0.069538	0	0	0	0	0	0	0	0	0	0	0	0.020139	0	0	0	0	0	0	0	0	0	0	0.088545	0	0	0	0	0	0	0	0
0.024667	0	0	0	0	0	0	0	0	0	0	0	0	0	0	0	0.03304	0.047286	0.004892	0	0	0	0	0	0	0	0	0	0	0	0	0	0	0	0	0	0	0	0	0	0	0.089826	0	0	0	0	0	0	0	0
0	0	0	0	0	0	0	0	0	0	0	0	0	0	0	0	0	0	0	0	0	0	0	0	0	0	0	0	0	0	0	0	0	0	0	0	0	0	0	0	0	0.094938	0	0	0	0	0	0	0	0
0	0	0	0	0	0	0	0	0	0	0	0	0	0	0	0	0	0	0	0	0	0	0	0	0	0	0	0	0	0	0	0	0	0	0	0	0	0	0	0	0	0.073	0	0	0	0	0	0	0	0
0	0	0	0	0	0	0	0	0	0	0	0	0	0	0	0	0	0	0	0	0	0	0	0	0	0	0	0	0	0	0	0	0	0	0	0	0	0	0	0	0	0.073	0	0	0	0	0	0	0	0
0	0	0	0	0	0	0	0	0	0	0	0	0	0	0	0	0	0	0	0	0	0	0	0	0	0	0	0	0	0	0	0	0	0	0	0	0	0	0	0	0	0.054299	0	0	0	0	0	0	0	0
0	0	0	0	0	0	0	0	0	0	0	0	0	0	0	0	0	0	0	0	0	0	0	0	0	0	0	0	0	0	0	0	0	0	0	0	0	0	0	0	0	0.054423	0	0	0	0	0	0	0	0
0	0	0	0	0	0	0	0	0	0	0	0	0	0	0	0	0	0	0	0	0	0	0	0	0	0	0	0	0	0	0	0	0	0	0	0	0	0	0	0	0	0.094706	0.044043	0	0	0	0	0	0	0
0	0	0	0	0	0	0	0	0	0	0	0	0	0	0	0	0	0	0	0	0	0	0	0	0	0	0	0	0	0	0	0	0	0	0	0	0	0	0	0	0	0.095	0.043128	0	0	0	0	0	0	0
0	0	0	0	0	0	0	0	0	0	0	0	0	0	0	0	0	0	0	0	0	0	0	0	0	0	0	0	0	0	0	0	0	0	0	0	0	0	0	0	0	0.0733	0	0	0	0	0	0	0	0.030605
0	0	0	0	0	0	0	0	0	0	0	0	0	0	0	0	0	0	0	0	0	0	0	0	0	0	0	0	0	0	0	0	0	0	0	0	0	0	0	0	0	0.070783	0	0	0	0	0	0	0	0
0	0	0	0	0	0	0	0	0	0	0	0	0	0	0	0	0	0	0	0	0	0	0	0	0	0	0	0	0	0	0	0	0	0	0	0	0	0	0	0	0	0.0694	0	0	0	0	0	0	0	0
0	0	0	0	0	0	0	0	0	0	0	0	0	0	0	0	0	0	0	0	0	0	0	0	0	0	0	0	0.004361	0	0	0	0	0	0	0	0	0	0	0	0	0.091562	0	0	0	0	0	0	0	0
0	0	0	0	0	0	0	0	0	0	0	0	0	0	0	0	0	0	0	0	0	0	0	0	0	0	0	0	0	0	0	0	0	0	0	0	0	0	0	0	0	0.082818	0	0	0	0	0	0	0	0
0	0	0	0	0	0	0	0	0	0	0	0	0	0	0	0	0	0	0	0	0	0	0	0	0	0	0	0	0	0	0	0	0	0	0	0	0	0	0	0	0	0.086059	0	0	0	0	0	0	0	0
0	0	0	0	0	0	0	0	0	0	0	0	0	0	0	0	0	0	0	0	0	0	0	0	0	0	0	0	0	0	0	0	0	0	0	0	0	0	0	0	0	0.088279	0	0	0	0	0	0	0	0
0	0	0	0	0	0.02682	0	0	0	0	0	0	0	0	0	0	0	0	0	0	0	0	0	0	0	0.037818	0	0.011969	0.008378	0	0	0	0	0	0	0	0.039045	0	0	0	0	0	0	0	0	0	0	0	0	0
0	0	0	0	0	0.042526	0	0	0	0	0	0	0	0	0	0	0	0	0	0	0	0	0	0	0	0.0604	0	0.01675	0.021043	0	0	0	0	0	0	0	0.046	0	0	0	0	0	0	0	0	0	0	0	0	0
0	0	0	0	0	0.042526	0	0	0	0	0	0	0	0	0	0	0	0	0	0	0	0	0	0	0	0.0604	0	0.01675	0.021043	0	0	0	0	0	0	0	0.046	0	0	0	0	0	0	0	0	0	0	0	0	0
0	0	0	0	0	0	0	0	0	0.0523	0.073281	0	0	0	0	0	0	0	0	0	0	0	0	0	0	0	0	0	0	0	0	0.0634	0	0	0.01225	0	0	0	0	0	0	0	0	0	0	0	0	0	0	0
0	0	0	0	0	0	0	0	0	0	0.029167	0	0	0	0	0	0	0	0	0	0	0	0	0	0	0	0	0	0	0	0	0.068846	0	0	0.025128	0	0	0	0	0	0	0	0	0	0	0	0	0	0	0
0	0	0	0	0	0	0	0	0	0	0	0	0	0	0	0	0	0	0.085789	0	0	0	0	0	0	0	0	0	0.013265	0	0	0	0	0	0	0	0	0	0	0	0	0	0	0	0	0	0	0	0	0
0	0	0	0	0	0.045809	0	0	0	0	0.0244	0	0.047	0	0	0	0	0	0.062031	0	0	0	0	0	0	0	0	0.013375	0	0	0	0.040706	0	0	0	0	0	0	0	0	0	0	0	0	0	0	0	0	0	0
0	0	0	0	0	0	0	0	0	0	0	0	0	0	0	0	0	0	0	0	0	0	0	0.0965	0	0	0	0	0	0	0	0	0	0	0	0	0	0	0	0	0	0	0	0	0	0	0	0	0	0
0	0	0	0	0	0	0	0	0	0	0	0	0	0	0	0	0	0	0	0	0	0	0	0.096625	0	0	0	0	0	0	0	0	0	0	0	0	0	0	0	0	0	0	0	0	0	0	0	0	0	0
0	0	0	0	0	0	0	0	0	0	0	0	0	0	0	0	0	0	0	0	0	0	0	0.1	0	0	0	0	0	0	0	0	0	0	0	0	0	0	0	0	0	0	0	0	0	0	0	0	0	0
0	0	0	0	0	0	0	0	0	0	0	0	0	0	0	0	0	0	0	0	0	0	0	0.1	0	0	0	0	0	0	0	0	0	0	0	0	0	0	0	0	0	0	0	0	0	0	0	0	0	0
0	0	0	0	0	0	0	0	0	0	0	0	0	0	0	0	0	0	0	0	0	0	0	0.1	0	0	0	0	0	0	0	0	0	0	0	0	0	0	0	0	0	0	0	0	0	0	0	0	0	0
0	0	0	0	0	0	0	0	0	0	0	0	0	0	0	0	0	0	0	0	0	0	0	0.099	0	0	0	0	0	0	0	0	0	0	0	0	0	0	0	0	0	0	0	0	0	0	0	0	0	0
0	0	0	0	0	0	0	0	0	0	0	0	0	0	0	0	0	0	0	0	0	0	0	0.098875	0	0	0	0	0	0	0	0	0	0	0	0	0	0	0	0	0	0	0	0	0	0	0	0	0	0
0	0	0	0	0	0	0	0	0	0	0	0	0	0	0	0	0	0	0	0	0	0	0	0.0982	0	0	0	0	0	0	0	0	0	0	0	0	0	0	0	0	0	0	0	0	0	0	0	0	0	0
0	0	0	0	0	0	0	0	0	0	0	0	0	0	0	0	0	0	0	0	0	0	0	0.098071	0	0	0	0	0	0	0	0	0	0	0	0	0	0	0	0	0	0	0	0	0	0	0	0	0	0
0	0	0	0	0	0	0	0	0	0	0	0	0	0	0	0	0	0	0	0	0	0	0	0.0856	0	0	0	0	0	0	0	0	0	0	0	0	0	0	0	0	0	0	0	0	0	0	0	0	0	0
0	0	0	0	0	0	0	0	0	0	0	0	0	0	0	0	0	0	0	0	0	0	0	0.093143	0	0	0	0	0	0	0	0	0	0	0	0	0	0	0	0	0	0	0	0	0	0	0	0	0	0
0	0	0	0	0	0	0	0	0	0	0	0	0	0	0	0	0	0	0	0	0	0	0	0.09025	0	0	0	0	0	0	0	0	0	0	0	0	0	0	0	0	0	0	0	0	0	0	0	0	0	0
0	0	0	0	0	0	0	0	0	0	0	0	0	0	0	0	0	0	0	0	0	0	0	0.059345	0	0	0	0	0	0	0	0	0	0	0	0	0	0	0	0	0	0	0	0	0	0	0	0	0	0
0	0	0	0	0	0	0	0	0	0	0	0	0	0	0	0	0	0	0	0	0	0	0	0.076536	0	0	0	0	0	0	0	0	0	0	0	0	0	0	0	0	0	0	0	0	0	0	0	0	0	0
0	0	0	0	0	0	0	0	0	0	0	0	0	0	0	0	0	0	0	0	0	0	0	0.079	0	0	0	0	0	0	0	0	0	0	0	0	0	0	0	0	0	0	0	0	0	0	0	0	0	0
0	0	0	0	0	0	0	0	0	0	0	0	0	0	0	0	0	0	0	0	0	0	0	0	0	0	0	0	0	0	0	0	0	0	0	0	0	0	0	0	0	0	0	0	0	0	0	0.085462	0	0
0	0	0	0	0	0	0	0	0	0	0	0	0	0	0	0	0	0	0	0	0	0	0	0	0	0	0	0	0	0	0	0	0	0	0	0	0	0	0	0	0	0	0	0	0	0	0	0.08668	0	0
0	0	0	0	0	0	0	0	0	0	0	0	0	0	0	0	0	0	0	0	0	0	0	0	0	0	0	0	0	0	0	0	0	0	0	0	0	0	0	0	0	0	0	0	0	0	0	0.093045	0	0
0	0	0	0	0	0	0	0	0	0	0	0	0	0	0	0	0	0	0	0	0	0	0	0	0	0	0	0	0	0	0	0	0	0	0	0	0	0	0	0	0	0	0	0	0	0	0	0.098105	0	0
0	0	0	0	0	0	0	0	0	0	0	0	0	0	0	0	0	0	0	0	0	0	0	0	0	0	0	0	0	0	0	0	0	0	0	0	0	0	0	0	0	0	0	0	0	0	0	0.098	0	0
0	0	0	0	0	0	0	0	0	0	0	0	0	0	0	0	0	0	0	0	0	0	0	0	0	0	0	0	0	0	0	0	0	0	0	0	0	0	0	0	0	0	0	0	0	0	0	0.099471	0	0
0	0	0	0	0	0	0	0	0	0	0	0	0	0	0	0	0	0	0	0	0	0	0	0	0	0	0	0	0	0	0	0	0	0	0	0	0	0	0	0	0	0	0	0	0	0	0	0.1	0	0
0	0	0	0	0	0	0	0	0	0	0	0	0	0	0	0	0	0	0	0	0	0	0	0	0	0	0	0	0	0	0	0	0	0	0	0	0	0	0	0	0	0	0	0	0	0	0	0.1	0	0
0	0	0	0	0	0	0	0	0	0	0	0	0	0	0	0	0	0	0	0	0	0	0	0	0	0	0	0	0	0	0	0	0	0	0	0	0	0	0	0	0	0	0	0	0	0	0	0.1	0	0
0	0	0	0	0	0	0	0	0	0	0	0	0	0	0	0	0	0	0	0	0	0	0	0	0	0	0	0	0	0	0	0	0	0	0	0	0	0	0	0	0	0	0	0	0	0	0	0.1	0	0
0	0	0	0	0	0	0	0	0	0	0	0	0	0	0	0	0	0	0	0	0	0	0	0	0	0	0	0	0	0	0	0	0	0	0	0	0	0	0	0	0	0	0	0	0	0	0	0.1	0	0
0	0	0	0	0	0	0	0	0	0	0	0	0	0	0	0	0	0	0	0	0	0	0	0	0	0	0	0	0	0	0	0	0	0	0	0	0	0	0	0	0	0	0	0	0	0	0	0.1	0	0
0	0	0	0	0	0	0	0	0	0	0	0	0	0	0	0	0	0	0	0	0	0	0	0	0	0	0	0	0	0	0	0	0	0	0	0	0	0	0	0	0	0	0	0	0	0	0	0.1	0	0
0	0	0	0	0	0	0	0	0	0	0	0	0	0	0	0	0	0	0	0	0	0	0	0	0	0	0	0	0	0	0	0	0	0	0	0	0	0	0	0	0	0	0	0	0	0	0	0.056552	0	0
0	0	0	0	0	0	0	0	0	0	0	0	0	0	0	0	0	0	0	0	0	0	0	0	0	0	0	0	0	0	0	0	0	0	0	0	0	0	0	0	0	0	0	0	0	0	0	0.0349	0	0
0	0	0	0	0	0	0	0	0	0	0	0	0	0	0	0	0	0	0	0	0	0	0	0	0	0	0	0	0	0	0	0	0	0	0	0.0694	0	0	0	0	0	0	0	0	0	0	0	0	0	0
0	0	0	0	0	0	0	0	0	0	0	0	0	0	0	0	0	0	0	0	0	0	0	0	0	0	0	0	0	0	0	0	0	0	0	0.0505	0	0	0	0	0	0	0	0	0	0	0	0	0	0
0	0	0	0	0	0	0	0	0	0	0.02977	0	0	0	0	0	0	0	0	0	0	0	0	0	0	0.013375	0	0	0	0	0	0	0	0	0	0	0	0	0	0	0.0475	0	0	0	0	0	0	0	0	0
0	0	0	0.028	0	0	0	0	0	0	0	0	0	0	0	0	0	0	0	0	0	0	0	0	0	0.033143	0	0	0	0	0	0	0	0	0	0	0	0	0	0	0	0	0	0	0	0	0.029286	0	0	0
0	0	0	0	0	0	0	0	0	0	0	0	0	0	0	0	0	0	0	0	0	0	0	0	0	0.07	0	0	0	0	0	0	0	0	0	0	0	0	0	0	0.033143	0	0	0	0	0	0	0	0	0
0	0	0	0	0	0	0	0	0	0	0	0	0	0	0	0	0.024192	0.039903	0	0.019	0	0	0	0	0	0	0	0	0	0	0	0	0	0	0	0	0	0	0	0	0	0	0	0	0	0	0	0	0	0
0	0	0	0	0	0	0	0	0	0	0	0	0	0	0	0	0	0.08164	0	0	0	0	0	0	0	0	0	0	0	0	0	0	0	0	0	0	0	0	0	0	0	0	0	0	0	0	0	0	0	0
0	0	0	0	0	0	0	0	0	0	0	0	0	0	0	0	0	0.090182	0	0	0	0	0	0	0	0	0	0	0	0	0	0	0	0	0	0	0	0	0	0	0	0	0	0	0	0	0	0	0	0
0	0	0	0	0	0	0	0	0	0	0	0	0	0	0	0	0	0.0946	0	0	0	0	0	0	0	0	0	0	0.004361	0	0	0	0	0	0	0	0	0	0	0	0	0	0	0	0	0	0	0	0	0
0	0	0	0	0	0	0.041215	0	0	0	0	0	0	0	0	0	0	0	0	0	0	0	0	0	0	0	0	0	0	0	0	0	0	0	0	0	0	0	0	0	0	0	0	0	0	0	0	0	0	0
0	0	0	0	0	0	0.042423	0	0	0	0	0	0	0	0	0	0	0	0	0	0	0	0	0	0	0	0	0	0	0	0	0	0	0	0	0	0	0	0	0	0	0	0	0	0	0	0	0	0	0
0	0	0	0	0	0	0.061652	0	0	0	0	0	0	0	0	0	0	0	0	0	0	0	0	0	0	0	0	0	0	0	0	0	0	0	0	0	0	0.0124	0	0	0	0	0	0	0	0	0	0	0	0
0	0	0	0	0	0	0.061088	0	0	0	0	0	0	0	0	0	0	0	0	0	0	0	0	0	0	0	0	0	0	0	0	0	0	0	0	0	0	0.008953	0	0	0	0	0	0	0	0	0	0	0	0
0	0	0	0	0	0	0.062388	0	0	0	0	0	0	0	0	0	0	0	0	0	0	0	0	0	0	0	0	0	0	0	0	0	0	0	0	0	0	0.006927	0	0	0	0	0	0	0	0	0	0	0	0
0.024667	0	0	0	0	0	0	0	0	0	0	0	0	0	0	0	0	0	0.004892	0	0	0	0	0	0	0	0	0	0.0836	0	0.058774	0	0	0	0	0	0	0	0	0	0	0	0.031122	0	0	0	0	0	0	0
0	0	0	0	0	0	0	0	0	0	0	0	0	0	0	0	0	0	0	0	0	0	0	0	0	0	0	0	0.1	0	0.094	0	0	0	0	0	0	0	0	0	0	0	0	0	0	0	0	0	0	0
0	0	0	0	0	0	0	0	0	0	0	0	0	0	0	0	0	0	0	0	0	0	0	0	0	0	0	0	0.095263	0	0.091	0	0	0	0	0	0	0	0	0	0	0	0	0	0	0	0	0	0	0
0	0	0	0	0	0	0	0	0	0	0	0	0	0	0	0	0	0	0	0	0	0	0	0	0	0	0	0	0.095263	0	0.091	0	0	0	0	0	0	0	0	0	0	0	0	0	0	0	0	0	0	0
0	0	0	0	0	0	0	0	0	0	0	0	0	0	0	0	0	0	0	0	0	0	0	0	0	0	0	0	0.091367	0	0.073	0	0	0	0	0	0	0	0	0	0	0	0	0	0	0	0	0	0	0
0	0	0	0	0	0	0	0	0	0	0	0	0	0	0	0	0	0	0	0	0	0	0	0	0	0	0	0	0.091466	0	0.075842	0	0	0	0	0	0	0	0	0	0	0	0	0	0	0	0	0	0	0
0	0	0	0	0	0	0	0	0	0	0	0	0	0	0	0	0	0	0	0	0	0	0	0	0	0	0	0	0.098875	0	0.07525	0	0	0	0	0	0	0	0	0	0	0	0	0	0	0	0	0	0	0
0	0	0	0	0	0	0	0	0	0	0	0	0	0	0	0	0	0	0	0	0	0	0	0	0	0	0	0	0.1	0	0.072438	0	0	0	0	0	0	0	0	0	0	0	0	0	0	0	0	0	0	0
0	0	0	0	0	0	0	0	0	0	0	0	0	0	0	0.013857	0	0	0	0	0	0	0	0	0	0	0	0	0.080235	0	0.063217	0	0	0	0	0	0	0	0	0	0	0	0	0	0	0	0	0	0	0
0	0	0	0	0	0	0	0	0	0	0	0	0	0	0	0	0	0	0	0	0	0	0	0	0	0	0	0	0.086939	0	0.064346	0	0	0	0	0	0	0	0	0	0	0	0	0	0	0	0	0	0	0.008244
0	0	0	0	0	0	0	0	0	0	0	0	0	0	0	0	0	0	0	0	0	0	0	0	0	0	0	0	0.08764	0	0.064	0	0	0	0	0	0	0	0	0	0	0	0	0	0	0	0	0	0	0
0	0	0	0	0	0	0	0	0	0	0	0	0	0	0	0	0	0	0	0	0	0	0	0	0	0	0	0	0.079771	0	0.060936	0	0	0	0	0	0	0	0	0	0	0	0	0	0	0	0	0	0	0
0	0	0	0	0	0	0	0	0	0	0	0	0	0	0	0	0	0	0	0	0	0	0	0	0	0	0	0	0.081727	0	0.062929	0	0	0	0	0	0	0	0	0	0	0	0	0	0	0	0	0	0	0
0	0	0	0	0	0	0	0	0	0	0	0	0	0	0	0	0	0	0	0	0	0	0	0	0	0	0	0	0.082	0	0.060921	0	0	0	0	0	0	0	0	0	0	0	0	0	0	0	0	0	0	0
0	0	0	0	0	0	0	0	0	0	0	0	0	0	0	0.029688	0	0	0	0	0	0	0	0	0	0	0	0	0.088522	0	0.066455	0	0	0	0	0	0	0	0	0	0	0	0	0	0	0	0	0	0	0
0	0	0	0	0	0	0	0	0	0	0	0	0	0	0	0.015625	0	0	0	0	0	0	0	0	0	0	0	0	0.097923	0	0.060029	0	0	0	0	0	0	0	0	0	0	0	0	0	0	0	0	0	0	0
0	0	0	0	0	0	0	0	0	0	0	0	0	0	0	0.021333	0	0	0	0	0	0	0	0	0	0	0	0	0.0982	0	0.060351	0	0	0	0	0	0	0	0	0	0	0	0	0	0	0	0	0	0	0
0	0	0	0	0	0	0	0	0	0	0	0	0	0	0	0.021333	0	0	0	0	0	0	0	0	0	0	0	0	0.0982	0	0.060351	0	0	0	0	0	0	0	0	0	0	0	0	0	0	0	0	0	0	0
0	0	0	0	0	0	0	0	0	0	0	0	0	0	0	0.049	0	0	0	0	0	0	0	0	0	0	0	0	0.099182	0	0	0	0	0	0	0	0	0	0	0	0	0	0	0	0	0	0	0	0	0
0	0	0	0	0	0	0	0	0	0	0	0	0	0	0	0.034545	0	0	0	0	0	0	0	0	0	0	0	0	0.0914	0	0	0	0	0	0	0	0	0	0	0	0	0	0	0	0	0	0	0	0	0
0	0	0	0	0	0	0	0	0	0	0	0	0	0	0	0.0379	0	0	0	0	0	0	0	0	0	0	0	0	0.092537	0	0	0	0	0	0	0	0	0	0	0	0	0	0	0	0	0	0	0	0	0
0	0	0	0	0	0	0	0	0	0	0	0	0	0	0	0.037	0	0	0	0	0	0	0	0	0	0	0	0	0.095	0	0	0	0	0	0	0	0	0	0	0	0	0	0	0	0	0	0	0	0	0
0	0	0	0	0	0	0	0	0	0	0	0	0	0	0	0.037	0	0	0	0	0	0	0	0	0	0	0	0	0.095	0	0	0	0	0	0	0	0	0	0	0	0	0	0	0	0	0	0	0	0	0
0	0	0	0	0	0	0	0	0	0	0	0	0	0	0	0.021571	0	0	0	0	0	0	0	0	0	0	0	0	0.0935	0	0	0	0	0	0	0	0	0	0	0	0	0	0	0	0	0	0	0	0	0
0	0	0	0	0	0	0	0	0	0	0	0	0	0	0	0.025	0	0	0	0	0	0	0	0	0	0	0	0	0.094441	0	0	0	0	0	0	0	0	0	0	0	0	0	0	0	0	0	0	0	0	0
0	0	0	0	0	0	0	0	0	0	0	0	0	0	0	0.019857	0	0	0	0	0	0	0	0	0	0	0	0	0.08517	0	0	0	0	0	0	0	0	0	0	0	0	0	0	0	0	0	0	0	0	0
0	0	0	0	0	0	0	0	0	0	0	0	0	0	0	0.018471	0	0	0	0	0	0	0	0	0	0	0	0	0.087494	0	0	0	0	0	0	0	0	0	0	0	0	0	0	0	0	0	0	0	0	0
0	0	0	0	0	0	0	0	0	0	0	0	0	0	0	0.023737	0	0	0	0	0	0	0	0	0	0	0	0.007	0.08695	0	0	0	0	0	0	0	0	0	0	0	0	0	0	0	0	0	0	0	0	0
0	0	0	0	0	0	0	0	0	0	0	0	0	0	0	0.02395	0	0	0	0	0	0	0	0	0	0	0	0.001237	0.08688	0	0	0	0	0	0	0	0	0	0	0	0	0	0	0	0	0	0	0	0	0
0	0	0	0	0	0	0	0	0	0	0	0	0	0	0	0.0292	0	0	0	0	0	0	0	0	0	0	0	0.01756	0.089522	0	0	0	0	0	0	0	0	0	0	0	0	0	0	0	0	0	0	0	0	0
0	0	0	0	0	0	0	0	0	0	0	0	0	0	0	0.042538	0	0	0	0	0	0	0	0	0	0	0	0	0.091367	0	0	0	0	0	0	0	0	0	0	0	0	0	0	0	0	0	0	0	0	0
0	0	0	0	0	0	0	0	0	0	0	0	0	0	0	0.042538	0	0	0	0	0	0	0	0	0	0	0	0	0.091367	0	0	0	0	0	0	0	0	0	0	0	0	0	0	0	0	0	0	0	0	0
0	0	0	0	0	0	0	0	0	0	0	0	0	0	0	0	0	0	0	0	0	0	0	0	0	0	0	0	0.086889	0	0	0	0	0	0	0	0	0	0	0	0	0	0	0	0	0	0	0	0	0
0	0	0	0	0	0	0	0	0	0	0	0	0	0	0	0	0	0	0	0	0	0	0	0	0	0	0	0	0.065016	0	0.033952	0	0	0	0	0	0	0	0	0	0	0.020884	0	0	0	0	0	0	0	0
0	0	0	0	0	0	0	0	0	0	0	0	0	0	0	0	0	0	0	0	0	0	0	0	0	0	0	0	0.065016	0	0.033952	0	0	0	0	0	0	0	0	0	0	0.020884	0	0	0	0	0	0	0	0
0	0	0	0	0	0	0	0	0	0	0	0	0	0	0	0	0	0	0	0	0	0	0	0	0	0	0	0	0.065016	0	0.033952	0	0	0	0	0	0	0	0	0	0	0.020884	0	0	0	0	0	0	0	0
0	0	0	0	0	0	0	0	0	0	0	0	0	0	0	0	0	0	0	0	0	0	0	0	0	0	0	0	0.065016	0	0.033952	0	0	0	0	0	0	0	0	0	0	0.020884	0	0	0	0	0	0	0	0
0	0	0	0	0	0	0	0	0	0	0	0	0	0	0	0	0	0	0	0	0	0	0	0	0	0	0	0	0.065016	0	0.033952	0	0	0	0	0	0	0	0	0	0	0.020884	0	0	0	0	0	0	0	0
0	0	0	0	0	0	0	0	0	0	0	0	0	0	0	0	0	0	0	0	0	0	0	0	0	0	0	0	0.064562	0	0.038826	0	0	0	0	0	0	0	0	0	0	0	0	0	0	0	0	0	0	0
0	0	0	0	0	0	0	0	0	0	0	0	0	0	0	0	0	0	0	0	0	0	0	0	0	0	0	0	0.065016	0	0.033952	0	0	0	0	0	0	0	0	0	0	0	0	0	0	0	0	0	0	0
0	0	0	0	0	0	0	0	0	0	0	0	0	0	0	0	0	0	0	0	0	0	0	0	0	0	0	0	0.065016	0	0.033952	0	0	0	0	0	0	0	0	0	0	0	0	0	0	0	0	0	0	0
0	0	0	0	0	0	0	0	0	0	0	0	0	0	0	0	0	0	0	0	0	0	0	0	0	0	0	0	0.065016	0	0.033952	0	0	0	0	0	0	0	0	0	0	0	0	0	0	0	0	0	0	0
0	0	0	0	0	0	0	0	0	0	0	0	0	0	0	0	0	0	0	0	0	0	0	0	0	0	0	0	0.083681	0	0	0	0	0	0	0	0	0	0	0	0	0	0	0	0	0	0	0	0	0
0	0	0	0	0	0	0	0	0	0	0	0	0	0	0	0	0	0	0	0	0	0	0	0	0	0	0	0	0.083548	0	0	0	0	0	0	0	0	0	0	0	0	0	0	0	0	0	0	0	0	0
0	0	0	0	0	0	0	0	0	0	0	0	0	0	0	0	0	0	0	0	0	0	0	0	0	0	0	0	0.083548	0	0	0	0	0	0	0	0	0	0	0	0	0	0	0	0	0	0	0	0	0
0	0	0	0	0	0	0	0	0	0	0	0	0	0	0	0	0	0	0	0	0	0	0	0	0	0	0	0	0.08034	0	0	0	0	0	0	0	0	0	0	0	0	0	0	0	0	0	0	0	0	0
0	0	0	0	0	0	0	0	0	0	0	0	0	0	0	0	0	0	0	0	0	0	0	0	0	0	0	0	0.081287	0	0	0	0	0	0	0	0	0	0	0	0	0	0	0	0	0	0	0	0	0
0	0	0	0	0	0	0	0	0	0	0	0	0	0	0	0	0	0	0	0	0	0	0	0	0	0	0	0	0.095875	0	0	0	0	0	0	0	0	0	0	0	0	0	0	0	0	0	0	0	0	0
0	0	0	0	0	0	0	0	0	0	0	0	0	0	0	0	0	0	0	0	0	0	0	0	0	0	0	0	0.087494	0	0	0	0	0	0	0	0	0	0	0	0	0	0	0	0	0	0	0	0	0
0	0	0	0	0	0	0	0	0	0	0	0	0	0	0	0	0	0	0	0	0	0	0	0	0	0	0	0	0.091346	0	0	0	0	0	0	0	0	0	0	0	0	0	0	0	0	0	0	0	0	0
0	0	0	0	0	0	0	0	0	0	0	0	0	0	0	0	0	0	0	0	0	0	0	0	0	0	0	0	0.090143	0	0	0	0	0	0	0	0	0	0	0	0	0	0	0	0	0	0	0	0	0
0	0	0	0	0	0	0	0	0	0	0	0	0	0	0	0	0	0	0	0	0	0	0	0	0	0	0	0	0.090297	0	0	0	0	0	0	0	0	0	0	0	0	0	0	0	0	0	0	0	0	0
0	0	0	0	0	0	0	0	0	0	0	0	0	0	0	0	0	0	0	0	0	0	0	0	0	0	0	0	0.091482	0	0.014723	0	0	0	0	0	0	0	0	0	0	0	0	0	0	0	0	0	0	0
0	0	0	0	0	0	0	0	0	0	0	0	0	0	0	0	0	0	0	0	0	0	0	0	0	0	0	0	0.091482	0	0.014723	0	0	0	0	0	0	0	0	0	0	0	0	0	0	0	0	0	0	0
0	0	0	0	0	0	0	0	0	0	0	0	0	0	0	0	0	0	0	0	0	0	0	0	0	0	0	0	0.09118	0	0.023976	0	0	0	0	0	0	0	0	0	0	0	0	0	0	0	0	0	0	0
0	0	0	0	0	0	0	0	0	0	0	0	0	0	0	0	0	0	0	0	0	0	0	0	0	0	0	0	0.091353	0	0.024128	0	0	0	0	0	0	0	0	0	0	0	0	0	0	0	0	0	0	0
0	0	0	0	0	0	0	0	0	0	0	0	0	0	0	0	0	0	0	0	0	0	0	0	0	0	0	0	0.065016	0	0	0	0	0	0	0	0	0	0	0	0	0.020884	0	0	0	0	0	0	0	0
0	0	0	0	0	0	0	0	0	0	0	0	0	0	0	0	0	0	0	0	0	0	0	0	0	0	0	0	0.050664	0	0	0	0	0	0	0	0	0	0	0	0	0	0	0	0	0	0	0	0	0
0	0	0	0	0	0	0	0	0	0	0	0	0	0	0	0	0	0	0	0	0	0	0	0	0	0	0	0	0.050664	0	0	0	0	0	0	0	0	0	0	0	0	0	0	0	0	0	0	0	0	0
0	0	0	0	0	0	0	0	0	0	0	0	0	0	0	0	0	0	0	0	0	0	0	0	0	0	0	0	0.050664	0	0	0	0	0	0	0	0	0	0	0	0	0	0	0	0	0	0	0	0	0
0	0	0	0	0	0	0	0	0	0	0	0	0	0	0	0	0	0	0	0	0	0	0	0	0	0	0	0	0.064562	0	0	0	0	0	0	0	0	0	0	0	0	0	0	0	0	0	0	0	0	0
0	0	0	0	0	0	0	0	0	0	0	0	0	0	0	0	0	0	0	0	0	0	0	0	0	0	0	0	0.064864	0	0	0	0	0	0	0	0	0	0	0	0	0	0	0	0	0	0	0	0	0
0	0	0	0	0	0	0	0	0	0	0	0	0	0	0	0	0	0	0	0	0	0	0	0	0	0	0	0	0.065016	0	0	0	0	0	0	0	0	0	0	0	0	0	0	0	0	0	0	0	0	0
0	0	0	0	0	0	0	0	0	0	0	0	0	0	0	0	0	0	0	0	0	0	0	0	0	0	0	0	0.065016	0	0	0	0	0	0	0	0	0	0	0	0	0	0	0	0	0	0	0	0	0
0	0	0	0	0	0	0	0	0	0	0	0	0	0	0	0	0	0	0	0	0	0	0	0	0	0	0	0	0.065016	0	0	0	0	0	0	0	0	0	0	0	0	0	0	0	0	0	0	0	0	0
0	0	0	0	0	0	0	0	0	0	0	0	0	0	0	0	0	0	0	0	0	0	0	0	0	0	0	0	0.065016	0	0	0	0	0	0	0	0	0	0	0	0	0	0	0	0	0	0	0	0	0
0	0	0	0	0	0	0	0	0	0	0	0	0	0	0	0	0	0	0	0	0	0	0	0	0	0	0	0	0	0	0	0	0	0	0	0	0	0	0	0	0	0	0	0	0	0	0	0	0	0
0	0	0	0	0	0	0	0	0	0	0	0	0	0	0	0	0	0	0	0	0	0	0	0	0	0	0	0	0	0	0	0	0	0	0	0	0	0	0	0	0	0	0	0	0	0	0	0	0	0
0	0	0	0	0	0	0	0	0	0	0	0	0	0	0	0	0	0	0	0	0	0	0	0	0	0	0	0	0	0	0	0	0	0	0	0	0	0	0	0	0	0	0	0	0	0	0	0	0	0
0	0	0	0	0	0	0	0	0	0	0	0	0	0	0	0	0	0	0	0	0	0	0	0	0	0	0	0	0	0	0	0	0	0	0	0	0	0	0	0	0	0	0	0	0	0	0	0	0	0
0	0	0	0	0	0	0	0	0	0	0	0	0	0	0	0	0	0	0	0	0	0	0	0	0	0	0	0	0	0	0	0	0	0	0	0	0	0	0	0	0	0	0	0	0	0	0	0	0	0
0	0	0	0	0	0	0	0	0	0	0	0	0	0	0	0	0	0	0	0	0	0	0	0	0	0	0.030077	0	0.049237	0.027	0.02483	0	0	0	0	0	0	0	0	0	0	0	0	0	0	0	0	0	0	0.0685
0	0	0	0	0	0	0	0	0	0	0.028947	0	0	0	0	0	0	0	0	0	0	0	0	0	0	0	0.02575	0	0	0	0	0	0	0	0	0	0	0	0	0	0	0	0	0	0	0	0	0	0	0.0589
0	0	0	0	0	0	0	0	0	0	0	0	0	0	0	0	0	0	0	0	0	0	0	0	0	0	0	0	0	0	0	0	0	0	0	0	0	0	0	0	0	0	0	0	0	0	0	0	0	0.057571
0	0	0	0	0	0	0	0	0	0	0	0	0	0	0	0	0	0	0	0	0	0	0	0	0	0	0	0	0.024289	0	0	0	0	0	0	0	0	0	0	0	0	0	0	0	0	0	0	0	0	0.064
0	0	0	0	0	0	0	0	0	0	0	0	0	0	0	0	0	0	0	0	0	0	0	0	0	0	0	0	0.031016	0	0	0	0	0	0	0	0	0	0	0	0	0	0	0	0	0	0	0	0	0.06175
0	0	0	0	0	0	0	0	0	0	0	0	0	0	0	0	0	0	0	0	0	0	0	0	0	0	0	0	0	0	0	0	0	0	0	0	0	0	0	0	0	0	0	0	0	0	0	0	0	0
0	0	0	0	0	0	0	0	0	0	0	0	0	0	0	0	0	0	0	0	0	0	0	0	0	0	0	0	0	0	0	0	0	0	0	0	0	0	0	0	0	0	0	0	0	0	0	0	0	0
0	0	0	0	0	0	0	0	0	0	0	0	0	0	0	0	0	0	0	0	0	0	0	0	0	0	0	0	0	0	0	0	0	0	0	0	0	0	0	0	0	0	0	0	0	0	0	0	0	0
0	0	0	0	0	0	0	0	0	0	0	0	0	0	0	0	0	0	0	0	0	0	0	0	0	0	0	0	0	0	0	0	0	0	0	0	0	0	0	0	0	0	0	0	0	0	0	0	0	0
0	0	0	0	0	0	0	0	0	0	0	0	0	0	0	0	0	0	0	0	0	0	0	0	0	0	0	0	0	0	0	0	0	0	0	0	0	0	0	0	0	0	0	0	0	0	0	0	0	0
0	0	0	0	0	0	0	0	0	0	0	0	0	0	0	0	0	0	0	0	0	0	0	0	0	0	0	0	0	0	0	0	0	0	0	0	0	0	0	0	0	0	0	0	0	0	0	0	0	0
0	0	0	0	0	0	0	0	0	0	0	0	0	0	0	0	0	0	0	0	0	0	0	0	0	0	0	0	0	0	0	0	0	0	0	0	0	0	0	0	0	0	0	0	0	0	0	0	0	0
0	0	0	0	0	0	0	0	0	0	0	0	0	0	0	0	0	0	0	0	0	0	0	0	0	0	0	0	0	0	0	0	0	0	0	0	0	0	0	0	0	0	0	0	0	0	0	0	0	0
0	0	0	0	0	0	0	0	0	0	0.072419	0	0	0	0	0	0	0	0	0	0	0	0	0	0	0	0	0	0	0	0	0	0	0	0	0	0	0	0	0	0	0	0	0	0	0	0	0	0	0
0	0	0	0	0	0	0	0	0	0	0.039571	0	0	0	0	0	0	0	0	0	0	0	0	0	0	0	0	0.0226	0	0	0	0	0	0	0	0	0.067462	0	0	0	0	0	0	0	0	0	0	0	0	0
0	0	0	0	0	0	0	0	0	0	0.01396	0	0	0	0	0	0	0	0	0	0	0	0	0	0	0	0	0.019	0	0	0	0	0	0	0	0	0.045143	0	0	0	0	0	0	0	0	0	0	0	0	0
0	0	0	0	0	0	0	0	0	0	0.018113	0	0	0	0	0	0	0	0	0	0	0	0	0	0	0	0	0.0217	0	0	0	0	0	0	0	0	0.046474	0	0	0	0	0	0	0	0	0	0	0	0	0
0	0	0	0	0	0	0	0	0	0	0.030613	0	0	0	0	0	0	0	0	0	0	0	0	0	0	0	0	0	0	0	0	0	0	0	0	0	0.030077	0	0	0	0	0	0	0	0	0	0	0	0	0
0	0	0	0	0	0	0	0	0	0	0.039824	0	0	0	0	0	0	0	0	0	0	0	0	0	0	0	0	0.013441	0	0	0	0	0	0	0	0	0.039348	0	0	0	0	0	0	0	0	0	0	0	0	0
0	0	0	0	0	0	0	0	0	0	0	0	0	0	0	0	0	0	0	0	0	0	0	0	0	0	0	0	0	0	0.035	0	0	0	0	0	0	0	0	0	0	0	0	0	0	0	0	0	0	0
0	0	0	0	0	0	0	0	0	0	0	0	0	0	0	0	0	0	0	0	0	0	0	0	0	0	0	0	0	0.02425	0	0	0	0	0	0	0	0	0	0	0	0	0	0	0	0	0	0	0	0
0	0	0	0	0	0	0	0	0	0	0	0	0	0	0	0	0	0	0	0	0	0	0	0	0	0	0	0	0	0.0358	0	0	0	0	0	0	0	0	0	0	0	0	0	0	0	0	0	0	0	0
0	0	0	0	0	0	0	0	0	0	0	0	0	0	0	0	0	0	0	0	0	0	0	0	0	0	0	0	0	0.03025	0	0	0	0	0	0	0	0	0	0	0	0	0	0	0	0	0	0	0	0
0	0	0	0	0	0	0	0	0	0	0	0	0	0	0	0	0	0	0	0	0	0	0	0	0	0	0	0	0.024538	0	0	0	0	0	0	0	0	0	0	0	0	0	0	0	0	0	0	0	0	0
0	0	0	0	0	0	0	0	0	0	0	0	0	0	0	0	0	0	0	0	0	0	0	0	0	0	0	0	0	0	0	0	0	0	0	0	0	0	0	0	0	0	0	0	0	0	0	0	0	0
0	0	0	0	0	0	0	0	0	0	0	0	0	0	0	0	0	0	0	0	0	0	0	0	0	0	0	0	0	0	0	0	0	0	0	0	0	0	0	0	0	0	0	0	0	0	0	0	0	0
0	0	0	0	0	0	0	0	0	0	0	0	0	0	0	0	0	0	0	0	0	0	0	0	0	0	0	0	0	0	0	0	0	0	0	0	0	0	0	0	0	0	0	0	0	0	0	0	0	0
0	0	0	0	0	0	0	0	0	0	0	0	0	0	0	0	0	0	0	0	0	0	0	0	0	0	0	0	0	0	0	0	0	0	0	0	0	0	0	0	0	0	0	0	0	0	0	0	0	0
0	0	0	0	0	0	0	0	0	0	0	0.037818	0.037257	0	0	0	0	0	0	0	0	0	0	0	0	0	0	0	0	0	0	0	0	0	0	0	0.019964	0	0	0	0	0	0	0	0	0	0	0	0	0
0	0	0	0	0	0	0	0	0	0	0	0	0	0	0	0	0	0	0	0	0	0	0	0	0	0	0	0	0	0	0.060769	0	0	0	0	0	0	0	0	0	0	0	0	0	0	0	0	0	0	0
0	0	0	0	0	0	0	0	0	0	0	0	0	0	0	0	0	0	0	0	0	0	0	0	0	0	0	0	0	0	0.060192	0	0	0	0	0	0	0	0	0	0	0	0	0	0	0	0	0	0	0
0	0	0	0	0	0	0	0	0	0	0	0	0	0	0	0	0	0	0	0	0	0	0	0	0	0	0	0	0	0	0.063372	0	0	0	0	0	0	0	0	0	0	0	0	0	0	0	0	0	0	0
0	0	0	0	0	0	0	0	0	0	0	0	0	0	0	0	0	0	0	0	0	0	0	0	0	0	0	0	0	0	0.062163	0	0	0	0	0	0	0	0	0	0	0	0	0	0	0	0	0	0	0
0	0	0	0	0	0	0	0	0	0	0	0	0	0	0	0	0	0	0	0	0	0	0	0	0	0	0	0	0	0	0.062163	0	0	0	0	0	0	0	0	0	0	0	0	0	0	0	0	0	0	0
0	0	0	0	0	0	0	0	0	0	0	0	0	0	0	0	0	0	0	0	0	0	0	0	0	0	0	0	0.020668	0	0	0	0	0	0.0667	0	0	0	0	0	0	0	0	0	0	0	0	0	0	0
0	0	0	0	0	0	0	0	0	0	0	0	0	0	0	0	0	0	0	0	0	0	0	0	0	0	0	0	0.004	0	0	0	0	0	0.05025	0	0	0	0	0	0	0	0	0	0	0	0	0	0	0
0	0	0	0	0	0	0.049549	0	0.034545	0	0	0	0	0	0	0	0	0	0	0	0	0	0	0	0	0	0	0	0	0	0	0	0	0	0	0	0	0	0	0	0	0	0	0	0	0	0	0	0	0
0	0	0	0	0	0	0.0415	0	0	0	0	0	0	0	0	0	0	0	0	0	0	0	0	0	0	0	0	0	0	0	0	0	0	0	0	0	0	0	0	0	0	0	0	0	0	0	0	0	0	0
0	0	0	0	0	0	0.04336	0	0	0	0	0	0	0	0	0	0	0	0	0	0	0	0	0	0	0	0	0	0	0	0	0	0	0	0	0	0	0	0	0	0	0	0	0	0	0	0	0	0	0
0	0	0	0	0	0	0	0	0	0	0	0	0	0	0	0	0	0	0	0	0	0	0	0	0	0	0	0	0	0.0625	0	0	0	0	0	0	0	0	0	0	0	0	0	0	0	0	0	0	0	0
0	0	0	0	0	0	0	0	0	0	0	0	0	0	0	0	0	0	0	0	0	0	0	0	0	0	0	0	0	0.037	0	0	0	0	0	0	0	0	0	0	0	0	0	0	0	0	0	0	0	0
0	0	0	0	0	0	0	0	0.034103	0	0	0	0	0	0	0	0	0	0	0	0	0	0	0	0	0	0	0	0	0	0	0	0	0	0	0	0	0	0	0	0	0	0	0	0	0	0	0	0	0
0	0	0	0	0	0	0	0	0.055536	0	0	0	0	0	0	0	0	0	0	0	0	0	0	0	0	0	0	0	0	0	0	0	0	0	0	0	0	0	0	0	0	0	0	0	0	0	0	0	0	0
0	0	0	0	0	0	0	0	0	0	0	0	0	0	0	0	0	0	0	0	0	0	0	0	0	0	0	0	0.025345	0	0	0	0	0	0	0	0	0	0	0	0	0	0	0	0	0	0	0	0	0
0	0	0	0	0	0	0	0	0	0	0	0	0	0	0	0	0	0	0	0	0	0	0	0	0	0	0	0	0	0	0	0	0	0	0	0	0	0	0	0	0	0	0	0	0	0	0	0	0	0
0	0	0	0	0	0	0	0	0	0	0	0	0	0	0	0.033	0	0	0	0	0	0	0	0	0	0	0	0	0	0	0	0	0	0	0	0	0	0	0	0	0	0	0	0	0	0	0	0	0	0
0	0	0	0	0	0	0	0	0	0	0	0	0	0	0	0.033	0	0	0	0	0	0	0	0	0	0	0	0	0	0	0	0	0	0	0	0	0	0	0	0	0	0	0	0	0	0	0	0	0	0
0	0	0	0	0	0	0	0	0	0	0	0	0	0	0	0	0	0	0	0	0	0	0	0	0	0	0	0	0.04018	0	0.012625	0	0	0	0	0	0	0	0	0	0	0	0	0	0	0	0	0	0	0
0	0	0	0	0	0	0	0	0	0	0	0	0	0	0	0	0	0	0	0	0	0	0	0	0	0	0	0	0.04018	0	0.012625	0	0	0	0	0	0	0	0	0	0	0	0	0	0	0	0	0	0	0
0	0	0	0	0	0	0	0	0	0	0	0	0	0	0	0	0	0	0	0	0	0	0	0	0	0	0	0	0.04018	0	0.012625	0	0	0	0	0	0	0	0	0	0	0	0	0	0	0	0	0	0	0
0	0	0	0	0	0	0	0	0	0	0	0	0	0	0	0	0	0	0	0	0	0	0	0	0	0	0	0	0.04018	0	0.012625	0	0	0	0	0	0	0	0	0	0	0	0	0	0	0	0	0	0	0
0	0	0	0	0	0	0	0	0	0	0	0	0	0	0	0	0	0	0	0	0	0	0	0	0	0	0	0	0.04018	0	0.012625	0	0	0	0	0	0	0	0	0	0	0	0	0	0	0	0	0	0	0
0	0	0	0	0	0	0	0	0	0	0	0	0	0	0	0	0	0	0	0	0	0	0	0	0	0	0	0	0.04018	0	0.012625	0	0	0	0	0	0	0	0	0	0	0	0	0	0	0	0	0	0	0
0	0	0	0	0	0	0	0	0	0	0	0	0	0	0	0	0	0	0	0	0	0	0	0	0	0	0	0	0.04018	0	0.012625	0	0	0	0	0	0	0	0	0	0	0	0	0	0	0	0	0	0	0
0	0	0	0	0	0	0	0	0	0	0	0	0	0	0	0	0	0	0	0	0	0	0	0	0	0	0	0	0.049391	0	0.023179	0	0	0	0	0	0	0	0	0	0	0	0	0	0	0	0	0	0	0
0	0	0	0	0	0	0	0	0	0	0	0	0	0	0	0	0	0	0	0	0	0	0	0	0	0	0	0	0.050664	0	0.019	0	0	0	0	0	0	0	0	0	0	0	0	0	0	0	0	0	0	0
0	0	0	0	0	0	0	0	0	0	0	0	0	0	0	0	0	0	0	0	0	0	0	0	0	0	0	0	0.050664	0	0.019	0	0	0	0	0	0	0	0	0	0	0	0	0	0	0	0	0	0	0
0	0	0	0	0	0	0	0	0	0	0	0	0	0	0	0	0	0	0	0	0	0	0	0	0	0	0	0	0.050664	0	0.019	0	0	0	0	0	0	0	0	0	0	0	0	0	0	0	0	0	0	0
0	0	0	0	0	0	0	0	0	0	0	0	0	0	0	0	0	0	0	0	0	0	0	0	0	0	0	0	0.050664	0	0.019	0	0	0	0	0	0	0	0	0	0	0	0	0	0	0	0	0	0	0
0	0	0	0	0	0	0	0	0	0	0	0	0	0	0	0	0	0	0	0	0	0	0	0	0	0	0	0	0.050664	0	0.019	0	0	0	0	0	0	0	0	0	0	0	0	0	0	0	0	0	0	0
0	0	0	0	0	0	0	0	0	0	0	0	0	0	0	0	0	0	0	0	0	0	0	0	0	0	0	0	0.040219	0	0	0	0	0	0	0	0	0	0	0	0	0	0	0	0	0	0	0	0	0
0	0	0	0	0	0	0	0	0	0	0	0	0	0	0	0	0	0	0	0	0	0	0	0	0	0	0	0	0.04018	0	0	0	0	0	0	0	0	0	0	0	0	0	0	0	0	0	0	0	0	0
0	0	0	0	0	0	0	0	0	0	0	0	0	0	0	0	0	0	0	0	0	0	0	0	0	0	0	0	0.04018	0	0	0	0	0	0	0	0	0	0	0	0	0	0	0	0	0	0	0	0	0
0	0	0	0	0	0	0	0	0	0	0	0	0	0	0	0	0	0	0	0	0	0	0	0	0	0	0	0	0.04018	0	0	0	0	0	0	0	0	0	0	0	0	0	0	0	0	0	0	0	0	0
0	0	0	0	0	0	0	0	0	0	0	0	0	0	0	0	0	0	0	0	0	0	0	0	0	0	0	0	0.040565	0	0	0	0	0	0	0	0	0	0	0	0	0	0	0	0	0	0	0	0	0
0	0	0	0	0	0	0	0	0	0	0	0	0	0	0	0	0	0	0	0	0	0	0	0	0	0	0	0	0.040412	0	0	0	0	0	0	0	0	0	0	0	0	0	0	0	0	0	0	0	0	0
0	0	0	0	0	0	0	0	0	0	0	0	0	0	0	0	0	0	0	0	0	0	0	0	0	0	0	0	0.031458	0	0	0	0	0	0	0	0	0	0	0	0	0	0	0	0	0	0	0	0	0
0	0	0	0	0	0	0	0	0	0	0	0	0	0	0	0	0	0	0	0	0	0	0	0	0	0	0	0	0.031286	0	0	0	0	0	0	0	0	0	0	0	0	0	0	0	0	0	0	0	0	0
0	0	0	0	0	0	0	0	0	0	0	0	0	0	0	0	0	0	0	0	0	0	0	0	0	0	0	0	0.031162	0	0	0	0	0	0	0	0	0	0	0	0	0	0	0	0	0	0	0	0	0
0	0	0	0	0	0	0	0	0	0	0	0	0	0	0	0	0	0	0	0	0	0	0	0	0	0	0	0	0.031162	0	0	0	0	0	0	0	0	0	0	0	0	0	0	0	0	0	0	0	0	0
0	0	0	0	0	0	0	0	0	0	0	0	0	0	0	0	0	0	0	0	0	0	0	0	0	0	0	0	0.031162	0	0	0	0	0	0	0	0	0	0	0	0	0	0	0	0	0	0	0	0	0
0	0	0	0	0	0	0	0	0	0	0	0	0	0	0	0	0	0	0	0	0	0	0	0	0	0	0	0	0.031162	0	0	0	0	0	0	0	0	0	0	0	0	0	0	0	0	0	0	0	0	0
0	0	0	0	0	0	0	0	0	0	0	0	0	0	0	0	0	0	0	0	0	0	0	0	0	0	0	0	0.031162	0	0	0	0	0	0	0	0	0	0	0	0	0	0	0	0	0	0	0	0	0
0	0	0	0	0	0	0	0	0	0	0	0	0	0	0	0	0	0	0	0	0	0	0	0	0	0	0	0	0.031162	0	0	0	0	0	0	0	0	0	0	0	0	0	0	0	0	0	0	0	0	0
0	0	0	0	0	0	0	0	0	0	0	0	0	0	0	0	0	0	0	0	0	0	0	0	0	0	0	0	0.031162	0	0	0	0	0	0	0	0	0	0	0	0	0	0	0	0	0	0	0	0	0
0	0	0	0	0	0	0	0	0	0	0	0	0	0	0	0	0	0	0	0	0	0	0	0	0	0	0	0	0.031162	0	0	0	0	0	0	0	0	0	0	0	0	0	0	0	0	0	0	0	0	0
0	0	0	0	0	0	0	0	0	0	0	0	0	0	0	0	0	0	0	0	0	0	0	0	0	0	0	0	0.031162	0	0	0	0	0	0	0	0	0	0	0	0	0	0	0	0	0	0	0	0	0
0	0	0	0	0	0	0	0	0	0	0	0	0	0	0	0	0	0	0	0	0	0	0	0	0	0	0	0	0.031162	0	0	0	0	0	0	0	0	0	0	0	0	0	0	0	0	0	0	0	0	0
0	0	0	0	0	0	0	0	0	0	0	0	0	0	0	0	0	0	0	0	0	0	0	0	0	0	0	0	0.035296	0	0.001429	0	0	0	0	0	0	0	0	0	0	0	0	0	0	0	0	0	0	0
0	0	0	0	0	0	0	0	0	0	0	0	0	0	0	0	0	0	0	0	0	0	0	0	0	0	0	0	0.035296	0	0.001429	0	0	0	0	0	0	0	0	0	0	0	0	0	0	0	0	0	0	0
0	0	0	0	0	0	0	0	0	0	0	0	0	0	0	0	0	0	0	0	0	0	0	0	0	0	0	0	0.035296	0	0.001429	0	0	0	0	0	0	0	0	0	0	0	0	0	0	0	0	0	0	0
0	0	0	0	0	0	0	0	0	0	0	0	0	0	0	0	0	0	0	0	0	0	0	0	0	0	0	0	0.035817	0	0	0	0	0	0	0	0	0	0	0	0	0	0	0	0	0	0	0	0	0
0	0	0	0	0	0	0	0	0	0	0	0	0	0	0	0	0	0	0	0	0	0	0	0	0	0	0	0	0.035169	0	0	0	0	0	0	0	0	0	0	0	0	0	0	0	0	0	0	0	0	0
0	0	0	0	0	0	0	0	0	0	0	0	0	0	0	0	0	0	0	0	0	0	0	0	0	0	0	0	0.035296	0	0	0	0	0	0	0	0	0	0	0	0	0	0	0	0	0	0	0	0	0
0	0	0	0	0	0	0	0	0	0	0	0	0	0	0	0	0	0	0	0	0	0	0	0	0	0	0	0	0.035296	0	0	0	0	0	0	0	0	0	0	0	0	0	0	0	0	0	0	0	0	0
0	0	0	0	0	0	0	0	0	0	0	0	0	0	0	0	0	0	0	0	0	0	0	0	0	0	0	0	0.035296	0	0	0	0	0	0	0	0	0	0	0	0	0	0	0	0	0	0	0	0	0
0	0	0	0	0	0	0	0	0	0	0	0	0	0	0	0	0	0	0	0	0	0	0	0	0	0	0	0	0.035296	0	0	0	0	0	0	0	0	0	0	0	0	0	0	0	0	0	0	0	0	0
0	0	0	0	0	0	0	0	0	0	0	0	0	0	0	0	0	0	0	0	0	0	0	0	0	0	0	0	0.035296	0	0	0	0	0	0	0	0	0	0	0	0	0	0	0	0	0	0	0	0	0
0	0	0	0	0	0	0	0	0	0	0	0	0	0	0	0	0	0	0	0	0	0	0	0	0	0	0	0	0.035296	0	0	0	0	0	0	0	0	0	0	0	0	0	0	0	0	0	0	0	0	0
0	0	0	0	0	0	0	0	0	0	0	0	0	0	0	0	0	0	0	0	0	0	0	0	0	0	0	0	0.035296	0	0	0	0	0	0	0	0	0	0	0	0	0	0	0	0	0	0	0	0	0
0	0	0	0	0	0	0	0	0	0	0	0	0	0	0	0	0	0	0	0	0	0	0	0	0	0	0	0	0.035296	0	0	0	0	0	0	0	0	0	0	0	0	0	0	0	0	0	0	0	0	0
0	0	0	0	0	0	0	0	0	0	0	0	0	0	0	0	0	0	0	0	0	0	0	0	0	0	0	0	0.035296	0	0	0	0	0	0	0	0	0	0	0	0	0	0	0	0	0	0	0	0	0
0	0	0	0	0	0	0	0	0	0	0	0	0	0	0	0	0	0	0	0	0	0	0	0	0	0	0	0	0.035296	0	0	0	0	0	0	0	0	0	0	0	0	0	0	0	0	0	0	0	0	0
0	0	0	0	0	0	0	0	0	0	0	0	0	0	0	0	0	0	0	0	0	0	0	0	0	0	0	0	0.035296	0	0	0	0	0	0	0	0	0	0	0	0	0	0	0	0	0	0	0	0	0
0	0	0	0	0	0	0	0	0	0	0	0	0	0	0	0	0	0	0	0	0	0	0	0	0	0	0	0	0.013265	0	0	0	0	0	0	0	0	0	0	0	0	0	0	0	0	0	0	0	0	0
0	0	0	0	0	0	0	0	0	0	0	0	0	0	0	0	0	0	0	0	0	0	0	0	0	0	0	0	0.013265	0	0	0	0	0	0	0	0	0	0	0	0	0	0	0	0	0	0	0	0	0
0	0	0	0	0	0	0	0	0	0	0	0	0	0	0	0	0	0	0	0	0	0	0	0	0	0	0	0	0.013265	0	0	0	0	0	0	0	0	0	0	0	0	0	0	0	0	0	0	0	0	0
0	0	0	0	0	0	0	0	0	0	0	0	0	0	0	0	0	0	0	0	0	0	0	0	0	0	0	0	0.013265	0	0	0	0	0	0	0	0	0	0	0	0	0	0	0	0	0	0	0	0	0
0	0	0	0	0	0	0	0	0	0	0	0	0	0	0	0	0	0	0	0	0	0	0	0	0	0	0	0	0.013265	0	0	0	0	0	0	0	0	0	0	0	0	0	0	0	0	0	0	0	0	0
0	0	0	0	0	0	0	0	0	0	0	0	0	0	0	0	0	0	0	0	0	0	0	0	0	0	0	0	0.024289	0	0	0	0	0	0	0	0	0	0	0	0	0	0	0	0	0	0	0	0	0
0	0	0	0	0	0	0	0	0	0	0	0	0	0	0	0	0	0	0	0	0	0	0	0	0	0	0	0	0.024289	0	0	0	0	0	0	0	0	0	0	0	0	0	0	0	0	0	0	0	0	0
0	0	0	0	0	0	0	0	0	0	0	0	0	0	0	0	0	0	0	0	0	0	0	0	0	0	0	0	0.024289	0	0	0	0	0	0	0	0	0	0	0	0	0	0	0	0	0	0	0	0	0
0	0	0	0	0	0	0	0	0	0	0	0	0	0	0	0	0	0	0	0	0	0	0	0	0	0	0	0	0.025182	0	0	0	0	0	0	0	0	0	0	0	0	0	0	0	0	0	0	0	0	0
0	0	0	0	0	0	0	0	0	0	0	0	0	0	0	0	0	0	0	0	0	0	0	0	0	0	0	0	0.025182	0	0	0	0	0	0	0	0	0	0	0	0	0	0	0	0	0	0	0	0	0
0	0	0	0	0	0	0	0	0	0	0	0	0	0	0	0	0	0	0	0	0	0	0	0	0	0	0	0	0.017936	0	0	0	0	0	0	0	0	0	0	0	0	0	0	0	0	0	0	0	0	0
0	0	0	0	0	0	0	0	0	0	0	0	0	0	0	0	0	0	0	0	0	0	0	0	0	0	0	0	0.018959	0	0	0	0	0	0	0	0	0	0	0	0	0	0	0	0	0	0	0	0	0
0	0	0	0	0	0	0	0	0	0	0	0	0	0	0	0	0	0	0	0	0	0	0	0	0	0	0	0	0.018959	0	0	0	0	0	0	0	0	0	0	0	0	0	0	0	0	0	0	0	0	0
0	0	0	0	0	0	0	0	0	0	0	0	0	0	0	0	0	0	0	0	0	0	0	0	0	0	0	0	0.018959	0	0	0	0	0	0	0	0	0	0	0	0	0	0	0	0	0	0	0	0	0
0	0	0	0	0	0	0	0	0	0	0	0	0	0	0	0	0	0	0	0	0	0	0	0	0	0	0	0	0.018959	0	0	0	0	0	0	0	0	0	0	0	0	0	0	0	0	0	0	0	0	0
0	0	0	0	0	0	0	0	0	0	0	0	0	0	0	0	0	0	0	0	0	0	0	0	0	0	0	0	0.018959	0	0	0	0	0	0	0	0	0	0	0	0	0	0	0	0	0	0	0	0	0
0	0	0	0	0	0	0	0	0	0	0	0	0	0	0	0	0	0	0	0	0	0	0	0	0	0	0	0	0.022014	0	0	0	0	0	0	0	0	0	0	0	0	0	0	0	0	0	0	0	0	0
0	0	0	0	0	0	0	0	0	0	0	0	0	0	0	0	0	0	0	0	0	0	0	0	0	0	0	0	0.022014	0	0	0	0	0	0	0	0	0	0	0	0	0	0	0	0	0	0	0	0	0
0	0	0	0	0	0	0	0	0	0	0	0	0	0	0	0	0	0	0	0	0	0	0	0	0	0	0	0	0.022014	0	0	0	0	0	0	0	0	0	0	0	0	0	0	0	0	0	0	0	0	0
0	0	0	0	0	0	0	0	0	0	0	0	0	0	0	0	0	0	0	0	0	0	0	0	0	0	0	0	0.020668	0	0	0	0	0	0	0	0	0	0	0	0	0	0	0	0	0	0	0	0	0
0	0	0	0	0	0	0	0	0	0	0	0	0	0	0	0	0	0	0	0	0	0	0	0	0	0	0	0	0.020668	0	0	0	0	0	0	0	0	0	0	0	0	0	0	0	0	0	0	0	0	0
0	0	0	0	0	0	0	0	0	0	0	0	0	0	0	0	0	0	0	0	0	0	0	0	0	0	0	0	0.020668	0	0	0	0	0	0	0	0	0	0	0	0	0	0	0	0	0	0	0	0	0
0	0	0	0	0	0	0	0	0	0	0	0	0	0	0	0	0	0	0	0	0	0	0	0	0	0	0	0	0.020668	0	0	0	0	0	0	0	0	0	0	0	0	0	0	0	0	0	0	0	0	0
0	0	0	0	0	0	0	0	0	0	0	0	0	0	0	0	0	0	0	0	0	0	0	0	0	0	0	0	0	0.0015	0	0	0	0	0	0	0	0	0	0	0	0	0	0	0	0	0	0	0	0.020385
0	0	0	0	0	0	0	0	0	0	0	0	0	0	0	0	0	0	0	0	0	0	0	0	0	0	0	0	0	0	0	0	0	0	0	0	0	0	0	0	0	0	0	0	0	0	0	0	0	0.033595
0	0	0	0	0	0	0	0	0	0	0	0	0	0	0	0	0	0	0	0	0	0	0	0	0	0	0	0	0	0	0	0	0	0	0	0	0	0	0	0	0	0	0	0	0	0	0	0	0	0.033595
0	0	0	0	0	0	0	0	0	0	0	0	0	0	0	0	0	0	0	0	0	0	0	0	0	0	0	0	0	0	0	0	0	0	0	0	0	0	0	0	0	0	0	0	0	0	0	0	0	0
0	0	0	0	0	0	0	0	0	0	0.0244	0	0	0	0	0	0	0	0	0	0	0	0	0	0	0	0	0	0	0	0	0	0	0	0	0	0	0	0	0	0	0	0	0	0	0	0	0	0	0
0	0	0	0	0	0	0	0	0	0	0	0	0	0	0	0	0	0	0	0	0	0	0	0	0	0	0	0	0	0	0	0	0	0	0	0	0	0	0	0	0	0	0	0	0	0	0	0	0	0
0	0	0	0	0	0	0	0	0	0	0	0	0	0	0	0	0	0	0	0	0	0	0	0	0	0	0	0	0	0	0.033952	0	0	0	0	0	0	0	0	0	0	0.020884	0	0	0	0	0	0	0	0
0	0	0	0	0	0	0	0	0	0	0	0	0	0	0	0	0	0	0	0	0	0	0	0	0	0	0	0	0	0	0.012625	0	0	0	0	0	0	0	0	0	0	0	0	0	0	0	0	0	0	0
0	0	0	0	0	0	0	0	0	0	0	0	0	0	0	0	0	0	0	0	0	0	0	0	0	0	0	0	0	0	0.023179	0	0	0	0	0	0	0	0	0	0	0	0	0	0	0	0	0	0	0
0	0	0	0	0	0	0	0	0	0	0	0	0	0	0	0	0	0	0	0	0	0	0	0	0	0	0	0	0	0	0.019	0	0	0	0	0	0	0	0	0	0	0	0	0	0	0	0	0	0	0
0	0	0	0	0	0	0	0	0	0	0	0	0	0	0	0	0	0	0	0	0	0	0	0	0	0	0	0	0	0	0.019	0	0	0	0	0	0	0	0	0	0	0	0	0	0	0	0	0	0	0
0	0	0	0	0	0	0	0	0	0	0	0	0	0	0	0	0	0	0	0	0	0	0	0	0	0	0	0	0	0	0.021634	0	0	0	0	0	0	0	0	0	0	0	0	0	0	0	0	0	0	0
0	0	0	0	0	0	0	0	0	0	0	0	0	0	0	0	0	0	0	0	0	0	0	0	0	0	0	0	0	0	0.019923	0	0	0	0	0	0	0	0	0	0	0	0	0	0	0	0	0	0	0
0	0	0	0	0	0	0	0	0	0	0	0	0	0	0	0	0	0	0	0	0	0	0	0	0	0	0	0	0	0	0.020575	0	0	0	0	0	0	0	0	0	0	0	0	0	0	0	0	0	0	0
0	0	0	0	0	0	0	0	0	0	0	0	0	0	0	0	0	0	0	0	0	0	0	0	0	0	0	0	0	0	0.020889	0	0	0	0	0	0	0	0	0	0	0	0	0	0	0	0	0	0	0
0	0	0	0	0	0	0	0	0	0	0	0	0	0	0	0	0	0	0	0	0	0	0	0	0	0	0	0	0	0	0	0	0	0	0	0	0	0	0	0	0	0	0	0	0	0	0	0	0	0
0	0	0	0	0	0	0	0	0	0	0	0	0	0	0	0	0	0	0	0	0	0	0	0	0	0	0	0	0	0	0	0	0	0	0	0	0	0	0	0	0	0.018897	0	0	0	0	0	0	0	0
0	0	0	0	0	0	0.00731	0	0	0	0	0	0	0	0	0	0	0	0	0	0	0	0	0	0	0	0	0	0.008818	0	0	0.0115	0	0	0.018833	0	0	0	0	0	0	0	0	0	0	0	0	0	0	0
0	0	0	0	0	0	0	0	0	0	0	0	0	0	0	0	0	0	0	0	0	0	0	0	0	0	0	0	0.000496	0	0	0	0	0	0	0	0	0	0	0	0	0	0	0	0	0	0	0	0	0
0	0	0	0	0	0	0	0	0	0	0	0	0	0	0	0	0	0	0	0	0	0	0	0	0	0	0	0	0	0	0	0.0118	0	0	0.007891	0	0	0	0	0	0	0	0	0	0	0	0	0	0	0
0	0	0	0	0	0	0	0	0	0	0	0	0	0	0	0	0	0	0	0	0	0	0	0	0	0	0	0	0	0	0	0.0112	0	0	0	0	0	0	0	0	0	0	0	0	0	0	0	0	0	0
0	0	0	0	0	0	0	0	0	0	0	0	0	0	0	0	0	0	0	0	0	0	0	0	0	0	0	0	0	0	0	0.01288	0	0	0	0	0	0	0	0	0	0	0	0	0	0	0	0	0	0
0	0	0	0	0	0	0	0	0	0	0	0	0	0	0	0	0	0	0	0	0	0	0	0	0	0	0	0	0	0	0	0.01288	0	0	0	0	0	0	0	0	0	0	0	0	0	0	0	0	0	0
0	0	0	0	0	0	0	0	0	0	0	0	0	0	0	0	0	0	0	0	0	0	0	0	0	0	0	0	0	0	0	0.015308	0	0	0	0	0	0	0	0	0	0	0	0	0	0	0	0	0	0
0	0	0	0	0	0	0	0	0	0	0	0	0	0	0	0	0	0	0	0	0	0	0	0	0	0	0	0	0	0	0	0.018069	0	0	0	0	0	0	0	0	0	0	0	0	0	0	0	0	0	0
0	0	0	0	0	0	0	0	0	0	0	0	0	0	0	0	0	0	0	0	0	0	0	0	0	0	0	0	0	0	0	0.017393	0	0	0	0	0	0	0	0	0	0	0	0	0	0	0	0	0	0
0	0	0	0	0	0	0	0	0	0	0	0	0	0	0	0	0	0	0.069786	0.085214	0	0	0	0	0	0	0	0	0.1	0	0.02483	0	0	0	0	0	0	0	0	0	0	0.09775	0.097429	0	0	0	0	0	0	0
0	0	0	0	0	0.027855	0	0	0.038047	0.025429	0.026388	0	0	0	0	0	0	0	0	0	0	0	0	0	0	0.022	0	0.014636	0.091	0	0	0	0	0	0	0	0	0	0	0	0	0.091	0.056125	0	0	0	0	0	0	0
0	0	0	0	0	0	0	0	0	0	0	0	0	0	0	0	0	0	0	0	0	0	0	0	0	0	0	0	0.094343	0	0	0	0	0	0	0	0	0	0	0	0	0.0878	0	0	0	0	0	0	0	0
0	0	0	0	0	0	0	0	0	0	0	0	0	0	0	0	0	0	0	0	0	0	0	0	0	0	0	0	0.095179	0	0	0	0	0	0	0	0	0	0	0	0	0.089342	0	0	0	0	0	0	0	0
0	0	0	0	0	0	0	0	0	0	0	0	0	0	0	0	0	0	0	0	0	0	0	0	0	0	0	0	0.095714	0	0	0	0	0	0	0	0	0	0	0	0	0.091794	0	0	0	0	0	0	0	0
0	0	0	0	0	0	0	0	0	0	0	0	0	0	0	0	0	0	0	0	0	0	0	0	0	0	0	0	0.095909	0	0	0	0	0	0	0	0	0	0	0	0	0.092029	0	0	0	0	0	0	0	0
0	0	0	0	0	0	0	0	0	0	0	0	0	0	0	0	0	0	0	0	0	0	0	0	0	0	0.0676	0	0.018959	0.0676	0.0874	0	0	0	0	0	0	0	0	0	0	0	0.077846	0	0	0	0	0	0	0.060625
0	0	0	0	0	0	0	0	0	0	0	0	0	0	0	0	0	0	0	0	0	0	0	0	0	0	0	0	0	0.037	0	0	0	0	0	0	0	0	0	0	0	0.0865	0.075727	0	0	0	0	0	0	0.0589
0	0	0	0	0	0	0	0	0	0	0	0	0	0	0	0	0	0	0	0	0	0	0	0	0	0	0.055	0	0	0.082	0	0	0	0	0	0	0	0	0	0	0	0.073	0.05478	0	0	0	0	0	0	0.082
0	0	0	0	0	0	0	0	0	0	0	0	0	0	0	0	0	0	0	0	0	0	0	0	0	0	0.073	0	0	0.085	0	0	0	0	0	0	0	0	0	0	0	0.080737	0.068846	0	0	0	0	0	0	0.046
0	0	0	0	0	0	0	0	0	0	0	0	0	0	0	0	0	0	0	0	0	0	0	0	0	0	0.07	0	0	0	0	0	0	0	0	0	0	0	0	0	0	0.071734	0.0535	0	0	0	0	0	0	0.0856
0	0	0	0	0	0	0	0	0	0	0	0	0	0	0	0	0	0	0	0	0	0	0	0	0	0	0.052429	0	0.004361	0	0	0	0	0	0	0	0	0	0	0	0	0.091562	0.07975	0	0	0	0	0	0	0.057769
0	0	0	0	0	0	0	0	0	0	0	0	0	0	0	0	0	0	0	0	0	0	0	0	0	0	0.03925	0	0.000826	0	0	0	0	0	0	0	0	0	0	0	0	0.089054	0.079261	0	0	0	0	0	0	0.0526
0.085938	0	0	0	0	0	0	0	0	0	0	0	0	0	0	0	0	0	0.07444	0	0	0	0	0	0	0	0	0	0.094774	0	0.037806	0	0	0	0	0	0	0	0	0	0	0.0955	0.0769	0	0	0	0	0	0	0.060333
0.0868	0	0	0	0	0	0	0	0	0	0	0	0	0	0	0	0	0	0.0745	0	0	0	0	0	0	0	0	0	0.094724	0	0.036723	0	0	0	0	0	0	0	0	0	0	0.091	0.076214	0	0	0	0	0	0	0.063308
0	0	0	0	0	0	0	0	0	0	0	0	0	0	0	0	0	0	0	0	0	0	0	0	0	0	0.031214	0	0.092674	0	0	0	0	0	0	0	0	0	0	0	0	0.0982	0.075118	0	0	0	0	0	0	0.057032
0	0	0	0	0	0	0	0	0	0	0	0	0	0	0	0	0	0	0	0	0	0	0	0	0	0	0.02575	0	0.092537	0	0	0	0	0	0	0	0	0	0	0	0	0.098	0.075727	0	0	0	0	0	0	0.0589
0	0	0	0	0	0	0	0	0	0	0	0	0	0	0	0	0	0	0	0	0	0	0	0	0	0	0.06625	0	0.09775	0	0	0	0	0	0	0	0	0	0	0	0	0.091	0.079545	0	0	0	0	0	0	0.061429
0	0	0	0	0	0	0	0	0	0	0	0	0	0	0	0	0	0	0	0	0	0	0	0	0	0	0.043	0	0.094656	0	0	0	0	0	0	0	0	0	0	0	0	0.088923	0.07948	0	0	0	0	0	0	0.056
0	0	0	0	0	0	0	0	0	0	0	0	0	0	0	0	0	0	0	0	0	0	0	0	0	0	0.0424	0	0.094441	0	0	0	0	0	0	0	0	0	0	0	0	0.0895	0.078667	0	0	0	0	0	0	0.057571
0	0	0	0	0	0	0	0	0	0	0	0	0	0	0	0	0	0	0	0	0	0	0	0	0	0	0.055	0	0.095875	0	0.089	0	0	0	0	0	0	0	0	0	0	0.08992	0.0766	0	0	0	0	0	0	0.06325
0	0	0	0	0	0	0	0	0	0	0	0	0	0	0	0.021333	0	0	0	0	0	0	0	0	0	0	0	0	0.082284	0	0.060351	0	0	0	0	0	0	0	0	0	0	0.054299	0.076938	0	0	0	0	0	0	0
0	0	0	0	0	0	0	0	0	0	0	0	0	0	0	0.024478	0	0	0.003382	0	0	0	0	0	0	0	0	0	0.08473	0	0.060276	0	0	0	0	0	0	0	0	0	0	0.06327	0.07975	0	0	0	0	0	0	0
0	0	0	0	0	0	0	0	0	0	0	0	0	0	0	0	0	0	0	0	0	0	0	0	0	0	0	0.013774	0.087918	0.001	0.065174	0	0	0	0	0	0.03412	0	0	0	0	0.072074	0.0524	0	0	0	0	0	0	0.0208
0	0	0	0	0	0	0	0	0	0	0	0	0	0	0	0	0	0	0	0	0	0	0	0	0	0	0	0	0.091316	0	0.073	0	0	0	0	0	0	0	0	0	0	0.081518	0.068737	0	0	0	0	0	0	0.045735
0	0	0	0	0	0	0	0	0	0	0	0	0	0	0	0	0	0	0	0	0	0	0	0	0	0	0	0	0.035387	0	0.073	0	0	0	0	0	0	0	0	0	0	0.084208	0.069838	0	0	0	0	0	0	0.046818
0	0	0	0	0	0	0	0	0	0	0	0	0	0	0	0	0	0	0	0	0	0	0	0	0	0	0	0	0.081724	0	0.0613	0	0	0	0	0	0	0	0	0	0	0.052835	0.020385	0	0	0	0	0	0	0.058857
0	0	0.09865	0	0	0	0	0	0	0	0	0	0	0.1	0.0976	0	0	0	0	0	0	0	0	0	0	0	0	0	0	0	0	0	0	0	0	0	0	0.094429	0	0	0	0	0	0	0	0	0	0	0	0
0	0	0.094	0	0	0	0	0	0	0	0	0	0	0	0.087538	0	0	0	0	0	0	0	0	0	0	0	0	0	0	0	0	0	0	0	0	0	0	0.087276	0	0	0	0	0	0	0	0	0	0	0	0
0	0	0.091	0	0	0	0	0	0	0	0	0	0	0	0.080333	0	0	0	0	0	0	0	0	0	0	0	0	0	0	0	0	0	0	0	0.034857	0	0	0.086219	0	0	0	0	0	0	0	0	0	0	0	0
0	0	0.1	0	0	0.04294	0.099379	0	0.099053	0	0.017	0.068125	0	0.1	0.057571	0	0	0	0	0	0	0	0	0	0	0	0	0	0	0	0	0	0	0	0.008119	0	0	0.097882	0	0	0	0	0	0	0	0	0	0	0	0
0	0	0.0985	0	0.059667	0.037	0.098636	0	0.097545	0	0.000444	0.060464	0	0.1	0.0424	0	0	0	0	0	0	0	0	0	0.0295	0	0	0	0	0	0	0	0	0	0.075793	0	0	0.097158	0	0	0	0	0	0	0	0	0	0	0	0
0	0	0	0	0	0	0.1	0	0.099486	0	0.02905	0	0	0	0	0	0	0	0	0	0	0	0	0	0	0	0	0	0	0	0	0	0	0	0.021596	0	0	0.079882	0	0	0	0	0	0	0	0	0	0	0	0
0	0	0	0	0	0	0.1	0	0.099486	0	0.02905	0	0	0	0	0	0	0	0	0	0	0	0	0	0	0	0	0	0	0	0	0	0	0	0.021596	0	0	0.079882	0	0	0	0	0	0	0	0	0	0	0	0
0	0	0	0	0	0	0.1	0	0.1	0	0.049643	0	0	0	0	0	0	0	0	0	0	0	0	0	0	0	0	0	0	0	0	0	0	0	0.05025	0	0	0.087786	0	0	0	0	0	0	0	0	0	0	0	0
0	0	0	0	0	0	0.1	0	0.099357	0	0.04375	0	0	0	0	0	0	0	0	0	0	0	0	0	0	0	0	0	0	0	0	0	0	0	0.03745	0	0	0.086065	0	0	0	0	0	0	0	0	0	0	0	0
0	0	0	0	0	0	0.1	0	0.099357	0	0.04375	0	0	0	0	0	0	0	0	0	0	0	0	0	0	0	0	0	0	0	0	0	0	0	0.03745	0	0	0.086065	0	0	0	0	0	0	0	0	0	0	0	0
0	0	0	0	0	0	0.1	0	0.1	0	0.063763	0	0	0	0	0	0	0	0	0	0	0	0	0	0	0	0	0	0	0	0	0	0	0	0.06429	0	0	0.092038	0	0	0	0	0	0	0	0	0	0	0	0
0	0	0	0	0	0	0.1	0	0.1	0	0.085857	0	0	0	0	0	0	0	0	0	0	0	0	0	0	0	0	0	0	0	0	0	0	0	0.092957	0	0	0.097	0	0	0	0	0	0	0	0	0	0	0	0
0	0	0	0	0	0.009739	0.1	0	0.099379	0	0.057854	0	0	0	0.013774	0	0	0	0	0	0	0	0	0	0	0	0	0	0	0	0	0.011969	0	0	0	0	0	0.034231	0	0	0	0	0	0	0	0	0	0	0	0
0	0	0	0	0	0	0.0988	0	0.0972	0	0.016932	0	0	0	0	0	0	0	0	0	0	0	0	0	0	0	0	0	0	0	0	0	0	0	0	0	0	0	0	0	0	0	0	0	0	0	0	0	0	0
0	0	0	0	0	0	0.097882	0	0.095109	0	0	0	0	0	0	0	0	0	0	0	0	0	0	0	0	0	0	0	0.030903	0	0	0	0	0	0	0	0	0	0	0	0	0	0	0	0	0	0	0	0	0
0	0	0	0	0	0	0.098636	0	0.097545	0	0.000444	0	0	0	0	0	0	0	0	0	0	0	0	0	0	0	0	0	0	0	0	0	0	0	0	0	0	0.056216	0	0	0	0	0	0	0	0	0	0	0	0
[truncated: 18 more columns]
