# Supplementary material for: Concordance of Gene Expression and Functional Correlation Patterns across the NCI-60 Cell Lines and the Cancer Genome Atlas Glioblastoma Samples
Source: PLoS One. 2012 Jul 26;7(7):e40062. doi: 10.1371/journal.pone.0040062 (PMC3406063; doi:10.1371/journal.pone.0040062)
Supplement: Download S1 — Zip archive of HTGM results. (ZIP) [file pone.0040062.s007.zip › work2026406846/Generated_Total2026406846.dir/generic.BP.NCI60.0.6.ADAM12.express.genes.correlation.complete.Thu.May.19.17.25.03.2011.htgm.txt.dir/generic.BP.NCI60.0.6.ADAM12.express.genes.correlation.complete.Thu.May.19.17.25.03.2011.htgm.txt.change]

GO:0043588_skin_development	10	3	163.200000	-6.222923	1	0.000000	0.0	0.000000	0.000000
GO:0043589_skin_morphogenesis	2	2									
GO:0030199_collagen_fibril_organization	17	3	96.000000	-5.472952	2	0.000000	0.0	0.000000	0.000000
GO:0030198_extracellular_matrix_organization	35	3	46.628571	-4.498186	3	-0.270000	0.03	0.330000	0.010000
GO:0009887_organ_morphogenesis	246	5	11.056911	-4.251434	4	-0.270000	0.03	0.330000	0.007500
GO:0048730_epidermis_morphogenesis	7	2	155.428571	-4.181196	5	-0.275268	0.04	0.355268	0.008000
GO:0001501_skeletal_system_development	142	4	15.323944	-3.985609	6	-0.275268	0.04	0.355268	0.006667
GO:0009888_tissue_development	287	5	9.477352	-3.932714	7	-0.285477	0.07	0.425477	0.010000
GO:0032964_collagen_biosynthetic_process	10	2	108.800000	-3.851588	8	-0.314395	0.09	0.494395	0.011250
GO:0009653_anatomical_structure_morphogenesis	500	6	6.528000	-3.796717	9	-0.314395	0.09	0.494395	0.010000
GO:0048513_organ_development	741	7	5.139001	-3.779512	10	-0.314395	0.09	0.494395	0.009000
GO:0043062_extracellular_structure_organization	68	3	24.000000	-3.629959	11	-0.338086	0.1	0.538086	0.009091
GO:0032963_collagen_metabolic_process	15	2	72.533333	-3.485918	13	-0.627786	0.16	0.947786	0.012308
GO:0044259_multicellular_organismal_macromolecule_metabolic_process	15	2	72.533333	-3.485918	13	-0.627786	0.16	0.947786	0.012308
GO:0042476_odontogenesis	16	2	68.000000	-3.428387	14	-0.627786	0.16	0.947786	0.011429
GO:0001568_blood_vessel_development	85	3	19.200000	-3.343475	15	-0.662833	0.22	1.102833	0.014667
GO:0001944_vasculature_development	88	3	18.545455	-3.299192	16	-0.758800	0.25	1.258800	0.015625
GO:0044236_multicellular_organismal_metabolic_process	19	2	57.263158	-3.275957	17	-0.875400	0.28	1.435400	0.016471
GO:0016044_membrane_organization	225	4	9.671111	-3.218474	18	-0.918514	0.29	1.498514	0.016111
GO:0007155_cell_adhesion	428	5	6.355140	-3.124152	19	-0.949639	0.33	1.609639	0.017368
GO:0022610_biological_adhesion	429	5	6.340326	-3.119519	20	-0.949639	0.33	1.609639	0.016500
GO:0008544_epidermis_development	104	3	15.692308	-3.086909	21	-1.010047	0.34	1.690047	0.016190
GO:0007162_negative_regulation_of_cell_adhesion	26	2	41.846154	-3.000298	22	-1.224271	0.46	2.144271	0.020909
GO:0007398_ectoderm_development	112	3	14.571429	-2.993290	23	-1.224271	0.46	2.144271	0.020000
GO:0002468_dendritic_cell_antigen_processing_and_presentation	1	1									
GO:0002577_regulation_of_antigen_processing_and_presentation	1	1									
GO:0002578_negative_regulation_of_antigen_processing_and_presentation	1	1									
GO:0002580_regulation_of_antigen_processing_and_presentation_of_peptide_or_polysaccharide_antigen_via_MHC_class_II	1	1									
GO:0002581_negative_regulation_of_antigen_processing_and_presentation_of_peptide_or_polysaccharide_antigen_via_MHC_class_II	1	1									
GO:0002604_regulation_of_dendritic_cell_antigen_processing_and_presentation	1	1									
GO:0002605_negative_regulation_of_dendritic_cell_antigen_processing_and_presentation	1	1									
GO:0010749_regulation_of_nitric_oxide_mediated_signal_transduction	1	1									
GO:0010751_negative_regulation_of_nitric_oxide_mediated_signal_transduction	1	1									
GO:0010752_regulation_of_cGMP-mediated_signaling	1	1									
GO:0010754_negative_regulation_of_cGMP-mediated_signaling	1	1									
GO:0010757_negative_regulation_of_plasminogen_activation	1	1									
GO:0010758_regulation_of_macrophage_chemotaxis	1	1									
GO:0010759_positive_regulation_of_macrophage_chemotaxis	1	1									
GO:0018277_protein_amino_acid_deamination	1	1									
GO:0040037_negative_regulation_of_fibroblast_growth_factor_receptor_signaling_pathway	1	1									
GO:0043652_engulfment_of_apoptotic_cell	1	1									
GO:0051764_actin_crosslink_formation	1	1									
GO:0048731_system_development	1140	7	3.340351	-2.628596	24	-1.843936	1.09	4.023936	0.045417
GO:0001667_ameboidal_cell_migration	2	1									
GO:0002504_antigen_processing_and_presentation_of_peptide_or_polysaccharide_antigen_via_MHC_class_II	2	1									
GO:0002544_chronic_inflammatory_response	2	1									
GO:0010670_positive_regulation_of_oxygen_and_reactive_oxygen_species_metabolic_process	2	1									
GO:0010755_regulation_of_plasminogen_activation	2	1									
GO:0010761_fibroblast_migration	2	1									
GO:0010762_regulation_of_fibroblast_migration	2	1									
GO:0010763_positive_regulation_of_fibroblast_migration	2	1									
GO:0032026_response_to_magnesium_ion	2	1									
GO:0032914_positive_regulation_of_transforming_growth_factor-beta1_production	2	1									
GO:0034605_cellular_response_to_heat	2	1									
GO:0040036_regulation_of_fibroblast_growth_factor_receptor_signaling_pathway	2	1									
GO:0043277_apoptotic_cell_clearance	2	1									
GO:0048856_anatomical_structure_development	1289	7	2.954228	-2.316784	25	-2.489729	2.08	6.649729	0.083200
GO:0030155_regulation_of_cell_adhesion	61	2	17.836066	-2.265859	27	-2.691523	2.26	7.211523	0.083704
GO:0048729_tissue_morphogenesis	61	2	17.836066	-2.265859	27	-2.691523	2.26	7.211523	0.083704
GO:0032695_negative_regulation_of_interleukin-12_production	3	1									
GO:0032905_transforming_growth_factor-beta1_production	3	1									
GO:0032908_regulation_of_transforming_growth_factor-beta1_production	3	1									
GO:0034505_tooth_mineralization	3	1									
GO:0045112_integrin_biosynthetic_process	3	1									
GO:0051918_negative_regulation_of_fibrinolysis	3	1									
GO:0016043_cellular_component_organization	1366	7	2.787701	-2.172691	28	-2.835747	2.82	8.475747	0.100714
GO:0007275_multicellular_organismal_development	1372	7	2.775510	-2.161895	29	-2.889103	2.84	8.569103	0.097931
GO:0001502_cartilage_condensation	4	1									
GO:0002040_sprouting_angiogenesis	4	1									
GO:0007195_inhibition_of_adenylate_cyclase_activity_by_dopamine_receptor_signaling_pathway	4	1									
GO:0007520_myoblast_fusion	4	1									
GO:0010746_regulation_of_plasma_membrane_long-chain_fatty_acid_transport	4	1									
GO:0010748_negative_regulation_of_plasma_membrane_long-chain_fatty_acid_transport	4	1									
GO:0032891_negative_regulation_of_organic_acid_transport	4	1									
GO:0034394_protein_localization_at_cell_surface	4	1									
GO:0035313_wound_healing__spreading_of_epidermal_cells	4	1									
GO:0043032_positive_regulation_of_macrophage_activation	4	1									
GO:0043113_receptor_clustering	4	1									
GO:0051895_negative_regulation_of_focal_adhesion_formation	4	1									
GO:0007179_transforming_growth_factor_beta_receptor_signaling_pathway	72	2	15.111111	-2.125813	30	-3.102480	3.06	9.222480	0.102000
GO:0051051_negative_regulation_of_transport	76	2	14.315789	-2.080369	31	-3.246745	3.49	10.226745	0.112581
GO:0000768_syncytium_formation_by_plasma_membrane_fusion	5	1	108.800000	-2.038119	38	-2.740071	6.56	15.860071	0.172632
GO:0015911_plasma_membrane_long-chain_fatty_acid_transport	5	1	108.800000	-2.038119	38	-2.740071	6.56	15.860071	0.172632
GO:0030194_positive_regulation_of_blood_coagulation	5	1	108.800000	-2.038119	38	-2.740071	6.56	15.860071	0.172632
GO:0031639_plasminogen_activation	5	1	108.800000	-2.038119	38	-2.740071	6.56	15.860071	0.172632
GO:0032570_response_to_progesterone_stimulus	5	1	108.800000	-2.038119	38	-2.740071	6.56	15.860071	0.172632
GO:0050820_positive_regulation_of_coagulation	5	1	108.800000	-2.038119	38	-2.740071	6.56	15.860071	0.172632
GO:0051893_regulation_of_focal_adhesion_formation	5	1	108.800000	-2.038119	38	-2.740071	6.56	15.860071	0.172632
GO:0019935_cyclic-nucleotide-mediated_signaling	82	2	13.268293	-2.016706	39	-2.673695	6.79	16.253695	0.174103
GO:0007167_enzyme_linked_receptor_protein_signaling_pathway	258	3	6.325581	-1.969697	40	-2.638736	6.93	16.498736	0.173250
GO:0006911_phagocytosis__engulfment	6	1	90.666667	-1.959311	48	-1.656914	9.89	21.436914	0.206042
GO:0006949_syncytium_formation	6	1	90.666667	-1.959311	48	-1.656914	9.89	21.436914	0.206042
GO:0007212_dopamine_receptor_signaling_pathway	6	1	90.666667	-1.959311	48	-1.656914	9.89	21.436914	0.206042
GO:0032890_regulation_of_organic_acid_transport	6	1	90.666667	-1.959311	48	-1.656914	9.89	21.436914	0.206042
GO:0043206_fibril_organization	6	1	90.666667	-1.959311	48	-1.656914	9.89	21.436914	0.206042
GO:0043536_positive_regulation_of_blood_vessel_endothelial_cell_migration	6	1	90.666667	-1.959311	48	-1.656914	9.89	21.436914	0.206042
GO:0051917_regulation_of_fibrinolysis	6	1	90.666667	-1.959311	48	-1.656914	9.89	21.436914	0.206042
GO:0070613_regulation_of_protein_processing	6	1	90.666667	-1.959311	48	-1.656914	9.89	21.436914	0.206042
GO:0032502_developmental_process	1919	8	2.267848	-1.927402	49	-1.701956	10.2	22.101956	0.208163
GO:0007178_transmembrane_receptor_protein_serine_threonine_kinase_signaling_pathway	92	2	11.826087	-1.920775	50	-1.711026	10.26	22.231026	0.205200
GO:0001953_negative_regulation_of_cell-matrix_adhesion	7	1	77.714286	-1.892736	57	-0.916620	12.9	26.716620	0.226316
GO:0010812_negative_regulation_of_cell-substrate_adhesion	7	1	77.714286	-1.892736	57	-0.916620	12.9	26.716620	0.226316
GO:0014902_myotube_differentiation	7	1	77.714286	-1.892736	57	-0.916620	12.9	26.716620	0.226316
GO:0019934_cGMP-mediated_signaling	7	1	77.714286	-1.892736	57	-0.916620	12.9	26.716620	0.226316
GO:0031638_zymogen_activation	7	1	77.714286	-1.892736	57	-0.916620	12.9	26.716620	0.226316
GO:0043537_negative_regulation_of_blood_vessel_endothelial_cell_migration	7	1	77.714286	-1.892736	57	-0.916620	12.9	26.716620	0.226316
GO:0080010_regulation_of_oxygen_and_reactive_oxygen_species_metabolic_process	7	1	77.714286	-1.892736	57	-0.916620	12.9	26.716620	0.226316
GO:0051248_negative_regulation_of_protein_metabolic_process	96	2	11.333333	-1.885448	58	-0.892190	13.03	26.952190	0.224655
GO:0042060_wound_healing	98	2	11.102041	-1.868364	59	-0.988818	13.22	27.428818	0.224068
GO:0002688_regulation_of_leukocyte_chemotaxis	8	1	68.000000	-1.835117	62	-0.197341	15.97	32.137341	0.257581
GO:0002690_positive_regulation_of_leukocyte_chemotaxis	8	1	68.000000	-1.835117	62	-0.197341	15.97	32.137341	0.257581
GO:0048246_macrophage_chemotaxis	8	1	68.000000	-1.835117	62	-0.197341	15.97	32.137341	0.257581
GO:0032615_interleukin-12_production	9	1	60.444444	-1.784336	66	0.549857	18.22	35.890143	0.276061
GO:0032655_regulation_of_interleukin-12_production	9	1	60.444444	-1.784336	66	0.549857	18.22	35.890143	0.276061
GO:0043030_regulation_of_macrophage_activation	9	1	60.444444	-1.784336	66	0.549857	18.22	35.890143	0.276061
GO:0048706_embryonic_skeletal_system_development	9	1	60.444444	-1.784336	66	0.549857	18.22	35.890143	0.276061
GO:0048646_anatomical_structure_formation_involved_in_morphogenesis	111	2	9.801802	-1.765620	67	0.694543	18.39	36.085457	0.274478
GO:0010595_positive_regulation_of_endothelial_cell_migration	10	1	54.400000	-1.738951	71	1.755959	20.87	39.984041	0.293944
GO:0030511_positive_regulation_of_transforming_growth_factor_beta_receptor_signaling_pathway	10	1	54.400000	-1.738951	71	1.755959	20.87	39.984041	0.293944
GO:0042307_positive_regulation_of_protein_import_into_nucleus	10	1	54.400000	-1.738951	71	1.755959	20.87	39.984041	0.293944
GO:0042993_positive_regulation_of_transcription_factor_import_into_nucleus	10	1	54.400000	-1.738951	71	1.755959	20.87	39.984041	0.293944
GO:0010608_posttranscriptional_regulation_of_gene_expression	118	2	9.220339	-1.715483	72	1.892901	21.15	40.407099	0.293750
GO:0032501_multicellular_organismal_process	2082	8	2.090298	-1.710686	73	1.876386	21.17	40.463614	0.290000
GO:0002687_positive_regulation_of_leukocyte_migration	11	1	49.454545	-1.697930	79	2.616445	22.94	43.263555	0.290380
GO:0007009_plasma_membrane_organization	11	1	49.454545	-1.697930	79	2.616445	22.94	43.263555	0.290380
GO:0007172_signal_complex_assembly	11	1	49.454545	-1.697930	79	2.616445	22.94	43.263555	0.290380
GO:0042730_fibrinolysis	11	1	49.454545	-1.697930	79	2.616445	22.94	43.263555	0.290380
GO:0043535_regulation_of_blood_vessel_endothelial_cell_migration	11	1	49.454545	-1.697930	79	2.616445	22.94	43.263555	0.290380
GO:0051220_cytoplasmic_sequestering_of_protein	11	1	49.454545	-1.697930	79	2.616445	22.94	43.263555	0.290380
GO:0002685_regulation_of_leukocyte_migration	12	1	45.333333	-1.660514	86	3.356664	25.2	47.043336	0.293023
GO:0010596_negative_regulation_of_endothelial_cell_migration	12	1	45.333333	-1.660514	86	3.356664	25.2	47.043336	0.293023
GO:0019882_antigen_processing_and_presentation	12	1	45.333333	-1.660514	86	3.356664	25.2	47.043336	0.293023
GO:0031532_actin_cytoskeleton_reorganization	12	1	45.333333	-1.660514	86	3.356664	25.2	47.043336	0.293023
GO:0045026_plasma_membrane_fusion	12	1	45.333333	-1.660514	86	3.356664	25.2	47.043336	0.293023
GO:0048705_skeletal_system_morphogenesis	12	1	45.333333	-1.660514	86	3.356664	25.2	47.043336	0.293023
GO:0051216_cartilage_development	12	1	45.333333	-1.660514	86	3.356664	25.2	47.043336	0.293023
GO:0001952_regulation_of_cell-matrix_adhesion	13	1	41.846154	-1.626124	96	4.093697	27.18	50.266303	0.283125
GO:0007193_inhibition_of_adenylate_cyclase_activity_by_G-protein_signaling	13	1	41.846154	-1.626124	96	4.093697	27.18	50.266303	0.283125
GO:0007263_nitric_oxide_mediated_signal_transduction	13	1	41.846154	-1.626124	96	4.093697	27.18	50.266303	0.283125
GO:0009746_response_to_hexose_stimulus	13	1	41.846154	-1.626124	96	4.093697	27.18	50.266303	0.283125
GO:0009749_response_to_glucose_stimulus	13	1	41.846154	-1.626124	96	4.093697	27.18	50.266303	0.283125
GO:0010810_regulation_of_cell-substrate_adhesion	13	1	41.846154	-1.626124	96	4.093697	27.18	50.266303	0.283125
GO:0018149_peptide_cross-linking	13	1	41.846154	-1.626124	96	4.093697	27.18	50.266303	0.283125
GO:0034284_response_to_monosaccharide_stimulus	13	1	41.846154	-1.626124	96	4.093697	27.18	50.266303	0.283125
GO:0045766_positive_regulation_of_angiogenesis	13	1	41.846154	-1.626124	96	4.093697	27.18	50.266303	0.283125
GO:0046824_positive_regulation_of_nucleocytoplasmic_transport	13	1	41.846154	-1.626124	96	4.093697	27.18	50.266303	0.283125
GO:0007601_visual_perception	134	2	8.119403	-1.611939	98	4.139101	27.48	50.820899	0.280408
GO:0050953_sensory_perception_of_light_stimulus	134	2	8.119403	-1.611939	98	4.139101	27.48	50.820899	0.280408
GO:0032369_negative_regulation_of_lipid_transport	14	1	38.857143	-1.594311	101	4.441113	29.88	55.318887	0.295842
GO:0043534_blood_vessel_endothelial_cell_migration	14	1	38.857143	-1.594311	101	4.441113	29.88	55.318887	0.295842
GO:0045727_positive_regulation_of_translation	14	1	38.857143	-1.594311	101	4.441113	29.88	55.318887	0.295842
GO:0001937_negative_regulation_of_endothelial_cell_proliferation	15	1	36.266667	-1.564719	105	5.441371	32.4	59.358629	0.308571
GO:0042116_macrophage_activation	15	1	36.266667	-1.564719	105	5.441371	32.4	59.358629	0.308571
GO:0048041_focal_adhesion_formation	15	1	36.266667	-1.564719	105	5.441371	32.4	59.358629	0.308571
GO:0048592_eye_morphogenesis	15	1	36.266667	-1.564719	105	5.441371	32.4	59.358629	0.308571
GO:0009408_response_to_heat	16	1	34.000000	-1.537062	108	6.027789	34.88	63.732211	0.322963
GO:0009743_response_to_carbohydrate_stimulus	16	1	34.000000	-1.537062	108	6.027789	34.88	63.732211	0.322963
GO:0015909_long-chain_fatty_acid_transport	16	1	34.000000	-1.537062	108	6.027789	34.88	63.732211	0.322963
GO:0007044_cell-substrate_junction_assembly	17	1	32.000000	-1.511105	109	6.411718	36.63	66.848282	0.336055
GO:0019932_second-messenger-mediated_signaling	153	2	7.111111	-1.505074	110	6.476625	36.78	67.083375	0.334364
GO:0001818_negative_regulation_of_cytokine_production	18	1	30.222222	-1.486653	115	6.809302	38.35	69.890698	0.333478
GO:0030195_negative_regulation_of_blood_coagulation	18	1	30.222222	-1.486653	115	6.809302	38.35	69.890698	0.333478
GO:0040017_positive_regulation_of_locomotion	18	1	30.222222	-1.486653	115	6.809302	38.35	69.890698	0.333478
GO:0042177_negative_regulation_of_protein_catabolic_process	18	1	30.222222	-1.486653	115	6.809302	38.35	69.890698	0.333478
GO:0050921_positive_regulation_of_chemotaxis	18	1	30.222222	-1.486653	115	6.809302	38.35	69.890698	0.333478
GO:0007169_transmembrane_receptor_protein_tyrosine_kinase_signaling_pathway	157	2	6.929936	-1.484419	116	6.890947	38.48	70.069053	0.331724
GO:0016525_negative_regulation_of_angiogenesis	19	1	28.631579	-1.463543	120	7.680464	40.27	72.859536	0.335583
GO:0032388_positive_regulation_of_intracellular_transport	19	1	28.631579	-1.463543	120	7.680464	40.27	72.859536	0.335583
GO:0050819_negative_regulation_of_coagulation	19	1	28.631579	-1.463543	120	7.680464	40.27	72.859536	0.335583
GO:0050920_regulation_of_chemotaxis	19	1	28.631579	-1.463543	120	7.680464	40.27	72.859536	0.335583
GO:0010594_regulation_of_endothelial_cell_migration	20	1	27.200000	-1.441638	121	8.203015	42.08	75.956985	0.347769
GO:0001654_eye_development	21	1	25.904762	-1.420820	124	8.815004	44.58	80.344996	0.359516
GO:0001936_regulation_of_endothelial_cell_proliferation	21	1	25.904762	-1.420820	124	8.815004	44.58	80.344996	0.359516
GO:0048520_positive_regulation_of_behavior	21	1	25.904762	-1.420820	124	8.815004	44.58	80.344996	0.359516
GO:0015908_fatty_acid_transport	22	1	24.727273	-1.400988	127	9.470826	46.17	82.869174	0.363543
GO:0042990_regulation_of_transcription_factor_import_into_nucleus	22	1	24.727273	-1.400988	127	9.470826	46.17	82.869174	0.363543
GO:0042991_transcription_factor_import_into_nucleus	22	1	24.727273	-1.400988	127	9.470826	46.17	82.869174	0.363543
GO:0016477_cell_migration	177	2	6.146893	-1.389118	128	9.675607	46.47	83.264393	0.363047
GO:0007568_aging	24	1	22.666667	-1.363942	131	11.300547	48.99	86.679453	0.373969
GO:0009266_response_to_temperature_stimulus	24	1	22.666667	-1.363942	131	11.300547	48.99	86.679453	0.373969
GO:0030193_regulation_of_blood_coagulation	24	1	22.666667	-1.363942	131	11.300547	48.99	86.679453	0.373969
GO:0009967_positive_regulation_of_signal_transduction	185	2	5.881081	-1.354276	132	11.377042	49.12	86.862958	0.372121
GO:0001935_endothelial_cell_proliferation	25	1	21.760000	-1.346584	137	12.138986	50.71	89.281014	0.370146
GO:0032368_regulation_of_lipid_transport	25	1	21.760000	-1.346584	137	12.138986	50.71	89.281014	0.370146
GO:0050795_regulation_of_behavior	25	1	21.760000	-1.346584	137	12.138986	50.71	89.281014	0.370146
GO:0050818_regulation_of_coagulation	25	1	21.760000	-1.346584	137	12.138986	50.71	89.281014	0.370146
GO:0050821_protein_stabilization	25	1	21.760000	-1.346584	137	12.138986	50.71	89.281014	0.370146
GO:0010647_positive_regulation_of_cell_communication	189	2	5.756614	-1.337476	138	12.291865	50.89	89.488135	0.368768
GO:0007194_negative_regulation_of_adenylate_cyclase_activity	26	1	20.923077	-1.329922	141	12.953593	52.39	91.826407	0.371560
GO:0031280_negative_regulation_of_cyclase_activity	26	1	20.923077	-1.329922	141	12.953593	52.39	91.826407	0.371560
GO:0051350_negative_regulation_of_lyase_activity	26	1	20.923077	-1.329922	141	12.953593	52.39	91.826407	0.371560
GO:0006909_phagocytosis	27	1	20.148148	-1.313902	143	13.747296	53.87	93.992704	0.376713
GO:0008543_fibroblast_growth_factor_receptor_signaling_pathway	27	1	20.148148	-1.313902	143	13.747296	53.87	93.992704	0.376713
GO:0048870_cell_motility	197	2	5.522843	-1.305033	144	13.944262	54.14	94.335738	0.375972
GO:0009895_negative_regulation_of_catabolic_process	28	1	19.428571	-1.298479	147	14.401785	55.81	97.218215	0.379660
GO:0031214_biomineral_formation	28	1	19.428571	-1.298479	147	14.401785	55.81	97.218215	0.379660
GO:0042306_regulation_of_protein_import_into_nucleus	28	1	19.428571	-1.298479	147	14.401785	55.81	97.218215	0.379660
GO:0019538_protein_metabolic_process	1569	6	2.080306	-1.288586	148	14.547399	56.07	97.592601	0.378851
GO:0008285_negative_regulation_of_cell_proliferation	202	2	5.386139	-1.285494	149	14.580811	56.18	97.779189	0.377047
GO:0002274_myeloid_leukocyte_activation	29	1	18.758621	-1.283609	155	14.745147	57.28	99.814853	0.369548
GO:0032507_maintenance_of_protein_location_in_cell	29	1	18.758621	-1.283609	155	14.745147	57.28	99.814853	0.369548
GO:0043112_receptor_metabolic_process	29	1	18.758621	-1.283609	155	14.745147	57.28	99.814853	0.369548
GO:0043433_negative_regulation_of_transcription_factor_activity	29	1	18.758621	-1.283609	155	14.745147	57.28	99.814853	0.369548
GO:0048741_skeletal_muscle_fiber_development	29	1	18.758621	-1.283609	155	14.745147	57.28	99.814853	0.369548
GO:0090048_negative_regulation_of_transcription_regulator_activity	29	1	18.758621	-1.283609	155	14.745147	57.28	99.814853	0.369548
GO:0002683_negative_regulation_of_immune_system_process	30	1	18.133333	-1.269257	160	14.870549	58.49	102.109451	0.365562
GO:0032103_positive_regulation_of_response_to_external_stimulus	30	1	18.133333	-1.269257	160	14.870549	58.49	102.109451	0.365562
GO:0048747_muscle_fiber_development	30	1	18.133333	-1.269257	160	14.870549	58.49	102.109451	0.365562
GO:0051224_negative_regulation_of_protein_transport	30	1	18.133333	-1.269257	160	14.870549	58.49	102.109451	0.365562
GO:0051592_response_to_calcium_ion	30	1	18.133333	-1.269257	160	14.870549	58.49	102.109451	0.365562
GO:0006888_ER_to_Golgi_vesicle-mediated_transport	31	1	17.548387	-1.255387	163	15.565369	59.82	104.074631	0.366994
GO:0007423_sensory_organ_development	31	1	17.548387	-1.255387	163	15.565369	59.82	104.074631	0.366994
GO:0045185_maintenance_of_protein_location	31	1	17.548387	-1.255387	163	15.565369	59.82	104.074631	0.366994
GO:0030595_leukocyte_chemotaxis	32	1	17.000000	-1.241969	166	16.242992	61.11	105.977008	0.368133
GO:0033157_regulation_of_intracellular_protein_transport	32	1	17.000000	-1.241969	166	16.242992	61.11	105.977008	0.368133
GO:0043542_endothelial_cell_migration	32	1	17.000000	-1.241969	166	16.242992	61.11	105.977008	0.368133
GO:0034329_cell_junction_assembly	33	1	16.484848	-1.228975	168	16.769644	62.05	107.330356	0.369345
GO:0043392_negative_regulation_of_DNA_binding	33	1	16.484848	-1.228975	168	16.769644	62.05	107.330356	0.369345
GO:0007188_G-protein_signaling__coupled_to_cAMP_nucleotide_second_messenger	34	1	16.000000	-1.216381	175	17.559535	64.03	110.500465	0.365886
GO:0015718_monocarboxylic_acid_transport	34	1	16.000000	-1.216381	175	17.559535	64.03	110.500465	0.365886
GO:0031400_negative_regulation_of_protein_modification_process	34	1	16.000000	-1.216381	175	17.559535	64.03	110.500465	0.365886
GO:0031647_regulation_of_protein_stability	34	1	16.000000	-1.216381	175	17.559535	64.03	110.500465	0.365886
GO:0048545_response_to_steroid_hormone_stimulus	34	1	16.000000	-1.216381	175	17.559535	64.03	110.500465	0.365886
GO:0051651_maintenance_of_location_in_cell	34	1	16.000000	-1.216381	175	17.559535	64.03	110.500465	0.365886
GO:0060326_cell_chemotaxis	34	1	16.000000	-1.216381	175	17.559535	64.03	110.500465	0.365886
GO:0051049_regulation_of_transport	227	2	4.792952	-1.195329	176	18.362246	65.47	112.577754	0.371989
GO:0001819_positive_regulation_of_cytokine_production	36	1	15.111111	-1.192297	177	18.507415	65.99	113.472585	0.372825
GO:0046822_regulation_of_nucleocytoplasmic_transport	37	1	14.702703	-1.180768	178	18.862510	67.13	115.397490	0.377135
GO:0019933_cAMP-mediated_signaling	38	1	14.315789	-1.169556	181	19.603167	68.93	118.256833	0.380829
GO:0030336_negative_regulation_of_cell_migration	38	1	14.315789	-1.169556	181	19.603167	68.93	118.256833	0.380829
GO:0045765_regulation_of_angiogenesis	38	1	14.315789	-1.169556	181	19.603167	68.93	118.256833	0.380829
GO:0009792_embryonic_development_ending_in_birth_or_egg_hatching	39	1	13.948718	-1.158645	183	20.176038	69.85	119.523962	0.381694
GO:0043009_chordate_embryonic_development	39	1	13.948718	-1.158645	183	20.176038	69.85	119.523962	0.381694
GO:0043170_macromolecule_metabolic_process	3103	9	1.577828	-1.153015	184	20.240942	69.94	119.639058	0.380109
GO:0017015_regulation_of_transforming_growth_factor_beta_receptor_signaling_pathway	40	1	13.600000	-1.148020	186	20.640146	70.75	120.859854	0.380376
GO:0051100_negative_regulation_of_binding	40	1	13.600000	-1.148020	186	20.640146	70.75	120.859854	0.380376
GO:0006800_oxygen_and_reactive_oxygen_species_metabolic_process	41	1	13.268293	-1.137666	191	21.048865	71.78	122.511135	0.375812
GO:0007519_skeletal_muscle_tissue_development	41	1	13.268293	-1.137666	191	21.048865	71.78	122.511135	0.375812
GO:0034330_cell_junction_organization	41	1	13.268293	-1.137666	191	21.048865	71.78	122.511135	0.375812
GO:0051222_positive_regulation_of_protein_transport	41	1	13.268293	-1.137666	191	21.048865	71.78	122.511135	0.375812
GO:0060538_skeletal_muscle_organ_development	41	1	13.268293	-1.137666	191	21.048865	71.78	122.511135	0.375812
GO:0007600_sensory_perception	245	2	4.440816	-1.137121	192	21.154945	71.9	122.645055	0.374479
GO:0006944_membrane_fusion	42	1	12.952381	-1.127570	195	21.933459	73.39	124.846541	0.376359
GO:0042692_muscle_cell_differentiation	42	1	12.952381	-1.127570	195	21.933459	73.39	124.846541	0.376359
GO:0051271_negative_regulation_of_cell_motion	42	1	12.952381	-1.127570	195	21.933459	73.39	124.846541	0.376359
GO:0050900_leukocyte_migration	44	1	12.363636	-1.108106	196	23.233773	75.28	127.326227	0.384082
GO:0010926_anatomical_structure_formation	560	3	2.914286	-1.103006	197	23.282340	75.37	127.457660	0.382589
GO:0006464_protein_modification_process	922	4	2.360087	-1.095873	198	23.947300	76.26	128.572700	0.385152
GO:0002696_positive_regulation_of_leukocyte_activation	46	1	11.826087	-1.089539	201	24.813140	77.64	130.466860	0.386269
GO:0010038_response_to_metal_ion	46	1	11.826087	-1.089539	201	24.813140	77.64	130.466860	0.386269
GO:0030335_positive_regulation_of_cell_migration	46	1	11.826087	-1.089539	201	24.813140	77.64	130.466860	0.386269
GO:0010035_response_to_inorganic_substance	47	1	11.574468	-1.080569	204	25.699380	79.1	132.500620	0.387745
GO:0032386_regulation_of_intracellular_transport	47	1	11.574468	-1.080569	204	25.699380	79.1	132.500620	0.387745
GO:0042176_regulation_of_protein_catabolic_process	47	1	11.574468	-1.080569	204	25.699380	79.1	132.500620	0.387745
GO:0008217_regulation_of_blood_pressure	48	1	11.333333	-1.071794	205	26.145615	79.98	133.814385	0.390146
GO:0050890_cognition	268	2	4.059701	-1.069513	206	26.173015	80.03	133.886985	0.388495
GO:0050867_positive_regulation_of_cell_activation	49	1	11.102041	-1.063209	207	26.590689	81.19	135.789311	0.392222
GO:0000187_activation_of_MAPK_activity	50	1	10.880000	-1.054804	212	27.038987	82.14	137.241013	0.387453
GO:0001666_response_to_hypoxia	50	1	10.880000	-1.054804	212	27.038987	82.14	137.241013	0.387453
GO:0007266_Rho_protein_signal_transduction	50	1	10.880000	-1.054804	212	27.038987	82.14	137.241013	0.387453
GO:0045761_regulation_of_adenylate_cyclase_activity	50	1	10.880000	-1.054804	212	27.038987	82.14	137.241013	0.387453
GO:0051272_positive_regulation_of_cell_motion	50	1	10.880000	-1.054804	212	27.038987	82.14	137.241013	0.387453
GO:0031279_regulation_of_cyclase_activity	51	1	10.666667	-1.046573	214	27.541714	83.17	138.798286	0.388645
GO:0070482_response_to_oxygen_levels	51	1	10.666667	-1.046573	214	27.541714	83.17	138.798286	0.388645
GO:0043412_biopolymer_modification	960	4	2.266667	-1.044223	215	27.673195	83.35	139.026805	0.387674
GO:0009611_response_to_wounding	279	2	3.899642	-1.039518	216	27.835232	83.64	139.444768	0.387222
GO:0016485_protein_processing	53	1	10.264151	-1.030605	218	28.958752	85.57	142.181248	0.392523
GO:0051339_regulation_of_lyase_activity	53	1	10.264151	-1.030605	218	28.958752	85.57	142.181248	0.392523
GO:0007605_sensory_perception_of_sound	54	1	10.074074	-1.022856	220	29.212869	86.02	142.827131	0.391000
GO:0050954_sensory_perception_of_mechanical_stimulus	54	1	10.074074	-1.022856	220	29.212869	86.02	142.827131	0.391000
GO:0030814_regulation_of_cAMP_metabolic_process	55	1	9.890909	-1.015255	222	29.762473	86.9	144.037527	0.391441
GO:0030817_regulation_of_cAMP_biosynthetic_process	55	1	9.890909	-1.015255	222	29.762473	86.9	144.037527	0.391441
GO:0040011_locomotion	292	2	3.726027	-1.005806	223	30.218552	87.82	145.421448	0.393812
GO:0016192_vesicle-mediated_transport	297	2	3.663300	-0.993307	224	30.767268	88.8	146.832732	0.396429
GO:0007160_cell-matrix_adhesion	58	1	9.379310	-0.993296	228	31.773512	90.14	148.506488	0.395351
GO:0030799_regulation_of_cyclic_nucleotide_metabolic_process	58	1	9.379310	-0.993296	228	31.773512	90.14	148.506488	0.395351
GO:0030802_regulation_of_cyclic_nucleotide_biosynthetic_process	58	1	9.379310	-0.993296	228	31.773512	90.14	148.506488	0.395351
GO:0030808_regulation_of_nucleotide_biosynthetic_process	58	1	9.379310	-0.993296	228	31.773512	90.14	148.506488	0.395351
GO:0006171_cAMP_biosynthetic_process	59	1	9.220339	-0.986240	230	32.365635	91.01	149.654365	0.395696
GO:0051604_protein_maturation	59	1	9.220339	-0.986240	230	32.365635	91.01	149.654365	0.395696
GO:0051246_regulation_of_protein_metabolic_process	301	2	3.614618	-0.983485	231	32.369323	91.12	149.870677	0.394459
GO:0006140_regulation_of_nucleotide_metabolic_process	60	1	9.066667	-0.979309	234	32.672220	91.88	151.087780	0.392650
GO:0044087_regulation_of_cellular_component_biogenesis	60	1	9.066667	-0.979309	234	32.672220	91.88	151.087780	0.392650
GO:0046058_cAMP_metabolic_process	60	1	9.066667	-0.979309	234	32.672220	91.88	151.087780	0.392650
GO:0048519_negative_regulation_of_biological_process	1013	4	2.148075	-0.976744	235	32.765696	92.06	151.354304	0.391745
GO:0006928_cell_motion	308	2	3.532468	-0.966665	237	33.444039	93.31	153.175961	0.393713
GO:0051674_localization_of_cell	308	2	3.532468	-0.966665	237	33.444039	93.31	153.175961	0.393713
GO:0009190_cyclic_nucleotide_biosynthetic_process	62	1	8.774194	-0.965805	239	34.135711	94.55	154.964289	0.395607
GO:0043406_positive_regulation_of_MAP_kinase_activity	62	1	8.774194	-0.965805	239	34.135711	94.55	154.964289	0.395607
GO:0008283_cell_proliferation	647	3	2.522411	-0.956567	240	34.392469	95.07	155.747531	0.396125
GO:0042327_positive_regulation_of_phosphorylation	64	1	8.500000	-0.952753	241	35.201876	96.33	157.458124	0.399710
GO:0051235_maintenance_of_location	65	1	8.369231	-0.946387	242	35.475792	96.95	158.424208	0.400620
GO:0010562_positive_regulation_of_phosphorus_metabolic_process	66	1	8.242424	-0.940124	248	36.585923	98.68	160.774077	0.397903
GO:0014706_striated_muscle_tissue_development	66	1	8.242424	-0.940124	248	36.585923	98.68	160.774077	0.397903
GO:0031589_cell-substrate_adhesion	66	1	8.242424	-0.940124	248	36.585923	98.68	160.774077	0.397903
GO:0045937_positive_regulation_of_phosphate_metabolic_process	66	1	8.242424	-0.940124	248	36.585923	98.68	160.774077	0.397903
GO:0051090_regulation_of_transcription_factor_activity	66	1	8.242424	-0.940124	248	36.585923	98.68	160.774077	0.397903
GO:0090046_regulation_of_transcription_regulator_activity	66	1	8.242424	-0.940124	248	36.585923	98.68	160.774077	0.397903
GO:0007015_actin_filament_organization	67	1	8.119403	-0.933961	251	36.969592	99.32	161.670408	0.395697
GO:0009187_cyclic_nucleotide_metabolic_process	67	1	8.119403	-0.933961	251	36.969592	99.32	161.670408	0.395697
GO:0060537_muscle_tissue_development	67	1	8.119403	-0.933961	251	36.969592	99.32	161.670408	0.395697
GO:0006606_protein_import_into_nucleus	68	1	8.000000	-0.927895	253	37.460437	100.14	162.819563	0.395810
GO:0007507_heart_development	68	1	8.000000	-0.927895	253	37.460437	100.14	162.819563	0.395810
GO:0032879_regulation_of_localization	326	2	3.337423	-0.925425	254	37.685757	100.6	163.514243	0.396063
GO:0001525_angiogenesis	69	1	7.884058	-0.921922	256	38.199157	101.57	164.940843	0.396758
GO:0051241_negative_regulation_of_multicellular_organismal_process	69	1	7.884058	-0.921922	256	38.199157	101.57	164.940843	0.396758
GO:0030163_protein_catabolic_process	330	2	3.296970	-0.916631	257	38.262244	101.65	165.037756	0.395525
GO:0002694_regulation_of_leukocyte_activation	70	1	7.771429	-0.916041	260	38.527543	102.42	166.312457	0.393923
GO:0009124_nucleoside_monophosphate_biosynthetic_process	70	1	7.771429	-0.916041	260	38.527543	102.42	166.312457	0.393923
GO:0051170_nuclear_import	70	1	7.771429	-0.916041	260	38.527543	102.42	166.312457	0.393923
GO:0006417_regulation_of_translation	71	1	7.661972	-0.910248	264	39.091454	103.3	167.508546	0.391288
GO:0007050_cell_cycle_arrest	71	1	7.661972	-0.910248	264	39.091454	103.3	167.508546	0.391288
GO:0032101_regulation_of_response_to_external_stimulus	71	1	7.661972	-0.910248	264	39.091454	103.3	167.508546	0.391288
GO:0051223_regulation_of_protein_transport	71	1	7.661972	-0.910248	264	39.091454	103.3	167.508546	0.391288
GO:0007187_G-protein_signaling__coupled_to_cyclic_nucleotide_second_messenger	73	1	7.452055	-0.898918	267	39.980870	104.68	169.379130	0.392060
GO:0007596_blood_coagulation	73	1	7.452055	-0.898918	267	39.980870	104.68	169.379130	0.392060
GO:0009894_regulation_of_catabolic_process	73	1	7.452055	-0.898918	267	39.980870	104.68	169.379130	0.392060
GO:0050817_coagulation	74	1	7.351351	-0.893376	268	40.367215	105.55	170.732785	0.393843
GO:0006869_lipid_transport	75	1	7.253333	-0.887914	270	40.756582	106.36	171.963418	0.393926
GO:0070201_regulation_of_establishment_of_protein_localization	75	1	7.253333	-0.887914	270	40.756582	106.36	171.963418	0.393926
GO:0034504_protein_localization_in_nucleus	76	1	7.157895	-0.882529	272	41.109072	107.45	173.790928	0.395037
GO:0051101_regulation_of_DNA_binding	76	1	7.157895	-0.882529	272	41.109072	107.45	173.790928	0.395037
GO:0009123_nucleoside_monophosphate_metabolic_process	77	1	7.064935	-0.877218	275	41.634592	108.31	174.985408	0.393855
GO:0050865_regulation_of_cell_activation	77	1	7.064935	-0.877218	275	41.634592	108.31	174.985408	0.393855
GO:0051129_negative_regulation_of_cellular_component_organization	77	1	7.064935	-0.877218	275	41.634592	108.31	174.985408	0.393855
GO:0006164_purine_nucleotide_biosynthetic_process	79	1	6.886076	-0.866816	279	42.270382	109.61	176.949618	0.392867
GO:0007599_hemostasis	79	1	6.886076	-0.866816	279	42.270382	109.61	176.949618	0.392867
GO:0032880_regulation_of_protein_localization	79	1	6.886076	-0.866816	279	42.270382	109.61	176.949618	0.392867
GO:0046942_carboxylic_acid_transport	79	1	6.886076	-0.866816	279	42.270382	109.61	176.949618	0.392867
GO:0003008_system_process	710	3	2.298592	-0.865750	280	42.441060	109.86	177.278940	0.392357
GO:0015849_organic_acid_transport	80	1	6.800000	-0.861719	281	42.581242	110.22	177.858758	0.392242
GO:0048193_Golgi_vesicle_transport	82	1	6.634146	-0.851729	283	43.432522	111.74	180.047478	0.394841
GO:0048514_blood_vessel_morphogenesis	82	1	6.634146	-0.851729	283	43.432522	111.74	180.047478	0.394841
GO:0043123_positive_regulation_of_I-kappaB_kinase_NF-kappaB_cascade	84	1	6.476190	-0.841996	284	44.496304	113.39	182.283696	0.399261
GO:0007243_protein_kinase_cascade	377	2	2.885942	-0.822100	285	45.905547	116.0	186.094453	0.407018
GO:0009966_regulation_of_signal_transduction	378	2	2.878307	-0.820248	286	46.064879	116.28	186.495121	0.406573
GO:0030334_regulation_of_cell_migration	89	1	6.112360	-0.818716	289	46.525699	117.25	187.974301	0.405709
GO:0043405_regulation_of_MAP_kinase_activity	89	1	6.112360	-0.818716	289	46.525699	117.25	187.974301	0.405709
GO:0051240_positive_regulation_of_multicellular_organismal_process	89	1	6.112360	-0.818716	289	46.525699	117.25	187.974301	0.405709
GO:0009165_nucleotide_biosynthetic_process	90	1	6.044444	-0.814230	290	46.895813	117.79	188.684187	0.406172
GO:0032269_negative_regulation_of_cellular_protein_metabolic_process	91	1	5.978022	-0.809797	291	47.107897	118.38	189.652103	0.406804
GO:0017038_protein_import	93	1	5.849462	-0.801087	293	47.693283	119.38	191.066717	0.407440
GO:0043122_regulation_of_I-kappaB_kinase_NF-kappaB_cascade	93	1	5.849462	-0.801087	293	47.693283	119.38	191.066717	0.407440
GO:0033365_protein_localization_in_organelle	95	1	5.726316	-0.792577	295	48.060391	120.09	192.119609	0.407085
GO:0050878_regulation_of_body_fluid_levels	95	1	5.726316	-0.792577	295	48.060391	120.09	192.119609	0.407085
GO:0009059_macromolecule_biosynthetic_process	1626	5	1.672817	-0.790078	296	48.219392	120.37	192.520608	0.406655
GO:0040012_regulation_of_locomotion	96	1	5.666667	-0.788395	297	48.647713	121.14	193.632287	0.407879
GO:0051098_regulation_of_binding	97	1	5.608247	-0.784260	298	48.801537	121.6	194.398463	0.408054
GO:0051270_regulation_of_cell_motion	98	1	5.551020	-0.780171	299	49.260610	122.37	195.479390	0.409264
GO:0006163_purine_nucleotide_metabolic_process	99	1	5.494949	-0.776127	301	49.569366	122.87	196.170634	0.408206
GO:0009968_negative_regulation_of_signal_transduction	99	1	5.494949	-0.776127	301	49.569366	122.87	196.170634	0.408206
GO:0022603_regulation_of_anatomical_structure_morphogenesis	100	1	5.440000	-0.772127	303	50.114996	123.73	197.345004	0.408350
GO:0055114_oxidation_reduction	100	1	5.440000	-0.772127	303	50.114996	123.73	197.345004	0.408350
GO:0043623_cellular_protein_complex_assembly	101	1	5.386139	-0.768171	304	50.351671	124.2	198.048329	0.408553
GO:0010648_negative_regulation_of_cell_communication	102	1	5.333333	-0.764257	305	50.452421	124.39	198.327579	0.407836
GO:0042127_regulation_of_cell_proliferation	411	2	2.647202	-0.762359	306	50.661726	124.72	198.778274	0.407582
GO:0001817_regulation_of_cytokine_production	103	1	5.281553	-0.760385	307	50.692019	124.93	199.167981	0.406938
GO:0010605_negative_regulation_of_macromolecule_metabolic_process	413	2	2.634383	-0.759040	308	50.948682	125.23	199.511318	0.406591
GO:0002684_positive_regulation_of_immune_system_process	106	1	5.132075	-0.749010	309	51.467854	125.93	200.392146	0.407540
GO:0046907_intracellular_transport	420	2	2.590476	-0.747580	310	51.594332	126.08	200.565668	0.406710
GO:0010646_regulation_of_cell_communication	423	2	2.572104	-0.742743	311	51.761679	126.29	200.818321	0.406077
GO:0009790_embryonic_development	109	1	4.990826	-0.737983	312	52.864573	127.72	202.575427	0.409359
GO:0043285_biopolymer_catabolic_process	426	2	2.553991	-0.737949	313	52.970859	127.84	202.709141	0.408435
GO:0007265_Ras_protein_signal_transduction	110	1	4.945455	-0.734381	314	53.184591	128.25	203.315409	0.408439
GO:0001816_cytokine_production	112	1	4.857143	-0.727284	315	53.718326	129.19	204.661674	0.410127
GO:0007166_cell_surface_receptor_linked_signal_transduction	828	3	1.971014	-0.722117	316	53.962407	129.66	205.357593	0.410316
GO:0048584_positive_regulation_of_response_to_stimulus	114	1	4.771930	-0.720326	317	54.119759	130.05	205.980241	0.410252
GO:0009057_macromolecule_catabolic_process	439	2	2.478360	-0.717664	318	54.199345	130.27	206.340655	0.409654
GO:0009892_negative_regulation_of_metabolic_process	440	2	2.472727	-0.716136	319	54.706309	131.0	207.293691	0.410658
GO:0051050_positive_regulation_of_transport	116	1	4.689655	-0.713500	320	54.779494	131.39	208.000506	0.410594
GO:0065008_regulation_of_biological_quality	848	3	1.924528	-0.700627	321	55.501777	132.7	209.898223	0.413396
GO:0006913_nucleocytoplasmic_transport	121	1	4.495868	-0.696991	322	55.650709	133.06	210.469291	0.413230
GO:0007242_intracellular_signaling_cascade	853	3	1.913247	-0.695369	323	55.708809	133.18	210.651191	0.412322
GO:0033674_positive_regulation_of_kinase_activity	122	1	4.459016	-0.693780	327	56.027784	134.06	212.092216	0.409969
GO:0045860_positive_regulation_of_protein_kinase_activity	122	1	4.459016	-0.693780	327	56.027784	134.06	212.092216	0.409969
GO:0051169_nuclear_transport	122	1	4.459016	-0.693780	327	56.027784	134.06	212.092216	0.409969
GO:0060341_regulation_of_cellular_localization	122	1	4.459016	-0.693780	327	56.027784	134.06	212.092216	0.409969
GO:0007517_muscle_organ_development	123	1	4.422764	-0.690598	328	56.389640	134.52	212.650360	0.410122
GO:0006897_endocytosis	124	1	4.387097	-0.687445	330	56.935620	135.2	213.464380	0.409697
GO:0010324_membrane_invagination	124	1	4.387097	-0.687445	330	56.935620	135.2	213.464380	0.409697
GO:0006935_chemotaxis	125	1	4.352000	-0.684319	332	57.367661	135.94	214.512339	0.409458
GO:0042330_taxis	125	1	4.352000	-0.684319	332	57.367661	135.94	214.512339	0.409458
GO:0009605_response_to_external_stimulus	464	2	2.344828	-0.680747	333	57.417477	136.1	214.782523	0.408709
GO:0050877_neurological_system_process	468	2	2.324786	-0.675080	334	57.868391	136.78	215.691609	0.409521
GO:0009987_cellular_process	6671	14	1.141658	-0.674738	335	57.932559	136.91	215.887441	0.408687
GO:0009725_response_to_hormone_stimulus	129	1	4.217054	-0.672091	338	58.680052	137.84	216.999948	0.407811
GO:0010740_positive_regulation_of_protein_kinase_cascade	129	1	4.217054	-0.672091	338	58.680052	137.84	216.999948	0.407811
GO:0051347_positive_regulation_of_transferase_activity	129	1	4.217054	-0.672091	338	58.680052	137.84	216.999948	0.407811
GO:0032270_positive_regulation_of_cellular_protein_metabolic_process	131	1	4.152672	-0.666135	339	59.996156	139.82	219.643844	0.412448
GO:0022607_cellular_component_assembly	478	2	2.276151	-0.661187	340	60.668620	141.01	221.351380	0.414735
GO:0003013_circulatory_system_process	133	1	4.090226	-0.660280	342	61.184028	141.76	222.335972	0.414503
GO:0008015_blood_circulation	133	1	4.090226	-0.660280	342	61.184028	141.76	222.335972	0.414503
GO:0007249_I-kappaB_kinase_NF-kappaB_cascade	134	1	4.059701	-0.657389	343	61.831165	142.44	223.048835	0.415277
GO:0007264_small_GTPase_mediated_signal_transduction	135	1	4.029630	-0.654523	346	62.562611	143.49	224.417389	0.414711
GO:0009719_response_to_endogenous_stimulus	135	1	4.029630	-0.654523	346	62.562611	143.49	224.417389	0.414711
GO:0051247_positive_regulation_of_protein_metabolic_process	135	1	4.029630	-0.654523	346	62.562611	143.49	224.417389	0.414711
GO:0009628_response_to_abiotic_stimulus	140	1	3.885714	-0.640539	347	63.686470	145.12	226.553530	0.418213
GO:0007626_locomotory_behavior	142	1	3.830986	-0.635102	348	64.636457	146.54	228.443543	0.421092
GO:0000165_MAPKKK_cascade	143	1	3.804196	-0.632416	349	64.800749	146.78	228.759251	0.420573
GO:0031399_regulation_of_protein_modification_process	144	1	3.777778	-0.629751	350	65.370046	147.63	229.889954	0.421800
GO:0006605_protein_targeting	145	1	3.751724	-0.627107	352	65.985455	148.49	230.994545	0.421847
GO:0030036_actin_cytoskeleton_organization	145	1	3.751724	-0.627107	352	65.985455	148.49	230.994545	0.421847
GO:0006753_nucleoside_phosphate_metabolic_process	146	1	3.726027	-0.624484	354	66.842838	149.58	232.317162	0.422542
GO:0009117_nucleotide_metabolic_process	146	1	3.726027	-0.624484	354	66.842838	149.58	232.317162	0.422542
GO:0048523_negative_regulation_of_cellular_process	925	3	1.764324	-0.624363	355	66.884923	149.69	232.495077	0.421662
GO:0080134_regulation_of_response_to_stress	147	1	3.700680	-0.621881	356	67.503931	150.7	233.896069	0.423315
GO:0044267_cellular_protein_metabolic_process	1382	4	1.574530	-0.618674	357	67.582797	150.82	234.057203	0.422465
GO:0045321_leukocyte_activation	150	1	3.626667	-0.614190	358	67.805737	151.29	234.774263	0.422598
GO:0006916_anti-apoptosis	155	1	3.509677	-0.601754	359	68.742214	152.53	236.317786	0.424875
GO:0050790_regulation_of_catalytic_activity	525	2	2.072381	-0.600697	360	68.856685	152.78	236.703315	0.424389
GO:0016337_cell-cell_adhesion	156	1	3.487179	-0.599322	361	69.134767	153.17	237.205233	0.424294
GO:0070887_cellular_response_to_chemical_stimulus	157	1	3.464968	-0.596908	362	69.424990	153.68	237.935010	0.424530
GO:0030029_actin_filament-based_process	165	1	3.296970	-0.578205	363	70.592443	155.31	240.027557	0.427851
GO:0055086_nucleobase__nucleoside_and_nucleotide_metabolic_process	167	1	3.257485	-0.573692	364	70.829481	155.73	240.630519	0.427830
GO:0046483_heterocycle_metabolic_process	173	1	3.144509	-0.560519	365	72.133339	157.43	242.726661	0.431315
GO:0044085_cellular_component_biogenesis	560	2	1.942857	-0.560215	366	72.391079	157.79	243.188921	0.431120
GO:0001775_cell_activation	175	1	3.108571	-0.556245	367	72.888661	158.7	244.511339	0.432425
GO:0051649_establishment_of_localization_in_cell	573	2	1.898778	-0.546056	368	74.295541	161.14	247.984459	0.437880
GO:0006954_inflammatory_response	182	1	2.989011	-0.541723	369	75.067257	162.16	249.252743	0.439458
GO:0010627_regulation_of_protein_kinase_cascade	184	1	2.956522	-0.537694	370	75.258017	162.43	249.601983	0.439000
GO:0009058_biosynthetic_process	1988	5	1.368209	-0.533817	371	75.636288	162.95	250.263712	0.439218
GO:0034622_cellular_macromolecular_complex_assembly	186	1	2.924731	-0.533715	372	76.025882	163.43	250.834118	0.439328
GO:0008219_cell_death	585	2	1.859829	-0.533379	374	76.353545	164.03	251.706455	0.438583
GO:0016265_death	585	2	1.859829	-0.533379	374	76.353545	164.03	251.706455	0.438583
GO:0043283_biopolymer_metabolic_process	3027	7	1.258011	-0.518678	375	77.819103	165.81	253.800897	0.442160
GO:0010556_regulation_of_macromolecule_biosynthetic_process	1055	3	1.546919	-0.515364	376	78.179689	166.41	254.640311	0.442580
GO:0002682_regulation_of_immune_system_process	196	1	2.775510	-0.514549	378	78.803536	167.21	255.616464	0.442354
GO:0043086_negative_regulation_of_catalytic_activity	196	1	2.775510	-0.514549	378	78.803536	167.21	255.616464	0.442354
GO:0065009_regulation_of_molecular_function	606	2	1.795380	-0.512053	379	79.102696	167.86	256.617304	0.442902
GO:0010468_regulation_of_gene_expression	1067	3	1.529522	-0.506374	380	79.885725	168.67	257.454275	0.443868
GO:0008152_metabolic_process	4111	9	1.190951	-0.503097	381	80.647347	169.47	258.292653	0.444803
GO:0051641_cellular_localization	617	2	1.763371	-0.501296	382	80.791613	169.69	258.588387	0.444215
GO:0006886_intracellular_protein_transport	204	1	2.666667	-0.500031	383	80.967506	169.89	258.812494	0.443577
GO:0051179_localization	1561	4	1.393978	-0.495756	384	81.468468	170.74	260.011532	0.444635
GO:0043066_negative_regulation_of_apoptosis	207	1	2.628019	-0.494760	385	81.970935	171.31	260.649065	0.444961
GO:0043069_negative_regulation_of_programmed_cell_death	209	1	2.602871	-0.491297	387	82.840743	172.51	262.179257	0.445762
GO:0060548_negative_regulation_of_cell_death	209	1	2.602871	-0.491297	387	82.840743	172.51	262.179257	0.445762
GO:0009056_catabolic_process	633	2	1.718799	-0.486133	388	83.580948	173.61	263.639052	0.447448
GO:0045859_regulation_of_protein_kinase_activity	213	1	2.553991	-0.484488	389	84.097226	174.35	264.602774	0.448201
GO:0007610_behavior	214	1	2.542056	-0.482810	390	84.382566	174.65	264.917434	0.447821
GO:0043549_regulation_of_kinase_activity	217	1	2.506912	-0.477831	391	84.997006	175.43	265.862994	0.448670
GO:0031326_regulation_of_cellular_biosynthetic_process	1125	3	1.450667	-0.465157	392	85.942342	176.86	267.777658	0.451173
GO:0034621_cellular_macromolecular_complex_subunit_organization	227	1	2.396476	-0.461817	394	86.879208	178.31	269.740792	0.452563
GO:0051338_regulation_of_transferase_activity	227	1	2.396476	-0.461817	394	86.879208	178.31	269.740792	0.452563
GO:0034613_cellular_protein_localization	228	1	2.385965	-0.460262	395	87.073828	178.53	269.986172	0.451975
GO:0070727_cellular_macromolecule_localization	229	1	2.375546	-0.458716	396	87.247038	178.74	270.232962	0.451364
GO:0009889_regulation_of_biosynthetic_process	1135	3	1.437885	-0.458406	397	87.389515	178.94	270.490485	0.450730
GO:0006412_translation	233	1	2.334764	-0.452614	399	88.560508	180.61	272.659492	0.452657
GO:0044092_negative_regulation_of_molecular_function	233	1	2.334764	-0.452614	399	88.560508	180.61	272.659492	0.452657
GO:0051128_regulation_of_cellular_component_organization	237	1	2.295359	-0.446638	400	88.997232	181.25	273.502768	0.453125
GO:0048583_regulation_of_response_to_stimulus	241	1	2.257261	-0.440784	401	89.416950	181.86	274.303050	0.453516
GO:0048468_cell_development	251	1	2.167331	-0.426659	402	91.687015	185.0	278.312985	0.460199
GO:0006461_protein_complex_assembly	273	1	1.992674	-0.397910	404	94.463281	188.55	282.636719	0.466708
GO:0070271_protein_complex_biogenesis	273	1	1.992674	-0.397910	404	94.463281	188.55	282.636719	0.466708
GO:0015031_protein_transport	274	1	1.985401	-0.396673	405	94.891677	189.06	283.228323	0.466815
GO:0007010_cytoskeleton_organization	275	1	1.978182	-0.395442	406	95.161190	189.39	283.618810	0.466478
GO:0010033_response_to_organic_substance	276	1	1.971014	-0.394216	407	95.441659	189.72	283.998341	0.466143
GO:0006810_transport	1243	3	1.312953	-0.391504	408	96.265012	190.98	285.694988	0.468088
GO:0045184_establishment_of_protein_localization	279	1	1.949821	-0.390573	409	96.729982	191.55	286.370018	0.468337
GO:0042325_regulation_of_phosphorylation	285	1	1.908772	-0.383433	410	97.148896	192.04	286.931104	0.468390
GO:0032268_regulation_of_cellular_protein_metabolic_process	286	1	1.902098	-0.382262	411	97.806266	192.9	287.993734	0.469343
GO:0051234_establishment_of_localization	1260	3	1.295238	-0.381898	412	98.049189	193.2	288.350811	0.468932
GO:0051093_negative_regulation_of_developmental_process	290	1	1.875862	-0.377628	413	99.562440	194.92	290.277560	0.471961
GO:0034960_cellular_biopolymer_metabolic_process	2820	6	1.157447	-0.375419	414	99.933277	195.35	290.766723	0.471860
GO:0019220_regulation_of_phosphate_metabolic_process	297	1	1.831650	-0.369714	416	101.439141	197.49	293.540859	0.474736
GO:0051174_regulation_of_phosphorus_metabolic_process	297	1	1.831650	-0.369714	416	101.439141	197.49	293.540859	0.474736
GO:0080090_regulation_of_primary_metabolic_process	1311	3	1.244851	-0.354446	417	103.475101	200.19	296.904899	0.480072
GO:0006508_proteolysis	313	1	1.738019	-0.352497	418	103.770945	200.49	297.209055	0.479641
GO:0044260_cellular_macromolecule_metabolic_process	2883	6	1.132154	-0.350156	419	103.911116	200.65	297.388884	0.478878
GO:0060255_regulation_of_macromolecule_metabolic_process	1328	3	1.228916	-0.345730	420	104.764566	201.74	298.715434	0.480333
GO:0010557_positive_regulation_of_macromolecule_biosynthetic_process	334	1	1.628743	-0.331574	421	106.356334	203.84	301.323666	0.484181
GO:0008104_protein_localization	339	1	1.604720	-0.326849	422	106.816654	204.51	302.203346	0.484621
GO:0051094_positive_regulation_of_developmental_process	340	1	1.600000	-0.325915	423	107.594041	205.46	303.325959	0.485721
GO:0033554_cellular_response_to_stress	341	1	1.595308	-0.324984	424	107.892705	205.8	303.707295	0.485377
GO:0006357_regulation_of_transcription_from_RNA_polymerase_II_promoter	351	1	1.549858	-0.315878	425	108.863413	206.91	304.956587	0.486847
GO:0031328_positive_regulation_of_cellular_biosynthetic_process	352	1	1.545455	-0.314987	426	109.074500	207.23	305.385500	0.486455
GO:0043085_positive_regulation_of_catalytic_activity	354	1	1.536723	-0.313215	427	109.568976	207.76	305.951024	0.486557
GO:0009891_positive_regulation_of_biosynthetic_process	359	1	1.515320	-0.308842	428	109.938263	208.26	306.581737	0.486589
GO:0007186_G-protein_coupled_receptor_protein_signaling_pathway	363	1	1.498623	-0.305404	429	110.787375	209.3	307.812625	0.487879
GO:0065003_macromolecular_complex_assembly	366	1	1.486339	-0.302859	430	111.680739	210.31	308.939261	0.489093
GO:0006952_defense_response	369	1	1.474255	-0.300342	431	112.423553	211.13	309.836447	0.489861
GO:0022402_cell_cycle_process	370	1	1.470270	-0.299509	432	112.762276	211.46	310.157724	0.489491
GO:0045449_regulation_of_transcription	900	2	1.208889	-0.296938	433	113.179286	212.03	310.880714	0.489677
GO:0051239_regulation_of_multicellular_organismal_process	378	1	1.439153	-0.292957	434	114.055580	213.06	312.064420	0.490922
GO:0034961_cellular_biopolymer_biosynthetic_process	1448	3	1.127072	-0.289802	435	114.743192	213.88	313.016808	0.491678
GO:0043284_biopolymer_biosynthetic_process	1458	3	1.119342	-0.285552	436	115.035571	214.27	313.504429	0.491445
GO:0033036_macromolecule_localization	388	1	1.402062	-0.285032	437	115.377821	214.77	314.162179	0.491465
GO:0031323_regulation_of_cellular_metabolic_process	1466	3	1.113233	-0.282194	438	115.798598	215.31	314.821402	0.491575
GO:0006468_protein_amino_acid_phosphorylation	393	1	1.384224	-0.281175	439	116.034743	215.65	315.265257	0.491230
GO:0044093_positive_regulation_of_molecular_function	394	1	1.380711	-0.280412	440	116.339754	215.99	315.640246	0.490886
GO:0031324_negative_regulation_of_cellular_metabolic_process	404	1	1.346535	-0.272928	441	117.017494	216.74	316.462506	0.491474
GO:0006950_response_to_stress	959	2	1.134515	-0.267078	442	118.506289	218.19	317.873711	0.493643
GO:0043933_macromolecular_complex_subunit_organization	424	1	1.283019	-0.258719	443	120.286281	220.18	320.073719	0.497020
GO:0019222_regulation_of_metabolic_process	1538	3	1.061118	-0.253591	444	122.046510	221.96	321.873490	0.499910
GO:0044238_primary_metabolic_process	3719	7	1.023931	-0.247273	445	123.122913	222.94	322.757087	0.500989
GO:0048522_positive_regulation_of_cellular_process	1009	2	1.078295	-0.244227	446	124.073128	223.84	323.606872	0.501883
GO:0010604_positive_regulation_of_macromolecule_metabolic_process	446	1	1.219731	-0.244163	447	124.382847	224.21	324.037153	0.501588
GO:0031325_positive_regulation_of_cellular_metabolic_process	454	1	1.198238	-0.239127	448	125.052039	225.06	325.067961	0.502366
GO:0034645_cellular_macromolecule_biosynthetic_process	1600	3	1.020000	-0.231144	449	126.277597	226.32	326.362403	0.504053
GO:0019219_regulation_of_nucleobase__nucleoside__nucleotide_and_nucleic_acid_metabolic_process	1041	2	1.045149	-0.230666	450	126.568841	226.63	326.691159	0.503622
GO:0042981_regulation_of_apoptosis	471	1	1.154989	-0.228849	451	127.743891	227.81	327.876109	0.505122
GO:0051716_cellular_response_to_stimulus	474	1	1.147679	-0.227092	452	128.108852	228.19	328.271148	0.504845
GO:0009893_positive_regulation_of_metabolic_process	476	1	1.142857	-0.225930	454	128.782450	228.92	329.057550	0.504229
GO:0043067_regulation_of_programmed_cell_death	476	1	1.142857	-0.225930	454	128.782450	228.92	329.057550	0.504229
GO:0051171_regulation_of_nitrogen_compound_metabolic_process	1055	2	1.031280	-0.224976	455	129.344593	229.54	329.735407	0.504484
GO:0010941_regulation_of_cell_death	478	1	1.138075	-0.224776	456	130.244893	230.43	330.615107	0.505329
GO:0006350_transcription	1069	2	1.017774	-0.219429	457	130.967439	231.38	331.792561	0.506302
GO:0007049_cell_cycle	494	1	1.101215	-0.215796	458	131.274893	231.7	332.125107	0.505895
GO:0010467_gene_expression	1663	3	0.981359	-0.210217	459	131.866151	232.34	332.813849	0.506187
GO:0048518_positive_regulation_of_biological_process	1094	2	0.994516	-0.209864	460	132.143412	232.59	333.036588	0.505630
GO:0006366_transcription_from_RNA_polymerase_II_promoter	506	1	1.075099	-0.209346	462	132.924886	233.43	333.935114	0.505260
GO:0030154_cell_differentiation	506	1	1.075099	-0.209346	462	132.924886	233.43	333.935114	0.505260
GO:0006955_immune_response	529	1	1.028355	-0.197623	463	133.854274	234.39	334.925726	0.506242
GO:0048869_cellular_developmental_process	555	1	0.980180	-0.185299	464	134.979825	235.69	336.400175	0.507953
GO:0006915_apoptosis	565	1	0.962832	-0.180801	465	136.673663	237.33	337.986337	0.510387
GO:0012501_programmed_cell_death	571	1	0.952715	-0.178164	466	137.062587	237.7	338.337413	0.510086
GO:0016310_phosphorylation	601	1	0.905158	-0.165630	467	138.830179	239.37	339.909821	0.512570
GO:0050794_regulation_of_cellular_process	3515	6	0.928592	-0.162458	468	139.455482	240.06	340.664518	0.512949
GO:0042221_response_to_chemical_stimulus	631	1	0.862124	-0.154097	469	141.276929	241.61	341.943071	0.515160
GO:0050793_regulation_of_developmental_process	669	1	0.813154	-0.140772	470	144.103564	244.04	343.976436	0.519234
GO:0050789_regulation_of_biological_process	3649	6	0.894492	-0.135374	471	144.619428	244.49	344.360572	0.519087
GO:0044249_cellular_biosynthetic_process	1951	3	0.836494	-0.134665	472	144.889884	244.77	344.650116	0.518581
GO:0006793_phosphorus_metabolic_process	697	1	0.780488	-0.131775	474	145.849692	245.61	345.370308	0.518165
GO:0006796_phosphate_metabolic_process	697	1	0.780488	-0.131775	474	145.849692	245.61	345.370308	0.518165
GO:0002376_immune_system_process	718	1	0.757660	-0.125444	475	147.454268	247.08	346.705732	0.520168
GO:0006355_regulation_of_transcription__DNA-dependent	723	1	0.752420	-0.123986	476	148.196582	247.72	347.243418	0.520420
GO:0043687_post-translational_protein_modification	728	1	0.747253	-0.122547	477	148.745824	248.28	347.814176	0.520503
GO:0007165_signal_transduction	2029	3	0.804337	-0.118902	478	149.031158	248.5	347.968842	0.519874
GO:0051252_regulation_of_RNA_metabolic_process	746	1	0.729223	-0.117514	479	149.807079	249.18	348.552921	0.520209
GO:0044237_cellular_metabolic_process	3753	6	0.869704	-0.116841	480	149.990444	249.37	348.749556	0.519521
GO:0006996_organelle_organization	764	1	0.712042	-0.112705	481	150.634090	250.07	349.505910	0.519896
GO:0006351_transcription__DNA-dependent	884	1	0.615385	-0.085549	482	154.760820	253.39	352.019180	0.525705
GO:0032774_RNA_biosynthetic_process	887	1	0.613303	-0.084966	483	155.078785	253.68	352.281215	0.525217
GO:0065007_biological_regulation	3971	6	0.821959	-0.084309	484	155.263216	253.81	352.356784	0.524401
GO:0007154_cell_communication	2272	3	0.718310	-0.079654	485	156.442079	254.83	353.217921	0.525423
GO:0050896_response_to_stimulus	1775	2	0.612958	-0.060603	486	160.159384	257.88	355.600616	0.530617
GO:0006139_nucleobase__nucleoside__nucleotide_and_nucleic_acid_metabolic_process	1845	2	0.589702	-0.053015	487	163.089383	260.01	356.930617	0.533901
GO:0016070_RNA_metabolic_process	1230	1	0.442276	-0.039068	488	165.440986	261.69	357.939014	0.536250
GO:0006807_nitrogen_compound_metabolic_process	2053	2	0.529956	-0.035281	489	166.145610	262.3	358.454390	0.536401
GO:0045941_positive_regulation_of_transcription	264	0	0.000000	-0.000000	490	175.925336	269.08	362.234664	0.549143
GO:0002697_regulation_of_immune_effector_process	49	0	0.000000	-0.000000	500	186.521002	278.97	371.418998	0.557940
GO:0006275_regulation_of_DNA_replication	49	0	0.000000	-0.000000	500	186.521002	278.97	371.418998	0.557940
GO:0006643_membrane_lipid_metabolic_process	49	0	0.000000	-0.000000	500	186.521002	278.97	371.418998	0.557940
GO:0009914_hormone_transport	49	0	0.000000	-0.000000	500	186.521002	278.97	371.418998	0.557940
GO:0010517_regulation_of_phospholipase_activity	49	0	0.000000	-0.000000	500	186.521002	278.97	371.418998	0.557940
GO:0010952_positive_regulation_of_peptidase_activity	49	0	0.000000	-0.000000	500	186.521002	278.97	371.418998	0.557940
GO:0018108_peptidyl-tyrosine_phosphorylation	49	0	0.000000	-0.000000	500	186.521002	278.97	371.418998	0.557940
GO:0032984_macromolecular_complex_disassembly	49	0	0.000000	-0.000000	500	186.521002	278.97	371.418998	0.557940
GO:0043280_positive_regulation_of_caspase_activity	49	0	0.000000	-0.000000	500	186.521002	278.97	371.418998	0.557940
GO:0050863_regulation_of_T_cell_activation	49	0	0.000000	-0.000000	500	186.521002	278.97	371.418998	0.557940
GO:0009416_response_to_light_stimulus	70	0	0.000000	-0.000000	503	192.317816	284.14	375.962184	0.564891
GO:0016032_viral_reproduction	70	0	0.000000	-0.000000	503	192.317816	284.14	375.962184	0.564891
GO:0022411_cellular_component_disassembly	70	0	0.000000	-0.000000	503	192.317816	284.14	375.962184	0.564891
GO:0006519_cellular_amino_acid_and_derivative_metabolic_process	173	0	0.000000	-0.000000	505	194.857940	286.41	377.962060	0.567149
GO:0055080_cation_homeostasis	173	0	0.000000	-0.000000	505	194.857940	286.41	377.962060	0.567149
GO:0000079_regulation_of_cyclin-dependent_protein_kinase_activity	48	0	0.000000	-0.000000	512	202.524578	293.59	384.655422	0.573418
GO:0010518_positive_regulation_of_phospholipase_activity	48	0	0.000000	-0.000000	512	202.524578	293.59	384.655422	0.573418
GO:0010551_regulation_of_specific_transcription_from_RNA_polymerase_II_promoter	48	0	0.000000	-0.000000	512	202.524578	293.59	384.655422	0.573418
GO:0032569_specific_transcription_from_RNA_polymerase_II_promoter	48	0	0.000000	-0.000000	512	202.524578	293.59	384.655422	0.573418
GO:0042035_regulation_of_cytokine_biosynthetic_process	48	0	0.000000	-0.000000	512	202.524578	293.59	384.655422	0.573418
GO:0042773_ATP_synthesis_coupled_electron_transport	48	0	0.000000	-0.000000	512	202.524578	293.59	384.655422	0.573418
GO:0042775_mitochondrial_ATP_synthesis_coupled_electron_transport	48	0	0.000000	-0.000000	512	202.524578	293.59	384.655422	0.573418
GO:0008361_regulation_of_cell_size	149	0	0.000000	-0.000000	513	203.358276	294.31	385.261724	0.573704
GO:0000377_RNA_splicing__via_transesterification_reactions_with_bulged_adenosine_as_nucleophile	151	0	0.000000	-0.000000	515	204.960903	295.97	386.979097	0.574699
GO:0000398_nuclear_mRNA_splicing__via_spliceosome	151	0	0.000000	-0.000000	515	204.960903	295.97	386.979097	0.574699
GO:0016569_covalent_chromatin_modification	99	0	0.000000	-0.000000	516	207.678589	298.42	389.161411	0.578333
GO:0030001_metal_ion_transport	186	0	0.000000	-0.000000	517	209.263474	299.9	390.536526	0.580077
GO:0000070_mitotic_sister_chromatid_segregation	27	0	0.000000	-0.000000	538	231.596894	321.77	411.943106	0.598086
GO:0000245_spliceosome_assembly	27	0	0.000000	-0.000000	538	231.596894	321.77	411.943106	0.598086
GO:0003002_regionalization	27	0	0.000000	-0.000000	538	231.596894	321.77	411.943106	0.598086
GO:0006638_neutral_lipid_metabolic_process	27	0	0.000000	-0.000000	538	231.596894	321.77	411.943106	0.598086
GO:0006639_acylglycerol_metabolic_process	27	0	0.000000	-0.000000	538	231.596894	321.77	411.943106	0.598086
GO:0006690_icosanoid_metabolic_process	27	0	0.000000	-0.000000	538	231.596894	321.77	411.943106	0.598086
GO:0006836_neurotransmitter_transport	27	0	0.000000	-0.000000	538	231.596894	321.77	411.943106	0.598086
GO:0007260_tyrosine_phosphorylation_of_STAT_protein	27	0	0.000000	-0.000000	538	231.596894	321.77	411.943106	0.598086
GO:0007631_feeding_behavior	27	0	0.000000	-0.000000	538	231.596894	321.77	411.943106	0.598086
GO:0019079_viral_genome_replication	27	0	0.000000	-0.000000	538	231.596894	321.77	411.943106	0.598086
GO:0031349_positive_regulation_of_defense_response	27	0	0.000000	-0.000000	538	231.596894	321.77	411.943106	0.598086
GO:0031669_cellular_response_to_nutrient_levels	27	0	0.000000	-0.000000	538	231.596894	321.77	411.943106	0.598086
GO:0032200_telomere_organization	27	0	0.000000	-0.000000	538	231.596894	321.77	411.943106	0.598086
GO:0035150_regulation_of_tube_size	27	0	0.000000	-0.000000	538	231.596894	321.77	411.943106	0.598086
GO:0043254_regulation_of_protein_complex_assembly	27	0	0.000000	-0.000000	538	231.596894	321.77	411.943106	0.598086
GO:0044272_sulfur_compound_biosynthetic_process	27	0	0.000000	-0.000000	538	231.596894	321.77	411.943106	0.598086
GO:0050880_regulation_of_blood_vessel_size	27	0	0.000000	-0.000000	538	231.596894	321.77	411.943106	0.598086
GO:0050906_detection_of_stimulus_involved_in_sensory_perception	27	0	0.000000	-0.000000	538	231.596894	321.77	411.943106	0.598086
GO:0051048_negative_regulation_of_secretion	27	0	0.000000	-0.000000	538	231.596894	321.77	411.943106	0.598086
GO:0051092_positive_regulation_of_NF-kappaB_transcription_factor_activity	27	0	0.000000	-0.000000	538	231.596894	321.77	411.943106	0.598086
GO:0051607_defense_response_to_virus	27	0	0.000000	-0.000000	538	231.596894	321.77	411.943106	0.598086
GO:0016568_chromatin_modification	146	0	0.000000	-0.000000	540	234.947343	324.79	414.632657	0.601463
GO:0022008_neurogenesis	146	0	0.000000	-0.000000	540	234.947343	324.79	414.632657	0.601463
GO:0002757_immune_response-activating_signal_transduction	25	0	0.000000	-0.000000	565	264.379804	353.31	442.240196	0.625327
GO:0002764_immune_response-regulating_signal_transduction	25	0	0.000000	-0.000000	565	264.379804	353.31	442.240196	0.625327
GO:0006007_glucose_catabolic_process	25	0	0.000000	-0.000000	565	264.379804	353.31	442.240196	0.625327
GO:0006112_energy_reserve_metabolic_process	25	0	0.000000	-0.000000	565	264.379804	353.31	442.240196	0.625327
GO:0006518_peptide_metabolic_process	25	0	0.000000	-0.000000	565	264.379804	353.31	442.240196	0.625327
GO:0006767_water-soluble_vitamin_metabolic_process	25	0	0.000000	-0.000000	565	264.379804	353.31	442.240196	0.625327
GO:0007127_meiosis_I	25	0	0.000000	-0.000000	565	264.379804	353.31	442.240196	0.625327
GO:0007416_synaptogenesis	25	0	0.000000	-0.000000	565	264.379804	353.31	442.240196	0.625327
GO:0009141_nucleoside_triphosphate_metabolic_process	25	0	0.000000	-0.000000	565	264.379804	353.31	442.240196	0.625327
GO:0010876_lipid_localization	25	0	0.000000	-0.000000	565	264.379804	353.31	442.240196	0.625327
GO:0015711_organic_anion_transport	25	0	0.000000	-0.000000	565	264.379804	353.31	442.240196	0.625327
GO:0019217_regulation_of_fatty_acid_metabolic_process	25	0	0.000000	-0.000000	565	264.379804	353.31	442.240196	0.625327
GO:0019915_lipid_storage	25	0	0.000000	-0.000000	565	264.379804	353.31	442.240196	0.625327
GO:0030168_platelet_activation	25	0	0.000000	-0.000000	565	264.379804	353.31	442.240196	0.625327
GO:0030282_bone_mineralization	25	0	0.000000	-0.000000	565	264.379804	353.31	442.240196	0.625327
GO:0031023_microtubule_organizing_center_organization	25	0	0.000000	-0.000000	565	264.379804	353.31	442.240196	0.625327
GO:0031644_regulation_of_neurological_system_process	25	0	0.000000	-0.000000	565	264.379804	353.31	442.240196	0.625327
GO:0034101_erythrocyte_homeostasis	25	0	0.000000	-0.000000	565	264.379804	353.31	442.240196	0.625327
GO:0042129_regulation_of_T_cell_proliferation	25	0	0.000000	-0.000000	565	264.379804	353.31	442.240196	0.625327
GO:0043087_regulation_of_GTPase_activity	25	0	0.000000	-0.000000	565	264.379804	353.31	442.240196	0.625327
GO:0043624_cellular_protein_complex_disassembly	25	0	0.000000	-0.000000	565	264.379804	353.31	442.240196	0.625327
GO:0043966_histone_H3_acetylation	25	0	0.000000	-0.000000	565	264.379804	353.31	442.240196	0.625327
GO:0045762_positive_regulation_of_adenylate_cyclase_activity	25	0	0.000000	-0.000000	565	264.379804	353.31	442.240196	0.625327
GO:0050678_regulation_of_epithelial_cell_proliferation	25	0	0.000000	-0.000000	565	264.379804	353.31	442.240196	0.625327
GO:0050727_regulation_of_inflammatory_response	25	0	0.000000	-0.000000	565	264.379804	353.31	442.240196	0.625327
GO:0000038_very-long-chain_fatty_acid_metabolic_process	11	0	0.000000	-0.000000	654	358.722243	446.62	534.517757	0.682905
GO:0000272_polysaccharide_catabolic_process	11	0	0.000000	-0.000000	654	358.722243	446.62	534.517757	0.682905
GO:0001570_vasculogenesis	11	0	0.000000	-0.000000	654	358.722243	446.62	534.517757	0.682905
GO:0001836_release_of_cytochrome_c_from_mitochondria	11	0	0.000000	-0.000000	654	358.722243	446.62	534.517757	0.682905
GO:0002285_lymphocyte_activation_during_immune_response	11	0	0.000000	-0.000000	654	358.722243	446.62	534.517757	0.682905
GO:0006094_gluconeogenesis	11	0	0.000000	-0.000000	654	358.722243	446.62	534.517757	0.682905
GO:0006342_chromatin_silencing	11	0	0.000000	-0.000000	654	358.722243	446.62	534.517757	0.682905
GO:0006400_tRNA_modification	11	0	0.000000	-0.000000	654	358.722243	446.62	534.517757	0.682905
GO:0006515_misfolded_or_incompletely_synthesized_protein_catabolic_process	11	0	0.000000	-0.000000	654	358.722243	446.62	534.517757	0.682905
GO:0006706_steroid_catabolic_process	11	0	0.000000	-0.000000	654	358.722243	446.62	534.517757	0.682905
GO:0006749_glutathione_metabolic_process	11	0	0.000000	-0.000000	654	358.722243	446.62	534.517757	0.682905
GO:0006904_vesicle_docking_during_exocytosis	11	0	0.000000	-0.000000	654	358.722243	446.62	534.517757	0.682905
GO:0007076_mitotic_chromosome_condensation	11	0	0.000000	-0.000000	654	358.722243	446.62	534.517757	0.682905
GO:0007090_regulation_of_S_phase_of_mitotic_cell_cycle	11	0	0.000000	-0.000000	654	358.722243	446.62	534.517757	0.682905
GO:0008206_bile_acid_metabolic_process	11	0	0.000000	-0.000000	654	358.722243	446.62	534.517757	0.682905
GO:0008333_endosome_to_lysosome_transport	11	0	0.000000	-0.000000	654	358.722243	446.62	534.517757	0.682905
GO:0009072_aromatic_amino_acid_family_metabolic_process	11	0	0.000000	-0.000000	654	358.722243	446.62	534.517757	0.682905
GO:0009143_nucleoside_triphosphate_catabolic_process	11	0	0.000000	-0.000000	654	358.722243	446.62	534.517757	0.682905
GO:0009247_glycolipid_biosynthetic_process	11	0	0.000000	-0.000000	654	358.722243	446.62	534.517757	0.682905
GO:0009264_deoxyribonucleotide_catabolic_process	11	0	0.000000	-0.000000	654	358.722243	446.62	534.517757	0.682905
GO:0009394_2'-deoxyribonucleotide_metabolic_process	11	0	0.000000	-0.000000	654	358.722243	446.62	534.517757	0.682905
GO:0009395_phospholipid_catabolic_process	11	0	0.000000	-0.000000	654	358.722243	446.62	534.517757	0.682905
GO:0009953_dorsal_ventral_pattern_formation	11	0	0.000000	-0.000000	654	358.722243	446.62	534.517757	0.682905
GO:0010458_exit_from_mitosis	11	0	0.000000	-0.000000	654	358.722243	446.62	534.517757	0.682905
GO:0010469_regulation_of_receptor_activity	11	0	0.000000	-0.000000	654	358.722243	446.62	534.517757	0.682905
GO:0010878_cholesterol_storage	11	0	0.000000	-0.000000	654	358.722243	446.62	534.517757	0.682905
GO:0010907_positive_regulation_of_glucose_metabolic_process	11	0	0.000000	-0.000000	654	358.722243	446.62	534.517757	0.682905
GO:0015804_neutral_amino_acid_transport	11	0	0.000000	-0.000000	654	358.722243	446.62	534.517757	0.682905
GO:0016445_somatic_diversification_of_immunoglobulins	11	0	0.000000	-0.000000	654	358.722243	446.62	534.517757	0.682905
GO:0016575_histone_deacetylation	11	0	0.000000	-0.000000	654	358.722243	446.62	534.517757	0.682905
GO:0018205_peptidyl-lysine_modification	11	0	0.000000	-0.000000	654	358.722243	446.62	534.517757	0.682905
GO:0018958_phenol_metabolic_process	11	0	0.000000	-0.000000	654	358.722243	446.62	534.517757	0.682905
GO:0019692_deoxyribose_phosphate_metabolic_process	11	0	0.000000	-0.000000	654	358.722243	446.62	534.517757	0.682905
GO:0021915_neural_tube_development	11	0	0.000000	-0.000000	654	358.722243	446.62	534.517757	0.682905
GO:0030035_microspike_assembly	11	0	0.000000	-0.000000	654	358.722243	446.62	534.517757	0.682905
GO:0030049_muscle_filament_sliding	11	0	0.000000	-0.000000	654	358.722243	446.62	534.517757	0.682905
GO:0030317_sperm_motility	11	0	0.000000	-0.000000	654	358.722243	446.62	534.517757	0.682905
GO:0030326_embryonic_limb_morphogenesis	11	0	0.000000	-0.000000	654	358.722243	446.62	534.517757	0.682905
GO:0030433_ER-associated_protein_catabolic_process	11	0	0.000000	-0.000000	654	358.722243	446.62	534.517757	0.682905
GO:0031333_negative_regulation_of_protein_complex_assembly	11	0	0.000000	-0.000000	654	358.722243	446.62	534.517757	0.682905
GO:0031343_positive_regulation_of_cell_killing	11	0	0.000000	-0.000000	654	358.722243	446.62	534.517757	0.682905
GO:0031348_negative_regulation_of_defense_response	11	0	0.000000	-0.000000	654	358.722243	446.62	534.517757	0.682905
GO:0031572_G2_M_transition_DNA_damage_checkpoint	11	0	0.000000	-0.000000	654	358.722243	446.62	534.517757	0.682905
GO:0031576_G2_M_transition_checkpoint	11	0	0.000000	-0.000000	654	358.722243	446.62	534.517757	0.682905
GO:0031929_TOR_signaling_pathway	11	0	0.000000	-0.000000	654	358.722243	446.62	534.517757	0.682905
GO:0032088_negative_regulation_of_NF-kappaB_transcription_factor_activity	11	0	0.000000	-0.000000	654	358.722243	446.62	534.517757	0.682905
GO:0032204_regulation_of_telomere_maintenance	11	0	0.000000	-0.000000	654	358.722243	446.62	534.517757	0.682905
GO:0032231_regulation_of_actin_filament_bundle_formation	11	0	0.000000	-0.000000	654	358.722243	446.62	534.517757	0.682905
GO:0032355_response_to_estradiol_stimulus	11	0	0.000000	-0.000000	654	358.722243	446.62	534.517757	0.682905
GO:0032924_activin_receptor_signaling_pathway	11	0	0.000000	-0.000000	654	358.722243	446.62	534.517757	0.682905
GO:0033275_actin-myosin_filament_sliding	11	0	0.000000	-0.000000	654	358.722243	446.62	534.517757	0.682905
GO:0034375_high-density_lipoprotein_particle_remodeling	11	0	0.000000	-0.000000	654	358.722243	446.62	534.517757	0.682905
GO:0034377_plasma_lipoprotein_particle_assembly	11	0	0.000000	-0.000000	654	358.722243	446.62	534.517757	0.682905
GO:0034433_steroid_esterification	11	0	0.000000	-0.000000	654	358.722243	446.62	534.517757	0.682905
GO:0034434_sterol_esterification	11	0	0.000000	-0.000000	654	358.722243	446.62	534.517757	0.682905
GO:0034435_cholesterol_esterification	11	0	0.000000	-0.000000	654	358.722243	446.62	534.517757	0.682905
GO:0035113_embryonic_appendage_morphogenesis	11	0	0.000000	-0.000000	654	358.722243	446.62	534.517757	0.682905
GO:0042278_purine_nucleoside_metabolic_process	11	0	0.000000	-0.000000	654	358.722243	446.62	534.517757	0.682905
GO:0042308_negative_regulation_of_protein_import_into_nucleus	11	0	0.000000	-0.000000	654	358.722243	446.62	534.517757	0.682905
GO:0042354_L-fucose_metabolic_process	11	0	0.000000	-0.000000	654	358.722243	446.62	534.517757	0.682905
GO:0042384_cilium_assembly	11	0	0.000000	-0.000000	654	358.722243	446.62	534.517757	0.682905
GO:0042787_protein_ubiquitination_during_ubiquitin-dependent_protein_catabolic_process	11	0	0.000000	-0.000000	654	358.722243	446.62	534.517757	0.682905
GO:0042992_negative_regulation_of_transcription_factor_import_into_nucleus	11	0	0.000000	-0.000000	654	358.722243	446.62	534.517757	0.682905
GO:0043149_stress_fiber_formation	11	0	0.000000	-0.000000	654	358.722243	446.62	534.517757	0.682905
GO:0043154_negative_regulation_of_caspase_activity	11	0	0.000000	-0.000000	654	358.722243	446.62	534.517757	0.682905
GO:0043524_negative_regulation_of_neuron_apoptosis	11	0	0.000000	-0.000000	654	358.722243	446.62	534.517757	0.682905
GO:0043547_positive_regulation_of_GTPase_activity	11	0	0.000000	-0.000000	654	358.722243	446.62	534.517757	0.682905
GO:0043583_ear_development	11	0	0.000000	-0.000000	654	358.722243	446.62	534.517757	0.682905
GO:0045069_regulation_of_viral_genome_replication	11	0	0.000000	-0.000000	654	358.722243	446.62	534.517757	0.682905
GO:0045076_regulation_of_interleukin-2_biosynthetic_process	11	0	0.000000	-0.000000	654	358.722243	446.62	534.517757	0.682905
GO:0045453_bone_resorption	11	0	0.000000	-0.000000	654	358.722243	446.62	534.517757	0.682905
GO:0045806_negative_regulation_of_endocytosis	11	0	0.000000	-0.000000	654	358.722243	446.62	534.517757	0.682905
GO:0045923_positive_regulation_of_fatty_acid_metabolic_process	11	0	0.000000	-0.000000	654	358.722243	446.62	534.517757	0.682905
GO:0046128_purine_ribonucleoside_metabolic_process	11	0	0.000000	-0.000000	654	358.722243	446.62	534.517757	0.682905
GO:0046504_glycerol_ether_biosynthetic_process	11	0	0.000000	-0.000000	654	358.722243	446.62	534.517757	0.682905
GO:0048284_organelle_fusion	11	0	0.000000	-0.000000	654	358.722243	446.62	534.517757	0.682905
GO:0050680_negative_regulation_of_epithelial_cell_proliferation	11	0	0.000000	-0.000000	654	358.722243	446.62	534.517757	0.682905
GO:0050704_regulation_of_interleukin-1_secretion	11	0	0.000000	-0.000000	654	358.722243	446.62	534.517757	0.682905
GO:0050777_negative_regulation_of_immune_response	11	0	0.000000	-0.000000	654	358.722243	446.62	534.517757	0.682905
GO:0050830_defense_response_to_Gram-positive_bacterium	11	0	0.000000	-0.000000	654	358.722243	446.62	534.517757	0.682905
GO:0050871_positive_regulation_of_B_cell_activation	11	0	0.000000	-0.000000	654	358.722243	446.62	534.517757	0.682905
GO:0050918_positive_chemotaxis	11	0	0.000000	-0.000000	654	358.722243	446.62	534.517757	0.682905
GO:0050996_positive_regulation_of_lipid_catabolic_process	11	0	0.000000	-0.000000	654	358.722243	446.62	534.517757	0.682905
GO:0051043_regulation_of_membrane_protein_ectodomain_proteolysis	11	0	0.000000	-0.000000	654	358.722243	446.62	534.517757	0.682905
GO:0051187_cofactor_catabolic_process	11	0	0.000000	-0.000000	654	358.722243	446.62	534.517757	0.682905
GO:0051453_regulation_of_intracellular_pH	11	0	0.000000	-0.000000	654	358.722243	446.62	534.517757	0.682905
GO:0051668_localization_within_membrane	11	0	0.000000	-0.000000	654	358.722243	446.62	534.517757	0.682905
GO:0065005_protein-lipid_complex_assembly	11	0	0.000000	-0.000000	654	358.722243	446.62	534.517757	0.682905
GO:0070252_actin-mediated_cell_contraction	11	0	0.000000	-0.000000	654	358.722243	446.62	534.517757	0.682905
GO:0008150_biological_process	8160	15	1.000000	0.000000	655	375.917701	458.59	541.262299	0.700137
GO:0044057_regulation_of_system_process	106	0	0.000000	0.000000	656	377.687257	460.12	542.552743	0.701402
GO:0000387_spliceosomal_snRNP_biogenesis	28	0	0.000000	0.000000	681	405.336323	486.53	567.723677	0.714435
GO:0000819_sister_chromatid_segregation	28	0	0.000000	0.000000	681	405.336323	486.53	567.723677	0.714435
GO:0002440_production_of_molecular_mediator_of_immune_response	28	0	0.000000	0.000000	681	405.336323	486.53	567.723677	0.714435
GO:0006304_DNA_modification	28	0	0.000000	0.000000	681	405.336323	486.53	567.723677	0.714435
GO:0006405_RNA_export_from_nucleus	28	0	0.000000	0.000000	681	405.336323	486.53	567.723677	0.714435
GO:0006662_glycerol_ether_metabolic_process	28	0	0.000000	0.000000	681	405.336323	486.53	567.723677	0.714435
GO:0006939_smooth_muscle_contraction	28	0	0.000000	0.000000	681	405.336323	486.53	567.723677	0.714435
GO:0007156_homophilic_cell_adhesion	28	0	0.000000	0.000000	681	405.336323	486.53	567.723677	0.714435
GO:0007281_germ_cell_development	28	0	0.000000	0.000000	681	405.336323	486.53	567.723677	0.714435
GO:0007411_axon_guidance	28	0	0.000000	0.000000	681	405.336323	486.53	567.723677	0.714435
GO:0009062_fatty_acid_catabolic_process	28	0	0.000000	0.000000	681	405.336323	486.53	567.723677	0.714435
GO:0009593_detection_of_chemical_stimulus	28	0	0.000000	0.000000	681	405.336323	486.53	567.723677	0.714435
GO:0010563_negative_regulation_of_phosphorus_metabolic_process	28	0	0.000000	0.000000	681	405.336323	486.53	567.723677	0.714435
GO:0010565_regulation_of_cellular_ketone_metabolic_process	28	0	0.000000	0.000000	681	405.336323	486.53	567.723677	0.714435
GO:0016055_Wnt_receptor_signaling_pathway	28	0	0.000000	0.000000	681	405.336323	486.53	567.723677	0.714435
GO:0018904_organic_ether_metabolic_process	28	0	0.000000	0.000000	681	405.336323	486.53	567.723677	0.714435
GO:0033044_regulation_of_chromosome_organization	28	0	0.000000	0.000000	681	405.336323	486.53	567.723677	0.714435
GO:0045664_regulation_of_neuron_differentiation	28	0	0.000000	0.000000	681	405.336323	486.53	567.723677	0.714435
GO:0045834_positive_regulation_of_lipid_metabolic_process	28	0	0.000000	0.000000	681	405.336323	486.53	567.723677	0.714435
GO:0045936_negative_regulation_of_phosphate_metabolic_process	28	0	0.000000	0.000000	681	405.336323	486.53	567.723677	0.714435
GO:0051349_positive_regulation_of_lyase_activity	28	0	0.000000	0.000000	681	405.336323	486.53	567.723677	0.714435
GO:0051650_establishment_of_vesicle_localization	28	0	0.000000	0.000000	681	405.336323	486.53	567.723677	0.714435
GO:0060402_calcium_ion_transport_into_cytosol	28	0	0.000000	0.000000	681	405.336323	486.53	567.723677	0.714435
GO:0070662_mast_cell_proliferation	28	0	0.000000	0.000000	681	405.336323	486.53	567.723677	0.714435
GO:0070666_regulation_of_mast_cell_proliferation	28	0	0.000000	0.000000	681	405.336323	486.53	567.723677	0.714435
GO:0006974_response_to_DNA_damage_stimulus	234	0	0.000000	0.000000	682	407.503412	488.2	568.896588	0.715836
GO:0006289_nucleotide-excision_repair	45	0	0.000000	0.000000	692	417.460360	497.87	578.279640	0.719465
GO:0006308_DNA_catabolic_process	45	0	0.000000	0.000000	692	417.460360	497.87	578.279640	0.719465
GO:0006368_RNA_elongation_from_RNA_polymerase_II_promoter	45	0	0.000000	0.000000	692	417.460360	497.87	578.279640	0.719465
GO:0006576_biogenic_amine_metabolic_process	45	0	0.000000	0.000000	692	417.460360	497.87	578.279640	0.719465
GO:0006919_activation_of_caspase_activity	45	0	0.000000	0.000000	692	417.460360	497.87	578.279640	0.719465
GO:0016197_endosome_transport	45	0	0.000000	0.000000	692	417.460360	497.87	578.279640	0.719465
GO:0016573_histone_acetylation	45	0	0.000000	0.000000	692	417.460360	497.87	578.279640	0.719465
GO:0034728_nucleosome_organization	45	0	0.000000	0.000000	692	417.460360	497.87	578.279640	0.719465
GO:0048771_tissue_remodeling	45	0	0.000000	0.000000	692	417.460360	497.87	578.279640	0.719465
GO:0051168_nuclear_export	45	0	0.000000	0.000000	692	417.460360	497.87	578.279640	0.719465
GO:0006396_RNA_processing	306	0	0.000000	0.000000	693	418.557061	498.8	579.042939	0.719769
GO:0000226_microtubule_cytoskeleton_organization	86	0	0.000000	0.000000	694	422.203142	501.78	581.356858	0.723026
GO:0006029_proteoglycan_metabolic_process	32	0	0.000000	0.000000	709	439.554341	518.73	597.905659	0.731636
GO:0006446_regulation_of_translational_initiation	32	0	0.000000	0.000000	709	439.554341	518.73	597.905659	0.731636
GO:0006487_protein_amino_acid_N-linked_glycosylation	32	0	0.000000	0.000000	709	439.554341	518.73	597.905659	0.731636
GO:0006839_mitochondrial_transport	32	0	0.000000	0.000000	709	439.554341	518.73	597.905659	0.731636
GO:0008286_insulin_receptor_signaling_pathway	32	0	0.000000	0.000000	709	439.554341	518.73	597.905659	0.731636
GO:0015698_inorganic_anion_transport	32	0	0.000000	0.000000	709	439.554341	518.73	597.905659	0.731636
GO:0015992_proton_transport	32	0	0.000000	0.000000	709	439.554341	518.73	597.905659	0.731636
GO:0030216_keratinocyte_differentiation	32	0	0.000000	0.000000	709	439.554341	518.73	597.905659	0.731636
GO:0031329_regulation_of_cellular_catabolic_process	32	0	0.000000	0.000000	709	439.554341	518.73	597.905659	0.731636
GO:0034623_cellular_macromolecular_complex_disassembly	32	0	0.000000	0.000000	709	439.554341	518.73	597.905659	0.731636
GO:0046578_regulation_of_Ras_protein_signal_transduction	32	0	0.000000	0.000000	709	439.554341	518.73	597.905659	0.731636
GO:0050657_nucleic_acid_transport	32	0	0.000000	0.000000	709	439.554341	518.73	597.905659	0.731636
GO:0050658_RNA_transport	32	0	0.000000	0.000000	709	439.554341	518.73	597.905659	0.731636
GO:0051056_regulation_of_small_GTPase_mediated_signal_transduction	32	0	0.000000	0.000000	709	439.554341	518.73	597.905659	0.731636
GO:0051236_establishment_of_RNA_localization	32	0	0.000000	0.000000	709	439.554341	518.73	597.905659	0.731636
GO:0000019_regulation_of_mitotic_recombination	2	0									
GO:0000022_mitotic_spindle_elongation	2	0									
GO:0000059_protein_import_into_nucleus__docking	2	0									
GO:0000066_mitochondrial_ornithine_transport	2	0									
GO:0000183_chromatin_silencing_at_rDNA	2	0									
GO:0000305_response_to_oxygen_radical	2	0									
GO:0000429_regulation_of_transcription_from_RNA_polymerase_II_promoter_by_carbon_catabolites	2	0									
GO:0000430_regulation_of_transcription_from_RNA_polymerase_II_promoter_by_glucose	2	0									
GO:0000432_positive_regulation_of_transcription_from_RNA_polymerase_II_promoter_by_glucose	2	0									
GO:0000436_positive_regulation_of_transcription_from_RNA_polymerase_II_promoter_by_carbon_catabolites	2	0									
GO:0000460_maturation_of_5.8S_rRNA	2	0									
GO:0000466_maturation_of_5.8S_rRNA_from_tricistronic_rRNA_transcript_(SSU-rRNA__5.8S_rRNA__LSU-rRNA)	2	0									
GO:0000729_DNA_double-strand_break_processing	2	0									
GO:0000733_DNA_strand_renaturation	2	0									
GO:0000920_cell_separation_during_cytokinesis	2	0									
GO:0001101_response_to_acid	2	0									
GO:0001300_chronological_cell_aging	2	0									
GO:0001301_progressive_alteration_of_chromatin_during_cell_aging	2	0									
GO:0001304_progressive_alteration_of_chromatin_during_replicative_cell_aging	2	0									
GO:0001309_age-dependent_telomere_shortening	2	0									
GO:0001507_acetylcholine_catabolic_process_in_synaptic_cleft	2	0									
GO:0001522_pseudouridine_synthesis	2	0									
GO:0001547_antral_ovarian_follicle_growth	2	0									
GO:0001550_ovarian_cumulus_expansion	2	0									
GO:0001556_oocyte_maturation	2	0									
GO:0001562_response_to_protozoan	2	0									
GO:0001582_detection_of_chemical_stimulus_involved_in_sensory_perception_of_sweet_taste	2	0									
GO:0001678_cellular_glucose_homeostasis	2	0									
GO:0001702_gastrulation_with_mouth_forming_second	2	0									
GO:0001736_establishment_of_planar_polarity	2	0									
GO:0001738_morphogenesis_of_a_polarized_epithelium	2	0									
GO:0001756_somitogenesis	2	0									
GO:0001766_membrane_raft_polarization	2	0									
GO:0001780_neutrophil_homeostasis	2	0									
GO:0001781_neutrophil_apoptosis	2	0									
GO:0001825_blastocyst_formation	2	0									
GO:0001829_trophectodermal_cell_differentiation	2	0									
GO:0001840_neural_plate_development	2	0									
GO:0001868_regulation_of_complement_activation__lectin_pathway	2	0									
GO:0001869_negative_regulation_of_complement_activation__lectin_pathway	2	0									
GO:0001880_Mullerian_duct_regression	2	0									
GO:0001885_endothelial_cell_development	2	0									
GO:0001897_cytolysis_by_symbiont_of_host_cells	2	0									
GO:0001907_killing_by_symbiont_of_host_cells	2	0									
GO:0001921_positive_regulation_of_receptor_recycling	2	0									
GO:0001967_suckling_behavior	2	0									
GO:0001975_response_to_amphetamine	2	0									
GO:0002003_angiotensin_maturation	2	0									
GO:0002016_regulation_of_blood_volume_by_renin-angiotensin	2	0									
GO:0002032_desensitization_of_G-protein_coupled_receptor_protein_signaling_pathway_by_arrestin	2	0									
GO:0002090_regulation_of_receptor_internalization	2	0									
GO:0002092_positive_regulation_of_receptor_internalization	2	0									
GO:0002227_innate_immune_response_in_mucosa	2	0									
GO:0002248_connective_tissue_replacement_during_inflammatory_response	2	0									
GO:0002254_kinin_cascade	2	0									
GO:0002275_myeloid_cell_activation_during_immune_response	2	0									
GO:0002281_macrophage_activation_during_immune_response	2	0									
GO:0002291_T_cell_activation_via_T_cell_receptor_contact_with_antigen_bound_to_MHC_molecule_on_antigen_presenting_cell	2	0									
GO:0002353_plasma_kallikrein-kinin_cascade	2	0									
GO:0002378_immunoglobulin_biosynthetic_process	2	0									
GO:0002384_hepatic_immune_response	2	0									
GO:0002385_mucosal_immune_response	2	0									
GO:0002507_tolerance_induction	2	0									
GO:0002532_production_of_molecular_mediator_of_acute_inflammatory_response	2	0									
GO:0002536_respiratory_burst_during_acute_inflammatory_response	2	0									
GO:0002542_Factor_XII_activation	2	0									
GO:0002548_monocyte_chemotaxis	2	0									
GO:0002643_regulation_of_tolerance_induction	2	0									
GO:0002645_positive_regulation_of_tolerance_induction	2	0									
GO:0002675_positive_regulation_of_acute_inflammatory_response	2	0									
GO:0002679_respiratory_burst_during_defense_response	2	0									
GO:0002704_negative_regulation_of_leukocyte_mediated_immunity	2	0									
GO:0002707_negative_regulation_of_lymphocyte_mediated_immunity	2	0									
GO:0002710_negative_regulation_of_T_cell_mediated_immunity	2	0									
GO:0002714_positive_regulation_of_B_cell_mediated_immunity	2	0									
GO:0002820_negative_regulation_of_adaptive_immune_response	2	0									
GO:0002823_negative_regulation_of_adaptive_immune_response_based_on_somatic_recombination_of_immune_receptors_built_from_immunoglobulin_superfamily_domains	2	0									
GO:0002891_positive_regulation_of_immunoglobulin_mediated_immune_response	2	0									
GO:0003057_regulation_of_the_force_of_heart_contraction_by_chemical_signal	2	0									
GO:0003078_regulation_of_natriuresis	2	0									
GO:0006005_L-fucose_biosynthetic_process	2	0									
GO:0006011_UDP-glucose_metabolic_process	2	0									
GO:0006030_chitin_metabolic_process	2	0									
GO:0006032_chitin_catabolic_process	2	0									
GO:0006046_N-acetylglucosamine_catabolic_process	2	0									
GO:0006047_UDP-N-acetylglucosamine_metabolic_process	2	0									
GO:0006054_N-acetylneuraminate_metabolic_process	2	0									
GO:0006063_uronic_acid_metabolic_process	2	0									
GO:0006122_mitochondrial_electron_transport__ubiquinol_to_cytochrome_c	2	0									
GO:0006184_GTP_catabolic_process	2	0									
GO:0006208_pyrimidine_base_catabolic_process	2	0									
GO:0006210_thymine_catabolic_process	2	0									
GO:0006212_uracil_catabolic_process	2	0									
GO:0006264_mitochondrial_DNA_replication	2	0									
GO:0006307_DNA_dealkylation	2	0									
GO:0006335_DNA_replication-dependent_nucleosome_assembly	2	0									
GO:0006345_loss_of_chromatin_silencing	2	0									
GO:0006370_mRNA_capping	2	0									
GO:0006398_histone_mRNA_3'-end_processing	2	0									
GO:0006410_transcription__RNA-dependent	2	0									
GO:0006422_aspartyl-tRNA_aminoacylation	2	0									
GO:0006465_signal_peptide_processing	2	0									
GO:0006475_internal_protein_amino_acid_acetylation	2	0									
GO:0006478_peptidyl-tyrosine_sulfation	2	0									
GO:0006481_C-terminal_protein_amino_acid_methylation	2	0									
GO:0006488_dolichol-linked_oligosaccharide_biosynthetic_process	2	0									
GO:0006498_N-terminal_protein_lipidation	2	0									
GO:0006517_protein_deglycosylation	2	0									
GO:0006521_regulation_of_cellular_amino_acid_metabolic_process	2	0									
GO:0006537_glutamate_biosynthetic_process	2	0									
GO:0006540_glutamate_decarboxylation_to_succinate	2	0									
GO:0006541_glutamine_metabolic_process	2	0									
GO:0006551_leucine_metabolic_process	2	0									
GO:0006552_leucine_catabolic_process	2	0									
GO:0006561_proline_biosynthetic_process	2	0									
GO:0006569_tryptophan_catabolic_process	2	0									
GO:0006581_acetylcholine_catabolic_process	2	0									
GO:0006582_melanin_metabolic_process	2	0									
GO:0006583_melanin_biosynthetic_process_from_tyrosine	2	0									
GO:0006601_creatine_biosynthetic_process	2	0									
GO:0006608_snRNP_protein_import_into_nucleus	2	0									
GO:0006651_diacylglycerol_biosynthetic_process	2	0									
GO:0006679_glucosylceramide_biosynthetic_process	2	0									
GO:0006681_galactosylceramide_metabolic_process	2	0									
GO:0006685_sphingomyelin_catabolic_process	2	0									
GO:0006702_androgen_biosynthetic_process	2	0									
GO:0006703_estrogen_biosynthetic_process	2	0									
GO:0006710_androgen_catabolic_process	2	0									
GO:0006738_nicotinamide_riboside_catabolic_process	2	0									
GO:0006772_thiamin_metabolic_process	2	0									
GO:0006780_uroporphyrinogen_III_biosynthetic_process	2	0									
GO:0006784_heme_a_biosynthetic_process	2	0									
GO:0006824_cobalt_ion_transport	2	0									
GO:0006828_manganese_ion_transport	2	0									
GO:0006880_intracellular_sequestering_of_iron_ion	2	0									
GO:0006883_cellular_sodium_ion_homeostasis	2	0									
GO:0006924_activation-induced_cell_death_of_T_cells	2	0									
GO:0006972_hyperosmotic_response	2	0									
GO:0006975_DNA_damage_induced_protein_phosphorylation	2	0									
GO:0006982_response_to_lipid_hydroperoxide	2	0									
GO:0006998_nuclear_envelope_organization	2	0									
GO:0007021_tubulin_complex_assembly	2	0									
GO:0007023_post-chaperonin_tubulin_folding_pathway	2	0									
GO:0007063_regulation_of_sister_chromatid_cohesion	2	0									
GO:0007079_mitotic_chromosome_movement_towards_spindle_pole	2	0									
GO:0007095_mitotic_cell_cycle_G2_M_transition_DNA_damage_checkpoint	2	0									
GO:0007128_meiotic_prophase_I	2	0									
GO:0007141_male_meiosis_I	2	0									
GO:0007143_female_meiosis	2	0									
GO:0007191_activation_of_adenylate_cyclase_activity_by_dopamine_receptor_signaling_pathway	2	0									
GO:0007206_activation_of_phospholipase_C_activity_by_metabotropic_glutamate_receptor_signaling_pathway	2	0									
GO:0007231_osmosensory_signaling_pathway	2	0									
GO:0007262_STAT_protein_nuclear_translocation	2	0									
GO:0007290_spermatid_nucleus_elongation	2	0									
GO:0007308_oocyte_construction	2	0									
GO:0007309_oocyte_axis_specification	2	0									
GO:0007341_penetration_of_zona_pellucida	2	0									
GO:0007379_segment_specification	2	0									
GO:0007418_ventral_midline_development	2	0									
GO:0007442_hindgut_morphogenesis	2	0									
GO:0007492_endoderm_development	2	0									
GO:0007525_somatic_muscle_development	2	0									
GO:0007549_dosage_compensation	2	0									
GO:0007628_adult_walking_behavior	2	0									
GO:0008216_spermidine_metabolic_process	2	0									
GO:0008306_associative_learning	2	0									
GO:0008582_regulation_of_synaptic_growth_at_neuromuscular_junction	2	0									
GO:0008593_regulation_of_Notch_signaling_pathway	2	0									
GO:0008608_attachment_of_spindle_microtubules_to_kinetochore	2	0									
GO:0008616_queuosine_biosynthetic_process	2	0									
GO:0008618_7-methylguanosine_metabolic_process	2	0									
GO:0008653_lipopolysaccharide_metabolic_process	2	0									
GO:0009051_pentose-phosphate_shunt__oxidative_branch	2	0									
GO:0009082_branched_chain_family_amino_acid_biosynthetic_process	2	0									
GO:0009103_lipopolysaccharide_biosynthetic_process	2	0									
GO:0009120_deoxyribonucleoside_metabolic_process	2	0									
GO:0009134_nucleoside_diphosphate_catabolic_process	2	0									
GO:0009162_deoxyribonucleoside_monophosphate_metabolic_process	2	0									
GO:0009191_ribonucleoside_diphosphate_catabolic_process	2	0									
GO:0009263_deoxyribonucleotide_biosynthetic_process	2	0									
GO:0009439_cyanate_metabolic_process	2	0									
GO:0009440_cyanate_catabolic_process	2	0									
GO:0009448_gamma-aminobutyric_acid_metabolic_process	2	0									
GO:0009450_gamma-aminobutyric_acid_catabolic_process	2	0									
GO:0009452_RNA_capping	2	0									
GO:0009586_rhodopsin_mediated_phototransduction	2	0									
GO:0009597_detection_of_virus	2	0									
GO:0009602_detection_of_symbiont	2	0									
GO:0009608_response_to_symbiont	2	0									
GO:0009649_entrainment_of_circadian_clock	2	0									
GO:0009651_response_to_salt_stress	2	0									
GO:0009756_carbohydrate_mediated_signaling	2	0									
GO:0010042_response_to_manganese_ion	2	0									
GO:0010155_regulation_of_proton_transport	2	0									
GO:0010216_maintenance_of_DNA_methylation	2	0									
GO:0010248_establishment_or_maintenance_of_transmembrane_electrochemical_gradient	2	0									
GO:0010389_regulation_of_G2_M_transition_of_mitotic_cell_cycle	2	0									
GO:0010459_negative_regulation_of_heart_rate	2	0									
GO:0010470_regulation_of_gastrulation	2	0									
GO:0010506_regulation_of_autophagy	2	0									
GO:0010511_regulation_of_phosphatidylinositol_biosynthetic_process	2	0									
GO:0010512_negative_regulation_of_phosphatidylinositol_biosynthetic_process	2	0									
GO:0010519_negative_regulation_of_phospholipase_activity	2	0									
GO:0010523_negative_regulation_of_calcium_ion_transport_into_cytosol	2	0									
GO:0010533_regulation_of_activation_of_Janus_kinase_activity	2	0									
GO:0010536_positive_regulation_of_activation_of_Janus_kinase_activity	2	0									
GO:0010614_negative_regulation_of_cardiac_muscle_hypertrophy	2	0									
GO:0010616_negative_regulation_of_cardiac_muscle_adaptation	2	0									
GO:0010640_regulation_of_platelet-derived_growth_factor_receptor_signaling_pathway	2	0									
GO:0010641_positive_regulation_of_platelet-derived_growth_factor_receptor_signaling_pathway	2	0									
GO:0010815_bradykinin_catabolic_process	2	0									
GO:0010818_T_cell_chemotaxis	2	0									
GO:0010819_regulation_of_T_cell_chemotaxis	2	0									
GO:0010820_positive_regulation_of_T_cell_chemotaxis	2	0									
GO:0010866_regulation_of_triglyceride_biosynthetic_process	2	0									
GO:0010867_positive_regulation_of_triglyceride_biosynthetic_process	2	0									
GO:0010881_regulation_of_cardiac_muscle_contraction_by_regulation_of_the_release_of_sequestered_calcium_ion	2	0									
GO:0010882_regulation_of_cardiac_muscle_contraction_by_calcium_ion_signaling	2	0									
GO:0010908_regulation_of_heparan_sulfate_proteoglycan_biosynthetic_process	2	0									
GO:0010909_positive_regulation_of_heparan_sulfate_proteoglycan_biosynthetic_process	2	0									
GO:0010949_negative_regulation_of_intestinal_phytosterol_absorption	2	0									
GO:0010954_positive_regulation_of_protein_maturation_by_peptide_bond_cleavage	2	0									
GO:0010979_regulation_of_vitamin_D_24-hydroxylase_activity	2	0									
GO:0010980_positive_regulation_of_vitamin_D_24-hydroxylase_activity	2	0									
GO:0010982_regulation_of_high-density_lipoprotein_particle_clearance	2	0									
GO:0014002_astrocyte_development	2	0									
GO:0014013_regulation_of_gliogenesis	2	0									
GO:0014014_negative_regulation_of_gliogenesis	2	0									
GO:0014037_Schwann_cell_differentiation	2	0									
GO:0014044_Schwann_cell_development	2	0									
GO:0014072_response_to_isoquinoline_alkaloid	2	0									
GO:0014074_response_to_purine	2	0									
GO:0014741_negative_regulation_of_muscle_hypertrophy	2	0									
GO:0014745_negative_regulation_of_muscle_adaptation	2	0									
GO:0014819_regulation_of_skeletal_muscle_contraction	2	0									
GO:0014911_positive_regulation_of_smooth_muscle_cell_migration	2	0									
GO:0015677_copper_ion_import	2	0									
GO:0015691_cadmium_ion_transport	2	0									
GO:0015732_prostaglandin_transport	2	0									
GO:0015788_UDP-N-acetylglucosamine_transport	2	0									
GO:0015793_glycerol_transport	2	0									
GO:0015801_aromatic_amino_acid_transport	2	0									
GO:0015808_L-alanine_transport	2	0									
GO:0015822_ornithine_transport	2	0									
GO:0015824_proline_transport	2	0									
GO:0015825_L-serine_transport	2	0									
GO:0015860_purine_nucleoside_transport	2	0									
GO:0015870_acetylcholine_transport	2	0									
GO:0015871_choline_transport	2	0									
GO:0015893_drug_transport	2	0									
GO:0015920_lipopolysaccharide_transport	2	0									
GO:0015936_coenzyme_A_metabolic_process	2	0									
GO:0015939_pantothenate_metabolic_process	2	0									
GO:0015942_formate_metabolic_process	2	0									
GO:0015988_energy_coupled_proton_transport__against_electrochemical_gradient	2	0									
GO:0015991_ATP_hydrolysis_coupled_proton_transport	2	0									
GO:0015993_molecular_hydrogen_transport	2	0									
GO:0016075_rRNA_catabolic_process	2	0									
GO:0016080_synaptic_vesicle_targeting	2	0									
GO:0016090_prenol_metabolic_process	2	0									
GO:0016093_polyprenol_metabolic_process	2	0									
GO:0016233_telomere_capping	2	0									
GO:0016264_gap_junction_assembly	2	0									
GO:0016266_O-glycan_processing	2	0									
GO:0016322_neuron_remodeling	2	0									
GO:0016482_cytoplasmic_transport	2	0									
GO:0016557_peroxisome_membrane_biogenesis	2	0									
GO:0016561_protein_import_into_peroxisome_matrix__translocation	2	0									
GO:0016973_poly(A)+_mRNA_export_from_nucleus	2	0									
GO:0017004_cytochrome_complex_assembly	2	0									
GO:0017055_negative_regulation_of_transcriptional_preinitiation_complex_assembly	2	0									
GO:0017145_stem_cell_division	2	0									
GO:0017158_regulation_of_calcium_ion-dependent_exocytosis	2	0									
GO:0017182_peptidyl-diphthamide_metabolic_process	2	0									
GO:0017183_peptidyl-diphthamide_biosynthetic_process_from_peptidyl-histidine	2	0									
GO:0018198_peptidyl-cysteine_modification	2	0									
GO:0018202_peptidyl-histidine_modification	2	0									
GO:0018282_metal_incorporation_into_metallo-sulfur_cluster	2	0									
GO:0018283_iron_incorporation_into_metallo-sulfur_cluster	2	0									
GO:0018347_protein_amino_acid_farnesylation	2	0									
GO:0018410_peptide_or_protein_carboxyl-terminal_blocking	2	0									
GO:0019042_latent_virus_infection	2	0									
GO:0019046_reactivation_of_latent_virus	2	0									
GO:0019049_evasion_of_host_defenses_by_virus	2	0									
GO:0019076_release_of_virus_from_host	2	0									
GO:0019348_dolichol_metabolic_process	2	0									
GO:0019359_nicotinamide_nucleotide_biosynthetic_process	2	0									
GO:0019363_pyridine_nucleotide_biosynthetic_process	2	0									
GO:0019374_galactolipid_metabolic_process	2	0									
GO:0019459_glutamate_deamidation	2	0									
GO:0019509_methionine_salvage	2	0									
GO:0019530_taurine_metabolic_process	2	0									
GO:0019532_oxalate_transport	2	0									
GO:0019585_glucuronate_metabolic_process	2	0									
GO:0019605_butyrate_metabolic_process	2	0									
GO:0019626_short-chain_fatty_acid_catabolic_process	2	0									
GO:0019730_antimicrobial_humoral_response	2	0									
GO:0019731_antibacterial_humoral_response	2	0									
GO:0019805_quinolinate_biosynthetic_process	2	0									
GO:0019836_hemolysis_by_symbiont_of_host_erythrocytes	2	0									
GO:0019860_uracil_metabolic_process	2	0									
GO:0019896_axon_transport_of_mitochondrion	2	0									
GO:0019919_peptidyl-arginine_methylation__to_asymmetrical-dimethyl_arginine	2	0									
GO:0021511_spinal_cord_patterning	2	0									
GO:0021513_spinal_cord_dorsal_ventral_patterning	2	0									
GO:0021517_ventral_spinal_cord_development	2	0									
GO:0021545_cranial_nerve_development	2	0									
GO:0021587_cerebellum_morphogenesis	2	0									
GO:0021675_nerve_development	2	0									
GO:0021695_cerebellar_cortex_development	2	0									
GO:0021696_cerebellar_cortex_morphogenesis	2	0									
GO:0021795_cerebral_cortex_cell_migration	2	0									
GO:0021826_substrate-independent_telencephalic_tangential_migration	2	0									
GO:0021830_interneuron_migration_from_the_subpallium_to_the_cortex	2	0									
GO:0021843_substrate-independent_telencephalic_tangential_interneuron_migration	2	0									
GO:0021853_cerebral_cortex_GABAergic_interneuron_migration	2	0									
GO:0021892_cerebral_cortex_GABAergic_interneuron_differentiation	2	0									
GO:0021894_cerebral_cortex_GABAergic_interneuron_development	2	0									
GO:0021895_cerebral_cortex_neuron_differentiation	2	0									
GO:0021910_smoothened_signaling_pathway_involved_in_ventral_spinal_cord_patterning	2	0									
GO:0022011_myelination_in_the_peripheral_nervous_system	2	0									
GO:0022605_oogenesis_stage	2	0									
GO:0030150_protein_import_into_mitochondrial_matrix	2	0									
GO:0030185_nitric_oxide_transport	2	0									
GO:0030202_heparin_metabolic_process	2	0									
GO:0030205_dermatan_sulfate_metabolic_process	2	0									
GO:0030208_dermatan_sulfate_biosynthetic_process	2	0									
GO:0030210_heparin_biosynthetic_process	2	0									
GO:0030264_nuclear_fragmentation_during_apoptosis	2	0									
GO:0030300_regulation_of_intestinal_cholesterol_absorption	2	0									
GO:0030311_poly-N-acetyllactosamine_biosynthetic_process	2	0									
GO:0030318_melanocyte_differentiation	2	0									
GO:0030321_transepithelial_chloride_transport	2	0									
GO:0030490_maturation_of_SSU-rRNA	2	0									
GO:0030505_inorganic_diphosphate_transport	2	0									
GO:0030513_positive_regulation_of_BMP_signaling_pathway	2	0									
GO:0030540_female_genitalia_development	2	0									
GO:0030575_nuclear_body_organization	2	0									
GO:0030578_PML_body_organization	2	0									
GO:0030815_negative_regulation_of_cAMP_metabolic_process	2	0									
GO:0030818_negative_regulation_of_cAMP_biosynthetic_process	2	0									
GO:0030889_negative_regulation_of_B_cell_proliferation	2	0									
GO:0030901_midbrain_development	2	0									
GO:0030916_otic_vesicle_formation	2	0									
GO:0030949_positive_regulation_of_vascular_endothelial_growth_factor_receptor_signaling_pathway	2	0									
GO:0030951_establishment_or_maintenance_of_microtubule_cytoskeleton_polarity	2	0									
GO:0030952_establishment_or_maintenance_of_cytoskeleton_polarity	2	0									
GO:0030997_regulation_of_centriole-centriole_cohesion	2	0									
GO:0031000_response_to_caffeine	2	0									
GO:0031061_negative_regulation_of_histone_methylation	2	0									
GO:0031062_positive_regulation_of_histone_methylation	2	0									
GO:0031122_cytoplasmic_microtubule_organization	2	0									
GO:0031294_lymphocyte_costimulation	2	0									
GO:0031295_T_cell_costimulation	2	0									
GO:0031297_replication_fork_processing	2	0									
GO:0031440_regulation_of_mRNA_3'-end_processing	2	0									
GO:0031452_negative_regulation_of_heterochromatin_formation	2	0									
GO:0031508_centromeric_heterochromatin_formation	2	0									
GO:0031536_positive_regulation_of_exit_from_mitosis	2	0									
GO:0031573_intra-S_DNA_damage_checkpoint	2	0									
GO:0031580_membrane_raft_distribution	2	0									
GO:0031641_regulation_of_myelination	2	0									
GO:0031642_negative_regulation_of_myelination	2	0									
GO:0031664_regulation_of_lipopolysaccharide-mediated_signaling_pathway	2	0									
GO:0031665_negative_regulation_of_lipopolysaccharide-mediated_signaling_pathway	2	0									
GO:0031936_negative_regulation_of_chromatin_silencing	2	0									
GO:0032069_regulation_of_nuclease_activity	2	0									
GO:0032096_negative_regulation_of_response_to_food	2	0									
GO:0032099_negative_regulation_of_appetite	2	0									
GO:0032201_telomere_maintenance_via_semi-conservative_replication	2	0									
GO:0032212_positive_regulation_of_telomere_maintenance_via_telomerase	2	0									
GO:0032213_regulation_of_telomere_maintenance_via_semi-conservative_replication	2	0									
GO:0032214_negative_regulation_of_telomere_maintenance_via_semi-conservative_replication	2	0									
GO:0032225_regulation_of_synaptic_transmission__dopaminergic	2	0									
GO:0032228_regulation_of_synaptic_transmission__GABAergic	2	0									
GO:0032236_positive_regulation_of_calcium_ion_transport_via_store-operated_calcium_channel_activity	2	0									
GO:0032237_activation_of_store-operated_calcium_channel_activity	2	0									
GO:0032292_ensheathment_of_axons_in_the_peripheral_nervous_system	2	0									
GO:0032303_regulation_of_icosanoid_secretion	2	0									
GO:0032305_positive_regulation_of_icosanoid_secretion	2	0									
GO:0032306_regulation_of_prostaglandin_secretion	2	0									
GO:0032308_positive_regulation_of_prostaglandin_secretion	2	0									
GO:0032310_prostaglandin_secretion	2	0									
GO:0032328_alanine_transport	2	0									
GO:0032329_serine_transport	2	0									
GO:0032344_regulation_of_aldosterone_metabolic_process	2	0									
GO:0032417_positive_regulation_of_sodium:hydrogen_antiporter_activity	2	0									
GO:0032435_negative_regulation_of_proteasomal_ubiquitin-dependent_protein_catabolic_process	2	0									
GO:0032506_cytokinetic_process	2	0									
GO:0032510_endosome_to_lysosome_transport_via_multivesicular_body_sorting_pathway	2	0									
GO:0032512_regulation_of_protein_phosphatase_type_2B_activity	2	0									
GO:0032513_negative_regulation_of_protein_phosphatase_type_2B_activity	2	0									
GO:0032516_positive_regulation_of_phosphoprotein_phosphatase_activity	2	0									
GO:0032525_somite_rostral_caudal_axis_specification	2	0									
GO:0032620_interleukin-17_production	2	0									
GO:0032634_interleukin-5_production	2	0									
GO:0032645_regulation_of_granulocyte_macrophage_colony-stimulating_factor_production	2	0									
GO:0032656_regulation_of_interleukin-13_production	2	0									
GO:0032660_regulation_of_interleukin-17_production	2	0									
GO:0032674_regulation_of_interleukin-5_production	2	0									
GO:0032689_negative_regulation_of_interferon-gamma_production	2	0									
GO:0032691_negative_regulation_of_interleukin-1_beta_production	2	0									
GO:0032692_negative_regulation_of_interleukin-1_production	2	0									
GO:0032733_positive_regulation_of_interleukin-10_production	2	0									
GO:0032740_positive_regulation_of_interleukin-17_production	2	0									
GO:0032802_low-density_lipoprotein_receptor_catabolic_process	2	0									
GO:0032803_regulation_of_low-density_lipoprotein_receptor_catabolic_process	2	0									
GO:0032814_regulation_of_natural_killer_cell_activation	2	0									
GO:0032816_positive_regulation_of_natural_killer_cell_activation	2	0									
GO:0032863_activation_of_Rac_GTPase_activity	2	0									
GO:0032892_positive_regulation_of_organic_acid_transport	2	0									
GO:0032897_negative_regulation_of_viral_transcription	2	0									
GO:0032898_neurotrophin_production	2	0									
GO:0032902_nerve_growth_factor_production	2	0									
GO:0032966_negative_regulation_of_collagen_biosynthetic_process	2	0									
GO:0032971_regulation_of_muscle_filament_sliding	2	0									
GO:0033003_regulation_of_mast_cell_activation	2	0									
GO:0033005_positive_regulation_of_mast_cell_activation	2	0									
GO:0033033_negative_regulation_of_myeloid_cell_apoptosis	2	0									
GO:0033034_positive_regulation_of_myeloid_cell_apoptosis	2	0									
GO:0033144_negative_regulation_of_steroid_hormone_receptor_signaling_pathway	2	0									
GO:0033194_response_to_hydroperoxide	2	0									
GO:0033364_mast_cell_secretory_granule_organization	2	0									
GO:0033567_DNA_replication__Okazaki_fragment_processing	2	0									
GO:0033598_mammary_gland_epithelial_cell_proliferation	2	0									
GO:0033599_regulation_of_mammary_gland_epithelial_cell_proliferation	2	0									
GO:0033603_positive_regulation_of_dopamine_secretion	2	0									
GO:0033615_mitochondrial_proton-transporting_ATP_synthase_complex_assembly	2	0									
GO:0033630_positive_regulation_of_cell_adhesion_mediated_by_integrin	2	0									
GO:0033632_regulation_of_cell-cell_adhesion_mediated_by_integrin	2	0									
GO:0033861_negative_regulation_of_NAD(P)H_oxidase_activity	2	0									
GO:0033864_positive_regulation_of_NAD(P)H_oxidase_activity	2	0									
GO:0034113_heterotypic_cell-cell_adhesion	2	0									
GO:0034114_regulation_of_heterotypic_cell-cell_adhesion	2	0									
GO:0034121_regulation_of_toll-like_receptor_signaling_pathway	2	0									
GO:0034134_toll-like_receptor_2_signaling_pathway	2	0									
GO:0034214_protein_hexamerization	2	0									
GO:0034259_negative_regulation_of_Rho_GTPase_activity	2	0									
GO:0034260_negative_regulation_of_GTPase_activity	2	0									
GO:0034261_negative_regulation_of_Ras_GTPase_activity	2	0									
GO:0034331_cell_junction_maintenance	2	0									
GO:0034392_negative_regulation_of_smooth_muscle_cell_apoptosis	2	0									
GO:0034418_urate_biosynthetic_process	2	0									
GO:0034441_plasma_lipoprotein_oxidation	2	0									
GO:0034444_regulation_of_plasma_lipoprotein_oxidation	2	0									
GO:0034445_negative_regulation_of_plasma_lipoprotein_oxidation	2	0									
GO:0034616_response_to_laminar_fluid_shear_stress	2	0									
GO:0034619_cellular_chaperone-mediated_protein_complex_assembly	2	0									
GO:0034638_phosphatidylcholine_catabolic_process	2	0									
GO:0034644_cellular_response_to_UV	2	0									
GO:0034650_cortisol_metabolic_process	2	0									
GO:0034651_cortisol_biosynthetic_process	2	0									
GO:0034723_DNA_replication-dependent_nucleosome_organization	2	0									
GO:0034970_histone_H3-R2_methylation	2	0									
GO:0035025_positive_regulation_of_Rho_protein_signal_transduction	2	0									
GO:0035039_male_pronucleus_formation	2	0									
GO:0035050_embryonic_heart_tube_development	2	0									
GO:0035058_sensory_cilium_assembly	2	0									
GO:0035117_embryonic_arm_morphogenesis	2	0									
GO:0035140_arm_morphogenesis	2	0									
GO:0035162_embryonic_hemopoiesis	2	0									
GO:0035247_peptidyl-arginine_omega-N-methylation	2	0									
GO:0035279_gene_silencing_by_miRNA__mRNA_cleavage	2	0									
GO:0035305_negative_regulation_of_dephosphorylation	2	0									
GO:0035308_negative_regulation_of_protein_amino_acid_dephosphorylation	2	0									
GO:0042062_long-term_strengthening_of_neuromuscular_junction	2	0									
GO:0042097_interleukin-4_biosynthetic_process	2	0									
GO:0042167_heme_catabolic_process	2	0									
GO:0042222_interleukin-1_biosynthetic_process	2	0									
GO:0042231_interleukin-13_biosynthetic_process	2	0									
GO:0042321_negative_regulation_of_circadian_sleep_wake_cycle__sleep	2	0									
GO:0042322_negative_regulation_of_circadian_sleep_wake_cycle__REM_sleep	2	0									
GO:0042335_cuticle_development	2	0									
GO:0042339_keratan_sulfate_metabolic_process	2	0									
GO:0042350_GDP-L-fucose_biosynthetic_process	2	0									
GO:0042351_'de_novo'_GDP-L-fucose_biosynthetic_process	2	0									
GO:0042353_fucose_biosynthetic_process	2	0									
GO:0042396_phosphagen_biosynthetic_process	2	0									
GO:0042407_cristae_formation	2	0									
GO:0042414_epinephrine_metabolic_process	2	0									
GO:0042415_norepinephrine_metabolic_process	2	0									
GO:0042436_indole_derivative_catabolic_process	2	0									
GO:0042438_melanin_biosynthetic_process	2	0									
GO:0042481_regulation_of_odontogenesis	2	0									
GO:0042501_serine_phosphorylation_of_STAT_protein	2	0									
GO:0042508_tyrosine_phosphorylation_of_Stat1_protein	2	0									
GO:0042510_regulation_of_tyrosine_phosphorylation_of_Stat1_protein	2	0									
GO:0042511_positive_regulation_of_tyrosine_phosphorylation_of_Stat1_protein	2	0									
GO:0042536_negative_regulation_of_tumor_necrosis_factor_biosynthetic_process	2	0									
GO:0042634_regulation_of_hair_cycle	2	0									
GO:0042754_negative_regulation_of_circadian_rhythm	2	0									
GO:0042776_mitochondrial_ATP_synthesis_coupled_proton_transport	2	0									
GO:0042816_vitamin_B6_metabolic_process	2	0									
GO:0042819_vitamin_B6_biosynthetic_process	2	0									
GO:0042832_defense_response_to_protozoan	2	0									
GO:0043000_Golgi_to_plasma_membrane_CFTR_protein_transport	2	0									
GO:0043006_activation_of_phospholipase_A2_activity_by_calcium-mediated_signaling	2	0									
GO:0043011_myeloid_dendritic_cell_differentiation	2	0									
GO:0043031_negative_regulation_of_macrophage_activation	2	0									
GO:0043045_DNA_methylation_during_embryonic_development	2	0									
GO:0043101_purine_salvage	2	0									
GO:0043102_amino_acid_salvage	2	0									
GO:0043137_DNA_replication__removal_of_RNA_primer	2	0									
GO:0043162_ubiquitin-dependent_protein_catabolic_process_via_the_multivesicular_body_sorting_pathway	2	0									
GO:0043163_cell_envelope_organization	2	0									
GO:0043243_positive_regulation_of_protein_complex_disassembly	2	0									
GO:0043266_regulation_of_potassium_ion_transport	2	0									
GO:0043278_response_to_morphine	2	0									
GO:0043297_apical_junction_assembly	2	0									
GO:0043400_cortisol_secretion	2	0									
GO:0043476_pigment_accumulation	2	0									
GO:0043482_cellular_pigment_accumulation	2	0									
GO:0043490_malate-aspartate_shuttle	2	0									
GO:0043508_negative_regulation_of_JUN_kinase_activity	2	0									
GO:0043516_regulation_of_DNA_damage_response__signal_transduction_by_p53_class_mediator	2	0									
GO:0043569_negative_regulation_of_insulin-like_growth_factor_receptor_signaling_pathway	2	0									
GO:0043619_regulation_of_transcription_from_RNA_polymerase_II_promoter_in_response_to_oxidative_stress	2	0									
GO:0043628_ncRNA_3'-end_processing	2	0									
GO:0043653_mitochondrial_fragmentation_during_apoptosis	2	0									
GO:0043903_regulation_of_symbiosis__encompassing_mutualism_through_parasitism	2	0									
GO:0043932_ossification_involved_in_bone_remodeling	2	0									
GO:0043954_cellular_component_maintenance	2	0									
GO:0043985_histone_H4-R3_methylation	2	0									
GO:0044004_disruption_by_symbiont_of_host_cells	2	0									
GO:0044030_regulation_of_DNA_methylation	2	0									
GO:0044036_cell_wall_macromolecule_metabolic_process	2	0									
GO:0044058_regulation_of_digestive_system_process	2	0									
GO:0044062_regulation_of_excretion	2	0									
GO:0044091_membrane_biogenesis	2	0									
GO:0044413_avoidance_of_host_defenses	2	0									
GO:0044415_evasion_or_tolerance_of_host_defenses	2	0									
GO:0045002_double-strand_break_repair_via_single-strand_annealing	2	0									
GO:0045005_maintenance_of_fidelity_during_DNA-dependent_DNA_replication	2	0									
GO:0045019_negative_regulation_of_nitric_oxide_biosynthetic_process	2	0									
GO:0045046_protein_import_into_peroxisome_membrane	2	0									
GO:0045059_positive_thymic_T_cell_selection	2	0									
GO:0045066_regulatory_T_cell_differentiation	2	0									
GO:0045077_negative_regulation_of_interferon-gamma_biosynthetic_process	2	0									
GO:0045084_positive_regulation_of_interleukin-12_biosynthetic_process	2	0									
GO:0045085_negative_regulation_of_interleukin-2_biosynthetic_process	2	0									
GO:0045110_intermediate_filament_bundle_assembly	2	0									
GO:0045113_regulation_of_integrin_biosynthetic_process	2	0									
GO:0045162_clustering_of_voltage-gated_sodium_channels	2	0									
GO:0045217_cell-cell_junction_maintenance	2	0									
GO:0045229_external_encapsulating_structure_organization	2	0									
GO:0045341_MHC_class_I_biosynthetic_process	2	0									
GO:0045343_regulation_of_MHC_class_I_biosynthetic_process	2	0									
GO:0045347_negative_regulation_of_MHC_class_II_biosynthetic_process	2	0									
GO:0045348_positive_regulation_of_MHC_class_II_biosynthetic_process	2	0									
GO:0045402_regulation_of_interleukin-4_biosynthetic_process	2	0									
GO:0045404_positive_regulation_of_interleukin-4_biosynthetic_process	2	0									
GO:0045415_negative_regulation_of_interleukin-8_biosynthetic_process	2	0									
GO:0045423_regulation_of_granulocyte_macrophage_colony-stimulating_factor_biosynthetic_process	2	0									
GO:0045542_positive_regulation_of_cholesterol_biosynthetic_process	2	0									
GO:0045576_mast_cell_activation	2	0									
GO:0045578_negative_regulation_of_B_cell_differentiation	2	0									
GO:0045599_negative_regulation_of_fat_cell_differentiation	2	0									
GO:0045601_regulation_of_endothelial_cell_differentiation	2	0									
GO:0045627_positive_regulation_of_T-helper_1_cell_differentiation	2	0									
GO:0045630_positive_regulation_of_T-helper_2_cell_differentiation	2	0									
GO:0045647_negative_regulation_of_erythrocyte_differentiation	2	0									
GO:0045653_negative_regulation_of_megakaryocyte_differentiation	2	0									
GO:0045655_regulation_of_monocyte_differentiation	2	0									
GO:0045657_positive_regulation_of_monocyte_differentiation	2	0									
GO:0045685_regulation_of_glial_cell_differentiation	2	0									
GO:0045686_negative_regulation_of_glial_cell_differentiation	2	0									
GO:0045721_negative_regulation_of_gluconeogenesis	2	0									
GO:0045722_positive_regulation_of_gluconeogenesis	2	0									
GO:0045726_positive_regulation_of_integrin_biosynthetic_process	2	0									
GO:0045780_positive_regulation_of_bone_resorption	2	0									
GO:0045796_negative_regulation_of_intestinal_cholesterol_absorption	2	0									
GO:0045798_negative_regulation_of_chromatin_assembly_or_disassembly	2	0									
GO:0045842_positive_regulation_of_mitotic_metaphase_anaphase_transition	2	0									
GO:0045869_negative_regulation_of_retroviral_genome_replication	2	0									
GO:0045906_negative_regulation_of_vasoconstriction	2	0									
GO:0045908_negative_regulation_of_vasodilation	2	0									
GO:0045918_negative_regulation_of_cytolysis	2	0									
GO:0045919_positive_regulation_of_cytolysis	2	0									
GO:0045938_positive_regulation_of_circadian_sleep_wake_cycle__sleep	2	0									
GO:0045986_negative_regulation_of_smooth_muscle_contraction	2	0									
GO:0045991_positive_regulation_of_transcription_by_carbon_catabolites	2	0									
GO:0046016_positive_regulation_of_transcription_by_glucose	2	0									
GO:0046039_GTP_metabolic_process	2	0									
GO:0046100_hypoxanthine_metabolic_process	2	0									
GO:0046102_inosine_metabolic_process	2	0									
GO:0046113_nucleobase_catabolic_process	2	0									
GO:0046114_guanosine_biosynthetic_process	2	0									
GO:0046116_queuosine_metabolic_process	2	0									
GO:0046118_7-methylguanosine_biosynthetic_process	2	0									
GO:0046121_deoxyribonucleoside_catabolic_process	2	0									
GO:0046135_pyrimidine_nucleoside_catabolic_process	2	0									
GO:0046136_positive_regulation_of_vitamin_metabolic_process	2	0									
GO:0046149_pigment_catabolic_process	2	0									
GO:0046160_heme_a_metabolic_process	2	0									
GO:0046174_polyol_catabolic_process	2	0									
GO:0046218_indolalkylamine_catabolic_process	2	0									
GO:0046349_amino_sugar_biosynthetic_process	2	0									
GO:0046359_butyrate_catabolic_process	2	0									
GO:0046368_GDP-L-fucose_metabolic_process	2	0									
GO:0046398_UDP-glucuronate_metabolic_process	2	0									
GO:0046415_urate_metabolic_process	2	0									
GO:0046476_glycosylceramide_biosynthetic_process	2	0									
GO:0046479_glycosphingolipid_catabolic_process	2	0									
GO:0046495_nicotinamide_riboside_metabolic_process	2	0									
GO:0046500_S-adenosylmethionine_metabolic_process	2	0									
GO:0046502_uroporphyrinogen_III_metabolic_process	2	0									
GO:0046521_sphingoid_catabolic_process	2	0									
GO:0046541_saliva_secretion	2	0									
GO:0046596_regulation_of_virion_penetration_into_host_cell	2	0									
GO:0046599_regulation_of_centriole_replication	2	0									
GO:0046629_gamma-delta_T_cell_activation	2	0									
GO:0046633_alpha-beta_T_cell_proliferation	2	0									
GO:0046753_non-lytic_viral_release	2	0									
GO:0046755_non-lytic_virus_budding	2	0									
GO:0046794_virion_transport	2	0									
GO:0046795_intracellular_virion_transport	2	0									
GO:0046836_glycolipid_transport	2	0									
GO:0046839_phospholipid_dephosphorylation	2	0									
GO:0046967_cytosol_to_ER_transport	2	0									
GO:0046968_peptide_antigen_transport	2	0									
GO:0047496_vesicle_transport_along_microtubule	2	0									
GO:0048025_negative_regulation_of_nuclear_mRNA_splicing__via_spliceosome	2	0									
GO:0048102_autophagic_cell_death	2	0									
GO:0048103_somatic_stem_cell_division	2	0									
GO:0048147_negative_regulation_of_fibroblast_proliferation	2	0									
GO:0048149_behavioral_response_to_ethanol	2	0									
GO:0048165_fused_antrum_stage__oogenesis	2	0									
GO:0048169_regulation_of_long-term_neuronal_synaptic_plasticity	2	0									
GO:0048227_plasma_membrane_to_endosome_transport	2	0									
GO:0048290_isotype_switching_to_IgA_isotypes	2	0									
GO:0048291_isotype_switching_to_IgG_isotypes	2	0									
GO:0048296_regulation_of_isotype_switching_to_IgA_isotypes	2	0									
GO:0048298_positive_regulation_of_isotype_switching_to_IgA_isotypes	2	0									
GO:0048386_positive_regulation_of_retinoic_acid_receptor_signaling_pathway	2	0									
GO:0048550_negative_regulation_of_pinocytosis	2	0									
GO:0048625_myoblast_cell_fate_commitment	2	0									
GO:0048630_skeletal_muscle_tissue_growth	2	0									
GO:0048708_astrocyte_differentiation	2	0									
GO:0048713_regulation_of_oligodendrocyte_differentiation	2	0									
GO:0048715_negative_regulation_of_oligodendrocyte_differentiation	2	0									
GO:0048820_hair_follicle_maturation	2	0									
GO:0048844_artery_morphogenesis	2	0									
GO:0048854_brain_morphogenesis	2	0									
GO:0048857_neural_nucleus_development	2	0									
GO:0050653_chondroitin_sulfate_proteoglycan_biosynthetic_process__polysaccharide_chain_biosynthetic_process	2	0									
GO:0050667_homocysteine_metabolic_process	2	0									
GO:0050711_negative_regulation_of_interleukin-1_secretion	2	0									
GO:0050720_interleukin-1_beta_biosynthetic_process	2	0									
GO:0050805_negative_regulation_of_synaptic_transmission	2	0									
GO:0050847_progesterone_receptor_signaling_pathway	2	0									
GO:0050849_negative_regulation_of_calcium-mediated_signaling	2	0									
GO:0050862_positive_regulation_of_T_cell_receptor_signaling_pathway	2	0									
GO:0050872_white_fat_cell_differentiation	2	0									
GO:0050916_sensory_perception_of_sweet_taste	2	0									
GO:0050917_sensory_perception_of_umami_taste	2	0									
GO:0050919_negative_chemotaxis	2	0									
GO:0050931_pigment_cell_differentiation	2	0									
GO:0050982_detection_of_mechanical_stimulus	2	0									
GO:0051088_PMA-inducible_membrane_protein_ectodomain_proteolysis	2	0									
GO:0051097_negative_regulation_of_helicase_activity	2	0									
GO:0051124_synaptic_growth_at_neuromuscular_junction	2	0									
GO:0051151_negative_regulation_of_smooth_muscle_cell_differentiation	2	0									
GO:0051176_positive_regulation_of_sulfur_metabolic_process	2	0									
GO:0051225_spindle_assembly	2	0									
GO:0051231_spindle_elongation	2	0									
GO:0051313_attachment_of_spindle_microtubules_to_chromosome	2	0									
GO:0051386_regulation_of_nerve_growth_factor_receptor_signaling_pathway	2	0									
GO:0051387_negative_regulation_of_nerve_growth_factor_receptor_signaling_pathway	2	0									
GO:0051462_regulation_of_cortisol_secretion	2	0									
GO:0051464_positive_regulation_of_cortisol_secretion	2	0									
GO:0051541_elastin_metabolic_process	2	0									
GO:0051547_regulation_of_keratinocyte_migration	2	0									
GO:0051549_positive_regulation_of_keratinocyte_migration	2	0									
GO:0051570_regulation_of_histone_H3-K9_methylation	2	0									
GO:0051571_positive_regulation_of_histone_H3-K4_methylation	2	0									
GO:0051573_negative_regulation_of_histone_H3-K9_methylation	2	0									
GO:0051580_regulation_of_neurotransmitter_uptake	2	0									
GO:0051583_dopamine_uptake	2	0									
GO:0051584_regulation_of_dopamine_uptake	2	0									
GO:0051657_maintenance_of_organelle_location	2	0									
GO:0051659_maintenance_of_mitochondrion_location	2	0									
GO:0051665_membrane_raft_localization	2	0									
GO:0051715_cytolysis_of_cells_of_another_organism	2	0									
GO:0051797_regulation_of_hair_follicle_development	2	0									
GO:0051798_positive_regulation_of_hair_follicle_development	2	0									
GO:0051801_cytolysis_of_cells_in_other_organism_during_symbiotic_interaction	2	0									
GO:0051818_disruption_of_cells_of_other_organism_during_symbiotic_interaction	2	0									
GO:0051832_avoidance_of_defenses_of_other_organism_during_symbiotic_interaction	2	0									
GO:0051834_evasion_or_tolerance_of_defenses_of_other_organism_during_symbiotic_interaction	2	0									
GO:0051883_killing_of_cells_in_other_organism_during_symbiotic_interaction	2	0									
GO:0051890_regulation_of_cardioblast_differentiation	2	0									
GO:0051891_positive_regulation_of_cardioblast_differentiation	2	0									
GO:0051900_regulation_of_mitochondrial_depolarization	2	0									
GO:0051902_negative_regulation_of_mitochondrial_depolarization	2	0									
GO:0051927_negative_regulation_of_calcium_ion_transport_via_voltage-gated_calcium_channel_activity	2	0									
GO:0051932_synaptic_transmission__GABAergic	2	0									
GO:0051934_catecholamine_uptake_during_transmission_of_nerve_impulse	2	0									
GO:0051940_regulation_of_catecholamine_uptake_during_transmission_of_nerve_impulse	2	0									
GO:0051967_negative_regulation_of_synaptic_transmission__glutamatergic	2	0									
GO:0052025_modification_by_symbiont_of_host_cell_membrane	2	0									
GO:0052043_modification_by_symbiont_of_host_cellular_component	2	0									
GO:0052111_modification_by_symbiont_of_host_structure	2	0									
GO:0052173_response_to_defenses_of_other_organism_during_symbiotic_interaction	2	0									
GO:0052185_modification_of_structure_of_other_organism_during_symbiotic_interaction	2	0									
GO:0052188_modification_of_cellular_component_in_other_organism_during_symbiotic_interaction	2	0									
GO:0052200_response_to_host_defenses	2	0									
GO:0052331_hemolysis_by_organism_of_erythrocytes_in_other_organism_during_symbiotic_interaction	2	0									
GO:0052332_modification_by_organism_of_cell_membrane_in_other_organism_during_symbiotic_interaction	2	0									
GO:0055007_cardiac_muscle_cell_differentiation	2	0									
GO:0055075_potassium_ion_homeostasis	2	0									
GO:0055090_acylglycerol_homeostasis	2	0									
GO:0055098_response_to_low_density_lipoprotein_stimulus	2	0									
GO:0060004_reflex	2	0									
GO:0060026_convergent_extension	2	0									
GO:0060027_convergent_extension_involved_in_gastrulation	2	0									
GO:0060033_anatomical_structure_regression	2	0									
GO:0060037_pharyngeal_system_development	2	0									
GO:0060044_negative_regulation_of_cardiac_muscle_cell_proliferation	2	0									
GO:0060045_positive_regulation_of_cardiac_muscle_cell_proliferation	2	0									
GO:0060052_neurofilament_cytoskeleton_organization	2	0									
GO:0060056_mammary_gland_involution	2	0									
GO:0060079_regulation_of_excitatory_postsynaptic_membrane_potential	2	0									
GO:0060080_regulation_of_inhibitory_postsynaptic_membrane_potential	2	0									
GO:0060081_membrane_hyperpolarization	2	0									
GO:0060087_relaxation_of_vascular_smooth_muscle	2	0									
GO:0060117_auditory_receptor_cell_development	2	0									
GO:0060122_inner_ear_receptor_stereocilium_organization	2	0									
GO:0060151_peroxisome_localization	2	0									
GO:0060152_microtubule-based_peroxisome_localization	2	0									
GO:0060159_regulation_of_dopamine_receptor_signaling_pathway	2	0									
GO:0060261_positive_regulation_of_transcription_initiation_from_RNA_polymerase_II_promoter	2	0									
GO:0060264_regulation_of_respiratory_burst_during_acute_inflammatory_response	2	0									
GO:0060271_cilium_morphogenesis	2	0									
GO:0060272_embryonic_skeletal_joint_morphogenesis	2	0									
GO:0060285_ciliary_cell_motility	2	0									
GO:0060297_regulation_of_sarcomere_organization	2	0									
GO:0060337_type_I_interferon-mediated_signaling_pathway	2	0									
GO:0060338_regulation_of_type_I_interferon-mediated_signaling_pathway	2	0									
GO:0060370_susceptibility_to_T_cell_mediated_cytotoxicity	2	0									
GO:0060443_mammary_gland_morphogenesis	2	0									
GO:0060457_negative_regulation_of_digestive_system_process	2	0									
GO:0060544_regulation_of_necroptosis	2	0									
GO:0060545_positive_regulation_of_necroptosis	2	0									
GO:0060553_induction_of_necroptosis	2	0									
GO:0060555_induction_of_necroptosis_by_extracellular_signals	2	0									
GO:0060556_regulation_of_vitamin_D_biosynthetic_process	2	0									
GO:0060557_positive_regulation_of_vitamin_D_biosynthetic_process	2	0									
GO:0060584_regulation_of_prostaglandin-endoperoxide_synthase_activity	2	0									
GO:0060585_positive_regulation_of_prostaglandin-endoperoxidase_synthase_activity	2	0									
GO:0060620_regulation_of_cholesterol_import	2	0									
GO:0060621_negative_regulation_of_cholesterol_import	2	0									
GO:0060696_regulation_of_phospholipid_catabolic_process	2	0									
GO:0060752_intestinal_phytosterol_absorption	2	0									
GO:0060759_regulation_of_response_to_cytokine_stimulus	2	0									
GO:0060840_artery_development	2	0									
GO:0070059_apoptosis_in_response_to_endoplasmic_reticulum_stress	2	0									
GO:0070070_proton-transporting_V-type_ATPase_complex_assembly	2	0									
GO:0070072_vacuolar_proton-transporting_V-type_ATPase_complex_assembly	2	0									
GO:0070166_enamel_mineralization	2	0									
GO:0070170_regulation_of_tooth_mineralization	2	0									
GO:0070230_positive_regulation_of_lymphocyte_apoptosis	2	0									
GO:0070266_necroptosis	2	0									
GO:0070483_detection_of_hypoxia	2	0									
GO:0070493_thrombin_receptor_signaling_pathway	2	0									
GO:0070536_protein_K63-linked_deubiquitination	2	0									
GO:0070574_cadmium_ion_transmembrane_transport	2	0									
GO:0070586_cell-cell_adhesion_involved_in_gastrulation	2	0									
GO:0070587_regulation_of_cell-cell_adhesion_involved_in_gastrulation	2	0									
GO:0070637_pyridine_nucleoside_metabolic_process	2	0									
GO:0070638_pyridine_nucleoside_catabolic_process	2	0									
GO:0070874_negative_regulation_of_glycogen_metabolic_process	2	0									
GO:0075136_response_to_host	2	0									
GO:0006820_anion_transport	59	0	0.000000	0.000000	714	446.819975	525.64	604.460025	0.736190
GO:0007409_axonogenesis	59	0	0.000000	0.000000	714	446.819975	525.64	604.460025	0.736190
GO:0033673_negative_regulation_of_kinase_activity	59	0	0.000000	0.000000	714	446.819975	525.64	604.460025	0.736190
GO:0043281_regulation_of_caspase_activity	59	0	0.000000	0.000000	714	446.819975	525.64	604.460025	0.736190
GO:0043408_regulation_of_MAPKKK_cascade	59	0	0.000000	0.000000	714	446.819975	525.64	604.460025	0.736190
GO:0001822_kidney_development	20	0	0.000000	0.000000	756	490.115406	567.53	644.944594	0.750701
GO:0002703_regulation_of_leukocyte_mediated_immunity	20	0	0.000000	0.000000	756	490.115406	567.53	644.944594	0.750701
GO:0002706_regulation_of_lymphocyte_mediated_immunity	20	0	0.000000	0.000000	756	490.115406	567.53	644.944594	0.750701
GO:0005977_glycogen_metabolic_process	20	0	0.000000	0.000000	756	490.115406	567.53	644.944594	0.750701
GO:0006096_glycolysis	20	0	0.000000	0.000000	756	490.115406	567.53	644.944594	0.750701
GO:0006305_DNA_alkylation	20	0	0.000000	0.000000	756	490.115406	567.53	644.944594	0.750701
GO:0006306_DNA_methylation	20	0	0.000000	0.000000	756	490.115406	567.53	644.944594	0.750701
GO:0006733_oxidoreduction_coenzyme_metabolic_process	20	0	0.000000	0.000000	756	490.115406	567.53	644.944594	0.750701
GO:0006885_regulation_of_pH	20	0	0.000000	0.000000	756	490.115406	567.53	644.944594	0.750701
GO:0007159_leukocyte_adhesion	20	0	0.000000	0.000000	756	490.115406	567.53	644.944594	0.750701
GO:0007215_glutamate_signaling_pathway	20	0	0.000000	0.000000	756	490.115406	567.53	644.944594	0.750701
GO:0008633_activation_of_pro-apoptotic_gene_products	20	0	0.000000	0.000000	756	490.115406	567.53	644.944594	0.750701
GO:0009064_glutamine_family_amino_acid_metabolic_process	20	0	0.000000	0.000000	756	490.115406	567.53	644.944594	0.750701
GO:0009144_purine_nucleoside_triphosphate_metabolic_process	20	0	0.000000	0.000000	756	490.115406	567.53	644.944594	0.750701
GO:0009205_purine_ribonucleoside_triphosphate_metabolic_process	20	0	0.000000	0.000000	756	490.115406	567.53	644.944594	0.750701
GO:0009583_detection_of_light_stimulus	20	0	0.000000	0.000000	756	490.115406	567.53	644.944594	0.750701
GO:0009584_detection_of_visible_light	20	0	0.000000	0.000000	756	490.115406	567.53	644.944594	0.750701
GO:0016202_regulation_of_striated_muscle_tissue_development	20	0	0.000000	0.000000	756	490.115406	567.53	644.944594	0.750701
GO:0021700_developmental_maturation	20	0	0.000000	0.000000	756	490.115406	567.53	644.944594	0.750701
GO:0031047_gene_silencing_by_RNA	20	0	0.000000	0.000000	756	490.115406	567.53	644.944594	0.750701
GO:0032409_regulation_of_transporter_activity	20	0	0.000000	0.000000	756	490.115406	567.53	644.944594	0.750701
GO:0032535_regulation_of_cellular_component_size	20	0	0.000000	0.000000	756	490.115406	567.53	644.944594	0.750701
GO:0033692_cellular_polysaccharide_biosynthetic_process	20	0	0.000000	0.000000	756	490.115406	567.53	644.944594	0.750701
GO:0034367_macromolecular_complex_remodeling	20	0	0.000000	0.000000	756	490.115406	567.53	644.944594	0.750701
GO:0034368_protein-lipid_complex_remodeling	20	0	0.000000	0.000000	756	490.115406	567.53	644.944594	0.750701
GO:0034369_plasma_lipoprotein_particle_remodeling	20	0	0.000000	0.000000	756	490.115406	567.53	644.944594	0.750701
GO:0042594_response_to_starvation	20	0	0.000000	0.000000	756	490.115406	567.53	644.944594	0.750701
GO:0043244_regulation_of_protein_complex_disassembly	20	0	0.000000	0.000000	756	490.115406	567.53	644.944594	0.750701
GO:0043900_regulation_of_multi-organism_process	20	0	0.000000	0.000000	756	490.115406	567.53	644.944594	0.750701
GO:0045089_positive_regulation_of_innate_immune_response	20	0	0.000000	0.000000	756	490.115406	567.53	644.944594	0.750701
GO:0045165_cell_fate_commitment	20	0	0.000000	0.000000	756	490.115406	567.53	644.944594	0.750701
GO:0045619_regulation_of_lymphocyte_differentiation	20	0	0.000000	0.000000	756	490.115406	567.53	644.944594	0.750701
GO:0045840_positive_regulation_of_mitosis	20	0	0.000000	0.000000	756	490.115406	567.53	644.944594	0.750701
GO:0046209_nitric_oxide_metabolic_process	20	0	0.000000	0.000000	756	490.115406	567.53	644.944594	0.750701
GO:0046323_glucose_import	20	0	0.000000	0.000000	756	490.115406	567.53	644.944594	0.750701
GO:0046519_sphingoid_metabolic_process	20	0	0.000000	0.000000	756	490.115406	567.53	644.944594	0.750701
GO:0046661_male_sex_differentiation	20	0	0.000000	0.000000	756	490.115406	567.53	644.944594	0.750701
GO:0048634_regulation_of_muscle_development	20	0	0.000000	0.000000	756	490.115406	567.53	644.944594	0.750701
GO:0050804_regulation_of_synaptic_transmission	20	0	0.000000	0.000000	756	490.115406	567.53	644.944594	0.750701
GO:0050866_negative_regulation_of_cell_activation	20	0	0.000000	0.000000	756	490.115406	567.53	644.944594	0.750701
GO:0051320_S_phase	20	0	0.000000	0.000000	756	490.115406	567.53	644.944594	0.750701
GO:0051785_positive_regulation_of_nuclear_division	20	0	0.000000	0.000000	756	490.115406	567.53	644.944594	0.750701
GO:0051172_negative_regulation_of_nitrogen_compound_metabolic_process	298	0	0.000000	0.000000	757	490.732193	568.07	645.407807	0.750423
GO:0006575_cellular_amino_acid_derivative_metabolic_process	76	0	0.000000	0.000000	760	497.296481	573.79	650.283519	0.754987
GO:0006979_response_to_oxidative_stress	76	0	0.000000	0.000000	760	497.296481	573.79	650.283519	0.754987
GO:0070838_divalent_metal_ion_transport	76	0	0.000000	0.000000	760	497.296481	573.79	650.283519	0.754987
GO:0060249_anatomical_structure_homeostasis	72	0	0.000000	0.000000	761	500.522063	576.52	652.517937	0.757582
GO:0008380_RNA_splicing	192	0	0.000000	0.000000	762	501.953654	577.77	653.586346	0.758228
GO:0010629_negative_regulation_of_gene_expression	289	0	0.000000	0.000000	763	502.619058	578.34	654.060942	0.757982
GO:0009100_glycoprotein_metabolic_process	139	0	0.000000	0.000000	765	504.240734	579.88	655.519266	0.758013
GO:0048534_hemopoietic_or_lymphoid_organ_development	139	0	0.000000	0.000000	765	504.240734	579.88	655.519266	0.758013
GO:0000902_cell_morphogenesis	144	0	0.000000	0.000000	766	506.055874	581.41	656.764126	0.759021
GO:0051707_response_to_other_organism	125	0	0.000000	0.000000	768	510.969599	585.62	660.270401	0.762526
GO:0055065_metal_ion_homeostasis	125	0	0.000000	0.000000	768	510.969599	585.62	660.270401	0.762526
GO:0000087_M_phase_of_mitotic_cell_cycle	118	0	0.000000	0.000000	770	513.544752	588.19	662.835248	0.763883
GO:0048285_organelle_fission	118	0	0.000000	0.000000	770	513.544752	588.19	662.835248	0.763883
GO:0008654_phospholipid_biosynthetic_process	63	0	0.000000	0.000000	774	517.206076	591.73	666.253924	0.764509
GO:0030522_intracellular_receptor-mediated_signaling_pathway	63	0	0.000000	0.000000	774	517.206076	591.73	666.253924	0.764509
GO:0042445_hormone_metabolic_process	63	0	0.000000	0.000000	774	517.206076	591.73	666.253924	0.764509
GO:0051348_negative_regulation_of_transferase_activity	63	0	0.000000	0.000000	774	517.206076	591.73	666.253924	0.764509
GO:0000956_nuclear-transcribed_mRNA_catabolic_process	15	0	0.000000	0.000000	831	579.484636	652.77	726.055364	0.785523
GO:0001701_in_utero_embryonic_development	15	0	0.000000	0.000000	831	579.484636	652.77	726.055364	0.785523
GO:0006611_protein_export_from_nucleus	15	0	0.000000	0.000000	831	579.484636	652.77	726.055364	0.785523
GO:0006612_protein_targeting_to_membrane	15	0	0.000000	0.000000	831	579.484636	652.77	726.055364	0.785523
GO:0006692_prostanoid_metabolic_process	15	0	0.000000	0.000000	831	579.484636	652.77	726.055364	0.785523
GO:0006693_prostaglandin_metabolic_process	15	0	0.000000	0.000000	831	579.484636	652.77	726.055364	0.785523
GO:0006942_regulation_of_striated_muscle_contraction	15	0	0.000000	0.000000	831	579.484636	652.77	726.055364	0.785523
GO:0006956_complement_activation	15	0	0.000000	0.000000	831	579.484636	652.77	726.055364	0.785523
GO:0007043_cell-cell_junction_assembly	15	0	0.000000	0.000000	831	579.484636	652.77	726.055364	0.785523
GO:0007098_centrosome_cycle	15	0	0.000000	0.000000	831	579.484636	652.77	726.055364	0.785523
GO:0007219_Notch_signaling_pathway	15	0	0.000000	0.000000	831	579.484636	652.77	726.055364	0.785523
GO:0007369_gastrulation	15	0	0.000000	0.000000	831	579.484636	652.77	726.055364	0.785523
GO:0007569_cell_aging	15	0	0.000000	0.000000	831	579.484636	652.77	726.055364	0.785523
GO:0007585_respiratory_gaseous_exchange	15	0	0.000000	0.000000	831	579.484636	652.77	726.055364	0.785523
GO:0007589_body_fluid_secretion	15	0	0.000000	0.000000	831	579.484636	652.77	726.055364	0.785523
GO:0008584_male_gonad_development	15	0	0.000000	0.000000	831	579.484636	652.77	726.055364	0.785523
GO:0008637_apoptotic_mitochondrial_changes	15	0	0.000000	0.000000	831	579.484636	652.77	726.055364	0.785523
GO:0009060_aerobic_respiration	15	0	0.000000	0.000000	831	579.484636	652.77	726.055364	0.785523
GO:0009311_oligosaccharide_metabolic_process	15	0	0.000000	0.000000	831	579.484636	652.77	726.055364	0.785523
GO:0009820_alkaloid_metabolic_process	15	0	0.000000	0.000000	831	579.484636	652.77	726.055364	0.785523
GO:0009952_anterior_posterior_pattern_formation	15	0	0.000000	0.000000	831	579.484636	652.77	726.055364	0.785523
GO:0010720_positive_regulation_of_cell_development	15	0	0.000000	0.000000	831	579.484636	652.77	726.055364	0.785523
GO:0010927_cellular_component_assembly_involved_in_morphogenesis	15	0	0.000000	0.000000	831	579.484636	652.77	726.055364	0.785523
GO:0016441_posttranscriptional_gene_silencing	15	0	0.000000	0.000000	831	579.484636	652.77	726.055364	0.785523
GO:0016571_histone_methylation	15	0	0.000000	0.000000	831	579.484636	652.77	726.055364	0.785523
GO:0019321_pentose_metabolic_process	15	0	0.000000	0.000000	831	579.484636	652.77	726.055364	0.785523
GO:0019724_B_cell_mediated_immunity	15	0	0.000000	0.000000	831	579.484636	652.77	726.055364	0.785523
GO:0022407_regulation_of_cell-cell_adhesion	15	0	0.000000	0.000000	831	579.484636	652.77	726.055364	0.785523
GO:0022898_regulation_of_transmembrane_transporter_activity	15	0	0.000000	0.000000	831	579.484636	652.77	726.055364	0.785523
GO:0030101_natural_killer_cell_activation	15	0	0.000000	0.000000	831	579.484636	652.77	726.055364	0.785523
GO:0030512_negative_regulation_of_transforming_growth_factor_beta_receptor_signaling_pathway	15	0	0.000000	0.000000	831	579.484636	652.77	726.055364	0.785523
GO:0030641_regulation_of_cellular_pH	15	0	0.000000	0.000000	831	579.484636	652.77	726.055364	0.785523
GO:0031341_regulation_of_cell_killing	15	0	0.000000	0.000000	831	579.484636	652.77	726.055364	0.785523
GO:0031346_positive_regulation_of_cell_projection_organization	15	0	0.000000	0.000000	831	579.484636	652.77	726.055364	0.785523
GO:0032387_negative_regulation_of_intracellular_transport	15	0	0.000000	0.000000	831	579.484636	652.77	726.055364	0.785523
GO:0032663_regulation_of_interleukin-2_production	15	0	0.000000	0.000000	831	579.484636	652.77	726.055364	0.785523
GO:0032677_regulation_of_interleukin-8_production	15	0	0.000000	0.000000	831	579.484636	652.77	726.055364	0.785523
GO:0033261_regulation_of_S_phase	15	0	0.000000	0.000000	831	579.484636	652.77	726.055364	0.785523
GO:0035194_posttranscriptional_gene_silencing_by_RNA	15	0	0.000000	0.000000	831	579.484636	652.77	726.055364	0.785523
GO:0042100_B_cell_proliferation	15	0	0.000000	0.000000	831	579.484636	652.77	726.055364	0.785523
GO:0042168_heme_metabolic_process	15	0	0.000000	0.000000	831	579.484636	652.77	726.055364	0.785523
GO:0042503_tyrosine_phosphorylation_of_Stat3_protein	15	0	0.000000	0.000000	831	579.484636	652.77	726.055364	0.785523
GO:0042516_regulation_of_tyrosine_phosphorylation_of_Stat3_protein	15	0	0.000000	0.000000	831	579.484636	652.77	726.055364	0.785523
GO:0043242_negative_regulation_of_protein_complex_disassembly	15	0	0.000000	0.000000	831	579.484636	652.77	726.055364	0.785523
GO:0043484_regulation_of_RNA_splicing	15	0	0.000000	0.000000	831	579.484636	652.77	726.055364	0.785523
GO:0043574_peroxisomal_transport	15	0	0.000000	0.000000	831	579.484636	652.77	726.055364	0.785523
GO:0045739_positive_regulation_of_DNA_repair	15	0	0.000000	0.000000	831	579.484636	652.77	726.055364	0.785523
GO:0045778_positive_regulation_of_ossification	15	0	0.000000	0.000000	831	579.484636	652.77	726.055364	0.785523
GO:0048146_positive_regulation_of_fibroblast_proliferation	15	0	0.000000	0.000000	831	579.484636	652.77	726.055364	0.785523
GO:0048515_spermatid_differentiation	15	0	0.000000	0.000000	831	579.484636	652.77	726.055364	0.785523
GO:0048736_appendage_development	15	0	0.000000	0.000000	831	579.484636	652.77	726.055364	0.785523
GO:0050796_regulation_of_insulin_secretion	15	0	0.000000	0.000000	831	579.484636	652.77	726.055364	0.785523
GO:0051004_regulation_of_lipoprotein_lipase_activity	15	0	0.000000	0.000000	831	579.484636	652.77	726.055364	0.785523
GO:0060048_cardiac_muscle_contraction	15	0	0.000000	0.000000	831	579.484636	652.77	726.055364	0.785523
GO:0060173_limb_development	15	0	0.000000	0.000000	831	579.484636	652.77	726.055364	0.785523
GO:0060393_regulation_of_pathway-restricted_SMAD_protein_phosphorylation	15	0	0.000000	0.000000	831	579.484636	652.77	726.055364	0.785523
GO:0070169_positive_regulation_of_biomineral_formation	15	0	0.000000	0.000000	831	579.484636	652.77	726.055364	0.785523
GO:0007204_elevation_of_cytosolic_calcium_ion_concentration	80	0	0.000000	0.000000	833	582.356053	655.39	728.423947	0.786783
GO:0031175_neuron_projection_development	80	0	0.000000	0.000000	833	582.356053	655.39	728.423947	0.786783
GO:0006413_translational_initiation	46	0	0.000000	0.000000	845	598.064023	670.29	742.515977	0.793243
GO:0007202_activation_of_phospholipase_C_activity	46	0	0.000000	0.000000	845	598.064023	670.29	742.515977	0.793243
GO:0007588_excretion	46	0	0.000000	0.000000	845	598.064023	670.29	742.515977	0.793243
GO:0010638_positive_regulation_of_organelle_organization	46	0	0.000000	0.000000	845	598.064023	670.29	742.515977	0.793243
GO:0010639_negative_regulation_of_organelle_organization	46	0	0.000000	0.000000	845	598.064023	670.29	742.515977	0.793243
GO:0010863_positive_regulation_of_phospholipase_C_activity	46	0	0.000000	0.000000	845	598.064023	670.29	742.515977	0.793243
GO:0030384_phosphoinositide_metabolic_process	46	0	0.000000	0.000000	845	598.064023	670.29	742.515977	0.793243
GO:0042157_lipoprotein_metabolic_process	46	0	0.000000	0.000000	845	598.064023	670.29	742.515977	0.793243
GO:0042254_ribosome_biogenesis	46	0	0.000000	0.000000	845	598.064023	670.29	742.515977	0.793243
GO:0042391_regulation_of_membrane_potential	46	0	0.000000	0.000000	845	598.064023	670.29	742.515977	0.793243
GO:0046879_hormone_secretion	46	0	0.000000	0.000000	845	598.064023	670.29	742.515977	0.793243
GO:0065004_protein-DNA_complex_assembly	46	0	0.000000	0.000000	845	598.064023	670.29	742.515977	0.793243
GO:0006260_DNA_replication	153	0	0.000000	0.000000	846	599.754811	671.78	743.805189	0.794066
GO:0030030_cell_projection_organization	127	0	0.000000	0.000000	847	600.620530	672.58	744.539470	0.794073
GO:0051249_regulation_of_lymphocyte_activation	60	0	0.000000	0.000000	848	604.387916	675.99	747.592084	0.797158
GO:0006917_induction_of_apoptosis	190	0	0.000000	0.000000	849	605.159210	676.63	748.100790	0.796973
GO:0002526_acute_inflammatory_response	31	0	0.000000	0.000000	861	619.706777	690.58	761.453223	0.802067
GO:0006633_fatty_acid_biosynthetic_process	31	0	0.000000	0.000000	861	619.706777	690.58	761.453223	0.802067
GO:0007173_epidermal_growth_factor_receptor_signaling_pathway	31	0	0.000000	0.000000	861	619.706777	690.58	761.453223	0.802067
GO:0007200_activation_of_phospholipase_C_activity_by_G-protein_coupled_receptor_protein_signaling_pathway_coupled_to_IP3_second_messenger	31	0	0.000000	0.000000	861	619.706777	690.58	761.453223	0.802067
GO:0008629_induction_of_apoptosis_by_intracellular_signals	31	0	0.000000	0.000000	861	619.706777	690.58	761.453223	0.802067
GO:0031668_cellular_response_to_extracellular_stimulus	31	0	0.000000	0.000000	861	619.706777	690.58	761.453223	0.802067
GO:0032944_regulation_of_mononuclear_cell_proliferation	31	0	0.000000	0.000000	861	619.706777	690.58	761.453223	0.802067
GO:0042742_defense_response_to_bacterium	31	0	0.000000	0.000000	861	619.706777	690.58	761.453223	0.802067
GO:0044403_symbiosis__encompassing_mutualism_through_parasitism	31	0	0.000000	0.000000	861	619.706777	690.58	761.453223	0.802067
GO:0044419_interspecies_interaction_between_organisms	31	0	0.000000	0.000000	861	619.706777	690.58	761.453223	0.802067
GO:0046883_regulation_of_hormone_secretion	31	0	0.000000	0.000000	861	619.706777	690.58	761.453223	0.802067
GO:0070663_regulation_of_leukocyte_proliferation	31	0	0.000000	0.000000	861	619.706777	690.58	761.453223	0.802067
GO:0001655_urogenital_system_development	23	0	0.000000	0.000000	885	643.177335	713.52	783.862665	0.806237
GO:0001906_cell_killing	23	0	0.000000	0.000000	885	643.177335	713.52	783.862665	0.806237
GO:0006023_aminoglycan_biosynthetic_process	23	0	0.000000	0.000000	885	643.177335	713.52	783.862665	0.806237
GO:0006509_membrane_protein_ectodomain_proteolysis	23	0	0.000000	0.000000	885	643.177335	713.52	783.862665	0.806237
GO:0006641_triglyceride_metabolic_process	23	0	0.000000	0.000000	885	643.177335	713.52	783.862665	0.806237
GO:0007190_activation_of_adenylate_cyclase_activity	23	0	0.000000	0.000000	885	643.177335	713.52	783.862665	0.806237
GO:0007218_neuropeptide_signaling_pathway	23	0	0.000000	0.000000	885	643.177335	713.52	783.862665	0.806237
GO:0007623_circadian_rhythm	23	0	0.000000	0.000000	885	643.177335	713.52	783.862665	0.806237
GO:0016579_protein_deubiquitination	23	0	0.000000	0.000000	885	643.177335	713.52	783.862665	0.806237
GO:0018130_heterocycle_biosynthetic_process	23	0	0.000000	0.000000	885	643.177335	713.52	783.862665	0.806237
GO:0030166_proteoglycan_biosynthetic_process	23	0	0.000000	0.000000	885	643.177335	713.52	783.862665	0.806237
GO:0033344_cholesterol_efflux	23	0	0.000000	0.000000	885	643.177335	713.52	783.862665	0.806237
GO:0033619_membrane_protein_proteolysis	23	0	0.000000	0.000000	885	643.177335	713.52	783.862665	0.806237
GO:0034637_cellular_carbohydrate_biosynthetic_process	23	0	0.000000	0.000000	885	643.177335	713.52	783.862665	0.806237
GO:0043473_pigmentation	23	0	0.000000	0.000000	885	643.177335	713.52	783.862665	0.806237
GO:0043627_response_to_estrogen_stimulus	23	0	0.000000	0.000000	885	643.177335	713.52	783.862665	0.806237
GO:0045740_positive_regulation_of_DNA_replication	23	0	0.000000	0.000000	885	643.177335	713.52	783.862665	0.806237
GO:0046467_membrane_lipid_biosynthetic_process	23	0	0.000000	0.000000	885	643.177335	713.52	783.862665	0.806237
GO:0048871_multicellular_organismal_homeostasis	23	0	0.000000	0.000000	885	643.177335	713.52	783.862665	0.806237
GO:0050671_positive_regulation_of_lymphocyte_proliferation	23	0	0.000000	0.000000	885	643.177335	713.52	783.862665	0.806237
GO:0050707_regulation_of_cytokine_secretion	23	0	0.000000	0.000000	885	643.177335	713.52	783.862665	0.806237
GO:0051262_protein_tetramerization	23	0	0.000000	0.000000	885	643.177335	713.52	783.862665	0.806237
GO:0051353_positive_regulation_of_oxidoreductase_activity	23	0	0.000000	0.000000	885	643.177335	713.52	783.862665	0.806237
GO:0070668_positive_regulation_of_mast_cell_proliferation	23	0	0.000000	0.000000	885	643.177335	713.52	783.862665	0.806237
GO:0042110_T_cell_activation	83	0	0.000000	0.000000	888	645.830103	715.97	786.109897	0.806273
GO:0051259_protein_oligomerization	83	0	0.000000	0.000000	888	645.830103	715.97	786.109897	0.806273
GO:0051329_interphase_of_mitotic_cell_cycle	83	0	0.000000	0.000000	888	645.830103	715.97	786.109897	0.806273
GO:0009101_glycoprotein_biosynthetic_process	109	0	0.000000	0.000000	890	648.506368	718.52	788.533632	0.807326
GO:0010817_regulation_of_hormone_levels	109	0	0.000000	0.000000	890	648.506368	718.52	788.533632	0.807326
GO:0006066_alcohol_metabolic_process	206	0	0.000000	0.000000	892	653.753107	723.41	793.066893	0.810998
GO:0006873_cellular_ion_homeostasis	206	0	0.000000	0.000000	892	653.753107	723.41	793.066893	0.810998
GO:0042592_homeostatic_process	397	0	0.000000	0.000000	893	655.157221	724.51	793.862779	0.811321
GO:0051254_positive_regulation_of_RNA_metabolic_process	213	0	0.000000	0.000000	895	657.669205	726.6	795.530795	0.811844
GO:0051726_regulation_of_cell_cycle	213	0	0.000000	0.000000	895	657.669205	726.6	795.530795	0.811844
GO:0015672_monovalent_inorganic_cation_transport	129	0	0.000000	0.000000	896	661.109390	729.72	798.330610	0.814420
GO:0006812_cation_transport	246	0	0.000000	0.000000	898	663.278948	731.48	799.681052	0.814566
GO:0043068_positive_regulation_of_programmed_cell_death	246	0	0.000000	0.000000	898	663.278948	731.48	799.681052	0.814566
GO:0042180_cellular_ketone_metabolic_process	291	0	0.000000	0.000000	899	666.901716	734.64	802.378284	0.817175
GO:0046486_glycerolipid_metabolic_process	97	0	0.000000	0.000000	900	669.382879	736.82	804.257121	0.818689
GO:0002520_immune_system_development	147	0	0.000000	0.000000	901	671.580774	738.64	805.699226	0.819800
GO:0000082_G1_S_transition_of_mitotic_cell_cycle	36	0	0.000000	0.000000	908	679.424110	746.11	812.795890	0.821707
GO:0000910_cytokinesis	36	0	0.000000	0.000000	908	679.424110	746.11	812.795890	0.821707
GO:0006334_nucleosome_assembly	36	0	0.000000	0.000000	908	679.424110	746.11	812.795890	0.821707
GO:0006814_sodium_ion_transport	36	0	0.000000	0.000000	908	679.424110	746.11	812.795890	0.821707
GO:0009566_fertilization	36	0	0.000000	0.000000	908	679.424110	746.11	812.795890	0.821707
GO:0034097_response_to_cytokine_stimulus	36	0	0.000000	0.000000	908	679.424110	746.11	812.795890	0.821707
GO:0034103_regulation_of_tissue_remodeling	36	0	0.000000	0.000000	908	679.424110	746.11	812.795890	0.821707
GO:0000302_response_to_reactive_oxygen_species	21	0	0.000000	0.000000	951	725.662352	790.81	855.957648	0.831556
GO:0000718_nucleotide-excision_repair__DNA_damage_removal	21	0	0.000000	0.000000	951	725.662352	790.81	855.957648	0.831556
GO:0002819_regulation_of_adaptive_immune_response	21	0	0.000000	0.000000	951	725.662352	790.81	855.957648	0.831556
GO:0002822_regulation_of_adaptive_immune_response_based_on_somatic_recombination_of_immune_receptors_built_from_immunoglobulin_superfamily_domains	21	0	0.000000	0.000000	951	725.662352	790.81	855.957648	0.831556
GO:0002831_regulation_of_response_to_biotic_stimulus	21	0	0.000000	0.000000	951	725.662352	790.81	855.957648	0.831556
GO:0006024_glycosaminoglycan_biosynthetic_process	21	0	0.000000	0.000000	951	725.662352	790.81	855.957648	0.831556
GO:0006040_amino_sugar_metabolic_process	21	0	0.000000	0.000000	951	725.662352	790.81	855.957648	0.831556
GO:0006073_cellular_glucan_metabolic_process	21	0	0.000000	0.000000	951	725.662352	790.81	855.957648	0.831556
GO:0006109_regulation_of_carbohydrate_metabolic_process	21	0	0.000000	0.000000	951	725.662352	790.81	855.957648	0.831556
GO:0006282_regulation_of_DNA_repair	21	0	0.000000	0.000000	951	725.662352	790.81	855.957648	0.831556
GO:0006284_base-excision_repair	21	0	0.000000	0.000000	951	725.662352	790.81	855.957648	0.831556
GO:0006402_mRNA_catabolic_process	21	0	0.000000	0.000000	951	725.662352	790.81	855.957648	0.831556
GO:0006493_protein_amino_acid_O-linked_glycosylation	21	0	0.000000	0.000000	951	725.662352	790.81	855.957648	0.831556
GO:0006664_glycolipid_metabolic_process	21	0	0.000000	0.000000	951	725.662352	790.81	855.957648	0.831556
GO:0006775_fat-soluble_vitamin_metabolic_process	21	0	0.000000	0.000000	951	725.662352	790.81	855.957648	0.831556
GO:0006892_post-Golgi_vesicle-mediated_transport	21	0	0.000000	0.000000	951	725.662352	790.81	855.957648	0.831556
GO:0006903_vesicle_targeting	21	0	0.000000	0.000000	951	725.662352	790.81	855.957648	0.831556
GO:0007292_female_gamete_generation	21	0	0.000000	0.000000	951	725.662352	790.81	855.957648	0.831556
GO:0008156_negative_regulation_of_DNA_replication	21	0	0.000000	0.000000	951	725.662352	790.81	855.957648	0.831556
GO:0008360_regulation_of_cell_shape	21	0	0.000000	0.000000	951	725.662352	790.81	855.957648	0.831556
GO:0009199_ribonucleoside_triphosphate_metabolic_process	21	0	0.000000	0.000000	951	725.662352	790.81	855.957648	0.831556
GO:0010675_regulation_of_cellular_carbohydrate_metabolic_process	21	0	0.000000	0.000000	951	725.662352	790.81	855.957648	0.831556
GO:0014031_mesenchymal_cell_development	21	0	0.000000	0.000000	951	725.662352	790.81	855.957648	0.831556
GO:0016338_calcium-independent_cell-cell_adhesion	21	0	0.000000	0.000000	951	725.662352	790.81	855.957648	0.831556
GO:0030048_actin_filament-based_movement	21	0	0.000000	0.000000	951	725.662352	790.81	855.957648	0.831556
GO:0030111_regulation_of_Wnt_receptor_signaling_pathway	21	0	0.000000	0.000000	951	725.662352	790.81	855.957648	0.831556
GO:0030148_sphingolipid_biosynthetic_process	21	0	0.000000	0.000000	951	725.662352	790.81	855.957648	0.831556
GO:0032768_regulation_of_monooxygenase_activity	21	0	0.000000	0.000000	951	725.662352	790.81	855.957648	0.831556
GO:0032886_regulation_of_microtubule-based_process	21	0	0.000000	0.000000	951	725.662352	790.81	855.957648	0.831556
GO:0035295_tube_development	21	0	0.000000	0.000000	951	725.662352	790.81	855.957648	0.831556
GO:0042398_cellular_amino_acid_derivative_biosynthetic_process	21	0	0.000000	0.000000	951	725.662352	790.81	855.957648	0.831556
GO:0042439_ethanolamine_and_derivative_metabolic_process	21	0	0.000000	0.000000	951	725.662352	790.81	855.957648	0.831556
GO:0043523_regulation_of_neuron_apoptosis	21	0	0.000000	0.000000	951	725.662352	790.81	855.957648	0.831556
GO:0044042_glucan_metabolic_process	21	0	0.000000	0.000000	951	725.662352	790.81	855.957648	0.831556
GO:0045649_regulation_of_macrophage_differentiation	21	0	0.000000	0.000000	951	725.662352	790.81	855.957648	0.831556
GO:0046427_positive_regulation_of_JAK-STAT_cascade	21	0	0.000000	0.000000	951	725.662352	790.81	855.957648	0.831556
GO:0048762_mesenchymal_cell_differentiation	21	0	0.000000	0.000000	951	725.662352	790.81	855.957648	0.831556
GO:0051238_sequestering_of_metal_ion	21	0	0.000000	0.000000	951	725.662352	790.81	855.957648	0.831556
GO:0051297_centrosome_organization	21	0	0.000000	0.000000	951	725.662352	790.81	855.957648	0.831556
GO:0055072_iron_ion_homeostasis	21	0	0.000000	0.000000	951	725.662352	790.81	855.957648	0.831556
GO:0060485_mesenchyme_development	21	0	0.000000	0.000000	951	725.662352	790.81	855.957648	0.831556
GO:0070167_regulation_of_biomineral_formation	21	0	0.000000	0.000000	951	725.662352	790.81	855.957648	0.831556
GO:0070507_regulation_of_microtubule_cytoskeleton_organization	21	0	0.000000	0.000000	951	725.662352	790.81	855.957648	0.831556
GO:0019226_transmission_of_nerve_impulse	209	0	0.000000	0.000000	952	730.124876	794.71	859.295124	0.834779
GO:0032940_secretion_by_cell	155	0	0.000000	0.000000	953	731.765148	796.14	860.514852	0.835404
GO:0034660_ncRNA_metabolic_process	89	0	0.000000	0.000000	955	736.407194	800.23	864.052806	0.837937
GO:0051325_interphase	89	0	0.000000	0.000000	955	736.407194	800.23	864.052806	0.837937
GO:0006082_organic_acid_metabolic_process	290	0	0.000000	0.000000	956	737.830167	801.51	865.189833	0.838400
GO:0009991_response_to_extracellular_stimulus	68	0	0.000000	0.000000	959	743.420281	806.81	870.199719	0.841303
GO:0048858_cell_projection_morphogenesis	68	0	0.000000	0.000000	959	743.420281	806.81	870.199719	0.841303
GO:0051439_regulation_of_ubiquitin-protein_ligase_activity_during_mitotic_cell_cycle	68	0	0.000000	0.000000	959	743.420281	806.81	870.199719	0.841303
GO:0045087_innate_immune_response	82	0	0.000000	0.000000	960	747.033972	810.08	873.126028	0.843833
GO:0031327_negative_regulation_of_cellular_biosynthetic_process	332	0	0.000000	0.000000	961	747.651220	810.57	873.488780	0.843465
GO:0000077_DNA_damage_checkpoint	37	0	0.000000	0.000000	972	759.384124	821.75	884.115876	0.845422
GO:0002443_leukocyte_mediated_immunity	37	0	0.000000	0.000000	972	759.384124	821.75	884.115876	0.845422
GO:0002460_adaptive_immune_response_based_on_somatic_recombination_of_immune_receptors_built_from_immunoglobulin_superfamily_domains	37	0	0.000000	0.000000	972	759.384124	821.75	884.115876	0.845422
GO:0006937_regulation_of_muscle_contraction	37	0	0.000000	0.000000	972	759.384124	821.75	884.115876	0.845422
GO:0007584_response_to_nutrient	37	0	0.000000	0.000000	972	759.384124	821.75	884.115876	0.845422
GO:0009913_epidermal_cell_differentiation	37	0	0.000000	0.000000	972	759.384124	821.75	884.115876	0.845422
GO:0015918_sterol_transport	37	0	0.000000	0.000000	972	759.384124	821.75	884.115876	0.845422
GO:0030301_cholesterol_transport	37	0	0.000000	0.000000	972	759.384124	821.75	884.115876	0.845422
GO:0032956_regulation_of_actin_cytoskeleton_organization	37	0	0.000000	0.000000	972	759.384124	821.75	884.115876	0.845422
GO:0046489_phosphoinositide_biosynthetic_process	37	0	0.000000	0.000000	972	759.384124	821.75	884.115876	0.845422
GO:0046700_heterocycle_catabolic_process	37	0	0.000000	0.000000	972	759.384124	821.75	884.115876	0.845422
GO:0003006_reproductive_developmental_process	51	0	0.000000	0.000000	980	769.026159	830.97	892.913841	0.847929
GO:0006898_receptor-mediated_endocytosis	51	0	0.000000	0.000000	980	769.026159	830.97	892.913841	0.847929
GO:0007059_chromosome_segregation	51	0	0.000000	0.000000	980	769.026159	830.97	892.913841	0.847929
GO:0016052_carbohydrate_catabolic_process	51	0	0.000000	0.000000	980	769.026159	830.97	892.913841	0.847929
GO:0018212_peptidyl-tyrosine_modification	51	0	0.000000	0.000000	980	769.026159	830.97	892.913841	0.847929
GO:0030518_steroid_hormone_receptor_signaling_pathway	51	0	0.000000	0.000000	980	769.026159	830.97	892.913841	0.847929
GO:0032147_activation_of_protein_kinase_activity	51	0	0.000000	0.000000	980	769.026159	830.97	892.913841	0.847929
GO:0046474_glycerophospholipid_biosynthetic_process	51	0	0.000000	0.000000	980	769.026159	830.97	892.913841	0.847929
GO:0006364_rRNA_processing	39	0	0.000000	0.000000	990	780.540011	842.19	903.839989	0.850697
GO:0006401_RNA_catabolic_process	39	0	0.000000	0.000000	990	780.540011	842.19	903.839989	0.850697
GO:0006497_protein_amino_acid_lipidation	39	0	0.000000	0.000000	990	780.540011	842.19	903.839989	0.850697
GO:0009310_amine_catabolic_process	39	0	0.000000	0.000000	990	780.540011	842.19	903.839989	0.850697
GO:0030509_BMP_signaling_pathway	39	0	0.000000	0.000000	990	780.540011	842.19	903.839989	0.850697
GO:0032970_regulation_of_actin_filament-based_process	39	0	0.000000	0.000000	990	780.540011	842.19	903.839989	0.850697
GO:0042158_lipoprotein_biosynthetic_process	39	0	0.000000	0.000000	990	780.540011	842.19	903.839989	0.850697
GO:0046328_regulation_of_JNK_cascade	39	0	0.000000	0.000000	990	780.540011	842.19	903.839989	0.850697
GO:0046365_monosaccharide_catabolic_process	39	0	0.000000	0.000000	990	780.540011	842.19	903.839989	0.850697
GO:0051960_regulation_of_nervous_system_development	39	0	0.000000	0.000000	990	780.540011	842.19	903.839989	0.850697
GO:0006732_coenzyme_metabolic_process	65	0	0.000000	0.000000	997	788.287957	849.55	910.812043	0.852106
GO:0016054_organic_acid_catabolic_process	65	0	0.000000	0.000000	997	788.287957	849.55	910.812043	0.852106
GO:0022415_viral_reproductive_process	65	0	0.000000	0.000000	997	788.287957	849.55	910.812043	0.852106
GO:0045596_negative_regulation_of_cell_differentiation	65	0	0.000000	0.000000	997	788.287957	849.55	910.812043	0.852106
GO:0046395_carboxylic_acid_catabolic_process	65	0	0.000000	0.000000	997	788.287957	849.55	910.812043	0.852106
GO:0051437_positive_regulation_of_ubiquitin-protein_ligase_activity_during_mitotic_cell_cycle	65	0	0.000000	0.000000	997	788.287957	849.55	910.812043	0.852106
GO:0080135_regulation_of_cellular_response_to_stress	65	0	0.000000	0.000000	997	788.287957	849.55	910.812043	0.852106
GO:0006397_mRNA_processing	180	0	0.000000	0.000000	1000	791.692879	852.54	913.387121	0.852540
GO:0051253_negative_regulation_of_RNA_metabolic_process	180	0	0.000000	0.000000	1000	791.692879	852.54	913.387121	0.852540
GO:0051336_regulation_of_hydrolase_activity	180	0	0.000000	0.000000	1000	791.692879	852.54	913.387121	0.852540
GO:0006520_cellular_amino_acid_metabolic_process	108	0	0.000000	0.000000	1007	797.894235	858.47	919.045765	0.852502
GO:0006644_phospholipid_metabolic_process	108	0	0.000000	0.000000	1007	797.894235	858.47	919.045765	0.852502
GO:0007346_regulation_of_mitotic_cell_cycle	108	0	0.000000	0.000000	1007	797.894235	858.47	919.045765	0.852502
GO:0008202_steroid_metabolic_process	108	0	0.000000	0.000000	1007	797.894235	858.47	919.045765	0.852502
GO:0019637_organophosphate_metabolic_process	108	0	0.000000	0.000000	1007	797.894235	858.47	919.045765	0.852502
GO:0032446_protein_modification_by_small_protein_conjugation	108	0	0.000000	0.000000	1007	797.894235	858.47	919.045765	0.852502
GO:0044106_cellular_amine_metabolic_process	108	0	0.000000	0.000000	1007	797.894235	858.47	919.045765	0.852502
GO:0006790_sulfur_metabolic_process	62	0	0.000000	0.000000	1017	809.184458	869.14	929.095542	0.854612
GO:0007420_brain_development	62	0	0.000000	0.000000	1017	809.184458	869.14	929.095542	0.854612
GO:0007586_digestion	62	0	0.000000	0.000000	1017	809.184458	869.14	929.095542	0.854612
GO:0019216_regulation_of_lipid_metabolic_process	62	0	0.000000	0.000000	1017	809.184458	869.14	929.095542	0.854612
GO:0031145_anaphase-promoting_complex-dependent_proteasomal_ubiquitin-dependent_protein_catabolic_process	62	0	0.000000	0.000000	1017	809.184458	869.14	929.095542	0.854612
GO:0031667_response_to_nutrient_levels	62	0	0.000000	0.000000	1017	809.184458	869.14	929.095542	0.854612
GO:0044242_cellular_lipid_catabolic_process	62	0	0.000000	0.000000	1017	809.184458	869.14	929.095542	0.854612
GO:0051436_negative_regulation_of_ubiquitin-protein_ligase_activity_during_mitotic_cell_cycle	62	0	0.000000	0.000000	1017	809.184458	869.14	929.095542	0.854612
GO:0052548_regulation_of_endopeptidase_activity	62	0	0.000000	0.000000	1017	809.184458	869.14	929.095542	0.854612
GO:0060191_regulation_of_lipase_activity	62	0	0.000000	0.000000	1017	809.184458	869.14	929.095542	0.854612
GO:0003012_muscle_system_process	141	0	0.000000	0.000000	1020	812.442874	872.09	931.737126	0.854990
GO:0016049_cell_growth	141	0	0.000000	0.000000	1020	812.442874	872.09	931.737126	0.854990
GO:0051603_proteolysis_involved_in_cellular_protein_catabolic_process	141	0	0.000000	0.000000	1020	812.442874	872.09	931.737126	0.854990
GO:0006091_generation_of_precursor_metabolites_and_energy	163	0	0.000000	0.000000	1021	813.245571	872.83	932.414429	0.854878
GO:0000122_negative_regulation_of_transcription_from_RNA_polymerase_II_promoter	113	0	0.000000	0.000000	1023	815.897250	875.19	934.482750	0.855513
GO:0006631_fatty_acid_metabolic_process	113	0	0.000000	0.000000	1023	815.897250	875.19	934.482750	0.855513
GO:0034984_cellular_response_to_DNA_damage_stimulus	215	0	0.000000	0.000000	1024	816.625317	875.85	935.074683	0.855322
GO:0001932_regulation_of_protein_amino_acid_phosphorylation	101	0	0.000000	0.000000	1025	818.484523	877.49	936.495477	0.856088
GO:0000028_ribosomal_small_subunit_assembly	1	0									
GO:0000042_protein_targeting_to_Golgi	1	0									
GO:0000046_autophagic_vacuole_fusion	1	0									
GO:0000052_citrulline_metabolic_process	1	0									
GO:0000054_ribosome_export_from_nucleus	1	0									
GO:0000056_ribosomal_small_subunit_export_from_nucleus	1	0									
GO:0000072_M_phase_specific_microtubule_process	1	0									
GO:0000093_mitotic_telophase	1	0									
GO:0000098_sulfur_amino_acid_catabolic_process	1	0									
GO:0000114_regulation_of_transcription_during_G1_phase_of_mitotic_cell_cycle	1	0									
GO:0000115_regulation_of_transcription_during_S-phase_of_mitotic_cell_cycle	1	0									
GO:0000117_regulation_of_transcription_during_G2_M-phase_of_mitotic_cell_cycle	1	0									
GO:0000132_establishment_of_mitotic_spindle_orientation	1	0									
GO:0000154_rRNA_modification	1	0									
GO:0000160_two-component_signal_transduction_system_(phosphorelay)	1	0									
GO:0000161_MAPKKK_cascade_involved_in_osmosensory_signaling_pathway	1	0									
GO:0000173_inactivation_of_MAPK_activity_involved_in_osmosensory_signaling_pathway	1	0									
GO:0000212_meiotic_spindle_organization	1	0									
GO:0000255_allantoin_metabolic_process	1	0									
GO:0000270_peptidoglycan_metabolic_process	1	0									
GO:0000296_spermine_transport	1	0									
GO:0000301_retrograde_transport__vesicle_recycling_within_Golgi	1	0									
GO:0000303_response_to_superoxide	1	0									
GO:0000320_re-entry_into_mitotic_cell_cycle	1	0									
GO:0000338_protein_deneddylation	1	0									
GO:0000395_nuclear_mRNA_5'-splice_site_recognition	1	0									
GO:0000710_meiotic_mismatch_repair	1	0									
GO:0000717_nucleotide-excision_repair__DNA_duplex_unwinding	1	0									
GO:0000722_telomere_maintenance_via_recombination	1	0									
GO:0000746_conjugation	1	0									
GO:0000747_conjugation_with_cellular_fusion	1	0									
GO:0000912_formation_of_actomyosin_apparatus_involved_in_cytokinesis	1	0									
GO:0000915_cytokinesis__contractile_ring_formation	1	0									
GO:0000921_septin_ring_assembly	1	0									
GO:0000966_RNA_5'-end_processing	1	0									
GO:0001315_age-dependent_response_to_reactive_oxygen_species	1	0									
GO:0001519_peptide_amidation	1	0									
GO:0001560_regulation_of_cell_growth_by_extracellular_stimulus	1	0									
GO:0001574_ganglioside_biosynthetic_process	1	0									
GO:0001575_globoside_metabolic_process	1	0									
GO:0001658_branching_involved_in_ureteric_bud_morphogenesis	1	0									
GO:0001662_behavioral_fear_response	1	0									
GO:0001675_acrosome_assembly	1	0									
GO:0001692_histamine_metabolic_process	1	0									
GO:0001694_histamine_biosynthetic_process	1	0									
GO:0001732_formation_of_translation_initiation_complex	1	0									
GO:0001757_somite_specification	1	0									
GO:0001774_microglial_cell_activation	1	0									
GO:0001782_B_cell_homeostasis	1	0									
GO:0001787_natural_killer_cell_proliferation	1	0									
GO:0001823_mesonephros_development	1	0									
GO:0001832_blastocyst_growth	1	0									
GO:0001833_inner_cell_mass_cell_proliferation	1	0									
GO:0001839_neural_plate_morphogenesis	1	0									
GO:0001845_phagolysosome_formation	1	0									
GO:0001865_NK_T_cell_differentiation	1	0									
GO:0001866_NK_T_cell_proliferation	1	0									
GO:0001887_selenium_metabolic_process	1	0									
GO:0001892_embryonic_placenta_development	1	0									
GO:0001911_negative_regulation_of_leukocyte_mediated_cytotoxicity	1	0									
GO:0001915_negative_regulation_of_T_cell_mediated_cytotoxicity	1	0									
GO:0001920_negative_regulation_of_receptor_recycling	1	0									
GO:0001941_postsynaptic_membrane_organization	1	0									
GO:0001958_endochondral_ossification	1	0									
GO:0001973_adenosine_receptor_signaling_pathway	1	0									
GO:0001977_renal_system_process_involved_in_regulation_of_blood_volume	1	0									
GO:0001980_regulation_of_systemic_arterial_blood_pressure_by_ischemic_conditions	1	0									
GO:0001993_regulation_of_systemic_arterial_blood_pressure_by_norepinephrine-epinephrine	1	0									
GO:0001996_positive_regulation_of_heart_rate_by_epinephrine-norepinephrine	1	0									
GO:0001999_renal_response_to_blood_flow_during_renin-angiotensin_regulation_of_systemic_arterial_blood_pressure	1	0									
GO:0002001_renin_secretion_into_blood_stream	1	0									
GO:0002017_regulation_of_blood_volume_by_renal_aldosterone	1	0									
GO:0002018_renin-angiotensin_regulation_of_aldosterone_production	1	0									
GO:0002031_G-protein_coupled_receptor_internalization	1	0									
GO:0002035_brain_renin-angiotensin_system	1	0									
GO:0002042_cell_migration_involved_in_sprouting_angiogenesis	1	0									
GO:0002052_positive_regulation_of_neuroblast_proliferation	1	0									
GO:0002053_positive_regulation_of_mesenchymal_cell_proliferation	1	0									
GO:0002063_chondrocyte_development	1	0									
GO:0002064_epithelial_cell_development	1	0									
GO:0002074_extraocular_skeletal_muscle_development	1	0									
GO:0002077_acrosome_matrix_dispersal	1	0									
GO:0002082_regulation_of_oxidative_phosphorylation	1	0									
GO:0002084_protein_depalmitoylation	1	0									
GO:0002088_lens_development_in_camera-type_eye	1	0									
GO:0002089_lens_morphogenesis_in_camera-type_eye	1	0									
GO:0002093_auditory_receptor_cell_morphogenesis	1	0									
GO:0002209_behavioral_defense_response	1	0									
GO:0002220_innate_immune_response_activating_cell_surface_receptor_signaling_pathway	1	0									
GO:0002223_stimulatory_C-type_lectin_receptor_signaling_pathway	1	0									
GO:0002312_B_cell_activation_during_immune_response	1	0									
GO:0002313_mature_B_cell_differentiation_during_immune_response	1	0									
GO:0002318_myeloid_progenitor_cell_differentiation	1	0									
GO:0002320_lymphoid_progenitor_cell_differentiation	1	0									
GO:0002326_B_cell_lineage_commitment	1	0									
GO:0002328_pro-B_cell_differentiation	1	0									
GO:0002335_mature_B_cell_differentiation	1	0									
GO:0002355_detection_of_tumor_cell	1	0									
GO:0002368_B_cell_cytokine_production	1	0									
GO:0002424_T_cell_mediated_immune_response_to_tumor_cell	1	0									
GO:0002431_Fc_receptor_mediated_stimulatory_signaling_pathway	1	0									
GO:0002437_inflammatory_response_to_antigenic_stimulus	1	0									
GO:0002439_chronic_inflammatory_response_to_antigenic_stimulus	1	0									
GO:0002447_eosinophil_mediated_immunity	1	0									
GO:0002455_humoral_immune_response_mediated_by_circulating_immunoglobulin	1	0									
GO:0002467_germinal_center_formation	1	0									
GO:0002475_antigen_processing_and_presentation_via_MHC_class_Ib	1	0									
GO:0002478_antigen_processing_and_presentation_of_exogenous_peptide_antigen	1	0									
GO:0002495_antigen_processing_and_presentation_of_peptide_antigen_via_MHC_class_II	1	0									
GO:0002513_tolerance_induction_to_self_antigen	1	0									
GO:0002514_B_cell_tolerance_induction	1	0									
GO:0002517_T_cell_tolerance_induction	1	0									
GO:0002523_leukocyte_migration_during_inflammatory_response	1	0									
GO:0002566_somatic_diversification_of_immune_receptors_via_somatic_mutation	1	0									
GO:0002568_somatic_diversification_of_T_cell_receptor_genes	1	0									
GO:0002576_platelet_degranulation	1	0									
GO:0002634_regulation_of_germinal_center_formation	1	0									
GO:0002649_regulation_of_tolerance_induction_to_self_antigen	1	0									
GO:0002651_positive_regulation_of_tolerance_induction_to_self_antigen	1	0									
GO:0002661_regulation_of_B_cell_tolerance_induction	1	0									
GO:0002663_positive_regulation_of_B_cell_tolerance_induction	1	0									
GO:0002664_regulation_of_T_cell_tolerance_induction	1	0									
GO:0002666_positive_regulation_of_T_cell_tolerance_induction	1	0									
GO:0002674_negative_regulation_of_acute_inflammatory_response	1	0									
GO:0002681_somatic_recombination_of_T_cell_receptor_gene_segments	1	0									
GO:0002686_negative_regulation_of_leukocyte_migration	1	0									
GO:0002691_regulation_of_cellular_extravasation	1	0									
GO:0002693_positive_regulation_of_cellular_extravasation	1	0									
GO:0002701_negative_regulation_of_production_of_molecular_mediator_of_immune_response	1	0									
GO:0002719_negative_regulation_of_cytokine_production_during_immune_response	1	0									
GO:0002725_negative_regulation_of_T_cell_cytokine_production	1	0									
GO:0002759_regulation_of_antimicrobial_humoral_response	1	0									
GO:0002775_antimicrobial_peptide_production	1	0									
GO:0002777_antimicrobial_peptide_biosynthetic_process	1	0									
GO:0002778_antibacterial_peptide_production	1	0									
GO:0002780_antibacterial_peptide_biosynthetic_process	1	0									
GO:0002784_regulation_of_antimicrobial_peptide_production	1	0									
GO:0002786_regulation_of_antibacterial_peptide_production	1	0									
GO:0002805_regulation_of_antimicrobial_peptide_biosynthetic_process	1	0									
GO:0002807_positive_regulation_of_antimicrobial_peptide_biosynthetic_process	1	0									
GO:0002808_regulation_of_antibacterial_peptide_biosynthetic_process	1	0									
GO:0002815_biosynthetic_process_of_antibacterial_peptides_active_against_Gram-positive_bacteria	1	0									
GO:0002816_regulation_of_biosynthetic_process_of_antibacterial_peptides_active_against_Gram-positive_bacteria	1	0									
GO:0002832_negative_regulation_of_response_to_biotic_stimulus	1	0									
GO:0002840_regulation_of_T_cell_mediated_immune_response_to_tumor_cell	1	0									
GO:0002842_positive_regulation_of_T_cell_mediated_immune_response_to_tumor_cell	1	0									
GO:0002901_mature_B_cell_apoptosis	1	0									
GO:0002904_positive_regulation_of_B_cell_apoptosis	1	0									
GO:0002905_regulation_of_mature_B_cell_apoptosis	1	0									
GO:0002906_negative_regulation_of_mature_B_cell_apoptosis	1	0									
GO:0003010_voluntary_skeletal_muscle_contraction	1	0									
GO:0003051_angiotensin-mediated_drinking_behavior	1	0									
GO:0003058_hormonal_regulation_of_the_force_of_heart_contraction	1	0									
GO:0003062_regulation_of_heart_rate_by_chemical_signal	1	0									
GO:0003065_positive_regulation_of_heart_rate_by_epinephrine	1	0									
GO:0003071_renal_system_process_involved_in_regulation_of_systemic_arterial_blood_pressure	1	0									
GO:0003085_negative_regulation_of_systemic_arterial_blood_pressure	1	0									
GO:0003099_positive_regulation_of_the_force_of_heart_contraction_by_chemical_signal	1	0									
GO:0003108_negative_regulation_of_the_force_of_heart_contraction_by_chemical_signal	1	0									
GO:0005981_regulation_of_glycogen_catabolic_process	1	0									
GO:0005982_starch_metabolic_process	1	0									
GO:0005983_starch_catabolic_process	1	0									
GO:0005988_lactose_metabolic_process	1	0									
GO:0005989_lactose_biosynthetic_process	1	0									
GO:0005991_trehalose_metabolic_process	1	0									
GO:0005993_trehalose_catabolic_process	1	0									
GO:0006010_glucose_6-phosphate_utilization	1	0									
GO:0006013_mannose_metabolic_process	1	0									
GO:0006021_inositol_biosynthetic_process	1	0									
GO:0006037_cell_wall_chitin_metabolic_process	1	0									
GO:0006042_glucosamine_biosynthetic_process	1	0									
GO:0006045_N-acetylglucosamine_biosynthetic_process	1	0									
GO:0006048_UDP-N-acetylglucosamine_biosynthetic_process	1	0									
GO:0006050_mannosamine_metabolic_process	1	0									
GO:0006051_N-acetylmannosamine_metabolic_process	1	0									
GO:0006059_hexitol_metabolic_process	1	0									
GO:0006060_sorbitol_metabolic_process	1	0									
GO:0006062_sorbitol_catabolic_process	1	0									
GO:0006065_UDP-glucuronate_biosynthetic_process	1	0									
GO:0006083_acetate_metabolic_process	1	0									
GO:0006085_acetyl-CoA_biosynthetic_process	1	0									
GO:0006103_2-oxoglutarate_metabolic_process	1	0									
GO:0006106_fumarate_metabolic_process	1	0									
GO:0006107_oxaloacetate_metabolic_process	1	0									
GO:0006116_NADH_oxidation	1	0									
GO:0006145_purine_base_catabolic_process	1	0									
GO:0006148_inosine_catabolic_process	1	0									
GO:0006154_adenosine_catabolic_process	1	0									
GO:0006166_purine_ribonucleoside_salvage	1	0									
GO:0006172_ADP_biosynthetic_process	1	0									
GO:0006173_dADP_biosynthetic_process	1	0									
GO:0006188_IMP_biosynthetic_process	1	0									
GO:0006189_'de_novo'_IMP_biosynthetic_process	1	0									
GO:0006196_AMP_catabolic_process	1	0									
GO:0006198_cAMP_catabolic_process	1	0									
GO:0006207_'de_novo'_pyrimidine_base_biosynthetic_process	1	0									
GO:0006214_thymidine_catabolic_process	1	0									
GO:0006216_cytidine_catabolic_process	1	0									
GO:0006222_UMP_biosynthetic_process	1	0									
GO:0006241_CTP_biosynthetic_process	1	0									
GO:0006256_UDP_catabolic_process	1	0									
GO:0006265_DNA_topological_change	1	0									
GO:0006272_leading_strand_elongation	1	0									
GO:0006287_base-excision_repair__gap-filling	1	0									
GO:0006313_transposition__DNA-mediated	1	0									
GO:0006336_DNA_replication-independent_nucleosome_assembly	1	0									
GO:0006343_establishment_of_chromatin_silencing	1	0									
GO:0006344_maintenance_of_chromatin_silencing	1	0									
GO:0006346_methylation-dependent_chromatin_silencing	1	0									
GO:0006348_chromatin_silencing_at_telomere	1	0									
GO:0006361_transcription_initiation_from_RNA_polymerase_I_promoter	1	0									
GO:0006369_termination_of_RNA_polymerase_II_transcription	1	0									
GO:0006393_termination_of_mitochondrial_transcription	1	0									
GO:0006407_rRNA_export_from_nucleus	1	0									
GO:0006408_snRNA_export_from_nucleus	1	0									
GO:0006409_tRNA_export_from_nucleus	1	0									
GO:0006419_alanyl-tRNA_aminoacylation	1	0									
GO:0006420_arginyl-tRNA_aminoacylation	1	0									
GO:0006423_cysteinyl-tRNA_aminoacylation	1	0									
GO:0006431_methionyl-tRNA_aminoacylation	1	0									
GO:0006432_phenylalanyl-tRNA_aminoacylation	1	0									
GO:0006434_seryl-tRNA_aminoacylation	1	0									
GO:0006435_threonyl-tRNA_aminoacylation	1	0									
GO:0006436_tryptophanyl-tRNA_aminoacylation	1	0									
GO:0006437_tyrosyl-tRNA_aminoacylation	1	0									
GO:0006447_regulation_of_translational_initiation_by_iron	1	0									
GO:0006448_regulation_of_translational_elongation	1	0									
GO:0006450_regulation_of_translational_fidelity	1	0									
GO:0006494_protein_amino_acid_terminal_glycosylation	1	0									
GO:0006496_protein_amino_acid_terminal_N-glycosylation	1	0									
GO:0006499_N-terminal_protein_myristoylation	1	0									
GO:0006500_N-terminal_protein_palmitoylation	1	0									
GO:0006526_arginine_biosynthetic_process	1	0									
GO:0006528_asparagine_metabolic_process	1	0									
GO:0006530_asparagine_catabolic_process	1	0									
GO:0006534_cysteine_metabolic_process	1	0									
GO:0006543_glutamine_catabolic_process	1	0									
GO:0006545_glycine_biosynthetic_process	1	0									
GO:0006547_histidine_metabolic_process	1	0									
GO:0006549_isoleucine_metabolic_process	1	0									
GO:0006556_S-adenosylmethionine_biosynthetic_process	1	0									
GO:0006562_proline_catabolic_process	1	0									
GO:0006564_L-serine_biosynthetic_process	1	0									
GO:0006577_betaine_metabolic_process	1	0									
GO:0006580_ethanolamine_metabolic_process	1	0									
GO:0006585_dopamine_biosynthetic_process_from_tyrosine	1	0									
GO:0006591_ornithine_metabolic_process	1	0									
GO:0006597_spermine_biosynthetic_process	1	0									
GO:0006598_polyamine_catabolic_process	1	0									
GO:0006610_ribosomal_protein_import_into_nucleus	1	0									
GO:0006614_SRP-dependent_cotranslational_protein_targeting_to_membrane	1	0									
GO:0006616_SRP-dependent_cotranslational_protein_targeting_to_membrane__translocation	1	0									
GO:0006617_SRP-dependent_cotranslational_protein_targeting_to_membrane__signal_sequence_recognition	1	0									
GO:0006627_mitochondrial_protein_processing_during_import	1	0									
GO:0006646_phosphatidylethanolamine_biosynthetic_process	1	0									
GO:0006655_phosphatidylglycerol_biosynthetic_process	1	0									
GO:0006657_CDP-choline_pathway	1	0									
GO:0006667_sphinganine_metabolic_process	1	0									
GO:0006668_sphinganine-1-phosphate_metabolic_process	1	0									
GO:0006669_sphinganine-1-phosphate_biosynthetic_process	1	0									
GO:0006670_sphingosine_metabolic_process	1	0									
GO:0006689_ganglioside_catabolic_process	1	0									
GO:0006711_estrogen_catabolic_process	1	0									
GO:0006713_glucocorticoid_catabolic_process	1	0									
GO:0006734_NADH_metabolic_process	1	0									
GO:0006741_NADP_biosynthetic_process	1	0									
GO:0006746_FADH2_metabolic_process	1	0									
GO:0006768_biotin_metabolic_process	1	0									
GO:0006771_riboflavin_metabolic_process	1	0									
GO:0006781_succinyl-CoA_pathway	1	0									
GO:0006789_bilirubin_conjugation	1	0									
GO:0006797_polyphosphate_metabolic_process	1	0									
GO:0006837_serotonin_transport	1	0									
GO:0006842_tricarboxylic_acid_transport	1	0									
GO:0006843_mitochondrial_citrate_transport	1	0									
GO:0006848_pyruvate_transport	1	0									
GO:0006862_nucleotide_transport	1	0									
GO:0006867_asparagine_transport	1	0									
GO:0006868_glutamine_transport	1	0									
GO:0006876_cellular_cadmium_ion_homeostasis	1	0									
GO:0006926_virus-infected_cell_apoptosis	1	0									
GO:0006931_substrate-bound_cell_migration__cell_attachment_to_substrate	1	0									
GO:0006948_induction_by_virus_of_host_cell-cell_fusion	1	0									
GO:0006958_complement_activation__classical_pathway	1	0									
GO:0006963_positive_regulation_of_antibacterial_peptide_biosynthetic_process	1	0									
GO:0006965_positive_regulation_of_biosynthetic_process_of_antibacterial_peptides_active_against_Gram-positive_bacteria	1	0									
GO:0006987_activation_of_signaling_protein_activity_involved_in_unfolded_protein_response	1	0									
GO:0006990_positive_regulation_of_gene-specific_transcription_involved_in_unfolded_protein_response	1	0									
GO:0006991_response_to_sterol_depletion	1	0									
GO:0006994_positive_regulation_of_transcription_via_sterol_regulatory_element_binding_involved_in_ER-nuclear_sterol_response_pathway	1	0									
GO:0007039_vacuolar_protein_catabolic_process	1	0									
GO:0007068_negative_regulation_of_transcription__mitotic	1	0									
GO:0007097_nuclear_migration	1	0									
GO:0007100_mitotic_centrosome_separation	1	0									
GO:0007108_cytokinesis__initiation_of_separation	1	0									
GO:0007109_cytokinesis__completion_of_separation	1	0									
GO:0007132_meiotic_metaphase_I	1	0									
GO:0007135_meiosis_II	1	0									
GO:0007136_meiotic_prophase_II	1	0									
GO:0007161_calcium-independent_cell-matrix_adhesion	1	0									
GO:0007196_inhibition_of_adenylate_cyclase_activity_by_metabotropic_glutamate_receptor_signaling_pathway	1	0									
GO:0007197_inhibition_of_adenylate_cyclase_activity_by_muscarinic_acetylcholine_receptor_signaling_pathway	1	0									
GO:0007258_JUN_phosphorylation	1	0									
GO:0007321_sperm_displacement	1	0									
GO:0007343_egg_activation	1	0									
GO:0007386_compartment_specification	1	0									
GO:0007387_anterior_compartment_specification	1	0									
GO:0007388_posterior_compartment_specification	1	0									
GO:0007402_ganglion_mother_cell_fate_determination	1	0									
GO:0007406_negative_regulation_of_neuroblast_proliferation	1	0									
GO:0007424_open_tracheal_system_development	1	0									
GO:0007440_foregut_morphogenesis	1	0									
GO:0007443_Malpighian_tubule_morphogenesis	1	0									
GO:0007444_imaginal_disc_development	1	0									
GO:0007447_imaginal_disc_pattern_formation	1	0									
GO:0007494_midgut_development	1	0									
GO:0007497_posterior_midgut_development	1	0									
GO:0007499_ectoderm_and_mesoderm_interaction	1	0									
GO:0007501_mesodermal_cell_fate_specification	1	0									
GO:0007509_mesoderm_migration	1	0									
GO:0007518_myoblast_cell_fate_determination	1	0									
GO:0007538_primary_sex_determination	1	0									
GO:0007597_blood_coagulation__intrinsic_pathway	1	0									
GO:0007616_long-term_memory	1	0									
GO:0007617_mating_behavior	1	0									
GO:0007624_ultradian_rhythm	1	0									
GO:0007638_mechanosensory_behavior	1	0									
GO:0008045_motor_axon_guidance	1	0									
GO:0008057_eye_pigment_granule_organization	1	0									
GO:0008063_Toll_signaling_pathway	1	0									
GO:0008065_establishment_of_blood-nerve_barrier	1	0									
GO:0008090_retrograde_axon_cargo_transport	1	0									
GO:0008215_spermine_metabolic_process	1	0									
GO:0008292_acetylcholine_biosynthetic_process	1	0									
GO:0008295_spermidine_biosynthetic_process	1	0									
GO:0008298_intracellular_mRNA_localization	1	0									
GO:0008356_asymmetric_cell_division	1	0									
GO:0008592_regulation_of_Toll_signaling_pathway	1	0									
GO:0008611_ether_lipid_biosynthetic_process	1	0									
GO:0008614_pyridoxine_metabolic_process	1	0									
GO:0008615_pyridoxine_biosynthetic_process	1	0									
GO:0008627_induction_of_apoptosis_by_ionic_changes	1	0									
GO:0008655_pyrimidine_salvage	1	0									
GO:0009052_pentose-phosphate_shunt__non-oxidative_branch	1	0									
GO:0009067_aspartate_family_amino_acid_biosynthetic_process	1	0									
GO:0009075_histidine_family_amino_acid_metabolic_process	1	0									
GO:0009128_purine_nucleoside_monophosphate_catabolic_process	1	0									
GO:0009129_pyrimidine_nucleoside_monophosphate_metabolic_process	1	0									
GO:0009130_pyrimidine_nucleoside_monophosphate_biosynthetic_process	1	0									
GO:0009133_nucleoside_diphosphate_biosynthetic_process	1	0									
GO:0009135_purine_nucleoside_diphosphate_metabolic_process	1	0									
GO:0009136_purine_nucleoside_diphosphate_biosynthetic_process	1	0									
GO:0009138_pyrimidine_nucleoside_diphosphate_metabolic_process	1	0									
GO:0009140_pyrimidine_nucleoside_diphosphate_catabolic_process	1	0									
GO:0009147_pyrimidine_nucleoside_triphosphate_metabolic_process	1	0									
GO:0009148_pyrimidine_nucleoside_triphosphate_biosynthetic_process	1	0									
GO:0009153_purine_deoxyribonucleotide_biosynthetic_process	1	0									
GO:0009157_deoxyribonucleoside_monophosphate_biosynthetic_process	1	0									
GO:0009158_ribonucleoside_monophosphate_catabolic_process	1	0									
GO:0009159_deoxyribonucleoside_monophosphate_catabolic_process	1	0									
GO:0009169_purine_ribonucleoside_monophosphate_catabolic_process	1	0									
GO:0009173_pyrimidine_ribonucleoside_monophosphate_metabolic_process	1	0									
GO:0009174_pyrimidine_ribonucleoside_monophosphate_biosynthetic_process	1	0									
GO:0009179_purine_ribonucleoside_diphosphate_metabolic_process	1	0									
GO:0009180_purine_ribonucleoside_diphosphate_biosynthetic_process	1	0									
GO:0009182_purine_deoxyribonucleoside_diphosphate_metabolic_process	1	0									
GO:0009183_purine_deoxyribonucleoside_diphosphate_biosynthetic_process	1	0									
GO:0009186_deoxyribonucleoside_diphosphate_metabolic_process	1	0									
GO:0009188_ribonucleoside_diphosphate_biosynthetic_process	1	0									
GO:0009189_deoxyribonucleoside_diphosphate_biosynthetic_process	1	0									
GO:0009193_pyrimidine_ribonucleoside_diphosphate_metabolic_process	1	0									
GO:0009195_pyrimidine_ribonucleoside_diphosphate_catabolic_process	1	0									
GO:0009208_pyrimidine_ribonucleoside_triphosphate_metabolic_process	1	0									
GO:0009209_pyrimidine_ribonucleoside_triphosphate_biosynthetic_process	1	0									
GO:0009214_cyclic_nucleotide_catabolic_process	1	0									
GO:0009222_pyrimidine_ribonucleotide_catabolic_process	1	0									
GO:0009231_riboflavin_biosynthetic_process	1	0									
GO:0009253_peptidoglycan_catabolic_process	1	0									
GO:0009256_10-formyltetrahydrofolate_metabolic_process	1	0									
GO:0009258_10-formyltetrahydrofolate_catabolic_process	1	0									
GO:0009265_2'-deoxyribonucleotide_biosynthetic_process	1	0									
GO:0009292_genetic_transfer	1	0									
GO:0009294_DNA_mediated_transformation	1	0									
GO:0009296_flagellum_assembly	1	0									
GO:0009298_GDP-mannose_biosynthetic_process	1	0									
GO:0009304_tRNA_transcription	1	0									
GO:0009313_oligosaccharide_catabolic_process	1	0									
GO:0009372_quorum_sensing	1	0									
GO:0009386_translational_attenuation	1	0									
GO:0009397_folic_acid_and_derivative_catabolic_process	1	0									
GO:0009399_nitrogen_fixation	1	0									
GO:0009404_toxin_metabolic_process	1	0									
GO:0009435_NAD_biosynthetic_process	1	0									
GO:0009437_carnitine_metabolic_process	1	0									
GO:0009441_glycolate_metabolic_process	1	0									
GO:0009624_response_to_nematode	1	0									
GO:0009642_response_to_light_intensity	1	0									
GO:0009648_photoperiodism	1	0									
GO:0009720_detection_of_hormone_stimulus	1	0									
GO:0009726_detection_of_endogenous_stimulus	1	0									
GO:0009730_detection_of_carbohydrate_stimulus	1	0									
GO:0009732_detection_of_hexose_stimulus	1	0									
GO:0009826_unidimensional_cell_growth	1	0									
GO:0009912_auditory_receptor_cell_fate_commitment	1	0									
GO:0009954_proximal_distal_pattern_formation	1	0									
GO:0009972_cytidine_deamination	1	0									
GO:0010107_potassium_ion_import	1	0									
GO:0010259_multicellular_organismal_aging	1	0									
GO:0010269_response_to_selenium_ion	1	0									
GO:0010273_detoxification_of_copper_ion	1	0									
GO:0010383_cell_wall_polysaccharide_metabolic_process	1	0									
GO:0010430_fatty_acid_omega-oxidation	1	0									
GO:0010463_mesenchymal_cell_proliferation	1	0									
GO:0010464_regulation_of_mesenchymal_cell_proliferation	1	0									
GO:0010507_negative_regulation_of_autophagy	1	0									
GO:0010509_polyamine_homeostasis	1	0									
GO:0010534_regulation_of_activation_of_JAK2_kinase_activity	1	0									
GO:0010535_positive_regulation_of_activation_of_JAK2_kinase_activity	1	0									
GO:0010561_negative_regulation_of_glycoprotein_biosynthetic_process	1	0									
GO:0010569_regulation_of_double-strand_break_repair_via_homologous_recombination	1	0									
GO:0010591_regulation_of_lamellipodium_assembly	1	0									
GO:0010592_positive_regulation_of_lamellipodium_assembly	1	0									
GO:0010621_negative_regulation_of_transcription_by_transcription_factor_localization	1	0									
GO:0010623_developmental_programmed_cell_death	1	0									
GO:0010631_epithelial_cell_migration	1	0									
GO:0010632_regulation_of_epithelial_cell_migration	1	0									
GO:0010634_positive_regulation_of_epithelial_cell_migration	1	0									
GO:0010658_striated_muscle_cell_apoptosis	1	0									
GO:0010659_cardiac_muscle_cell_apoptosis	1	0									
GO:0010662_regulation_of_striated_muscle_cell_apoptosis	1	0									
GO:0010664_negative_regulation_of_striated_muscle_cell_apoptosis	1	0									
GO:0010665_regulation_of_cardiac_muscle_cell_apoptosis	1	0									
GO:0010667_negative_regulation_of_cardiac_muscle_cell_apoptosis	1	0									
GO:0010669_epithelial_structure_maintenance	1	0									
GO:0010692_regulation_of_alkaline_phosphatase_activity	1	0									
GO:0010693_negative_regulation_of_alkaline_phosphatase_activity	1	0									
GO:0010710_regulation_of_collagen_catabolic_process	1	0									
GO:0010711_negative_regulation_of_collagen_catabolic_process	1	0									
GO:0010715_regulation_of_extracellular_matrix_disassembly	1	0									
GO:0010716_negative_regulation_of_extracellular_matrix_disassembly	1	0									
GO:0010719_negative_regulation_of_epithelial_to_mesenchymal_transition	1	0									
GO:0010722_regulation_of_ferrochelatase_activity	1	0									
GO:0010731_protein_amino_acid_glutathionylation	1	0									
GO:0010732_regulation_of_protein_amino_acid_glutathionylation	1	0									
GO:0010734_negative_regulation_of_protein_amino_acid_glutathionylation	1	0									
GO:0010735_positive_regulation_of_transcription_via_serum_response_element_binding	1	0									
GO:0010737_protein_kinase_A_signaling_cascade	1	0									
GO:0010738_regulation_of_protein_kinase_A_signaling_cascade	1	0									
GO:0010739_positive_regulation_of_protein_kinase_A_signaling_cascade	1	0									
GO:0010756_positive_regulation_of_plasminogen_activation	1	0									
GO:0010766_negative_regulation_of_sodium_ion_transport	1	0									
GO:0010767_regulation_of_transcription_from_RNA_polymerase_II_promoter_in_response_to_UV-induced_DNA_damage	1	0									
GO:0010768_negative_regulation_of_transcription_from_RNA_polymerase_II_promoter_in_response_to_UV-induced_DNA_damage	1	0									
GO:0010771_negative_regulation_of_cell_morphogenesis_involved_in_differentiation	1	0									
GO:0010793_regulation_of_mRNA_export_from_nucleus	1	0									
GO:0010801_negative_regulation_of_peptidyl-threonine_phosphorylation	1	0									
GO:0010803_regulation_of_tumor_necrosis_factor-mediated_signaling_pathway	1	0									
GO:0010804_negative_regulation_of_tumor_necrosis_factor-mediated_signaling_pathway	1	0									
GO:0010813_neuropeptide_catabolic_process	1	0									
GO:0010814_substance_P_catabolic_process	1	0									
GO:0010816_calcitonin_catabolic_process	1	0									
GO:0010826_negative_regulation_of_centrosome_duplication	1	0									
GO:0010830_regulation_of_myotube_differentiation	1	0									
GO:0010832_negative_regulation_of_myotube_differentiation	1	0									
GO:0010835_regulation_of_protein_amino_acid_ADP-ribosylation	1	0									
GO:0010836_negative_regulation_of_protein_amino_acid_ADP-ribosylation	1	0									
GO:0010837_regulation_of_keratinocyte_proliferation	1	0									
GO:0010839_negative_regulation_of_keratinocyte_proliferation	1	0									
GO:0010840_regulation_of_circadian_sleep_wake_cycle__wakefulness	1	0									
GO:0010841_positive_regulation_of_circadian_sleep_wake_cycle__wakefulness	1	0									
GO:0010842_retina_layer_formation	1	0									
GO:0010897_negative_regulation_of_triglyceride_catabolic_process	1	0									
GO:0010899_regulation_of_phosphatidylcholine_catabolic_process	1	0									
GO:0010900_negative_regulation_of_phosphatidylcholine_catabolic_process	1	0									
GO:0010902_positive_regulation_of_very-low-density_lipoprotein_particle_remodeling	1	0									
GO:0010919_regulation_of_inositol_phosphate_biosynthetic_process	1	0									
GO:0010920_negative_regulation_of_inositol_phosphate_biosynthetic_process	1	0									
GO:0010924_regulation_of_inositol-polyphosphate_5-phosphatase_activity	1	0									
GO:0010925_positive_regulation_of_inositol-polyphosphate_5-phosphatase_activity	1	0									
GO:0010931_macrophage_tolerance_induction	1	0									
GO:0010932_regulation_of_macrophage_tolerance_induction	1	0									
GO:0010933_positive_regulation_of_macrophage_tolerance_induction	1	0									
GO:0010934_macrophage_cytokine_production	1	0									
GO:0010935_regulation_of_macrophage_cytokine_production	1	0									
GO:0010936_negative_regulation_of_macrophage_cytokine_production	1	0									
GO:0010944_negative_regulation_of_transcription_by_competitive_promoter_binding	1	0									
GO:0010983_positive_regulation_of_high-density_lipoprotein_particle_clearance	1	0									
GO:0010986_positive_regulation_of_lipoprotein_particle_clearance	1	0									
GO:0010987_negative_regulation_of_high-density_lipoprotein_particle_clearance	1	0									
GO:0010988_regulation_of_low-density_lipoprotein_particle_clearance	1	0									
GO:0010989_negative_regulation_of_low-density_lipoprotein_particle_clearance	1	0									
GO:0010990_regulation_of_SMAD_protein_complex_assembly	1	0									
GO:0010991_negative_regulation_of_SMAD_protein_complex_assembly	1	0									
GO:0014009_glial_cell_proliferation	1	0									
GO:0014010_Schwann_cell_proliferation	1	0									
GO:0014045_establishment_of_endothelial_blood-brain_barrier	1	0									
GO:0014055_acetylcholine_secretion	1	0									
GO:0014056_regulation_of_acetylcholine_secretion	1	0									
GO:0014060_regulation_of_epinephrine_secretion	1	0									
GO:0014067_negative_regulation_of_phosphoinositide_3-kinase_cascade	1	0									
GO:0014071_response_to_cycloalkane	1	0									
GO:0014721_twitch_skeletal_muscle_contraction	1	0									
GO:0014724_regulation_of_twitch_skeletal_muscle_contraction	1	0									
GO:0014806_smooth_muscle_hyperplasia	1	0									
GO:0014823_response_to_activity	1	0									
GO:0014832_urinary_bladder_smooth_muscle_contraction	1	0									
GO:0014834_satellite_cell_maintenance_involved_in_skeletal_muscle_regeneration	1	0									
GO:0014848_urinary_tract_smooth_muscle_contraction	1	0									
GO:0014850_response_to_muscle_activity	1	0									
GO:0014873_response_to_muscle_activity_involved_in_regulation_of_muscle_adaptation	1	0									
GO:0014874_response_to_stimulus_involved_in_regulation_of_muscle_adaptation	1	0									
GO:0014895_smooth_muscle_hypertrophy	1	0									
GO:0014904_myotube_cell_development	1	0									
GO:0014916_regulation_of_lung_blood_pressure	1	0									
GO:0015675_nickel_ion_transport	1	0									
GO:0015676_vanadium_ion_transport	1	0									
GO:0015680_intracellular_copper_ion_transport	1	0									
GO:0015684_ferrous_iron_transport	1	0									
GO:0015692_lead_ion_transport	1	0									
GO:0015693_magnesium_ion_transport	1	0									
GO:0015727_lactate_transport	1	0									
GO:0015728_mevalonate_transport	1	0									
GO:0015742_alpha-ketoglutarate_transport	1	0									
GO:0015746_citrate_transport	1	0									
GO:0015747_urate_transport	1	0									
GO:0015755_fructose_transport	1	0									
GO:0015760_glucose-6-phosphate_transport	1	0									
GO:0015782_CMP-sialic_acid_transport	1	0									
GO:0015785_UDP-galactose_transport	1	0									
GO:0015789_UDP-N-acetylgalactosamine_transport	1	0									
GO:0015790_UDP-xylose_transport	1	0									
GO:0015798_myo-inositol_transport	1	0									
GO:0015803_branched-chain_aliphatic_amino_acid_transport	1	0									
GO:0015805_S-adenosylmethionine_transport	1	0									
GO:0015809_arginine_transport	1	0									
GO:0015817_histidine_transport	1	0									
GO:0015820_leucine_transport	1	0									
GO:0015826_threonine_transport	1	0									
GO:0015827_tryptophan_transport	1	0									
GO:0015846_polyamine_transport	1	0									
GO:0015853_adenine_transport	1	0									
GO:0015855_pyrimidine_transport	1	0									
GO:0015886_heme_transport	1	0									
GO:0015888_thiamin_transport	1	0									
GO:0015910_peroxisomal_long-chain_fatty_acid_import	1	0									
GO:0015919_peroxisomal_membrane_transport	1	0									
GO:0015937_coenzyme_A_biosynthetic_process	1	0									
GO:0015956_bis(5'-nucleosidyl)_oligophosphate_metabolic_process	1	0									
GO:0015958_bis(5'-nucleosidyl)_oligophosphate_catabolic_process	1	0									
GO:0015959_diadenosine_polyphosphate_metabolic_process	1	0									
GO:0015961_diadenosine_polyphosphate_catabolic_process	1	0									
GO:0016046_detection_of_fungus	1	0									
GO:0016078_tRNA_catabolic_process	1	0									
GO:0016091_prenol_biosynthetic_process	1	0									
GO:0016094_polyprenol_biosynthetic_process	1	0									
GO:0016108_tetraterpenoid_metabolic_process	1	0									
GO:0016116_carotenoid_metabolic_process	1	0									
GO:0016119_carotene_metabolic_process	1	0									
GO:0016140_O-glycoside_metabolic_process	1	0									
GO:0016142_O-glycoside_catabolic_process	1	0									
GO:0016188_synaptic_vesicle_maturation	1	0									
GO:0016189_synaptic_vesicle_to_endosome_fusion	1	0									
GO:0016241_regulation_of_macroautophagy	1	0									
GO:0016242_negative_regulation_of_macroautophagy	1	0									
GO:0016259_selenocysteine_metabolic_process	1	0									
GO:0016260_selenocysteine_biosynthetic_process	1	0									
GO:0016269_O-glycan_processing__core_3	1	0									
GO:0016320_endoplasmic_reticulum_membrane_fusion	1	0									
GO:0016344_meiotic_chromosome_movement_towards_spindle_pole	1	0									
GO:0016446_somatic_hypermutation_of_immunoglobulin_genes	1	0									
GO:0016559_peroxisome_fission	1	0									
GO:0016560_protein_import_into_peroxisome_matrix__docking	1	0									
GO:0016598_protein_arginylation	1	0									
GO:0016998_cell_wall_macromolecule_catabolic_process	1	0									
GO:0017062_respiratory_chain_complex_III_assembly	1	0									
GO:0017185_peptidyl-lysine_hydroxylation	1	0									
GO:0018095_protein_polyglutamylation	1	0									
GO:0018125_peptidyl-cysteine_methylation	1	0									
GO:0018126_protein_amino_acid_hydroxylation	1	0									
GO:0018146_keratan_sulfate_biosynthetic_process	1	0									
GO:0018153_isopeptide_cross-linking_via_N6-(L-isoglutamyl)-L-lysine	1	0									
GO:0018184_protein_amino_acid_polyamination	1	0									
GO:0018190_protein_amino_acid_octanoylation	1	0									
GO:0018191_peptidyl-serine_octanoylation	1	0									
GO:0018192_enzyme_active_site_formation_via_L-cysteine_persulfide	1	0									
GO:0018199_peptidyl-glutamine_modification	1	0									
GO:0018200_peptidyl-glutamic_acid_modification	1	0									
GO:0018208_peptidyl-proline_modification	1	0									
GO:0018262_isopeptide_cross-linking	1	0									
GO:0018307_enzyme_active_site_formation	1	0									
GO:0018318_protein_amino_acid_palmitoylation	1	0									
GO:0018319_protein_amino_acid_myristoylation	1	0									
GO:0018345_protein_palmitoylation	1	0									
GO:0018350_protein_amino_acid_esterification	1	0									
GO:0018352_protein-pyridoxal-5-phosphate_linkage	1	0									
GO:0018377_protein_myristoylation	1	0									
GO:0018395_peptidyl-lysine_hydroxylation_to_5-hydroxy-L-lysine	1	0									
GO:0018401_peptidyl-proline_hydroxylation_to_4-hydroxy-L-proline	1	0									
GO:0018872_arsonoacetate_metabolic_process	1	0									
GO:0018874_benzoate_metabolic_process	1	0									
GO:0019060_intracellular_transport_of_viral_proteins_in_host_cell	1	0									
GO:0019064_viral_envelope_fusion_with_host_membrane	1	0									
GO:0019086_late_viral_mRNA_transcription	1	0									
GO:0019087_transformation_of_host_cell_by_virus	1	0									
GO:0019089_transmission_of_virus	1	0									
GO:0019098_reproductive_behavior	1	0									
GO:0019240_citrulline_biosynthetic_process	1	0									
GO:0019302_D-ribose_biosynthetic_process	1	0									
GO:0019303_D-ribose_catabolic_process	1	0									
GO:0019307_mannose_biosynthetic_process	1	0									
GO:0019310_inositol_catabolic_process	1	0									
GO:0019322_pentose_biosynthetic_process	1	0									
GO:0019323_pentose_catabolic_process	1	0									
GO:0019371_cyclooxygenase_pathway	1	0									
GO:0019372_lipoxygenase_pathway	1	0									
GO:0019388_galactose_catabolic_process	1	0									
GO:0019405_alditol_catabolic_process	1	0									
GO:0019407_hexitol_catabolic_process	1	0									
GO:0019408_dolichol_biosynthetic_process	1	0									
GO:0019441_tryptophan_catabolic_process_to_kynurenine	1	0									
GO:0019471_4-hydroxyproline_metabolic_process	1	0									
GO:0019511_peptidyl-proline_hydroxylation	1	0									
GO:0019519_pentitol_metabolic_process	1	0									
GO:0019527_pentitol_catabolic_process	1	0									
GO:0019614_catechol_catabolic_process	1	0									
GO:0019673_GDP-mannose_metabolic_process	1	0									
GO:0019693_ribose_phosphate_metabolic_process	1	0									
GO:0019695_choline_metabolic_process	1	0									
GO:0019747_regulation_of_isoprenoid_metabolic_process	1	0									
GO:0019852_L-ascorbic_acid_metabolic_process	1	0									
GO:0019856_pyrimidine_base_biosynthetic_process	1	0									
GO:0019858_cytosine_metabolic_process	1	0									
GO:0019884_antigen_processing_and_presentation_of_exogenous_antigen	1	0									
GO:0019886_antigen_processing_and_presentation_of_exogenous_peptide_antigen_via_MHC_class_II	1	0									
GO:0021508_floor_plate_formation	1	0									
GO:0021514_ventral_spinal_cord_interneuron_differentiation	1	0									
GO:0021521_ventral_spinal_cord_interneuron_specification	1	0									
GO:0021522_spinal_cord_motor_neuron_differentiation	1	0									
GO:0021527_spinal_cord_association_neuron_differentiation	1	0									
GO:0021528_commissural_neuron_differentiation_in_the_spinal_cord	1	0									
GO:0021533_cell_differentiation_in_hindbrain	1	0									
GO:0021540_corpus_callosum_morphogenesis	1	0									
GO:0021544_subpallium_development	1	0									
GO:0021554_optic_nerve_development	1	0									
GO:0021562_vestibulocochlear_nerve_development	1	0									
GO:0021602_cranial_nerve_morphogenesis	1	0									
GO:0021631_optic_nerve_morphogenesis	1	0									
GO:0021680_cerebellar_Purkinje_cell_layer_development	1	0									
GO:0021692_cerebellar_Purkinje_cell_layer_morphogenesis	1	0									
GO:0021694_cerebellar_Purkinje_cell_layer_formation	1	0									
GO:0021697_cerebellar_cortex_formation	1	0									
GO:0021702_cerebellar_Purkinje_cell_differentiation	1	0									
GO:0021756_striatum_development	1	0									
GO:0021757_caudate_nucleus_development	1	0									
GO:0021758_putamen_development	1	0									
GO:0021761_limbic_system_development	1	0									
GO:0021771_lateral_geniculate_nucleus_development	1	0									
GO:0021775_smoothened_signaling_pathway_involved_in_ventral_spinal_cord_interneuron_specification	1	0									
GO:0021794_thalamus_development	1	0									
GO:0021799_cerebral_cortex_radially_oriented_cell_migration	1	0									
GO:0021800_cerebral_cortex_tangential_migration	1	0									
GO:0021854_hypothalamus_development	1	0									
GO:0021859_pyramidal_neuron_differentiation	1	0									
GO:0021860_pyramidal_neuron_development	1	0									
GO:0021872_generation_of_neurons_in_the_forebrain	1	0									
GO:0021879_forebrain_neuron_differentiation	1	0									
GO:0021884_forebrain_neuron_development	1	0									
GO:0021896_forebrain_astrocyte_differentiation	1	0									
GO:0021897_forebrain_astrocyte_development	1	0									
GO:0021914_negative_regulation_of_smoothened_signaling_pathway_involved_in_ventral_spinal_cord_patterning	1	0									
GO:0021919_BMP_signaling_pathway_in_spinal_cord_dorsal_ventral_patterning	1	0									
GO:0021965_spinal_cord_ventral_commissure_morphogenesis	1	0									
GO:0021984_adenohypophysis_development	1	0									
GO:0021990_neural_plate_formation	1	0									
GO:0021997_neural_plate_axis_specification	1	0									
GO:0021999_neural_plate_anterior_posterior_pattern_formation	1	0									
GO:0022009_central_nervous_system_vasculogenesis	1	0									
GO:0022038_corpus_callosum_development	1	0									
GO:0030007_cellular_potassium_ion_homeostasis	1	0									
GO:0030011_maintenance_of_cell_polarity	1	0									
GO:0030026_cellular_manganese_ion_homeostasis	1	0									
GO:0030033_microvillus_assembly	1	0									
GO:0030037_actin_filament_reorganization_during_cell_cycle	1	0									
GO:0030047_actin_modification	1	0									
GO:0030070_insulin_processing	1	0									
GO:0030103_vasopressin_secretion	1	0									
GO:0030186_melatonin_metabolic_process	1	0									
GO:0030187_melatonin_biosynthetic_process	1	0									
GO:0030212_hyaluronan_metabolic_process	1	0									
GO:0030220_platelet_formation	1	0									
GO:0030238_male_sex_determination	1	0									
GO:0030259_lipid_glycosylation	1	0									
GO:0030302_deoxynucleotide_transport	1	0									
GO:0030327_prenylated_protein_catabolic_process	1	0									
GO:0030389_fructosamine_metabolic_process	1	0									
GO:0030393_fructoselysine_metabolic_process	1	0									
GO:0030432_peristalsis	1	0									
GO:0030488_tRNA_methylation	1	0									
GO:0030517_negative_regulation_of_axon_extension	1	0									
GO:0030581_symbiont_intracellular_protein_transport_in_host	1	0									
GO:0030718_germ-line_stem_cell_maintenance	1	0									
GO:0030728_ovulation	1	0									
GO:0030824_negative_regulation_of_cGMP_metabolic_process	1	0									
GO:0030825_positive_regulation_of_cGMP_metabolic_process	1	0									
GO:0030827_negative_regulation_of_cGMP_biosynthetic_process	1	0									
GO:0030828_positive_regulation_of_cGMP_biosynthetic_process	1	0									
GO:0030836_positive_regulation_of_actin_filament_depolymerization	1	0									
GO:0030845_inhibition_of_phospholipase_C_activity_involved_in_G-protein_coupled_receptor_signaling_pathway	1	0									
GO:0030854_positive_regulation_of_granulocyte_differentiation	1	0									
GO:0030857_negative_regulation_of_epithelial_cell_differentiation	1	0									
GO:0030878_thyroid_gland_development	1	0									
GO:0030885_regulation_of_myeloid_dendritic_cell_activation	1	0									
GO:0030887_positive_regulation_of_myeloid_dendritic_cell_activation	1	0									
GO:0030903_notochord_development	1	0									
GO:0030910_olfactory_placode_formation	1	0									
GO:0030913_paranodal_junction_assembly	1	0									
GO:0030948_negative_regulation_of_vascular_endothelial_growth_factor_receptor_signaling_pathway	1	0									
GO:0030967_ER-nuclear_sterol_response_pathway	1	0									
GO:0031017_exocrine_pancreas_development	1	0									
GO:0031063_regulation_of_histone_deacetylation	1	0									
GO:0031065_positive_regulation_of_histone_deacetylation	1	0									
GO:0031076_embryonic_camera-type_eye_development	1	0									
GO:0031081_nuclear_pore_distribution	1	0									
GO:0031086_nuclear-transcribed_mRNA_catabolic_process__deadenylation-independent_decay	1	0									
GO:0031087_deadenylation-independent_decapping_of_nuclear-transcribed_mRNA	1	0									
GO:0031106_septin_ring_organization	1	0									
GO:0031115_negative_regulation_of_microtubule_polymerization	1	0									
GO:0031117_positive_regulation_of_microtubule_depolymerization	1	0									
GO:0031118_rRNA_pseudouridine_synthesis	1	0									
GO:0031125_rRNA_3'-end_processing	1	0									
GO:0031146_SCF-dependent_proteasomal_ubiquitin-dependent_protein_catabolic_process	1	0									
GO:0031179_peptide_modification	1	0									
GO:0031282_regulation_of_guanylate_cyclase_activity	1	0									
GO:0031284_positive_regulation_of_guanylate_cyclase_activity	1	0									
GO:0031290_retinal_ganglion_cell_axon_guidance	1	0									
GO:0031293_membrane_protein_intracellular_domain_proteolysis	1	0									
GO:0031335_regulation_of_sulfur_amino_acid_metabolic_process	1	0									
GO:0031342_negative_regulation_of_cell_killing	1	0									
GO:0031424_keratinization	1	0									
GO:0031441_negative_regulation_of_mRNA_3'-end_processing	1	0									
GO:0031442_positive_regulation_of_mRNA_3'-end_processing	1	0									
GO:0031443_fast-twitch_skeletal_muscle_fiber_contraction	1	0									
GO:0031446_regulation_of_fast-twitch_skeletal_muscle_fiber_contraction	1	0									
GO:0031448_positive_regulation_of_fast-twitch_skeletal_muscle_fiber_contraction	1	0									
GO:0031453_positive_regulation_of_heterochromatin_formation	1	0									
GO:0031557_induction_of_programmed_cell_death_in_response_to_chemical_stimulus	1	0									
GO:0031574_S-M_checkpoint	1	0									
GO:0031581_hemidesmosome_assembly	1	0									
GO:0031627_telomeric_loop_formation	1	0									
GO:0031848_protection_from_non-homologous_end_joining_at_telomere	1	0									
GO:0031937_positive_regulation_of_chromatin_silencing	1	0									
GO:0031943_regulation_of_glucocorticoid_metabolic_process	1	0									
GO:0031954_positive_regulation_of_protein_amino_acid_autophosphorylation	1	0									
GO:0031999_negative_regulation_of_fatty_acid_beta-oxidation	1	0									
GO:0032011_ARF_protein_signal_transduction	1	0									
GO:0032023_trypsinogen_activation	1	0									
GO:0032025_response_to_cobalt_ion	1	0									
GO:0032048_cardiolipin_metabolic_process	1	0									
GO:0032049_cardiolipin_biosynthetic_process	1	0									
GO:0032060_bleb_formation	1	0									
GO:0032066_nucleolus_to_nucleoplasm_transport	1	0									
GO:0032074_negative_regulation_of_nuclease_activity	1	0									
GO:0032075_positive_regulation_of_nuclease_activity	1	0									
GO:0032119_sequestering_of_zinc_ion	1	0									
GO:0032185_septin_cytoskeleton_organization	1	0									
GO:0032196_transposition	1	0									
GO:0032235_negative_regulation_of_calcium_ion_transport_via_store-operated_calcium_channel_activity	1	0									
GO:0032241_positive_regulation_of_nucleobase__nucleoside__nucleotide_and_nucleic_acid_transport	1	0									
GO:0032261_purine_nucleotide_salvage	1	0									
GO:0032275_luteinizing_hormone_secretion	1	0									
GO:0032287_myelin_maintenance_in_the_peripheral_nervous_system	1	0									
GO:0032288_myelin_assembly	1	0									
GO:0032314_regulation_of_Rac_GTPase_activity	1	0									
GO:0032330_regulation_of_chondrocyte_differentiation	1	0									
GO:0032331_negative_regulation_of_chondrocyte_differentiation	1	0									
GO:0032346_positive_regulation_of_aldosterone_metabolic_process	1	0									
GO:0032347_regulation_of_aldosterone_biosynthetic_process	1	0									
GO:0032349_positive_regulation_of_aldosterone_biosynthetic_process	1	0									
GO:0032354_response_to_follicle-stimulating_hormone_stimulus	1	0									
GO:0032377_regulation_of_intracellular_lipid_transport	1	0									
GO:0032380_regulation_of_intracellular_sterol_transport	1	0									
GO:0032383_regulation_of_intracellular_cholesterol_transport	1	0									
GO:0032423_regulation_of_mismatch_repair	1	0									
GO:0032425_positive_regulation_of_mismatch_repair	1	0									
GO:0032459_regulation_of_protein_oligomerization	1	0									
GO:0032460_negative_regulation_of_protein_oligomerization	1	0									
GO:0032462_regulation_of_protein_homooligomerization	1	0									
GO:0032463_negative_regulation_of_protein_homooligomerization	1	0									
GO:0032467_positive_regulation_of_cytokinesis	1	0									
GO:0032468_Golgi_calcium_ion_homeostasis	1	0									
GO:0032470_elevation_of_endoplasmic_reticulum_calcium_ion_concentration	1	0									
GO:0032471_reduction_of_endoplasmic_reticulum_calcium_ion_concentration	1	0									
GO:0032472_Golgi_calcium_ion_transport	1	0									
GO:0032486_Rap_protein_signal_transduction	1	0									
GO:0032495_response_to_muramyl_dipeptide	1	0									
GO:0032498_detection_of_muramyl_dipeptide	1	0									
GO:0032499_detection_of_peptidoglycan	1	0									
GO:0032528_microvillus_organization	1	0									
GO:0032581_ER-dependent_peroxisome_biogenesis	1	0									
GO:0032594_protein_transport_within_lipid_bilayer	1	0									
GO:0032595_B_cell_receptor_transport_within_lipid_bilayer	1	0									
GO:0032596_protein_transport_into_membrane_raft	1	0									
GO:0032597_B_cell_receptor_transport_into_membrane_raft	1	0									
GO:0032599_protein_transport_out_of_membrane_raft	1	0									
GO:0032600_chemokine_receptor_transport_out_of_membrane_raft	1	0									
GO:0032601_connective_tissue_growth_factor_production	1	0									
GO:0032603_fractalkine_production	1	0									
GO:0032605_hepatocyte_growth_factor_production	1	0									
GO:0032610_interleukin-1_alpha_production	1	0									
GO:0032621_interleukin-18_production	1	0									
GO:0032639_TRAIL_production	1	0									
GO:0032644_regulation_of_fractalkine_production	1	0									
GO:0032646_regulation_of_hepatocyte_growth_factor_production	1	0									
GO:0032650_regulation_of_interleukin-1_alpha_production	1	0									
GO:0032661_regulation_of_interleukin-18_production	1	0									
GO:0032679_regulation_of_TRAIL_production	1	0									
GO:0032681_regulation_of_lymphotoxin_A_production	1	0									
GO:0032693_negative_regulation_of_interleukin-10_production	1	0									
GO:0032703_negative_regulation_of_interleukin-2_production	1	0									
GO:0032713_negative_regulation_of_interleukin-4_production	1	0									
GO:0032730_positive_regulation_of_interleukin-1_alpha_production	1	0									
GO:0032732_positive_regulation_of_interleukin-1_production	1	0									
GO:0032736_positive_regulation_of_interleukin-13_production	1	0									
GO:0032753_positive_regulation_of_interleukin-4_production	1	0									
GO:0032754_positive_regulation_of_interleukin-5_production	1	0									
GO:0032762_mast_cell_cytokine_production	1	0									
GO:0032763_regulation_of_mast_cell_cytokine_production	1	0									
GO:0032765_positive_regulation_of_mast_cell_cytokine_production	1	0									
GO:0032784_regulation_of_RNA_elongation	1	0									
GO:0032786_positive_regulation_of_RNA_elongation	1	0									
GO:0032788_saturated_monocarboxylic_acid_metabolic_process	1	0									
GO:0032789_unsaturated_monocarboxylic_acid_metabolic_process	1	0									
GO:0032790_ribosome_disassembly	1	0									
GO:0032792_negative_regulation_of_CREB_transcription_factor_activity	1	0									
GO:0032793_positive_regulation_of_CREB_transcription_factor_activity	1	0									
GO:0032804_negative_regulation_of_low-density_lipoprotein_receptor_catabolic_process	1	0									
GO:0032805_positive_regulation_of_low-density_lipoprotein_receptor_catabolic_process	1	0									
GO:0032812_positive_regulation_of_epinephrine_secretion	1	0									
GO:0032835_glomerulus_development	1	0									
GO:0032847_regulation_of_cellular_pH_reduction	1	0									
GO:0032848_negative_regulation_of_cellular_pH_reduction	1	0									
GO:0032899_regulation_of_neurotrophin_production	1	0									
GO:0032900_negative_regulation_of_neurotrophin_production	1	0									
GO:0032903_regulation_of_nerve_growth_factor_production	1	0									
GO:0032904_negative_regulation_of_nerve_growth_factor_production	1	0									
GO:0032907_transforming_growth_factor-beta3_production	1	0									
GO:0032910_regulation_of_transforming_growth_factor-beta3_production	1	0									
GO:0032911_negative_regulation_of_transforming_growth_factor-beta1_production	1	0									
GO:0032913_negative_regulation_of_transforming_growth_factor-beta3_production	1	0									
GO:0032926_negative_regulation_of_activin_receptor_signaling_pathway	1	0									
GO:0032933_SREBP-mediated_signaling_pathway	1	0									
GO:0032938_negative_regulation_of_translation_in_response_to_oxidative_stress	1	0									
GO:0032958_inositol_phosphate_biosynthetic_process	1	0									
GO:0032976_release_of_matrix_enzymes_from_mitochondria	1	0									
GO:0032980_keratinocyte_activation	1	0									
GO:0032988_ribonucleoprotein_complex_disassembly	1	0									
GO:0033029_regulation_of_neutrophil_apoptosis	1	0									
GO:0033031_positive_regulation_of_neutrophil_apoptosis	1	0									
GO:0033079_immature_T_cell_proliferation	1	0									
GO:0033080_immature_T_cell_proliferation_in_the_thymus	1	0									
GO:0033083_regulation_of_immature_T_cell_proliferation	1	0									
GO:0033084_regulation_of_immature_T_cell_proliferation_in_the_thymus	1	0									
GO:0033085_negative_regulation_of_T_cell_differentiation_in_the_thymus	1	0									
GO:0033087_negative_regulation_of_immature_T_cell_proliferation	1	0									
GO:0033088_negative_regulation_of_immature_T_cell_proliferation_in_the_thymus	1	0									
GO:0033136_serine_phosphorylation_of_STAT3_protein	1	0									
GO:0033137_negative_regulation_of_peptidyl-serine_phosphorylation	1	0									
GO:0033139_regulation_of_peptidyl-serine_phosphorylation_of_STAT_protein	1	0									
GO:0033141_positive_regulation_of_peptidyl-serine_phosphorylation_of_STAT_protein	1	0									
GO:0033153_T_cell_receptor_V(D)J_recombination	1	0									
GO:0033169_histone_H3-K9_demethylation	1	0									
GO:0033173_calcineurin-NFAT_signaling_pathway	1	0									
GO:0033182_regulation_of_histone_ubiquitination	1	0									
GO:0033206_cytokinesis_after_meiosis	1	0									
GO:0033239_negative_regulation_of_cellular_amine_metabolic_process	1	0									
GO:0033240_positive_regulation_of_cellular_amine_metabolic_process	1	0									
GO:0033260_DNA_replication_during_S_phase	1	0									
GO:0033262_regulation_of_DNA_replication_during_S_phase	1	0									
GO:0033292_T-tubule_organization	1	0									
GO:0033341_regulation_of_collagen_binding	1	0									
GO:0033342_negative_regulation_of_collagen_binding	1	0									
GO:0033345_asparagine_catabolic_process_via_L-aspartate	1	0									
GO:0033366_protein_localization_in_secretory_granule	1	0									
GO:0033367_protein_localization_in_mast_cell_secretory_granule	1	0									
GO:0033368_protease_localization_in_mast_cell_secretory_granule	1	0									
GO:0033370_maintenance_of_protein_location_in_mast_cell_secretory_granule	1	0									
GO:0033371_T_cell_secretory_granule_organization	1	0									
GO:0033373_maintenance_of_protease_location_in_mast_cell_secretory_granule	1	0									
GO:0033374_protein_localization_in_T_cell_secretory_granule	1	0									
GO:0033375_protease_localization_in_T_cell_secretory_granule	1	0									
GO:0033377_maintenance_of_protein_location_in_T_cell_secretory_granule	1	0									
GO:0033379_maintenance_of_protease_location_in_T_cell_secretory_granule	1	0									
GO:0033380_granzyme_B_localization_in_T_cell_secretory_granule	1	0									
GO:0033382_maintenance_of_granzyme_B_location_in_T_cell_secretory_granule	1	0									
GO:0033484_nitric_oxide_homeostasis	1	0									
GO:0033504_floor_plate_development	1	0									
GO:0033566_gamma-tubulin_complex_localization	1	0									
GO:0033577_protein_amino_acid_glycosylation_in_endoplasmic_reticulum	1	0									
GO:0033595_response_to_genistein	1	0									
GO:0033600_negative_regulation_of_mammary_gland_epithelial_cell_proliferation	1	0									
GO:0033606_chemokine_receptor_transport_within_lipid_bilayer	1	0									
GO:0033617_mitochondrial_respiratory_chain_complex_IV_assembly	1	0									
GO:0033622_integrin_activation	1	0									
GO:0033623_regulation_of_integrin_activation	1	0									
GO:0033625_positive_regulation_of_integrin_activation	1	0									
GO:0033693_neurofilament_bundle_assembly	1	0									
GO:0033750_ribosome_localization	1	0									
GO:0033753_establishment_of_ribosome_localization	1	0									
GO:0033875_ribonucleoside_bisphosphate_metabolic_process	1	0									
GO:0033962_cytoplasmic_mRNA_processing_body_assembly	1	0									
GO:0034032_purine_nucleoside_bisphosphate_metabolic_process	1	0									
GO:0034035_purine_ribonucleoside_bisphosphate_metabolic_process	1	0									
GO:0034063_stress_granule_assembly	1	0									
GO:0034080_CenH3-containing_nucleosome_assembly_at_centromere	1	0									
GO:0034109_homotypic_cell-cell_adhesion	1	0									
GO:0034115_negative_regulation_of_heterotypic_cell-cell_adhesion	1	0									
GO:0034116_positive_regulation_of_heterotypic_cell-cell_adhesion	1	0									
GO:0034122_negative_regulation_of_toll-like_receptor_signaling_pathway	1	0									
GO:0034123_positive_regulation_of_toll-like_receptor_signaling_pathway	1	0									
GO:0034142_toll-like_receptor_4_signaling_pathway	1	0									
GO:0034143_regulation_of_toll-like_receptor_4_signaling_pathway	1	0									
GO:0034145_positive_regulation_of_toll-like_receptor_4_signaling_pathway	1	0									
GO:0034196_acylglycerol_transport	1	0									
GO:0034197_triglyceride_transport	1	0									
GO:0034205_beta-amyloid_formation	1	0									
GO:0034213_quinolinate_catabolic_process	1	0									
GO:0034231_islet_amyloid_polypeptide_processing	1	0									
GO:0034238_macrophage_fusion	1	0									
GO:0034239_regulation_of_macrophage_fusion	1	0									
GO:0034241_positive_regulation_of_macrophage_fusion	1	0									
GO:0034248_regulation_of_amide_metabolic_process	1	0									
GO:0034263_autophagy_in_response_to_ER_overload	1	0									
GO:0034287_detection_of_monosaccharide_stimulus	1	0									
GO:0034313_diol_catabolic_process	1	0									
GO:0034332_adherens_junction_organization	1	0									
GO:0034333_adherens_junction_assembly	1	0									
GO:0034340_response_to_type_I_interferon	1	0									
GO:0034356_NAD_biosynthesis_via_nicotinamide_riboside_salvage_pathway	1	0									
GO:0034373_intermediate-density_lipoprotein_particle_remodeling	1	0									
GO:0034378_chylomicron_assembly	1	0									
GO:0034436_glycoprotein_transport	1	0									
GO:0034439_lipoprotein_lipid_oxidation	1	0									
GO:0034454_microtubule_anchoring_at_centrosome	1	0									
GO:0034465_response_to_carbon_monoxide	1	0									
GO:0034509_centromeric_core_chromatin_formation	1	0									
GO:0034516_response_to_vitamin_B6	1	0									
GO:0034551_mitochondrial_respiratory_chain_complex_III_assembly	1	0									
GO:0034552_respiratory_chain_complex_II_assembly	1	0									
GO:0034553_mitochondrial_respiratory_chain_complex_II_assembly	1	0									
GO:0034589_hydroxyproline_transport	1	0									
GO:0034694_response_to_prostaglandin_stimulus	1	0									
GO:0034695_response_to_prostaglandin_E_stimulus	1	0									
GO:0034698_response_to_gonadotropin_stimulus	1	0									
GO:0034699_response_to_luteinizing_hormone_stimulus	1	0									
GO:0034724_DNA_replication-independent_nucleosome_organization	1	0									
GO:0034729_histone_H3-K79_methylation	1	0									
GO:0034755_iron_ion_transmembrane_transport	1	0									
GO:0034764_positive_regulation_of_transmembrane_transport	1	0									
GO:0034765_regulation_of_ion_transmembrane_transport	1	0									
GO:0034767_positive_regulation_of_ion_transmembrane_transport	1	0									
GO:0034959_endothelin_maturation	1	0									
GO:0034982_mitochondrial_protein_processing	1	0									
GO:0034983_peptidyl-lysine_deacetylation	1	0									
GO:0035021_negative_regulation_of_Rac_protein_signal_transduction	1	0									
GO:0035041_sperm_chromatin_decondensation	1	0									
GO:0035042_fertilization__exchange_of_chromosomal_proteins	1	0									
GO:0035054_embryonic_heart_tube_anterior_posterior_pattern_formation	1	0									
GO:0035066_positive_regulation_of_histone_acetylation	1	0									
GO:0035082_axoneme_assembly	1	0									
GO:0035087_RNA_interference__siRNA_loading_onto_RISC	1	0									
GO:0035090_maintenance_of_apical_basal_cell_polarity	1	0									
GO:0035093_spermatogenesis__exchange_of_chromosomal_proteins	1	0									
GO:0035104_positive_regulation_of_transcription_via_sterol_regulatory_element_binding	1	0									
GO:0035110_leg_morphogenesis	1	0									
GO:0035112_genitalia_morphogenesis	1	0									
GO:0035116_embryonic_hindlimb_morphogenesis	1	0									
GO:0035137_hindlimb_morphogenesis	1	0									
GO:0035238_vitamin_A_biosynthetic_process	1	0									
GO:0035265_organ_growth	1	0									
GO:0035280_gene_silencing_by_miRNA__miRNA_loading_onto_RISC	1	0									
GO:0040009_regulation_of_growth_rate	1	0									
GO:0040013_negative_regulation_of_locomotion	1	0									
GO:0040015_negative_regulation_of_multicellular_organism_growth	1	0									
GO:0040020_regulation_of_meiosis	1	0									
GO:0040023_establishment_of_nucleus_localization	1	0									
GO:0040030_regulation_of_molecular_function__epigenetic	1	0									
GO:0040038_polar_body_extrusion_after_meiotic_divisions	1	0									
GO:0042074_cell_migration_involved_in_gastrulation	1	0									
GO:0042091_interleukin-10_biosynthetic_process	1	0									
GO:0042118_endothelial_cell_activation	1	0									
GO:0042159_lipoprotein_catabolic_process	1	0									
GO:0042214_terpene_metabolic_process	1	0									
GO:0042225_interleukin-5_biosynthetic_process	1	0									
GO:0042241_interleukin-18_biosynthetic_process	1	0									
GO:0042257_ribosomal_subunit_assembly	1	0									
GO:0042262_DNA_protection	1	0									
GO:0042276_error-prone_postreplication_DNA_repair	1	0									
GO:0042313_protein_kinase_C_deactivation	1	0									
GO:0042369_vitamin_D_catabolic_process	1	0									
GO:0042412_taurine_biosynthetic_process	1	0									
GO:0042418_epinephrine_biosynthetic_process	1	0									
GO:0042421_norepinephrine_biosynthetic_process	1	0									
GO:0042424_catecholamine_catabolic_process	1	0									
GO:0042428_serotonin_metabolic_process	1	0									
GO:0042435_indole_derivative_biosynthetic_process	1	0									
GO:0042474_middle_ear_morphogenesis	1	0									
GO:0042504_tyrosine_phosphorylation_of_Stat4_protein	1	0									
GO:0042519_regulation_of_tyrosine_phosphorylation_of_Stat4_protein	1	0									
GO:0042520_positive_regulation_of_tyrosine_phosphorylation_of_Stat4_protein	1	0									
GO:0042524_negative_regulation_of_tyrosine_phosphorylation_of_Stat5_protein	1	0									
GO:0042537_benzene_and_derivative_metabolic_process	1	0									
GO:0042560_pteridine_and_derivative_catabolic_process	1	0									
GO:0042596_fear_response	1	0									
GO:0042637_catagen	1	0									
GO:0042640_anagen	1	0									
GO:0042670_retinal_cone_cell_differentiation	1	0									
GO:0042700_luteinizing_hormone_signaling_pathway	1	0									
GO:0042703_menstruation	1	0									
GO:0042726_riboflavin_and_derivative_metabolic_process	1	0									
GO:0042727_riboflavin_and_derivative_biosynthetic_process	1	0									
GO:0042746_circadian_sleep_wake_cycle__wakefulness	1	0									
GO:0042748_circadian_sleep_wake_cycle__non-REM_sleep	1	0									
GO:0042755_eating_behavior	1	0									
GO:0042756_drinking_behavior	1	0									
GO:0042766_nucleosome_mobilization	1	0									
GO:0042780_tRNA_3'-end_processing	1	0									
GO:0042789_mRNA_transcription_from_RNA_polymerase_II_promoter	1	0									
GO:0042795_snRNA_transcription_from_RNA_polymerase_II_promoter	1	0									
GO:0042796_snRNA_transcription_from_RNA_polymerase_III_promoter	1	0									
GO:0042822_pyridoxal_phosphate_metabolic_process	1	0									
GO:0042823_pyridoxal_phosphate_biosynthetic_process	1	0									
GO:0042866_pyruvate_biosynthetic_process	1	0									
GO:0042904_9-cis-retinoic_acid_biosynthetic_process	1	0									
GO:0042905_9-cis-retinoic_acid_metabolic_process	1	0									
GO:0042985_negative_regulation_of_amyloid_precursor_protein_biosynthetic_process	1	0									
GO:0042986_positive_regulation_of_amyloid_precursor_protein_biosynthetic_process	1	0									
GO:0042989_sequestering_of_actin_monomers	1	0									
GO:0042996_regulation_of_Golgi_to_plasma_membrane_protein_transport	1	0									
GO:0042997_negative_regulation_of_Golgi_to_plasma_membrane_protein_transport	1	0									
GO:0042999_regulation_of_Golgi_to_plasma_membrane_CFTR_protein_transport	1	0									
GO:0043002_negative_regulation_of_Golgi_to_plasma_membrane_CFTR_protein_transport	1	0									
GO:0043004_cytoplasmic_sequestering_of_CFTR_protein	1	0									
GO:0043012_regulation_of_fusion_of_sperm_to_egg_plasma_membrane	1	0									
GO:0043016_regulation_of_lymphotoxin_A_biosynthetic_process	1	0									
GO:0043017_positive_regulation_of_lymphotoxin_A_biosynthetic_process	1	0									
GO:0043049_otic_placode_formation	1	0									
GO:0043064_flagellum_organization	1	0									
GO:0043116_negative_regulation_of_vascular_permeability	1	0									
GO:0043126_regulation_of_1-phosphatidylinositol_4-kinase_activity	1	0									
GO:0043128_positive_regulation_of_1-phosphatidylinositol_4-kinase_activity	1	0									
GO:0043129_surfactant_homeostasis	1	0									
GO:0043146_spindle_stabilization	1	0									
GO:0043148_mitotic_spindle_stabilization	1	0									
GO:0043152_induction_of_bacterial_agglutination	1	0									
GO:0043173_nucleotide_salvage	1	0									
GO:0043174_nucleoside_salvage	1	0									
GO:0043181_vacuolar_sequestering	1	0									
GO:0043200_response_to_amino_acid_stimulus	1	0									
GO:0043217_myelin_maintenance	1	0									
GO:0043247_telomere_maintenance_in_response_to_DNA_damage	1	0									
GO:0043249_erythrocyte_maturation	1	0									
GO:0043268_positive_regulation_of_potassium_ion_transport	1	0									
GO:0043299_leukocyte_degranulation	1	0									
GO:0043307_eosinophil_activation	1	0									
GO:0043308_eosinophil_degranulation	1	0									
GO:0043312_neutrophil_degranulation	1	0									
GO:0043330_response_to_exogenous_dsRNA	1	0									
GO:0043353_enucleate_erythrocyte_differentiation	1	0									
GO:0043371_negative_regulation_of_CD4-positive__alpha_beta_T_cell_differentiation	1	0									
GO:0043383_negative_T_cell_selection	1	0									
GO:0043403_skeletal_muscle_regeneration	1	0									
GO:0043418_homocysteine_catabolic_process	1	0									
GO:0043420_anthranilate_metabolic_process	1	0									
GO:0043437_butanoic_acid_metabolic_process	1	0									
GO:0043455_regulation_of_secondary_metabolic_process	1	0									
GO:0043456_regulation_of_pentose-phosphate_shunt	1	0									
GO:0043457_regulation_of_cellular_respiration	1	0									
GO:0043517_positive_regulation_of_DNA_damage_response__signal_transduction_by_p53_class_mediator	1	0									
GO:0043518_negative_regulation_of_DNA_damage_response__signal_transduction_by_p53_class_mediator	1	0									
GO:0043551_regulation_of_phosphoinositide_3-kinase_activity	1	0									
GO:0043552_positive_regulation_of_phosphoinositide_3-kinase_activity	1	0									
GO:0043556_regulation_of_translation_in_response_to_oxidative_stress	1	0									
GO:0043584_nose_development	1	0									
GO:0043586_tongue_development	1	0									
GO:0043587_tongue_morphogenesis	1	0									
GO:0043647_inositol_phosphate_metabolic_process	1	0									
GO:0043654_recognition_of_apoptotic_cell	1	0									
GO:0043696_dedifferentiation	1	0									
GO:0043697_cell_dedifferentiation	1	0									
GO:0043901_negative_regulation_of_multi-organism_process	1	0									
GO:0043921_modulation_by_host_of_viral_transcription	1	0									
GO:0043923_positive_regulation_by_host_of_viral_transcription	1	0									
GO:0044007_dissemination_or_transmission_of_symbiont_from_host	1	0									
GO:0044089_positive_regulation_of_cellular_component_biogenesis	1	0									
GO:0044258_intestinal_lipid_catabolic_process	1	0									
GO:0044273_sulfur_compound_catabolic_process	1	0									
GO:0045013_negative_regulation_of_transcription_by_carbon_catabolites	1	0									
GO:0045014_negative_regulation_of_transcription_by_glucose	1	0									
GO:0045020_error-prone_DNA_repair	1	0									
GO:0045023_G0_to_G1_transition	1	0									
GO:0045047_protein_targeting_to_ER	1	0									
GO:0045065_cytotoxic_T_cell_differentiation	1	0									
GO:0045074_regulation_of_interleukin-10_biosynthetic_process	1	0									
GO:0045082_positive_regulation_of_interleukin-10_biosynthetic_process	1	0									
GO:0045132_meiotic_chromosome_segregation	1	0									
GO:0045163_clustering_of_voltage-gated_potassium_channels	1	0									
GO:0045175_basal_protein_localization	1	0									
GO:0045188_regulation_of_circadian_sleep_wake_cycle__non-REM_sleep	1	0									
GO:0045189_connective_tissue_growth_factor_biosynthetic_process	1	0									
GO:0045196_establishment_or_maintenance_of_neuroblast_polarity	1	0									
GO:0045199_maintenance_of_epithelial_cell_apical_basal_polarity	1	0									
GO:0045200_establishment_of_neuroblast_polarity	1	0									
GO:0045204_MAPK_export_from_nucleus	1	0									
GO:0045208_MAPK_phosphatase_export_from_nucleus	1	0									
GO:0045209_MAPK_phosphatase_export_from_nucleus__leptomycin_B_sensitive	1	0									
GO:0045292_nuclear_mRNA_cis_splicing__via_spliceosome	1	0									
GO:0045324_late_endosome_to_vacuole_transport	1	0									
GO:0045329_carnitine_biosynthetic_process	1	0									
GO:0045345_positive_regulation_of_MHC_class_I_biosynthetic_process	1	0									
GO:0045355_negative_regulation_of_interferon-alpha_biosynthetic_process	1	0									
GO:0045360_regulation_of_interleukin-1_biosynthetic_process	1	0									
GO:0045362_positive_regulation_of_interleukin-1_biosynthetic_process	1	0									
GO:0045366_regulation_of_interleukin-13_biosynthetic_process	1	0									
GO:0045368_positive_regulation_of_interleukin-13_biosynthetic_process	1	0									
GO:0045381_regulation_of_interleukin-18_biosynthetic_process	1	0									
GO:0045405_regulation_of_interleukin-5_biosynthetic_process	1	0									
GO:0045407_positive_regulation_of_interleukin-5_biosynthetic_process	1	0									
GO:0045425_positive_regulation_of_granulocyte_macrophage_colony-stimulating_factor_biosynthetic_process	1	0									
GO:0045475_locomotor_rhythm	1	0									
GO:0045553_TRAIL_biosynthetic_process	1	0									
GO:0045554_regulation_of_TRAIL_biosynthetic_process	1	0									
GO:0045556_positive_regulation_of_TRAIL_biosynthetic_process	1	0									
GO:0045575_basophil_activation	1	0									
GO:0045579_positive_regulation_of_B_cell_differentiation	1	0									
GO:0045583_regulation_of_cytotoxic_T_cell_differentiation	1	0									
GO:0045585_positive_regulation_of_cytotoxic_T_cell_differentiation	1	0									
GO:0045589_regulation_of_regulatory_T_cell_differentiation	1	0									
GO:0045590_negative_regulation_of_regulatory_T_cell_differentiation	1	0									
GO:0045602_negative_regulation_of_endothelial_cell_differentiation	1	0									
GO:0045603_positive_regulation_of_endothelial_cell_differentiation	1	0									
GO:0045605_negative_regulation_of_epidermal_cell_differentiation	1	0									
GO:0045617_negative_regulation_of_keratinocyte_differentiation	1	0									
GO:0045623_negative_regulation_of_T-helper_cell_differentiation	1	0									
GO:0045629_negative_regulation_of_T-helper_2_cell_differentiation	1	0									
GO:0045654_positive_regulation_of_megakaryocyte_differentiation	1	0									
GO:0045672_positive_regulation_of_osteoclast_differentiation	1	0									
GO:0045683_negative_regulation_of_epidermis_development	1	0									
GO:0045716_positive_regulation_of_low-density_lipoprotein_receptor_biosynthetic_process	1	0									
GO:0045719_negative_regulation_of_glycogen_biosynthetic_process	1	0									
GO:0045738_negative_regulation_of_DNA_repair	1	0									
GO:0045747_positive_regulation_of_Notch_signaling_pathway	1	0									
GO:0045750_positive_regulation_of_S_phase_of_mitotic_cell_cycle	1	0									
GO:0045751_negative_regulation_of_Toll_signaling_pathway	1	0									
GO:0045759_negative_regulation_of_action_potential	1	0									
GO:0045773_positive_regulation_of_axon_extension	1	0									
GO:0045794_negative_regulation_of_cell_volume	1	0									
GO:0045799_positive_regulation_of_chromatin_assembly_or_disassembly	1	0									
GO:0045818_negative_regulation_of_glycogen_catabolic_process	1	0									
GO:0045836_positive_regulation_of_meiosis	1	0									
GO:0045837_negative_regulation_of_membrane_potential	1	0									
GO:0045844_positive_regulation_of_striated_muscle_development	1	0									
GO:0045852_pH_elevation	1	0									
GO:0045870_positive_regulation_of_retroviral_genome_replication	1	0									
GO:0045875_negative_regulation_of_sister_chromatid_cohesion	1	0									
GO:0045879_negative_regulation_of_smoothened_signaling_pathway	1	0									
GO:0045896_regulation_of_transcription__mitotic	1	0									
GO:0045907_positive_regulation_of_vasoconstriction	1	0									
GO:0045910_negative_regulation_of_DNA_recombination	1	0									
GO:0045915_positive_regulation_of_catecholamine_metabolic_process	1	0									
GO:0045921_positive_regulation_of_exocytosis	1	0									
GO:0045945_positive_regulation_of_transcription_from_RNA_polymerase_III_promoter	1	0									
GO:0045956_positive_regulation_of_calcium_ion-dependent_exocytosis	1	0									
GO:0045964_positive_regulation_of_dopamine_metabolic_process	1	0									
GO:0045989_positive_regulation_of_striated_muscle_contraction	1	0									
GO:0045993_negative_regulation_of_translational_initiation_by_iron	1	0									
GO:0046005_positive_regulation_of_circadian_sleep_wake_cycle__REM_sleep	1	0									
GO:0046007_negative_regulation_of_activated_T_cell_proliferation	1	0									
GO:0046010_positive_regulation_of_circadian_sleep_wake_cycle__non-REM_sleep	1	0									
GO:0046031_ADP_metabolic_process	1	0									
GO:0046036_CTP_metabolic_process	1	0									
GO:0046040_IMP_metabolic_process	1	0									
GO:0046048_UDP_metabolic_process	1	0									
GO:0046049_UMP_metabolic_process	1	0									
GO:0046056_dADP_metabolic_process	1	0									
GO:0046085_adenosine_metabolic_process	1	0									
GO:0046087_cytidine_metabolic_process	1	0									
GO:0046101_hypoxanthine_biosynthetic_process	1	0									
GO:0046103_inosine_biosynthetic_process	1	0									
GO:0046104_thymidine_metabolic_process	1	0									
GO:0046108_uridine_metabolic_process	1	0									
GO:0046125_pyrimidine_deoxyribonucleoside_metabolic_process	1	0									
GO:0046127_pyrimidine_deoxyribonucleoside_catabolic_process	1	0									
GO:0046133_pyrimidine_ribonucleoside_catabolic_process	1	0									
GO:0046173_polyol_biosynthetic_process	1	0									
GO:0046184_aldehyde_biosynthetic_process	1	0									
GO:0046203_spermidine_catabolic_process	1	0									
GO:0046219_indolalkylamine_biosynthetic_process	1	0									
GO:0046292_formaldehyde_metabolic_process	1	0									
GO:0046293_formaldehyde_biosynthetic_process	1	0									
GO:0046317_regulation_of_glucosylceramide_biosynthetic_process	1	0									
GO:0046318_negative_regulation_of_glucosylceramide_biosynthetic_process	1	0									
GO:0046322_negative_regulation_of_fatty_acid_oxidation	1	0									
GO:0046335_ethanolamine_biosynthetic_process	1	0									
GO:0046337_phosphatidylethanolamine_metabolic_process	1	0									
GO:0046340_diacylglycerol_catabolic_process	1	0									
GO:0046351_disaccharide_biosynthetic_process	1	0									
GO:0046352_disaccharide_catabolic_process	1	0									
GO:0046370_fructose_biosynthetic_process	1	0									
GO:0046380_N-acetylneuraminate_biosynthetic_process	1	0									
GO:0046390_ribose_phosphate_biosynthetic_process	1	0									
GO:0046399_glucuronate_biosynthetic_process	1	0									
GO:0046434_organophosphate_catabolic_process	1	0									
GO:0046448_tropane_alkaloid_metabolic_process	1	0									
GO:0046449_creatinine_metabolic_process	1	0									
GO:0046471_phosphatidylglycerol_metabolic_process	1	0									
GO:0046477_glycosylceramide_catabolic_process	1	0									
GO:0046485_ether_lipid_metabolic_process	1	0									
GO:0046487_glyoxylate_metabolic_process	1	0									
GO:0046491_L-methylmalonyl-CoA_metabolic_process	1	0									
GO:0046501_protoporphyrinogen_IX_metabolic_process	1	0									
GO:0046511_sphinganine_biosynthetic_process	1	0									
GO:0046514_ceramide_catabolic_process	1	0									
GO:0046549_retinal_cone_cell_development	1	0									
GO:0046586_regulation_of_calcium-dependent_cell-cell_adhesion	1	0									
GO:0046588_negative_regulation_of_calcium-dependent_cell-cell_adhesion	1	0									
GO:0046597_negative_regulation_of_virion_penetration_into_host_cell	1	0									
GO:0046600_negative_regulation_of_centriole_replication	1	0									
GO:0046606_negative_regulation_of_centrosome_cycle	1	0									
GO:0046620_regulation_of_organ_growth	1	0									
GO:0046636_negative_regulation_of_alpha-beta_T_cell_activation	1	0									
GO:0046639_negative_regulation_of_alpha-beta_T_cell_differentiation	1	0									
GO:0046640_regulation_of_alpha-beta_T_cell_proliferation	1	0									
GO:0046641_positive_regulation_of_alpha-beta_T_cell_proliferation	1	0									
GO:0046655_folic_acid_metabolic_process	1	0									
GO:0046666_retinal_cell_programmed_cell_death	1	0									
GO:0046668_regulation_of_retinal_cell_programmed_cell_death	1	0									
GO:0046670_positive_regulation_of_retinal_cell_programmed_cell_death	1	0									
GO:0046674_induction_of_retinal_programmed_cell_death	1	0									
GO:0046685_response_to_arsenic	1	0									
GO:0046686_response_to_cadmium_ion	1	0									
GO:0046689_response_to_mercury_ion	1	0									
GO:0046692_sperm_competition	1	0									
GO:0046713_boron_transport	1	0									
GO:0046719_regulation_of_viral_protein_levels_in_host_cell	1	0									
GO:0046814_virion_attachment__binding_of_host_cell_surface_coreceptor	1	0									
GO:0046826_negative_regulation_of_protein_export_from_nucleus	1	0									
GO:0046827_positive_regulation_of_protein_export_from_nucleus	1	0									
GO:0046833_positive_regulation_of_RNA_export_from_nucleus	1	0									
GO:0046835_carbohydrate_phosphorylation	1	0									
GO:0046838_phosphorylated_carbohydrate_dephosphorylation	1	0									
GO:0046853_inositol_and_derivative_phosphorylation	1	0									
GO:0046855_inositol_phosphate_dephosphorylation	1	0									
GO:0046856_phosphoinositide_dephosphorylation	1	0									
GO:0046898_response_to_cycloheximide	1	0									
GO:0046916_cellular_transition_metal_ion_homeostasis	1	0									
GO:0046931_pore_complex_biogenesis	1	0									
GO:0046939_nucleotide_phosphorylation	1	0									
GO:0046946_hydroxylysine_metabolic_process	1	0									
GO:0046947_hydroxylysine_biosynthetic_process	1	0									
GO:0046963_3'-phosphoadenosine_5'-phosphosulfate_transport	1	0									
GO:0046984_regulation_of_hemoglobin_biosynthetic_process	1	0									
GO:0046986_negative_regulation_of_hemoglobin_biosynthetic_process	1	0									
GO:0048003_antigen_processing_and_presentation_of_lipid_antigen_via_MHC_class_Ib	1	0									
GO:0048006_antigen_processing_and_presentation__endogenous_lipid_antigen_via_MHC_class_Ib	1	0									
GO:0048013_ephrin_receptor_signaling_pathway	1	0									
GO:0048070_regulation_of_pigmentation_during_development	1	0									
GO:0048073_regulation_of_eye_pigmentation	1	0									
GO:0048075_positive_regulation_of_eye_pigmentation	1	0									
GO:0048087_positive_regulation_of_pigmentation_during_development	1	0									
GO:0048160_primary_follicle_stage__oogenesis	1	0									
GO:0048170_positive_regulation_of_long-term_neuronal_synaptic_plasticity	1	0									
GO:0048172_regulation_of_short-term_neuronal_synaptic_plasticity	1	0									
GO:0048175_hepatocyte_growth_factor_biosynthetic_process	1	0									
GO:0048176_regulation_of_hepatocyte_growth_factor_biosynthetic_process	1	0									
GO:0048178_negative_regulation_of_hepatocyte_growth_factor_biosynthetic_process	1	0									
GO:0048203_vesicle_targeting__trans-Golgi_to_endosome	1	0									
GO:0048210_Golgi_vesicle_fusion_to_target_membrane	1	0									
GO:0048241_epinephrine_transport	1	0									
GO:0048242_epinephrine_secretion	1	0									
GO:0048245_eosinophil_chemotaxis	1	0									
GO:0048265_response_to_pain	1	0									
GO:0048289_isotype_switching_to_IgE_isotypes	1	0									
GO:0048293_regulation_of_isotype_switching_to_IgE_isotypes	1	0									
GO:0048295_positive_regulation_of_isotype_switching_to_IgE_isotypes	1	0									
GO:0048302_regulation_of_isotype_switching_to_IgG_isotypes	1	0									
GO:0048304_positive_regulation_of_isotype_switching_to_IgG_isotypes	1	0									
GO:0048311_mitochondrion_distribution	1	0									
GO:0048339_paraxial_mesoderm_development	1	0									
GO:0048340_paraxial_mesoderm_morphogenesis	1	0									
GO:0048388_endosomal_lumen_acidification	1	0									
GO:0048478_replication_fork_protection	1	0									
GO:0048483_autonomic_nervous_system_development	1	0									
GO:0048485_sympathetic_nervous_system_development	1	0									
GO:0048499_synaptic_vesicle_membrane_organization	1	0									
GO:0048535_lymph_node_development	1	0									
GO:0048539_bone_marrow_development	1	0									
GO:0048549_positive_regulation_of_pinocytosis	1	0									
GO:0048553_negative_regulation_of_metalloenzyme_activity	1	0									
GO:0048566_embryonic_gut_development	1	0									
GO:0048596_embryonic_camera-type_eye_morphogenesis	1	0									
GO:0048617_embryonic_foregut_morphogenesis	1	0									
GO:0048619_embryonic_hindgut_morphogenesis	1	0									
GO:0048636_positive_regulation_of_muscle_development	1	0									
GO:0048639_positive_regulation_of_developmental_growth	1	0									
GO:0048640_negative_regulation_of_developmental_growth	1	0									
GO:0048665_neuron_fate_specification	1	0									
GO:0048679_regulation_of_axon_regeneration	1	0									
GO:0048681_negative_regulation_of_axon_regeneration	1	0									
GO:0048703_embryonic_viscerocranium_morphogenesis	1	0									
GO:0048745_smooth_muscle_tissue_development	1	0									
GO:0048755_branching_morphogenesis_of_a_nerve	1	0									
GO:0048793_pronephros_development	1	0									
GO:0048807_female_genitalia_morphogenesis	1	0									
GO:0048818_positive_regulation_of_hair_follicle_maturation	1	0									
GO:0048819_regulation_of_hair_follicle_maturation	1	0									
GO:0048821_erythrocyte_development	1	0									
GO:0048845_venous_blood_vessel_morphogenesis	1	0									
GO:0048853_forebrain_morphogenesis	1	0									
GO:0048865_stem_cell_fate_commitment	1	0									
GO:0048867_stem_cell_fate_determination	1	0									
GO:0048874_homeostasis_of_number_of_cells_in_a_free-living_population	1	0									
GO:0048875_chemical_homeostasis_within_a_tissue	1	0									
GO:0050427_3'-phosphoadenosine_5'-phosphosulfate_metabolic_process	1	0									
GO:0050652_dermatan_sulfate_proteoglycan_biosynthetic_process__polysaccharide_chain_biosynthetic_process	1	0									
GO:0050666_regulation_of_homocysteine_metabolic_process	1	0									
GO:0050674_urothelial_cell_proliferation	1	0									
GO:0050675_regulation_of_urothelial_cell_proliferation	1	0									
GO:0050677_positive_regulation_of_urothelial_cell_proliferation	1	0									
GO:0050685_positive_regulation_of_mRNA_processing	1	0									
GO:0050687_negative_regulation_of_defense_response_to_virus	1	0									
GO:0050689_negative_regulation_of_defense_response_to_virus_by_host	1	0									
GO:0050713_negative_regulation_of_interleukin-1_beta_secretion	1	0									
GO:0050722_regulation_of_interleukin-1_beta_biosynthetic_process	1	0									
GO:0050725_positive_regulation_of_interleukin-1_beta_biosynthetic_process	1	0									
GO:0050751_fractalkine_biosynthetic_process	1	0									
GO:0050752_regulation_of_fractalkine_biosynthetic_process	1	0									
GO:0050754_positive_regulation_of_fractalkine_biosynthetic_process	1	0									
GO:0050756_fractalkine_metabolic_process	1	0									
GO:0050757_thymidylate_synthase_biosynthetic_process	1	0									
GO:0050758_regulation_of_thymidylate_synthase_biosynthetic_process	1	0									
GO:0050760_negative_regulation_of_thymidylate_synthase_biosynthetic_process	1	0									
GO:0050765_negative_regulation_of_phagocytosis	1	0									
GO:0050774_negative_regulation_of_dendrite_morphogenesis	1	0									
GO:0050783_cocaine_metabolic_process	1	0									
GO:0050822_peptide_stabilization	1	0									
GO:0050823_peptide_antigen_stabilization	1	0									
GO:0050832_defense_response_to_fungus	1	0									
GO:0050855_regulation_of_B_cell_receptor_signaling_pathway	1	0									
GO:0050858_negative_regulation_of_antigen_receptor-mediated_signaling_pathway	1	0									
GO:0050860_negative_regulation_of_T_cell_receptor_signaling_pathway	1	0									
GO:0050861_positive_regulation_of_B_cell_receptor_signaling_pathway	1	0									
GO:0050883_musculoskeletal_movement__spinal_reflex_action	1	0									
GO:0050884_neuromuscular_process_controlling_posture	1	0									
GO:0050893_sensory_processing	1	0									
GO:0050902_leukocyte_adhesive_activation	1	0									
GO:0050910_detection_of_mechanical_stimulus_involved_in_sensory_perception_of_sound	1	0									
GO:0050922_negative_regulation_of_chemotaxis	1	0									
GO:0050923_regulation_of_negative_chemotaxis	1	0									
GO:0050924_positive_regulation_of_negative_chemotaxis	1	0									
GO:0050929_induction_of_negative_chemotaxis	1	0									
GO:0050951_sensory_perception_of_temperature_stimulus	1	0									
GO:0050955_thermoception	1	0									
GO:0050974_detection_of_mechanical_stimulus_involved_in_sensory_perception	1	0									
GO:0050983_spermidine_catabolic_process_to_deoxyhypusine__using_deoxyhypusine_synthase	1	0									
GO:0051013_microtubule_severing	1	0									
GO:0051029_rRNA_transport	1	0									
GO:0051030_snRNA_transport	1	0									
GO:0051031_tRNA_transport	1	0									
GO:0051036_regulation_of_endosome_size	1	0									
GO:0051040_regulation_of_calcium-independent_cell-cell_adhesion	1	0									
GO:0051041_positive_regulation_of_calcium-independent_cell-cell_adhesion	1	0									
GO:0051066_dihydrobiopterin_metabolic_process	1	0									
GO:0051085_chaperone_mediated_protein_folding_requiring_cofactor	1	0									
GO:0051089_constitutive_protein_ectodomain_proteolysis	1	0									
GO:0051102_DNA_ligation_during_DNA_recombination	1	0									
GO:0051105_regulation_of_DNA_ligation	1	0									
GO:0051106_positive_regulation_of_DNA_ligation	1	0									
GO:0051125_regulation_of_actin_nucleation	1	0									
GO:0051126_negative_regulation_of_actin_nucleation	1	0									
GO:0051136_regulation_of_NK_T_cell_differentiation	1	0									
GO:0051138_positive_regulation_of_NK_T_cell_differentiation	1	0									
GO:0051155_positive_regulation_of_striated_muscle_cell_differentiation	1	0									
GO:0051156_glucose_6-phosphate_metabolic_process	1	0									
GO:0051160_L-xylitol_catabolic_process	1	0									
GO:0051164_L-xylitol_metabolic_process	1	0									
GO:0051193_regulation_of_cofactor_metabolic_process	1	0									
GO:0051196_regulation_of_coenzyme_metabolic_process	1	0									
GO:0051204_protein_insertion_into_mitochondrial_membrane	1	0									
GO:0051290_protein_heterotetramerization	1	0									
GO:0051292_nuclear_pore_complex_assembly	1	0									
GO:0051294_establishment_of_spindle_orientation	1	0									
GO:0051295_establishment_of_meiotic_spindle_localization	1	0									
GO:0051315_attachment_of_spindle_microtubules_to_kinetochore_during_mitosis	1	0									
GO:0051326_telophase	1	0									
GO:0051342_regulation_of_cyclic-nucleotide_phosphodiesterase_activity	1	0									
GO:0051344_negative_regulation_of_cyclic-nucleotide_phosphodiesterase_activity	1	0									
GO:0051445_regulation_of_meiotic_cell_cycle	1	0									
GO:0051450_myoblast_proliferation	1	0									
GO:0051454_intracellular_pH_elevation	1	0									
GO:0051458_adrenocorticotropin_secretion	1	0									
GO:0051459_regulation_of_adrenocorticotropin_secretion	1	0									
GO:0051461_positive_regulation_of_adrenocorticotropin_secretion	1	0									
GO:0051531_NFAT_protein_import_into_nucleus	1	0									
GO:0051532_regulation_of_NFAT_protein_import_into_nucleus	1	0									
GO:0051533_positive_regulation_of_NFAT_protein_import_into_nucleus	1	0									
GO:0051542_elastin_biosynthetic_process	1	0									
GO:0051560_mitochondrial_calcium_ion_homeostasis	1	0									
GO:0051561_elevation_of_mitochondrial_calcium_ion_concentration	1	0									
GO:0051582_positive_regulation_of_neurotransmitter_uptake	1	0									
GO:0051586_positive_regulation_of_dopamine_uptake	1	0									
GO:0051590_positive_regulation_of_neurotransmitter_transport	1	0									
GO:0051594_detection_of_glucose	1	0									
GO:0051642_centrosome_localization	1	0									
GO:0051645_Golgi_localization	1	0									
GO:0051647_nucleus_localization	1	0									
GO:0051664_nuclear_pore_localization	1	0									
GO:0051708_intracellular_protein_transport_in_other_organism_during_symbiotic_interaction	1	0									
GO:0051767_nitric-oxide_synthase_biosynthetic_process	1	0									
GO:0051768_nitric-oxide_synthase_2_biosynthetic_process	1	0									
GO:0051769_regulation_of_nitric-oxide_synthase_biosynthetic_process	1	0									
GO:0051771_negative_regulation_of_nitric-oxide_synthase_biosynthetic_process	1	0									
GO:0051772_regulation_of_nitric-oxide_synthase_2_biosynthetic_process	1	0									
GO:0051773_positive_regulation_of_nitric-oxide_synthase_2_biosynthetic_process	1	0									
GO:0051781_positive_regulation_of_cell_division	1	0									
GO:0051782_negative_regulation_of_cell_division	1	0									
GO:0051788_response_to_misfolded_protein	1	0									
GO:0051790_short-chain_fatty_acid_biosynthetic_process	1	0									
GO:0051791_medium-chain_fatty_acid_metabolic_process	1	0									
GO:0051792_medium-chain_fatty_acid_biosynthetic_process	1	0									
GO:0051794_regulation_of_catagen	1	0									
GO:0051795_positive_regulation_of_catagen	1	0									
GO:0051821_dissemination_or_transmission_of_organism_from_other_organism_during_symbiotic_interaction	1	0									
GO:0051894_positive_regulation_of_focal_adhesion_formation	1	0									
GO:0051930_regulation_of_sensory_perception_of_pain	1	0									
GO:0051931_regulation_of_sensory_perception	1	0									
GO:0051944_positive_regulation_of_catecholamine_uptake_during_transmission_of_nerve_impulse	1	0									
GO:0051962_positive_regulation_of_nervous_system_development	1	0									
GO:0051965_positive_regulation_of_synaptogenesis	1	0									
GO:0051977_lysophospholipid_transport	1	0									
GO:0051988_regulation_of_attachment_of_spindle_microtubules_to_kinetochore	1	0									
GO:0052097_interspecies_quorum_sensing	1	0									
GO:0052106_quorum_sensing_during_interaction_with_host	1	0									
GO:0052312_modulation_of_transcription_in_other_organism_during_symbiotic_interaction	1	0									
GO:0052472_modulation_by_host_of_symbiont_transcription	1	0									
GO:0055009_atrial_cardiac_muscle_morphogenesis	1	0									
GO:0055012_ventricular_cardiac_muscle_cell_differentiation	1	0									
GO:0055071_manganese_ion_homeostasis	1	0									
GO:0055073_cadmium_ion_homeostasis	1	0									
GO:0055076_transition_metal_ion_homeostasis	1	0									
GO:0055089_fatty_acid_homeostasis	1	0									
GO:0055095_lipoprotein_mediated_signaling	1	0									
GO:0055096_low_density_lipoprotein_mediated_signaling	1	0									
GO:0055099_response_to_high_density_lipoprotein_stimulus	1	0									
GO:0055118_negative_regulation_of_cardiac_muscle_contraction	1	0									
GO:0055119_relaxation_of_cardiac_muscle	1	0									
GO:0060003_copper_ion_export	1	0									
GO:0060022_hard_palate_development	1	0									
GO:0060039_pericardium_development	1	0									
GO:0060055_angiogenesis_involved_in_wound_healing	1	0									
GO:0060059_embryonic_retina_morphogenesis_in_camera-type_eye	1	0									
GO:0060065_uterus_development	1	0									
GO:0060068_vagina_development	1	0									
GO:0060082_eye_blink_reflex	1	0									
GO:0060083_smooth_muscle_contraction_involved_in_micturition	1	0									
GO:0060088_auditory_receptor_cell_stereocilium_organization	1	0									
GO:0060120_inner_ear_receptor_cell_fate_commitment	1	0									
GO:0060135_maternal_process_involved_in_female_pregnancy	1	0									
GO:0060142_regulation_of_syncytium_formation_by_plasma_membrane_fusion	1	0									
GO:0060143_positive_regulation_of_syncytium_formation_by_plasma_membrane_fusion	1	0									
GO:0060157_urinary_bladder_development	1	0									
GO:0060160_negative_regulation_of_dopamine_receptor_signaling_pathway	1	0									
GO:0060161_positive_regulation_of_dopamine_receptor_signaling_pathway	1	0									
GO:0060167_regulation_of_adenosine_receptor_signaling_pathway	1	0									
GO:0060169_negative_regulation_of_adenosine_receptor_signaling_pathway	1	0									
GO:0060216_definitive_hemopoiesis	1	0									
GO:0060219_camera-type_eye_photoreceptor_cell_differentiation	1	0									
GO:0060231_mesenchymal_to_epithelial_transition	1	0									
GO:0060254_regulation_of_N-terminal_protein_palmitoylation	1	0									
GO:0060259_regulation_of_feeding_behavior	1	0									
GO:0060262_negative_regulation_of_N-terminal_protein_palmitoylation	1	0									
GO:0060265_positive_regulation_of_respiratory_burst_during_acute_inflammatory_response	1	0									
GO:0060266_negative_regulation_of_respiratory_burst_during_acute_inflammatory_response	1	0									
GO:0060268_negative_regulation_of_respiratory_burst	1	0									
GO:0060286_flagellar_cell_motility	1	0									
GO:0060298_positive_regulation_of_sarcomere_organization	1	0									
GO:0060299_negative_regulation_of_sarcomere_organization	1	0									
GO:0060300_regulation_of_cytokine_activity	1	0									
GO:0060302_negative_regulation_of_cytokine_activity	1	0									
GO:0060305_regulation_of_cell_diameter	1	0									
GO:0060306_regulation_of_membrane_repolarization	1	0									
GO:0060307_regulation_of_ventricular_cardiomyocyte_membrane_repolarization	1	0									
GO:0060309_elastin_catabolic_process	1	0									
GO:0060310_regulation_of_elastin_catabolic_process	1	0									
GO:0060311_negative_regulation_of_elastin_catabolic_process	1	0									
GO:0060312_regulation_of_blood_vessel_remodeling	1	0									
GO:0060313_negative_regulation_of_blood_vessel_remodeling	1	0									
GO:0060315_negative_regulation_of_ryanodine-sensitive_calcium-release_channel_activity	1	0									
GO:0060316_positive_regulation_of_ryanodine-sensitive_calcium-release_channel_activity	1	0									
GO:0060318_definitive_erythrocyte_differentiation	1	0									
GO:0060322_head_development	1	0									
GO:0060324_face_development	1	0									
GO:0060336_negative_regulation_of_interferon-gamma-mediated_signaling_pathway	1	0									
GO:0060349_bone_morphogenesis	1	0									
GO:0060350_endochondral_bone_morphogenesis	1	0									
GO:0060356_leucine_import	1	0									
GO:0060368_regulation_of_Fc_receptor_mediated_stimulatory_signaling_pathway	1	0									
GO:0060369_positive_regulation_of_Fc_receptor_mediated_stimulatory_signaling_pathway	1	0									
GO:0060380_regulation_of_single-stranded_telomeric_DNA_binding	1	0									
GO:0060381_positive_regulation_of_single-stranded_telomeric_DNA_binding	1	0									
GO:0060382_regulation_of_DNA_strand_elongation	1	0									
GO:0060383_positive_regulation_of_DNA_strand_elongation	1	0									
GO:0060397_JAK-STAT_cascade_involved_in_growth_hormone_signaling_pathway	1	0									
GO:0060398_regulation_of_growth_hormone_receptor_signaling_pathway	1	0									
GO:0060425_lung_morphogenesis	1	0									
GO:0060433_bronchus_development	1	0									
GO:0060438_trachea_development	1	0									
GO:0060441_branching_involved_in_lung_morphogenesis	1	0									
GO:0060445_branching_involved_in_salivary_gland_morphogenesis	1	0									
GO:0060502_epithelial_cell_proliferation_involved_in_lung_morphogenesis	1	0									
GO:0060503_bud_dilation_involved_in_lung_branching	1	0									
GO:0060560_developmental_growth_involved_in_morphogenesis	1	0									
GO:0060579_ventral_spinal_cord_interneuron_fate_commitment	1	0									
GO:0060586_multicellular_organismal_iron_ion_homeostasis	1	0									
GO:0060587_regulation_of_lipoprotein_lipid_oxidation	1	0									
GO:0060588_negative_regulation_of_lipoprotein_lipid_oxidation	1	0									
GO:0060638_mesenchymal-epithelial_cell_signaling	1	0									
GO:0060665_regulation_of_branching_involved_in_salivary_gland_morphogenesis_by_mesenchymal-epithelial_signaling	1	0									
GO:0060675_ureteric_bud_morphogenesis	1	0									
GO:0060688_regulation_of_morphogenesis_of_a_branching_structure	1	0									
GO:0060693_regulation_of_branching_involved_in_salivary_gland_morphogenesis	1	0									
GO:0060694_regulation_of_cholesterol_transporter_activity	1	0									
GO:0060695_negative_regulation_of_cholesterol_transporter_activity	1	0									
GO:0060697_positive_regulation_of_phospholipid_catabolic_process	1	0									
GO:0060729_intestinal_epithelial_structure_maintenance	1	0									
GO:0060730_regulation_of_intestinal_epithelial_structure_maintenance	1	0									
GO:0060731_positive_regulation_of_intestinal_epithelial_structure_maintenance	1	0									
GO:0060760_positive_regulation_of_response_to_cytokine_stimulus	1	0									
GO:0060761_negative_regulation_of_response_to_cytokine_stimulus	1	0									
GO:0060788_ectodermal_placode_formation	1	0									
GO:0060841_venous_blood_vessel_development	1	0									
GO:0060856_establishment_of_blood-brain_barrier	1	0									
GO:0060896_neural_plate_pattern_specification	1	0									
GO:0065001_specification_of_axis_polarity	1	0									
GO:0070075_tear_secretion	1	0									
GO:0070076_histone_lysine_demethylation	1	0									
GO:0070077_histone_arginine_demethylation	1	0									
GO:0070078_histone_H3-R2_demethylation	1	0									
GO:0070079_histone_H4-R3_demethylation	1	0									
GO:0070086_ubiquitin-dependent_endocytosis	1	0									
GO:0070091_glucagon_secretion	1	0									
GO:0070103_regulation_of_interleukin-6-mediated_signaling_pathway	1	0									
GO:0070104_negative_regulation_of_interleukin-6-mediated_signaling_pathway	1	0									
GO:0070106_interleukin-27-mediated_signaling_pathway	1	0									
GO:0070162_adiponectin_secretion	1	0									
GO:0070163_regulation_of_adiponectin_secretion	1	0									
GO:0070165_positive_regulation_of_adiponectin_secretion	1	0									
GO:0070172_positive_regulation_of_tooth_mineralization	1	0									
GO:0070173_regulation_of_enamel_mineralization	1	0									
GO:0070189_kynurenine_metabolic_process	1	0									
GO:0070212_protein_amino_acid_poly-ADP-ribosylation	1	0									
GO:0070213_protein_amino_acid_auto-ADP-ribosylation	1	0									
GO:0070232_regulation_of_T_cell_apoptosis	1	0									
GO:0070234_positive_regulation_of_T_cell_apoptosis	1	0									
GO:0070242_thymocyte_apoptosis	1	0									
GO:0070243_regulation_of_thymocyte_apoptosis	1	0									
GO:0070245_positive_regulation_of_thymocyte_apoptosis	1	0									
GO:0070267_oncosis	1	0									
GO:0070286_axonemal_dynein_complex_assembly	1	0									
GO:0070314_G1_to_G0_transition	1	0									
GO:0070327_thyroid_hormone_transport	1	0									
GO:0070407_oxidation-dependent_protein_catabolic_process	1	0									
GO:0070408_carbamoyl_phosphate_metabolic_process	1	0									
GO:0070409_carbamoyl_phosphate_biosynthetic_process	1	0									
GO:0070509_calcium_ion_import	1	0									
GO:0070527_platelet_aggregation	1	0									
GO:0070528_protein_kinase_C_signaling_cascade	1	0									
GO:0070534_protein_K63-linked_ubiquitination	1	0									
GO:0070535_histone_H2A_K63-linked_ubiquitination	1	0									
GO:0070537_histone_H2A_K63-linked_deubiquitination	1	0									
GO:0070560_protein_secretion_by_platelet	1	0									
GO:0070562_regulation_of_vitamin_D_receptor_signaling_pathway	1	0									
GO:0070564_positive_regulation_of_vitamin_D_receptor_signaling_pathway	1	0									
GO:0070570_regulation_of_neuron_projection_regeneration	1	0									
GO:0070571_negative_regulation_of_neuron_projection_regeneration	1	0									
GO:0070601_centromeric_sister_chromatid_cohesion	1	0									
GO:0070602_regulation_of_centromeric_sister_chromatid_cohesion	1	0									
GO:0070625_zymogen_granule_exocytosis	1	0									
GO:0070684_seminal_clot_liquefaction	1	0									
GO:0070715_sodium-dependent_organic_cation_transport	1	0									
GO:0070813_hydrogen_sulfide_metabolic_process	1	0									
GO:0070814_hydrogen_sulfide_biosynthetic_process	1	0									
GO:0070846_Hsp90_deacetylation	1	0									
GO:0090030_regulation_of_steroid_hormone_biosynthetic_process	1	0									
GO:0090031_positive_regulation_of_steroid_hormone_biosynthetic_process	1	0									
GO:0000085_G2_phase_of_mitotic_cell_cycle	5	0	0.000000	0.000000	1298	1099.072643	1155.31	1211.547357	0.890069
GO:0000389_nuclear_mRNA_3'-splice_site_recognition	5	0	0.000000	0.000000	1298	1099.072643	1155.31	1211.547357	0.890069
GO:0001504_neurotransmitter_uptake	5	0	0.000000	0.000000	1298	1099.072643	1155.31	1211.547357	0.890069
GO:0001580_detection_of_chemical_stimulus_involved_in_sensory_perception_of_bitter_taste	5	0	0.000000	0.000000	1298	1099.072643	1155.31	1211.547357	0.890069
GO:0001672_regulation_of_chromatin_assembly_or_disassembly	5	0	0.000000	0.000000	1298	1099.072643	1155.31	1211.547357	0.890069
GO:0001754_eye_photoreceptor_cell_differentiation	5	0	0.000000	0.000000	1298	1099.072643	1155.31	1211.547357	0.890069
GO:0001783_B_cell_apoptosis	5	0	0.000000	0.000000	1298	1099.072643	1155.31	1211.547357	0.890069
GO:0001954_positive_regulation_of_cell-matrix_adhesion	5	0	0.000000	0.000000	1298	1099.072643	1155.31	1211.547357	0.890069
GO:0001960_negative_regulation_of_cytokine-mediated_signaling_pathway	5	0	0.000000	0.000000	1298	1099.072643	1155.31	1211.547357	0.890069
GO:0001964_startle_response	5	0	0.000000	0.000000	1298	1099.072643	1155.31	1211.547357	0.890069
GO:0001991_regulation_of_systemic_arterial_blood_pressure_by_circulatory_renin-angiotensin	5	0	0.000000	0.000000	1298	1099.072643	1155.31	1211.547357	0.890069
GO:0002369_T_cell_cytokine_production	5	0	0.000000	0.000000	1298	1099.072643	1155.31	1211.547357	0.890069
GO:0002702_positive_regulation_of_production_of_molecular_mediator_of_immune_response	5	0	0.000000	0.000000	1298	1099.072643	1155.31	1211.547357	0.890069
GO:0002720_positive_regulation_of_cytokine_production_during_immune_response	5	0	0.000000	0.000000	1298	1099.072643	1155.31	1211.547357	0.890069
GO:0002724_regulation_of_T_cell_cytokine_production	5	0	0.000000	0.000000	1298	1099.072643	1155.31	1211.547357	0.890069
GO:0003091_renal_water_homeostasis	5	0	0.000000	0.000000	1298	1099.072643	1155.31	1211.547357	0.890069
GO:0006012_galactose_metabolic_process	5	0	0.000000	0.000000	1298	1099.072643	1155.31	1211.547357	0.890069
GO:0006027_glycosaminoglycan_catabolic_process	5	0	0.000000	0.000000	1298	1099.072643	1155.31	1211.547357	0.890069
GO:0006098_pentose-phosphate_shunt	5	0	0.000000	0.000000	1298	1099.072643	1155.31	1211.547357	0.890069
GO:0006105_succinate_metabolic_process	5	0	0.000000	0.000000	1298	1099.072643	1155.31	1211.547357	0.890069
GO:0006206_pyrimidine_base_metabolic_process	5	0	0.000000	0.000000	1298	1099.072643	1155.31	1211.547357	0.890069
GO:0006221_pyrimidine_nucleotide_biosynthetic_process	5	0	0.000000	0.000000	1298	1099.072643	1155.31	1211.547357	0.890069
GO:0006268_DNA_unwinding_during_replication	5	0	0.000000	0.000000	1298	1099.072643	1155.31	1211.547357	0.890069
GO:0006271_DNA_strand_elongation_during_DNA_replication	5	0	0.000000	0.000000	1298	1099.072643	1155.31	1211.547357	0.890069
GO:0006544_glycine_metabolic_process	5	0	0.000000	0.000000	1298	1099.072643	1155.31	1211.547357	0.890069
GO:0006563_L-serine_metabolic_process	5	0	0.000000	0.000000	1298	1099.072643	1155.31	1211.547357	0.890069
GO:0006595_polyamine_metabolic_process	5	0	0.000000	0.000000	1298	1099.072643	1155.31	1211.547357	0.890069
GO:0006613_cotranslational_protein_targeting_to_membrane	5	0	0.000000	0.000000	1298	1099.072643	1155.31	1211.547357	0.890069
GO:0006677_glycosylceramide_metabolic_process	5	0	0.000000	0.000000	1298	1099.072643	1155.31	1211.547357	0.890069
GO:0006740_NADPH_regeneration	5	0	0.000000	0.000000	1298	1099.072643	1155.31	1211.547357	0.890069
GO:0006743_ubiquinone_metabolic_process	5	0	0.000000	0.000000	1298	1099.072643	1155.31	1211.547357	0.890069
GO:0006744_ubiquinone_biosynthetic_process	5	0	0.000000	0.000000	1298	1099.072643	1155.31	1211.547357	0.890069
GO:0006760_folic_acid_and_derivative_metabolic_process	5	0	0.000000	0.000000	1298	1099.072643	1155.31	1211.547357	0.890069
GO:0006817_phosphate_transport	5	0	0.000000	0.000000	1298	1099.072643	1155.31	1211.547357	0.890069
GO:0006835_dicarboxylic_acid_transport	5	0	0.000000	0.000000	1298	1099.072643	1155.31	1211.547357	0.890069
GO:0006884_cell_volume_homeostasis	5	0	0.000000	0.000000	1298	1099.072643	1155.31	1211.547357	0.890069
GO:0006977_DNA_damage_response__signal_transduction_by_p53_class_mediator_resulting_in_cell_cycle_arrest	5	0	0.000000	0.000000	1298	1099.072643	1155.31	1211.547357	0.890069
GO:0007016_cytoskeletal_anchoring_at_plasma_membrane	5	0	0.000000	0.000000	1298	1099.072643	1155.31	1211.547357	0.890069
GO:0007064_mitotic_sister_chromatid_cohesion	5	0	0.000000	0.000000	1298	1099.072643	1155.31	1211.547357	0.890069
GO:0007140_male_meiosis	5	0	0.000000	0.000000	1298	1099.072643	1155.31	1211.547357	0.890069
GO:0007171_activation_of_transmembrane_receptor_protein_tyrosine_kinase_activity	5	0	0.000000	0.000000	1298	1099.072643	1155.31	1211.547357	0.890069
GO:0007220_Notch_receptor_processing	5	0	0.000000	0.000000	1298	1099.072643	1155.31	1211.547357	0.890069
GO:0007350_blastoderm_segmentation	5	0	0.000000	0.000000	1298	1099.072643	1155.31	1211.547357	0.890069
GO:0007351_tripartite_regional_subdivision	5	0	0.000000	0.000000	1298	1099.072643	1155.31	1211.547357	0.890069
GO:0007431_salivary_gland_development	5	0	0.000000	0.000000	1298	1099.072643	1155.31	1211.547357	0.890069
GO:0007435_salivary_gland_morphogenesis	5	0	0.000000	0.000000	1298	1099.072643	1155.31	1211.547357	0.890069
GO:0007598_blood_coagulation__extrinsic_pathway	5	0	0.000000	0.000000	1298	1099.072643	1155.31	1211.547357	0.890069
GO:0007603_phototransduction__visible_light	5	0	0.000000	0.000000	1298	1099.072643	1155.31	1211.547357	0.890069
GO:0007635_chemosensory_behavior	5	0	0.000000	0.000000	1298	1099.072643	1155.31	1211.547357	0.890069
GO:0008089_anterograde_axon_cargo_transport	5	0	0.000000	0.000000	1298	1099.072643	1155.31	1211.547357	0.890069
GO:0008210_estrogen_metabolic_process	5	0	0.000000	0.000000	1298	1099.072643	1155.31	1211.547357	0.890069
GO:0008211_glucocorticoid_metabolic_process	5	0	0.000000	0.000000	1298	1099.072643	1155.31	1211.547357	0.890069
GO:0008228_opsonization	5	0	0.000000	0.000000	1298	1099.072643	1155.31	1211.547357	0.890069
GO:0008542_visual_learning	5	0	0.000000	0.000000	1298	1099.072643	1155.31	1211.547357	0.890069
GO:0008589_regulation_of_smoothened_signaling_pathway	5	0	0.000000	0.000000	1298	1099.072643	1155.31	1211.547357	0.890069
GO:0008595_determination_of_anterior_posterior_axis__embryo	5	0	0.000000	0.000000	1298	1099.072643	1155.31	1211.547357	0.890069
GO:0008634_negative_regulation_of_survival_gene_product_expression	5	0	0.000000	0.000000	1298	1099.072643	1155.31	1211.547357	0.890069
GO:0009068_aspartate_family_amino_acid_catabolic_process	5	0	0.000000	0.000000	1298	1099.072643	1155.31	1211.547357	0.890069
GO:0009083_branched_chain_family_amino_acid_catabolic_process	5	0	0.000000	0.000000	1298	1099.072643	1155.31	1211.547357	0.890069
GO:0009084_glutamine_family_amino_acid_biosynthetic_process	5	0	0.000000	0.000000	1298	1099.072643	1155.31	1211.547357	0.890069
GO:0009126_purine_nucleoside_monophosphate_metabolic_process	5	0	0.000000	0.000000	1298	1099.072643	1155.31	1211.547357	0.890069
GO:0009167_purine_ribonucleoside_monophosphate_metabolic_process	5	0	0.000000	0.000000	1298	1099.072643	1155.31	1211.547357	0.890069
GO:0009218_pyrimidine_ribonucleotide_metabolic_process	5	0	0.000000	0.000000	1298	1099.072643	1155.31	1211.547357	0.890069
GO:0009988_cell-cell_recognition	5	0	0.000000	0.000000	1298	1099.072643	1155.31	1211.547357	0.890069
GO:0010043_response_to_zinc_ion	5	0	0.000000	0.000000	1298	1099.072643	1155.31	1211.547357	0.890069
GO:0010165_response_to_X-ray	5	0	0.000000	0.000000	1298	1099.072643	1155.31	1211.547357	0.890069
GO:0010559_regulation_of_glycoprotein_biosynthetic_process	5	0	0.000000	0.000000	1298	1099.072643	1155.31	1211.547357	0.890069
GO:0010575_positive_regulation_vascular_endothelial_growth_factor_production	5	0	0.000000	0.000000	1298	1099.072643	1155.31	1211.547357	0.890069
GO:0010714_positive_regulation_of_collagen_metabolic_process	5	0	0.000000	0.000000	1298	1099.072643	1155.31	1211.547357	0.890069
GO:0010811_positive_regulation_of_cell-substrate_adhesion	5	0	0.000000	0.000000	1298	1099.072643	1155.31	1211.547357	0.890069
GO:0010871_negative_regulation_of_receptor_biosynthetic_process	5	0	0.000000	0.000000	1298	1099.072643	1155.31	1211.547357	0.890069
GO:0010893_positive_regulation_of_steroid_biosynthetic_process	5	0	0.000000	0.000000	1298	1099.072643	1155.31	1211.547357	0.890069
GO:0010898_positive_regulation_of_triglyceride_catabolic_process	5	0	0.000000	0.000000	1298	1099.072643	1155.31	1211.547357	0.890069
GO:0010953_regulation_of_protein_maturation_by_peptide_bond_cleavage	5	0	0.000000	0.000000	1298	1099.072643	1155.31	1211.547357	0.890069
GO:0010984_regulation_of_lipoprotein_particle_clearance	5	0	0.000000	0.000000	1298	1099.072643	1155.31	1211.547357	0.890069
GO:0014003_oligodendrocyte_development	5	0	0.000000	0.000000	1298	1099.072643	1155.31	1211.547357	0.890069
GO:0014073_response_to_tropane	5	0	0.000000	0.000000	1298	1099.072643	1155.31	1211.547357	0.890069
GO:0014821_phasic_smooth_muscle_contraction	5	0	0.000000	0.000000	1298	1099.072643	1155.31	1211.547357	0.890069
GO:0014829_vascular_smooth_muscle_contraction	5	0	0.000000	0.000000	1298	1099.072643	1155.31	1211.547357	0.890069
GO:0014866_skeletal_myofibril_assembly	5	0	0.000000	0.000000	1298	1099.072643	1155.31	1211.547357	0.890069
GO:0015696_ammonium_transport	5	0	0.000000	0.000000	1298	1099.072643	1155.31	1211.547357	0.890069
GO:0015780_nucleotide-sugar_transport	5	0	0.000000	0.000000	1298	1099.072643	1155.31	1211.547357	0.890069
GO:0015781_pyrimidine_nucleotide-sugar_transport	5	0	0.000000	0.000000	1298	1099.072643	1155.31	1211.547357	0.890069
GO:0015851_nucleobase_transport	5	0	0.000000	0.000000	1298	1099.072643	1155.31	1211.547357	0.890069
GO:0015858_nucleoside_transport	5	0	0.000000	0.000000	1298	1099.072643	1155.31	1211.547357	0.890069
GO:0015872_dopamine_transport	5	0	0.000000	0.000000	1298	1099.072643	1155.31	1211.547357	0.890069
GO:0015985_energy_coupled_proton_transport__down_electrochemical_gradient	5	0	0.000000	0.000000	1298	1099.072643	1155.31	1211.547357	0.890069
GO:0015986_ATP_synthesis_coupled_proton_transport	5	0	0.000000	0.000000	1298	1099.072643	1155.31	1211.547357	0.890069
GO:0016246_RNA_interference	5	0	0.000000	0.000000	1298	1099.072643	1155.31	1211.547357	0.890069
GO:0018065_protein-cofactor_linkage	5	0	0.000000	0.000000	1298	1099.072643	1155.31	1211.547357	0.890069
GO:0018196_peptidyl-asparagine_modification	5	0	0.000000	0.000000	1298	1099.072643	1155.31	1211.547357	0.890069
GO:0018279_protein_amino_acid_N-linked_glycosylation_via_asparagine	5	0	0.000000	0.000000	1298	1099.072643	1155.31	1211.547357	0.890069
GO:0018342_protein_prenylation	5	0	0.000000	0.000000	1298	1099.072643	1155.31	1211.547357	0.890069
GO:0019369_arachidonic_acid_metabolic_process	5	0	0.000000	0.000000	1298	1099.072643	1155.31	1211.547357	0.890069
GO:0019835_cytolysis	5	0	0.000000	0.000000	1298	1099.072643	1155.31	1211.547357	0.890069
GO:0020027_hemoglobin_metabolic_process	5	0	0.000000	0.000000	1298	1099.072643	1155.31	1211.547357	0.890069
GO:0022410_circadian_sleep_wake_cycle_process	5	0	0.000000	0.000000	1298	1099.072643	1155.31	1211.547357	0.890069
GO:0022614_membrane_to_membrane_docking	5	0	0.000000	0.000000	1298	1099.072643	1155.31	1211.547357	0.890069
GO:0030219_megakaryocyte_differentiation	5	0	0.000000	0.000000	1298	1099.072643	1155.31	1211.547357	0.890069
GO:0030816_positive_regulation_of_cAMP_metabolic_process	5	0	0.000000	0.000000	1298	1099.072643	1155.31	1211.547357	0.890069
GO:0030819_positive_regulation_of_cAMP_biosynthetic_process	5	0	0.000000	0.000000	1298	1099.072643	1155.31	1211.547357	0.890069
GO:0030838_positive_regulation_of_actin_filament_polymerization	5	0	0.000000	0.000000	1298	1099.072643	1155.31	1211.547357	0.890069
GO:0031018_endocrine_pancreas_development	5	0	0.000000	0.000000	1298	1099.072643	1155.31	1211.547357	0.890069
GO:0031057_negative_regulation_of_histone_modification	5	0	0.000000	0.000000	1298	1099.072643	1155.31	1211.547357	0.890069
GO:0031058_positive_regulation_of_histone_modification	5	0	0.000000	0.000000	1298	1099.072643	1155.31	1211.547357	0.890069
GO:0031112_positive_regulation_of_microtubule_polymerization_or_depolymerization	5	0	0.000000	0.000000	1298	1099.072643	1155.31	1211.547357	0.890069
GO:0031113_regulation_of_microtubule_polymerization	5	0	0.000000	0.000000	1298	1099.072643	1155.31	1211.547357	0.890069
GO:0031345_negative_regulation_of_cell_projection_organization	5	0	0.000000	0.000000	1298	1099.072643	1155.31	1211.547357	0.890069
GO:0031397_negative_regulation_of_protein_ubiquitination	5	0	0.000000	0.000000	1298	1099.072643	1155.31	1211.547357	0.890069
GO:0031507_heterochromatin_formation	5	0	0.000000	0.000000	1298	1099.072643	1155.31	1211.547357	0.890069
GO:0031645_negative_regulation_of_neurological_system_process	5	0	0.000000	0.000000	1298	1099.072643	1155.31	1211.547357	0.890069
GO:0031998_regulation_of_fatty_acid_beta-oxidation	5	0	0.000000	0.000000	1298	1099.072643	1155.31	1211.547357	0.890069
GO:0032055_negative_regulation_of_translation_in_response_to_stress	5	0	0.000000	0.000000	1298	1099.072643	1155.31	1211.547357	0.890069
GO:0032094_response_to_food	5	0	0.000000	0.000000	1298	1099.072643	1155.31	1211.547357	0.890069
GO:0032095_regulation_of_response_to_food	5	0	0.000000	0.000000	1298	1099.072643	1155.31	1211.547357	0.890069
GO:0032098_regulation_of_appetite	5	0	0.000000	0.000000	1298	1099.072643	1155.31	1211.547357	0.890069
GO:0032148_activation_of_protein_kinase_B_activity	5	0	0.000000	0.000000	1298	1099.072643	1155.31	1211.547357	0.890069
GO:0032202_telomere_assembly	5	0	0.000000	0.000000	1298	1099.072643	1155.31	1211.547357	0.890069
GO:0032210_regulation_of_telomere_maintenance_via_telomerase	5	0	0.000000	0.000000	1298	1099.072643	1155.31	1211.547357	0.890069
GO:0032274_gonadotropin_secretion	5	0	0.000000	0.000000	1298	1099.072643	1155.31	1211.547357	0.890069
GO:0032364_oxygen_homeostasis	5	0	0.000000	0.000000	1298	1099.072643	1155.31	1211.547357	0.890069
GO:0032366_intracellular_sterol_transport	5	0	0.000000	0.000000	1298	1099.072643	1155.31	1211.547357	0.890069
GO:0032367_intracellular_cholesterol_transport	5	0	0.000000	0.000000	1298	1099.072643	1155.31	1211.547357	0.890069
GO:0032414_positive_regulation_of_ion_transmembrane_transporter_activity	5	0	0.000000	0.000000	1298	1099.072643	1155.31	1211.547357	0.890069
GO:0032429_regulation_of_phospholipase_A2_activity	5	0	0.000000	0.000000	1298	1099.072643	1155.31	1211.547357	0.890069
GO:0032430_positive_regulation_of_phospholipase_A2_activity	5	0	0.000000	0.000000	1298	1099.072643	1155.31	1211.547357	0.890069
GO:0032438_melanosome_organization	5	0	0.000000	0.000000	1298	1099.072643	1155.31	1211.547357	0.890069
GO:0032465_regulation_of_cytokinesis	5	0	0.000000	0.000000	1298	1099.072643	1155.31	1211.547357	0.890069
GO:0032479_regulation_of_type_I_interferon_production	5	0	0.000000	0.000000	1298	1099.072643	1155.31	1211.547357	0.890069
GO:0032490_detection_of_molecule_of_bacterial_origin	5	0	0.000000	0.000000	1298	1099.072643	1155.31	1211.547357	0.890069
GO:0032606_type_I_interferon_production	5	0	0.000000	0.000000	1298	1099.072643	1155.31	1211.547357	0.890069
GO:0032607_interferon-alpha_production	5	0	0.000000	0.000000	1298	1099.072643	1155.31	1211.547357	0.890069
GO:0032612_interleukin-1_production	5	0	0.000000	0.000000	1298	1099.072643	1155.31	1211.547357	0.890069
GO:0032647_regulation_of_interferon-alpha_production	5	0	0.000000	0.000000	1298	1099.072643	1155.31	1211.547357	0.890069
GO:0032722_positive_regulation_of_chemokine_production	5	0	0.000000	0.000000	1298	1099.072643	1155.31	1211.547357	0.890069
GO:0032801_receptor_catabolic_process	5	0	0.000000	0.000000	1298	1099.072643	1155.31	1211.547357	0.890069
GO:0032856_activation_of_Ras_GTPase_activity	5	0	0.000000	0.000000	1298	1099.072643	1155.31	1211.547357	0.890069
GO:0032862_activation_of_Rho_GTPase_activity	5	0	0.000000	0.000000	1298	1099.072643	1155.31	1211.547357	0.890069
GO:0032967_positive_regulation_of_collagen_biosynthetic_process	5	0	0.000000	0.000000	1298	1099.072643	1155.31	1211.547357	0.890069
GO:0033028_myeloid_cell_apoptosis	5	0	0.000000	0.000000	1298	1099.072643	1155.31	1211.547357	0.890069
GO:0033160_positive_regulation_of_protein_import_into_nucleus__translocation	5	0	0.000000	0.000000	1298	1099.072643	1155.31	1211.547357	0.890069
GO:0034379_very-low-density_lipoprotein_particle_assembly	5	0	0.000000	0.000000	1298	1099.072643	1155.31	1211.547357	0.890069
GO:0034380_high-density_lipoprotein_particle_assembly	5	0	0.000000	0.000000	1298	1099.072643	1155.31	1211.547357	0.890069
GO:0034382_chylomicron_remnant_clearance	5	0	0.000000	0.000000	1298	1099.072643	1155.31	1211.547357	0.890069
GO:0034383_low-density_lipoprotein_particle_clearance	5	0	0.000000	0.000000	1298	1099.072643	1155.31	1211.547357	0.890069
GO:0034390_smooth_muscle_cell_apoptosis	5	0	0.000000	0.000000	1298	1099.072643	1155.31	1211.547357	0.890069
GO:0034391_regulation_of_smooth_muscle_cell_apoptosis	5	0	0.000000	0.000000	1298	1099.072643	1155.31	1211.547357	0.890069
GO:0034643_mitochondrion_localization__microtubule-mediated	5	0	0.000000	0.000000	1298	1099.072643	1155.31	1211.547357	0.890069
GO:0034968_histone_lysine_methylation	5	0	0.000000	0.000000	1298	1099.072643	1155.31	1211.547357	0.890069
GO:0034969_histone_arginine_methylation	5	0	0.000000	0.000000	1298	1099.072643	1155.31	1211.547357	0.890069
GO:0035095_behavioral_response_to_nicotine	5	0	0.000000	0.000000	1298	1099.072643	1155.31	1211.547357	0.890069
GO:0035176_social_behavior	5	0	0.000000	0.000000	1298	1099.072643	1155.31	1211.547357	0.890069
GO:0035278_gene_silencing_by_miRNA__negative_regulation_of_translation	5	0	0.000000	0.000000	1298	1099.072643	1155.31	1211.547357	0.890069
GO:0040018_positive_regulation_of_multicellular_organism_growth	5	0	0.000000	0.000000	1298	1099.072643	1155.31	1211.547357	0.890069
GO:0040033_negative_regulation_of_translation__ncRNA-mediated	5	0	0.000000	0.000000	1298	1099.072643	1155.31	1211.547357	0.890069
GO:0042026_protein_refolding	5	0	0.000000	0.000000	1298	1099.072643	1155.31	1211.547357	0.890069
GO:0042104_positive_regulation_of_activated_T_cell_proliferation	5	0	0.000000	0.000000	1298	1099.072643	1155.31	1211.547357	0.890069
GO:0042117_monocyte_activation	5	0	0.000000	0.000000	1298	1099.072643	1155.31	1211.547357	0.890069
GO:0042130_negative_regulation_of_T_cell_proliferation	5	0	0.000000	0.000000	1298	1099.072643	1155.31	1211.547357	0.890069
GO:0042220_response_to_cocaine	5	0	0.000000	0.000000	1298	1099.072643	1155.31	1211.547357	0.890069
GO:0042347_negative_regulation_of_NF-kappaB_import_into_nucleus	5	0	0.000000	0.000000	1298	1099.072643	1155.31	1211.547357	0.890069
GO:0042359_vitamin_D_metabolic_process	5	0	0.000000	0.000000	1298	1099.072643	1155.31	1211.547357	0.890069
GO:0042364_water-soluble_vitamin_biosynthetic_process	5	0	0.000000	0.000000	1298	1099.072643	1155.31	1211.547357	0.890069
GO:0042471_ear_morphogenesis	5	0	0.000000	0.000000	1298	1099.072643	1155.31	1211.547357	0.890069
GO:0042490_mechanoreceptor_differentiation	5	0	0.000000	0.000000	1298	1099.072643	1155.31	1211.547357	0.890069
GO:0042535_positive_regulation_of_tumor_necrosis_factor_biosynthetic_process	5	0	0.000000	0.000000	1298	1099.072643	1155.31	1211.547357	0.890069
GO:0042744_hydrogen_peroxide_catabolic_process	5	0	0.000000	0.000000	1298	1099.072643	1155.31	1211.547357	0.890069
GO:0042745_circadian_sleep_wake_cycle	5	0	0.000000	0.000000	1298	1099.072643	1155.31	1211.547357	0.890069
GO:0042749_regulation_of_circadian_sleep_wake_cycle	5	0	0.000000	0.000000	1298	1099.072643	1155.31	1211.547357	0.890069
GO:0042769_DNA_damage_response__detection_of_DNA_damage	5	0	0.000000	0.000000	1298	1099.072643	1155.31	1211.547357	0.890069
GO:0043029_T_cell_homeostasis	5	0	0.000000	0.000000	1298	1099.072643	1155.31	1211.547357	0.890069
GO:0043044_ATP-dependent_chromatin_remodeling	5	0	0.000000	0.000000	1298	1099.072643	1155.31	1211.547357	0.890069
GO:0043094_cellular_metabolic_compound_salvage	5	0	0.000000	0.000000	1298	1099.072643	1155.31	1211.547357	0.890069
GO:0043171_peptide_catabolic_process	5	0	0.000000	0.000000	1298	1099.072643	1155.31	1211.547357	0.890069
GO:0043487_regulation_of_RNA_stability	5	0	0.000000	0.000000	1298	1099.072643	1155.31	1211.547357	0.890069
GO:0043488_regulation_of_mRNA_stability	5	0	0.000000	0.000000	1298	1099.072643	1155.31	1211.547357	0.890069
GO:0043496_regulation_of_protein_homodimerization_activity	5	0	0.000000	0.000000	1298	1099.072643	1155.31	1211.547357	0.890069
GO:0043550_regulation_of_lipid_kinase_activity	5	0	0.000000	0.000000	1298	1099.072643	1155.31	1211.547357	0.890069
GO:0043555_regulation_of_translation_in_response_to_stress	5	0	0.000000	0.000000	1298	1099.072643	1155.31	1211.547357	0.890069
GO:0043616_keratinocyte_proliferation	5	0	0.000000	0.000000	1298	1099.072643	1155.31	1211.547357	0.890069
GO:0044253_positive_regulation_of_multicellular_organismal_metabolic_process	5	0	0.000000	0.000000	1298	1099.072643	1155.31	1211.547357	0.890069
GO:0045008_depyrimidination	5	0	0.000000	0.000000	1298	1099.072643	1155.31	1211.547357	0.890069
GO:0045071_negative_regulation_of_viral_genome_replication	5	0	0.000000	0.000000	1298	1099.072643	1155.31	1211.547357	0.890069
GO:0045109_intermediate_filament_organization	5	0	0.000000	0.000000	1298	1099.072643	1155.31	1211.547357	0.890069
GO:0045161_neuronal_ion_channel_clustering	5	0	0.000000	0.000000	1298	1099.072643	1155.31	1211.547357	0.890069
GO:0045176_apical_protein_localization	5	0	0.000000	0.000000	1298	1099.072643	1155.31	1211.547357	0.890069
GO:0045187_regulation_of_circadian_sleep_wake_cycle__sleep	5	0	0.000000	0.000000	1298	1099.072643	1155.31	1211.547357	0.890069
GO:0045349_interferon-alpha_biosynthetic_process	5	0	0.000000	0.000000	1298	1099.072643	1155.31	1211.547357	0.890069
GO:0045351_type_I_interferon_biosynthetic_process	5	0	0.000000	0.000000	1298	1099.072643	1155.31	1211.547357	0.890069
GO:0045354_regulation_of_interferon-alpha_biosynthetic_process	5	0	0.000000	0.000000	1298	1099.072643	1155.31	1211.547357	0.890069
GO:0045426_quinone_cofactor_biosynthetic_process	5	0	0.000000	0.000000	1298	1099.072643	1155.31	1211.547357	0.890069
GO:0045620_negative_regulation_of_lymphocyte_differentiation	5	0	0.000000	0.000000	1298	1099.072643	1155.31	1211.547357	0.890069
GO:0045648_positive_regulation_of_erythrocyte_differentiation	5	0	0.000000	0.000000	1298	1099.072643	1155.31	1211.547357	0.890069
GO:0045713_low-density_lipoprotein_receptor_biosynthetic_process	5	0	0.000000	0.000000	1298	1099.072643	1155.31	1211.547357	0.890069
GO:0045741_positive_regulation_of_epidermal_growth_factor_receptor_activity	5	0	0.000000	0.000000	1298	1099.072643	1155.31	1211.547357	0.890069
GO:0045777_positive_regulation_of_blood_pressure	5	0	0.000000	0.000000	1298	1099.072643	1155.31	1211.547357	0.890069
GO:0045821_positive_regulation_of_glycolysis	5	0	0.000000	0.000000	1298	1099.072643	1155.31	1211.547357	0.890069
GO:0045843_negative_regulation_of_striated_muscle_development	5	0	0.000000	0.000000	1298	1099.072643	1155.31	1211.547357	0.890069
GO:0045922_negative_regulation_of_fatty_acid_metabolic_process	5	0	0.000000	0.000000	1298	1099.072643	1155.31	1211.547357	0.890069
GO:0045933_positive_regulation_of_muscle_contraction	5	0	0.000000	0.000000	1298	1099.072643	1155.31	1211.547357	0.890069
GO:0045948_positive_regulation_of_translational_initiation	5	0	0.000000	0.000000	1298	1099.072643	1155.31	1211.547357	0.890069
GO:0045974_regulation_of_translation__ncRNA-mediated	5	0	0.000000	0.000000	1298	1099.072643	1155.31	1211.547357	0.890069
GO:0046112_nucleobase_biosynthetic_process	5	0	0.000000	0.000000	1298	1099.072643	1155.31	1211.547357	0.890069
GO:0046131_pyrimidine_ribonucleoside_metabolic_process	5	0	0.000000	0.000000	1298	1099.072643	1155.31	1211.547357	0.890069
GO:0046321_positive_regulation_of_fatty_acid_oxidation	5	0	0.000000	0.000000	1298	1099.072643	1155.31	1211.547357	0.890069
GO:0046329_negative_regulation_of_JNK_cascade	5	0	0.000000	0.000000	1298	1099.072643	1155.31	1211.547357	0.890069
GO:0046339_diacylglycerol_metabolic_process	5	0	0.000000	0.000000	1298	1099.072643	1155.31	1211.547357	0.890069
GO:0046513_ceramide_biosynthetic_process	5	0	0.000000	0.000000	1298	1099.072643	1155.31	1211.547357	0.890069
GO:0046530_photoreceptor_cell_differentiation	5	0	0.000000	0.000000	1298	1099.072643	1155.31	1211.547357	0.890069
GO:0046580_negative_regulation_of_Ras_protein_signal_transduction	5	0	0.000000	0.000000	1298	1099.072643	1155.31	1211.547357	0.890069
GO:0046782_regulation_of_viral_transcription	5	0	0.000000	0.000000	1298	1099.072643	1155.31	1211.547357	0.890069
GO:0046884_follicle-stimulating_hormone_secretion	5	0	0.000000	0.000000	1298	1099.072643	1155.31	1211.547357	0.890069
GO:0046902_regulation_of_mitochondrial_membrane_permeability	5	0	0.000000	0.000000	1298	1099.072643	1155.31	1211.547357	0.890069
GO:0047497_mitochondrion_transport_along_microtubule	5	0	0.000000	0.000000	1298	1099.072643	1155.31	1211.547357	0.890069
GO:0048010_vascular_endothelial_growth_factor_receptor_signaling_pathway	5	0	0.000000	0.000000	1298	1099.072643	1155.31	1211.547357	0.890069
GO:0048011_nerve_growth_factor_receptor_signaling_pathway	5	0	0.000000	0.000000	1298	1099.072643	1155.31	1211.547357	0.890069
GO:0048069_eye_pigmentation	5	0	0.000000	0.000000	1298	1099.072643	1155.31	1211.547357	0.890069
GO:0048168_regulation_of_neuronal_synaptic_plasticity	5	0	0.000000	0.000000	1298	1099.072643	1155.31	1211.547357	0.890069
GO:0048261_negative_regulation_of_receptor-mediated_endocytosis	5	0	0.000000	0.000000	1298	1099.072643	1155.31	1211.547357	0.890069
GO:0048286_lung_alveolus_development	5	0	0.000000	0.000000	1298	1099.072643	1155.31	1211.547357	0.890069
GO:0048488_synaptic_vesicle_endocytosis	5	0	0.000000	0.000000	1298	1099.072643	1155.31	1211.547357	0.890069
GO:0048565_gut_development	5	0	0.000000	0.000000	1298	1099.072643	1155.31	1211.547357	0.890069
GO:0048599_oocyte_development	5	0	0.000000	0.000000	1298	1099.072643	1155.31	1211.547357	0.890069
GO:0048635_negative_regulation_of_muscle_development	5	0	0.000000	0.000000	1298	1099.072643	1155.31	1211.547357	0.890069
GO:0048675_axon_extension	5	0	0.000000	0.000000	1298	1099.072643	1155.31	1211.547357	0.890069
GO:0048753_pigment_granule_organization	5	0	0.000000	0.000000	1298	1099.072643	1155.31	1211.547357	0.890069
GO:0048754_branching_morphogenesis_of_a_tube	5	0	0.000000	0.000000	1298	1099.072643	1155.31	1211.547357	0.890069
GO:0048813_dendrite_morphogenesis	5	0	0.000000	0.000000	1298	1099.072643	1155.31	1211.547357	0.890069
GO:0050655_dermatan_sulfate_proteoglycan_metabolic_process	5	0	0.000000	0.000000	1298	1099.072643	1155.31	1211.547357	0.890069
GO:0050691_regulation_of_defense_response_to_virus_by_host	5	0	0.000000	0.000000	1298	1099.072643	1155.31	1211.547357	0.890069
GO:0050766_positive_regulation_of_phagocytosis	5	0	0.000000	0.000000	1298	1099.072643	1155.31	1211.547357	0.890069
GO:0050772_positive_regulation_of_axonogenesis	5	0	0.000000	0.000000	1298	1099.072643	1155.31	1211.547357	0.890069
GO:0050802_circadian_sleep_wake_cycle__sleep	5	0	0.000000	0.000000	1298	1099.072643	1155.31	1211.547357	0.890069
GO:0050807_regulation_of_synapse_organization	5	0	0.000000	0.000000	1298	1099.072643	1155.31	1211.547357	0.890069
GO:0050829_defense_response_to_Gram-negative_bacterium	5	0	0.000000	0.000000	1298	1099.072643	1155.31	1211.547357	0.890069
GO:0050853_B_cell_receptor_signaling_pathway	5	0	0.000000	0.000000	1298	1099.072643	1155.31	1211.547357	0.890069
GO:0050854_regulation_of_antigen_receptor-mediated_signaling_pathway	5	0	0.000000	0.000000	1298	1099.072643	1155.31	1211.547357	0.890069
GO:0050869_negative_regulation_of_B_cell_activation	5	0	0.000000	0.000000	1298	1099.072643	1155.31	1211.547357	0.890069
GO:0050891_multicellular_organismal_water_homeostasis	5	0	0.000000	0.000000	1298	1099.072643	1155.31	1211.547357	0.890069
GO:0050930_induction_of_positive_chemotaxis	5	0	0.000000	0.000000	1298	1099.072643	1155.31	1211.547357	0.890069
GO:0051005_negative_regulation_of_lipoprotein_lipase_activity	5	0	0.000000	0.000000	1298	1099.072643	1155.31	1211.547357	0.890069
GO:0051016_barbed-end_actin_filament_capping	5	0	0.000000	0.000000	1298	1099.072643	1155.31	1211.547357	0.890069
GO:0051058_negative_regulation_of_small_GTPase_mediated_signal_transduction	5	0	0.000000	0.000000	1298	1099.072643	1155.31	1211.547357	0.890069
GO:0051096_positive_regulation_of_helicase_activity	5	0	0.000000	0.000000	1298	1099.072643	1155.31	1211.547357	0.890069
GO:0051103_DNA_ligation_during_DNA_repair	5	0	0.000000	0.000000	1298	1099.072643	1155.31	1211.547357	0.890069
GO:0051123_transcriptional_preinitiation_complex_assembly	5	0	0.000000	0.000000	1298	1099.072643	1155.31	1211.547357	0.890069
GO:0051281_positive_regulation_of_release_of_sequestered_calcium_ion_into_cytosol	5	0	0.000000	0.000000	1298	1099.072643	1155.31	1211.547357	0.890069
GO:0051310_metaphase_plate_congression	5	0	0.000000	0.000000	1298	1099.072643	1155.31	1211.547357	0.890069
GO:0051319_G2_phase	5	0	0.000000	0.000000	1298	1099.072643	1155.31	1211.547357	0.890069
GO:0051403_stress-activated_MAPK_cascade	5	0	0.000000	0.000000	1298	1099.072643	1155.31	1211.547357	0.890069
GO:0051496_positive_regulation_of_stress_fiber_formation	5	0	0.000000	0.000000	1298	1099.072643	1155.31	1211.547357	0.890069
GO:0051654_establishment_of_mitochondrion_localization	5	0	0.000000	0.000000	1298	1099.072643	1155.31	1211.547357	0.890069
GO:0051693_actin_filament_capping	5	0	0.000000	0.000000	1298	1099.072643	1155.31	1211.547357	0.890069
GO:0051898_negative_regulation_of_protein_kinase_B_signaling_cascade	5	0	0.000000	0.000000	1298	1099.072643	1155.31	1211.547357	0.890069
GO:0051926_negative_regulation_of_calcium_ion_transport	5	0	0.000000	0.000000	1298	1099.072643	1155.31	1211.547357	0.890069
GO:0051954_positive_regulation_of_amine_transport	5	0	0.000000	0.000000	1298	1099.072643	1155.31	1211.547357	0.890069
GO:0055091_phospholipid_homeostasis	5	0	0.000000	0.000000	1298	1099.072643	1155.31	1211.547357	0.890069
GO:0055117_regulation_of_cardiac_muscle_contraction	5	0	0.000000	0.000000	1298	1099.072643	1155.31	1211.547357	0.890069
GO:0060041_retina_development_in_camera-type_eye	5	0	0.000000	0.000000	1298	1099.072643	1155.31	1211.547357	0.890069
GO:0060113_inner_ear_receptor_cell_differentiation	5	0	0.000000	0.000000	1298	1099.072643	1155.31	1211.547357	0.890069
GO:0060123_regulation_of_growth_hormone_secretion	5	0	0.000000	0.000000	1298	1099.072643	1155.31	1211.547357	0.890069
GO:0060260_regulation_of_transcription_initiation_from_RNA_polymerase_II_promoter	5	0	0.000000	0.000000	1298	1099.072643	1155.31	1211.547357	0.890069
GO:0060390_regulation_of_SMAD_protein_nuclear_translocation	5	0	0.000000	0.000000	1298	1099.072643	1155.31	1211.547357	0.890069
GO:0060391_positive_regulation_of_SMAD_protein_nuclear_translocation	5	0	0.000000	0.000000	1298	1099.072643	1155.31	1211.547357	0.890069
GO:0065002_intracellular_protein_transmembrane_transport	5	0	0.000000	0.000000	1298	1099.072643	1155.31	1211.547357	0.890069
GO:0070071_proton-transporting_two-sector_ATPase_complex_assembly	5	0	0.000000	0.000000	1298	1099.072643	1155.31	1211.547357	0.890069
GO:0070120_ciliary_neurotrophic_factor-mediated_signaling_pathway	5	0	0.000000	0.000000	1298	1099.072643	1155.31	1211.547357	0.890069
GO:0070228_regulation_of_lymphocyte_apoptosis	5	0	0.000000	0.000000	1298	1099.072643	1155.31	1211.547357	0.890069
GO:0070301_cellular_response_to_hydrogen_peroxide	5	0	0.000000	0.000000	1298	1099.072643	1155.31	1211.547357	0.890069
GO:0070303_negative_regulation_of_stress-activated_protein_kinase_signaling_pathway	5	0	0.000000	0.000000	1298	1099.072643	1155.31	1211.547357	0.890069
GO:0070584_mitochondrion_morphogenesis	5	0	0.000000	0.000000	1298	1099.072643	1155.31	1211.547357	0.890069
GO:0070667_negative_regulation_of_mast_cell_proliferation	5	0	0.000000	0.000000	1298	1099.072643	1155.31	1211.547357	0.890069
GO:0070828_heterochromatin_organization	5	0	0.000000	0.000000	1298	1099.072643	1155.31	1211.547357	0.890069
GO:0006333_chromatin_assembly_or_disassembly	52	0	0.000000	0.000000	1304	1104.707469	1160.83	1216.952531	0.890207
GO:0006473_protein_amino_acid_acetylation	52	0	0.000000	0.000000	1304	1104.707469	1160.83	1216.952531	0.890207
GO:0022904_respiratory_electron_transport_chain	52	0	0.000000	0.000000	1304	1104.707469	1160.83	1216.952531	0.890207
GO:0042089_cytokine_biosynthetic_process	52	0	0.000000	0.000000	1304	1104.707469	1160.83	1216.952531	0.890207
GO:0044270_nitrogen_compound_catabolic_process	52	0	0.000000	0.000000	1304	1104.707469	1160.83	1216.952531	0.890207
GO:0060284_regulation_of_cell_development	52	0	0.000000	0.000000	1304	1104.707469	1160.83	1216.952531	0.890207
GO:0018193_peptidyl-amino_acid_modification	117	0	0.000000	0.000000	1305	1105.730448	1161.67	1217.609552	0.890169
GO:0006665_sphingolipid_metabolic_process	44	0	0.000000	0.000000	1311	1112.850559	1168.49	1224.129441	0.891297
GO:0006730_one-carbon_metabolic_process	44	0	0.000000	0.000000	1311	1112.850559	1168.49	1224.129441	0.891297
GO:0006959_humoral_immune_response	44	0	0.000000	0.000000	1311	1112.850559	1168.49	1224.129441	0.891297
GO:0016125_sterol_metabolic_process	44	0	0.000000	0.000000	1311	1112.850559	1168.49	1224.129441	0.891297
GO:0051301_cell_division	44	0	0.000000	0.000000	1311	1112.850559	1168.49	1224.129441	0.891297
GO:0051321_meiotic_cell_cycle	44	0	0.000000	0.000000	1311	1112.850559	1168.49	1224.129441	0.891297
GO:0044262_cellular_carbohydrate_metabolic_process	133	0	0.000000	0.000000	1312	1115.397804	1170.83	1226.262196	0.892401
GO:0048878_chemical_homeostasis	278	0	0.000000	0.000000	1313	1116.161734	1171.37	1226.578266	0.892133
GO:0006367_transcription_initiation_from_RNA_polymerase_II_promoter	66	0	0.000000	0.000000	1319	1127.392198	1181.97	1236.547802	0.896111
GO:0006813_potassium_ion_transport	66	0	0.000000	0.000000	1319	1127.392198	1181.97	1236.547802	0.896111
GO:0010564_regulation_of_cell_cycle_process	66	0	0.000000	0.000000	1319	1127.392198	1181.97	1236.547802	0.896111
GO:0048667_cell_morphogenesis_involved_in_neuron_differentiation	66	0	0.000000	0.000000	1319	1127.392198	1181.97	1236.547802	0.896111
GO:0048812_neuron_projection_morphogenesis	66	0	0.000000	0.000000	1319	1127.392198	1181.97	1236.547802	0.896111
GO:0052547_regulation_of_peptidase_activity	66	0	0.000000	0.000000	1319	1127.392198	1181.97	1236.547802	0.896111
GO:0006006_glucose_metabolic_process	53	0	0.000000	0.000000	1329	1138.790270	1192.55	1246.309730	0.897329
GO:0009617_response_to_bacterium	53	0	0.000000	0.000000	1329	1138.790270	1192.55	1246.309730	0.897329
GO:0022900_electron_transport_chain	53	0	0.000000	0.000000	1329	1138.790270	1192.55	1246.309730	0.897329
GO:0030258_lipid_modification	53	0	0.000000	0.000000	1329	1138.790270	1192.55	1246.309730	0.897329
GO:0042107_cytokine_metabolic_process	53	0	0.000000	0.000000	1329	1138.790270	1192.55	1246.309730	0.897329
GO:0043434_response_to_peptide_hormone_stimulus	53	0	0.000000	0.000000	1329	1138.790270	1192.55	1246.309730	0.897329
GO:0045786_negative_regulation_of_cell_cycle	53	0	0.000000	0.000000	1329	1138.790270	1192.55	1246.309730	0.897329
GO:0048015_phosphoinositide-mediated_signaling	53	0	0.000000	0.000000	1329	1138.790270	1192.55	1246.309730	0.897329
GO:0051047_positive_regulation_of_secretion	53	0	0.000000	0.000000	1329	1138.790270	1192.55	1246.309730	0.897329
GO:0060193_positive_regulation_of_lipase_activity	53	0	0.000000	0.000000	1329	1138.790270	1192.55	1246.309730	0.897329
GO:0046903_secretion	218	0	0.000000	0.000000	1330	1139.569009	1193.16	1246.750991	0.897113
GO:0019941_modification-dependent_protein_catabolic_process	138	0	0.000000	0.000000	1332	1143.345832	1196.62	1249.894168	0.898363
GO:0043632_modification-dependent_macromolecule_catabolic_process	138	0	0.000000	0.000000	1332	1143.345832	1196.62	1249.894168	0.898363
GO:0022414_reproductive_process	365	0	0.000000	0.000000	1333	1144.004344	1197.2	1250.395656	0.898125
GO:0006120_mitochondrial_electron_transport__NADH_to_ubiquinone	42	0	0.000000	0.000000	1345	1158.438367	1211.11	1263.781633	0.900454
GO:0006865_amino_acid_transport	42	0	0.000000	0.000000	1345	1158.438367	1211.11	1263.781633	0.900454
GO:0006887_exocytosis	42	0	0.000000	0.000000	1345	1158.438367	1211.11	1263.781633	0.900454
GO:0007608_sensory_perception_of_smell	42	0	0.000000	0.000000	1345	1158.438367	1211.11	1263.781633	0.900454
GO:0008203_cholesterol_metabolic_process	42	0	0.000000	0.000000	1345	1158.438367	1211.11	1263.781633	0.900454
GO:0016072_rRNA_metabolic_process	42	0	0.000000	0.000000	1345	1158.438367	1211.11	1263.781633	0.900454
GO:0032259_methylation	42	0	0.000000	0.000000	1345	1158.438367	1211.11	1263.781633	0.900454
GO:0032868_response_to_insulin_stimulus	42	0	0.000000	0.000000	1345	1158.438367	1211.11	1263.781633	0.900454
GO:0032943_mononuclear_cell_proliferation	42	0	0.000000	0.000000	1345	1158.438367	1211.11	1263.781633	0.900454
GO:0043414_biopolymer_methylation	42	0	0.000000	0.000000	1345	1158.438367	1211.11	1263.781633	0.900454
GO:0048585_negative_regulation_of_response_to_stimulus	42	0	0.000000	0.000000	1345	1158.438367	1211.11	1263.781633	0.900454
GO:0070661_leukocyte_proliferation	42	0	0.000000	0.000000	1345	1158.438367	1211.11	1263.781633	0.900454
GO:0000723_telomere_maintenance	26	0	0.000000	0.000000	1369	1185.958144	1237.65	1289.341856	0.904054
GO:0006720_isoprenoid_metabolic_process	26	0	0.000000	0.000000	1369	1185.958144	1237.65	1289.341856	0.904054
GO:0007498_mesoderm_development	26	0	0.000000	0.000000	1369	1185.958144	1237.65	1289.341856	0.904054
GO:0008037_cell_recognition	26	0	0.000000	0.000000	1369	1185.958144	1237.65	1289.341856	0.904054
GO:0009150_purine_ribonucleotide_metabolic_process	26	0	0.000000	0.000000	1369	1185.958144	1237.65	1289.341856	0.904054
GO:0009166_nucleotide_catabolic_process	26	0	0.000000	0.000000	1369	1185.958144	1237.65	1289.341856	0.904054
GO:0009309_amine_biosynthetic_process	26	0	0.000000	0.000000	1369	1185.958144	1237.65	1289.341856	0.904054
GO:0009582_detection_of_abiotic_stimulus	26	0	0.000000	0.000000	1369	1185.958144	1237.65	1289.341856	0.904054
GO:0010741_negative_regulation_of_protein_kinase_cascade	26	0	0.000000	0.000000	1369	1185.958144	1237.65	1289.341856	0.904054
GO:0018105_peptidyl-serine_phosphorylation	26	0	0.000000	0.000000	1369	1185.958144	1237.65	1289.341856	0.904054
GO:0030225_macrophage_differentiation	26	0	0.000000	0.000000	1369	1185.958144	1237.65	1289.341856	0.904054
GO:0031281_positive_regulation_of_cyclase_activity	26	0	0.000000	0.000000	1369	1185.958144	1237.65	1289.341856	0.904054
GO:0031344_regulation_of_cell_projection_organization	26	0	0.000000	0.000000	1369	1185.958144	1237.65	1289.341856	0.904054
GO:0032504_multicellular_organism_reproduction	26	0	0.000000	0.000000	1369	1185.958144	1237.65	1289.341856	0.904054
GO:0042326_negative_regulation_of_phosphorylation	26	0	0.000000	0.000000	1369	1185.958144	1237.65	1289.341856	0.904054
GO:0043241_protein_complex_disassembly	26	0	0.000000	0.000000	1369	1185.958144	1237.65	1289.341856	0.904054
GO:0045088_regulation_of_innate_immune_response	26	0	0.000000	0.000000	1369	1185.958144	1237.65	1289.341856	0.904054
GO:0045927_positive_regulation_of_growth	26	0	0.000000	0.000000	1369	1185.958144	1237.65	1289.341856	0.904054
GO:0048609_reproductive_process_in_a_multicellular_organism	26	0	0.000000	0.000000	1369	1185.958144	1237.65	1289.341856	0.904054
GO:0050663_cytokine_secretion	26	0	0.000000	0.000000	1369	1185.958144	1237.65	1289.341856	0.904054
GO:0050673_epithelial_cell_proliferation	26	0	0.000000	0.000000	1369	1185.958144	1237.65	1289.341856	0.904054
GO:0051053_negative_regulation_of_DNA_metabolic_process	26	0	0.000000	0.000000	1369	1185.958144	1237.65	1289.341856	0.904054
GO:0051258_protein_polymerization	26	0	0.000000	0.000000	1369	1185.958144	1237.65	1289.341856	0.904054
GO:0051402_neuron_apoptosis	26	0	0.000000	0.000000	1369	1185.958144	1237.65	1289.341856	0.904054
GO:0002200_somatic_diversification_of_immune_receptors	13	0	0.000000	0.000000	1432	1258.269389	1309.04	1359.810611	0.914134
GO:0002263_cell_activation_during_immune_response	13	0	0.000000	0.000000	1432	1258.269389	1309.04	1359.810611	0.914134
GO:0002366_leukocyte_activation_during_immune_response	13	0	0.000000	0.000000	1432	1258.269389	1309.04	1359.810611	0.914134
GO:0002456_T_cell_mediated_immunity	13	0	0.000000	0.000000	1432	1258.269389	1309.04	1359.810611	0.914134
GO:0002705_positive_regulation_of_leukocyte_mediated_immunity	13	0	0.000000	0.000000	1432	1258.269389	1309.04	1359.810611	0.914134
GO:0002708_positive_regulation_of_lymphocyte_mediated_immunity	13	0	0.000000	0.000000	1432	1258.269389	1309.04	1359.810611	0.914134
GO:0003014_renal_system_process	13	0	0.000000	0.000000	1432	1258.269389	1309.04	1359.810611	0.914134
GO:0003044_regulation_of_systemic_arterial_blood_pressure_mediated_by_a_chemical_signal	13	0	0.000000	0.000000	1432	1258.269389	1309.04	1359.810611	0.914134
GO:0006014_D-ribose_metabolic_process	13	0	0.000000	0.000000	1432	1258.269389	1309.04	1359.810611	0.914134
GO:0006081_cellular_aldehyde_metabolic_process	13	0	0.000000	0.000000	1432	1258.269389	1309.04	1359.810611	0.914134
GO:0006090_pyruvate_metabolic_process	13	0	0.000000	0.000000	1432	1258.269389	1309.04	1359.810611	0.914134
GO:0006278_RNA-dependent_DNA_replication	13	0	0.000000	0.000000	1432	1258.269389	1309.04	1359.810611	0.914134
GO:0006376_mRNA_splice_site_selection	13	0	0.000000	0.000000	1432	1258.269389	1309.04	1359.810611	0.914134
GO:0006607_NLS-bearing_substrate_import_into_nucleus	13	0	0.000000	0.000000	1432	1258.269389	1309.04	1359.810611	0.914134
GO:0006783_heme_biosynthetic_process	13	0	0.000000	0.000000	1432	1258.269389	1309.04	1359.810611	0.914134
GO:0006900_membrane_budding	13	0	0.000000	0.000000	1432	1258.269389	1309.04	1359.810611	0.914134
GO:0006901_vesicle_coating	13	0	0.000000	0.000000	1432	1258.269389	1309.04	1359.810611	0.914134
GO:0006940_regulation_of_smooth_muscle_contraction	13	0	0.000000	0.000000	1432	1258.269389	1309.04	1359.810611	0.914134
GO:0006953_acute-phase_response	13	0	0.000000	0.000000	1432	1258.269389	1309.04	1359.810611	0.914134
GO:0007004_telomere_maintenance_via_telomerase	13	0	0.000000	0.000000	1432	1258.269389	1309.04	1359.810611	0.914134
GO:0007052_mitotic_spindle_organization	13	0	0.000000	0.000000	1432	1258.269389	1309.04	1359.810611	0.914134
GO:0007091_mitotic_metaphase_anaphase_transition	13	0	0.000000	0.000000	1432	1258.269389	1309.04	1359.810611	0.914134
GO:0009065_glutamine_family_amino_acid_catabolic_process	13	0	0.000000	0.000000	1432	1258.269389	1309.04	1359.810611	0.914134
GO:0009262_deoxyribonucleotide_metabolic_process	13	0	0.000000	0.000000	1432	1258.269389	1309.04	1359.810611	0.914134
GO:0010833_telomere_maintenance_via_telomere_lengthening	13	0	0.000000	0.000000	1432	1258.269389	1309.04	1359.810611	0.914134
GO:0014065_phosphoinositide_3-kinase_cascade	13	0	0.000000	0.000000	1432	1258.269389	1309.04	1359.810611	0.914134
GO:0015914_phospholipid_transport	13	0	0.000000	0.000000	1432	1258.269389	1309.04	1359.810611	0.914134
GO:0019439_aromatic_compound_catabolic_process	13	0	0.000000	0.000000	1432	1258.269389	1309.04	1359.810611	0.914134
GO:0030201_heparan_sulfate_proteoglycan_metabolic_process	13	0	0.000000	0.000000	1432	1258.269389	1309.04	1359.810611	0.914134
GO:0030239_myofibril_assembly	13	0	0.000000	0.000000	1432	1258.269389	1309.04	1359.810611	0.914134
GO:0030260_entry_into_host_cell	13	0	0.000000	0.000000	1432	1258.269389	1309.04	1359.810611	0.914134
GO:0030833_regulation_of_actin_filament_polymerization	13	0	0.000000	0.000000	1432	1258.269389	1309.04	1359.810611	0.914134
GO:0031334_positive_regulation_of_protein_complex_assembly	13	0	0.000000	0.000000	1432	1258.269389	1309.04	1359.810611	0.914134
GO:0031365_N-terminal_protein_amino_acid_modification	13	0	0.000000	0.000000	1432	1258.269389	1309.04	1359.810611	0.914134
GO:0031398_positive_regulation_of_protein_ubiquitination	13	0	0.000000	0.000000	1432	1258.269389	1309.04	1359.810611	0.914134
GO:0031575_G1_S_transition_checkpoint	13	0	0.000000	0.000000	1432	1258.269389	1309.04	1359.810611	0.914134
GO:0032488_Cdc42_protein_signal_transduction	13	0	0.000000	0.000000	1432	1258.269389	1309.04	1359.810611	0.914134
GO:0035107_appendage_morphogenesis	13	0	0.000000	0.000000	1432	1258.269389	1309.04	1359.810611	0.914134
GO:0035108_limb_morphogenesis	13	0	0.000000	0.000000	1432	1258.269389	1309.04	1359.810611	0.914134
GO:0042095_interferon-gamma_biosynthetic_process	13	0	0.000000	0.000000	1432	1258.269389	1309.04	1359.810611	0.914134
GO:0042743_hydrogen_peroxide_metabolic_process	13	0	0.000000	0.000000	1432	1258.269389	1309.04	1359.810611	0.914134
GO:0042982_amyloid_precursor_protein_metabolic_process	13	0	0.000000	0.000000	1432	1258.269389	1309.04	1359.810611	0.914134
GO:0043462_regulation_of_ATPase_activity	13	0	0.000000	0.000000	1432	1258.269389	1309.04	1359.810611	0.914134
GO:0044409_entry_into_host	13	0	0.000000	0.000000	1432	1258.269389	1309.04	1359.810611	0.914134
GO:0045861_negative_regulation_of_proteolysis	13	0	0.000000	0.000000	1432	1258.269389	1309.04	1359.810611	0.914134
GO:0046456_icosanoid_biosynthetic_process	13	0	0.000000	0.000000	1432	1258.269389	1309.04	1359.810611	0.914134
GO:0046470_phosphatidylcholine_metabolic_process	13	0	0.000000	0.000000	1432	1258.269389	1309.04	1359.810611	0.914134
GO:0046503_glycerolipid_catabolic_process	13	0	0.000000	0.000000	1432	1258.269389	1309.04	1359.810611	0.914134
GO:0046626_regulation_of_insulin_receptor_signaling_pathway	13	0	0.000000	0.000000	1432	1258.269389	1309.04	1359.810611	0.914134
GO:0046631_alpha-beta_T_cell_activation	13	0	0.000000	0.000000	1432	1258.269389	1309.04	1359.810611	0.914134
GO:0046718_entry_of_virus_into_host_cell	13	0	0.000000	0.000000	1432	1258.269389	1309.04	1359.810611	0.914134
GO:0048259_regulation_of_receptor-mediated_endocytosis	13	0	0.000000	0.000000	1432	1258.269389	1309.04	1359.810611	0.914134
GO:0048489_synaptic_vesicle_transport	13	0	0.000000	0.000000	1432	1258.269389	1309.04	1359.810611	0.914134
GO:0050679_positive_regulation_of_epithelial_cell_proliferation	13	0	0.000000	0.000000	1432	1258.269389	1309.04	1359.810611	0.914134
GO:0050684_regulation_of_mRNA_processing	13	0	0.000000	0.000000	1432	1258.269389	1309.04	1359.810611	0.914134
GO:0050688_regulation_of_defense_response_to_virus	13	0	0.000000	0.000000	1432	1258.269389	1309.04	1359.810611	0.914134
GO:0050701_interleukin-1_secretion	13	0	0.000000	0.000000	1432	1258.269389	1309.04	1359.810611	0.914134
GO:0051289_protein_homotetramerization	13	0	0.000000	0.000000	1432	1258.269389	1309.04	1359.810611	0.914134
GO:0051806_entry_into_cell_of_other_organism_during_symbiotic_interaction	13	0	0.000000	0.000000	1432	1258.269389	1309.04	1359.810611	0.914134
GO:0051828_entry_into_other_organism_during_symbiotic_interaction	13	0	0.000000	0.000000	1432	1258.269389	1309.04	1359.810611	0.914134
GO:0051899_membrane_depolarization	13	0	0.000000	0.000000	1432	1258.269389	1309.04	1359.810611	0.914134
GO:0052126_movement_in_host_environment	13	0	0.000000	0.000000	1432	1258.269389	1309.04	1359.810611	0.914134
GO:0052192_movement_in_environment_of_other_organism_during_symbiotic_interaction	13	0	0.000000	0.000000	1432	1258.269389	1309.04	1359.810611	0.914134
GO:0007399_nervous_system_development	459	0	0.000000	0.000000	1433	1258.725816	1309.43	1360.134184	0.913768
GO:0055082_cellular_chemical_homeostasis	208	0	0.000000	0.000000	1434	1259.563540	1310.08	1360.596460	0.913584
GO:0000280_nuclear_division	115	0	0.000000	0.000000	1438	1263.059230	1313.49	1363.920770	0.913414
GO:0005996_monosaccharide_metabolic_process	115	0	0.000000	0.000000	1438	1263.059230	1313.49	1363.920770	0.913414
GO:0007067_mitosis	115	0	0.000000	0.000000	1438	1263.059230	1313.49	1363.920770	0.913414
GO:0045944_positive_regulation_of_transcription_from_RNA_polymerase_II_promoter	115	0	0.000000	0.000000	1438	1263.059230	1313.49	1363.920770	0.913414
GO:0009615_response_to_virus	71	0	0.000000	0.000000	1440	1269.403585	1319.44	1369.476415	0.916278
GO:0051606_detection_of_stimulus	71	0	0.000000	0.000000	1440	1269.403585	1319.44	1369.476415	0.916278
GO:0009308_amine_metabolic_process	196	0	0.000000	0.000000	1441	1271.766833	1321.53	1371.293167	0.917092
GO:0006325_chromatin_organization	201	0	0.000000	0.000000	1442	1272.477546	1322.28	1372.082454	0.916976
GO:0007283_spermatogenesis	130	0	0.000000	0.000000	1444	1274.060070	1323.8	1373.539930	0.916759
GO:0048232_male_gamete_generation	130	0	0.000000	0.000000	1444	1274.060070	1323.8	1373.539930	0.916759
GO:0000041_transition_metal_ion_transport	18	0	0.000000	0.000000	1477	1311.784622	1360.39	1408.995378	0.921049
GO:0000737_DNA_catabolic_process__endonucleolytic	18	0	0.000000	0.000000	1477	1311.784622	1360.39	1408.995378	0.921049
GO:0002541_activation_of_plasma_proteins_involved_in_acute_inflammatory_response	18	0	0.000000	0.000000	1477	1311.784622	1360.39	1408.995378	0.921049
GO:0002700_regulation_of_production_of_molecular_mediator_of_immune_response	18	0	0.000000	0.000000	1477	1311.784622	1360.39	1408.995378	0.921049
GO:0003073_regulation_of_systemic_arterial_blood_pressure	18	0	0.000000	0.000000	1477	1311.784622	1360.39	1408.995378	0.921049
GO:0006672_ceramide_metabolic_process	18	0	0.000000	0.000000	1477	1311.784622	1360.39	1408.995378	0.921049
GO:0007031_peroxisome_organization	18	0	0.000000	0.000000	1477	1311.784622	1360.39	1408.995378	0.921049
GO:0007033_vacuole_organization	18	0	0.000000	0.000000	1477	1311.784622	1360.39	1408.995378	0.921049
GO:0007041_lysosomal_transport	18	0	0.000000	0.000000	1477	1311.784622	1360.39	1408.995378	0.921049
GO:0007602_phototransduction	18	0	0.000000	0.000000	1477	1311.784622	1360.39	1408.995378	0.921049
GO:0009636_response_to_toxin	18	0	0.000000	0.000000	1477	1311.784622	1360.39	1408.995378	0.921049
GO:0010742_foam_cell_differentiation	18	0	0.000000	0.000000	1477	1311.784622	1360.39	1408.995378	0.921049
GO:0010827_regulation_of_glucose_transport	18	0	0.000000	0.000000	1477	1311.784622	1360.39	1408.995378	0.921049
GO:0016126_sterol_biosynthetic_process	18	0	0.000000	0.000000	1477	1311.784622	1360.39	1408.995378	0.921049
GO:0019218_regulation_of_steroid_metabolic_process	18	0	0.000000	0.000000	1477	1311.784622	1360.39	1408.995378	0.921049
GO:0030004_cellular_monovalent_inorganic_cation_homeostasis	18	0	0.000000	0.000000	1477	1311.784622	1360.39	1408.995378	0.921049
GO:0030183_B_cell_differentiation	18	0	0.000000	0.000000	1477	1311.784622	1360.39	1408.995378	0.921049
GO:0030262_apoptotic_nuclear_changes	18	0	0.000000	0.000000	1477	1311.784622	1360.39	1408.995378	0.921049
GO:0032319_regulation_of_Rho_GTPase_activity	18	0	0.000000	0.000000	1477	1311.784622	1360.39	1408.995378	0.921049
GO:0032846_positive_regulation_of_homeostatic_process	18	0	0.000000	0.000000	1477	1311.784622	1360.39	1408.995378	0.921049
GO:0034599_cellular_response_to_oxidative_stress	18	0	0.000000	0.000000	1477	1311.784622	1360.39	1408.995378	0.921049
GO:0043270_positive_regulation_of_ion_transport	18	0	0.000000	0.000000	1477	1311.784622	1360.39	1408.995378	0.921049
GO:0043393_regulation_of_protein_binding	18	0	0.000000	0.000000	1477	1311.784622	1360.39	1408.995378	0.921049
GO:0045444_fat_cell_differentiation	18	0	0.000000	0.000000	1477	1311.784622	1360.39	1408.995378	0.921049
GO:0045639_positive_regulation_of_myeloid_cell_differentiation	18	0	0.000000	0.000000	1477	1311.784622	1360.39	1408.995378	0.921049
GO:0045833_negative_regulation_of_lipid_metabolic_process	18	0	0.000000	0.000000	1477	1311.784622	1360.39	1408.995378	0.921049
GO:0046034_ATP_metabolic_process	18	0	0.000000	0.000000	1477	1311.784622	1360.39	1408.995378	0.921049
GO:0046324_regulation_of_glucose_import	18	0	0.000000	0.000000	1477	1311.784622	1360.39	1408.995378	0.921049
GO:0046546_development_of_primary_male_sexual_characteristics	18	0	0.000000	0.000000	1477	1311.784622	1360.39	1408.995378	0.921049
GO:0048659_smooth_muscle_cell_proliferation	18	0	0.000000	0.000000	1477	1311.784622	1360.39	1408.995378	0.921049
GO:0050715_positive_regulation_of_cytokine_secretion	18	0	0.000000	0.000000	1477	1311.784622	1360.39	1408.995378	0.921049
GO:0050905_neuromuscular_process	18	0	0.000000	0.000000	1477	1311.784622	1360.39	1408.995378	0.921049
GO:0060389_pathway-restricted_SMAD_protein_phosphorylation	18	0	0.000000	0.000000	1477	1311.784622	1360.39	1408.995378	0.921049
GO:0000726_non-recombinational_repair	9	0	0.000000	0.000000	1585	1423.948874	1471.04	1518.131126	0.928101
GO:0000731_DNA_synthesis_during_DNA_repair	9	0	0.000000	0.000000	1585	1423.948874	1471.04	1518.131126	0.928101
GO:0001763_morphogenesis_of_a_branching_structure	9	0	0.000000	0.000000	1585	1423.948874	1471.04	1518.131126	0.928101
GO:0001776_leukocyte_homeostasis	9	0	0.000000	0.000000	1585	1423.948874	1471.04	1518.131126	0.928101
GO:0001912_positive_regulation_of_leukocyte_mediated_cytotoxicity	9	0	0.000000	0.000000	1585	1423.948874	1471.04	1518.131126	0.928101
GO:0002027_regulation_of_heart_rate	9	0	0.000000	0.000000	1585	1423.948874	1471.04	1518.131126	0.928101
GO:0002562_somatic_diversification_of_immune_receptors_via_germline_recombination_within_a_single_locus	9	0	0.000000	0.000000	1585	1423.948874	1471.04	1518.131126	0.928101
GO:0002715_regulation_of_natural_killer_cell_mediated_immunity	9	0	0.000000	0.000000	1585	1423.948874	1471.04	1518.131126	0.928101
GO:0002821_positive_regulation_of_adaptive_immune_response	9	0	0.000000	0.000000	1585	1423.948874	1471.04	1518.131126	0.928101
GO:0002824_positive_regulation_of_adaptive_immune_response_based_on_somatic_recombination_of_immune_receptors_built_from_immunoglobulin_superfamily_domains	9	0	0.000000	0.000000	1585	1423.948874	1471.04	1518.131126	0.928101
GO:0005513_detection_of_calcium_ion	9	0	0.000000	0.000000	1585	1423.948874	1471.04	1518.131126	0.928101
GO:0006110_regulation_of_glycolysis	9	0	0.000000	0.000000	1585	1423.948874	1471.04	1518.131126	0.928101
GO:0006266_DNA_ligation	9	0	0.000000	0.000000	1585	1423.948874	1471.04	1518.131126	0.928101
GO:0006378_mRNA_polyadenylation	9	0	0.000000	0.000000	1585	1423.948874	1471.04	1518.131126	0.928101
GO:0006688_glycosphingolipid_biosynthetic_process	9	0	0.000000	0.000000	1585	1423.948874	1471.04	1518.131126	0.928101
GO:0006752_group_transfer_coenzyme_metabolic_process	9	0	0.000000	0.000000	1585	1423.948874	1471.04	1518.131126	0.928101
GO:0006754_ATP_biosynthetic_process	9	0	0.000000	0.000000	1585	1423.948874	1471.04	1518.131126	0.928101
GO:0006825_copper_ion_transport	9	0	0.000000	0.000000	1585	1423.948874	1471.04	1518.131126	0.928101
GO:0007019_microtubule_depolymerization	9	0	0.000000	0.000000	1585	1423.948874	1471.04	1518.131126	0.928101
GO:0007183_SMAD_protein_complex_assembly	9	0	0.000000	0.000000	1585	1423.948874	1471.04	1518.131126	0.928101
GO:0007213_muscarinic_acetylcholine_receptor_signaling_pathway	9	0	0.000000	0.000000	1585	1423.948874	1471.04	1518.131126	0.928101
GO:0007214_gamma-aminobutyric_acid_signaling_pathway	9	0	0.000000	0.000000	1585	1423.948874	1471.04	1518.131126	0.928101
GO:0007368_determination_of_left_right_symmetry	9	0	0.000000	0.000000	1585	1423.948874	1471.04	1518.131126	0.928101
GO:0008038_neuron_recognition	9	0	0.000000	0.000000	1585	1423.948874	1471.04	1518.131126	0.928101
GO:0008207_C21-steroid_hormone_metabolic_process	9	0	0.000000	0.000000	1585	1423.948874	1471.04	1518.131126	0.928101
GO:0009110_vitamin_biosynthetic_process	9	0	0.000000	0.000000	1585	1423.948874	1471.04	1518.131126	0.928101
GO:0009145_purine_nucleoside_triphosphate_biosynthetic_process	9	0	0.000000	0.000000	1585	1423.948874	1471.04	1518.131126	0.928101
GO:0009146_purine_nucleoside_triphosphate_catabolic_process	9	0	0.000000	0.000000	1585	1423.948874	1471.04	1518.131126	0.928101
GO:0009203_ribonucleoside_triphosphate_catabolic_process	9	0	0.000000	0.000000	1585	1423.948874	1471.04	1518.131126	0.928101
GO:0009206_purine_ribonucleoside_triphosphate_biosynthetic_process	9	0	0.000000	0.000000	1585	1423.948874	1471.04	1518.131126	0.928101
GO:0009207_purine_ribonucleoside_triphosphate_catabolic_process	9	0	0.000000	0.000000	1585	1423.948874	1471.04	1518.131126	0.928101
GO:0009799_determination_of_symmetry	9	0	0.000000	0.000000	1585	1423.948874	1471.04	1518.131126	0.928101
GO:0009855_determination_of_bilateral_symmetry	9	0	0.000000	0.000000	1585	1423.948874	1471.04	1518.131126	0.928101
GO:0010257_NADH_dehydrogenase_complex_assembly	9	0	0.000000	0.000000	1585	1423.948874	1471.04	1518.131126	0.928101
GO:0010745_negative_regulation_of_foam_cell_differentiation	9	0	0.000000	0.000000	1585	1423.948874	1471.04	1518.131126	0.928101
GO:0010869_regulation_of_receptor_biosynthetic_process	9	0	0.000000	0.000000	1585	1423.948874	1471.04	1518.131126	0.928101
GO:0015074_DNA_integration	9	0	0.000000	0.000000	1585	1423.948874	1471.04	1518.131126	0.928101
GO:0015800_acidic_amino_acid_transport	9	0	0.000000	0.000000	1585	1423.948874	1471.04	1518.131126	0.928101
GO:0015813_L-glutamate_transport	9	0	0.000000	0.000000	1585	1423.948874	1471.04	1518.131126	0.928101
GO:0016358_dendrite_development	9	0	0.000000	0.000000	1585	1423.948874	1471.04	1518.131126	0.928101
GO:0016444_somatic_cell_DNA_recombination	9	0	0.000000	0.000000	1585	1423.948874	1471.04	1518.131126	0.928101
GO:0018409_peptide_or_protein_amino-terminal_blocking	9	0	0.000000	0.000000	1585	1423.948874	1471.04	1518.131126	0.928101
GO:0019317_fucose_catabolic_process	9	0	0.000000	0.000000	1585	1423.948874	1471.04	1518.131126	0.928101
GO:0019433_triglyceride_catabolic_process	9	0	0.000000	0.000000	1585	1423.948874	1471.04	1518.131126	0.928101
GO:0030316_osteoclast_differentiation	9	0	0.000000	0.000000	1585	1423.948874	1471.04	1518.131126	0.928101
GO:0030324_lung_development	9	0	0.000000	0.000000	1585	1423.948874	1471.04	1518.131126	0.928101
GO:0030514_negative_regulation_of_BMP_signaling_pathway	9	0	0.000000	0.000000	1585	1423.948874	1471.04	1518.131126	0.928101
GO:0030888_regulation_of_B_cell_proliferation	9	0	0.000000	0.000000	1585	1423.948874	1471.04	1518.131126	0.928101
GO:0031056_regulation_of_histone_modification	9	0	0.000000	0.000000	1585	1423.948874	1471.04	1518.131126	0.928101
GO:0031111_negative_regulation_of_microtubule_polymerization_or_depolymerization	9	0	0.000000	0.000000	1585	1423.948874	1471.04	1518.131126	0.928101
GO:0031330_negative_regulation_of_cellular_catabolic_process	9	0	0.000000	0.000000	1585	1423.948874	1471.04	1518.131126	0.928101
GO:0031571_G1_DNA_damage_checkpoint	9	0	0.000000	0.000000	1585	1423.948874	1471.04	1518.131126	0.928101
GO:0031577_spindle_checkpoint	9	0	0.000000	0.000000	1585	1423.948874	1471.04	1518.131126	0.928101
GO:0032309_icosanoid_secretion	9	0	0.000000	0.000000	1585	1423.948874	1471.04	1518.131126	0.928101
GO:0032321_positive_regulation_of_Rho_GTPase_activity	9	0	0.000000	0.000000	1585	1423.948874	1471.04	1518.131126	0.928101
GO:0032370_positive_regulation_of_lipid_transport	9	0	0.000000	0.000000	1585	1423.948874	1471.04	1518.131126	0.928101
GO:0032392_DNA_geometric_change	9	0	0.000000	0.000000	1585	1423.948874	1471.04	1518.131126	0.928101
GO:0032489_regulation_of_Cdc42_protein_signal_transduction	9	0	0.000000	0.000000	1585	1423.948874	1471.04	1518.131126	0.928101
GO:0032508_DNA_duplex_unwinding	9	0	0.000000	0.000000	1585	1423.948874	1471.04	1518.131126	0.928101
GO:0032642_regulation_of_chemokine_production	9	0	0.000000	0.000000	1585	1423.948874	1471.04	1518.131126	0.928101
GO:0032981_mitochondrial_respiratory_chain_complex_I_assembly	9	0	0.000000	0.000000	1585	1423.948874	1471.04	1518.131126	0.928101
GO:0033135_regulation_of_peptidyl-serine_phosphorylation	9	0	0.000000	0.000000	1585	1423.948874	1471.04	1518.131126	0.928101
GO:0033700_phospholipid_efflux	9	0	0.000000	0.000000	1585	1423.948874	1471.04	1518.131126	0.928101
GO:0034341_response_to_interferon-gamma	9	0	0.000000	0.000000	1585	1423.948874	1471.04	1518.131126	0.928101
GO:0034374_low-density_lipoprotein_particle_remodeling	9	0	0.000000	0.000000	1585	1423.948874	1471.04	1518.131126	0.928101
GO:0042269_regulation_of_natural_killer_cell_mediated_cytotoxicity	9	0	0.000000	0.000000	1585	1423.948874	1471.04	1518.131126	0.928101
GO:0042304_regulation_of_fatty_acid_biosynthetic_process	9	0	0.000000	0.000000	1585	1423.948874	1471.04	1518.131126	0.928101
GO:0042355_L-fucose_catabolic_process	9	0	0.000000	0.000000	1585	1423.948874	1471.04	1518.131126	0.928101
GO:0042554_superoxide_anion_generation	9	0	0.000000	0.000000	1585	1423.948874	1471.04	1518.131126	0.928101
GO:0042752_regulation_of_circadian_rhythm	9	0	0.000000	0.000000	1585	1423.948874	1471.04	1518.131126	0.928101
GO:0042771_DNA_damage_response__signal_transduction_by_p53_class_mediator_resulting_in_induction_of_apoptosis	9	0	0.000000	0.000000	1585	1423.948874	1471.04	1518.131126	0.928101
GO:0042994_cytoplasmic_sequestering_of_transcription_factor	9	0	0.000000	0.000000	1585	1423.948874	1471.04	1518.131126	0.928101
GO:0043088_regulation_of_Cdc42_GTPase_activity	9	0	0.000000	0.000000	1585	1423.948874	1471.04	1518.131126	0.928101
GO:0043470_regulation_of_carbohydrate_catabolic_process	9	0	0.000000	0.000000	1585	1423.948874	1471.04	1518.131126	0.928101
GO:0043471_regulation_of_cellular_carbohydrate_catabolic_process	9	0	0.000000	0.000000	1585	1423.948874	1471.04	1518.131126	0.928101
GO:0045022_early_endosome_to_late_endosome_transport	9	0	0.000000	0.000000	1585	1423.948874	1471.04	1518.131126	0.928101
GO:0045414_regulation_of_interleukin-8_biosynthetic_process	9	0	0.000000	0.000000	1585	1423.948874	1471.04	1518.131126	0.928101
GO:0045582_positive_regulation_of_T_cell_differentiation	9	0	0.000000	0.000000	1585	1423.948874	1471.04	1518.131126	0.928101
GO:0045646_regulation_of_erythrocyte_differentiation	9	0	0.000000	0.000000	1585	1423.948874	1471.04	1518.131126	0.928101
GO:0045651_positive_regulation_of_macrophage_differentiation	9	0	0.000000	0.000000	1585	1423.948874	1471.04	1518.131126	0.928101
GO:0045725_positive_regulation_of_glycogen_biosynthetic_process	9	0	0.000000	0.000000	1585	1423.948874	1471.04	1518.131126	0.928101
GO:0045839_negative_regulation_of_mitosis	9	0	0.000000	0.000000	1585	1423.948874	1471.04	1518.131126	0.928101
GO:0045851_pH_reduction	9	0	0.000000	0.000000	1585	1423.948874	1471.04	1518.131126	0.928101
GO:0046488_phosphatidylinositol_metabolic_process	9	0	0.000000	0.000000	1585	1423.948874	1471.04	1518.131126	0.928101
GO:0046627_negative_regulation_of_insulin_receptor_signaling_pathway	9	0	0.000000	0.000000	1585	1423.948874	1471.04	1518.131126	0.928101
GO:0046634_regulation_of_alpha-beta_T_cell_activation	9	0	0.000000	0.000000	1585	1423.948874	1471.04	1518.131126	0.928101
GO:0048477_oogenesis	9	0	0.000000	0.000000	1585	1423.948874	1471.04	1518.131126	0.928101
GO:0048568_embryonic_organ_development	9	0	0.000000	0.000000	1585	1423.948874	1471.04	1518.131126	0.928101
GO:0048641_regulation_of_skeletal_muscle_tissue_development	9	0	0.000000	0.000000	1585	1423.948874	1471.04	1518.131126	0.928101
GO:0048661_positive_regulation_of_smooth_muscle_cell_proliferation	9	0	0.000000	0.000000	1585	1423.948874	1471.04	1518.131126	0.928101
GO:0048742_regulation_of_skeletal_muscle_fiber_development	9	0	0.000000	0.000000	1585	1423.948874	1471.04	1518.131126	0.928101
GO:0050000_chromosome_localization	9	0	0.000000	0.000000	1585	1423.948874	1471.04	1518.131126	0.928101
GO:0050650_chondroitin_sulfate_proteoglycan_biosynthetic_process	9	0	0.000000	0.000000	1585	1423.948874	1471.04	1518.131126	0.928101
GO:0050718_positive_regulation_of_interleukin-1_beta_secretion	9	0	0.000000	0.000000	1585	1423.948874	1471.04	1518.131126	0.928101
GO:0050769_positive_regulation_of_neurogenesis	9	0	0.000000	0.000000	1585	1423.948874	1471.04	1518.131126	0.928101
GO:0050848_regulation_of_calcium-mediated_signaling	9	0	0.000000	0.000000	1585	1423.948874	1471.04	1518.131126	0.928101
GO:0050885_neuromuscular_process_controlling_balance	9	0	0.000000	0.000000	1585	1423.948874	1471.04	1518.131126	0.928101
GO:0050926_regulation_of_positive_chemotaxis	9	0	0.000000	0.000000	1585	1423.948874	1471.04	1518.131126	0.928101
GO:0050927_positive_regulation_of_positive_chemotaxis	9	0	0.000000	0.000000	1585	1423.948874	1471.04	1518.131126	0.928101
GO:0050995_negative_regulation_of_lipid_catabolic_process	9	0	0.000000	0.000000	1585	1423.948874	1471.04	1518.131126	0.928101
GO:0051055_negative_regulation_of_lipid_biosynthetic_process	9	0	0.000000	0.000000	1585	1423.948874	1471.04	1518.131126	0.928101
GO:0051298_centrosome_duplication	9	0	0.000000	0.000000	1585	1423.948874	1471.04	1518.131126	0.928101
GO:0051303_establishment_of_chromosome_localization	9	0	0.000000	0.000000	1585	1423.948874	1471.04	1518.131126	0.928101
GO:0051452_intracellular_pH_reduction	9	0	0.000000	0.000000	1585	1423.948874	1471.04	1518.131126	0.928101
GO:0051784_negative_regulation_of_nuclear_division	9	0	0.000000	0.000000	1585	1423.948874	1471.04	1518.131126	0.928101
GO:0051881_regulation_of_mitochondrial_membrane_potential	9	0	0.000000	0.000000	1585	1423.948874	1471.04	1518.131126	0.928101
GO:0070304_positive_regulation_of_stress-activated_protein_kinase_signaling_pathway	9	0	0.000000	0.000000	1585	1423.948874	1471.04	1518.131126	0.928101
GO:0070875_positive_regulation_of_glycogen_metabolic_process	9	0	0.000000	0.000000	1585	1423.948874	1471.04	1518.131126	0.928101
GO:0006511_ubiquitin-dependent_protein_catabolic_process	136	0	0.000000	0.000000	1587	1427.884222	1474.25	1520.615778	0.928954
GO:0048699_generation_of_neurons	136	0	0.000000	0.000000	1587	1427.884222	1474.25	1520.615778	0.928954
GO:0040007_growth	174	0	0.000000	0.000000	1588	1428.668370	1474.9	1521.131630	0.928778
GO:0045935_positive_regulation_of_nucleobase__nucleoside__nucleotide_and_nucleic_acid_metabolic_process	307	0	0.000000	0.000000	1589	1429.385966	1475.46	1521.534034	0.928546
GO:0045934_negative_regulation_of_nucleobase__nucleoside__nucleotide_and_nucleic_acid_metabolic_process	295	0	0.000000	0.000000	1590	1430.001318	1476.0	1521.998682	0.928302
GO:0006650_glycerophospholipid_metabolic_process	75	0	0.000000	0.000000	1594	1435.739553	1481.21	1526.680447	0.929241
GO:0006816_calcium_ion_transport	75	0	0.000000	0.000000	1594	1435.739553	1481.21	1526.680447	0.929241
GO:0044271_nitrogen_compound_biosynthetic_process	75	0	0.000000	0.000000	1594	1435.739553	1481.21	1526.680447	0.929241
GO:0051438_regulation_of_ubiquitin-protein_ligase_activity	75	0	0.000000	0.000000	1594	1435.739553	1481.21	1526.680447	0.929241
GO:0002009_morphogenesis_of_an_epithelium	29	0	0.000000	0.000000	1608	1455.638532	1500.08	1544.521468	0.932886
GO:0003007_heart_morphogenesis	29	0	0.000000	0.000000	1608	1455.638532	1500.08	1544.521468	0.932886
GO:0003018_vascular_process_in_circulatory_system	29	0	0.000000	0.000000	1608	1455.638532	1500.08	1544.521468	0.932886
GO:0006505_GPI_anchor_metabolic_process	29	0	0.000000	0.000000	1608	1455.638532	1500.08	1544.521468	0.932886
GO:0006506_GPI_anchor_biosynthetic_process	29	0	0.000000	0.000000	1608	1455.638532	1500.08	1544.521468	0.932886
GO:0030278_regulation_of_ossification	29	0	0.000000	0.000000	1608	1455.638532	1500.08	1544.521468	0.932886
GO:0046425_regulation_of_JAK-STAT_cascade	29	0	0.000000	0.000000	1608	1455.638532	1500.08	1544.521468	0.932886
GO:0048732_gland_development	29	0	0.000000	0.000000	1608	1455.638532	1500.08	1544.521468	0.932886
GO:0050714_positive_regulation_of_protein_secretion	29	0	0.000000	0.000000	1608	1455.638532	1500.08	1544.521468	0.932886
GO:0050731_positive_regulation_of_peptidyl-tyrosine_phosphorylation	29	0	0.000000	0.000000	1608	1455.638532	1500.08	1544.521468	0.932886
GO:0051648_vesicle_localization	29	0	0.000000	0.000000	1608	1455.638532	1500.08	1544.521468	0.932886
GO:0051924_regulation_of_calcium_ion_transport	29	0	0.000000	0.000000	1608	1455.638532	1500.08	1544.521468	0.932886
GO:0060401_cytosolic_calcium_ion_transport	29	0	0.000000	0.000000	1608	1455.638532	1500.08	1544.521468	0.932886
GO:0060429_epithelium_development	29	0	0.000000	0.000000	1608	1455.638532	1500.08	1544.521468	0.932886
GO:0006629_lipid_metabolic_process	468	0	0.000000	0.000000	1609	1457.614798	1501.7	1545.785202	0.933313
GO:0050801_ion_homeostasis	221	0	0.000000	0.000000	1610	1458.413498	1502.31	1546.206502	0.933112
GO:0000075_cell_cycle_checkpoint	73	0	0.000000	0.000000	1615	1466.948102	1510.35	1553.751898	0.935201
GO:0006352_transcription_initiation	73	0	0.000000	0.000000	1615	1466.948102	1510.35	1553.751898	0.935201
GO:0030099_myeloid_cell_differentiation	73	0	0.000000	0.000000	1615	1466.948102	1510.35	1553.751898	0.935201
GO:0032990_cell_part_morphogenesis	73	0	0.000000	0.000000	1615	1466.948102	1510.35	1553.751898	0.935201
GO:0055085_transmembrane_transport	73	0	0.000000	0.000000	1615	1466.948102	1510.35	1553.751898	0.935201
GO:0000003_reproduction	367	0	0.000000	0.000000	1616	1467.595209	1510.93	1554.264791	0.934981
GO:0016071_mRNA_metabolic_process	207	0	0.000000	0.000000	1617	1468.943861	1512.25	1555.556139	0.935220
GO:0015674_di-__tri-valent_inorganic_cation_transport	84	0	0.000000	0.000000	1619	1471.643621	1514.71	1557.776379	0.935584
GO:0031401_positive_regulation_of_protein_modification_process	84	0	0.000000	0.000000	1619	1471.643621	1514.71	1557.776379	0.935584
GO:0034962_cellular_biopolymer_catabolic_process	227	0	0.000000	0.000000	1620	1474.824102	1517.35	1559.875898	0.936636
GO:0032787_monocarboxylic_acid_metabolic_process	156	0	0.000000	0.000000	1621	1476.538842	1518.91	1561.281158	0.937020
GO:0010498_proteasomal_protein_catabolic_process	85	0	0.000000	0.000000	1623	1480.002131	1521.95	1563.897869	0.937739
GO:0043161_proteasomal_ubiquitin-dependent_protein_catabolic_process	85	0	0.000000	0.000000	1623	1480.002131	1521.95	1563.897869	0.937739
GO:0005976_polysaccharide_metabolic_process	61	0	0.000000	0.000000	1629	1488.404034	1529.73	1571.055966	0.939061
GO:0007254_JNK_cascade	61	0	0.000000	0.000000	1629	1488.404034	1529.73	1571.055966	0.939061
GO:0031347_regulation_of_defense_response	61	0	0.000000	0.000000	1629	1488.404034	1529.73	1571.055966	0.939061
GO:0045017_glycerolipid_biosynthetic_process	61	0	0.000000	0.000000	1629	1488.404034	1529.73	1571.055966	0.939061
GO:0045792_negative_regulation_of_cell_size	61	0	0.000000	0.000000	1629	1488.404034	1529.73	1571.055966	0.939061
GO:0051493_regulation_of_cytoskeleton_organization	61	0	0.000000	0.000000	1629	1488.404034	1529.73	1571.055966	0.939061
GO:0045597_positive_regulation_of_cell_differentiation	74	0	0.000000	0.000000	1630	1490.235577	1531.44	1572.644423	0.939534
GO:0007267_cell-cell_signaling	445	0	0.000000	0.000000	1631	1491.458280	1532.44	1573.421720	0.939571
GO:0006403_RNA_localization	33	0	0.000000	0.000000	1640	1502.773857	1543.22	1583.666143	0.940988
GO:0009259_ribonucleotide_metabolic_process	33	0	0.000000	0.000000	1640	1502.773857	1543.22	1583.666143	0.940988
GO:0009581_detection_of_external_stimulus	33	0	0.000000	0.000000	1640	1502.773857	1543.22	1583.666143	0.940988
GO:0016458_gene_silencing	33	0	0.000000	0.000000	1640	1502.773857	1543.22	1583.666143	0.940988
GO:0030217_T_cell_differentiation	33	0	0.000000	0.000000	1640	1502.773857	1543.22	1583.666143	0.940988
GO:0042108_positive_regulation_of_cytokine_biosynthetic_process	33	0	0.000000	0.000000	1640	1502.773857	1543.22	1583.666143	0.940988
GO:0050870_positive_regulation_of_T_cell_activation	33	0	0.000000	0.000000	1640	1502.773857	1543.22	1583.666143	0.940988
GO:0051341_regulation_of_oxidoreductase_activity	33	0	0.000000	0.000000	1640	1502.773857	1543.22	1583.666143	0.940988
GO:0055088_lipid_homeostasis	33	0	0.000000	0.000000	1640	1502.773857	1543.22	1583.666143	0.940988
GO:0000278_mitotic_cell_cycle	292	0	0.000000	0.000000	1642	1504.986880	1545.06	1585.133120	0.940962
GO:0005975_carbohydrate_metabolic_process	292	0	0.000000	0.000000	1642	1504.986880	1545.06	1585.133120	0.940962
GO:0051276_chromosome_organization	272	0	0.000000	0.000000	1643	1505.604238	1545.72	1585.835762	0.940791
GO:0006281_DNA_repair	177	0	0.000000	0.000000	1645	1508.147985	1547.85	1587.552015	0.940942
GO:0009607_response_to_biotic_stimulus	177	0	0.000000	0.000000	1645	1508.147985	1547.85	1587.552015	0.940942
GO:0010628_positive_regulation_of_gene_expression	277	0	0.000000	0.000000	1646	1508.848061	1548.44	1588.031939	0.940729
GO:0045893_positive_regulation_of_transcription__DNA-dependent	211	0	0.000000	0.000000	1647	1509.660554	1549.14	1588.619446	0.940583
GO:0012502_induction_of_programmed_cell_death	191	0	0.000000	0.000000	1648	1511.270891	1550.46	1589.649109	0.940813
GO:0030097_hemopoiesis	135	0	0.000000	0.000000	1650	1515.549029	1554.25	1592.950971	0.941970
GO:0034641_cellular_nitrogen_compound_metabolic_process	135	0	0.000000	0.000000	1650	1515.549029	1554.25	1592.950971	0.941970
GO:0045892_negative_regulation_of_transcription__DNA-dependent	175	0	0.000000	0.000000	1651	1517.233573	1555.66	1594.086427	0.942253
GO:0006261_DNA-dependent_DNA_replication	43	0	0.000000	0.000000	1664	1529.469557	1567.68	1605.890443	0.942115
GO:0007093_mitotic_cell_cycle_checkpoint	43	0	0.000000	0.000000	1664	1529.469557	1567.68	1605.890443	0.942115
GO:0007126_meiosis	43	0	0.000000	0.000000	1664	1529.469557	1567.68	1605.890443	0.942115
GO:0015931_nucleobase__nucleoside__nucleotide_and_nucleic_acid_transport	43	0	0.000000	0.000000	1664	1529.469557	1567.68	1605.890443	0.942115
GO:0022604_regulation_of_cell_morphogenesis	43	0	0.000000	0.000000	1664	1529.469557	1567.68	1605.890443	0.942115
GO:0022618_ribonucleoprotein_complex_assembly	43	0	0.000000	0.000000	1664	1529.469557	1567.68	1605.890443	0.942115
GO:0034754_cellular_hormone_metabolic_process	43	0	0.000000	0.000000	1664	1529.469557	1567.68	1605.890443	0.942115
GO:0045637_regulation_of_myeloid_cell_differentiation	43	0	0.000000	0.000000	1664	1529.469557	1567.68	1605.890443	0.942115
GO:0046164_alcohol_catabolic_process	43	0	0.000000	0.000000	1664	1529.469557	1567.68	1605.890443	0.942115
GO:0046777_protein_amino_acid_autophosphorylation	43	0	0.000000	0.000000	1664	1529.469557	1567.68	1605.890443	0.942115
GO:0051054_positive_regulation_of_DNA_metabolic_process	43	0	0.000000	0.000000	1664	1529.469557	1567.68	1605.890443	0.942115
GO:0051327_M_phase_of_meiotic_cell_cycle	43	0	0.000000	0.000000	1664	1529.469557	1567.68	1605.890443	0.942115
GO:0051789_response_to_protein_stimulus	43	0	0.000000	0.000000	1664	1529.469557	1567.68	1605.890443	0.942115
GO:0007417_central_nervous_system_development	145	0	0.000000	0.000000	1666	1532.986398	1570.82	1608.653602	0.942869
GO:0055066_di-__tri-valent_inorganic_cation_homeostasis	145	0	0.000000	0.000000	1666	1532.986398	1570.82	1608.653602	0.942869
GO:0006470_protein_amino_acid_dephosphorylation	77	0	0.000000	0.000000	1669	1538.483541	1575.92	1613.356459	0.944230
GO:0034470_ncRNA_processing	77	0	0.000000	0.000000	1669	1538.483541	1575.92	1613.356459	0.944230
GO:0051340_regulation_of_ligase_activity	77	0	0.000000	0.000000	1669	1538.483541	1575.92	1613.356459	0.944230
GO:0032870_cellular_response_to_hormone_stimulus	79	0	0.000000	0.000000	1670	1543.252660	1580.17	1617.087340	0.946210
GO:0002573_myeloid_leukocyte_differentiation	41	0	0.000000	0.000000	1678	1556.631926	1592.84	1629.048074	0.949249
GO:0006338_chromatin_remodeling	41	0	0.000000	0.000000	1678	1556.631926	1592.84	1629.048074	0.949249
GO:0008643_carbohydrate_transport	41	0	0.000000	0.000000	1678	1556.631926	1592.84	1629.048074	0.949249
GO:0030031_cell_projection_assembly	41	0	0.000000	0.000000	1678	1556.631926	1592.84	1629.048074	0.949249
GO:0031497_chromatin_assembly	41	0	0.000000	0.000000	1678	1556.631926	1592.84	1629.048074	0.949249
GO:0043388_positive_regulation_of_DNA_binding	41	0	0.000000	0.000000	1678	1556.631926	1592.84	1629.048074	0.949249
GO:0046651_lymphocyte_proliferation	41	0	0.000000	0.000000	1678	1556.631926	1592.84	1629.048074	0.949249
GO:0050708_regulation_of_protein_secretion	41	0	0.000000	0.000000	1678	1556.631926	1592.84	1629.048074	0.949249
GO:0006811_ion_transport	317	0	0.000000	0.000000	1680	1559.753526	1595.6	1631.446474	0.949762
GO:0051173_positive_regulation_of_nitrogen_compound_metabolic_process	317	0	0.000000	0.000000	1680	1559.753526	1595.6	1631.446474	0.949762
GO:0000012_single_strand_break_repair	4	0									
GO:0000083_regulation_of_transcription_of_G1_S-phase_of_mitotic_cell_cycle	4	0									
GO:0000101_sulfur_amino_acid_transport	4	0									
GO:0000185_activation_of_MAPKKK_activity	4	0									
GO:0000244_assembly_of_spliceosomal_tri-snRNP	4	0									
GO:0000738_DNA_catabolic_process__exonucleolytic	4	0									
GO:0001514_selenocysteine_incorporation	4	0									
GO:0001561_fatty_acid_alpha-oxidation	4	0									
GO:0001657_ureteric_bud_development	4	0									
GO:0001708_cell_fate_specification	4	0									
GO:0001710_mesodermal_cell_fate_commitment	4	0									
GO:0001824_blastocyst_development	4	0									
GO:0001914_regulation_of_T_cell_mediated_cytotoxicity	4	0									
GO:0001963_synaptic_transmission__dopaminergic	4	0									
GO:0001974_blood_vessel_remodeling	4	0									
GO:0001976_neurological_system_process_involved_in_regulation_of_systemic_arterial_blood_pressure	4	0									
GO:0002026_regulation_of_the_force_of_heart_contraction	4	0									
GO:0002028_regulation_of_sodium_ion_transport	4	0									
GO:0002097_tRNA_wobble_base_modification	4	0									
GO:0002098_tRNA_wobble_uridine_modification	4	0									
GO:0002251_organ_or_tissue_specific_immune_response	4	0									
GO:0002374_cytokine_secretion_during_immune_response	4	0									
GO:0002474_antigen_processing_and_presentation_of_peptide_antigen_via_MHC_class_I	4	0									
GO:0002483_antigen_processing_and_presentation_of_endogenous_peptide_antigen	4	0									
GO:0002726_positive_regulation_of_T_cell_cytokine_production	4	0									
GO:0002739_regulation_of_cytokine_secretion_during_immune_response	4	0									
GO:0002740_negative_regulation_of_cytokine_secretion_during_immune_response	4	0									
GO:0002755_MyD88-dependent_toll-like_receptor_signaling_pathway	4	0									
GO:0002902_regulation_of_B_cell_apoptosis	4	0									
GO:0002920_regulation_of_humoral_immune_response	4	0									
GO:0003032_detection_of_oxygen	4	0									
GO:0003100_regulation_of_systemic_arterial_blood_pressure_by_endothelin	4	0									
GO:0006067_ethanol_metabolic_process	4	0									
GO:0006069_ethanol_oxidation	4	0									
GO:0006101_citrate_metabolic_process	4	0									
GO:0006111_regulation_of_gluconeogenesis	4	0									
GO:0006353_transcription_termination	4	0									
GO:0006356_regulation_of_transcription_from_RNA_polymerase_I_promoter	4	0									
GO:0006358_regulation_of_transcription_from_RNA_polymerase_II_promoter__global	4	0									
GO:0006415_translational_termination	4	0									
GO:0006449_regulation_of_translational_termination	4	0									
GO:0006451_translational_readthrough	4	0									
GO:0006482_protein_amino_acid_demethylation	4	0									
GO:0006531_aspartate_metabolic_process	4	0									
GO:0006533_aspartate_catabolic_process	4	0									
GO:0006538_glutamate_catabolic_process	4	0									
GO:0006555_methionine_metabolic_process	4	0									
GO:0006572_tyrosine_catabolic_process	4	0									
GO:0006586_indolalkylamine_metabolic_process	4	0									
GO:0006622_protein_targeting_to_lysosome	4	0									
GO:0006699_bile_acid_biosynthetic_process	4	0									
GO:0006707_cholesterol_catabolic_process	4	0									
GO:0006726_eye_pigment_biosynthetic_process	4	0									
GO:0006750_glutathione_biosynthetic_process	4	0									
GO:0006907_pinocytosis	4	0									
GO:0006930_substrate-bound_cell_migration__cell_extension	4	0									
GO:0006980_redox_signal_response	4	0									
GO:0006999_nuclear_pore_organization	4	0									
GO:0007008_outer_mitochondrial_membrane_organization	4	0									
GO:0007029_endoplasmic_reticulum_organization	4	0									
GO:0007042_lysosomal_lumen_acidification	4	0									
GO:0007080_mitotic_metaphase_plate_congression	4	0									
GO:0007089_traversing_start_control_point_of_mitotic_cell_cycle	4	0									
GO:0007099_centriole_replication	4	0									
GO:0007129_synapsis	4	0									
GO:0007130_synaptonemal_complex_assembly	4	0									
GO:0007164_establishment_of_tissue_polarity	4	0									
GO:0007168_receptor_guanylyl_cyclase_signaling_pathway	4	0									
GO:0007253_cytoplasmic_sequestering_of_NF-kappaB	4	0									
GO:0007289_spermatid_nucleus_differentiation	4	0									
GO:0007320_insemination	4	0									
GO:0007405_neuroblast_proliferation	4	0									
GO:0007413_axonal_fasciculation	4	0									
GO:0007595_lactation	4	0									
GO:0007620_copulation	4	0									
GO:0008054_cyclin_catabolic_process	4	0									
GO:0008212_mineralocorticoid_metabolic_process	4	0									
GO:0008214_protein_amino_acid_dealkylation	4	0									
GO:0008344_adult_locomotory_behavior	4	0									
GO:0008347_glial_cell_migration	4	0									
GO:0008354_germ_cell_migration	4	0									
GO:0008588_release_of_cytoplasmic_sequestered_NF-kappaB	4	0									
GO:0008612_peptidyl-lysine_modification_to_hypusine	4	0									
GO:0009111_vitamin_catabolic_process	4	0									
GO:0009113_purine_base_biosynthetic_process	4	0									
GO:0009127_purine_nucleoside_monophosphate_biosynthetic_process	4	0									
GO:0009151_purine_deoxyribonucleotide_metabolic_process	4	0									
GO:0009168_purine_ribonucleoside_monophosphate_biosynthetic_process	4	0									
GO:0009220_pyrimidine_ribonucleotide_biosynthetic_process	4	0									
GO:0009249_protein_lipoylation	4	0									
GO:0009251_glucan_catabolic_process	4	0									
GO:0009268_response_to_pH	4	0									
GO:0009409_response_to_cold	4	0									
GO:0009612_response_to_mechanical_stimulus	4	0									
GO:0009950_dorsal_ventral_axis_specification	4	0									
GO:0010224_response_to_UV-B	4	0									
GO:0010225_response_to_UV-C	4	0									
GO:0010243_response_to_organic_nitrogen	4	0									
GO:0010310_regulation_of_hydrogen_peroxide_metabolic_process	4	0									
GO:0010460_positive_regulation_of_heart_rate	4	0									
GO:0010544_negative_regulation_of_platelet_activation	4	0									
GO:0010613_positive_regulation_of_cardiac_muscle_hypertrophy	4	0									
GO:0010615_positive_regulation_of_cardiac_muscle_adaptation	4	0									
GO:0010799_regulation_of_peptidyl-threonine_phosphorylation	4	0									
GO:0010829_negative_regulation_of_glucose_transport	4	0									
GO:0010870_positive_regulation_of_receptor_biosynthetic_process	4	0									
GO:0010886_positive_regulation_of_cholesterol_storage	4	0									
GO:0010891_negative_regulation_of_sequestering_of_triglyceride	4	0									
GO:0010901_regulation_of_very-low-density_lipoprotein_particle_remodeling	4	0									
GO:0010915_regulation_of_very-low-density_lipoprotein_particle_clearance	4	0									
GO:0010916_negative_regulation_of_very-low-density_lipoprotein_particle_clearance	4	0									
GO:0010923_negative_regulation_of_phosphatase_activity	4	0									
GO:0010985_negative_regulation_of_lipoprotein_particle_clearance	4	0									
GO:0014032_neural_crest_cell_development	4	0									
GO:0014033_neural_crest_cell_differentiation	4	0									
GO:0014046_dopamine_secretion	4	0									
GO:0014059_regulation_of_dopamine_secretion	4	0									
GO:0014075_response_to_amine_stimulus	4	0									
GO:0014742_positive_regulation_of_muscle_hypertrophy	4	0									
GO:0014744_positive_regulation_of_muscle_adaptation	4	0									
GO:0014820_tonic_smooth_muscle_contraction	4	0									
GO:0014824_artery_smooth_muscle_contraction	4	0									
GO:0014826_vein_smooth_muscle_contraction	4	0									
GO:0015701_bicarbonate_transport	4	0									
GO:0015791_polyol_transport	4	0									
GO:0016127_sterol_catabolic_process	4	0									
GO:0016540_protein_autoprocessing	4	0									
GO:0017085_response_to_insecticide	4	0									
GO:0017121_phospholipid_scrambling	4	0									
GO:0017157_regulation_of_exocytosis	4	0									
GO:0018195_peptidyl-arginine_modification	4	0									
GO:0018206_peptidyl-methionine_modification	4	0									
GO:0018216_peptidyl-arginine_methylation	4	0									
GO:0018346_protein_amino_acid_prenylation	4	0									
GO:0019370_leukotriene_biosynthetic_process	4	0									
GO:0019400_alditol_metabolic_process	4	0									
GO:0019430_removal_of_superoxide_radicals	4	0									
GO:0019885_antigen_processing_and_presentation_of_endogenous_peptide_antigen_via_MHC_class_I	4	0									
GO:0019987_negative_regulation_of_anti-apoptosis	4	0									
GO:0021515_cell_differentiation_in_spinal_cord	4	0									
GO:0021536_diencephalon_development	4	0									
GO:0021549_cerebellum_development	4	0									
GO:0022037_metencephalon_development	4	0									
GO:0022417_protein_maturation_by_protein_folding	4	0									
GO:0030002_cellular_anion_homeostasis	4	0									
GO:0030010_establishment_of_cell_polarity	4	0									
GO:0030146_diuresis	4	0									
GO:0030177_positive_regulation_of_Wnt_receptor_signaling_pathway	4	0									
GO:0030240_muscle_thin_filament_assembly	4	0									
GO:0030279_negative_regulation_of_ossification	4	0									
GO:0030319_cellular_di-__tri-valent_inorganic_anion_homeostasis	4	0									
GO:0030516_regulation_of_axon_extension	4	0									
GO:0030539_male_genitalia_development	4	0									
GO:0030574_collagen_catabolic_process	4	0									
GO:0030579_ubiquitin-dependent_SMAD_protein_catabolic_process	4	0									
GO:0030851_granulocyte_differentiation	4	0									
GO:0030865_cortical_cytoskeleton_organization	4	0									
GO:0030866_cortical_actin_cytoskeleton_organization	4	0									
GO:0030970_retrograde_protein_transport__ER_to_cytosol	4	0									
GO:0031053_primary_microRNA_processing	4	0									
GO:0031069_hair_follicle_morphogenesis	4	0									
GO:0031116_positive_regulation_of_microtubule_polymerization	4	0									
GO:0031503_protein_complex_localization	4	0									
GO:0031646_positive_regulation_of_neurological_system_process	4	0									
GO:0031663_lipopolysaccharide-mediated_signaling_pathway	4	0									
GO:0031952_regulation_of_protein_amino_acid_autophosphorylation	4	0									
GO:0032000_positive_regulation_of_fatty_acid_beta-oxidation	4	0									
GO:0032008_positive_regulation_of_TOR_signaling_pathway	4	0									
GO:0032020_ISG15-protein_conjugation	4	0									
GO:0032057_negative_regulation_of_translational_initiation_in_response_to_stress	4	0									
GO:0032092_positive_regulation_of_protein_binding	4	0									
GO:0032106_positive_regulation_of_response_to_extracellular_stimulus	4	0									
GO:0032109_positive_regulation_of_response_to_nutrient_levels	4	0									
GO:0032211_negative_regulation_of_telomere_maintenance_via_telomerase	4	0									
GO:0032239_regulation_of_nucleobase__nucleoside__nucleotide_and_nucleic_acid_transport	4	0									
GO:0032276_regulation_of_gonadotropin_secretion	4	0									
GO:0032277_negative_regulation_of_gonadotropin_secretion	4	0									
GO:0032341_aldosterone_metabolic_process	4	0									
GO:0032413_negative_regulation_of_ion_transmembrane_transporter_activity	4	0									
GO:0032431_activation_of_phospholipase_A2_activity	4	0									
GO:0032436_positive_regulation_of_proteasomal_ubiquitin-dependent_protein_catabolic_process	4	0									
GO:0032455_nerve_growth_factor_processing	4	0									
GO:0032608_interferon-beta_production	4	0									
GO:0032611_interleukin-1_beta_production	4	0									
GO:0032613_interleukin-10_production	4	0									
GO:0032633_interleukin-4_production	4	0									
GO:0032648_regulation_of_interferon-beta_production	4	0									
GO:0032652_regulation_of_interleukin-1_production	4	0									
GO:0032653_regulation_of_interleukin-10_production	4	0									
GO:0032673_regulation_of_interleukin-4_production	4	0									
GO:0032715_negative_regulation_of_interleukin-6_production	4	0									
GO:0032743_positive_regulation_of_interleukin-2_production	4	0									
GO:0032755_positive_regulation_of_interleukin-6_production	4	0									
GO:0032780_negative_regulation_of_ATPase_activity	4	0									
GO:0032906_transforming_growth_factor-beta2_production	4	0									
GO:0032909_regulation_of_transforming_growth_factor-beta2_production	4	0									
GO:0033032_regulation_of_myeloid_cell_apoptosis	4	0									
GO:0033119_negative_regulation_of_RNA_splicing	4	0									
GO:0033233_regulation_of_protein_sumoylation	4	0									
GO:0033235_positive_regulation_of_protein_sumoylation	4	0									
GO:0033522_histone_H2A_ubiquitination	4	0									
GO:0033605_positive_regulation_of_catecholamine_secretion	4	0									
GO:0033628_regulation_of_cell_adhesion_mediated_by_integrin	4	0									
GO:0033631_cell-cell_adhesion_mediated_by_integrin	4	0									
GO:0033860_regulation_of_NAD(P)H_oxidase_activity	4	0									
GO:0034227_tRNA_thio-modification	4	0									
GO:0034308_monohydric_alcohol_metabolic_process	4	0									
GO:0034587_piRNA_metabolic_process	4	0									
GO:0035065_regulation_of_histone_acetylation	4	0									
GO:0035088_establishment_or_maintenance_of_apical_basal_cell_polarity	4	0									
GO:0035235_ionotropic_glutamate_receptor_signaling_pathway	4	0									
GO:0035249_synaptic_transmission__glutamatergic	4	0									
GO:0035304_regulation_of_protein_amino_acid_dephosphorylation	4	0									
GO:0042135_neurotransmitter_catabolic_process	4	0									
GO:0042136_neurotransmitter_biosynthetic_process	4	0									
GO:0042149_cellular_response_to_glucose_starvation	4	0									
GO:0042268_regulation_of_cytolysis	4	0									
GO:0042320_regulation_of_circadian_sleep_wake_cycle__REM_sleep	4	0									
GO:0042362_fat-soluble_vitamin_biosynthetic_process	4	0									
GO:0042363_fat-soluble_vitamin_catabolic_process	4	0									
GO:0042403_thyroid_hormone_metabolic_process	4	0									
GO:0042423_catecholamine_biosynthetic_process	4	0									
GO:0042430_indole_and_derivative_metabolic_process	4	0									
GO:0042434_indole_derivative_metabolic_process	4	0									
GO:0042441_eye_pigment_metabolic_process	4	0									
GO:0042448_progesterone_metabolic_process	4	0									
GO:0042454_ribonucleoside_catabolic_process	4	0									
GO:0042461_photoreceptor_cell_development	4	0									
GO:0042462_eye_photoreceptor_cell_development	4	0									
GO:0042472_inner_ear_morphogenesis	4	0									
GO:0042475_odontogenesis_of_dentine-containing_tooth	4	0									
GO:0042491_auditory_receptor_cell_differentiation	4	0									
GO:0042518_negative_regulation_of_tyrosine_phosphorylation_of_Stat3_protein	4	0									
GO:0042532_negative_regulation_of_tyrosine_phosphorylation_of_STAT_protein	4	0									
GO:0042541_hemoglobin_biosynthetic_process	4	0									
GO:0042723_thiamin_and_derivative_metabolic_process	4	0									
GO:0042733_embryonic_digit_morphogenesis	4	0									
GO:0042747_circadian_sleep_wake_cycle__REM_sleep	4	0									
GO:0042976_activation_of_Janus_kinase_activity	4	0									
GO:0043114_regulation_of_vascular_permeability	4	0									
GO:0043372_positive_regulation_of_CD4-positive__alpha_beta_T_cell_differentiation	4	0									
GO:0043450_alkene_biosynthetic_process	4	0									
GO:0043486_histone_exchange	4	0									
GO:0043497_regulation_of_protein_heterodimerization_activity	4	0									
GO:0043526_neuroprotection	4	0									
GO:0043545_molybdopterin_cofactor_metabolic_process	4	0									
GO:0043558_regulation_of_translational_initiation_in_response_to_stress	4	0									
GO:0043568_positive_regulation_of_insulin-like_growth_factor_receptor_signaling_pathway	4	0									
GO:0044247_cellular_polysaccharide_catabolic_process	4	0									
GO:0045055_regulated_secretory_pathway	4	0									
GO:0045091_regulation_of_retroviral_genome_replication	4	0									
GO:0045191_regulation_of_isotype_switching	4	0									
GO:0045197_establishment_or_maintenance_of_epithelial_cell_apical_basal_polarity	4	0									
GO:0045342_MHC_class_II_biosynthetic_process	4	0									
GO:0045346_regulation_of_MHC_class_II_biosynthetic_process	4	0									
GO:0045350_interferon-beta_biosynthetic_process	4	0									
GO:0045356_positive_regulation_of_interferon-alpha_biosynthetic_process	4	0									
GO:0045357_regulation_of_interferon-beta_biosynthetic_process	4	0									
GO:0045359_positive_regulation_of_interferon-beta_biosynthetic_process	4	0									
GO:0045600_positive_regulation_of_fat_cell_differentiation	4	0									
GO:0045606_positive_regulation_of_epidermal_cell_differentiation	4	0									
GO:0045618_positive_regulation_of_keratinocyte_differentiation	4	0									
GO:0045624_positive_regulation_of_T-helper_cell_differentiation	4	0									
GO:0045652_regulation_of_megakaryocyte_differentiation	4	0									
GO:0045666_positive_regulation_of_neuron_differentiation	4	0									
GO:0045668_negative_regulation_of_osteoblast_differentiation	4	0									
GO:0045714_regulation_of_low-density_lipoprotein_receptor_biosynthetic_process	4	0									
GO:0045745_positive_regulation_of_G-protein_coupled_receptor_protein_signaling_pathway	4	0									
GO:0045776_negative_regulation_of_blood_pressure	4	0									
GO:0045824_negative_regulation_of_innate_immune_response	4	0									
GO:0045980_negative_regulation_of_nucleotide_metabolic_process	4	0									
GO:0045987_positive_regulation_of_smooth_muscle_contraction	4	0									
GO:0046033_AMP_metabolic_process	4	0									
GO:0046325_negative_regulation_of_glucose_import	4	0									
GO:0046459_short-chain_fatty_acid_metabolic_process	4	0									
GO:0046469_platelet_activating_factor_metabolic_process	4	0									
GO:0046473_phosphatidic_acid_metabolic_process	4	0									
GO:0046475_glycerophospholipid_catabolic_process	4	0									
GO:0046516_hypusine_metabolic_process	4	0									
GO:0046683_response_to_organophosphorus	4	0									
GO:0046831_regulation_of_RNA_export_from_nucleus	4	0									
GO:0046834_lipid_phosphorylation	4	0									
GO:0046854_phosphoinositide_phosphorylation	4	0									
GO:0046874_quinolinate_metabolic_process	4	0									
GO:0046880_regulation_of_follicle-stimulating_hormone_secretion	4	0									
GO:0046882_negative_regulation_of_follicle-stimulating_hormone_secretion	4	0									
GO:0046885_regulation_of_hormone_biosynthetic_process	4	0									
GO:0046928_regulation_of_neurotransmitter_secretion	4	0									
GO:0048096_chromatin-mediated_maintenance_of_transcription	4	0									
GO:0048148_behavioral_response_to_cocaine	4	0									
GO:0048305_immunoglobulin_secretion	4	0									
GO:0048333_mesodermal_cell_differentiation	4	0									
GO:0048387_negative_regulation_of_retinoic_acid_receptor_signaling_pathway	4	0									
GO:0048496_maintenance_of_organ_identity	4	0									
GO:0048546_digestive_tract_morphogenesis	4	0									
GO:0048547_gut_morphogenesis	4	0									
GO:0048638_regulation_of_developmental_growth	4	0									
GO:0048663_neuron_fate_commitment	4	0									
GO:0048678_response_to_axon_injury	4	0									
GO:0050651_dermatan_sulfate_proteoglycan_biosynthetic_process	4	0									
GO:0050771_negative_regulation_of_axonogenesis	4	0									
GO:0050773_regulation_of_dendrite_development	4	0									
GO:0050857_positive_regulation_of_antigen_receptor-mediated_signaling_pathway	4	0									
GO:0050901_leukocyte_tethering_or_rolling	4	0									
GO:0051014_actin_filament_severing	4	0									
GO:0051023_regulation_of_immunoglobulin_secretion	4	0									
GO:0051024_positive_regulation_of_immunoglobulin_secretion	4	0									
GO:0051045_negative_regulation_of_membrane_protein_ectodomain_proteolysis	4	0									
GO:0051145_smooth_muscle_cell_differentiation	4	0									
GO:0051149_positive_regulation_of_muscle_cell_differentiation	4	0									
GO:0051150_regulation_of_smooth_muscle_cell_differentiation	4	0									
GO:0051189_prosthetic_group_metabolic_process	4	0									
GO:0051293_establishment_of_spindle_localization	4	0									
GO:0051300_spindle_pole_body_organization	4	0									
GO:0051323_metaphase	4	0									
GO:0051383_kinetochore_organization	4	0									
GO:0051482_elevation_of_cytosolic_calcium_ion_concentration_during_G-protein_signaling__coupled_to_IP3_second_messenger_(phospholipase_C_activating)	4	0									
GO:0051568_histone_H3-K4_methylation	4	0									
GO:0051591_response_to_cAMP	4	0									
GO:0051653_spindle_localization	4	0									
GO:0051709_regulation_of_killing_of_cells_of_another_organism	4	0									
GO:0051817_modification_of_morphology_or_physiology_of_other_organism_during_symbiotic_interaction	4	0									
GO:0051919_positive_regulation_of_fibrinolysis	4	0									
GO:0051963_regulation_of_synaptogenesis	4	0									
GO:0051971_positive_regulation_of_transmission_of_nerve_impulse	4	0									
GO:0051974_negative_regulation_of_telomerase_activity	4	0									
GO:0055003_cardiac_myofibril_assembly	4	0									
GO:0055013_cardiac_muscle_cell_development	4	0									
GO:0055061_di-__tri-valent_inorganic_anion_homeostasis	4	0									
GO:0055081_anion_homeostasis	4	0									
GO:0055123_digestive_system_development	4	0									
GO:0060042_retina_morphogenesis_in_camera-type_eye	4	0									
GO:0060043_regulation_of_cardiac_muscle_cell_proliferation	4	0									
GO:0060073_micturition	4	0									
GO:0060078_regulation_of_postsynaptic_membrane_potential	4	0									
GO:0060124_positive_regulation_of_growth_hormone_secretion	4	0									
GO:0060155_platelet_dense_granule_organization	4	0									
GO:0060395_SMAD_protein_signal_transduction	4	0									
GO:0060795_cell_fate_commitment_involved_in_the_formation_of_primary_germ_layers	4	0									
GO:0070096_mitochondrial_outer_membrane_translocase_complex_assembly	4	0									
GO:0070102_interleukin-6-mediated_signaling_pathway	4	0									
GO:0070192_chromosome_organization_involved_in_meiosis	4	0									
GO:0070193_synaptonemal_complex_organization	4	0									
GO:0070296_sarcoplasmic_reticulum_calcium_ion_transport	4	0									
GO:0070498_interleukin-1-mediated_signaling_pathway	4	0									
GO:0070508_cholesterol_import	4	0									
GO:0070633_transepithelial_transport	4	0									
GO:0070723_response_to_cholesterol	4	0									
GO:0000060_protein_import_into_nucleus__translocation	22	0	0.000000	0.000000	1707	1590.051136	1625.04	1660.028864	0.951986
GO:0001894_tissue_homeostasis	22	0	0.000000	0.000000	1707	1590.051136	1625.04	1660.028864	0.951986
GO:0006383_transcription_from_RNA_polymerase_III_promoter	22	0	0.000000	0.000000	1707	1590.051136	1625.04	1660.028864	0.951986
GO:0006406_mRNA_export_from_nucleus	22	0	0.000000	0.000000	1707	1590.051136	1625.04	1660.028864	0.951986
GO:0007018_microtubule-based_movement	22	0	0.000000	0.000000	1707	1590.051136	1625.04	1660.028864	0.951986
GO:0007034_vacuolar_transport	22	0	0.000000	0.000000	1707	1590.051136	1625.04	1660.028864	0.951986
GO:0007051_spindle_organization	22	0	0.000000	0.000000	1707	1590.051136	1625.04	1660.028864	0.951986
GO:0007611_learning_or_memory	22	0	0.000000	0.000000	1707	1590.051136	1625.04	1660.028864	0.951986
GO:0008033_tRNA_processing	22	0	0.000000	0.000000	1707	1590.051136	1625.04	1660.028864	0.951986
GO:0010212_response_to_ionizing_radiation	22	0	0.000000	0.000000	1707	1590.051136	1625.04	1660.028864	0.951986
GO:0010769_regulation_of_cell_morphogenesis_involved_in_differentiation	22	0	0.000000	0.000000	1707	1590.051136	1625.04	1660.028864	0.951986
GO:0016339_calcium-dependent_cell-cell_adhesion	22	0	0.000000	0.000000	1707	1590.051136	1625.04	1660.028864	0.951986
GO:0030218_erythrocyte_differentiation	22	0	0.000000	0.000000	1707	1590.051136	1625.04	1660.028864	0.951986
GO:0030330_DNA_damage_response__signal_transduction_by_p53_class_mediator	22	0	0.000000	0.000000	1707	1590.051136	1625.04	1660.028864	0.951986
GO:0032582_negative_regulation_of_gene-specific_transcription	22	0	0.000000	0.000000	1707	1590.051136	1625.04	1660.028864	0.951986
GO:0033500_carbohydrate_homeostasis	22	0	0.000000	0.000000	1707	1590.051136	1625.04	1660.028864	0.951986
GO:0042593_glucose_homeostasis	22	0	0.000000	0.000000	1707	1590.051136	1625.04	1660.028864	0.951986
GO:0042632_cholesterol_homeostasis	22	0	0.000000	0.000000	1707	1590.051136	1625.04	1660.028864	0.951986
GO:0043410_positive_regulation_of_MAPKKK_cascade	22	0	0.000000	0.000000	1707	1590.051136	1625.04	1660.028864	0.951986
GO:0043507_positive_regulation_of_JUN_kinase_activity	22	0	0.000000	0.000000	1707	1590.051136	1625.04	1660.028864	0.951986
GO:0045793_positive_regulation_of_cell_size	22	0	0.000000	0.000000	1707	1590.051136	1625.04	1660.028864	0.951986
GO:0046148_pigment_biosynthetic_process	22	0	0.000000	0.000000	1707	1590.051136	1625.04	1660.028864	0.951986
GO:0046165_alcohol_biosynthetic_process	22	0	0.000000	0.000000	1707	1590.051136	1625.04	1660.028864	0.951986
GO:0051017_actin_filament_bundle_formation	22	0	0.000000	0.000000	1707	1590.051136	1625.04	1660.028864	0.951986
GO:0051028_mRNA_transport	22	0	0.000000	0.000000	1707	1590.051136	1625.04	1660.028864	0.951986
GO:0051494_negative_regulation_of_cytoskeleton_organization	22	0	0.000000	0.000000	1707	1590.051136	1625.04	1660.028864	0.951986
GO:0055092_sterol_homeostasis	22	0	0.000000	0.000000	1707	1590.051136	1625.04	1660.028864	0.951986
GO:0044255_cellular_lipid_metabolic_process	381	0	0.000000	0.000000	1708	1590.647511	1625.52	1660.392489	0.951710
GO:0000271_polysaccharide_biosynthetic_process	38	0	0.000000	0.000000	1724	1609.154817	1642.9	1676.645183	0.952958
GO:0002250_adaptive_immune_response	38	0	0.000000	0.000000	1724	1609.154817	1642.9	1676.645183	0.952958
GO:0008016_regulation_of_heart_contraction	38	0	0.000000	0.000000	1724	1609.154817	1642.9	1676.645183	0.952958
GO:0009411_response_to_UV	38	0	0.000000	0.000000	1724	1609.154817	1642.9	1676.645183	0.952958
GO:0016050_vesicle_organization	38	0	0.000000	0.000000	1724	1609.154817	1642.9	1676.645183	0.952958
GO:0032869_cellular_response_to_insulin_stimulus	38	0	0.000000	0.000000	1724	1609.154817	1642.9	1676.645183	0.952958
GO:0042113_B_cell_activation	38	0	0.000000	0.000000	1724	1609.154817	1642.9	1676.645183	0.952958
GO:0042493_response_to_drug	38	0	0.000000	0.000000	1724	1609.154817	1642.9	1676.645183	0.952958
GO:0045787_positive_regulation_of_cell_cycle	38	0	0.000000	0.000000	1724	1609.154817	1642.9	1676.645183	0.952958
GO:0046849_bone_remodeling	38	0	0.000000	0.000000	1724	1609.154817	1642.9	1676.645183	0.952958
GO:0048511_rhythmic_process	38	0	0.000000	0.000000	1724	1609.154817	1642.9	1676.645183	0.952958
GO:0050730_regulation_of_peptidyl-tyrosine_phosphorylation	38	0	0.000000	0.000000	1724	1609.154817	1642.9	1676.645183	0.952958
GO:0051091_positive_regulation_of_transcription_factor_activity	38	0	0.000000	0.000000	1724	1609.154817	1642.9	1676.645183	0.952958
GO:0051188_cofactor_biosynthetic_process	38	0	0.000000	0.000000	1724	1609.154817	1642.9	1676.645183	0.952958
GO:0060627_regulation_of_vesicle-mediated_transport	38	0	0.000000	0.000000	1724	1609.154817	1642.9	1676.645183	0.952958
GO:0090047_positive_regulation_of_transcription_regulator_activity	38	0	0.000000	0.000000	1724	1609.154817	1642.9	1676.645183	0.952958
GO:0006469_negative_regulation_of_protein_kinase_activity	55	0	0.000000	0.000000	1728	1615.442662	1648.7	1681.957338	0.954109
GO:0006725_cellular_aromatic_compound_metabolic_process	55	0	0.000000	0.000000	1728	1615.442662	1648.7	1681.957338	0.954109
GO:0007606_sensory_perception_of_chemical_stimulus	55	0	0.000000	0.000000	1728	1615.442662	1648.7	1681.957338	0.954109
GO:0043543_protein_amino_acid_acylation	55	0	0.000000	0.000000	1728	1615.442662	1648.7	1681.957338	0.954109
GO:0003001_generation_of_a_signal_involved_in_cell-cell_signaling	64	0	0.000000	0.000000	1737	1624.762846	1657.55	1690.337154	0.954260
GO:0006310_DNA_recombination	64	0	0.000000	0.000000	1737	1624.762846	1657.55	1690.337154	0.954260
GO:0006323_DNA_packaging	64	0	0.000000	0.000000	1737	1624.762846	1657.55	1690.337154	0.954260
GO:0015837_amine_transport	64	0	0.000000	0.000000	1737	1624.762846	1657.55	1690.337154	0.954260
GO:0016051_carbohydrate_biosynthetic_process	64	0	0.000000	0.000000	1737	1624.762846	1657.55	1690.337154	0.954260
GO:0031098_stress-activated_protein_kinase_signaling_pathway	64	0	0.000000	0.000000	1737	1624.762846	1657.55	1690.337154	0.954260
GO:0045926_negative_regulation_of_growth	64	0	0.000000	0.000000	1737	1624.762846	1657.55	1690.337154	0.954260
GO:0051352_negative_regulation_of_ligase_activity	64	0	0.000000	0.000000	1737	1624.762846	1657.55	1690.337154	0.954260
GO:0051444_negative_regulation_of_ubiquitin-protein_ligase_activity	64	0	0.000000	0.000000	1737	1624.762846	1657.55	1690.337154	0.954260
GO:0001503_ossification	56	0	0.000000	0.000000	1742	1629.517068	1661.96	1694.402932	0.954053
GO:0009306_protein_secretion	56	0	0.000000	0.000000	1742	1629.517068	1661.96	1694.402932	0.954053
GO:0019058_viral_infectious_cycle	56	0	0.000000	0.000000	1742	1629.517068	1661.96	1694.402932	0.954053
GO:0050778_positive_regulation_of_immune_response	56	0	0.000000	0.000000	1742	1629.517068	1661.96	1694.402932	0.954053
GO:0060348_bone_development	56	0	0.000000	0.000000	1742	1629.517068	1661.96	1694.402932	0.954053
GO:0046649_lymphocyte_activation	119	0	0.000000	0.000000	1743	1630.388048	1662.72	1695.051952	0.953941
GO:0007005_mitochondrion_organization	69	0	0.000000	0.000000	1747	1635.913705	1667.88	1699.846295	0.954711
GO:0016042_lipid_catabolic_process	69	0	0.000000	0.000000	1747	1635.913705	1667.88	1699.846295	0.954711
GO:0045333_cellular_respiration	69	0	0.000000	0.000000	1747	1635.913705	1667.88	1699.846295	0.954711
GO:0051351_positive_regulation_of_ligase_activity	69	0	0.000000	0.000000	1747	1635.913705	1667.88	1699.846295	0.954711
GO:0001505_regulation_of_neurotransmitter_levels	34	0	0.000000	0.000000	1768	1663.336019	1693.99	1724.643981	0.958139
GO:0002449_lymphocyte_mediated_immunity	34	0	0.000000	0.000000	1768	1663.336019	1693.99	1724.643981	0.958139
GO:0006399_tRNA_metabolic_process	34	0	0.000000	0.000000	1768	1663.336019	1693.99	1724.643981	0.958139
GO:0006818_hydrogen_transport	34	0	0.000000	0.000000	1768	1663.336019	1693.99	1724.643981	0.958139
GO:0006997_nucleus_organization	34	0	0.000000	0.000000	1768	1663.336019	1693.99	1724.643981	0.958139
GO:0007338_single_fertilization	34	0	0.000000	0.000000	1768	1663.336019	1693.99	1724.643981	0.958139
GO:0008277_regulation_of_G-protein_coupled_receptor_protein_signaling_pathway	34	0	0.000000	0.000000	1768	1663.336019	1693.99	1724.643981	0.958139
GO:0008624_induction_of_apoptosis_by_extracellular_signals	34	0	0.000000	0.000000	1768	1663.336019	1693.99	1724.643981	0.958139
GO:0008645_hexose_transport	34	0	0.000000	0.000000	1768	1663.336019	1693.99	1724.643981	0.958139
GO:0015749_monosaccharide_transport	34	0	0.000000	0.000000	1768	1663.336019	1693.99	1724.643981	0.958139
GO:0015758_glucose_transport	34	0	0.000000	0.000000	1768	1663.336019	1693.99	1724.643981	0.958139
GO:0019395_fatty_acid_oxidation	34	0	0.000000	0.000000	1768	1663.336019	1693.99	1724.643981	0.958139
GO:0019748_secondary_metabolic_process	34	0	0.000000	0.000000	1768	1663.336019	1693.99	1724.643981	0.958139
GO:0030100_regulation_of_endocytosis	34	0	0.000000	0.000000	1768	1663.336019	1693.99	1724.643981	0.958139
GO:0030521_androgen_receptor_signaling_pathway	34	0	0.000000	0.000000	1768	1663.336019	1693.99	1724.643981	0.958139
GO:0043269_regulation_of_ion_transport	34	0	0.000000	0.000000	1768	1663.336019	1693.99	1724.643981	0.958139
GO:0045137_development_of_primary_sexual_characteristics	34	0	0.000000	0.000000	1768	1663.336019	1693.99	1724.643981	0.958139
GO:0048608_reproductive_structure_development	34	0	0.000000	0.000000	1768	1663.336019	1693.99	1724.643981	0.958139
GO:0050767_regulation_of_neurogenesis	34	0	0.000000	0.000000	1768	1663.336019	1693.99	1724.643981	0.958139
GO:0050808_synapse_organization	34	0	0.000000	0.000000	1768	1663.336019	1693.99	1724.643981	0.958139
GO:0051605_protein_maturation_by_peptide_bond_cleavage	34	0	0.000000	0.000000	1768	1663.336019	1693.99	1724.643981	0.958139
GO:0007268_synaptic_transmission	189	0	0.000000	0.000000	1769	1664.905457	1695.41	1725.914543	0.958400
GO:0000084_S_phase_of_mitotic_cell_cycle	16	0	0.000000	0.000000	1822	1721.354770	1750.5	1779.645230	0.960757
GO:0001523_retinoid_metabolic_process	16	0	0.000000	0.000000	1822	1721.354770	1750.5	1779.645230	0.960757
GO:0001933_negative_regulation_of_protein_amino_acid_phosphorylation	16	0	0.000000	0.000000	1822	1721.354770	1750.5	1779.645230	0.960757
GO:0002695_negative_regulation_of_leukocyte_activation	16	0	0.000000	0.000000	1822	1721.354770	1750.5	1779.645230	0.960757
GO:0002699_positive_regulation_of_immune_effector_process	16	0	0.000000	0.000000	1822	1721.354770	1750.5	1779.645230	0.960757
GO:0006220_pyrimidine_nucleotide_metabolic_process	16	0	0.000000	0.000000	1822	1721.354770	1750.5	1779.645230	0.960757
GO:0006298_mismatch_repair	16	0	0.000000	0.000000	1822	1721.354770	1750.5	1779.645230	0.960757
GO:0006471_protein_amino_acid_ADP-ribosylation	16	0	0.000000	0.000000	1822	1721.354770	1750.5	1779.645230	0.960757
GO:0006636_unsaturated_fatty_acid_biosynthetic_process	16	0	0.000000	0.000000	1822	1721.354770	1750.5	1779.645230	0.960757
GO:0006687_glycosphingolipid_metabolic_process	16	0	0.000000	0.000000	1822	1721.354770	1750.5	1779.645230	0.960757
GO:0006695_cholesterol_biosynthetic_process	16	0	0.000000	0.000000	1822	1721.354770	1750.5	1779.645230	0.960757
GO:0006721_terpenoid_metabolic_process	16	0	0.000000	0.000000	1822	1721.354770	1750.5	1779.645230	0.960757
GO:0006776_vitamin_A_metabolic_process	16	0	0.000000	0.000000	1822	1721.354770	1750.5	1779.645230	0.960757
GO:0006805_xenobiotic_metabolic_process	16	0	0.000000	0.000000	1822	1721.354770	1750.5	1779.645230	0.960757
GO:0006891_intra-Golgi_vesicle-mediated_transport	16	0	0.000000	0.000000	1822	1721.354770	1750.5	1779.645230	0.960757
GO:0006914_autophagy	16	0	0.000000	0.000000	1822	1721.354770	1750.5	1779.645230	0.960757
GO:0007006_mitochondrial_membrane_organization	16	0	0.000000	0.000000	1822	1721.354770	1750.5	1779.645230	0.960757
GO:0009119_ribonucleoside_metabolic_process	16	0	0.000000	0.000000	1822	1721.354770	1750.5	1779.645230	0.960757
GO:0009595_detection_of_biotic_stimulus	16	0	0.000000	0.000000	1822	1721.354770	1750.5	1779.645230	0.960757
GO:0010553_negative_regulation_of_specific_transcription_from_RNA_polymerase_II_promoter	16	0	0.000000	0.000000	1822	1721.354770	1750.5	1779.645230	0.960757
GO:0010676_positive_regulation_of_cellular_carbohydrate_metabolic_process	16	0	0.000000	0.000000	1822	1721.354770	1750.5	1779.645230	0.960757
GO:0010743_regulation_of_foam_cell_differentiation	16	0	0.000000	0.000000	1822	1721.354770	1750.5	1779.645230	0.960757
GO:0010906_regulation_of_glucose_metabolic_process	16	0	0.000000	0.000000	1822	1721.354770	1750.5	1779.645230	0.960757
GO:0010975_regulation_of_neuron_projection_development	16	0	0.000000	0.000000	1822	1721.354770	1750.5	1779.645230	0.960757
GO:0014070_response_to_organic_cyclic_substance	16	0	0.000000	0.000000	1822	1721.354770	1750.5	1779.645230	0.960757
GO:0016101_diterpenoid_metabolic_process	16	0	0.000000	0.000000	1822	1721.354770	1750.5	1779.645230	0.960757
GO:0016254_preassembly_of_GPI_anchor_in_ER_membrane	16	0	0.000000	0.000000	1822	1721.354770	1750.5	1779.645230	0.960757
GO:0019319_hexose_biosynthetic_process	16	0	0.000000	0.000000	1822	1721.354770	1750.5	1779.645230	0.960757
GO:0030261_chromosome_condensation	16	0	0.000000	0.000000	1822	1721.354770	1750.5	1779.645230	0.960757
GO:0030855_epithelial_cell_differentiation	16	0	0.000000	0.000000	1822	1721.354770	1750.5	1779.645230	0.960757
GO:0031110_regulation_of_microtubule_polymerization_or_depolymerization	16	0	0.000000	0.000000	1822	1721.354770	1750.5	1779.645230	0.960757
GO:0032623_interleukin-2_production	16	0	0.000000	0.000000	1822	1721.354770	1750.5	1779.645230	0.960757
GO:0032640_tumor_necrosis_factor_production	16	0	0.000000	0.000000	1822	1721.354770	1750.5	1779.645230	0.960757
GO:0032649_regulation_of_interferon-gamma_production	16	0	0.000000	0.000000	1822	1721.354770	1750.5	1779.645230	0.960757
GO:0032675_regulation_of_interleukin-6_production	16	0	0.000000	0.000000	1822	1721.354770	1750.5	1779.645230	0.960757
GO:0032680_regulation_of_tumor_necrosis_factor_production	16	0	0.000000	0.000000	1822	1721.354770	1750.5	1779.645230	0.960757
GO:0034381_lipoprotein_particle_clearance	16	0	0.000000	0.000000	1822	1721.354770	1750.5	1779.645230	0.960757
GO:0034762_regulation_of_transmembrane_transport	16	0	0.000000	0.000000	1822	1721.354770	1750.5	1779.645230	0.960757
GO:0044275_cellular_carbohydrate_catabolic_process	16	0	0.000000	0.000000	1822	1721.354770	1750.5	1779.645230	0.960757
GO:0045667_regulation_of_osteoblast_differentiation	16	0	0.000000	0.000000	1822	1721.354770	1750.5	1779.645230	0.960757
GO:0045730_respiratory_burst	16	0	0.000000	0.000000	1822	1721.354770	1750.5	1779.645230	0.960757
GO:0045807_positive_regulation_of_endocytosis	16	0	0.000000	0.000000	1822	1721.354770	1750.5	1779.645230	0.960757
GO:0045862_positive_regulation_of_proteolysis	16	0	0.000000	0.000000	1822	1721.354770	1750.5	1779.645230	0.960757
GO:0045913_positive_regulation_of_carbohydrate_metabolic_process	16	0	0.000000	0.000000	1822	1721.354770	1750.5	1779.645230	0.960757
GO:0045930_negative_regulation_of_mitotic_cell_cycle	16	0	0.000000	0.000000	1822	1721.354770	1750.5	1779.645230	0.960757
GO:0046545_development_of_primary_female_sexual_characteristics	16	0	0.000000	0.000000	1822	1721.354770	1750.5	1779.645230	0.960757
GO:0046660_female_sex_differentiation	16	0	0.000000	0.000000	1822	1721.354770	1750.5	1779.645230	0.960757
GO:0048589_developmental_growth	16	0	0.000000	0.000000	1822	1721.354770	1750.5	1779.645230	0.960757
GO:0050851_antigen_receptor-mediated_signaling_pathway	16	0	0.000000	0.000000	1822	1721.354770	1750.5	1779.645230	0.960757
GO:0050864_regulation_of_B_cell_activation	16	0	0.000000	0.000000	1822	1721.354770	1750.5	1779.645230	0.960757
GO:0051146_striated_muscle_cell_differentiation	16	0	0.000000	0.000000	1822	1721.354770	1750.5	1779.645230	0.960757
GO:0051181_cofactor_transport	16	0	0.000000	0.000000	1822	1721.354770	1750.5	1779.645230	0.960757
GO:0051261_protein_depolymerization	16	0	0.000000	0.000000	1822	1721.354770	1750.5	1779.645230	0.960757
GO:0000002_mitochondrial_genome_maintenance	6	0	0.000000	0.000000	2034	1940.435065	1967.55	1994.664935	0.967330
GO:0000076_DNA_replication_checkpoint	6	0	0.000000	0.000000	2034	1940.435065	1967.55	1994.664935	0.967330
GO:0000381_regulation_of_alternative_nuclear_mRNA_splicing__via_spliceosome	6	0	0.000000	0.000000	2034	1940.435065	1967.55	1994.664935	0.967330
GO:0001656_metanephros_development	6	0	0.000000	0.000000	2034	1940.435065	1967.55	1994.664935	0.967330
GO:0001838_embryonic_epithelial_tube_formation	6	0	0.000000	0.000000	2034	1940.435065	1967.55	1994.664935	0.967330
GO:0001841_neural_tube_formation	6	0	0.000000	0.000000	2034	1940.435065	1967.55	1994.664935	0.967330
GO:0001843_neural_tube_closure	6	0	0.000000	0.000000	2034	1940.435065	1967.55	1994.664935	0.967330
GO:0001893_maternal_placenta_development	6	0	0.000000	0.000000	2034	1940.435065	1967.55	1994.664935	0.967330
GO:0001913_T_cell_mediated_cytotoxicity	6	0	0.000000	0.000000	2034	1940.435065	1967.55	1994.664935	0.967330
GO:0001942_hair_follicle_development	6	0	0.000000	0.000000	2034	1940.435065	1967.55	1994.664935	0.967330
GO:0001947_heart_looping	6	0	0.000000	0.000000	2034	1940.435065	1967.55	1994.664935	0.967330
GO:0002221_pattern_recognition_receptor_signaling_pathway	6	0	0.000000	0.000000	2034	1940.435065	1967.55	1994.664935	0.967330
GO:0002224_toll-like_receptor_signaling_pathway	6	0	0.000000	0.000000	2034	1940.435065	1967.55	1994.664935	0.967330
GO:0002260_lymphocyte_homeostasis	6	0	0.000000	0.000000	2034	1940.435065	1967.55	1994.664935	0.967330
GO:0002420_natural_killer_cell_mediated_cytotoxicity_directed_against_tumor_cell_target	6	0	0.000000	0.000000	2034	1940.435065	1967.55	1994.664935	0.967330
GO:0002423_natural_killer_cell_mediated_immune_response_to_tumor_cell	6	0	0.000000	0.000000	2034	1940.435065	1967.55	1994.664935	0.967330
GO:0002712_regulation_of_B_cell_mediated_immunity	6	0	0.000000	0.000000	2034	1940.435065	1967.55	1994.664935	0.967330
GO:0002855_regulation_of_natural_killer_cell_mediated_immune_response_to_tumor_cell	6	0	0.000000	0.000000	2034	1940.435065	1967.55	1994.664935	0.967330
GO:0002857_positive_regulation_of_natural_killer_cell_mediated_immune_response_to_tumor_cell	6	0	0.000000	0.000000	2034	1940.435065	1967.55	1994.664935	0.967330
GO:0002858_regulation_of_natural_killer_cell_mediated_cytotoxicity_directed_against_tumor_cell_target	6	0	0.000000	0.000000	2034	1940.435065	1967.55	1994.664935	0.967330
GO:0002860_positive_regulation_of_natural_killer_cell_mediated_cytotoxicity_directed_against_tumor_cell_target	6	0	0.000000	0.000000	2034	1940.435065	1967.55	1994.664935	0.967330
GO:0002889_regulation_of_immunoglobulin_mediated_immune_response	6	0	0.000000	0.000000	2034	1940.435065	1967.55	1994.664935	0.967330
GO:0006020_inositol_metabolic_process	6	0	0.000000	0.000000	2034	1940.435065	1967.55	1994.664935	0.967330
GO:0006144_purine_base_metabolic_process	6	0	0.000000	0.000000	2034	1940.435065	1967.55	1994.664935	0.967330
GO:0006283_transcription-coupled_nucleotide-excision_repair	6	0	0.000000	0.000000	2034	1940.435065	1967.55	1994.664935	0.967330
GO:0006337_nucleosome_disassembly	6	0	0.000000	0.000000	2034	1940.435065	1967.55	1994.664935	0.967330
GO:0006390_transcription_from_mitochondrial_promoter	6	0	0.000000	0.000000	2034	1940.435065	1967.55	1994.664935	0.967330
GO:0006458_'de_novo'_protein_folding	6	0	0.000000	0.000000	2034	1940.435065	1967.55	1994.664935	0.967330
GO:0006477_protein_amino_acid_sulfation	6	0	0.000000	0.000000	2034	1940.435065	1967.55	1994.664935	0.967330
GO:0006527_arginine_catabolic_process	6	0	0.000000	0.000000	2034	1940.435065	1967.55	1994.664935	0.967330
GO:0006700_C21-steroid_hormone_biosynthetic_process	6	0	0.000000	0.000000	2034	1940.435065	1967.55	1994.664935	0.967330
GO:0006739_NADP_metabolic_process	6	0	0.000000	0.000000	2034	1940.435065	1967.55	1994.664935	0.967330
GO:0006826_iron_ion_transport	6	0	0.000000	0.000000	2034	1940.435065	1967.55	1994.664935	0.967330
GO:0006878_cellular_copper_ion_homeostasis	6	0	0.000000	0.000000	2034	1940.435065	1967.55	1994.664935	0.967330
GO:0006893_Golgi_to_plasma_membrane_transport	6	0	0.000000	0.000000	2034	1940.435065	1967.55	1994.664935	0.967330
GO:0006906_vesicle_fusion	6	0	0.000000	0.000000	2034	1940.435065	1967.55	1994.664935	0.967330
GO:0006929_substrate-bound_cell_migration	6	0	0.000000	0.000000	2034	1940.435065	1967.55	1994.664935	0.967330
GO:0006978_DNA_damage_response__signal_transduction_by_p53_class_mediator_resulting_in_transcription_of_p21_class_mediator	6	0	0.000000	0.000000	2034	1940.435065	1967.55	1994.664935	0.967330
GO:0006983_ER_overload_response	6	0	0.000000	0.000000	2034	1940.435065	1967.55	1994.664935	0.967330
GO:0007158_neuron_adhesion	6	0	0.000000	0.000000	2034	1940.435065	1967.55	1994.664935	0.967330
GO:0007185_transmembrane_receptor_protein_tyrosine_phosphatase_signaling_pathway	6	0	0.000000	0.000000	2034	1940.435065	1967.55	1994.664935	0.967330
GO:0007189_activation_of_adenylate_cyclase_activity_by_G-protein_signaling_pathway	6	0	0.000000	0.000000	2034	1940.435065	1967.55	1994.664935	0.967330
GO:0007217_tachykinin_receptor_signaling_pathway	6	0	0.000000	0.000000	2034	1940.435065	1967.55	1994.664935	0.967330
GO:0007224_smoothened_signaling_pathway	6	0	0.000000	0.000000	2034	1940.435065	1967.55	1994.664935	0.967330
GO:0007340_acrosome_reaction	6	0	0.000000	0.000000	2034	1940.435065	1967.55	1994.664935	0.967330
GO:0007530_sex_determination	6	0	0.000000	0.000000	2034	1940.435065	1967.55	1994.664935	0.967330
GO:0007613_memory	6	0	0.000000	0.000000	2034	1940.435065	1967.55	1994.664935	0.967330
GO:0007618_mating	6	0	0.000000	0.000000	2034	1940.435065	1967.55	1994.664935	0.967330
GO:0007622_rhythmic_behavior	6	0	0.000000	0.000000	2034	1940.435065	1967.55	1994.664935	0.967330
GO:0008343_adult_feeding_behavior	6	0	0.000000	0.000000	2034	1940.435065	1967.55	1994.664935	0.967330
GO:0009071_serine_family_amino_acid_catabolic_process	6	0	0.000000	0.000000	2034	1940.435065	1967.55	1994.664935	0.967330
GO:0009164_nucleoside_catabolic_process	6	0	0.000000	0.000000	2034	1940.435065	1967.55	1994.664935	0.967330
GO:0009312_oligosaccharide_biosynthetic_process	6	0	0.000000	0.000000	2034	1940.435065	1967.55	1994.664935	0.967330
GO:0009994_oocyte_differentiation	6	0	0.000000	0.000000	2034	1940.435065	1967.55	1994.664935	0.967330
GO:0010149_senescence	6	0	0.000000	0.000000	2034	1940.435065	1967.55	1994.664935	0.967330
GO:0010573_vascular_endothelial_growth_factor_production	6	0	0.000000	0.000000	2034	1940.435065	1967.55	1994.664935	0.967330
GO:0010574_regulation_of_vascular_endothelial_growth_factor_production	6	0	0.000000	0.000000	2034	1940.435065	1967.55	1994.664935	0.967330
GO:0010578_regulation_of_adenylate_cyclase_activity_involved_in_G-protein_signaling	6	0	0.000000	0.000000	2034	1940.435065	1967.55	1994.664935	0.967330
GO:0010579_positive_regulation_of_adenylate_cyclase_activity_by_G-protein_signaling_pathway	6	0	0.000000	0.000000	2034	1940.435065	1967.55	1994.664935	0.967330
GO:0010611_regulation_of_cardiac_muscle_hypertrophy	6	0	0.000000	0.000000	2034	1940.435065	1967.55	1994.664935	0.967330
GO:0010612_regulation_of_cardiac_muscle_adaptation	6	0	0.000000	0.000000	2034	1940.435065	1967.55	1994.664935	0.967330
GO:0010657_muscle_cell_apoptosis	6	0	0.000000	0.000000	2034	1940.435065	1967.55	1994.664935	0.967330
GO:0010660_regulation_of_muscle_cell_apoptosis	6	0	0.000000	0.000000	2034	1940.435065	1967.55	1994.664935	0.967330
GO:0010718_positive_regulation_of_epithelial_to_mesenchymal_transition	6	0	0.000000	0.000000	2034	1940.435065	1967.55	1994.664935	0.967330
GO:0010770_positive_regulation_of_cell_morphogenesis_involved_in_differentiation	6	0	0.000000	0.000000	2034	1940.435065	1967.55	1994.664935	0.967330
GO:0010875_positive_regulation_of_cholesterol_efflux	6	0	0.000000	0.000000	2034	1940.435065	1967.55	1994.664935	0.967330
GO:0010887_negative_regulation_of_cholesterol_storage	6	0	0.000000	0.000000	2034	1940.435065	1967.55	1994.664935	0.967330
GO:0010896_regulation_of_triglyceride_catabolic_process	6	0	0.000000	0.000000	2034	1940.435065	1967.55	1994.664935	0.967330
GO:0014020_primary_neural_tube_formation	6	0	0.000000	0.000000	2034	1940.435065	1967.55	1994.664935	0.967330
GO:0014743_regulation_of_muscle_hypertrophy	6	0	0.000000	0.000000	2034	1940.435065	1967.55	1994.664935	0.967330
GO:0014855_striated_muscle_cell_proliferation	6	0	0.000000	0.000000	2034	1940.435065	1967.55	1994.664935	0.967330
GO:0014887_cardiac_muscle_adaptation	6	0	0.000000	0.000000	2034	1940.435065	1967.55	1994.664935	0.967330
GO:0014888_striated_muscle_adaptation	6	0	0.000000	0.000000	2034	1940.435065	1967.55	1994.664935	0.967330
GO:0014897_striated_muscle_hypertrophy	6	0	0.000000	0.000000	2034	1940.435065	1967.55	1994.664935	0.967330
GO:0014898_cardiac_muscle_hypertrophy	6	0	0.000000	0.000000	2034	1940.435065	1967.55	1994.664935	0.967330
GO:0015671_oxygen_transport	6	0	0.000000	0.000000	2034	1940.435065	1967.55	1994.664935	0.967330
GO:0015810_aspartate_transport	6	0	0.000000	0.000000	2034	1940.435065	1967.55	1994.664935	0.967330
GO:0015850_organic_alcohol_transport	6	0	0.000000	0.000000	2034	1940.435065	1967.55	1994.664935	0.967330
GO:0017156_calcium_ion-dependent_exocytosis	6	0	0.000000	0.000000	2034	1940.435065	1967.55	1994.664935	0.967330
GO:0019062_virion_attachment_to_host_cell_surface_receptor	6	0	0.000000	0.000000	2034	1940.435065	1967.55	1994.664935	0.967330
GO:0019080_viral_genome_expression	6	0	0.000000	0.000000	2034	1940.435065	1967.55	1994.664935	0.967330
GO:0019083_viral_transcription	6	0	0.000000	0.000000	2034	1940.435065	1967.55	1994.664935	0.967330
GO:0019827_stem_cell_maintenance	6	0	0.000000	0.000000	2034	1940.435065	1967.55	1994.664935	0.967330
GO:0019883_antigen_processing_and_presentation_of_endogenous_antigen	6	0	0.000000	0.000000	2034	1940.435065	1967.55	1994.664935	0.967330
GO:0021537_telencephalon_development	6	0	0.000000	0.000000	2034	1940.435065	1967.55	1994.664935	0.967330
GO:0021953_central_nervous_system_neuron_differentiation	6	0	0.000000	0.000000	2034	1940.435065	1967.55	1994.664935	0.967330
GO:0021954_central_nervous_system_neuron_development	6	0	0.000000	0.000000	2034	1940.435065	1967.55	1994.664935	0.967330
GO:0022404_molting_cycle_process	6	0	0.000000	0.000000	2034	1940.435065	1967.55	1994.664935	0.967330
GO:0022405_hair_cycle_process	6	0	0.000000	0.000000	2034	1940.435065	1967.55	1994.664935	0.967330
GO:0022408_negative_regulation_of_cell-cell_adhesion	6	0	0.000000	0.000000	2034	1940.435065	1967.55	1994.664935	0.967330
GO:0022409_positive_regulation_of_cell-cell_adhesion	6	0	0.000000	0.000000	2034	1940.435065	1967.55	1994.664935	0.967330
GO:0030032_lamellipodium_assembly	6	0	0.000000	0.000000	2034	1940.435065	1967.55	1994.664935	0.967330
GO:0030147_natriuresis	6	0	0.000000	0.000000	2034	1940.435065	1967.55	1994.664935	0.967330
GO:0030224_monocyte_differentiation	6	0	0.000000	0.000000	2034	1940.435065	1967.55	1994.664935	0.967330
GO:0030299_intestinal_cholesterol_absorption	6	0	0.000000	0.000000	2034	1940.435065	1967.55	1994.664935	0.967330
GO:0030801_positive_regulation_of_cyclic_nucleotide_metabolic_process	6	0	0.000000	0.000000	2034	1940.435065	1967.55	1994.664935	0.967330
GO:0030804_positive_regulation_of_cyclic_nucleotide_biosynthetic_process	6	0	0.000000	0.000000	2034	1940.435065	1967.55	1994.664935	0.967330
GO:0030810_positive_regulation_of_nucleotide_biosynthetic_process	6	0	0.000000	0.000000	2034	1940.435065	1967.55	1994.664935	0.967330
GO:0030835_negative_regulation_of_actin_filament_depolymerization	6	0	0.000000	0.000000	2034	1940.435065	1967.55	1994.664935	0.967330
GO:0030837_negative_regulation_of_actin_filament_polymerization	6	0	0.000000	0.000000	2034	1940.435065	1967.55	1994.664935	0.967330
GO:0031099_regeneration	6	0	0.000000	0.000000	2034	1940.435065	1967.55	1994.664935	0.967330
GO:0031268_pseudopodium_organization	6	0	0.000000	0.000000	2034	1940.435065	1967.55	1994.664935	0.967330
GO:0031269_pseudopodium_assembly	6	0	0.000000	0.000000	2034	1940.435065	1967.55	1994.664935	0.967330
GO:0031272_regulation_of_pseudopodium_assembly	6	0	0.000000	0.000000	2034	1940.435065	1967.55	1994.664935	0.967330
GO:0031274_positive_regulation_of_pseudopodium_assembly	6	0	0.000000	0.000000	2034	1940.435065	1967.55	1994.664935	0.967330
GO:0031958_corticosteroid_receptor_signaling_pathway	6	0	0.000000	0.000000	2034	1940.435065	1967.55	1994.664935	0.967330
GO:0032297_negative_regulation_of_DNA_replication_initiation	6	0	0.000000	0.000000	2034	1940.435065	1967.55	1994.664935	0.967330
GO:0032372_negative_regulation_of_sterol_transport	6	0	0.000000	0.000000	2034	1940.435065	1967.55	1994.664935	0.967330
GO:0032375_negative_regulation_of_cholesterol_transport	6	0	0.000000	0.000000	2034	1940.435065	1967.55	1994.664935	0.967330
GO:0032402_melanosome_transport	6	0	0.000000	0.000000	2034	1940.435065	1967.55	1994.664935	0.967330
GO:0032411_positive_regulation_of_transporter_activity	6	0	0.000000	0.000000	2034	1940.435065	1967.55	1994.664935	0.967330
GO:0032434_regulation_of_proteasomal_ubiquitin-dependent_protein_catabolic_process	6	0	0.000000	0.000000	2034	1940.435065	1967.55	1994.664935	0.967330
GO:0032945_negative_regulation_of_mononuclear_cell_proliferation	6	0	0.000000	0.000000	2034	1940.435065	1967.55	1994.664935	0.967330
GO:0032986_protein-DNA_complex_disassembly	6	0	0.000000	0.000000	2034	1940.435065	1967.55	1994.664935	0.967330
GO:0033158_regulation_of_protein_import_into_nucleus__translocation	6	0	0.000000	0.000000	2034	1940.435065	1967.55	1994.664935	0.967330
GO:0033238_regulation_of_cellular_amine_metabolic_process	6	0	0.000000	0.000000	2034	1940.435065	1967.55	1994.664935	0.967330
GO:0033363_secretory_granule_organization	6	0	0.000000	0.000000	2034	1940.435065	1967.55	1994.664935	0.967330
GO:0033483_gas_homeostasis	6	0	0.000000	0.000000	2034	1940.435065	1967.55	1994.664935	0.967330
GO:0033627_cell_adhesion_mediated_by_integrin	6	0	0.000000	0.000000	2034	1940.435065	1967.55	1994.664935	0.967330
GO:0033683_nucleotide-excision_repair__DNA_incision	6	0	0.000000	0.000000	2034	1940.435065	1967.55	1994.664935	0.967330
GO:0034405_response_to_fluid_shear_stress	6	0	0.000000	0.000000	2034	1940.435065	1967.55	1994.664935	0.967330
GO:0034446_substrate_adhesion-dependent_cell_spreading	6	0	0.000000	0.000000	2034	1940.435065	1967.55	1994.664935	0.967330
GO:0034447_very-low-density_lipoprotein_particle_clearance	6	0	0.000000	0.000000	2034	1940.435065	1967.55	1994.664935	0.967330
GO:0034502_protein_localization_to_chromosome	6	0	0.000000	0.000000	2034	1940.435065	1967.55	1994.664935	0.967330
GO:0034508_centromere_complex_assembly	6	0	0.000000	0.000000	2034	1940.435065	1967.55	1994.664935	0.967330
GO:0035148_tube_lumen_formation	6	0	0.000000	0.000000	2034	1940.435065	1967.55	1994.664935	0.967330
GO:0042092_T-helper_2_type_immune_response	6	0	0.000000	0.000000	2034	1940.435065	1967.55	1994.664935	0.967330
GO:0042119_neutrophil_activation	6	0	0.000000	0.000000	2034	1940.435065	1967.55	1994.664935	0.967330
GO:0042255_ribosome_assembly	6	0	0.000000	0.000000	2034	1940.435065	1967.55	1994.664935	0.967330
GO:0042273_ribosomal_large_subunit_biogenesis	6	0	0.000000	0.000000	2034	1940.435065	1967.55	1994.664935	0.967330
GO:0042303_molting_cycle	6	0	0.000000	0.000000	2034	1940.435065	1967.55	1994.664935	0.967330
GO:0042346_positive_regulation_of_NF-kappaB_import_into_nucleus	6	0	0.000000	0.000000	2034	1940.435065	1967.55	1994.664935	0.967330
GO:0042402_biogenic_amine_catabolic_process	6	0	0.000000	0.000000	2034	1940.435065	1967.55	1994.664935	0.967330
GO:0042447_hormone_catabolic_process	6	0	0.000000	0.000000	2034	1940.435065	1967.55	1994.664935	0.967330
GO:0042559_pteridine_and_derivative_biosynthetic_process	6	0	0.000000	0.000000	2034	1940.435065	1967.55	1994.664935	0.967330
GO:0042633_hair_cycle	6	0	0.000000	0.000000	2034	1940.435065	1967.55	1994.664935	0.967330
GO:0042772_DNA_damage_response__signal_transduction_resulting_in_transcription	6	0	0.000000	0.000000	2034	1940.435065	1967.55	1994.664935	0.967330
GO:0042921_glucocorticoid_receptor_signaling_pathway	6	0	0.000000	0.000000	2034	1940.435065	1967.55	1994.664935	0.967330
GO:0043370_regulation_of_CD4-positive__alpha_beta_T_cell_differentiation	6	0	0.000000	0.000000	2034	1940.435065	1967.55	1994.664935	0.967330
GO:0043502_regulation_of_muscle_adaptation	6	0	0.000000	0.000000	2034	1940.435065	1967.55	1994.664935	0.967330
GO:0043525_positive_regulation_of_neuron_apoptosis	6	0	0.000000	0.000000	2034	1940.435065	1967.55	1994.664935	0.967330
GO:0043666_regulation_of_phosphoprotein_phosphatase_activity	6	0	0.000000	0.000000	2034	1940.435065	1967.55	1994.664935	0.967330
GO:0043981_histone_H4-K5_acetylation	6	0	0.000000	0.000000	2034	1940.435065	1967.55	1994.664935	0.967330
GO:0043982_histone_H4-K8_acetylation	6	0	0.000000	0.000000	2034	1940.435065	1967.55	1994.664935	0.967330
GO:0043983_histone_H4-K12_acetylation	6	0	0.000000	0.000000	2034	1940.435065	1967.55	1994.664935	0.967330
GO:0043984_histone_H4-K16_acetylation	6	0	0.000000	0.000000	2034	1940.435065	1967.55	1994.664935	0.967330
GO:0045073_regulation_of_chemokine_biosynthetic_process	6	0	0.000000	0.000000	2034	1940.435065	1967.55	1994.664935	0.967330
GO:0045090_retroviral_genome_replication	6	0	0.000000	0.000000	2034	1940.435065	1967.55	1994.664935	0.967330
GO:0045116_protein_neddylation	6	0	0.000000	0.000000	2034	1940.435065	1967.55	1994.664935	0.967330
GO:0045540_regulation_of_cholesterol_biosynthetic_process	6	0	0.000000	0.000000	2034	1940.435065	1967.55	1994.664935	0.967330
GO:0045604_regulation_of_epidermal_cell_differentiation	6	0	0.000000	0.000000	2034	1940.435065	1967.55	1994.664935	0.967330
GO:0045616_regulation_of_keratinocyte_differentiation	6	0	0.000000	0.000000	2034	1940.435065	1967.55	1994.664935	0.967330
GO:0045622_regulation_of_T-helper_cell_differentiation	6	0	0.000000	0.000000	2034	1940.435065	1967.55	1994.664935	0.967330
GO:0045661_regulation_of_myoblast_differentiation	6	0	0.000000	0.000000	2034	1940.435065	1967.55	1994.664935	0.967330
GO:0045671_negative_regulation_of_osteoclast_differentiation	6	0	0.000000	0.000000	2034	1940.435065	1967.55	1994.664935	0.967330
GO:0045684_positive_regulation_of_epidermis_development	6	0	0.000000	0.000000	2034	1940.435065	1967.55	1994.664935	0.967330
GO:0045723_positive_regulation_of_fatty_acid_biosynthetic_process	6	0	0.000000	0.000000	2034	1940.435065	1967.55	1994.664935	0.967330
GO:0045737_positive_regulation_of_cyclin-dependent_protein_kinase_activity	6	0	0.000000	0.000000	2034	1940.435065	1967.55	1994.664935	0.967330
GO:0045823_positive_regulation_of_heart_contraction	6	0	0.000000	0.000000	2034	1940.435065	1967.55	1994.664935	0.967330
GO:0045885_positive_regulation_of_survival_gene_product_expression	6	0	0.000000	0.000000	2034	1940.435065	1967.55	1994.664935	0.967330
GO:0045931_positive_regulation_of_mitotic_cell_cycle	6	0	0.000000	0.000000	2034	1940.435065	1967.55	1994.664935	0.967330
GO:0045932_negative_regulation_of_muscle_contraction	6	0	0.000000	0.000000	2034	1940.435065	1967.55	1994.664935	0.967330
GO:0045981_positive_regulation_of_nucleotide_metabolic_process	6	0	0.000000	0.000000	2034	1940.435065	1967.55	1994.664935	0.967330
GO:0046006_regulation_of_activated_T_cell_proliferation	6	0	0.000000	0.000000	2034	1940.435065	1967.55	1994.664935	0.967330
GO:0046426_negative_regulation_of_JAK-STAT_cascade	6	0	0.000000	0.000000	2034	1940.435065	1967.55	1994.664935	0.967330
GO:0046520_sphingoid_biosynthetic_process	6	0	0.000000	0.000000	2034	1940.435065	1967.55	1994.664935	0.967330
[truncated: 123,816 more chars]
