# Supplementary material for: Concordance of Gene Expression and Functional Correlation Patterns across the NCI-60 Cell Lines and the Cancer Genome Atlas Glioblastoma Samples
Source: PLoS One. 2012 Jul 26;7(7):e40062. doi: 10.1371/journal.pone.0040062 (PMC3406063; doi:10.1371/journal.pone.0040062)
Supplement: Download S1 — Zip archive of HTGM results. (ZIP) [file pone.0040062.s007.zip › work2026406846/Generated_Total2026406846.dir/generic.BP.NCI60.0.6.ADAM12.express.genes.correlation.complete.Thu.May.19.17.25.03.2011.htgm.txt.dir/generic.BP.NCI60.0.6.ADAM12.express.genes.correlation.complete.Thu.May.19.17.25.03.2011.htgm.txt.change.gce.CIM]

	ADAM12	BMP1	COL1A1	COL1A2	COL5A1	FBN1	LOXL2	SEC24D	TGFBI	THBS1
GO:0030155_regulation_of_cell_adhesion	0	0	0	0	0	0	0	0	1	1
GO:0043588_skin_development	0	0	1	1	1	0	0	0	0	0
GO:0009653_anatomical_structure_morphogenesis	1	1	1	1	1	0	0	0	0	1
GO:0007162_negative_regulation_of_cell_adhesion	0	0	0	0	0	0	0	0	1	1
GO:0043062_extracellular_structure_organization	0	0	1	1	1	0	0	0	0	0
GO:0030199_collagen_fibril_organization	0	0	1	1	1	0	0	0	0	0
GO:0007398_ectoderm_development	0	0	1	1	1	0	0	0	0	0
GO:0001568_blood_vessel_development	0	0	1	1	0	0	0	0	0	1
GO:0001501_skeletal_system_development	0	1	1	1	0	1	0	0	0	0
GO:0022610_biological_adhesion	0	1	0	0	1	0	1	0	1	1
GO:0008544_epidermis_development	0	0	1	1	1	0	0	0	0	0
GO:0009888_tissue_development	1	1	1	1	1	0	0	0	0	0
GO:0042476_odontogenesis	0	0	1	1	0	0	0	0	0	0
GO:0044259_multicellular_organismal_macromolecule_metabolic_process	0	0	1	0	1	0	0	0	0	0
GO:0001944_vasculature_development	0	0	1	1	0	0	0	0	0	1
GO:0048730_epidermis_morphogenesis	0	0	1	1	0	0	0	0	0	0
GO:0048729_tissue_morphogenesis	0	0	1	1	0	0	0	0	0	0
GO:0016044_membrane_organization	1	0	0	0	1	0	0	1	0	1
GO:0032963_collagen_metabolic_process	0	0	1	0	1	0	0	0	0	0
GO:0032964_collagen_biosynthetic_process	0	0	1	0	1	0	0	0	0	0
GO:0007155_cell_adhesion	0	1	0	0	1	0	1	0	1	1
GO:0044236_multicellular_organismal_metabolic_process	0	0	1	0	1	0	0	0	0	0
GO:0030198_extracellular_matrix_organization	0	0	1	1	1	0	0	0	0	0
GO:0009887_organ_morphogenesis	0	1	1	1	1	0	0	0	0	1
