# Supplementary material for: Concordance of Gene Expression and Functional Correlation Patterns across the NCI-60 Cell Lines and the Cancer Genome Atlas Glioblastoma Samples
Source: PLoS One. 2012 Jul 26;7(7):e40062. doi: 10.1371/journal.pone.0040062 (PMC3406063; doi:10.1371/journal.pone.0040062)
Supplement: Download S1 — Zip archive of HTGM results. (ZIP) [file pone.0040062.s007.zip › work2026406846/Generated_Total2026406846.dir/generic.BP.NCI60.0.6.ADAM12.express.genes.correlation.complete.Thu.May.19.17.25.03.2011.htgm.txt.dir/generic.BP.NCI60.0.6.ADAM12.express.genes.correlation.complete.Thu.May.19.17.25.03.2011.htgm.txt.change.gce.CIM.dir/cgi_user_x.txt]

24
-1	-4
-2	-5
-6	2
-7	3
-11	4
-23	5
-8	-15
-10	-21
-13	-16
-17	9
-14	-19
-20	11
-22	12
6	10
-3	-12
13	14
-24	15
7	16
17	18
1	8
-9	19
-18	20
21	22
0
0
0
0
0
0
0
0
0
0
0
0
0
1
1
1.13807118745770
1.20710678118655
1.41642189265493
1.68675794754975
1.73205080756888
1.75350826460045
2.11803398874989
2.26818629758147
9
24
3
12
8
15
22
20
14
19
23
11
7
6
2
5
17
13
16
18
1
4
10
21
GO:0001501_skeletal_system_development
GO:0009887_organ_morphogenesis
GO:0009653_anatomical_structure_morphogenesis
GO:0009888_tissue_development
GO:0001568_blood_vessel_development
GO:0001944_vasculature_development
GO:0044236_multicellular_organismal_metabolic_process
GO:0032964_collagen_biosynthetic_process
GO:0044259_multicellular_organismal_macromolecule_metabolic_process
GO:0032963_collagen_metabolic_process
GO:0030198_extracellular_matrix_organization
GO:0008544_epidermis_development
GO:0007398_ectoderm_development
GO:0030199_collagen_fibril_organization
GO:0043588_skin_development
GO:0043062_extracellular_structure_organization
GO:0048729_tissue_morphogenesis
GO:0042476_odontogenesis
GO:0048730_epidermis_morphogenesis
GO:0016044_membrane_organization
GO:0030155_regulation_of_cell_adhesion
GO:0007162_negative_regulation_of_cell_adhesion
GO:0022610_biological_adhesion
GO:0007155_cell_adhesion
