# Supplementary material for: Concordance of Gene Expression and Functional Correlation Patterns across the NCI-60 Cell Lines and the Cancer Genome Atlas Glioblastoma Samples
Source: PLoS One. 2012 Jul 26;7(7):e40062. doi: 10.1371/journal.pone.0040062 (PMC3406063; doi:10.1371/journal.pone.0040062)
Supplement: Download S1 — Zip archive of HTGM results. (ZIP) [file pone.0040062.s007.zip › work2026406846/Generated_Total2026406846.dir/generic.BP.NCI60.0.6.ADAM12.express.genes.correlation.complete.Thu.May.19.17.25.03.2011.htgm.txt.dir/generic.BP.NCI60.0.6.ADAM12.express.genes.correlation.complete.Thu.May.19.17.25.03.2011.htgm.txt.change.gce.CIM.dir/cgi_user_y.txt]

10
-1	-8
-7	-9
-6	1
-3	-4
2	3
-2	5
-10	6
-5	4
7	8
1.41421356237310
1.41421356237310
1.70710678118655
2
2.13634280978362
2.31347540176947
2.72445041821496
3.30277563773199
4.05630092103344
10
2
7
9
6
1
8
5
3
4
THBS1
BMP1
LOXL2
TGFBI
FBN1
ADAM12
SEC24D
COL5A1
COL1A1
COL1A2
