# Supplementary material for: Concordance of Gene Expression and Functional Correlation Patterns across the NCI-60 Cell Lines and the Cancer Genome Atlas Glioblastoma Samples
Source: PLoS One. 2012 Jul 26;7(7):e40062. doi: 10.1371/journal.pone.0040062 (PMC3406063; doi:10.1371/journal.pone.0040062)
Supplement: Download S1 — Zip archive of HTGM results. (ZIP) [file pone.0040062.s007.zip › work2026406846/Generated_Total2026406846.dir/generic.BP.NCI60.0.6.ADAM12.express.genes.correlation.complete.Thu.May.19.17.25.03.2011.htgm.txt.dir/generic.BP.NCI60.0.6.ADAM12.express.genes.correlation.complete.Thu.May.19.17.25.03.2011.htgm.txt.change.gce.CIM.dir/r.in]

options(echo = FALSE)
workDir <- '/export1/tomcatinstances/tomcat6/webapps/cimminerdata/747934071/'
scriptDir <- '/export1/tomcatinstances/tomcat6/webapps/cimminer/scripts/'
cimUrl <- 'http://discover.nci.nih.gov/cimminer/'
row.opt <- 'cluster'
col.opt <- 'cluster'
x.distance <- 'euclidean'
xcluster.method <- 'average'
y.distance <- 'euclidean'
ycluster.method <- 'average'
upload.data <- '/export1/tomcatinstances/tomcat6/webapps/cimminerdata/747934071/data_generic.BP.NCI60.0.6.ADAM12.express.genes.correlation.complete.Thu.May.19.17.25.03.2011.htgm.txt.change.gce.CIM'
upload.row <- '/export1/tomcatinstances/tomcat6/webapps/cimminerdata/747934071/row_generic.BP.NCI60.0.6.ADAM12.express.genes.correlation.complete.Thu.May.19.17.25.03.2011.htgm.txt.change.gce.CIM'
upload.col <- '/export1/tomcatinstances/tomcat6/webapps/cimminerdata/747934071/col_generic.BP.NCI60.0.6.ADAM12.express.genes.correlation.complete.Thu.May.19.17.25.03.2011.htgm.txt.change.gce.CIM'
source('/export1/tomcatinstances/tomcat6/webapps/cimminer/scripts/oneMatrix.R')
source('/export1/tomcatinstances/tomcat6/webapps/cimminer/scripts/cimRFunctions.R')
batch.cim()
