# Supplementary material for: Concordance of Gene Expression and Functional Correlation Patterns across the NCI-60 Cell Lines and the Cancer Genome Atlas Glioblastoma Samples
Source: PLoS One. 2012 Jul 26;7(7):e40062. doi: 10.1371/journal.pone.0040062 (PMC3406063; doi:10.1371/journal.pone.0040062)
Supplement: Download S1 — Zip archive of HTGM results. (ZIP) [file pone.0040062.s007.zip › work2026406846/Generated_Total2026406846.dir/generic.BP.NCI60.0.6.ADAM12.express.genes.correlation.complete.Thu.May.19.17.25.03.2011.htgm.txt.dir/generic.BP.NCI60.0.6.ADAM12.express.genes.correlation.complete.Thu.May.19.17.25.03.2011.htgm.txt.change.gce.CIM.dir/row_generic.BP.NCI60.0.6.ADAM12.expres]

1	GO:0030155_regulation_of_cell_adhesion
2	GO:0043588_skin_development
3	GO:0009653_anatomical_structure_morphogenesis
4	GO:0007162_negative_regulation_of_cell_adhesion
5	GO:0043062_extracellular_structure_organization
6	GO:0030199_collagen_fibril_organization
7	GO:0007398_ectoderm_development
8	GO:0001568_blood_vessel_development
9	GO:0001501_skeletal_system_development
10	GO:0022610_biological_adhesion
11	GO:0008544_epidermis_development
12	GO:0009888_tissue_development
13	GO:0042476_odontogenesis
14	GO:0044259_multicellular_organismal_macromolecule_metabolic_process
15	GO:0001944_vasculature_development
16	GO:0048730_epidermis_morphogenesis
17	GO:0048729_tissue_morphogenesis
18	GO:0016044_membrane_organization
19	GO:0032963_collagen_metabolic_process
20	GO:0032964_collagen_biosynthetic_process
21	GO:0007155_cell_adhesion
22	GO:0044236_multicellular_organismal_metabolic_process
23	GO:0030198_extracellular_matrix_organization
24	GO:0009887_organ_morphogenesis
