# Supplementary material for: Concordance of Gene Expression and Functional Correlation Patterns across the NCI-60 Cell Lines and the Cancer Genome Atlas Glioblastoma Samples
Source: PLoS One. 2012 Jul 26;7(7):e40062. doi: 10.1371/journal.pone.0040062 (PMC3406063; doi:10.1371/journal.pone.0040062)
Supplement: Download S1 — Zip archive of HTGM results. (ZIP) [file pone.0040062.s007.zip › work2026406846/Generated_Total2026406846.dir/generic.BP.NCI60.0.6.ADAM12.express.genes.correlation.complete.Thu.May.19.17.25.03.2011.htgm.txt.dir/generic.BP.NCI60.0.6.ADAM12.express.genes.correlation.complete.Thu.May.19.17.25.03.2011.htgm.txt.change.gce.xls]

=HYPERLINK("http://discover.nci.nih.gov/gominer/hi-thruput-defs.jsp#GO","HYPERLINKED GO CATEGORY")	=HYPERLINK("http://discover.nci.nih.gov/gominer/hi-thruput-defs.jsp#GENE","HYPERLINKED GENE NAME")	=HYPERLINK("http://discover.nci.nih.gov/gominer/hi-thruput-defs.jsp#Total","TOTAL GENES")	=HYPERLINK("http://discover.nci.nih.gov/gominer/hi-thruput-defs.jsp#CHANGED","CHANGED GENES")	=HYPERLINK("http://discover.nci.nih.gov/gominer/hi-thruput-defs.jsp#ENRICH","ENRICHMENT")	=HYPERLINK("http://discover.nci.nih.gov/gominer/hi-thruput-defs.jsp#LOG10","LOG10(p)")	=HYPERLINK("http://discover.nci.nih.gov/gominer/hi-thruput-defs.jsp#NUMB","CUMULATIVE NUMBER OF CATEGORIES")	=HYPERLINK("http://discover.nci.nih.gov/gominer/hi-thruput-defs.jsp#RM","CUMULATIVE RANDOMS MEAN")	=HYPERLINK("http://discover.nci.nih.gov/gominer/hi-thruput-defs.jsp#FDR","FALSE DISCOVERY RATE")
=HYPERLINK("http://www.godatabase.org/cgi-bin/go.cgi?query=GO:0043588&auto_wild_cards=yes&view=query&action=query&search_constraint=terms","GO:0043588_skin_development")	=HYPERLINK("http://www.ncbi.nih.gov/gquery/gquery.fcgi?term=COL5A1","COL5A1")	10	3	163.200000	-6.222923	1	0.0	0.000000
=HYPERLINK("http://www.godatabase.org/cgi-bin/go.cgi?query=GO:0043588&auto_wild_cards=yes&view=query&action=query&search_constraint=terms","GO:0043588_skin_development")	=HYPERLINK("http://www.ncbi.nih.gov/gquery/gquery.fcgi?term=COL1A1","COL1A1")	10	3	163.200000	-6.222923	1	0.0	0.000000
=HYPERLINK("http://www.godatabase.org/cgi-bin/go.cgi?query=GO:0043588&auto_wild_cards=yes&view=query&action=query&search_constraint=terms","GO:0043588_skin_development")	=HYPERLINK("http://www.ncbi.nih.gov/gquery/gquery.fcgi?term=COL1A2","COL1A2")	10	3	163.200000	-6.222923	1	0.0	0.000000
=HYPERLINK("http://www.godatabase.org/cgi-bin/go.cgi?query=GO:0043589&auto_wild_cards=yes&view=query&action=query&search_constraint=terms","GO:0043589_skin_morphogenesis")	=HYPERLINK("http://www.ncbi.nih.gov/gquery/gquery.fcgi?term=COL1A1","COL1A1")	2	2
=HYPERLINK("http://www.godatabase.org/cgi-bin/go.cgi?query=GO:0043589&auto_wild_cards=yes&view=query&action=query&search_constraint=terms","GO:0043589_skin_morphogenesis")	=HYPERLINK("http://www.ncbi.nih.gov/gquery/gquery.fcgi?term=COL1A2","COL1A2")	2	2
=HYPERLINK("http://www.godatabase.org/cgi-bin/go.cgi?query=GO:0030199&auto_wild_cards=yes&view=query&action=query&search_constraint=terms","GO:0030199_collagen_fibril_organization")	=HYPERLINK("http://www.ncbi.nih.gov/gquery/gquery.fcgi?term=COL5A1","COL5A1")	17	3	96.000000	-5.472952	2	0.0	0.000000
=HYPERLINK("http://www.godatabase.org/cgi-bin/go.cgi?query=GO:0030199&auto_wild_cards=yes&view=query&action=query&search_constraint=terms","GO:0030199_collagen_fibril_organization")	=HYPERLINK("http://www.ncbi.nih.gov/gquery/gquery.fcgi?term=COL1A1","COL1A1")	17	3	96.000000	-5.472952	2	0.0	0.000000
=HYPERLINK("http://www.godatabase.org/cgi-bin/go.cgi?query=GO:0030199&auto_wild_cards=yes&view=query&action=query&search_constraint=terms","GO:0030199_collagen_fibril_organization")	=HYPERLINK("http://www.ncbi.nih.gov/gquery/gquery.fcgi?term=COL1A2","COL1A2")	17	3	96.000000	-5.472952	2	0.0	0.000000
=HYPERLINK("http://www.godatabase.org/cgi-bin/go.cgi?query=GO:0030198&auto_wild_cards=yes&view=query&action=query&search_constraint=terms","GO:0030198_extracellular_matrix_organization")	=HYPERLINK("http://www.ncbi.nih.gov/gquery/gquery.fcgi?term=COL5A1","COL5A1")	35	3	46.628571	-4.498186	3	0.03	0.010000
=HYPERLINK("http://www.godatabase.org/cgi-bin/go.cgi?query=GO:0030198&auto_wild_cards=yes&view=query&action=query&search_constraint=terms","GO:0030198_extracellular_matrix_organization")	=HYPERLINK("http://www.ncbi.nih.gov/gquery/gquery.fcgi?term=COL1A1","COL1A1")	35	3	46.628571	-4.498186	3	0.03	0.010000
=HYPERLINK("http://www.godatabase.org/cgi-bin/go.cgi?query=GO:0030198&auto_wild_cards=yes&view=query&action=query&search_constraint=terms","GO:0030198_extracellular_matrix_organization")	=HYPERLINK("http://www.ncbi.nih.gov/gquery/gquery.fcgi?term=COL1A2","COL1A2")	35	3	46.628571	-4.498186	3	0.03	0.010000
=HYPERLINK("http://www.godatabase.org/cgi-bin/go.cgi?query=GO:0009887&auto_wild_cards=yes&view=query&action=query&search_constraint=terms","GO:0009887_organ_morphogenesis")	=HYPERLINK("http://www.ncbi.nih.gov/gquery/gquery.fcgi?term=COL5A1","COL5A1")	246	5	11.056911	-4.251434	4	0.03	0.007500
=HYPERLINK("http://www.godatabase.org/cgi-bin/go.cgi?query=GO:0009887&auto_wild_cards=yes&view=query&action=query&search_constraint=terms","GO:0009887_organ_morphogenesis")	=HYPERLINK("http://www.ncbi.nih.gov/gquery/gquery.fcgi?term=THBS1","THBS1")	246	5	11.056911	-4.251434	4	0.03	0.007500
=HYPERLINK("http://www.godatabase.org/cgi-bin/go.cgi?query=GO:0009887&auto_wild_cards=yes&view=query&action=query&search_constraint=terms","GO:0009887_organ_morphogenesis")	=HYPERLINK("http://www.ncbi.nih.gov/gquery/gquery.fcgi?term=BMP1","BMP1")	246	5	11.056911	-4.251434	4	0.03	0.007500
=HYPERLINK("http://www.godatabase.org/cgi-bin/go.cgi?query=GO:0009887&auto_wild_cards=yes&view=query&action=query&search_constraint=terms","GO:0009887_organ_morphogenesis")	=HYPERLINK("http://www.ncbi.nih.gov/gquery/gquery.fcgi?term=COL1A1","COL1A1")	246	5	11.056911	-4.251434	4	0.03	0.007500
=HYPERLINK("http://www.godatabase.org/cgi-bin/go.cgi?query=GO:0009887&auto_wild_cards=yes&view=query&action=query&search_constraint=terms","GO:0009887_organ_morphogenesis")	=HYPERLINK("http://www.ncbi.nih.gov/gquery/gquery.fcgi?term=COL1A2","COL1A2")	246	5	11.056911	-4.251434	4	0.03	0.007500
=HYPERLINK("http://www.godatabase.org/cgi-bin/go.cgi?query=GO:0048730&auto_wild_cards=yes&view=query&action=query&search_constraint=terms","GO:0048730_epidermis_morphogenesis")	=HYPERLINK("http://www.ncbi.nih.gov/gquery/gquery.fcgi?term=COL1A1","COL1A1")	7	2	155.428571	-4.181196	5	0.04	0.008000
=HYPERLINK("http://www.godatabase.org/cgi-bin/go.cgi?query=GO:0048730&auto_wild_cards=yes&view=query&action=query&search_constraint=terms","GO:0048730_epidermis_morphogenesis")	=HYPERLINK("http://www.ncbi.nih.gov/gquery/gquery.fcgi?term=COL1A2","COL1A2")	7	2	155.428571	-4.181196	5	0.04	0.008000
=HYPERLINK("http://www.godatabase.org/cgi-bin/go.cgi?query=GO:0001501&auto_wild_cards=yes&view=query&action=query&search_constraint=terms","GO:0001501_skeletal_system_development")	=HYPERLINK("http://www.ncbi.nih.gov/gquery/gquery.fcgi?term=COL1A1","COL1A1")	142	4	15.323944	-3.985609	6	0.04	0.006667
=HYPERLINK("http://www.godatabase.org/cgi-bin/go.cgi?query=GO:0001501&auto_wild_cards=yes&view=query&action=query&search_constraint=terms","GO:0001501_skeletal_system_development")	=HYPERLINK("http://www.ncbi.nih.gov/gquery/gquery.fcgi?term=BMP1","BMP1")	142	4	15.323944	-3.985609	6	0.04	0.006667
=HYPERLINK("http://www.godatabase.org/cgi-bin/go.cgi?query=GO:0001501&auto_wild_cards=yes&view=query&action=query&search_constraint=terms","GO:0001501_skeletal_system_development")	=HYPERLINK("http://www.ncbi.nih.gov/gquery/gquery.fcgi?term=FBN1","FBN1")	142	4	15.323944	-3.985609	6	0.04	0.006667
=HYPERLINK("http://www.godatabase.org/cgi-bin/go.cgi?query=GO:0001501&auto_wild_cards=yes&view=query&action=query&search_constraint=terms","GO:0001501_skeletal_system_development")	=HYPERLINK("http://www.ncbi.nih.gov/gquery/gquery.fcgi?term=COL1A2","COL1A2")	142	4	15.323944	-3.985609	6	0.04	0.006667
=HYPERLINK("http://www.godatabase.org/cgi-bin/go.cgi?query=GO:0009888&auto_wild_cards=yes&view=query&action=query&search_constraint=terms","GO:0009888_tissue_development")	=HYPERLINK("http://www.ncbi.nih.gov/gquery/gquery.fcgi?term=ADAM12","ADAM12")	287	5	9.477352	-3.932714	7	0.07	0.010000
=HYPERLINK("http://www.godatabase.org/cgi-bin/go.cgi?query=GO:0009888&auto_wild_cards=yes&view=query&action=query&search_constraint=terms","GO:0009888_tissue_development")	=HYPERLINK("http://www.ncbi.nih.gov/gquery/gquery.fcgi?term=COL5A1","COL5A1")	287	5	9.477352	-3.932714	7	0.07	0.010000
=HYPERLINK("http://www.godatabase.org/cgi-bin/go.cgi?query=GO:0009888&auto_wild_cards=yes&view=query&action=query&search_constraint=terms","GO:0009888_tissue_development")	=HYPERLINK("http://www.ncbi.nih.gov/gquery/gquery.fcgi?term=BMP1","BMP1")	287	5	9.477352	-3.932714	7	0.07	0.010000
=HYPERLINK("http://www.godatabase.org/cgi-bin/go.cgi?query=GO:0009888&auto_wild_cards=yes&view=query&action=query&search_constraint=terms","GO:0009888_tissue_development")	=HYPERLINK("http://www.ncbi.nih.gov/gquery/gquery.fcgi?term=COL1A1","COL1A1")	287	5	9.477352	-3.932714	7	0.07	0.010000
=HYPERLINK("http://www.godatabase.org/cgi-bin/go.cgi?query=GO:0009888&auto_wild_cards=yes&view=query&action=query&search_constraint=terms","GO:0009888_tissue_development")	=HYPERLINK("http://www.ncbi.nih.gov/gquery/gquery.fcgi?term=COL1A2","COL1A2")	287	5	9.477352	-3.932714	7	0.07	0.010000
=HYPERLINK("http://www.godatabase.org/cgi-bin/go.cgi?query=GO:0032964&auto_wild_cards=yes&view=query&action=query&search_constraint=terms","GO:0032964_collagen_biosynthetic_process")	=HYPERLINK("http://www.ncbi.nih.gov/gquery/gquery.fcgi?term=COL5A1","COL5A1")	10	2	108.800000	-3.851588	8	0.09	0.011250
=HYPERLINK("http://www.godatabase.org/cgi-bin/go.cgi?query=GO:0032964&auto_wild_cards=yes&view=query&action=query&search_constraint=terms","GO:0032964_collagen_biosynthetic_process")	=HYPERLINK("http://www.ncbi.nih.gov/gquery/gquery.fcgi?term=COL1A1","COL1A1")	10	2	108.800000	-3.851588	8	0.09	0.011250
=HYPERLINK("http://www.godatabase.org/cgi-bin/go.cgi?query=GO:0009653&auto_wild_cards=yes&view=query&action=query&search_constraint=terms","GO:0009653_anatomical_structure_morphogenesis")	=HYPERLINK("http://www.ncbi.nih.gov/gquery/gquery.fcgi?term=ADAM12","ADAM12")	500	6	6.528000	-3.796717	9	0.09	0.010000
=HYPERLINK("http://www.godatabase.org/cgi-bin/go.cgi?query=GO:0009653&auto_wild_cards=yes&view=query&action=query&search_constraint=terms","GO:0009653_anatomical_structure_morphogenesis")	=HYPERLINK("http://www.ncbi.nih.gov/gquery/gquery.fcgi?term=COL5A1","COL5A1")	500	6	6.528000	-3.796717	9	0.09	0.010000
=HYPERLINK("http://www.godatabase.org/cgi-bin/go.cgi?query=GO:0009653&auto_wild_cards=yes&view=query&action=query&search_constraint=terms","GO:0009653_anatomical_structure_morphogenesis")	=HYPERLINK("http://www.ncbi.nih.gov/gquery/gquery.fcgi?term=THBS1","THBS1")	500	6	6.528000	-3.796717	9	0.09	0.010000
=HYPERLINK("http://www.godatabase.org/cgi-bin/go.cgi?query=GO:0009653&auto_wild_cards=yes&view=query&action=query&search_constraint=terms","GO:0009653_anatomical_structure_morphogenesis")	=HYPERLINK("http://www.ncbi.nih.gov/gquery/gquery.fcgi?term=BMP1","BMP1")	500	6	6.528000	-3.796717	9	0.09	0.010000
=HYPERLINK("http://www.godatabase.org/cgi-bin/go.cgi?query=GO:0009653&auto_wild_cards=yes&view=query&action=query&search_constraint=terms","GO:0009653_anatomical_structure_morphogenesis")	=HYPERLINK("http://www.ncbi.nih.gov/gquery/gquery.fcgi?term=COL1A1","COL1A1")	500	6	6.528000	-3.796717	9	0.09	0.010000
=HYPERLINK("http://www.godatabase.org/cgi-bin/go.cgi?query=GO:0009653&auto_wild_cards=yes&view=query&action=query&search_constraint=terms","GO:0009653_anatomical_structure_morphogenesis")	=HYPERLINK("http://www.ncbi.nih.gov/gquery/gquery.fcgi?term=COL1A2","COL1A2")	500	6	6.528000	-3.796717	9	0.09	0.010000
=HYPERLINK("http://www.godatabase.org/cgi-bin/go.cgi?query=GO:0048513&auto_wild_cards=yes&view=query&action=query&search_constraint=terms","GO:0048513_organ_development")	=HYPERLINK("http://www.ncbi.nih.gov/gquery/gquery.fcgi?term=ADAM12","ADAM12")	741	7	5.139001	-3.779512	10	0.09	0.009000
=HYPERLINK("http://www.godatabase.org/cgi-bin/go.cgi?query=GO:0048513&auto_wild_cards=yes&view=query&action=query&search_constraint=terms","GO:0048513_organ_development")	=HYPERLINK("http://www.ncbi.nih.gov/gquery/gquery.fcgi?term=COL5A1","COL5A1")	741	7	5.139001	-3.779512	10	0.09	0.009000
=HYPERLINK("http://www.godatabase.org/cgi-bin/go.cgi?query=GO:0048513&auto_wild_cards=yes&view=query&action=query&search_constraint=terms","GO:0048513_organ_development")	=HYPERLINK("http://www.ncbi.nih.gov/gquery/gquery.fcgi?term=THBS1","THBS1")	741	7	5.139001	-3.779512	10	0.09	0.009000
=HYPERLINK("http://www.godatabase.org/cgi-bin/go.cgi?query=GO:0048513&auto_wild_cards=yes&view=query&action=query&search_constraint=terms","GO:0048513_organ_development")	=HYPERLINK("http://www.ncbi.nih.gov/gquery/gquery.fcgi?term=BMP1","BMP1")	741	7	5.139001	-3.779512	10	0.09	0.009000
=HYPERLINK("http://www.godatabase.org/cgi-bin/go.cgi?query=GO:0048513&auto_wild_cards=yes&view=query&action=query&search_constraint=terms","GO:0048513_organ_development")	=HYPERLINK("http://www.ncbi.nih.gov/gquery/gquery.fcgi?term=COL1A1","COL1A1")	741	7	5.139001	-3.779512	10	0.09	0.009000
=HYPERLINK("http://www.godatabase.org/cgi-bin/go.cgi?query=GO:0048513&auto_wild_cards=yes&view=query&action=query&search_constraint=terms","GO:0048513_organ_development")	=HYPERLINK("http://www.ncbi.nih.gov/gquery/gquery.fcgi?term=FBN1","FBN1")	741	7	5.139001	-3.779512	10	0.09	0.009000
=HYPERLINK("http://www.godatabase.org/cgi-bin/go.cgi?query=GO:0048513&auto_wild_cards=yes&view=query&action=query&search_constraint=terms","GO:0048513_organ_development")	=HYPERLINK("http://www.ncbi.nih.gov/gquery/gquery.fcgi?term=COL1A2","COL1A2")	741	7	5.139001	-3.779512	10	0.09	0.009000
=HYPERLINK("http://www.godatabase.org/cgi-bin/go.cgi?query=GO:0043062&auto_wild_cards=yes&view=query&action=query&search_constraint=terms","GO:0043062_extracellular_structure_organization")	=HYPERLINK("http://www.ncbi.nih.gov/gquery/gquery.fcgi?term=COL5A1","COL5A1")	68	3	24.000000	-3.629959	11	0.1	0.009091
=HYPERLINK("http://www.godatabase.org/cgi-bin/go.cgi?query=GO:0043062&auto_wild_cards=yes&view=query&action=query&search_constraint=terms","GO:0043062_extracellular_structure_organization")	=HYPERLINK("http://www.ncbi.nih.gov/gquery/gquery.fcgi?term=COL1A1","COL1A1")	68	3	24.000000	-3.629959	11	0.1	0.009091
=HYPERLINK("http://www.godatabase.org/cgi-bin/go.cgi?query=GO:0043062&auto_wild_cards=yes&view=query&action=query&search_constraint=terms","GO:0043062_extracellular_structure_organization")	=HYPERLINK("http://www.ncbi.nih.gov/gquery/gquery.fcgi?term=COL1A2","COL1A2")	68	3	24.000000	-3.629959	11	0.1	0.009091
=HYPERLINK("http://www.godatabase.org/cgi-bin/go.cgi?query=GO:0032963&auto_wild_cards=yes&view=query&action=query&search_constraint=terms","GO:0032963_collagen_metabolic_process")	=HYPERLINK("http://www.ncbi.nih.gov/gquery/gquery.fcgi?term=COL5A1","COL5A1")	15	2	72.533333	-3.485918	13	0.16	0.012308
=HYPERLINK("http://www.godatabase.org/cgi-bin/go.cgi?query=GO:0032963&auto_wild_cards=yes&view=query&action=query&search_constraint=terms","GO:0032963_collagen_metabolic_process")	=HYPERLINK("http://www.ncbi.nih.gov/gquery/gquery.fcgi?term=COL1A1","COL1A1")	15	2	72.533333	-3.485918	13	0.16	0.012308
=HYPERLINK("http://www.godatabase.org/cgi-bin/go.cgi?query=GO:0044259&auto_wild_cards=yes&view=query&action=query&search_constraint=terms","GO:0044259_multicellular_organismal_macromolecule_metabolic_process")	=HYPERLINK("http://www.ncbi.nih.gov/gquery/gquery.fcgi?term=COL5A1","COL5A1")	15	2	72.533333	-3.485918	13	0.16	0.012308
=HYPERLINK("http://www.godatabase.org/cgi-bin/go.cgi?query=GO:0044259&auto_wild_cards=yes&view=query&action=query&search_constraint=terms","GO:0044259_multicellular_organismal_macromolecule_metabolic_process")	=HYPERLINK("http://www.ncbi.nih.gov/gquery/gquery.fcgi?term=COL1A1","COL1A1")	15	2	72.533333	-3.485918	13	0.16	0.012308
=HYPERLINK("http://www.godatabase.org/cgi-bin/go.cgi?query=GO:0042476&auto_wild_cards=yes&view=query&action=query&search_constraint=terms","GO:0042476_odontogenesis")	=HYPERLINK("http://www.ncbi.nih.gov/gquery/gquery.fcgi?term=COL1A1","COL1A1")	16	2	68.000000	-3.428387	14	0.16	0.011429
=HYPERLINK("http://www.godatabase.org/cgi-bin/go.cgi?query=GO:0042476&auto_wild_cards=yes&view=query&action=query&search_constraint=terms","GO:0042476_odontogenesis")	=HYPERLINK("http://www.ncbi.nih.gov/gquery/gquery.fcgi?term=COL1A2","COL1A2")	16	2	68.000000	-3.428387	14	0.16	0.011429
=HYPERLINK("http://www.godatabase.org/cgi-bin/go.cgi?query=GO:0001568&auto_wild_cards=yes&view=query&action=query&search_constraint=terms","GO:0001568_blood_vessel_development")	=HYPERLINK("http://www.ncbi.nih.gov/gquery/gquery.fcgi?term=THBS1","THBS1")	85	3	19.200000	-3.343475	15	0.22	0.014667
=HYPERLINK("http://www.godatabase.org/cgi-bin/go.cgi?query=GO:0001568&auto_wild_cards=yes&view=query&action=query&search_constraint=terms","GO:0001568_blood_vessel_development")	=HYPERLINK("http://www.ncbi.nih.gov/gquery/gquery.fcgi?term=COL1A1","COL1A1")	85	3	19.200000	-3.343475	15	0.22	0.014667
=HYPERLINK("http://www.godatabase.org/cgi-bin/go.cgi?query=GO:0001568&auto_wild_cards=yes&view=query&action=query&search_constraint=terms","GO:0001568_blood_vessel_development")	=HYPERLINK("http://www.ncbi.nih.gov/gquery/gquery.fcgi?term=COL1A2","COL1A2")	85	3	19.200000	-3.343475	15	0.22	0.014667
=HYPERLINK("http://www.godatabase.org/cgi-bin/go.cgi?query=GO:0001944&auto_wild_cards=yes&view=query&action=query&search_constraint=terms","GO:0001944_vasculature_development")	=HYPERLINK("http://www.ncbi.nih.gov/gquery/gquery.fcgi?term=THBS1","THBS1")	88	3	18.545455	-3.299192	16	0.25	0.015625
=HYPERLINK("http://www.godatabase.org/cgi-bin/go.cgi?query=GO:0001944&auto_wild_cards=yes&view=query&action=query&search_constraint=terms","GO:0001944_vasculature_development")	=HYPERLINK("http://www.ncbi.nih.gov/gquery/gquery.fcgi?term=COL1A1","COL1A1")	88	3	18.545455	-3.299192	16	0.25	0.015625
=HYPERLINK("http://www.godatabase.org/cgi-bin/go.cgi?query=GO:0001944&auto_wild_cards=yes&view=query&action=query&search_constraint=terms","GO:0001944_vasculature_development")	=HYPERLINK("http://www.ncbi.nih.gov/gquery/gquery.fcgi?term=COL1A2","COL1A2")	88	3	18.545455	-3.299192	16	0.25	0.015625
=HYPERLINK("http://www.godatabase.org/cgi-bin/go.cgi?query=GO:0044236&auto_wild_cards=yes&view=query&action=query&search_constraint=terms","GO:0044236_multicellular_organismal_metabolic_process")	=HYPERLINK("http://www.ncbi.nih.gov/gquery/gquery.fcgi?term=COL5A1","COL5A1")	19	2	57.263158	-3.275957	17	0.28	0.016471
=HYPERLINK("http://www.godatabase.org/cgi-bin/go.cgi?query=GO:0044236&auto_wild_cards=yes&view=query&action=query&search_constraint=terms","GO:0044236_multicellular_organismal_metabolic_process")	=HYPERLINK("http://www.ncbi.nih.gov/gquery/gquery.fcgi?term=COL1A1","COL1A1")	19	2	57.263158	-3.275957	17	0.28	0.016471
=HYPERLINK("http://www.godatabase.org/cgi-bin/go.cgi?query=GO:0016044&auto_wild_cards=yes&view=query&action=query&search_constraint=terms","GO:0016044_membrane_organization")	=HYPERLINK("http://www.ncbi.nih.gov/gquery/gquery.fcgi?term=ADAM12","ADAM12")	225	4	9.671111	-3.218474	18	0.29	0.016111
=HYPERLINK("http://www.godatabase.org/cgi-bin/go.cgi?query=GO:0016044&auto_wild_cards=yes&view=query&action=query&search_constraint=terms","GO:0016044_membrane_organization")	=HYPERLINK("http://www.ncbi.nih.gov/gquery/gquery.fcgi?term=THBS1","THBS1")	225	4	9.671111	-3.218474	18	0.29	0.016111
=HYPERLINK("http://www.godatabase.org/cgi-bin/go.cgi?query=GO:0016044&auto_wild_cards=yes&view=query&action=query&search_constraint=terms","GO:0016044_membrane_organization")	=HYPERLINK("http://www.ncbi.nih.gov/gquery/gquery.fcgi?term=COL5A1","COL5A1")	225	4	9.671111	-3.218474	18	0.29	0.016111
=HYPERLINK("http://www.godatabase.org/cgi-bin/go.cgi?query=GO:0016044&auto_wild_cards=yes&view=query&action=query&search_constraint=terms","GO:0016044_membrane_organization")	=HYPERLINK("http://www.ncbi.nih.gov/gquery/gquery.fcgi?term=SEC24D","SEC24D")	225	4	9.671111	-3.218474	18	0.29	0.016111
=HYPERLINK("http://www.godatabase.org/cgi-bin/go.cgi?query=GO:0007155&auto_wild_cards=yes&view=query&action=query&search_constraint=terms","GO:0007155_cell_adhesion")	=HYPERLINK("http://www.ncbi.nih.gov/gquery/gquery.fcgi?term=COL5A1","COL5A1")	428	5	6.355140	-3.124152	19	0.33	0.017368
=HYPERLINK("http://www.godatabase.org/cgi-bin/go.cgi?query=GO:0007155&auto_wild_cards=yes&view=query&action=query&search_constraint=terms","GO:0007155_cell_adhesion")	=HYPERLINK("http://www.ncbi.nih.gov/gquery/gquery.fcgi?term=THBS1","THBS1")	428	5	6.355140	-3.124152	19	0.33	0.017368
=HYPERLINK("http://www.godatabase.org/cgi-bin/go.cgi?query=GO:0007155&auto_wild_cards=yes&view=query&action=query&search_constraint=terms","GO:0007155_cell_adhesion")	=HYPERLINK("http://www.ncbi.nih.gov/gquery/gquery.fcgi?term=BMP1","BMP1")	428	5	6.355140	-3.124152	19	0.33	0.017368
=HYPERLINK("http://www.godatabase.org/cgi-bin/go.cgi?query=GO:0007155&auto_wild_cards=yes&view=query&action=query&search_constraint=terms","GO:0007155_cell_adhesion")	=HYPERLINK("http://www.ncbi.nih.gov/gquery/gquery.fcgi?term=LOXL2","LOXL2")	428	5	6.355140	-3.124152	19	0.33	0.017368
=HYPERLINK("http://www.godatabase.org/cgi-bin/go.cgi?query=GO:0007155&auto_wild_cards=yes&view=query&action=query&search_constraint=terms","GO:0007155_cell_adhesion")	=HYPERLINK("http://www.ncbi.nih.gov/gquery/gquery.fcgi?term=TGFBI","TGFBI")	428	5	6.355140	-3.124152	19	0.33	0.017368
=HYPERLINK("http://www.godatabase.org/cgi-bin/go.cgi?query=GO:0022610&auto_wild_cards=yes&view=query&action=query&search_constraint=terms","GO:0022610_biological_adhesion")	=HYPERLINK("http://www.ncbi.nih.gov/gquery/gquery.fcgi?term=COL5A1","COL5A1")	429	5	6.340326	-3.119519	20	0.33	0.016500
=HYPERLINK("http://www.godatabase.org/cgi-bin/go.cgi?query=GO:0022610&auto_wild_cards=yes&view=query&action=query&search_constraint=terms","GO:0022610_biological_adhesion")	=HYPERLINK("http://www.ncbi.nih.gov/gquery/gquery.fcgi?term=THBS1","THBS1")	429	5	6.340326	-3.119519	20	0.33	0.016500
=HYPERLINK("http://www.godatabase.org/cgi-bin/go.cgi?query=GO:0022610&auto_wild_cards=yes&view=query&action=query&search_constraint=terms","GO:0022610_biological_adhesion")	=HYPERLINK("http://www.ncbi.nih.gov/gquery/gquery.fcgi?term=BMP1","BMP1")	429	5	6.340326	-3.119519	20	0.33	0.016500
=HYPERLINK("http://www.godatabase.org/cgi-bin/go.cgi?query=GO:0022610&auto_wild_cards=yes&view=query&action=query&search_constraint=terms","GO:0022610_biological_adhesion")	=HYPERLINK("http://www.ncbi.nih.gov/gquery/gquery.fcgi?term=LOXL2","LOXL2")	429	5	6.340326	-3.119519	20	0.33	0.016500
=HYPERLINK("http://www.godatabase.org/cgi-bin/go.cgi?query=GO:0022610&auto_wild_cards=yes&view=query&action=query&search_constraint=terms","GO:0022610_biological_adhesion")	=HYPERLINK("http://www.ncbi.nih.gov/gquery/gquery.fcgi?term=TGFBI","TGFBI")	429	5	6.340326	-3.119519	20	0.33	0.016500
=HYPERLINK("http://www.godatabase.org/cgi-bin/go.cgi?query=GO:0008544&auto_wild_cards=yes&view=query&action=query&search_constraint=terms","GO:0008544_epidermis_development")	=HYPERLINK("http://www.ncbi.nih.gov/gquery/gquery.fcgi?term=COL5A1","COL5A1")	104	3	15.692308	-3.086909	21	0.34	0.016190
=HYPERLINK("http://www.godatabase.org/cgi-bin/go.cgi?query=GO:0008544&auto_wild_cards=yes&view=query&action=query&search_constraint=terms","GO:0008544_epidermis_development")	=HYPERLINK("http://www.ncbi.nih.gov/gquery/gquery.fcgi?term=COL1A1","COL1A1")	104	3	15.692308	-3.086909	21	0.34	0.016190
=HYPERLINK("http://www.godatabase.org/cgi-bin/go.cgi?query=GO:0008544&auto_wild_cards=yes&view=query&action=query&search_constraint=terms","GO:0008544_epidermis_development")	=HYPERLINK("http://www.ncbi.nih.gov/gquery/gquery.fcgi?term=COL1A2","COL1A2")	104	3	15.692308	-3.086909	21	0.34	0.016190
=HYPERLINK("http://www.godatabase.org/cgi-bin/go.cgi?query=GO:0007162&auto_wild_cards=yes&view=query&action=query&search_constraint=terms","GO:0007162_negative_regulation_of_cell_adhesion")	=HYPERLINK("http://www.ncbi.nih.gov/gquery/gquery.fcgi?term=THBS1","THBS1")	26	2	41.846154	-3.000298	22	0.46	0.020909
=HYPERLINK("http://www.godatabase.org/cgi-bin/go.cgi?query=GO:0007162&auto_wild_cards=yes&view=query&action=query&search_constraint=terms","GO:0007162_negative_regulation_of_cell_adhesion")	=HYPERLINK("http://www.ncbi.nih.gov/gquery/gquery.fcgi?term=TGFBI","TGFBI")	26	2	41.846154	-3.000298	22	0.46	0.020909
=HYPERLINK("http://www.godatabase.org/cgi-bin/go.cgi?query=GO:0007398&auto_wild_cards=yes&view=query&action=query&search_constraint=terms","GO:0007398_ectoderm_development")	=HYPERLINK("http://www.ncbi.nih.gov/gquery/gquery.fcgi?term=COL5A1","COL5A1")	112	3	14.571429	-2.993290	23	0.46	0.020000
=HYPERLINK("http://www.godatabase.org/cgi-bin/go.cgi?query=GO:0007398&auto_wild_cards=yes&view=query&action=query&search_constraint=terms","GO:0007398_ectoderm_development")	=HYPERLINK("http://www.ncbi.nih.gov/gquery/gquery.fcgi?term=COL1A1","COL1A1")	112	3	14.571429	-2.993290	23	0.46	0.020000
=HYPERLINK("http://www.godatabase.org/cgi-bin/go.cgi?query=GO:0007398&auto_wild_cards=yes&view=query&action=query&search_constraint=terms","GO:0007398_ectoderm_development")	=HYPERLINK("http://www.ncbi.nih.gov/gquery/gquery.fcgi?term=COL1A2","COL1A2")	112	3	14.571429	-2.993290	23	0.46	0.020000
=HYPERLINK("http://www.godatabase.org/cgi-bin/go.cgi?query=GO:0002468&auto_wild_cards=yes&view=query&action=query&search_constraint=terms","GO:0002468_dendritic_cell_antigen_processing_and_presentation")	=HYPERLINK("http://www.ncbi.nih.gov/gquery/gquery.fcgi?term=THBS1","THBS1")	1	1
=HYPERLINK("http://www.godatabase.org/cgi-bin/go.cgi?query=GO:0002577&auto_wild_cards=yes&view=query&action=query&search_constraint=terms","GO:0002577_regulation_of_antigen_processing_and_presentation")	=HYPERLINK("http://www.ncbi.nih.gov/gquery/gquery.fcgi?term=THBS1","THBS1")	1	1
=HYPERLINK("http://www.godatabase.org/cgi-bin/go.cgi?query=GO:0002578&auto_wild_cards=yes&view=query&action=query&search_constraint=terms","GO:0002578_negative_regulation_of_antigen_processing_and_presentation")	=HYPERLINK("http://www.ncbi.nih.gov/gquery/gquery.fcgi?term=THBS1","THBS1")	1	1
=HYPERLINK("http://www.godatabase.org/cgi-bin/go.cgi?query=GO:0002580&auto_wild_cards=yes&view=query&action=query&search_constraint=terms","GO:0002580_regulation_of_antigen_processing_and_presentation_of_peptide_or_polysaccharide_antigen_via_MHC_class_II")	=HYPERLINK("http://www.ncbi.nih.gov/gquery/gquery.fcgi?term=THBS1","THBS1")	1	1
=HYPERLINK("http://www.godatabase.org/cgi-bin/go.cgi?query=GO:0002581&auto_wild_cards=yes&view=query&action=query&search_constraint=terms","GO:0002581_negative_regulation_of_antigen_processing_and_presentation_of_peptide_or_polysaccharide_antigen_via_MHC_class_II")	=HYPERLINK("http://www.ncbi.nih.gov/gquery/gquery.fcgi?term=THBS1","THBS1")	1	1
=HYPERLINK("http://www.godatabase.org/cgi-bin/go.cgi?query=GO:0002604&auto_wild_cards=yes&view=query&action=query&search_constraint=terms","GO:0002604_regulation_of_dendritic_cell_antigen_processing_and_presentation")	=HYPERLINK("http://www.ncbi.nih.gov/gquery/gquery.fcgi?term=THBS1","THBS1")	1	1
=HYPERLINK("http://www.godatabase.org/cgi-bin/go.cgi?query=GO:0002605&auto_wild_cards=yes&view=query&action=query&search_constraint=terms","GO:0002605_negative_regulation_of_dendritic_cell_antigen_processing_and_presentation")	=HYPERLINK("http://www.ncbi.nih.gov/gquery/gquery.fcgi?term=THBS1","THBS1")	1	1
=HYPERLINK("http://www.godatabase.org/cgi-bin/go.cgi?query=GO:0010749&auto_wild_cards=yes&view=query&action=query&search_constraint=terms","GO:0010749_regulation_of_nitric_oxide_mediated_signal_transduction")	=HYPERLINK("http://www.ncbi.nih.gov/gquery/gquery.fcgi?term=THBS1","THBS1")	1	1
=HYPERLINK("http://www.godatabase.org/cgi-bin/go.cgi?query=GO:0010751&auto_wild_cards=yes&view=query&action=query&search_constraint=terms","GO:0010751_negative_regulation_of_nitric_oxide_mediated_signal_transduction")	=HYPERLINK("http://www.ncbi.nih.gov/gquery/gquery.fcgi?term=THBS1","THBS1")	1	1
=HYPERLINK("http://www.godatabase.org/cgi-bin/go.cgi?query=GO:0010752&auto_wild_cards=yes&view=query&action=query&search_constraint=terms","GO:0010752_regulation_of_cGMP-mediated_signaling")	=HYPERLINK("http://www.ncbi.nih.gov/gquery/gquery.fcgi?term=THBS1","THBS1")	1	1
=HYPERLINK("http://www.godatabase.org/cgi-bin/go.cgi?query=GO:0010754&auto_wild_cards=yes&view=query&action=query&search_constraint=terms","GO:0010754_negative_regulation_of_cGMP-mediated_signaling")	=HYPERLINK("http://www.ncbi.nih.gov/gquery/gquery.fcgi?term=THBS1","THBS1")	1	1
=HYPERLINK("http://www.godatabase.org/cgi-bin/go.cgi?query=GO:0010757&auto_wild_cards=yes&view=query&action=query&search_constraint=terms","GO:0010757_negative_regulation_of_plasminogen_activation")	=HYPERLINK("http://www.ncbi.nih.gov/gquery/gquery.fcgi?term=THBS1","THBS1")	1	1
=HYPERLINK("http://www.godatabase.org/cgi-bin/go.cgi?query=GO:0010758&auto_wild_cards=yes&view=query&action=query&search_constraint=terms","GO:0010758_regulation_of_macrophage_chemotaxis")	=HYPERLINK("http://www.ncbi.nih.gov/gquery/gquery.fcgi?term=THBS1","THBS1")	1	1
=HYPERLINK("http://www.godatabase.org/cgi-bin/go.cgi?query=GO:0010759&auto_wild_cards=yes&view=query&action=query&search_constraint=terms","GO:0010759_positive_regulation_of_macrophage_chemotaxis")	=HYPERLINK("http://www.ncbi.nih.gov/gquery/gquery.fcgi?term=THBS1","THBS1")	1	1
=HYPERLINK("http://www.godatabase.org/cgi-bin/go.cgi?query=GO:0018277&auto_wild_cards=yes&view=query&action=query&search_constraint=terms","GO:0018277_protein_amino_acid_deamination")	=HYPERLINK("http://www.ncbi.nih.gov/gquery/gquery.fcgi?term=LOXL1","LOXL1")	1	1
=HYPERLINK("http://www.godatabase.org/cgi-bin/go.cgi?query=GO:0040037&auto_wild_cards=yes&view=query&action=query&search_constraint=terms","GO:0040037_negative_regulation_of_fibroblast_growth_factor_receptor_signaling_pathway")	=HYPERLINK("http://www.ncbi.nih.gov/gquery/gquery.fcgi?term=THBS1","THBS1")	1	1
=HYPERLINK("http://www.godatabase.org/cgi-bin/go.cgi?query=GO:0043652&auto_wild_cards=yes&view=query&action=query&search_constraint=terms","GO:0043652_engulfment_of_apoptotic_cell")	=HYPERLINK("http://www.ncbi.nih.gov/gquery/gquery.fcgi?term=THBS1","THBS1")	1	1
=HYPERLINK("http://www.godatabase.org/cgi-bin/go.cgi?query=GO:0051764&auto_wild_cards=yes&view=query&action=query&search_constraint=terms","GO:0051764_actin_crosslink_formation")	=HYPERLINK("http://www.ncbi.nih.gov/gquery/gquery.fcgi?term=FLNA","FLNA")	1	1
=HYPERLINK("http://www.godatabase.org/cgi-bin/go.cgi?query=GO:0048731&auto_wild_cards=yes&view=query&action=query&search_constraint=terms","GO:0048731_system_development")	=HYPERLINK("http://www.ncbi.nih.gov/gquery/gquery.fcgi?term=ADAM12","ADAM12")	1140	7	3.340351	-2.628596	24	1.09	0.045417
=HYPERLINK("http://www.godatabase.org/cgi-bin/go.cgi?query=GO:0048731&auto_wild_cards=yes&view=query&action=query&search_constraint=terms","GO:0048731_system_development")	=HYPERLINK("http://www.ncbi.nih.gov/gquery/gquery.fcgi?term=COL5A1","COL5A1")	1140	7	3.340351	-2.628596	24	1.09	0.045417
=HYPERLINK("http://www.godatabase.org/cgi-bin/go.cgi?query=GO:0048731&auto_wild_cards=yes&view=query&action=query&search_constraint=terms","GO:0048731_system_development")	=HYPERLINK("http://www.ncbi.nih.gov/gquery/gquery.fcgi?term=THBS1","THBS1")	1140	7	3.340351	-2.628596	24	1.09	0.045417
=HYPERLINK("http://www.godatabase.org/cgi-bin/go.cgi?query=GO:0048731&auto_wild_cards=yes&view=query&action=query&search_constraint=terms","GO:0048731_system_development")	=HYPERLINK("http://www.ncbi.nih.gov/gquery/gquery.fcgi?term=COL1A1","COL1A1")	1140	7	3.340351	-2.628596	24	1.09	0.045417
=HYPERLINK("http://www.godatabase.org/cgi-bin/go.cgi?query=GO:0048731&auto_wild_cards=yes&view=query&action=query&search_constraint=terms","GO:0048731_system_development")	=HYPERLINK("http://www.ncbi.nih.gov/gquery/gquery.fcgi?term=BMP1","BMP1")	1140	7	3.340351	-2.628596	24	1.09	0.045417
=HYPERLINK("http://www.godatabase.org/cgi-bin/go.cgi?query=GO:0048731&auto_wild_cards=yes&view=query&action=query&search_constraint=terms","GO:0048731_system_development")	=HYPERLINK("http://www.ncbi.nih.gov/gquery/gquery.fcgi?term=FBN1","FBN1")	1140	7	3.340351	-2.628596	24	1.09	0.045417
=HYPERLINK("http://www.godatabase.org/cgi-bin/go.cgi?query=GO:0048731&auto_wild_cards=yes&view=query&action=query&search_constraint=terms","GO:0048731_system_development")	=HYPERLINK("http://www.ncbi.nih.gov/gquery/gquery.fcgi?term=COL1A2","COL1A2")	1140	7	3.340351	-2.628596	24	1.09	0.045417
=HYPERLINK("http://www.godatabase.org/cgi-bin/go.cgi?query=GO:0001667&auto_wild_cards=yes&view=query&action=query&search_constraint=terms","GO:0001667_ameboidal_cell_migration")	=HYPERLINK("http://www.ncbi.nih.gov/gquery/gquery.fcgi?term=THBS1","THBS1")	2	1
=HYPERLINK("http://www.godatabase.org/cgi-bin/go.cgi?query=GO:0002504&auto_wild_cards=yes&view=query&action=query&search_constraint=terms","GO:0002504_antigen_processing_and_presentation_of_peptide_or_polysaccharide_antigen_via_MHC_class_II")	=HYPERLINK("http://www.ncbi.nih.gov/gquery/gquery.fcgi?term=THBS1","THBS1")	2	1
=HYPERLINK("http://www.godatabase.org/cgi-bin/go.cgi?query=GO:0002544&auto_wild_cards=yes&view=query&action=query&search_constraint=terms","GO:0002544_chronic_inflammatory_response")	=HYPERLINK("http://www.ncbi.nih.gov/gquery/gquery.fcgi?term=THBS1","THBS1")	2	1
=HYPERLINK("http://www.godatabase.org/cgi-bin/go.cgi?query=GO:0010670&auto_wild_cards=yes&view=query&action=query&search_constraint=terms","GO:0010670_positive_regulation_of_oxygen_and_reactive_oxygen_species_metabolic_process")	=HYPERLINK("http://www.ncbi.nih.gov/gquery/gquery.fcgi?term=THBS1","THBS1")	2	1
=HYPERLINK("http://www.godatabase.org/cgi-bin/go.cgi?query=GO:0010755&auto_wild_cards=yes&view=query&action=query&search_constraint=terms","GO:0010755_regulation_of_plasminogen_activation")	=HYPERLINK("http://www.ncbi.nih.gov/gquery/gquery.fcgi?term=THBS1","THBS1")	2	1
=HYPERLINK("http://www.godatabase.org/cgi-bin/go.cgi?query=GO:0010761&auto_wild_cards=yes&view=query&action=query&search_constraint=terms","GO:0010761_fibroblast_migration")	=HYPERLINK("http://www.ncbi.nih.gov/gquery/gquery.fcgi?term=THBS1","THBS1")	2	1
=HYPERLINK("http://www.godatabase.org/cgi-bin/go.cgi?query=GO:0010762&auto_wild_cards=yes&view=query&action=query&search_constraint=terms","GO:0010762_regulation_of_fibroblast_migration")	=HYPERLINK("http://www.ncbi.nih.gov/gquery/gquery.fcgi?term=THBS1","THBS1")	2	1
=HYPERLINK("http://www.godatabase.org/cgi-bin/go.cgi?query=GO:0010763&auto_wild_cards=yes&view=query&action=query&search_constraint=terms","GO:0010763_positive_regulation_of_fibroblast_migration")	=HYPERLINK("http://www.ncbi.nih.gov/gquery/gquery.fcgi?term=THBS1","THBS1")	2	1
=HYPERLINK("http://www.godatabase.org/cgi-bin/go.cgi?query=GO:0032026&auto_wild_cards=yes&view=query&action=query&search_constraint=terms","GO:0032026_response_to_magnesium_ion")	=HYPERLINK("http://www.ncbi.nih.gov/gquery/gquery.fcgi?term=THBS1","THBS1")	2	1
=HYPERLINK("http://www.godatabase.org/cgi-bin/go.cgi?query=GO:0032914&auto_wild_cards=yes&view=query&action=query&search_constraint=terms","GO:0032914_positive_regulation_of_transforming_growth_factor-beta1_production")	=HYPERLINK("http://www.ncbi.nih.gov/gquery/gquery.fcgi?term=THBS1","THBS1")	2	1
=HYPERLINK("http://www.godatabase.org/cgi-bin/go.cgi?query=GO:0034605&auto_wild_cards=yes&view=query&action=query&search_constraint=terms","GO:0034605_cellular_response_to_heat")	=HYPERLINK("http://www.ncbi.nih.gov/gquery/gquery.fcgi?term=THBS1","THBS1")	2	1
=HYPERLINK("http://www.godatabase.org/cgi-bin/go.cgi?query=GO:0040036&auto_wild_cards=yes&view=query&action=query&search_constraint=terms","GO:0040036_regulation_of_fibroblast_growth_factor_receptor_signaling_pathway")	=HYPERLINK("http://www.ncbi.nih.gov/gquery/gquery.fcgi?term=THBS1","THBS1")	2	1
=HYPERLINK("http://www.godatabase.org/cgi-bin/go.cgi?query=GO:0043277&auto_wild_cards=yes&view=query&action=query&search_constraint=terms","GO:0043277_apoptotic_cell_clearance")	=HYPERLINK("http://www.ncbi.nih.gov/gquery/gquery.fcgi?term=THBS1","THBS1")	2	1
=HYPERLINK("http://www.godatabase.org/cgi-bin/go.cgi?query=GO:0048856&auto_wild_cards=yes&view=query&action=query&search_constraint=terms","GO:0048856_anatomical_structure_development")	=HYPERLINK("http://www.ncbi.nih.gov/gquery/gquery.fcgi?term=ADAM12","ADAM12")	1289	7	2.954228	-2.316784	25	2.08	0.083200
=HYPERLINK("http://www.godatabase.org/cgi-bin/go.cgi?query=GO:0048856&auto_wild_cards=yes&view=query&action=query&search_constraint=terms","GO:0048856_anatomical_structure_development")	=HYPERLINK("http://www.ncbi.nih.gov/gquery/gquery.fcgi?term=COL5A1","COL5A1")	1289	7	2.954228	-2.316784	25	2.08	0.083200
=HYPERLINK("http://www.godatabase.org/cgi-bin/go.cgi?query=GO:0048856&auto_wild_cards=yes&view=query&action=query&search_constraint=terms","GO:0048856_anatomical_structure_development")	=HYPERLINK("http://www.ncbi.nih.gov/gquery/gquery.fcgi?term=THBS1","THBS1")	1289	7	2.954228	-2.316784	25	2.08	0.083200
=HYPERLINK("http://www.godatabase.org/cgi-bin/go.cgi?query=GO:0048856&auto_wild_cards=yes&view=query&action=query&search_constraint=terms","GO:0048856_anatomical_structure_development")	=HYPERLINK("http://www.ncbi.nih.gov/gquery/gquery.fcgi?term=BMP1","BMP1")	1289	7	2.954228	-2.316784	25	2.08	0.083200
=HYPERLINK("http://www.godatabase.org/cgi-bin/go.cgi?query=GO:0048856&auto_wild_cards=yes&view=query&action=query&search_constraint=terms","GO:0048856_anatomical_structure_development")	=HYPERLINK("http://www.ncbi.nih.gov/gquery/gquery.fcgi?term=COL1A1","COL1A1")	1289	7	2.954228	-2.316784	25	2.08	0.083200
=HYPERLINK("http://www.godatabase.org/cgi-bin/go.cgi?query=GO:0048856&auto_wild_cards=yes&view=query&action=query&search_constraint=terms","GO:0048856_anatomical_structure_development")	=HYPERLINK("http://www.ncbi.nih.gov/gquery/gquery.fcgi?term=FBN1","FBN1")	1289	7	2.954228	-2.316784	25	2.08	0.083200
=HYPERLINK("http://www.godatabase.org/cgi-bin/go.cgi?query=GO:0048856&auto_wild_cards=yes&view=query&action=query&search_constraint=terms","GO:0048856_anatomical_structure_development")	=HYPERLINK("http://www.ncbi.nih.gov/gquery/gquery.fcgi?term=COL1A2","COL1A2")	1289	7	2.954228	-2.316784	25	2.08	0.083200
=HYPERLINK("http://www.godatabase.org/cgi-bin/go.cgi?query=GO:0030155&auto_wild_cards=yes&view=query&action=query&search_constraint=terms","GO:0030155_regulation_of_cell_adhesion")	=HYPERLINK("http://www.ncbi.nih.gov/gquery/gquery.fcgi?term=THBS1","THBS1")	61	2	17.836066	-2.265859	27	2.26	0.083704
=HYPERLINK("http://www.godatabase.org/cgi-bin/go.cgi?query=GO:0030155&auto_wild_cards=yes&view=query&action=query&search_constraint=terms","GO:0030155_regulation_of_cell_adhesion")	=HYPERLINK("http://www.ncbi.nih.gov/gquery/gquery.fcgi?term=TGFBI","TGFBI")	61	2	17.836066	-2.265859	27	2.26	0.083704
=HYPERLINK("http://www.godatabase.org/cgi-bin/go.cgi?query=GO:0048729&auto_wild_cards=yes&view=query&action=query&search_constraint=terms","GO:0048729_tissue_morphogenesis")	=HYPERLINK("http://www.ncbi.nih.gov/gquery/gquery.fcgi?term=COL1A1","COL1A1")	61	2	17.836066	-2.265859	27	2.26	0.083704
=HYPERLINK("http://www.godatabase.org/cgi-bin/go.cgi?query=GO:0048729&auto_wild_cards=yes&view=query&action=query&search_constraint=terms","GO:0048729_tissue_morphogenesis")	=HYPERLINK("http://www.ncbi.nih.gov/gquery/gquery.fcgi?term=COL1A2","COL1A2")	61	2	17.836066	-2.265859	27	2.26	0.083704
=HYPERLINK("http://www.godatabase.org/cgi-bin/go.cgi?query=GO:0032695&auto_wild_cards=yes&view=query&action=query&search_constraint=terms","GO:0032695_negative_regulation_of_interleukin-12_production")	=HYPERLINK("http://www.ncbi.nih.gov/gquery/gquery.fcgi?term=THBS1","THBS1")	3	1
=HYPERLINK("http://www.godatabase.org/cgi-bin/go.cgi?query=GO:0032905&auto_wild_cards=yes&view=query&action=query&search_constraint=terms","GO:0032905_transforming_growth_factor-beta1_production")	=HYPERLINK("http://www.ncbi.nih.gov/gquery/gquery.fcgi?term=THBS1","THBS1")	3	1
=HYPERLINK("http://www.godatabase.org/cgi-bin/go.cgi?query=GO:0032908&auto_wild_cards=yes&view=query&action=query&search_constraint=terms","GO:0032908_regulation_of_transforming_growth_factor-beta1_production")	=HYPERLINK("http://www.ncbi.nih.gov/gquery/gquery.fcgi?term=THBS1","THBS1")	3	1
=HYPERLINK("http://www.godatabase.org/cgi-bin/go.cgi?query=GO:0034505&auto_wild_cards=yes&view=query&action=query&search_constraint=terms","GO:0034505_tooth_mineralization")	=HYPERLINK("http://www.ncbi.nih.gov/gquery/gquery.fcgi?term=COL1A1","COL1A1")	3	1
=HYPERLINK("http://www.godatabase.org/cgi-bin/go.cgi?query=GO:0045112&auto_wild_cards=yes&view=query&action=query&search_constraint=terms","GO:0045112_integrin_biosynthetic_process")	=HYPERLINK("http://www.ncbi.nih.gov/gquery/gquery.fcgi?term=COL5A1","COL5A1")	3	1
=HYPERLINK("http://www.godatabase.org/cgi-bin/go.cgi?query=GO:0051918&auto_wild_cards=yes&view=query&action=query&search_constraint=terms","GO:0051918_negative_regulation_of_fibrinolysis")	=HYPERLINK("http://www.ncbi.nih.gov/gquery/gquery.fcgi?term=THBS1","THBS1")	3	1
=HYPERLINK("http://www.godatabase.org/cgi-bin/go.cgi?query=GO:0016043&auto_wild_cards=yes&view=query&action=query&search_constraint=terms","GO:0016043_cellular_component_organization")	=HYPERLINK("http://www.ncbi.nih.gov/gquery/gquery.fcgi?term=ADAM12","ADAM12")	1366	7	2.787701	-2.172691	28	2.82	0.100714
=HYPERLINK("http://www.godatabase.org/cgi-bin/go.cgi?query=GO:0016043&auto_wild_cards=yes&view=query&action=query&search_constraint=terms","GO:0016043_cellular_component_organization")	=HYPERLINK("http://www.ncbi.nih.gov/gquery/gquery.fcgi?term=THBS1","THBS1")	1366	7	2.787701	-2.172691	28	2.82	0.100714
=HYPERLINK("http://www.godatabase.org/cgi-bin/go.cgi?query=GO:0016043&auto_wild_cards=yes&view=query&action=query&search_constraint=terms","GO:0016043_cellular_component_organization")	=HYPERLINK("http://www.ncbi.nih.gov/gquery/gquery.fcgi?term=COL5A1","COL5A1")	1366	7	2.787701	-2.172691	28	2.82	0.100714
=HYPERLINK("http://www.godatabase.org/cgi-bin/go.cgi?query=GO:0016043&auto_wild_cards=yes&view=query&action=query&search_constraint=terms","GO:0016043_cellular_component_organization")	=HYPERLINK("http://www.ncbi.nih.gov/gquery/gquery.fcgi?term=COL1A1","COL1A1")	1366	7	2.787701	-2.172691	28	2.82	0.100714
=HYPERLINK("http://www.godatabase.org/cgi-bin/go.cgi?query=GO:0016043&auto_wild_cards=yes&view=query&action=query&search_constraint=terms","GO:0016043_cellular_component_organization")	=HYPERLINK("http://www.ncbi.nih.gov/gquery/gquery.fcgi?term=FLNA","FLNA")	1366	7	2.787701	-2.172691	28	2.82	0.100714
=HYPERLINK("http://www.godatabase.org/cgi-bin/go.cgi?query=GO:0016043&auto_wild_cards=yes&view=query&action=query&search_constraint=terms","GO:0016043_cellular_component_organization")	=HYPERLINK("http://www.ncbi.nih.gov/gquery/gquery.fcgi?term=COL1A2","COL1A2")	1366	7	2.787701	-2.172691	28	2.82	0.100714
=HYPERLINK("http://www.godatabase.org/cgi-bin/go.cgi?query=GO:0016043&auto_wild_cards=yes&view=query&action=query&search_constraint=terms","GO:0016043_cellular_component_organization")	=HYPERLINK("http://www.ncbi.nih.gov/gquery/gquery.fcgi?term=SEC24D","SEC24D")	1366	7	2.787701	-2.172691	28	2.82	0.100714
=HYPERLINK("http://www.godatabase.org/cgi-bin/go.cgi?query=GO:0007275&auto_wild_cards=yes&view=query&action=query&search_constraint=terms","GO:0007275_multicellular_organismal_development")	=HYPERLINK("http://www.ncbi.nih.gov/gquery/gquery.fcgi?term=ADAM12","ADAM12")	1372	7	2.775510	-2.161895	29	2.84	0.097931
=HYPERLINK("http://www.godatabase.org/cgi-bin/go.cgi?query=GO:0007275&auto_wild_cards=yes&view=query&action=query&search_constraint=terms","GO:0007275_multicellular_organismal_development")	=HYPERLINK("http://www.ncbi.nih.gov/gquery/gquery.fcgi?term=COL5A1","COL5A1")	1372	7	2.775510	-2.161895	29	2.84	0.097931
=HYPERLINK("http://www.godatabase.org/cgi-bin/go.cgi?query=GO:0007275&auto_wild_cards=yes&view=query&action=query&search_constraint=terms","GO:0007275_multicellular_organismal_development")	=HYPERLINK("http://www.ncbi.nih.gov/gquery/gquery.fcgi?term=THBS1","THBS1")	1372	7	2.775510	-2.161895	29	2.84	0.097931
=HYPERLINK("http://www.godatabase.org/cgi-bin/go.cgi?query=GO:0007275&auto_wild_cards=yes&view=query&action=query&search_constraint=terms","GO:0007275_multicellular_organismal_development")	=HYPERLINK("http://www.ncbi.nih.gov/gquery/gquery.fcgi?term=BMP1","BMP1")	1372	7	2.775510	-2.161895	29	2.84	0.097931
=HYPERLINK("http://www.godatabase.org/cgi-bin/go.cgi?query=GO:0007275&auto_wild_cards=yes&view=query&action=query&search_constraint=terms","GO:0007275_multicellular_organismal_development")	=HYPERLINK("http://www.ncbi.nih.gov/gquery/gquery.fcgi?term=COL1A1","COL1A1")	1372	7	2.775510	-2.161895	29	2.84	0.097931
=HYPERLINK("http://www.godatabase.org/cgi-bin/go.cgi?query=GO:0007275&auto_wild_cards=yes&view=query&action=query&search_constraint=terms","GO:0007275_multicellular_organismal_development")	=HYPERLINK("http://www.ncbi.nih.gov/gquery/gquery.fcgi?term=FBN1","FBN1")	1372	7	2.775510	-2.161895	29	2.84	0.097931
=HYPERLINK("http://www.godatabase.org/cgi-bin/go.cgi?query=GO:0007275&auto_wild_cards=yes&view=query&action=query&search_constraint=terms","GO:0007275_multicellular_organismal_development")	=HYPERLINK("http://www.ncbi.nih.gov/gquery/gquery.fcgi?term=COL1A2","COL1A2")	1372	7	2.775510	-2.161895	29	2.84	0.097931
=HYPERLINK("http://www.godatabase.org/cgi-bin/go.cgi?query=GO:0001502&auto_wild_cards=yes&view=query&action=query&search_constraint=terms","GO:0001502_cartilage_condensation")	=HYPERLINK("http://www.ncbi.nih.gov/gquery/gquery.fcgi?term=BMP1","BMP1")	4	1
=HYPERLINK("http://www.godatabase.org/cgi-bin/go.cgi?query=GO:0002040&auto_wild_cards=yes&view=query&action=query&search_constraint=terms","GO:0002040_sprouting_angiogenesis")	=HYPERLINK("http://www.ncbi.nih.gov/gquery/gquery.fcgi?term=THBS1","THBS1")	4	1
=HYPERLINK("http://www.godatabase.org/cgi-bin/go.cgi?query=GO:0007195&auto_wild_cards=yes&view=query&action=query&search_constraint=terms","GO:0007195_inhibition_of_adenylate_cyclase_activity_by_dopamine_receptor_signaling_pathway")	=HYPERLINK("http://www.ncbi.nih.gov/gquery/gquery.fcgi?term=FLNA","FLNA")	4	1
=HYPERLINK("http://www.godatabase.org/cgi-bin/go.cgi?query=GO:0007520&auto_wild_cards=yes&view=query&action=query&search_constraint=terms","GO:0007520_myoblast_fusion")	=HYPERLINK("http://www.ncbi.nih.gov/gquery/gquery.fcgi?term=ADAM12","ADAM12")	4	1
=HYPERLINK("http://www.godatabase.org/cgi-bin/go.cgi?query=GO:0010746&auto_wild_cards=yes&view=query&action=query&search_constraint=terms","GO:0010746_regulation_of_plasma_membrane_long-chain_fatty_acid_transport")	=HYPERLINK("http://www.ncbi.nih.gov/gquery/gquery.fcgi?term=THBS1","THBS1")	4	1
=HYPERLINK("http://www.godatabase.org/cgi-bin/go.cgi?query=GO:0010748&auto_wild_cards=yes&view=query&action=query&search_constraint=terms","GO:0010748_negative_regulation_of_plasma_membrane_long-chain_fatty_acid_transport")	=HYPERLINK("http://www.ncbi.nih.gov/gquery/gquery.fcgi?term=THBS1","THBS1")	4	1
=HYPERLINK("http://www.godatabase.org/cgi-bin/go.cgi?query=GO:0032891&auto_wild_cards=yes&view=query&action=query&search_constraint=terms","GO:0032891_negative_regulation_of_organic_acid_transport")	=HYPERLINK("http://www.ncbi.nih.gov/gquery/gquery.fcgi?term=THBS1","THBS1")	4	1
=HYPERLINK("http://www.godatabase.org/cgi-bin/go.cgi?query=GO:0034394&auto_wild_cards=yes&view=query&action=query&search_constraint=terms","GO:0034394_protein_localization_at_cell_surface")	=HYPERLINK("http://www.ncbi.nih.gov/gquery/gquery.fcgi?term=FLNA","FLNA")	4	1
=HYPERLINK("http://www.godatabase.org/cgi-bin/go.cgi?query=GO:0035313&auto_wild_cards=yes&view=query&action=query&search_constraint=terms","GO:0035313_wound_healing__spreading_of_epidermal_cells")	=HYPERLINK("http://www.ncbi.nih.gov/gquery/gquery.fcgi?term=COL5A1","COL5A1")	4	1
=HYPERLINK("http://www.godatabase.org/cgi-bin/go.cgi?query=GO:0043032&auto_wild_cards=yes&view=query&action=query&search_constraint=terms","GO:0043032_positive_regulation_of_macrophage_activation")	=HYPERLINK("http://www.ncbi.nih.gov/gquery/gquery.fcgi?term=THBS1","THBS1")	4	1
=HYPERLINK("http://www.godatabase.org/cgi-bin/go.cgi?query=GO:0043113&auto_wild_cards=yes&view=query&action=query&search_constraint=terms","GO:0043113_receptor_clustering")	=HYPERLINK("http://www.ncbi.nih.gov/gquery/gquery.fcgi?term=FLNA","FLNA")	4	1
=HYPERLINK("http://www.godatabase.org/cgi-bin/go.cgi?query=GO:0051895&auto_wild_cards=yes&view=query&action=query&search_constraint=terms","GO:0051895_negative_regulation_of_focal_adhesion_formation")	=HYPERLINK("http://www.ncbi.nih.gov/gquery/gquery.fcgi?term=THBS1","THBS1")	4	1
=HYPERLINK("http://www.godatabase.org/cgi-bin/go.cgi?query=GO:0007179&auto_wild_cards=yes&view=query&action=query&search_constraint=terms","GO:0007179_transforming_growth_factor_beta_receptor_signaling_pathway")	=HYPERLINK("http://www.ncbi.nih.gov/gquery/gquery.fcgi?term=THBS1","THBS1")	72	2	15.111111	-2.125813	30	3.06	0.102000
=HYPERLINK("http://www.godatabase.org/cgi-bin/go.cgi?query=GO:0007179&auto_wild_cards=yes&view=query&action=query&search_constraint=terms","GO:0007179_transforming_growth_factor_beta_receptor_signaling_pathway")	=HYPERLINK("http://www.ncbi.nih.gov/gquery/gquery.fcgi?term=COL1A2","COL1A2")	72	2	15.111111	-2.125813	30	3.06	0.102000
=HYPERLINK("http://www.godatabase.org/cgi-bin/go.cgi?query=GO:0051051&auto_wild_cards=yes&view=query&action=query&search_constraint=terms","GO:0051051_negative_regulation_of_transport")	=HYPERLINK("http://www.ncbi.nih.gov/gquery/gquery.fcgi?term=THBS1","THBS1")	76	2	14.315789	-2.080369	31	3.49	0.112581
=HYPERLINK("http://www.godatabase.org/cgi-bin/go.cgi?query=GO:0051051&auto_wild_cards=yes&view=query&action=query&search_constraint=terms","GO:0051051_negative_regulation_of_transport")	=HYPERLINK("http://www.ncbi.nih.gov/gquery/gquery.fcgi?term=FLNA","FLNA")	76	2	14.315789	-2.080369	31	3.49	0.112581
=HYPERLINK("http://www.godatabase.org/cgi-bin/go.cgi?query=GO:0000768&auto_wild_cards=yes&view=query&action=query&search_constraint=terms","GO:0000768_syncytium_formation_by_plasma_membrane_fusion")	=HYPERLINK("http://www.ncbi.nih.gov/gquery/gquery.fcgi?term=ADAM12","ADAM12")	5	1	108.800000	-2.038119	38	6.56	0.172632
=HYPERLINK("http://www.godatabase.org/cgi-bin/go.cgi?query=GO:0015911&auto_wild_cards=yes&view=query&action=query&search_constraint=terms","GO:0015911_plasma_membrane_long-chain_fatty_acid_transport")	=HYPERLINK("http://www.ncbi.nih.gov/gquery/gquery.fcgi?term=THBS1","THBS1")	5	1	108.800000	-2.038119	38	6.56	0.172632
=HYPERLINK("http://www.godatabase.org/cgi-bin/go.cgi?query=GO:0030194&auto_wild_cards=yes&view=query&action=query&search_constraint=terms","GO:0030194_positive_regulation_of_blood_coagulation")	=HYPERLINK("http://www.ncbi.nih.gov/gquery/gquery.fcgi?term=THBS1","THBS1")	5	1	108.800000	-2.038119	38	6.56	0.172632
=HYPERLINK("http://www.godatabase.org/cgi-bin/go.cgi?query=GO:0031639&auto_wild_cards=yes&view=query&action=query&search_constraint=terms","GO:0031639_plasminogen_activation")	=HYPERLINK("http://www.ncbi.nih.gov/gquery/gquery.fcgi?term=THBS1","THBS1")	5	1	108.800000	-2.038119	38	6.56	0.172632
=HYPERLINK("http://www.godatabase.org/cgi-bin/go.cgi?query=GO:0032570&auto_wild_cards=yes&view=query&action=query&search_constraint=terms","GO:0032570_response_to_progesterone_stimulus")	=HYPERLINK("http://www.ncbi.nih.gov/gquery/gquery.fcgi?term=THBS1","THBS1")	5	1	108.800000	-2.038119	38	6.56	0.172632
=HYPERLINK("http://www.godatabase.org/cgi-bin/go.cgi?query=GO:0050820&auto_wild_cards=yes&view=query&action=query&search_constraint=terms","GO:0050820_positive_regulation_of_coagulation")	=HYPERLINK("http://www.ncbi.nih.gov/gquery/gquery.fcgi?term=THBS1","THBS1")	5	1	108.800000	-2.038119	38	6.56	0.172632
=HYPERLINK("http://www.godatabase.org/cgi-bin/go.cgi?query=GO:0051893&auto_wild_cards=yes&view=query&action=query&search_constraint=terms","GO:0051893_regulation_of_focal_adhesion_formation")	=HYPERLINK("http://www.ncbi.nih.gov/gquery/gquery.fcgi?term=THBS1","THBS1")	5	1	108.800000	-2.038119	38	6.56	0.172632
=HYPERLINK("http://www.godatabase.org/cgi-bin/go.cgi?query=GO:0019935&auto_wild_cards=yes&view=query&action=query&search_constraint=terms","GO:0019935_cyclic-nucleotide-mediated_signaling")	=HYPERLINK("http://www.ncbi.nih.gov/gquery/gquery.fcgi?term=THBS1","THBS1")	82	2	13.268293	-2.016706	39	6.79	0.174103
=HYPERLINK("http://www.godatabase.org/cgi-bin/go.cgi?query=GO:0019935&auto_wild_cards=yes&view=query&action=query&search_constraint=terms","GO:0019935_cyclic-nucleotide-mediated_signaling")	=HYPERLINK("http://www.ncbi.nih.gov/gquery/gquery.fcgi?term=FLNA","FLNA")	82	2	13.268293	-2.016706	39	6.79	0.174103
=HYPERLINK("http://www.godatabase.org/cgi-bin/go.cgi?query=GO:0007167&auto_wild_cards=yes&view=query&action=query&search_constraint=terms","GO:0007167_enzyme_linked_receptor_protein_signaling_pathway")	=HYPERLINK("http://www.ncbi.nih.gov/gquery/gquery.fcgi?term=THBS1","THBS1")	258	3	6.325581	-1.969697	40	6.93	0.173250
=HYPERLINK("http://www.godatabase.org/cgi-bin/go.cgi?query=GO:0007167&auto_wild_cards=yes&view=query&action=query&search_constraint=terms","GO:0007167_enzyme_linked_receptor_protein_signaling_pathway")	=HYPERLINK("http://www.ncbi.nih.gov/gquery/gquery.fcgi?term=FLNA","FLNA")	258	3	6.325581	-1.969697	40	6.93	0.173250
=HYPERLINK("http://www.godatabase.org/cgi-bin/go.cgi?query=GO:0007167&auto_wild_cards=yes&view=query&action=query&search_constraint=terms","GO:0007167_enzyme_linked_receptor_protein_signaling_pathway")	=HYPERLINK("http://www.ncbi.nih.gov/gquery/gquery.fcgi?term=COL1A2","COL1A2")	258	3	6.325581	-1.969697	40	6.93	0.173250
=HYPERLINK("http://www.godatabase.org/cgi-bin/go.cgi?query=GO:0006911&auto_wild_cards=yes&view=query&action=query&search_constraint=terms","GO:0006911_phagocytosis__engulfment")	=HYPERLINK("http://www.ncbi.nih.gov/gquery/gquery.fcgi?term=THBS1","THBS1")	6	1	90.666667	-1.959311	48	9.89	0.206042
=HYPERLINK("http://www.godatabase.org/cgi-bin/go.cgi?query=GO:0006949&auto_wild_cards=yes&view=query&action=query&search_constraint=terms","GO:0006949_syncytium_formation")	=HYPERLINK("http://www.ncbi.nih.gov/gquery/gquery.fcgi?term=ADAM12","ADAM12")	6	1	90.666667	-1.959311	48	9.89	0.206042
=HYPERLINK("http://www.godatabase.org/cgi-bin/go.cgi?query=GO:0007212&auto_wild_cards=yes&view=query&action=query&search_constraint=terms","GO:0007212_dopamine_receptor_signaling_pathway")	=HYPERLINK("http://www.ncbi.nih.gov/gquery/gquery.fcgi?term=FLNA","FLNA")	6	1	90.666667	-1.959311	48	9.89	0.206042
=HYPERLINK("http://www.godatabase.org/cgi-bin/go.cgi?query=GO:0032890&auto_wild_cards=yes&view=query&action=query&search_constraint=terms","GO:0032890_regulation_of_organic_acid_transport")	=HYPERLINK("http://www.ncbi.nih.gov/gquery/gquery.fcgi?term=THBS1","THBS1")	6	1	90.666667	-1.959311	48	9.89	0.206042
=HYPERLINK("http://www.godatabase.org/cgi-bin/go.cgi?query=GO:0043206&auto_wild_cards=yes&view=query&action=query&search_constraint=terms","GO:0043206_fibril_organization")	=HYPERLINK("http://www.ncbi.nih.gov/gquery/gquery.fcgi?term=COL5A1","COL5A1")	6	1	90.666667	-1.959311	48	9.89	0.206042
=HYPERLINK("http://www.godatabase.org/cgi-bin/go.cgi?query=GO:0043536&auto_wild_cards=yes&view=query&action=query&search_constraint=terms","GO:0043536_positive_regulation_of_blood_vessel_endothelial_cell_migration")	=HYPERLINK("http://www.ncbi.nih.gov/gquery/gquery.fcgi?term=THBS1","THBS1")	6	1	90.666667	-1.959311	48	9.89	0.206042
=HYPERLINK("http://www.godatabase.org/cgi-bin/go.cgi?query=GO:0051917&auto_wild_cards=yes&view=query&action=query&search_constraint=terms","GO:0051917_regulation_of_fibrinolysis")	=HYPERLINK("http://www.ncbi.nih.gov/gquery/gquery.fcgi?term=THBS1","THBS1")	6	1	90.666667	-1.959311	48	9.89	0.206042
=HYPERLINK("http://www.godatabase.org/cgi-bin/go.cgi?query=GO:0070613&auto_wild_cards=yes&view=query&action=query&search_constraint=terms","GO:0070613_regulation_of_protein_processing")	=HYPERLINK("http://www.ncbi.nih.gov/gquery/gquery.fcgi?term=THBS1","THBS1")	6	1	90.666667	-1.959311	48	9.89	0.206042
=HYPERLINK("http://www.godatabase.org/cgi-bin/go.cgi?query=GO:0032502&auto_wild_cards=yes&view=query&action=query&search_constraint=terms","GO:0032502_developmental_process")	=HYPERLINK("http://www.ncbi.nih.gov/gquery/gquery.fcgi?term=ADAM12","ADAM12")	1919	8	2.267848	-1.927402	49	10.2	0.208163
=HYPERLINK("http://www.godatabase.org/cgi-bin/go.cgi?query=GO:0032502&auto_wild_cards=yes&view=query&action=query&search_constraint=terms","GO:0032502_developmental_process")	=HYPERLINK("http://www.ncbi.nih.gov/gquery/gquery.fcgi?term=COL5A1","COL5A1")	1919	8	2.267848	-1.927402	49	10.2	0.208163
=HYPERLINK("http://www.godatabase.org/cgi-bin/go.cgi?query=GO:0032502&auto_wild_cards=yes&view=query&action=query&search_constraint=terms","GO:0032502_developmental_process")	=HYPERLINK("http://www.ncbi.nih.gov/gquery/gquery.fcgi?term=THBS1","THBS1")	1919	8	2.267848	-1.927402	49	10.2	0.208163
=HYPERLINK("http://www.godatabase.org/cgi-bin/go.cgi?query=GO:0032502&auto_wild_cards=yes&view=query&action=query&search_constraint=terms","GO:0032502_developmental_process")	=HYPERLINK("http://www.ncbi.nih.gov/gquery/gquery.fcgi?term=BMP1","BMP1")	1919	8	2.267848	-1.927402	49	10.2	0.208163
=HYPERLINK("http://www.godatabase.org/cgi-bin/go.cgi?query=GO:0032502&auto_wild_cards=yes&view=query&action=query&search_constraint=terms","GO:0032502_developmental_process")	=HYPERLINK("http://www.ncbi.nih.gov/gquery/gquery.fcgi?term=COL1A1","COL1A1")	1919	8	2.267848	-1.927402	49	10.2	0.208163
=HYPERLINK("http://www.godatabase.org/cgi-bin/go.cgi?query=GO:0032502&auto_wild_cards=yes&view=query&action=query&search_constraint=terms","GO:0032502_developmental_process")	=HYPERLINK("http://www.ncbi.nih.gov/gquery/gquery.fcgi?term=LOXL2","LOXL2")	1919	8	2.267848	-1.927402	49	10.2	0.208163
=HYPERLINK("http://www.godatabase.org/cgi-bin/go.cgi?query=GO:0032502&auto_wild_cards=yes&view=query&action=query&search_constraint=terms","GO:0032502_developmental_process")	=HYPERLINK("http://www.ncbi.nih.gov/gquery/gquery.fcgi?term=FBN1","FBN1")	1919	8	2.267848	-1.927402	49	10.2	0.208163
=HYPERLINK("http://www.godatabase.org/cgi-bin/go.cgi?query=GO:0032502&auto_wild_cards=yes&view=query&action=query&search_constraint=terms","GO:0032502_developmental_process")	=HYPERLINK("http://www.ncbi.nih.gov/gquery/gquery.fcgi?term=COL1A2","COL1A2")	1919	8	2.267848	-1.927402	49	10.2	0.208163
=HYPERLINK("http://www.godatabase.org/cgi-bin/go.cgi?query=GO:0007178&auto_wild_cards=yes&view=query&action=query&search_constraint=terms","GO:0007178_transmembrane_receptor_protein_serine_threonine_kinase_signaling_pathway")	=HYPERLINK("http://www.ncbi.nih.gov/gquery/gquery.fcgi?term=THBS1","THBS1")	92	2	11.826087	-1.920775	50	10.26	0.205200
=HYPERLINK("http://www.godatabase.org/cgi-bin/go.cgi?query=GO:0007178&auto_wild_cards=yes&view=query&action=query&search_constraint=terms","GO:0007178_transmembrane_receptor_protein_serine_threonine_kinase_signaling_pathway")	=HYPERLINK("http://www.ncbi.nih.gov/gquery/gquery.fcgi?term=COL1A2","COL1A2")	92	2	11.826087	-1.920775	50	10.26	0.205200
=HYPERLINK("http://www.godatabase.org/cgi-bin/go.cgi?query=GO:0001953&auto_wild_cards=yes&view=query&action=query&search_constraint=terms","GO:0001953_negative_regulation_of_cell-matrix_adhesion")	=HYPERLINK("http://www.ncbi.nih.gov/gquery/gquery.fcgi?term=THBS1","THBS1")	7	1	77.714286	-1.892736	57	12.9	0.226316
=HYPERLINK("http://www.godatabase.org/cgi-bin/go.cgi?query=GO:0010812&auto_wild_cards=yes&view=query&action=query&search_constraint=terms","GO:0010812_negative_regulation_of_cell-substrate_adhesion")	=HYPERLINK("http://www.ncbi.nih.gov/gquery/gquery.fcgi?term=THBS1","THBS1")	7	1	77.714286	-1.892736	57	12.9	0.226316
=HYPERLINK("http://www.godatabase.org/cgi-bin/go.cgi?query=GO:0014902&auto_wild_cards=yes&view=query&action=query&search_constraint=terms","GO:0014902_myotube_differentiation")	=HYPERLINK("http://www.ncbi.nih.gov/gquery/gquery.fcgi?term=ADAM12","ADAM12")	7	1	77.714286	-1.892736	57	12.9	0.226316
=HYPERLINK("http://www.godatabase.org/cgi-bin/go.cgi?query=GO:0019934&auto_wild_cards=yes&view=query&action=query&search_constraint=terms","GO:0019934_cGMP-mediated_signaling")	=HYPERLINK("http://www.ncbi.nih.gov/gquery/gquery.fcgi?term=THBS1","THBS1")	7	1	77.714286	-1.892736	57	12.9	0.226316
=HYPERLINK("http://www.godatabase.org/cgi-bin/go.cgi?query=GO:0031638&auto_wild_cards=yes&view=query&action=query&search_constraint=terms","GO:0031638_zymogen_activation")	=HYPERLINK("http://www.ncbi.nih.gov/gquery/gquery.fcgi?term=THBS1","THBS1")	7	1	77.714286	-1.892736	57	12.9	0.226316
=HYPERLINK("http://www.godatabase.org/cgi-bin/go.cgi?query=GO:0043537&auto_wild_cards=yes&view=query&action=query&search_constraint=terms","GO:0043537_negative_regulation_of_blood_vessel_endothelial_cell_migration")	=HYPERLINK("http://www.ncbi.nih.gov/gquery/gquery.fcgi?term=THBS1","THBS1")	7	1	77.714286	-1.892736	57	12.9	0.226316
=HYPERLINK("http://www.godatabase.org/cgi-bin/go.cgi?query=GO:0080010&auto_wild_cards=yes&view=query&action=query&search_constraint=terms","GO:0080010_regulation_of_oxygen_and_reactive_oxygen_species_metabolic_process")	=HYPERLINK("http://www.ncbi.nih.gov/gquery/gquery.fcgi?term=THBS1","THBS1")	7	1	77.714286	-1.892736	57	12.9	0.226316
=HYPERLINK("http://www.godatabase.org/cgi-bin/go.cgi?query=GO:0051248&auto_wild_cards=yes&view=query&action=query&search_constraint=terms","GO:0051248_negative_regulation_of_protein_metabolic_process")	=HYPERLINK("http://www.ncbi.nih.gov/gquery/gquery.fcgi?term=THBS1","THBS1")	96	2	11.333333	-1.885448	58	13.03	0.224655
=HYPERLINK("http://www.godatabase.org/cgi-bin/go.cgi?query=GO:0051248&auto_wild_cards=yes&view=query&action=query&search_constraint=terms","GO:0051248_negative_regulation_of_protein_metabolic_process")	=HYPERLINK("http://www.ncbi.nih.gov/gquery/gquery.fcgi?term=FLNA","FLNA")	96	2	11.333333	-1.885448	58	13.03	0.224655
=HYPERLINK("http://www.godatabase.org/cgi-bin/go.cgi?query=GO:0042060&auto_wild_cards=yes&view=query&action=query&search_constraint=terms","GO:0042060_wound_healing")	=HYPERLINK("http://www.ncbi.nih.gov/gquery/gquery.fcgi?term=COL5A1","COL5A1")	98	2	11.102041	-1.868364	59	13.22	0.224068
=HYPERLINK("http://www.godatabase.org/cgi-bin/go.cgi?query=GO:0042060&auto_wild_cards=yes&view=query&action=query&search_constraint=terms","GO:0042060_wound_healing")	=HYPERLINK("http://www.ncbi.nih.gov/gquery/gquery.fcgi?term=THBS1","THBS1")	98	2	11.102041	-1.868364	59	13.22	0.224068
=HYPERLINK("http://www.godatabase.org/cgi-bin/go.cgi?query=GO:0002688&auto_wild_cards=yes&view=query&action=query&search_constraint=terms","GO:0002688_regulation_of_leukocyte_chemotaxis")	=HYPERLINK("http://www.ncbi.nih.gov/gquery/gquery.fcgi?term=THBS1","THBS1")	8	1	68.000000	-1.835117	62	15.97	0.257581
=HYPERLINK("http://www.godatabase.org/cgi-bin/go.cgi?query=GO:0002690&auto_wild_cards=yes&view=query&action=query&search_constraint=terms","GO:0002690_positive_regulation_of_leukocyte_chemotaxis")	=HYPERLINK("http://www.ncbi.nih.gov/gquery/gquery.fcgi?term=THBS1","THBS1")	8	1	68.000000	-1.835117	62	15.97	0.257581
=HYPERLINK("http://www.godatabase.org/cgi-bin/go.cgi?query=GO:0048246&auto_wild_cards=yes&view=query&action=query&search_constraint=terms","GO:0048246_macrophage_chemotaxis")	=HYPERLINK("http://www.ncbi.nih.gov/gquery/gquery.fcgi?term=THBS1","THBS1")	8	1	68.000000	-1.835117	62	15.97	0.257581
=HYPERLINK("http://www.godatabase.org/cgi-bin/go.cgi?query=GO:0032615&auto_wild_cards=yes&view=query&action=query&search_constraint=terms","GO:0032615_interleukin-12_production")	=HYPERLINK("http://www.ncbi.nih.gov/gquery/gquery.fcgi?term=THBS1","THBS1")	9	1	60.444444	-1.784336	66	18.22	0.276061
=HYPERLINK("http://www.godatabase.org/cgi-bin/go.cgi?query=GO:0032655&auto_wild_cards=yes&view=query&action=query&search_constraint=terms","GO:0032655_regulation_of_interleukin-12_production")	=HYPERLINK("http://www.ncbi.nih.gov/gquery/gquery.fcgi?term=THBS1","THBS1")	9	1	60.444444	-1.784336	66	18.22	0.276061
=HYPERLINK("http://www.godatabase.org/cgi-bin/go.cgi?query=GO:0043030&auto_wild_cards=yes&view=query&action=query&search_constraint=terms","GO:0043030_regulation_of_macrophage_activation")	=HYPERLINK("http://www.ncbi.nih.gov/gquery/gquery.fcgi?term=THBS1","THBS1")	9	1	60.444444	-1.784336	66	18.22	0.276061
=HYPERLINK("http://www.godatabase.org/cgi-bin/go.cgi?query=GO:0048706&auto_wild_cards=yes&view=query&action=query&search_constraint=terms","GO:0048706_embryonic_skeletal_system_development")	=HYPERLINK("http://www.ncbi.nih.gov/gquery/gquery.fcgi?term=COL1A1","COL1A1")	9	1	60.444444	-1.784336	66	18.22	0.276061
=HYPERLINK("http://www.godatabase.org/cgi-bin/go.cgi?query=GO:0048646&auto_wild_cards=yes&view=query&action=query&search_constraint=terms","GO:0048646_anatomical_structure_formation_involved_in_morphogenesis")	=HYPERLINK("http://www.ncbi.nih.gov/gquery/gquery.fcgi?term=ADAM12","ADAM12")	111	2	9.801802	-1.765620	67	18.39	0.274478
=HYPERLINK("http://www.godatabase.org/cgi-bin/go.cgi?query=GO:0048646&auto_wild_cards=yes&view=query&action=query&search_constraint=terms","GO:0048646_anatomical_structure_formation_involved_in_morphogenesis")	=HYPERLINK("http://www.ncbi.nih.gov/gquery/gquery.fcgi?term=THBS1","THBS1")	111	2	9.801802	-1.765620	67	18.39	0.274478
=HYPERLINK("http://www.godatabase.org/cgi-bin/go.cgi?query=GO:0010595&auto_wild_cards=yes&view=query&action=query&search_constraint=terms","GO:0010595_positive_regulation_of_endothelial_cell_migration")	=HYPERLINK("http://www.ncbi.nih.gov/gquery/gquery.fcgi?term=THBS1","THBS1")	10	1	54.400000	-1.738951	71	20.87	0.293944
=HYPERLINK("http://www.godatabase.org/cgi-bin/go.cgi?query=GO:0030511&auto_wild_cards=yes&view=query&action=query&search_constraint=terms","GO:0030511_positive_regulation_of_transforming_growth_factor_beta_receptor_signaling_pathway")	=HYPERLINK("http://www.ncbi.nih.gov/gquery/gquery.fcgi?term=THBS1","THBS1")	10	1	54.400000	-1.738951	71	20.87	0.293944
=HYPERLINK("http://www.godatabase.org/cgi-bin/go.cgi?query=GO:0042307&auto_wild_cards=yes&view=query&action=query&search_constraint=terms","GO:0042307_positive_regulation_of_protein_import_into_nucleus")	=HYPERLINK("http://www.ncbi.nih.gov/gquery/gquery.fcgi?term=FLNA","FLNA")	10	1	54.400000	-1.738951	71	20.87	0.293944
=HYPERLINK("http://www.godatabase.org/cgi-bin/go.cgi?query=GO:0042993&auto_wild_cards=yes&view=query&action=query&search_constraint=terms","GO:0042993_positive_regulation_of_transcription_factor_import_into_nucleus")	=HYPERLINK("http://www.ncbi.nih.gov/gquery/gquery.fcgi?term=FLNA","FLNA")	10	1	54.400000	-1.738951	71	20.87	0.293944
=HYPERLINK("http://www.godatabase.org/cgi-bin/go.cgi?query=GO:0010608&auto_wild_cards=yes&view=query&action=query&search_constraint=terms","GO:0010608_posttranscriptional_regulation_of_gene_expression")	=HYPERLINK("http://www.ncbi.nih.gov/gquery/gquery.fcgi?term=THBS1","THBS1")	118	2	9.220339	-1.715483	72	21.15	0.293750
=HYPERLINK("http://www.godatabase.org/cgi-bin/go.cgi?query=GO:0010608&auto_wild_cards=yes&view=query&action=query&search_constraint=terms","GO:0010608_posttranscriptional_regulation_of_gene_expression")	=HYPERLINK("http://www.ncbi.nih.gov/gquery/gquery.fcgi?term=FLNA","FLNA")	118	2	9.220339	-1.715483	72	21.15	0.293750
=HYPERLINK("http://www.godatabase.org/cgi-bin/go.cgi?query=GO:0032501&auto_wild_cards=yes&view=query&action=query&search_constraint=terms","GO:0032501_multicellular_organismal_process")	=HYPERLINK("http://www.ncbi.nih.gov/gquery/gquery.fcgi?term=ADAM12","ADAM12")	2082	8	2.090298	-1.710686	73	21.17	0.290000
=HYPERLINK("http://www.godatabase.org/cgi-bin/go.cgi?query=GO:0032501&auto_wild_cards=yes&view=query&action=query&search_constraint=terms","GO:0032501_multicellular_organismal_process")	=HYPERLINK("http://www.ncbi.nih.gov/gquery/gquery.fcgi?term=COL5A1","COL5A1")	2082	8	2.090298	-1.710686	73	21.17	0.290000
=HYPERLINK("http://www.godatabase.org/cgi-bin/go.cgi?query=GO:0032501&auto_wild_cards=yes&view=query&action=query&search_constraint=terms","GO:0032501_multicellular_organismal_process")	=HYPERLINK("http://www.ncbi.nih.gov/gquery/gquery.fcgi?term=THBS1","THBS1")	2082	8	2.090298	-1.710686	73	21.17	0.290000
=HYPERLINK("http://www.godatabase.org/cgi-bin/go.cgi?query=GO:0032501&auto_wild_cards=yes&view=query&action=query&search_constraint=terms","GO:0032501_multicellular_organismal_process")	=HYPERLINK("http://www.ncbi.nih.gov/gquery/gquery.fcgi?term=BMP1","BMP1")	2082	8	2.090298	-1.710686	73	21.17	0.290000
=HYPERLINK("http://www.godatabase.org/cgi-bin/go.cgi?query=GO:0032501&auto_wild_cards=yes&view=query&action=query&search_constraint=terms","GO:0032501_multicellular_organismal_process")	=HYPERLINK("http://www.ncbi.nih.gov/gquery/gquery.fcgi?term=COL1A1","COL1A1")	2082	8	2.090298	-1.710686	73	21.17	0.290000
=HYPERLINK("http://www.godatabase.org/cgi-bin/go.cgi?query=GO:0032501&auto_wild_cards=yes&view=query&action=query&search_constraint=terms","GO:0032501_multicellular_organismal_process")	=HYPERLINK("http://www.ncbi.nih.gov/gquery/gquery.fcgi?term=FBN1","FBN1")	2082	8	2.090298	-1.710686	73	21.17	0.290000
=HYPERLINK("http://www.godatabase.org/cgi-bin/go.cgi?query=GO:0032501&auto_wild_cards=yes&view=query&action=query&search_constraint=terms","GO:0032501_multicellular_organismal_process")	=HYPERLINK("http://www.ncbi.nih.gov/gquery/gquery.fcgi?term=TGFBI","TGFBI")	2082	8	2.090298	-1.710686	73	21.17	0.290000
=HYPERLINK("http://www.godatabase.org/cgi-bin/go.cgi?query=GO:0032501&auto_wild_cards=yes&view=query&action=query&search_constraint=terms","GO:0032501_multicellular_organismal_process")	=HYPERLINK("http://www.ncbi.nih.gov/gquery/gquery.fcgi?term=COL1A2","COL1A2")	2082	8	2.090298	-1.710686	73	21.17	0.290000
=HYPERLINK("http://www.godatabase.org/cgi-bin/go.cgi?query=GO:0002687&auto_wild_cards=yes&view=query&action=query&search_constraint=terms","GO:0002687_positive_regulation_of_leukocyte_migration")	=HYPERLINK("http://www.ncbi.nih.gov/gquery/gquery.fcgi?term=THBS1","THBS1")	11	1	49.454545	-1.697930	79	22.94	0.290380
=HYPERLINK("http://www.godatabase.org/cgi-bin/go.cgi?query=GO:0007009&auto_wild_cards=yes&view=query&action=query&search_constraint=terms","GO:0007009_plasma_membrane_organization")	=HYPERLINK("http://www.ncbi.nih.gov/gquery/gquery.fcgi?term=COL5A1","COL5A1")	11	1	49.454545	-1.697930	79	22.94	0.290380
=HYPERLINK("http://www.godatabase.org/cgi-bin/go.cgi?query=GO:0007172&auto_wild_cards=yes&view=query&action=query&search_constraint=terms","GO:0007172_signal_complex_assembly")	=HYPERLINK("http://www.ncbi.nih.gov/gquery/gquery.fcgi?term=FLNA","FLNA")	11	1	49.454545	-1.697930	79	22.94	0.290380
=HYPERLINK("http://www.godatabase.org/cgi-bin/go.cgi?query=GO:0042730&auto_wild_cards=yes&view=query&action=query&search_constraint=terms","GO:0042730_fibrinolysis")	=HYPERLINK("http://www.ncbi.nih.gov/gquery/gquery.fcgi?term=THBS1","THBS1")	11	1	49.454545	-1.697930	79	22.94	0.290380
=HYPERLINK("http://www.godatabase.org/cgi-bin/go.cgi?query=GO:0043535&auto_wild_cards=yes&view=query&action=query&search_constraint=terms","GO:0043535_regulation_of_blood_vessel_endothelial_cell_migration")	=HYPERLINK("http://www.ncbi.nih.gov/gquery/gquery.fcgi?term=THBS1","THBS1")	11	1	49.454545	-1.697930	79	22.94	0.290380
=HYPERLINK("http://www.godatabase.org/cgi-bin/go.cgi?query=GO:0051220&auto_wild_cards=yes&view=query&action=query&search_constraint=terms","GO:0051220_cytoplasmic_sequestering_of_protein")	=HYPERLINK("http://www.ncbi.nih.gov/gquery/gquery.fcgi?term=FLNA","FLNA")	11	1	49.454545	-1.697930	79	22.94	0.290380
=HYPERLINK("http://www.godatabase.org/cgi-bin/go.cgi?query=GO:0002685&auto_wild_cards=yes&view=query&action=query&search_constraint=terms","GO:0002685_regulation_of_leukocyte_migration")	=HYPERLINK("http://www.ncbi.nih.gov/gquery/gquery.fcgi?term=THBS1","THBS1")	12	1	45.333333	-1.660514	86	25.2	0.293023
=HYPERLINK("http://www.godatabase.org/cgi-bin/go.cgi?query=GO:0010596&auto_wild_cards=yes&view=query&action=query&search_constraint=terms","GO:0010596_negative_regulation_of_endothelial_cell_migration")	=HYPERLINK("http://www.ncbi.nih.gov/gquery/gquery.fcgi?term=THBS1","THBS1")	12	1	45.333333	-1.660514	86	25.2	0.293023
=HYPERLINK("http://www.godatabase.org/cgi-bin/go.cgi?query=GO:0019882&auto_wild_cards=yes&view=query&action=query&search_constraint=terms","GO:0019882_antigen_processing_and_presentation")	=HYPERLINK("http://www.ncbi.nih.gov/gquery/gquery.fcgi?term=THBS1","THBS1")	12	1	45.333333	-1.660514	86	25.2	0.293023
=HYPERLINK("http://www.godatabase.org/cgi-bin/go.cgi?query=GO:0031532&auto_wild_cards=yes&view=query&action=query&search_constraint=terms","GO:0031532_actin_cytoskeleton_reorganization")	=HYPERLINK("http://www.ncbi.nih.gov/gquery/gquery.fcgi?term=FLNA","FLNA")	12	1	45.333333	-1.660514	86	25.2	0.293023
=HYPERLINK("http://www.godatabase.org/cgi-bin/go.cgi?query=GO:0045026&auto_wild_cards=yes&view=query&action=query&search_constraint=terms","GO:0045026_plasma_membrane_fusion")	=HYPERLINK("http://www.ncbi.nih.gov/gquery/gquery.fcgi?term=ADAM12","ADAM12")	12	1	45.333333	-1.660514	86	25.2	0.293023
=HYPERLINK("http://www.godatabase.org/cgi-bin/go.cgi?query=GO:0048705&auto_wild_cards=yes&view=query&action=query&search_constraint=terms","GO:0048705_skeletal_system_morphogenesis")	=HYPERLINK("http://www.ncbi.nih.gov/gquery/gquery.fcgi?term=BMP1","BMP1")	12	1	45.333333	-1.660514	86	25.2	0.293023
=HYPERLINK("http://www.godatabase.org/cgi-bin/go.cgi?query=GO:0051216&auto_wild_cards=yes&view=query&action=query&search_constraint=terms","GO:0051216_cartilage_development")	=HYPERLINK("http://www.ncbi.nih.gov/gquery/gquery.fcgi?term=BMP1","BMP1")	12	1	45.333333	-1.660514	86	25.2	0.293023
=HYPERLINK("http://www.godatabase.org/cgi-bin/go.cgi?query=GO:0001952&auto_wild_cards=yes&view=query&action=query&search_constraint=terms","GO:0001952_regulation_of_cell-matrix_adhesion")	=HYPERLINK("http://www.ncbi.nih.gov/gquery/gquery.fcgi?term=THBS1","THBS1")	13	1	41.846154	-1.626124	96	27.18	0.283125
=HYPERLINK("http://www.godatabase.org/cgi-bin/go.cgi?query=GO:0007193&auto_wild_cards=yes&view=query&action=query&search_constraint=terms","GO:0007193_inhibition_of_adenylate_cyclase_activity_by_G-protein_signaling")	=HYPERLINK("http://www.ncbi.nih.gov/gquery/gquery.fcgi?term=FLNA","FLNA")	13	1	41.846154	-1.626124	96	27.18	0.283125
=HYPERLINK("http://www.godatabase.org/cgi-bin/go.cgi?query=GO:0007263&auto_wild_cards=yes&view=query&action=query&search_constraint=terms","GO:0007263_nitric_oxide_mediated_signal_transduction")	=HYPERLINK("http://www.ncbi.nih.gov/gquery/gquery.fcgi?term=THBS1","THBS1")	13	1	41.846154	-1.626124	96	27.18	0.283125
=HYPERLINK("http://www.godatabase.org/cgi-bin/go.cgi?query=GO:0009746&auto_wild_cards=yes&view=query&action=query&search_constraint=terms","GO:0009746_response_to_hexose_stimulus")	=HYPERLINK("http://www.ncbi.nih.gov/gquery/gquery.fcgi?term=THBS1","THBS1")	13	1	41.846154	-1.626124	96	27.18	0.283125
=HYPERLINK("http://www.godatabase.org/cgi-bin/go.cgi?query=GO:0009749&auto_wild_cards=yes&view=query&action=query&search_constraint=terms","GO:0009749_response_to_glucose_stimulus")	=HYPERLINK("http://www.ncbi.nih.gov/gquery/gquery.fcgi?term=THBS1","THBS1")	13	1	41.846154	-1.626124	96	27.18	0.283125
=HYPERLINK("http://www.godatabase.org/cgi-bin/go.cgi?query=GO:0010810&auto_wild_cards=yes&view=query&action=query&search_constraint=terms","GO:0010810_regulation_of_cell-substrate_adhesion")	=HYPERLINK("http://www.ncbi.nih.gov/gquery/gquery.fcgi?term=THBS1","THBS1")	13	1	41.846154	-1.626124	96	27.18	0.283125
=HYPERLINK("http://www.godatabase.org/cgi-bin/go.cgi?query=GO:0018149&auto_wild_cards=yes&view=query&action=query&search_constraint=terms","GO:0018149_peptide_cross-linking")	=HYPERLINK("http://www.ncbi.nih.gov/gquery/gquery.fcgi?term=THBS1","THBS1")	13	1	41.846154	-1.626124	96	27.18	0.283125
=HYPERLINK("http://www.godatabase.org/cgi-bin/go.cgi?query=GO:0034284&auto_wild_cards=yes&view=query&action=query&search_constraint=terms","GO:0034284_response_to_monosaccharide_stimulus")	=HYPERLINK("http://www.ncbi.nih.gov/gquery/gquery.fcgi?term=THBS1","THBS1")	13	1	41.846154	-1.626124	96	27.18	0.283125
=HYPERLINK("http://www.godatabase.org/cgi-bin/go.cgi?query=GO:0045766&auto_wild_cards=yes&view=query&action=query&search_constraint=terms","GO:0045766_positive_regulation_of_angiogenesis")	=HYPERLINK("http://www.ncbi.nih.gov/gquery/gquery.fcgi?term=THBS1","THBS1")	13	1	41.846154	-1.626124	96	27.18	0.283125
=HYPERLINK("http://www.godatabase.org/cgi-bin/go.cgi?query=GO:0046824&auto_wild_cards=yes&view=query&action=query&search_constraint=terms","GO:0046824_positive_regulation_of_nucleocytoplasmic_transport")	=HYPERLINK("http://www.ncbi.nih.gov/gquery/gquery.fcgi?term=FLNA","FLNA")	13	1	41.846154	-1.626124	96	27.18	0.283125
=HYPERLINK("http://www.godatabase.org/cgi-bin/go.cgi?query=GO:0007601&auto_wild_cards=yes&view=query&action=query&search_constraint=terms","GO:0007601_visual_perception")	=HYPERLINK("http://www.ncbi.nih.gov/gquery/gquery.fcgi?term=COL1A1","COL1A1")	134	2	8.119403	-1.611939	98	27.48	0.280408
=HYPERLINK("http://www.godatabase.org/cgi-bin/go.cgi?query=GO:0007601&auto_wild_cards=yes&view=query&action=query&search_constraint=terms","GO:0007601_visual_perception")	=HYPERLINK("http://www.ncbi.nih.gov/gquery/gquery.fcgi?term=TGFBI","TGFBI")	134	2	8.119403	-1.611939	98	27.48	0.280408
=HYPERLINK("http://www.godatabase.org/cgi-bin/go.cgi?query=GO:0050953&auto_wild_cards=yes&view=query&action=query&search_constraint=terms","GO:0050953_sensory_perception_of_light_stimulus")	=HYPERLINK("http://www.ncbi.nih.gov/gquery/gquery.fcgi?term=COL1A1","COL1A1")	134	2	8.119403	-1.611939	98	27.48	0.280408
=HYPERLINK("http://www.godatabase.org/cgi-bin/go.cgi?query=GO:0050953&auto_wild_cards=yes&view=query&action=query&search_constraint=terms","GO:0050953_sensory_perception_of_light_stimulus")	=HYPERLINK("http://www.ncbi.nih.gov/gquery/gquery.fcgi?term=TGFBI","TGFBI")	134	2	8.119403	-1.611939	98	27.48	0.280408
=HYPERLINK("http://www.godatabase.org/cgi-bin/go.cgi?query=GO:0032369&auto_wild_cards=yes&view=query&action=query&search_constraint=terms","GO:0032369_negative_regulation_of_lipid_transport")	=HYPERLINK("http://www.ncbi.nih.gov/gquery/gquery.fcgi?term=THBS1","THBS1")	14	1	38.857143	-1.594311	101	29.88	0.295842
=HYPERLINK("http://www.godatabase.org/cgi-bin/go.cgi?query=GO:0043534&auto_wild_cards=yes&view=query&action=query&search_constraint=terms","GO:0043534_blood_vessel_endothelial_cell_migration")	=HYPERLINK("http://www.ncbi.nih.gov/gquery/gquery.fcgi?term=THBS1","THBS1")	14	1	38.857143	-1.594311	101	29.88	0.295842
=HYPERLINK("http://www.godatabase.org/cgi-bin/go.cgi?query=GO:0045727&auto_wild_cards=yes&view=query&action=query&search_constraint=terms","GO:0045727_positive_regulation_of_translation")	=HYPERLINK("http://www.ncbi.nih.gov/gquery/gquery.fcgi?term=THBS1","THBS1")	14	1	38.857143	-1.594311	101	29.88	0.295842
=HYPERLINK("http://www.godatabase.org/cgi-bin/go.cgi?query=GO:0001937&auto_wild_cards=yes&view=query&action=query&search_constraint=terms","GO:0001937_negative_regulation_of_endothelial_cell_proliferation")	=HYPERLINK("http://www.ncbi.nih.gov/gquery/gquery.fcgi?term=THBS1","THBS1")	15	1	36.266667	-1.564719	105	32.4	0.308571
=HYPERLINK("http://www.godatabase.org/cgi-bin/go.cgi?query=GO:0042116&auto_wild_cards=yes&view=query&action=query&search_constraint=terms","GO:0042116_macrophage_activation")	=HYPERLINK("http://www.ncbi.nih.gov/gquery/gquery.fcgi?term=THBS1","THBS1")	15	1	36.266667	-1.564719	105	32.4	0.308571
=HYPERLINK("http://www.godatabase.org/cgi-bin/go.cgi?query=GO:0048041&auto_wild_cards=yes&view=query&action=query&search_constraint=terms","GO:0048041_focal_adhesion_formation")	=HYPERLINK("http://www.ncbi.nih.gov/gquery/gquery.fcgi?term=THBS1","THBS1")	15	1	36.266667	-1.564719	105	32.4	0.308571
=HYPERLINK("http://www.godatabase.org/cgi-bin/go.cgi?query=GO:0048592&auto_wild_cards=yes&view=query&action=query&search_constraint=terms","GO:0048592_eye_morphogenesis")	=HYPERLINK("http://www.ncbi.nih.gov/gquery/gquery.fcgi?term=COL5A1","COL5A1")	15	1	36.266667	-1.564719	105	32.4	0.308571
=HYPERLINK("http://www.godatabase.org/cgi-bin/go.cgi?query=GO:0009408&auto_wild_cards=yes&view=query&action=query&search_constraint=terms","GO:0009408_response_to_heat")	=HYPERLINK("http://www.ncbi.nih.gov/gquery/gquery.fcgi?term=THBS1","THBS1")	16	1	34.000000	-1.537062	108	34.88	0.322963
=HYPERLINK("http://www.godatabase.org/cgi-bin/go.cgi?query=GO:0009743&auto_wild_cards=yes&view=query&action=query&search_constraint=terms","GO:0009743_response_to_carbohydrate_stimulus")	=HYPERLINK("http://www.ncbi.nih.gov/gquery/gquery.fcgi?term=THBS1","THBS1")	16	1	34.000000	-1.537062	108	34.88	0.322963
=HYPERLINK("http://www.godatabase.org/cgi-bin/go.cgi?query=GO:0015909&auto_wild_cards=yes&view=query&action=query&search_constraint=terms","GO:0015909_long-chain_fatty_acid_transport")	=HYPERLINK("http://www.ncbi.nih.gov/gquery/gquery.fcgi?term=THBS1","THBS1")	16	1	34.000000	-1.537062	108	34.88	0.322963
=HYPERLINK("http://www.godatabase.org/cgi-bin/go.cgi?query=GO:0007044&auto_wild_cards=yes&view=query&action=query&search_constraint=terms","GO:0007044_cell-substrate_junction_assembly")	=HYPERLINK("http://www.ncbi.nih.gov/gquery/gquery.fcgi?term=THBS1","THBS1")	17	1	32.000000	-1.511105	109	36.63	0.336055
=HYPERLINK("http://www.godatabase.org/cgi-bin/go.cgi?query=GO:0019932&auto_wild_cards=yes&view=query&action=query&search_constraint=terms","GO:0019932_second-messenger-mediated_signaling")	=HYPERLINK("http://www.ncbi.nih.gov/gquery/gquery.fcgi?term=THBS1","THBS1")	153	2	7.111111	-1.505074	110	36.78	0.334364
=HYPERLINK("http://www.godatabase.org/cgi-bin/go.cgi?query=GO:0019932&auto_wild_cards=yes&view=query&action=query&search_constraint=terms","GO:0019932_second-messenger-mediated_signaling")	=HYPERLINK("http://www.ncbi.nih.gov/gquery/gquery.fcgi?term=FLNA","FLNA")	153	2	7.111111	-1.505074	110	36.78	0.334364
=HYPERLINK("http://www.godatabase.org/cgi-bin/go.cgi?query=GO:0001818&auto_wild_cards=yes&view=query&action=query&search_constraint=terms","GO:0001818_negative_regulation_of_cytokine_production")	=HYPERLINK("http://www.ncbi.nih.gov/gquery/gquery.fcgi?term=THBS1","THBS1")	18	1	30.222222	-1.486653	115	38.35	0.333478
=HYPERLINK("http://www.godatabase.org/cgi-bin/go.cgi?query=GO:0030195&auto_wild_cards=yes&view=query&action=query&search_constraint=terms","GO:0030195_negative_regulation_of_blood_coagulation")	=HYPERLINK("http://www.ncbi.nih.gov/gquery/gquery.fcgi?term=THBS1","THBS1")	18	1	30.222222	-1.486653	115	38.35	0.333478
=HYPERLINK("http://www.godatabase.org/cgi-bin/go.cgi?query=GO:0040017&auto_wild_cards=yes&view=query&action=query&search_constraint=terms","GO:0040017_positive_regulation_of_locomotion")	=HYPERLINK("http://www.ncbi.nih.gov/gquery/gquery.fcgi?term=THBS1","THBS1")	18	1	30.222222	-1.486653	115	38.35	0.333478
=HYPERLINK("http://www.godatabase.org/cgi-bin/go.cgi?query=GO:0042177&auto_wild_cards=yes&view=query&action=query&search_constraint=terms","GO:0042177_negative_regulation_of_protein_catabolic_process")	=HYPERLINK("http://www.ncbi.nih.gov/gquery/gquery.fcgi?term=FLNA","FLNA")	18	1	30.222222	-1.486653	115	38.35	0.333478
=HYPERLINK("http://www.godatabase.org/cgi-bin/go.cgi?query=GO:0050921&auto_wild_cards=yes&view=query&action=query&search_constraint=terms","GO:0050921_positive_regulation_of_chemotaxis")	=HYPERLINK("http://www.ncbi.nih.gov/gquery/gquery.fcgi?term=THBS1","THBS1")	18	1	30.222222	-1.486653	115	38.35	0.333478
=HYPERLINK("http://www.godatabase.org/cgi-bin/go.cgi?query=GO:0007169&auto_wild_cards=yes&view=query&action=query&search_constraint=terms","GO:0007169_transmembrane_receptor_protein_tyrosine_kinase_signaling_pathway")	=HYPERLINK("http://www.ncbi.nih.gov/gquery/gquery.fcgi?term=THBS1","THBS1")	157	2	6.929936	-1.484419	116	38.48	0.331724
=HYPERLINK("http://www.godatabase.org/cgi-bin/go.cgi?query=GO:0007169&auto_wild_cards=yes&view=query&action=query&search_constraint=terms","GO:0007169_transmembrane_receptor_protein_tyrosine_kinase_signaling_pathway")	=HYPERLINK("http://www.ncbi.nih.gov/gquery/gquery.fcgi?term=FLNA","FLNA")	157	2	6.929936	-1.484419	116	38.48	0.331724
=HYPERLINK("http://www.godatabase.org/cgi-bin/go.cgi?query=GO:0016525&auto_wild_cards=yes&view=query&action=query&search_constraint=terms","GO:0016525_negative_regulation_of_angiogenesis")	=HYPERLINK("http://www.ncbi.nih.gov/gquery/gquery.fcgi?term=THBS1","THBS1")	19	1	28.631579	-1.463543	120	40.27	0.335583
=HYPERLINK("http://www.godatabase.org/cgi-bin/go.cgi?query=GO:0032388&auto_wild_cards=yes&view=query&action=query&search_constraint=terms","GO:0032388_positive_regulation_of_intracellular_transport")	=HYPERLINK("http://www.ncbi.nih.gov/gquery/gquery.fcgi?term=FLNA","FLNA")	19	1	28.631579	-1.463543	120	40.27	0.335583
=HYPERLINK("http://www.godatabase.org/cgi-bin/go.cgi?query=GO:0050819&auto_wild_cards=yes&view=query&action=query&search_constraint=terms","GO:0050819_negative_regulation_of_coagulation")	=HYPERLINK("http://www.ncbi.nih.gov/gquery/gquery.fcgi?term=THBS1","THBS1")	19	1	28.631579	-1.463543	120	40.27	0.335583
=HYPERLINK("http://www.godatabase.org/cgi-bin/go.cgi?query=GO:0050920&auto_wild_cards=yes&view=query&action=query&search_constraint=terms","GO:0050920_regulation_of_chemotaxis")	=HYPERLINK("http://www.ncbi.nih.gov/gquery/gquery.fcgi?term=THBS1","THBS1")	19	1	28.631579	-1.463543	120	40.27	0.335583
=HYPERLINK("http://www.godatabase.org/cgi-bin/go.cgi?query=GO:0010594&auto_wild_cards=yes&view=query&action=query&search_constraint=terms","GO:0010594_regulation_of_endothelial_cell_migration")	=HYPERLINK("http://www.ncbi.nih.gov/gquery/gquery.fcgi?term=THBS1","THBS1")	20	1	27.200000	-1.441638	121	42.08	0.347769
=HYPERLINK("http://www.godatabase.org/cgi-bin/go.cgi?query=GO:0001654&auto_wild_cards=yes&view=query&action=query&search_constraint=terms","GO:0001654_eye_development")	=HYPERLINK("http://www.ncbi.nih.gov/gquery/gquery.fcgi?term=COL5A1","COL5A1")	21	1	25.904762	-1.420820	124	44.58	0.359516
=HYPERLINK("http://www.godatabase.org/cgi-bin/go.cgi?query=GO:0001936&auto_wild_cards=yes&view=query&action=query&search_constraint=terms","GO:0001936_regulation_of_endothelial_cell_proliferation")	=HYPERLINK("http://www.ncbi.nih.gov/gquery/gquery.fcgi?term=THBS1","THBS1")	21	1	25.904762	-1.420820	124	44.58	0.359516
=HYPERLINK("http://www.godatabase.org/cgi-bin/go.cgi?query=GO:0048520&auto_wild_cards=yes&view=query&action=query&search_constraint=terms","GO:0048520_positive_regulation_of_behavior")	=HYPERLINK("http://www.ncbi.nih.gov/gquery/gquery.fcgi?term=THBS1","THBS1")	21	1	25.904762	-1.420820	124	44.58	0.359516
=HYPERLINK("http://www.godatabase.org/cgi-bin/go.cgi?query=GO:0015908&auto_wild_cards=yes&view=query&action=query&search_constraint=terms","GO:0015908_fatty_acid_transport")	=HYPERLINK("http://www.ncbi.nih.gov/gquery/gquery.fcgi?term=THBS1","THBS1")	22	1	24.727273	-1.400988	127	46.17	0.363543
=HYPERLINK("http://www.godatabase.org/cgi-bin/go.cgi?query=GO:0042990&auto_wild_cards=yes&view=query&action=query&search_constraint=terms","GO:0042990_regulation_of_transcription_factor_import_into_nucleus")	=HYPERLINK("http://www.ncbi.nih.gov/gquery/gquery.fcgi?term=FLNA","FLNA")	22	1	24.727273	-1.400988	127	46.17	0.363543
=HYPERLINK("http://www.godatabase.org/cgi-bin/go.cgi?query=GO:0042991&auto_wild_cards=yes&view=query&action=query&search_constraint=terms","GO:0042991_transcription_factor_import_into_nucleus")	=HYPERLINK("http://www.ncbi.nih.gov/gquery/gquery.fcgi?term=FLNA","FLNA")	22	1	24.727273	-1.400988	127	46.17	0.363543
=HYPERLINK("http://www.godatabase.org/cgi-bin/go.cgi?query=GO:0016477&auto_wild_cards=yes&view=query&action=query&search_constraint=terms","GO:0016477_cell_migration")	=HYPERLINK("http://www.ncbi.nih.gov/gquery/gquery.fcgi?term=COL5A1","COL5A1")	177	2	6.146893	-1.389118	128	46.47	0.363047
=HYPERLINK("http://www.godatabase.org/cgi-bin/go.cgi?query=GO:0016477&auto_wild_cards=yes&view=query&action=query&search_constraint=terms","GO:0016477_cell_migration")	=HYPERLINK("http://www.ncbi.nih.gov/gquery/gquery.fcgi?term=THBS1","THBS1")	177	2	6.146893	-1.389118	128	46.47	0.363047
=HYPERLINK("http://www.godatabase.org/cgi-bin/go.cgi?query=GO:0007568&auto_wild_cards=yes&view=query&action=query&search_constraint=terms","GO:0007568_aging")	=HYPERLINK("http://www.ncbi.nih.gov/gquery/gquery.fcgi?term=LOXL2","LOXL2")	24	1	22.666667	-1.363942	131	48.99	0.373969
=HYPERLINK("http://www.godatabase.org/cgi-bin/go.cgi?query=GO:0009266&auto_wild_cards=yes&view=query&action=query&search_constraint=terms","GO:0009266_response_to_temperature_stimulus")	=HYPERLINK("http://www.ncbi.nih.gov/gquery/gquery.fcgi?term=THBS1","THBS1")	24	1	22.666667	-1.363942	131	48.99	0.373969
=HYPERLINK("http://www.godatabase.org/cgi-bin/go.cgi?query=GO:0030193&auto_wild_cards=yes&view=query&action=query&search_constraint=terms","GO:0030193_regulation_of_blood_coagulation")	=HYPERLINK("http://www.ncbi.nih.gov/gquery/gquery.fcgi?term=THBS1","THBS1")	24	1	22.666667	-1.363942	131	48.99	0.373969
=HYPERLINK("http://www.godatabase.org/cgi-bin/go.cgi?query=GO:0009967&auto_wild_cards=yes&view=query&action=query&search_constraint=terms","GO:0009967_positive_regulation_of_signal_transduction")	=HYPERLINK("http://www.ncbi.nih.gov/gquery/gquery.fcgi?term=THBS1","THBS1")	185	2	5.881081	-1.354276	132	49.12	0.372121
=HYPERLINK("http://www.godatabase.org/cgi-bin/go.cgi?query=GO:0009967&auto_wild_cards=yes&view=query&action=query&search_constraint=terms","GO:0009967_positive_regulation_of_signal_transduction")	=HYPERLINK("http://www.ncbi.nih.gov/gquery/gquery.fcgi?term=FLNA","FLNA")	185	2	5.881081	-1.354276	132	49.12	0.372121
=HYPERLINK("http://www.godatabase.org/cgi-bin/go.cgi?query=GO:0001935&auto_wild_cards=yes&view=query&action=query&search_constraint=terms","GO:0001935_endothelial_cell_proliferation")	=HYPERLINK("http://www.ncbi.nih.gov/gquery/gquery.fcgi?term=THBS1","THBS1")	25	1	21.760000	-1.346584	137	50.71	0.370146
=HYPERLINK("http://www.godatabase.org/cgi-bin/go.cgi?query=GO:0032368&auto_wild_cards=yes&view=query&action=query&search_constraint=terms","GO:0032368_regulation_of_lipid_transport")	=HYPERLINK("http://www.ncbi.nih.gov/gquery/gquery.fcgi?term=THBS1","THBS1")	25	1	21.760000	-1.346584	137	50.71	0.370146
=HYPERLINK("http://www.godatabase.org/cgi-bin/go.cgi?query=GO:0050795&auto_wild_cards=yes&view=query&action=query&search_constraint=terms","GO:0050795_regulation_of_behavior")	=HYPERLINK("http://www.ncbi.nih.gov/gquery/gquery.fcgi?term=THBS1","THBS1")	25	1	21.760000	-1.346584	137	50.71	0.370146
=HYPERLINK("http://www.godatabase.org/cgi-bin/go.cgi?query=GO:0050818&auto_wild_cards=yes&view=query&action=query&search_constraint=terms","GO:0050818_regulation_of_coagulation")	=HYPERLINK("http://www.ncbi.nih.gov/gquery/gquery.fcgi?term=THBS1","THBS1")	25	1	21.760000	-1.346584	137	50.71	0.370146
=HYPERLINK("http://www.godatabase.org/cgi-bin/go.cgi?query=GO:0050821&auto_wild_cards=yes&view=query&action=query&search_constraint=terms","GO:0050821_protein_stabilization")	=HYPERLINK("http://www.ncbi.nih.gov/gquery/gquery.fcgi?term=FLNA","FLNA")	25	1	21.760000	-1.346584	137	50.71	0.370146
=HYPERLINK("http://www.godatabase.org/cgi-bin/go.cgi?query=GO:0010647&auto_wild_cards=yes&view=query&action=query&search_constraint=terms","GO:0010647_positive_regulation_of_cell_communication")	=HYPERLINK("http://www.ncbi.nih.gov/gquery/gquery.fcgi?term=THBS1","THBS1")	189	2	5.756614	-1.337476	138	50.89	0.368768
=HYPERLINK("http://www.godatabase.org/cgi-bin/go.cgi?query=GO:0010647&auto_wild_cards=yes&view=query&action=query&search_constraint=terms","GO:0010647_positive_regulation_of_cell_communication")	=HYPERLINK("http://www.ncbi.nih.gov/gquery/gquery.fcgi?term=FLNA","FLNA")	189	2	5.756614	-1.337476	138	50.89	0.368768
=HYPERLINK("http://www.godatabase.org/cgi-bin/go.cgi?query=GO:0007194&auto_wild_cards=yes&view=query&action=query&search_constraint=terms","GO:0007194_negative_regulation_of_adenylate_cyclase_activity")	=HYPERLINK("http://www.ncbi.nih.gov/gquery/gquery.fcgi?term=FLNA","FLNA")	26	1	20.923077	-1.329922	141	52.39	0.371560
=HYPERLINK("http://www.godatabase.org/cgi-bin/go.cgi?query=GO:0031280&auto_wild_cards=yes&view=query&action=query&search_constraint=terms","GO:0031280_negative_regulation_of_cyclase_activity")	=HYPERLINK("http://www.ncbi.nih.gov/gquery/gquery.fcgi?term=FLNA","FLNA")	26	1	20.923077	-1.329922	141	52.39	0.371560
=HYPERLINK("http://www.godatabase.org/cgi-bin/go.cgi?query=GO:0051350&auto_wild_cards=yes&view=query&action=query&search_constraint=terms","GO:0051350_negative_regulation_of_lyase_activity")	=HYPERLINK("http://www.ncbi.nih.gov/gquery/gquery.fcgi?term=FLNA","FLNA")	26	1	20.923077	-1.329922	141	52.39	0.371560
=HYPERLINK("http://www.godatabase.org/cgi-bin/go.cgi?query=GO:0006909&auto_wild_cards=yes&view=query&action=query&search_constraint=terms","GO:0006909_phagocytosis")	=HYPERLINK("http://www.ncbi.nih.gov/gquery/gquery.fcgi?term=THBS1","THBS1")	27	1	20.148148	-1.313902	143	53.87	0.376713
=HYPERLINK("http://www.godatabase.org/cgi-bin/go.cgi?query=GO:0008543&auto_wild_cards=yes&view=query&action=query&search_constraint=terms","GO:0008543_fibroblast_growth_factor_receptor_signaling_pathway")	=HYPERLINK("http://www.ncbi.nih.gov/gquery/gquery.fcgi?term=THBS1","THBS1")	27	1	20.148148	-1.313902	143	53.87	0.376713
=HYPERLINK("http://www.godatabase.org/cgi-bin/go.cgi?query=GO:0048870&auto_wild_cards=yes&view=query&action=query&search_constraint=terms","GO:0048870_cell_motility")	=HYPERLINK("http://www.ncbi.nih.gov/gquery/gquery.fcgi?term=COL5A1","COL5A1")	197	2	5.522843	-1.305033	144	54.14	0.375972
=HYPERLINK("http://www.godatabase.org/cgi-bin/go.cgi?query=GO:0048870&auto_wild_cards=yes&view=query&action=query&search_constraint=terms","GO:0048870_cell_motility")	=HYPERLINK("http://www.ncbi.nih.gov/gquery/gquery.fcgi?term=THBS1","THBS1")	197	2	5.522843	-1.305033	144	54.14	0.375972
=HYPERLINK("http://www.godatabase.org/cgi-bin/go.cgi?query=GO:0009895&auto_wild_cards=yes&view=query&action=query&search_constraint=terms","GO:0009895_negative_regulation_of_catabolic_process")	=HYPERLINK("http://www.ncbi.nih.gov/gquery/gquery.fcgi?term=FLNA","FLNA")	28	1	19.428571	-1.298479	147	55.81	0.379660
=HYPERLINK("http://www.godatabase.org/cgi-bin/go.cgi?query=GO:0031214&auto_wild_cards=yes&view=query&action=query&search_constraint=terms","GO:0031214_biomineral_formation")	=HYPERLINK("http://www.ncbi.nih.gov/gquery/gquery.fcgi?term=COL1A1","COL1A1")	28	1	19.428571	-1.298479	147	55.81	0.379660
=HYPERLINK("http://www.godatabase.org/cgi-bin/go.cgi?query=GO:0042306&auto_wild_cards=yes&view=query&action=query&search_constraint=terms","GO:0042306_regulation_of_protein_import_into_nucleus")	=HYPERLINK("http://www.ncbi.nih.gov/gquery/gquery.fcgi?term=FLNA","FLNA")	28	1	19.428571	-1.298479	147	55.81	0.379660
=HYPERLINK("http://www.godatabase.org/cgi-bin/go.cgi?query=GO:0019538&auto_wild_cards=yes&view=query&action=query&search_constraint=terms","GO:0019538_protein_metabolic_process")	=HYPERLINK("http://www.ncbi.nih.gov/gquery/gquery.fcgi?term=THBS1","THBS1")	1569	6	2.080306	-1.288586	148	56.07	0.378851
=HYPERLINK("http://www.godatabase.org/cgi-bin/go.cgi?query=GO:0019538&auto_wild_cards=yes&view=query&action=query&search_constraint=terms","GO:0019538_protein_metabolic_process")	=HYPERLINK("http://www.ncbi.nih.gov/gquery/gquery.fcgi?term=LOX","LOX")	1569	6	2.080306	-1.288586	148	56.07	0.378851
=HYPERLINK("http://www.godatabase.org/cgi-bin/go.cgi?query=GO:0019538&auto_wild_cards=yes&view=query&action=query&search_constraint=terms","GO:0019538_protein_metabolic_process")	=HYPERLINK("http://www.ncbi.nih.gov/gquery/gquery.fcgi?term=FLNA","FLNA")	1569	6	2.080306	-1.288586	148	56.07	0.378851
=HYPERLINK("http://www.godatabase.org/cgi-bin/go.cgi?query=GO:0019538&auto_wild_cards=yes&view=query&action=query&search_constraint=terms","GO:0019538_protein_metabolic_process")	=HYPERLINK("http://www.ncbi.nih.gov/gquery/gquery.fcgi?term=BMP1","BMP1")	1569	6	2.080306	-1.288586	148	56.07	0.378851
=HYPERLINK("http://www.godatabase.org/cgi-bin/go.cgi?query=GO:0019538&auto_wild_cards=yes&view=query&action=query&search_constraint=terms","GO:0019538_protein_metabolic_process")	=HYPERLINK("http://www.ncbi.nih.gov/gquery/gquery.fcgi?term=LOXL2","LOXL2")	1569	6	2.080306	-1.288586	148	56.07	0.378851
=HYPERLINK("http://www.godatabase.org/cgi-bin/go.cgi?query=GO:0019538&auto_wild_cards=yes&view=query&action=query&search_constraint=terms","GO:0019538_protein_metabolic_process")	=HYPERLINK("http://www.ncbi.nih.gov/gquery/gquery.fcgi?term=LOXL1","LOXL1")	1569	6	2.080306	-1.288586	148	56.07	0.378851
=HYPERLINK("http://www.godatabase.org/cgi-bin/go.cgi?query=GO:0008285&auto_wild_cards=yes&view=query&action=query&search_constraint=terms","GO:0008285_negative_regulation_of_cell_proliferation")	=HYPERLINK("http://www.ncbi.nih.gov/gquery/gquery.fcgi?term=THBS1","THBS1")	202	2	5.386139	-1.285494	149	56.18	0.377047
=HYPERLINK("http://www.godatabase.org/cgi-bin/go.cgi?query=GO:0008285&auto_wild_cards=yes&view=query&action=query&search_constraint=terms","GO:0008285_negative_regulation_of_cell_proliferation")	=HYPERLINK("http://www.ncbi.nih.gov/gquery/gquery.fcgi?term=LEPRE1","LEPRE1")	202	2	5.386139	-1.285494	149	56.18	0.377047
=HYPERLINK("http://www.godatabase.org/cgi-bin/go.cgi?query=GO:0002274&auto_wild_cards=yes&view=query&action=query&search_constraint=terms","GO:0002274_myeloid_leukocyte_activation")	=HYPERLINK("http://www.ncbi.nih.gov/gquery/gquery.fcgi?term=THBS1","THBS1")	29	1	18.758621	-1.283609	155	57.28	0.369548
=HYPERLINK("http://www.godatabase.org/cgi-bin/go.cgi?query=GO:0032507&auto_wild_cards=yes&view=query&action=query&search_constraint=terms","GO:0032507_maintenance_of_protein_location_in_cell")	=HYPERLINK("http://www.ncbi.nih.gov/gquery/gquery.fcgi?term=FLNA","FLNA")	29	1	18.758621	-1.283609	155	57.28	0.369548
=HYPERLINK("http://www.godatabase.org/cgi-bin/go.cgi?query=GO:0043112&auto_wild_cards=yes&view=query&action=query&search_constraint=terms","GO:0043112_receptor_metabolic_process")	=HYPERLINK("http://www.ncbi.nih.gov/gquery/gquery.fcgi?term=FLNA","FLNA")	29	1	18.758621	-1.283609	155	57.28	0.369548
=HYPERLINK("http://www.godatabase.org/cgi-bin/go.cgi?query=GO:0043433&auto_wild_cards=yes&view=query&action=query&search_constraint=terms","GO:0043433_negative_regulation_of_transcription_factor_activity")	=HYPERLINK("http://www.ncbi.nih.gov/gquery/gquery.fcgi?term=FLNA","FLNA")	29	1	18.758621	-1.283609	155	57.28	0.369548
=HYPERLINK("http://www.godatabase.org/cgi-bin/go.cgi?query=GO:0048741&auto_wild_cards=yes&view=query&action=query&search_constraint=terms","GO:0048741_skeletal_muscle_fiber_development")	=HYPERLINK("http://www.ncbi.nih.gov/gquery/gquery.fcgi?term=ADAM12","ADAM12")	29	1	18.758621	-1.283609	155	57.28	0.369548
=HYPERLINK("http://www.godatabase.org/cgi-bin/go.cgi?query=GO:0090048&auto_wild_cards=yes&view=query&action=query&search_constraint=terms","GO:0090048_negative_regulation_of_transcription_regulator_activity")	=HYPERLINK("http://www.ncbi.nih.gov/gquery/gquery.fcgi?term=FLNA","FLNA")	29	1	18.758621	-1.283609	155	57.28	0.369548
=HYPERLINK("http://www.godatabase.org/cgi-bin/go.cgi?query=GO:0002683&auto_wild_cards=yes&view=query&action=query&search_constraint=terms","GO:0002683_negative_regulation_of_immune_system_process")	=HYPERLINK("http://www.ncbi.nih.gov/gquery/gquery.fcgi?term=THBS1","THBS1")	30	1	18.133333	-1.269257	160	58.49	0.365562
=HYPERLINK("http://www.godatabase.org/cgi-bin/go.cgi?query=GO:0032103&auto_wild_cards=yes&view=query&action=query&search_constraint=terms","GO:0032103_positive_regulation_of_response_to_external_stimulus")	=HYPERLINK("http://www.ncbi.nih.gov/gquery/gquery.fcgi?term=THBS1","THBS1")	30	1	18.133333	-1.269257	160	58.49	0.365562
=HYPERLINK("http://www.godatabase.org/cgi-bin/go.cgi?query=GO:0048747&auto_wild_cards=yes&view=query&action=query&search_constraint=terms","GO:0048747_muscle_fiber_development")	=HYPERLINK("http://www.ncbi.nih.gov/gquery/gquery.fcgi?term=ADAM12","ADAM12")	30	1	18.133333	-1.269257	160	58.49	0.365562
=HYPERLINK("http://www.godatabase.org/cgi-bin/go.cgi?query=GO:0051224&auto_wild_cards=yes&view=query&action=query&search_constraint=terms","GO:0051224_negative_regulation_of_protein_transport")	=HYPERLINK("http://www.ncbi.nih.gov/gquery/gquery.fcgi?term=FLNA","FLNA")	30	1	18.133333	-1.269257	160	58.49	0.365562
=HYPERLINK("http://www.godatabase.org/cgi-bin/go.cgi?query=GO:0051592&auto_wild_cards=yes&view=query&action=query&search_constraint=terms","GO:0051592_response_to_calcium_ion")	=HYPERLINK("http://www.ncbi.nih.gov/gquery/gquery.fcgi?term=THBS1","THBS1")	30	1	18.133333	-1.269257	160	58.49	0.365562
=HYPERLINK("http://www.godatabase.org/cgi-bin/go.cgi?query=GO:0006888&auto_wild_cards=yes&view=query&action=query&search_constraint=terms","GO:0006888_ER_to_Golgi_vesicle-mediated_transport")	=HYPERLINK("http://www.ncbi.nih.gov/gquery/gquery.fcgi?term=SEC24D","SEC24D")	31	1	17.548387	-1.255387	163	59.82	0.366994
=HYPERLINK("http://www.godatabase.org/cgi-bin/go.cgi?query=GO:0007423&auto_wild_cards=yes&view=query&action=query&search_constraint=terms","GO:0007423_sensory_organ_development")	=HYPERLINK("http://www.ncbi.nih.gov/gquery/gquery.fcgi?term=COL5A1","COL5A1")	31	1	17.548387	-1.255387	163	59.82	0.366994
=HYPERLINK("http://www.godatabase.org/cgi-bin/go.cgi?query=GO:0045185&auto_wild_cards=yes&view=query&action=query&search_constraint=terms","GO:0045185_maintenance_of_protein_location")	=HYPERLINK("http://www.ncbi.nih.gov/gquery/gquery.fcgi?term=FLNA","FLNA")	31	1	17.548387	-1.255387	163	59.82	0.366994
=HYPERLINK("http://www.godatabase.org/cgi-bin/go.cgi?query=GO:0030595&auto_wild_cards=yes&view=query&action=query&search_constraint=terms","GO:0030595_leukocyte_chemotaxis")	=HYPERLINK("http://www.ncbi.nih.gov/gquery/gquery.fcgi?term=THBS1","THBS1")	32	1	17.000000	-1.241969	166	61.11	0.368133
=HYPERLINK("http://www.godatabase.org/cgi-bin/go.cgi?query=GO:0033157&auto_wild_cards=yes&view=query&action=query&search_constraint=terms","GO:0033157_regulation_of_intracellular_protein_transport")	=HYPERLINK("http://www.ncbi.nih.gov/gquery/gquery.fcgi?term=FLNA","FLNA")	32	1	17.000000	-1.241969	166	61.11	0.368133
=HYPERLINK("http://www.godatabase.org/cgi-bin/go.cgi?query=GO:0043542&auto_wild_cards=yes&view=query&action=query&search_constraint=terms","GO:0043542_endothelial_cell_migration")	=HYPERLINK("http://www.ncbi.nih.gov/gquery/gquery.fcgi?term=THBS1","THBS1")	32	1	17.000000	-1.241969	166	61.11	0.368133
=HYPERLINK("http://www.godatabase.org/cgi-bin/go.cgi?query=GO:0034329&auto_wild_cards=yes&view=query&action=query&search_constraint=terms","GO:0034329_cell_junction_assembly")	=HYPERLINK("http://www.ncbi.nih.gov/gquery/gquery.fcgi?term=THBS1","THBS1")	33	1	16.484848	-1.228975	168	62.05	0.369345
=HYPERLINK("http://www.godatabase.org/cgi-bin/go.cgi?query=GO:0043392&auto_wild_cards=yes&view=query&action=query&search_constraint=terms","GO:0043392_negative_regulation_of_DNA_binding")	=HYPERLINK("http://www.ncbi.nih.gov/gquery/gquery.fcgi?term=FLNA","FLNA")	33	1	16.484848	-1.228975	168	62.05	0.369345
=HYPERLINK("http://www.godatabase.org/cgi-bin/go.cgi?query=GO:0007188&auto_wild_cards=yes&view=query&action=query&search_constraint=terms","GO:0007188_G-protein_signaling__coupled_to_cAMP_nucleotide_second_messenger")	=HYPERLINK("http://www.ncbi.nih.gov/gquery/gquery.fcgi?term=FLNA","FLNA")	34	1	16.000000	-1.216381	175	64.03	0.365886
=HYPERLINK("http://www.godatabase.org/cgi-bin/go.cgi?query=GO:0015718&auto_wild_cards=yes&view=query&action=query&search_constraint=terms","GO:0015718_monocarboxylic_acid_transport")	=HYPERLINK("http://www.ncbi.nih.gov/gquery/gquery.fcgi?term=THBS1","THBS1")	34	1	16.000000	-1.216381	175	64.03	0.365886
=HYPERLINK("http://www.godatabase.org/cgi-bin/go.cgi?query=GO:0031400&auto_wild_cards=yes&view=query&action=query&search_constraint=terms","GO:0031400_negative_regulation_of_protein_modification_process")	=HYPERLINK("http://www.ncbi.nih.gov/gquery/gquery.fcgi?term=THBS1","THBS1")	34	1	16.000000	-1.216381	175	64.03	0.365886
=HYPERLINK("http://www.godatabase.org/cgi-bin/go.cgi?query=GO:0031647&auto_wild_cards=yes&view=query&action=query&search_constraint=terms","GO:0031647_regulation_of_protein_stability")	=HYPERLINK("http://www.ncbi.nih.gov/gquery/gquery.fcgi?term=FLNA","FLNA")	34	1	16.000000	-1.216381	175	64.03	0.365886
=HYPERLINK("http://www.godatabase.org/cgi-bin/go.cgi?query=GO:0048545&auto_wild_cards=yes&view=query&action=query&search_constraint=terms","GO:0048545_response_to_steroid_hormone_stimulus")	=HYPERLINK("http://www.ncbi.nih.gov/gquery/gquery.fcgi?term=THBS1","THBS1")	34	1	16.000000	-1.216381	175	64.03	0.365886
=HYPERLINK("http://www.godatabase.org/cgi-bin/go.cgi?query=GO:0051651&auto_wild_cards=yes&view=query&action=query&search_constraint=terms","GO:0051651_maintenance_of_location_in_cell")	=HYPERLINK("http://www.ncbi.nih.gov/gquery/gquery.fcgi?term=FLNA","FLNA")	34	1	16.000000	-1.216381	175	64.03	0.365886
=HYPERLINK("http://www.godatabase.org/cgi-bin/go.cgi?query=GO:0060326&auto_wild_cards=yes&view=query&action=query&search_constraint=terms","GO:0060326_cell_chemotaxis")	=HYPERLINK("http://www.ncbi.nih.gov/gquery/gquery.fcgi?term=THBS1","THBS1")	34	1	16.000000	-1.216381	175	64.03	0.365886
=HYPERLINK("http://www.godatabase.org/cgi-bin/go.cgi?query=GO:0051049&auto_wild_cards=yes&view=query&action=query&search_constraint=terms","GO:0051049_regulation_of_transport")	=HYPERLINK("http://www.ncbi.nih.gov/gquery/gquery.fcgi?term=THBS1","THBS1")	227	2	4.792952	-1.195329	176	65.47	0.371989
=HYPERLINK("http://www.godatabase.org/cgi-bin/go.cgi?query=GO:0051049&auto_wild_cards=yes&view=query&action=query&search_constraint=terms","GO:0051049_regulation_of_transport")	=HYPERLINK("http://www.ncbi.nih.gov/gquery/gquery.fcgi?term=FLNA","FLNA")	227	2	4.792952	-1.195329	176	65.47	0.371989
=HYPERLINK("http://www.godatabase.org/cgi-bin/go.cgi?query=GO:0001819&auto_wild_cards=yes&view=query&action=query&search_constraint=terms","GO:0001819_positive_regulation_of_cytokine_production")	=HYPERLINK("http://www.ncbi.nih.gov/gquery/gquery.fcgi?term=THBS1","THBS1")	36	1	15.111111	-1.192297	177	65.99	0.372825
=HYPERLINK("http://www.godatabase.org/cgi-bin/go.cgi?query=GO:0046822&auto_wild_cards=yes&view=query&action=query&search_constraint=terms","GO:0046822_regulation_of_nucleocytoplasmic_transport")	=HYPERLINK("http://www.ncbi.nih.gov/gquery/gquery.fcgi?term=FLNA","FLNA")	37	1	14.702703	-1.180768	178	67.13	0.377135
=HYPERLINK("http://www.godatabase.org/cgi-bin/go.cgi?query=GO:0019933&auto_wild_cards=yes&view=query&action=query&search_constraint=terms","GO:0019933_cAMP-mediated_signaling")	=HYPERLINK("http://www.ncbi.nih.gov/gquery/gquery.fcgi?term=FLNA","FLNA")	38	1	14.315789	-1.169556	181	68.93	0.380829
=HYPERLINK("http://www.godatabase.org/cgi-bin/go.cgi?query=GO:0030336&auto_wild_cards=yes&view=query&action=query&search_constraint=terms","GO:0030336_negative_regulation_of_cell_migration")	=HYPERLINK("http://www.ncbi.nih.gov/gquery/gquery.fcgi?term=THBS1","THBS1")	38	1	14.315789	-1.169556	181	68.93	0.380829
=HYPERLINK("http://www.godatabase.org/cgi-bin/go.cgi?query=GO:0045765&auto_wild_cards=yes&view=query&action=query&search_constraint=terms","GO:0045765_regulation_of_angiogenesis")	=HYPERLINK("http://www.ncbi.nih.gov/gquery/gquery.fcgi?term=THBS1","THBS1")	38	1	14.315789	-1.169556	181	68.93	0.380829
=HYPERLINK("http://www.godatabase.org/cgi-bin/go.cgi?query=GO:0009792&auto_wild_cards=yes&view=query&action=query&search_constraint=terms","GO:0009792_embryonic_development_ending_in_birth_or_egg_hatching")	=HYPERLINK("http://www.ncbi.nih.gov/gquery/gquery.fcgi?term=COL1A1","COL1A1")	39	1	13.948718	-1.158645	183	69.85	0.381694
=HYPERLINK("http://www.godatabase.org/cgi-bin/go.cgi?query=GO:0043009&auto_wild_cards=yes&view=query&action=query&search_constraint=terms","GO:0043009_chordate_embryonic_development")	=HYPERLINK("http://www.ncbi.nih.gov/gquery/gquery.fcgi?term=COL1A1","COL1A1")	39	1	13.948718	-1.158645	183	69.85	0.381694
=HYPERLINK("http://www.godatabase.org/cgi-bin/go.cgi?query=GO:0043170&auto_wild_cards=yes&view=query&action=query&search_constraint=terms","GO:0043170_macromolecule_metabolic_process")	=HYPERLINK("http://www.ncbi.nih.gov/gquery/gquery.fcgi?term=COL5A1","COL5A1")	3103	9	1.577828	-1.153015	184	69.94	0.380109
=HYPERLINK("http://www.godatabase.org/cgi-bin/go.cgi?query=GO:0043170&auto_wild_cards=yes&view=query&action=query&search_constraint=terms","GO:0043170_macromolecule_metabolic_process")	=HYPERLINK("http://www.ncbi.nih.gov/gquery/gquery.fcgi?term=THBS1","THBS1")	3103	9	1.577828	-1.153015	184	69.94	0.380109
=HYPERLINK("http://www.godatabase.org/cgi-bin/go.cgi?query=GO:0043170&auto_wild_cards=yes&view=query&action=query&search_constraint=terms","GO:0043170_macromolecule_metabolic_process")	=HYPERLINK("http://www.ncbi.nih.gov/gquery/gquery.fcgi?term=LOX","LOX")	3103	9	1.577828	-1.153015	184	69.94	0.380109
=HYPERLINK("http://www.godatabase.org/cgi-bin/go.cgi?query=GO:0043170&auto_wild_cards=yes&view=query&action=query&search_constraint=terms","GO:0043170_macromolecule_metabolic_process")	=HYPERLINK("http://www.ncbi.nih.gov/gquery/gquery.fcgi?term=COL1A1","COL1A1")	3103	9	1.577828	-1.153015	184	69.94	0.380109
=HYPERLINK("http://www.godatabase.org/cgi-bin/go.cgi?query=GO:0043170&auto_wild_cards=yes&view=query&action=query&search_constraint=terms","GO:0043170_macromolecule_metabolic_process")	=HYPERLINK("http://www.ncbi.nih.gov/gquery/gquery.fcgi?term=FLNA","FLNA")	3103	9	1.577828	-1.153015	184	69.94	0.380109
=HYPERLINK("http://www.godatabase.org/cgi-bin/go.cgi?query=GO:0043170&auto_wild_cards=yes&view=query&action=query&search_constraint=terms","GO:0043170_macromolecule_metabolic_process")	=HYPERLINK("http://www.ncbi.nih.gov/gquery/gquery.fcgi?term=BMP1","BMP1")	3103	9	1.577828	-1.153015	184	69.94	0.380109
=HYPERLINK("http://www.godatabase.org/cgi-bin/go.cgi?query=GO:0043170&auto_wild_cards=yes&view=query&action=query&search_constraint=terms","GO:0043170_macromolecule_metabolic_process")	=HYPERLINK("http://www.ncbi.nih.gov/gquery/gquery.fcgi?term=LOXL2","LOXL2")	3103	9	1.577828	-1.153015	184	69.94	0.380109
=HYPERLINK("http://www.godatabase.org/cgi-bin/go.cgi?query=GO:0043170&auto_wild_cards=yes&view=query&action=query&search_constraint=terms","GO:0043170_macromolecule_metabolic_process")	=HYPERLINK("http://www.ncbi.nih.gov/gquery/gquery.fcgi?term=FOSL2","FOSL2")	3103	9	1.577828	-1.153015	184	69.94	0.380109
=HYPERLINK("http://www.godatabase.org/cgi-bin/go.cgi?query=GO:0043170&auto_wild_cards=yes&view=query&action=query&search_constraint=terms","GO:0043170_macromolecule_metabolic_process")	=HYPERLINK("http://www.ncbi.nih.gov/gquery/gquery.fcgi?term=LOXL1","LOXL1")	3103	9	1.577828	-1.153015	184	69.94	0.380109
=HYPERLINK("http://www.godatabase.org/cgi-bin/go.cgi?query=GO:0017015&auto_wild_cards=yes&view=query&action=query&search_constraint=terms","GO:0017015_regulation_of_transforming_growth_factor_beta_receptor_signaling_pathway")	=HYPERLINK("http://www.ncbi.nih.gov/gquery/gquery.fcgi?term=THBS1","THBS1")	40	1	13.600000	-1.148020	186	70.75	0.380376
=HYPERLINK("http://www.godatabase.org/cgi-bin/go.cgi?query=GO:0051100&auto_wild_cards=yes&view=query&action=query&search_constraint=terms","GO:0051100_negative_regulation_of_binding")	=HYPERLINK("http://www.ncbi.nih.gov/gquery/gquery.fcgi?term=FLNA","FLNA")	40	1	13.600000	-1.148020	186	70.75	0.380376
=HYPERLINK("http://www.godatabase.org/cgi-bin/go.cgi?query=GO:0006800&auto_wild_cards=yes&view=query&action=query&search_constraint=terms","GO:0006800_oxygen_and_reactive_oxygen_species_metabolic_process")	=HYPERLINK("http://www.ncbi.nih.gov/gquery/gquery.fcgi?term=THBS1","THBS1")	41	1	13.268293	-1.137666	191	71.78	0.375812
=HYPERLINK("http://www.godatabase.org/cgi-bin/go.cgi?query=GO:0007519&auto_wild_cards=yes&view=query&action=query&search_constraint=terms","GO:0007519_skeletal_muscle_tissue_development")	=HYPERLINK("http://www.ncbi.nih.gov/gquery/gquery.fcgi?term=ADAM12","ADAM12")	41	1	13.268293	-1.137666	191	71.78	0.375812
=HYPERLINK("http://www.godatabase.org/cgi-bin/go.cgi?query=GO:0034330&auto_wild_cards=yes&view=query&action=query&search_constraint=terms","GO:0034330_cell_junction_organization")	=HYPERLINK("http://www.ncbi.nih.gov/gquery/gquery.fcgi?term=THBS1","THBS1")	41	1	13.268293	-1.137666	191	71.78	0.375812
=HYPERLINK("http://www.godatabase.org/cgi-bin/go.cgi?query=GO:0051222&auto_wild_cards=yes&view=query&action=query&search_constraint=terms","GO:0051222_positive_regulation_of_protein_transport")	=HYPERLINK("http://www.ncbi.nih.gov/gquery/gquery.fcgi?term=FLNA","FLNA")	41	1	13.268293	-1.137666	191	71.78	0.375812
=HYPERLINK("http://www.godatabase.org/cgi-bin/go.cgi?query=GO:0060538&auto_wild_cards=yes&view=query&action=query&search_constraint=terms","GO:0060538_skeletal_muscle_organ_development")	=HYPERLINK("http://www.ncbi.nih.gov/gquery/gquery.fcgi?term=ADAM12","ADAM12")	41	1	13.268293	-1.137666	191	71.78	0.375812
=HYPERLINK("http://www.godatabase.org/cgi-bin/go.cgi?query=GO:0007600&auto_wild_cards=yes&view=query&action=query&search_constraint=terms","GO:0007600_sensory_perception")	=HYPERLINK("http://www.ncbi.nih.gov/gquery/gquery.fcgi?term=COL1A1","COL1A1")	245	2	4.440816	-1.137121	192	71.9	0.374479
=HYPERLINK("http://www.godatabase.org/cgi-bin/go.cgi?query=GO:0007600&auto_wild_cards=yes&view=query&action=query&search_constraint=terms","GO:0007600_sensory_perception")	=HYPERLINK("http://www.ncbi.nih.gov/gquery/gquery.fcgi?term=TGFBI","TGFBI")	245	2	4.440816	-1.137121	192	71.9	0.374479
=HYPERLINK("http://www.godatabase.org/cgi-bin/go.cgi?query=GO:0006944&auto_wild_cards=yes&view=query&action=query&search_constraint=terms","GO:0006944_membrane_fusion")	=HYPERLINK("http://www.ncbi.nih.gov/gquery/gquery.fcgi?term=ADAM12","ADAM12")	42	1	12.952381	-1.127570	195	73.39	0.376359
=HYPERLINK("http://www.godatabase.org/cgi-bin/go.cgi?query=GO:0042692&auto_wild_cards=yes&view=query&action=query&search_constraint=terms","GO:0042692_muscle_cell_differentiation")	=HYPERLINK("http://www.ncbi.nih.gov/gquery/gquery.fcgi?term=ADAM12","ADAM12")	42	1	12.952381	-1.127570	195	73.39	0.376359
=HYPERLINK("http://www.godatabase.org/cgi-bin/go.cgi?query=GO:0051271&auto_wild_cards=yes&view=query&action=query&search_constraint=terms","GO:0051271_negative_regulation_of_cell_motion")	=HYPERLINK("http://www.ncbi.nih.gov/gquery/gquery.fcgi?term=THBS1","THBS1")	42	1	12.952381	-1.127570	195	73.39	0.376359
=HYPERLINK("http://www.godatabase.org/cgi-bin/go.cgi?query=GO:0050900&auto_wild_cards=yes&view=query&action=query&search_constraint=terms","GO:0050900_leukocyte_migration")	=HYPERLINK("http://www.ncbi.nih.gov/gquery/gquery.fcgi?term=THBS1","THBS1")	44	1	12.363636	-1.108106	196	75.28	0.384082
=HYPERLINK("http://www.godatabase.org/cgi-bin/go.cgi?query=GO:0010926&auto_wild_cards=yes&view=query&action=query&search_constraint=terms","GO:0010926_anatomical_structure_formation")	=HYPERLINK("http://www.ncbi.nih.gov/gquery/gquery.fcgi?term=ADAM12","ADAM12")	560	3	2.914286	-1.103006	197	75.37	0.382589
=HYPERLINK("http://www.godatabase.org/cgi-bin/go.cgi?query=GO:0010926&auto_wild_cards=yes&view=query&action=query&search_constraint=terms","GO:0010926_anatomical_structure_formation")	=HYPERLINK("http://www.ncbi.nih.gov/gquery/gquery.fcgi?term=THBS1","THBS1")	560	3	2.914286	-1.103006	197	75.37	0.382589
=HYPERLINK("http://www.godatabase.org/cgi-bin/go.cgi?query=GO:0010926&auto_wild_cards=yes&view=query&action=query&search_constraint=terms","GO:0010926_anatomical_structure_formation")	=HYPERLINK("http://www.ncbi.nih.gov/gquery/gquery.fcgi?term=FLNA","FLNA")	560	3	2.914286	-1.103006	197	75.37	0.382589
=HYPERLINK("http://www.godatabase.org/cgi-bin/go.cgi?query=GO:0006464&auto_wild_cards=yes&view=query&action=query&search_constraint=terms","GO:0006464_protein_modification_process")	=HYPERLINK("http://www.ncbi.nih.gov/gquery/gquery.fcgi?term=THBS1","THBS1")	922	4	2.360087	-1.095873	198	76.26	0.385152
=HYPERLINK("http://www.godatabase.org/cgi-bin/go.cgi?query=GO:0006464&auto_wild_cards=yes&view=query&action=query&search_constraint=terms","GO:0006464_protein_modification_process")	=HYPERLINK("http://www.ncbi.nih.gov/gquery/gquery.fcgi?term=LOX","LOX")	922	4	2.360087	-1.095873	198	76.26	0.385152
=HYPERLINK("http://www.godatabase.org/cgi-bin/go.cgi?query=GO:0006464&auto_wild_cards=yes&view=query&action=query&search_constraint=terms","GO:0006464_protein_modification_process")	=HYPERLINK("http://www.ncbi.nih.gov/gquery/gquery.fcgi?term=LOXL2","LOXL2")	922	4	2.360087	-1.095873	198	76.26	0.385152
=HYPERLINK("http://www.godatabase.org/cgi-bin/go.cgi?query=GO:0006464&auto_wild_cards=yes&view=query&action=query&search_constraint=terms","GO:0006464_protein_modification_process")	=HYPERLINK("http://www.ncbi.nih.gov/gquery/gquery.fcgi?term=LOXL1","LOXL1")	922	4	2.360087	-1.095873	198	76.26	0.385152
=HYPERLINK("http://www.godatabase.org/cgi-bin/go.cgi?query=GO:0002696&auto_wild_cards=yes&view=query&action=query&search_constraint=terms","GO:0002696_positive_regulation_of_leukocyte_activation")	=HYPERLINK("http://www.ncbi.nih.gov/gquery/gquery.fcgi?term=THBS1","THBS1")	46	1	11.826087	-1.089539	201	77.64	0.386269
=HYPERLINK("http://www.godatabase.org/cgi-bin/go.cgi?query=GO:0010038&auto_wild_cards=yes&view=query&action=query&search_constraint=terms","GO:0010038_response_to_metal_ion")	=HYPERLINK("http://www.ncbi.nih.gov/gquery/gquery.fcgi?term=THBS1","THBS1")	46	1	11.826087	-1.089539	201	77.64	0.386269
=HYPERLINK("http://www.godatabase.org/cgi-bin/go.cgi?query=GO:0030335&auto_wild_cards=yes&view=query&action=query&search_constraint=terms","GO:0030335_positive_regulation_of_cell_migration")	=HYPERLINK("http://www.ncbi.nih.gov/gquery/gquery.fcgi?term=THBS1","THBS1")	46	1	11.826087	-1.089539	201	77.64	0.386269
=HYPERLINK("http://www.godatabase.org/cgi-bin/go.cgi?query=GO:0010035&auto_wild_cards=yes&view=query&action=query&search_constraint=terms","GO:0010035_response_to_inorganic_substance")	=HYPERLINK("http://www.ncbi.nih.gov/gquery/gquery.fcgi?term=THBS1","THBS1")	47	1	11.574468	-1.080569	204	79.1	0.387745
=HYPERLINK("http://www.godatabase.org/cgi-bin/go.cgi?query=GO:0032386&auto_wild_cards=yes&view=query&action=query&search_constraint=terms","GO:0032386_regulation_of_intracellular_transport")	=HYPERLINK("http://www.ncbi.nih.gov/gquery/gquery.fcgi?term=FLNA","FLNA")	47	1	11.574468	-1.080569	204	79.1	0.387745
=HYPERLINK("http://www.godatabase.org/cgi-bin/go.cgi?query=GO:0042176&auto_wild_cards=yes&view=query&action=query&search_constraint=terms","GO:0042176_regulation_of_protein_catabolic_process")	=HYPERLINK("http://www.ncbi.nih.gov/gquery/gquery.fcgi?term=FLNA","FLNA")	47	1	11.574468	-1.080569	204	79.1	0.387745
=HYPERLINK("http://www.godatabase.org/cgi-bin/go.cgi?query=GO:0008217&auto_wild_cards=yes&view=query&action=query&search_constraint=terms","GO:0008217_regulation_of_blood_pressure")	=HYPERLINK("http://www.ncbi.nih.gov/gquery/gquery.fcgi?term=COL1A2","COL1A2")	48	1	11.333333	-1.071794	205	79.98	0.390146
=HYPERLINK("http://www.godatabase.org/cgi-bin/go.cgi?query=GO:0050890&auto_wild_cards=yes&view=query&action=query&search_constraint=terms","GO:0050890_cognition")	=HYPERLINK("http://www.ncbi.nih.gov/gquery/gquery.fcgi?term=COL1A1","COL1A1")	268	2	4.059701	-1.069513	206	80.03	0.388495
=HYPERLINK("http://www.godatabase.org/cgi-bin/go.cgi?query=GO:0050890&auto_wild_cards=yes&view=query&action=query&search_constraint=terms","GO:0050890_cognition")	=HYPERLINK("http://www.ncbi.nih.gov/gquery/gquery.fcgi?term=TGFBI","TGFBI")	268	2	4.059701	-1.069513	206	80.03	0.388495
=HYPERLINK("http://www.godatabase.org/cgi-bin/go.cgi?query=GO:0050867&auto_wild_cards=yes&view=query&action=query&search_constraint=terms","GO:0050867_positive_regulation_of_cell_activation")	=HYPERLINK("http://www.ncbi.nih.gov/gquery/gquery.fcgi?term=THBS1","THBS1")	49	1	11.102041	-1.063209	207	81.19	0.392222
=HYPERLINK("http://www.godatabase.org/cgi-bin/go.cgi?query=GO:0000187&auto_wild_cards=yes&view=query&action=query&search_constraint=terms","GO:0000187_activation_of_MAPK_activity")	=HYPERLINK("http://www.ncbi.nih.gov/gquery/gquery.fcgi?term=THBS1","THBS1")	50	1	10.880000	-1.054804	212	82.14	0.387453
=HYPERLINK("http://www.godatabase.org/cgi-bin/go.cgi?query=GO:0001666&auto_wild_cards=yes&view=query&action=query&search_constraint=terms","GO:0001666_response_to_hypoxia")	=HYPERLINK("http://www.ncbi.nih.gov/gquery/gquery.fcgi?term=THBS1","THBS1")	50	1	10.880000	-1.054804	212	82.14	0.387453
=HYPERLINK("http://www.godatabase.org/cgi-bin/go.cgi?query=GO:0007266&auto_wild_cards=yes&view=query&action=query&search_constraint=terms","GO:0007266_Rho_protein_signal_transduction")	=HYPERLINK("http://www.ncbi.nih.gov/gquery/gquery.fcgi?term=COL1A2","COL1A2")	50	1	10.880000	-1.054804	212	82.14	0.387453
=HYPERLINK("http://www.godatabase.org/cgi-bin/go.cgi?query=GO:0045761&auto_wild_cards=yes&view=query&action=query&search_constraint=terms","GO:0045761_regulation_of_adenylate_cyclase_activity")	=HYPERLINK("http://www.ncbi.nih.gov/gquery/gquery.fcgi?term=FLNA","FLNA")	50	1	10.880000	-1.054804	212	82.14	0.387453
=HYPERLINK("http://www.godatabase.org/cgi-bin/go.cgi?query=GO:0051272&auto_wild_cards=yes&view=query&action=query&search_constraint=terms","GO:0051272_positive_regulation_of_cell_motion")	=HYPERLINK("http://www.ncbi.nih.gov/gquery/gquery.fcgi?term=THBS1","THBS1")	50	1	10.880000	-1.054804	212	82.14	0.387453
=HYPERLINK("http://www.godatabase.org/cgi-bin/go.cgi?query=GO:0031279&auto_wild_cards=yes&view=query&action=query&search_constraint=terms","GO:0031279_regulation_of_cyclase_activity")	=HYPERLINK("http://www.ncbi.nih.gov/gquery/gquery.fcgi?term=FLNA","FLNA")	51	1	10.666667	-1.046573	214	83.17	0.388645
=HYPERLINK("http://www.godatabase.org/cgi-bin/go.cgi?query=GO:0070482&auto_wild_cards=yes&view=query&action=query&search_constraint=terms","GO:0070482_response_to_oxygen_levels")	=HYPERLINK("http://www.ncbi.nih.gov/gquery/gquery.fcgi?term=THBS1","THBS1")	51	1	10.666667	-1.046573	214	83.17	0.388645
=HYPERLINK("http://www.godatabase.org/cgi-bin/go.cgi?query=GO:0043412&auto_wild_cards=yes&view=query&action=query&search_constraint=terms","GO:0043412_biopolymer_modification")	=HYPERLINK("http://www.ncbi.nih.gov/gquery/gquery.fcgi?term=THBS1","THBS1")	960	4	2.266667	-1.044223	215	83.35	0.387674
=HYPERLINK("http://www.godatabase.org/cgi-bin/go.cgi?query=GO:0043412&auto_wild_cards=yes&view=query&action=query&search_constraint=terms","GO:0043412_biopolymer_modification")	=HYPERLINK("http://www.ncbi.nih.gov/gquery/gquery.fcgi?term=LOX","LOX")	960	4	2.266667	-1.044223	215	83.35	0.387674
=HYPERLINK("http://www.godatabase.org/cgi-bin/go.cgi?query=GO:0043412&auto_wild_cards=yes&view=query&action=query&search_constraint=terms","GO:0043412_biopolymer_modification")	=HYPERLINK("http://www.ncbi.nih.gov/gquery/gquery.fcgi?term=LOXL2","LOXL2")	960	4	2.266667	-1.044223	215	83.35	0.387674
=HYPERLINK("http://www.godatabase.org/cgi-bin/go.cgi?query=GO:0043412&auto_wild_cards=yes&view=query&action=query&search_constraint=terms","GO:0043412_biopolymer_modification")	=HYPERLINK("http://www.ncbi.nih.gov/gquery/gquery.fcgi?term=LOXL1","LOXL1")	960	4	2.266667	-1.044223	215	83.35	0.387674
=HYPERLINK("http://www.godatabase.org/cgi-bin/go.cgi?query=GO:0009611&auto_wild_cards=yes&view=query&action=query&search_constraint=terms","GO:0009611_response_to_wounding")	=HYPERLINK("http://www.ncbi.nih.gov/gquery/gquery.fcgi?term=COL5A1","COL5A1")	279	2	3.899642	-1.039518	216	83.64	0.387222
=HYPERLINK("http://www.godatabase.org/cgi-bin/go.cgi?query=GO:0009611&auto_wild_cards=yes&view=query&action=query&search_constraint=terms","GO:0009611_response_to_wounding")	=HYPERLINK("http://www.ncbi.nih.gov/gquery/gquery.fcgi?term=THBS1","THBS1")	279	2	3.899642	-1.039518	216	83.64	0.387222
=HYPERLINK("http://www.godatabase.org/cgi-bin/go.cgi?query=GO:0016485&auto_wild_cards=yes&view=query&action=query&search_constraint=terms","GO:0016485_protein_processing")	=HYPERLINK("http://www.ncbi.nih.gov/gquery/gquery.fcgi?term=THBS1","THBS1")	53	1	10.264151	-1.030605	218	85.57	0.392523
=HYPERLINK("http://www.godatabase.org/cgi-bin/go.cgi?query=GO:0051339&auto_wild_cards=yes&view=query&action=query&search_constraint=terms","GO:0051339_regulation_of_lyase_activity")	=HYPERLINK("http://www.ncbi.nih.gov/gquery/gquery.fcgi?term=FLNA","FLNA")	53	1	10.264151	-1.030605	218	85.57	0.392523
=HYPERLINK("http://www.godatabase.org/cgi-bin/go.cgi?query=GO:0007605&auto_wild_cards=yes&view=query&action=query&search_constraint=terms","GO:0007605_sensory_perception_of_sound")	=HYPERLINK("http://www.ncbi.nih.gov/gquery/gquery.fcgi?term=COL1A1","COL1A1")	54	1	10.074074	-1.022856	220	86.02	0.391000
=HYPERLINK("http://www.godatabase.org/cgi-bin/go.cgi?query=GO:0050954&auto_wild_cards=yes&view=query&action=query&search_constraint=terms","GO:0050954_sensory_perception_of_mechanical_stimulus")	=HYPERLINK("http://www.ncbi.nih.gov/gquery/gquery.fcgi?term=COL1A1","COL1A1")	54	1	10.074074	-1.022856	220	86.02	0.391000
=HYPERLINK("http://www.godatabase.org/cgi-bin/go.cgi?query=GO:0030814&auto_wild_cards=yes&view=query&action=query&search_constraint=terms","GO:0030814_regulation_of_cAMP_metabolic_process")	=HYPERLINK("http://www.ncbi.nih.gov/gquery/gquery.fcgi?term=FLNA","FLNA")	55	1	9.890909	-1.015255	222	86.9	0.391441
=HYPERLINK("http://www.godatabase.org/cgi-bin/go.cgi?query=GO:0030817&auto_wild_cards=yes&view=query&action=query&search_constraint=terms","GO:0030817_regulation_of_cAMP_biosynthetic_process")	=HYPERLINK("http://www.ncbi.nih.gov/gquery/gquery.fcgi?term=FLNA","FLNA")	55	1	9.890909	-1.015255	222	86.9	0.391441
=HYPERLINK("http://www.godatabase.org/cgi-bin/go.cgi?query=GO:0040011&auto_wild_cards=yes&view=query&action=query&search_constraint=terms","GO:0040011_locomotion")	=HYPERLINK("http://www.ncbi.nih.gov/gquery/gquery.fcgi?term=COL5A1","COL5A1")	292	2	3.726027	-1.005806	223	87.82	0.393812
=HYPERLINK("http://www.godatabase.org/cgi-bin/go.cgi?query=GO:0040011&auto_wild_cards=yes&view=query&action=query&search_constraint=terms","GO:0040011_locomotion")	=HYPERLINK("http://www.ncbi.nih.gov/gquery/gquery.fcgi?term=THBS1","THBS1")	292	2	3.726027	-1.005806	223	87.82	0.393812
=HYPERLINK("http://www.godatabase.org/cgi-bin/go.cgi?query=GO:0016192&auto_wild_cards=yes&view=query&action=query&search_constraint=terms","GO:0016192_vesicle-mediated_transport")	=HYPERLINK("http://www.ncbi.nih.gov/gquery/gquery.fcgi?term=THBS1","THBS1")	297	2	3.663300	-0.993307	224	88.8	0.396429
=HYPERLINK("http://www.godatabase.org/cgi-bin/go.cgi?query=GO:0016192&auto_wild_cards=yes&view=query&action=query&search_constraint=terms","GO:0016192_vesicle-mediated_transport")	=HYPERLINK("http://www.ncbi.nih.gov/gquery/gquery.fcgi?term=SEC24D","SEC24D")	297	2	3.663300	-0.993307	224	88.8	0.396429
=HYPERLINK("http://www.godatabase.org/cgi-bin/go.cgi?query=GO:0007160&auto_wild_cards=yes&view=query&action=query&search_constraint=terms","GO:0007160_cell-matrix_adhesion")	=HYPERLINK("http://www.ncbi.nih.gov/gquery/gquery.fcgi?term=THBS1","THBS1")	58	1	9.379310	-0.993296	228	90.14	0.395351
=HYPERLINK("http://www.godatabase.org/cgi-bin/go.cgi?query=GO:0030799&auto_wild_cards=yes&view=query&action=query&search_constraint=terms","GO:0030799_regulation_of_cyclic_nucleotide_metabolic_process")	=HYPERLINK("http://www.ncbi.nih.gov/gquery/gquery.fcgi?term=FLNA","FLNA")	58	1	9.379310	-0.993296	228	90.14	0.395351
=HYPERLINK("http://www.godatabase.org/cgi-bin/go.cgi?query=GO:0030802&auto_wild_cards=yes&view=query&action=query&search_constraint=terms","GO:0030802_regulation_of_cyclic_nucleotide_biosynthetic_process")	=HYPERLINK("http://www.ncbi.nih.gov/gquery/gquery.fcgi?term=FLNA","FLNA")	58	1	9.379310	-0.993296	228	90.14	0.395351
=HYPERLINK("http://www.godatabase.org/cgi-bin/go.cgi?query=GO:0030808&auto_wild_cards=yes&view=query&action=query&search_constraint=terms","GO:0030808_regulation_of_nucleotide_biosynthetic_process")	=HYPERLINK("http://www.ncbi.nih.gov/gquery/gquery.fcgi?term=FLNA","FLNA")	58	1	9.379310	-0.993296	228	90.14	0.395351
=HYPERLINK("http://www.godatabase.org/cgi-bin/go.cgi?query=GO:0006171&auto_wild_cards=yes&view=query&action=query&search_constraint=terms","GO:0006171_cAMP_biosynthetic_process")	=HYPERLINK("http://www.ncbi.nih.gov/gquery/gquery.fcgi?term=FLNA","FLNA")	59	1	9.220339	-0.986240	230	91.01	0.395696
=HYPERLINK("http://www.godatabase.org/cgi-bin/go.cgi?query=GO:0051604&auto_wild_cards=yes&view=query&action=query&search_constraint=terms","GO:0051604_protein_maturation")	=HYPERLINK("http://www.ncbi.nih.gov/gquery/gquery.fcgi?term=THBS1","THBS1")	59	1	9.220339	-0.986240	230	91.01	0.395696
=HYPERLINK("http://www.godatabase.org/cgi-bin/go.cgi?query=GO:0051246&auto_wild_cards=yes&view=query&action=query&search_constraint=terms","GO:0051246_regulation_of_protein_metabolic_process")	=HYPERLINK("http://www.ncbi.nih.gov/gquery/gquery.fcgi?term=THBS1","THBS1")	301	2	3.614618	-0.983485	231	91.12	0.394459
=HYPERLINK("http://www.godatabase.org/cgi-bin/go.cgi?query=GO:0051246&auto_wild_cards=yes&view=query&action=query&search_constraint=terms","GO:0051246_regulation_of_protein_metabolic_process")	=HYPERLINK("http://www.ncbi.nih.gov/gquery/gquery.fcgi?term=FLNA","FLNA")	301	2	3.614618	-0.983485	231	91.12	0.394459
=HYPERLINK("http://www.godatabase.org/cgi-bin/go.cgi?query=GO:0006140&auto_wild_cards=yes&view=query&action=query&search_constraint=terms","GO:0006140_regulation_of_nucleotide_metabolic_process")	=HYPERLINK("http://www.ncbi.nih.gov/gquery/gquery.fcgi?term=FLNA","FLNA")	60	1	9.066667	-0.979309	234	91.88	0.392650
=HYPERLINK("http://www.godatabase.org/cgi-bin/go.cgi?query=GO:0044087&auto_wild_cards=yes&view=query&action=query&search_constraint=terms","GO:0044087_regulation_of_cellular_component_biogenesis")	=HYPERLINK("http://www.ncbi.nih.gov/gquery/gquery.fcgi?term=THBS1","THBS1")	60	1	9.066667	-0.979309	234	91.88	0.392650
=HYPERLINK("http://www.godatabase.org/cgi-bin/go.cgi?query=GO:0046058&auto_wild_cards=yes&view=query&action=query&search_constraint=terms","GO:0046058_cAMP_metabolic_process")	=HYPERLINK("http://www.ncbi.nih.gov/gquery/gquery.fcgi?term=FLNA","FLNA")	60	1	9.066667	-0.979309	234	91.88	0.392650
=HYPERLINK("http://www.godatabase.org/cgi-bin/go.cgi?query=GO:0048519&auto_wild_cards=yes&view=query&action=query&search_constraint=terms","GO:0048519_negative_regulation_of_biological_process")	=HYPERLINK("http://www.ncbi.nih.gov/gquery/gquery.fcgi?term=THBS1","THBS1")	1013	4	2.148075	-0.976744	235	92.06	0.391745
=HYPERLINK("http://www.godatabase.org/cgi-bin/go.cgi?query=GO:0048519&auto_wild_cards=yes&view=query&action=query&search_constraint=terms","GO:0048519_negative_regulation_of_biological_process")	=HYPERLINK("http://www.ncbi.nih.gov/gquery/gquery.fcgi?term=FLNA","FLNA")	1013	4	2.148075	-0.976744	235	92.06	0.391745
=HYPERLINK("http://www.godatabase.org/cgi-bin/go.cgi?query=GO:0048519&auto_wild_cards=yes&view=query&action=query&search_constraint=terms","GO:0048519_negative_regulation_of_biological_process")	=HYPERLINK("http://www.ncbi.nih.gov/gquery/gquery.fcgi?term=LEPRE1","LEPRE1")	1013	4	2.148075	-0.976744	235	92.06	0.391745
=HYPERLINK("http://www.godatabase.org/cgi-bin/go.cgi?query=GO:0048519&auto_wild_cards=yes&view=query&action=query&search_constraint=terms","GO:0048519_negative_regulation_of_biological_process")	=HYPERLINK("http://www.ncbi.nih.gov/gquery/gquery.fcgi?term=TGFBI","TGFBI")	1013	4	2.148075	-0.976744	235	92.06	0.391745
=HYPERLINK("http://www.godatabase.org/cgi-bin/go.cgi?query=GO:0006928&auto_wild_cards=yes&view=query&action=query&search_constraint=terms","GO:0006928_cell_motion")	=HYPERLINK("http://www.ncbi.nih.gov/gquery/gquery.fcgi?term=COL5A1","COL5A1")	308	2	3.532468	-0.966665	237	93.31	0.393713
=HYPERLINK("http://www.godatabase.org/cgi-bin/go.cgi?query=GO:0006928&auto_wild_cards=yes&view=query&action=query&search_constraint=terms","GO:0006928_cell_motion")	=HYPERLINK("http://www.ncbi.nih.gov/gquery/gquery.fcgi?term=THBS1","THBS1")	308	2	3.532468	-0.966665	237	93.31	0.393713
=HYPERLINK("http://www.godatabase.org/cgi-bin/go.cgi?query=GO:0051674&auto_wild_cards=yes&view=query&action=query&search_constraint=terms","GO:0051674_localization_of_cell")	=HYPERLINK("http://www.ncbi.nih.gov/gquery/gquery.fcgi?term=COL5A1","COL5A1")	308	2	3.532468	-0.966665	237	93.31	0.393713
=HYPERLINK("http://www.godatabase.org/cgi-bin/go.cgi?query=GO:0051674&auto_wild_cards=yes&view=query&action=query&search_constraint=terms","GO:0051674_localization_of_cell")	=HYPERLINK("http://www.ncbi.nih.gov/gquery/gquery.fcgi?term=THBS1","THBS1")	308	2	3.532468	-0.966665	237	93.31	0.393713
=HYPERLINK("http://www.godatabase.org/cgi-bin/go.cgi?query=GO:0009190&auto_wild_cards=yes&view=query&action=query&search_constraint=terms","GO:0009190_cyclic_nucleotide_biosynthetic_process")	=HYPERLINK("http://www.ncbi.nih.gov/gquery/gquery.fcgi?term=FLNA","FLNA")	62	1	8.774194	-0.965805	239	94.55	0.395607
=HYPERLINK("http://www.godatabase.org/cgi-bin/go.cgi?query=GO:0043406&auto_wild_cards=yes&view=query&action=query&search_constraint=terms","GO:0043406_positive_regulation_of_MAP_kinase_activity")	=HYPERLINK("http://www.ncbi.nih.gov/gquery/gquery.fcgi?term=THBS1","THBS1")	62	1	8.774194	-0.965805	239	94.55	0.395607
=HYPERLINK("http://www.godatabase.org/cgi-bin/go.cgi?query=GO:0008283&auto_wild_cards=yes&view=query&action=query&search_constraint=terms","GO:0008283_cell_proliferation")	=HYPERLINK("http://www.ncbi.nih.gov/gquery/gquery.fcgi?term=THBS1","THBS1")	647	3	2.522411	-0.956567	240	95.07	0.396125
=HYPERLINK("http://www.godatabase.org/cgi-bin/go.cgi?query=GO:0008283&auto_wild_cards=yes&view=query&action=query&search_constraint=terms","GO:0008283_cell_proliferation")	=HYPERLINK("http://www.ncbi.nih.gov/gquery/gquery.fcgi?term=LEPRE1","LEPRE1")	647	3	2.522411	-0.956567	240	95.07	0.396125
=HYPERLINK("http://www.godatabase.org/cgi-bin/go.cgi?query=GO:0008283&auto_wild_cards=yes&view=query&action=query&search_constraint=terms","GO:0008283_cell_proliferation")	=HYPERLINK("http://www.ncbi.nih.gov/gquery/gquery.fcgi?term=TGFBI","TGFBI")	647	3	2.522411	-0.956567	240	95.07	0.396125
=HYPERLINK("http://www.godatabase.org/cgi-bin/go.cgi?query=GO:0042327&auto_wild_cards=yes&view=query&action=query&search_constraint=terms","GO:0042327_positive_regulation_of_phosphorylation")	=HYPERLINK("http://www.ncbi.nih.gov/gquery/gquery.fcgi?term=THBS1","THBS1")	64	1	8.500000	-0.952753	241	96.33	0.399710
=HYPERLINK("http://www.godatabase.org/cgi-bin/go.cgi?query=GO:0051235&auto_wild_cards=yes&view=query&action=query&search_constraint=terms","GO:0051235_maintenance_of_location")	=HYPERLINK("http://www.ncbi.nih.gov/gquery/gquery.fcgi?term=FLNA","FLNA")	65	1	8.369231	-0.946387	242	96.95	0.400620
=HYPERLINK("http://www.godatabase.org/cgi-bin/go.cgi?query=GO:0010562&auto_wild_cards=yes&view=query&action=query&search_constraint=terms","GO:0010562_positive_regulation_of_phosphorus_metabolic_process")	=HYPERLINK("http://www.ncbi.nih.gov/gquery/gquery.fcgi?term=THBS1","THBS1")	66	1	8.242424	-0.940124	248	98.68	0.397903
=HYPERLINK("http://www.godatabase.org/cgi-bin/go.cgi?query=GO:0014706&auto_wild_cards=yes&view=query&action=query&search_constraint=terms","GO:0014706_striated_muscle_tissue_development")	=HYPERLINK("http://www.ncbi.nih.gov/gquery/gquery.fcgi?term=ADAM12","ADAM12")	66	1	8.242424	-0.940124	248	98.68	0.397903
=HYPERLINK("http://www.godatabase.org/cgi-bin/go.cgi?query=GO:0031589&auto_wild_cards=yes&view=query&action=query&search_constraint=terms","GO:0031589_cell-substrate_adhesion")	=HYPERLINK("http://www.ncbi.nih.gov/gquery/gquery.fcgi?term=THBS1","THBS1")	66	1	8.242424	-0.940124	248	98.68	0.397903
=HYPERLINK("http://www.godatabase.org/cgi-bin/go.cgi?query=GO:0045937&auto_wild_cards=yes&view=query&action=query&search_constraint=terms","GO:0045937_positive_regulation_of_phosphate_metabolic_process")	=HYPERLINK("http://www.ncbi.nih.gov/gquery/gquery.fcgi?term=THBS1","THBS1")	66	1	8.242424	-0.940124	248	98.68	0.397903
=HYPERLINK("http://www.godatabase.org/cgi-bin/go.cgi?query=GO:0051090&auto_wild_cards=yes&view=query&action=query&search_constraint=terms","GO:0051090_regulation_of_transcription_factor_activity")	=HYPERLINK("http://www.ncbi.nih.gov/gquery/gquery.fcgi?term=FLNA","FLNA")	66	1	8.242424	-0.940124	248	98.68	0.397903
=HYPERLINK("http://www.godatabase.org/cgi-bin/go.cgi?query=GO:0090046&auto_wild_cards=yes&view=query&action=query&search_constraint=terms","GO:0090046_regulation_of_transcription_regulator_activity")	=HYPERLINK("http://www.ncbi.nih.gov/gquery/gquery.fcgi?term=FLNA","FLNA")	66	1	8.242424	-0.940124	248	98.68	0.397903
=HYPERLINK("http://www.godatabase.org/cgi-bin/go.cgi?query=GO:0007015&auto_wild_cards=yes&view=query&action=query&search_constraint=terms","GO:0007015_actin_filament_organization")	=HYPERLINK("http://www.ncbi.nih.gov/gquery/gquery.fcgi?term=FLNA","FLNA")	67	1	8.119403	-0.933961	251	99.32	0.395697
=HYPERLINK("http://www.godatabase.org/cgi-bin/go.cgi?query=GO:0009187&auto_wild_cards=yes&view=query&action=query&search_constraint=terms","GO:0009187_cyclic_nucleotide_metabolic_process")	=HYPERLINK("http://www.ncbi.nih.gov/gquery/gquery.fcgi?term=FLNA","FLNA")	67	1	8.119403	-0.933961	251	99.32	0.395697
=HYPERLINK("http://www.godatabase.org/cgi-bin/go.cgi?query=GO:0060537&auto_wild_cards=yes&view=query&action=query&search_constraint=terms","GO:0060537_muscle_tissue_development")	=HYPERLINK("http://www.ncbi.nih.gov/gquery/gquery.fcgi?term=ADAM12","ADAM12")	67	1	8.119403	-0.933961	251	99.32	0.395697
=HYPERLINK("http://www.godatabase.org/cgi-bin/go.cgi?query=GO:0006606&auto_wild_cards=yes&view=query&action=query&search_constraint=terms","GO:0006606_protein_import_into_nucleus")	=HYPERLINK("http://www.ncbi.nih.gov/gquery/gquery.fcgi?term=FLNA","FLNA")	68	1	8.000000	-0.927895	253	100.14	0.395810
=HYPERLINK("http://www.godatabase.org/cgi-bin/go.cgi?query=GO:0007507&auto_wild_cards=yes&view=query&action=query&search_constraint=terms","GO:0007507_heart_development")	=HYPERLINK("http://www.ncbi.nih.gov/gquery/gquery.fcgi?term=FBN1","FBN1")	68	1	8.000000	-0.927895	253	100.14	0.395810
=HYPERLINK("http://www.godatabase.org/cgi-bin/go.cgi?query=GO:0032879&auto_wild_cards=yes&view=query&action=query&search_constraint=terms","GO:0032879_regulation_of_localization")	=HYPERLINK("http://www.ncbi.nih.gov/gquery/gquery.fcgi?term=THBS1","THBS1")	326	2	3.337423	-0.925425	254	100.6	0.396063
=HYPERLINK("http://www.godatabase.org/cgi-bin/go.cgi?query=GO:0032879&auto_wild_cards=yes&view=query&action=query&search_constraint=terms","GO:0032879_regulation_of_localization")	=HYPERLINK("http://www.ncbi.nih.gov/gquery/gquery.fcgi?term=FLNA","FLNA")	326	2	3.337423	-0.925425	254	100.6	0.396063
=HYPERLINK("http://www.godatabase.org/cgi-bin/go.cgi?query=GO:0001525&auto_wild_cards=yes&view=query&action=query&search_constraint=terms","GO:0001525_angiogenesis")	=HYPERLINK("http://www.ncbi.nih.gov/gquery/gquery.fcgi?term=THBS1","THBS1")	69	1	7.884058	-0.921922	256	101.57	0.396758
=HYPERLINK("http://www.godatabase.org/cgi-bin/go.cgi?query=GO:0051241&auto_wild_cards=yes&view=query&action=query&search_constraint=terms","GO:0051241_negative_regulation_of_multicellular_organismal_process")	=HYPERLINK("http://www.ncbi.nih.gov/gquery/gquery.fcgi?term=THBS1","THBS1")	69	1	7.884058	-0.921922	256	101.57	0.396758
=HYPERLINK("http://www.godatabase.org/cgi-bin/go.cgi?query=GO:0030163&auto_wild_cards=yes&view=query&action=query&search_constraint=terms","GO:0030163_protein_catabolic_process")	=HYPERLINK("http://www.ncbi.nih.gov/gquery/gquery.fcgi?term=FLNA","FLNA")	330	2	3.296970	-0.916631	257	101.65	0.395525
=HYPERLINK("http://www.godatabase.org/cgi-bin/go.cgi?query=GO:0030163&auto_wild_cards=yes&view=query&action=query&search_constraint=terms","GO:0030163_protein_catabolic_process")	=HYPERLINK("http://www.ncbi.nih.gov/gquery/gquery.fcgi?term=BMP1","BMP1")	330	2	3.296970	-0.916631	257	101.65	0.395525
=HYPERLINK("http://www.godatabase.org/cgi-bin/go.cgi?query=GO:0002694&auto_wild_cards=yes&view=query&action=query&search_constraint=terms","GO:0002694_regulation_of_leukocyte_activation")	=HYPERLINK("http://www.ncbi.nih.gov/gquery/gquery.fcgi?term=THBS1","THBS1")	70	1	7.771429	-0.916041	260	102.42	0.393923
=HYPERLINK("http://www.godatabase.org/cgi-bin/go.cgi?query=GO:0009124&auto_wild_cards=yes&view=query&action=query&search_constraint=terms","GO:0009124_nucleoside_monophosphate_biosynthetic_process")	=HYPERLINK("http://www.ncbi.nih.gov/gquery/gquery.fcgi?term=FLNA","FLNA")	70	1	7.771429	-0.916041	260	102.42	0.393923
=HYPERLINK("http://www.godatabase.org/cgi-bin/go.cgi?query=GO:0051170&auto_wild_cards=yes&view=query&action=query&search_constraint=terms","GO:0051170_nuclear_import")	=HYPERLINK("http://www.ncbi.nih.gov/gquery/gquery.fcgi?term=FLNA","FLNA")	70	1	7.771429	-0.916041	260	102.42	0.393923
=HYPERLINK("http://www.godatabase.org/cgi-bin/go.cgi?query=GO:0006417&auto_wild_cards=yes&view=query&action=query&search_constraint=terms","GO:0006417_regulation_of_translation")	=HYPERLINK("http://www.ncbi.nih.gov/gquery/gquery.fcgi?term=THBS1","THBS1")	71	1	7.661972	-0.910248	264	103.3	0.391288
=HYPERLINK("http://www.godatabase.org/cgi-bin/go.cgi?query=GO:0007050&auto_wild_cards=yes&view=query&action=query&search_constraint=terms","GO:0007050_cell_cycle_arrest")	=HYPERLINK("http://www.ncbi.nih.gov/gquery/gquery.fcgi?term=THBS1","THBS1")	71	1	7.661972	-0.910248	264	103.3	0.391288
=HYPERLINK("http://www.godatabase.org/cgi-bin/go.cgi?query=GO:0032101&auto_wild_cards=yes&view=query&action=query&search_constraint=terms","GO:0032101_regulation_of_response_to_external_stimulus")	=HYPERLINK("http://www.ncbi.nih.gov/gquery/gquery.fcgi?term=THBS1","THBS1")	71	1	7.661972	-0.910248	264	103.3	0.391288
=HYPERLINK("http://www.godatabase.org/cgi-bin/go.cgi?query=GO:0051223&auto_wild_cards=yes&view=query&action=query&search_constraint=terms","GO:0051223_regulation_of_protein_transport")	=HYPERLINK("http://www.ncbi.nih.gov/gquery/gquery.fcgi?term=FLNA","FLNA")	71	1	7.661972	-0.910248	264	103.3	0.391288
=HYPERLINK("http://www.godatabase.org/cgi-bin/go.cgi?query=GO:0007187&auto_wild_cards=yes&view=query&action=query&search_constraint=terms","GO:0007187_G-protein_signaling__coupled_to_cyclic_nucleotide_second_messenger")	=HYPERLINK("http://www.ncbi.nih.gov/gquery/gquery.fcgi?term=FLNA","FLNA")	73	1	7.452055	-0.898918	267	104.68	0.392060
=HYPERLINK("http://www.godatabase.org/cgi-bin/go.cgi?query=GO:0007596&auto_wild_cards=yes&view=query&action=query&search_constraint=terms","GO:0007596_blood_coagulation")	=HYPERLINK("http://www.ncbi.nih.gov/gquery/gquery.fcgi?term=THBS1","THBS1")	73	1	7.452055	-0.898918	267	104.68	0.392060
=HYPERLINK("http://www.godatabase.org/cgi-bin/go.cgi?query=GO:0009894&auto_wild_cards=yes&view=query&action=query&search_constraint=terms","GO:0009894_regulation_of_catabolic_process")	=HYPERLINK("http://www.ncbi.nih.gov/gquery/gquery.fcgi?term=FLNA","FLNA")	73	1	7.452055	-0.898918	267	104.68	0.392060
=HYPERLINK("http://www.godatabase.org/cgi-bin/go.cgi?query=GO:0050817&auto_wild_cards=yes&view=query&action=query&search_constraint=terms","GO:0050817_coagulation")	=HYPERLINK("http://www.ncbi.nih.gov/gquery/gquery.fcgi?term=THBS1","THBS1")	74	1	7.351351	-0.893376	268	105.55	0.393843
=HYPERLINK("http://www.godatabase.org/cgi-bin/go.cgi?query=GO:0006869&auto_wild_cards=yes&view=query&action=query&search_constraint=terms","GO:0006869_lipid_transport")	=HYPERLINK("http://www.ncbi.nih.gov/gquery/gquery.fcgi?term=THBS1","THBS1")	75	1	7.253333	-0.887914	270	106.36	0.393926
=HYPERLINK("http://www.godatabase.org/cgi-bin/go.cgi?query=GO:0070201&auto_wild_cards=yes&view=query&action=query&search_constraint=terms","GO:0070201_regulation_of_establishment_of_protein_localization")	=HYPERLINK("http://www.ncbi.nih.gov/gquery/gquery.fcgi?term=FLNA","FLNA")	75	1	7.253333	-0.887914	270	106.36	0.393926
=HYPERLINK("http://www.godatabase.org/cgi-bin/go.cgi?query=GO:0034504&auto_wild_cards=yes&view=query&action=query&search_constraint=terms","GO:0034504_protein_localization_in_nucleus")	=HYPERLINK("http://www.ncbi.nih.gov/gquery/gquery.fcgi?term=FLNA","FLNA")	76	1	7.157895	-0.882529	272	107.45	0.395037
=HYPERLINK("http://www.godatabase.org/cgi-bin/go.cgi?query=GO:0051101&auto_wild_cards=yes&view=query&action=query&search_constraint=terms","GO:0051101_regulation_of_DNA_binding")	=HYPERLINK("http://www.ncbi.nih.gov/gquery/gquery.fcgi?term=FLNA","FLNA")	76	1	7.157895	-0.882529	272	107.45	0.395037
=HYPERLINK("http://www.godatabase.org/cgi-bin/go.cgi?query=GO:0009123&auto_wild_cards=yes&view=query&action=query&search_constraint=terms","GO:0009123_nucleoside_monophosphate_metabolic_process")	=HYPERLINK("http://www.ncbi.nih.gov/gquery/gquery.fcgi?term=FLNA","FLNA")	77	1	7.064935	-0.877218	275	108.31	0.393855
=HYPERLINK("http://www.godatabase.org/cgi-bin/go.cgi?query=GO:0050865&auto_wild_cards=yes&view=query&action=query&search_constraint=terms","GO:0050865_regulation_of_cell_activation")	=HYPERLINK("http://www.ncbi.nih.gov/gquery/gquery.fcgi?term=THBS1","THBS1")	77	1	7.064935	-0.877218	275	108.31	0.393855
=HYPERLINK("http://www.godatabase.org/cgi-bin/go.cgi?query=GO:0051129&auto_wild_cards=yes&view=query&action=query&search_constraint=terms","GO:0051129_negative_regulation_of_cellular_component_organization")	=HYPERLINK("http://www.ncbi.nih.gov/gquery/gquery.fcgi?term=THBS1","THBS1")	77	1	7.064935	-0.877218	275	108.31	0.393855
=HYPERLINK("http://www.godatabase.org/cgi-bin/go.cgi?query=GO:0006164&auto_wild_cards=yes&view=query&action=query&search_constraint=terms","GO:0006164_purine_nucleotide_biosynthetic_process")	=HYPERLINK("http://www.ncbi.nih.gov/gquery/gquery.fcgi?term=FLNA","FLNA")	79	1	6.886076	-0.866816	279	109.61	0.392867
=HYPERLINK("http://www.godatabase.org/cgi-bin/go.cgi?query=GO:0007599&auto_wild_cards=yes&view=query&action=query&search_constraint=terms","GO:0007599_hemostasis")	=HYPERLINK("http://www.ncbi.nih.gov/gquery/gquery.fcgi?term=THBS1","THBS1")	79	1	6.886076	-0.866816	279	109.61	0.392867
=HYPERLINK("http://www.godatabase.org/cgi-bin/go.cgi?query=GO:0032880&auto_wild_cards=yes&view=query&action=query&search_constraint=terms","GO:0032880_regulation_of_protein_localization")	=HYPERLINK("http://www.ncbi.nih.gov/gquery/gquery.fcgi?term=FLNA","FLNA")	79	1	6.886076	-0.866816	279	109.61	0.392867
=HYPERLINK("http://www.godatabase.org/cgi-bin/go.cgi?query=GO:0046942&auto_wild_cards=yes&view=query&action=query&search_constraint=terms","GO:0046942_carboxylic_acid_transport")	=HYPERLINK("http://www.ncbi.nih.gov/gquery/gquery.fcgi?term=THBS1","THBS1")	79	1	6.886076	-0.866816	279	109.61	0.392867
=HYPERLINK("http://www.godatabase.org/cgi-bin/go.cgi?query=GO:0003008&auto_wild_cards=yes&view=query&action=query&search_constraint=terms","GO:0003008_system_process")	=HYPERLINK("http://www.ncbi.nih.gov/gquery/gquery.fcgi?term=COL1A1","COL1A1")	710	3	2.298592	-0.865750	280	109.86	0.392357
=HYPERLINK("http://www.godatabase.org/cgi-bin/go.cgi?query=GO:0003008&auto_wild_cards=yes&view=query&action=query&search_constraint=terms","GO:0003008_system_process")	=HYPERLINK("http://www.ncbi.nih.gov/gquery/gquery.fcgi?term=TGFBI","TGFBI")	710	3	2.298592	-0.865750	280	109.86	0.392357
=HYPERLINK("http://www.godatabase.org/cgi-bin/go.cgi?query=GO:0003008&auto_wild_cards=yes&view=query&action=query&search_constraint=terms","GO:0003008_system_process")	=HYPERLINK("http://www.ncbi.nih.gov/gquery/gquery.fcgi?term=COL1A2","COL1A2")	710	3	2.298592	-0.865750	280	109.86	0.392357
=HYPERLINK("http://www.godatabase.org/cgi-bin/go.cgi?query=GO:0015849&auto_wild_cards=yes&view=query&action=query&search_constraint=terms","GO:0015849_organic_acid_transport")	=HYPERLINK("http://www.ncbi.nih.gov/gquery/gquery.fcgi?term=THBS1","THBS1")	80	1	6.800000	-0.861719	281	110.22	0.392242
=HYPERLINK("http://www.godatabase.org/cgi-bin/go.cgi?query=GO:0048193&auto_wild_cards=yes&view=query&action=query&search_constraint=terms","GO:0048193_Golgi_vesicle_transport")	=HYPERLINK("http://www.ncbi.nih.gov/gquery/gquery.fcgi?term=SEC24D","SEC24D")	82	1	6.634146	-0.851729	283	111.74	0.394841
=HYPERLINK("http://www.godatabase.org/cgi-bin/go.cgi?query=GO:0048514&auto_wild_cards=yes&view=query&action=query&search_constraint=terms","GO:0048514_blood_vessel_morphogenesis")	=HYPERLINK("http://www.ncbi.nih.gov/gquery/gquery.fcgi?term=THBS1","THBS1")	82	1	6.634146	-0.851729	283	111.74	0.394841
=HYPERLINK("http://www.godatabase.org/cgi-bin/go.cgi?query=GO:0043123&auto_wild_cards=yes&view=query&action=query&search_constraint=terms","GO:0043123_positive_regulation_of_I-kappaB_kinase_NF-kappaB_cascade")	=HYPERLINK("http://www.ncbi.nih.gov/gquery/gquery.fcgi?term=FLNA","FLNA")	84	1	6.476190	-0.841996	284	113.39	0.399261
=HYPERLINK("http://www.godatabase.org/cgi-bin/go.cgi?query=GO:0007243&auto_wild_cards=yes&view=query&action=query&search_constraint=terms","GO:0007243_protein_kinase_cascade")	=HYPERLINK("http://www.ncbi.nih.gov/gquery/gquery.fcgi?term=THBS1","THBS1")	377	2	2.885942	-0.822100	285	116.0	0.407018
=HYPERLINK("http://www.godatabase.org/cgi-bin/go.cgi?query=GO:0007243&auto_wild_cards=yes&view=query&action=query&search_constraint=terms","GO:0007243_protein_kinase_cascade")	=HYPERLINK("http://www.ncbi.nih.gov/gquery/gquery.fcgi?term=FLNA","FLNA")	377	2	2.885942	-0.822100	285	116.0	0.407018
=HYPERLINK("http://www.godatabase.org/cgi-bin/go.cgi?query=GO:0009966&auto_wild_cards=yes&view=query&action=query&search_constraint=terms","GO:0009966_regulation_of_signal_transduction")	=HYPERLINK("http://www.ncbi.nih.gov/gquery/gquery.fcgi?term=THBS1","THBS1")	378	2	2.878307	-0.820248	286	116.28	0.406573
=HYPERLINK("http://www.godatabase.org/cgi-bin/go.cgi?query=GO:0009966&auto_wild_cards=yes&view=query&action=query&search_constraint=terms","GO:0009966_regulation_of_signal_transduction")	=HYPERLINK("http://www.ncbi.nih.gov/gquery/gquery.fcgi?term=FLNA","FLNA")	378	2	2.878307	-0.820248	286	116.28	0.406573
=HYPERLINK("http://www.godatabase.org/cgi-bin/go.cgi?query=GO:0030334&auto_wild_cards=yes&view=query&action=query&search_constraint=terms","GO:0030334_regulation_of_cell_migration")	=HYPERLINK("http://www.ncbi.nih.gov/gquery/gquery.fcgi?term=THBS1","THBS1")	89	1	6.112360	-0.818716	289	117.25	0.405709
=HYPERLINK("http://www.godatabase.org/cgi-bin/go.cgi?query=GO:0043405&auto_wild_cards=yes&view=query&action=query&search_constraint=terms","GO:0043405_regulation_of_MAP_kinase_activity")	=HYPERLINK("http://www.ncbi.nih.gov/gquery/gquery.fcgi?term=THBS1","THBS1")	89	1	6.112360	-0.818716	289	117.25	0.405709
=HYPERLINK("http://www.godatabase.org/cgi-bin/go.cgi?query=GO:0051240&auto_wild_cards=yes&view=query&action=query&search_constraint=terms","GO:0051240_positive_regulation_of_multicellular_organismal_process")	=HYPERLINK("http://www.ncbi.nih.gov/gquery/gquery.fcgi?term=THBS1","THBS1")	89	1	6.112360	-0.818716	289	117.25	0.405709
=HYPERLINK("http://www.godatabase.org/cgi-bin/go.cgi?query=GO:0009165&auto_wild_cards=yes&view=query&action=query&search_constraint=terms","GO:0009165_nucleotide_biosynthetic_process")	=HYPERLINK("http://www.ncbi.nih.gov/gquery/gquery.fcgi?term=FLNA","FLNA")	90	1	6.044444	-0.814230	290	117.79	0.406172
=HYPERLINK("http://www.godatabase.org/cgi-bin/go.cgi?query=GO:0032269&auto_wild_cards=yes&view=query&action=query&search_constraint=terms","GO:0032269_negative_regulation_of_cellular_protein_metabolic_process")	=HYPERLINK("http://www.ncbi.nih.gov/gquery/gquery.fcgi?term=THBS1","THBS1")	91	1	5.978022	-0.809797	291	118.38	0.406804
=HYPERLINK("http://www.godatabase.org/cgi-bin/go.cgi?query=GO:0017038&auto_wild_cards=yes&view=query&action=query&search_constraint=terms","GO:0017038_protein_import")	=HYPERLINK("http://www.ncbi.nih.gov/gquery/gquery.fcgi?term=FLNA","FLNA")	93	1	5.849462	-0.801087	293	119.38	0.407440
=HYPERLINK("http://www.godatabase.org/cgi-bin/go.cgi?query=GO:0043122&auto_wild_cards=yes&view=query&action=query&search_constraint=terms","GO:0043122_regulation_of_I-kappaB_kinase_NF-kappaB_cascade")	=HYPERLINK("http://www.ncbi.nih.gov/gquery/gquery.fcgi?term=FLNA","FLNA")	93	1	5.849462	-0.801087	293	119.38	0.407440
=HYPERLINK("http://www.godatabase.org/cgi-bin/go.cgi?query=GO:0033365&auto_wild_cards=yes&view=query&action=query&search_constraint=terms","GO:0033365_protein_localization_in_organelle")	=HYPERLINK("http://www.ncbi.nih.gov/gquery/gquery.fcgi?term=FLNA","FLNA")	95	1	5.726316	-0.792577	295	120.09	0.407085
=HYPERLINK("http://www.godatabase.org/cgi-bin/go.cgi?query=GO:0050878&auto_wild_cards=yes&view=query&action=query&search_constraint=terms","GO:0050878_regulation_of_body_fluid_levels")	=HYPERLINK("http://www.ncbi.nih.gov/gquery/gquery.fcgi?term=THBS1","THBS1")	95	1	5.726316	-0.792577	295	120.09	0.407085
=HYPERLINK("http://www.godatabase.org/cgi-bin/go.cgi?query=GO:0009059&auto_wild_cards=yes&view=query&action=query&search_constraint=terms","GO:0009059_macromolecule_biosynthetic_process")	=HYPERLINK("http://www.ncbi.nih.gov/gquery/gquery.fcgi?term=COL5A1","COL5A1")	1626	5	1.672817	-0.790078	296	120.37	0.406655
=HYPERLINK("http://www.godatabase.org/cgi-bin/go.cgi?query=GO:0009059&auto_wild_cards=yes&view=query&action=query&search_constraint=terms","GO:0009059_macromolecule_biosynthetic_process")	=HYPERLINK("http://www.ncbi.nih.gov/gquery/gquery.fcgi?term=THBS1","THBS1")	1626	5	1.672817	-0.790078	296	120.37	0.406655
=HYPERLINK("http://www.godatabase.org/cgi-bin/go.cgi?query=GO:0009059&auto_wild_cards=yes&view=query&action=query&search_constraint=terms","GO:0009059_macromolecule_biosynthetic_process")	=HYPERLINK("http://www.ncbi.nih.gov/gquery/gquery.fcgi?term=COL1A1","COL1A1")	1626	5	1.672817	-0.790078	296	120.37	0.406655
=HYPERLINK("http://www.godatabase.org/cgi-bin/go.cgi?query=GO:0009059&auto_wild_cards=yes&view=query&action=query&search_constraint=terms","GO:0009059_macromolecule_biosynthetic_process")	=HYPERLINK("http://www.ncbi.nih.gov/gquery/gquery.fcgi?term=FLNA","FLNA")	1626	5	1.672817	-0.790078	296	120.37	0.406655
=HYPERLINK("http://www.godatabase.org/cgi-bin/go.cgi?query=GO:0009059&auto_wild_cards=yes&view=query&action=query&search_constraint=terms","GO:0009059_macromolecule_biosynthetic_process")	=HYPERLINK("http://www.ncbi.nih.gov/gquery/gquery.fcgi?term=FOSL2","FOSL2")	1626	5	1.672817	-0.790078	296	120.37	0.406655
=HYPERLINK("http://www.godatabase.org/cgi-bin/go.cgi?query=GO:0040012&auto_wild_cards=yes&view=query&action=query&search_constraint=terms","GO:0040012_regulation_of_locomotion")	=HYPERLINK("http://www.ncbi.nih.gov/gquery/gquery.fcgi?term=THBS1","THBS1")	96	1	5.666667	-0.788395	297	121.14	0.407879
=HYPERLINK("http://www.godatabase.org/cgi-bin/go.cgi?query=GO:0051098&auto_wild_cards=yes&view=query&action=query&search_constraint=terms","GO:0051098_regulation_of_binding")	=HYPERLINK("http://www.ncbi.nih.gov/gquery/gquery.fcgi?term=FLNA","FLNA")	97	1	5.608247	-0.784260	298	121.6	0.408054
=HYPERLINK("http://www.godatabase.org/cgi-bin/go.cgi?query=GO:0051270&auto_wild_cards=yes&view=query&action=query&search_constraint=terms","GO:0051270_regulation_of_cell_motion")	=HYPERLINK("http://www.ncbi.nih.gov/gquery/gquery.fcgi?term=THBS1","THBS1")	98	1	5.551020	-0.780171	299	122.37	0.409264
=HYPERLINK("http://www.godatabase.org/cgi-bin/go.cgi?query=GO:0006163&auto_wild_cards=yes&view=query&action=query&search_constraint=terms","GO:0006163_purine_nucleotide_metabolic_process")	=HYPERLINK("http://www.ncbi.nih.gov/gquery/gquery.fcgi?term=FLNA","FLNA")	99	1	5.494949	-0.776127	301	122.87	0.408206
=HYPERLINK("http://www.godatabase.org/cgi-bin/go.cgi?query=GO:0009968&auto_wild_cards=yes&view=query&action=query&search_constraint=terms","GO:0009968_negative_regulation_of_signal_transduction")	=HYPERLINK("http://www.ncbi.nih.gov/gquery/gquery.fcgi?term=THBS1","THBS1")	99	1	5.494949	-0.776127	301	122.87	0.408206
=HYPERLINK("http://www.godatabase.org/cgi-bin/go.cgi?query=GO:0022603&auto_wild_cards=yes&view=query&action=query&search_constraint=terms","GO:0022603_regulation_of_anatomical_structure_morphogenesis")	=HYPERLINK("http://www.ncbi.nih.gov/gquery/gquery.fcgi?term=THBS1","THBS1")	100	1	5.440000	-0.772127	303	123.73	0.408350
=HYPERLINK("http://www.godatabase.org/cgi-bin/go.cgi?query=GO:0055114&auto_wild_cards=yes&view=query&action=query&search_constraint=terms","GO:0055114_oxidation_reduction")	=HYPERLINK("http://www.ncbi.nih.gov/gquery/gquery.fcgi?term=LOXL1","LOXL1")	100	1	5.440000	-0.772127	303	123.73	0.408350
=HYPERLINK("http://www.godatabase.org/cgi-bin/go.cgi?query=GO:0043623&auto_wild_cards=yes&view=query&action=query&search_constraint=terms","GO:0043623_cellular_protein_complex_assembly")	=HYPERLINK("http://www.ncbi.nih.gov/gquery/gquery.fcgi?term=FLNA","FLNA")	101	1	5.386139	-0.768171	304	124.2	0.408553
=HYPERLINK("http://www.godatabase.org/cgi-bin/go.cgi?query=GO:0010648&auto_wild_cards=yes&view=query&action=query&search_constraint=terms","GO:0010648_negative_regulation_of_cell_communication")	=HYPERLINK("http://www.ncbi.nih.gov/gquery/gquery.fcgi?term=THBS1","THBS1")	102	1	5.333333	-0.764257	305	124.39	0.407836
=HYPERLINK("http://www.godatabase.org/cgi-bin/go.cgi?query=GO:0042127&auto_wild_cards=yes&view=query&action=query&search_constraint=terms","GO:0042127_regulation_of_cell_proliferation")	=HYPERLINK("http://www.ncbi.nih.gov/gquery/gquery.fcgi?term=THBS1","THBS1")	411	2	2.647202	-0.762359	306	124.72	0.407582
=HYPERLINK("http://www.godatabase.org/cgi-bin/go.cgi?query=GO:0042127&auto_wild_cards=yes&view=query&action=query&search_constraint=terms","GO:0042127_regulation_of_cell_proliferation")	=HYPERLINK("http://www.ncbi.nih.gov/gquery/gquery.fcgi?term=LEPRE1","LEPRE1")	411	2	2.647202	-0.762359	306	124.72	0.407582
=HYPERLINK("http://www.godatabase.org/cgi-bin/go.cgi?query=GO:0001817&auto_wild_cards=yes&view=query&action=query&search_constraint=terms","GO:0001817_regulation_of_cytokine_production")	=HYPERLINK("http://www.ncbi.nih.gov/gquery/gquery.fcgi?term=THBS1","THBS1")	103	1	5.281553	-0.760385	307	124.93	0.406938
=HYPERLINK("http://www.godatabase.org/cgi-bin/go.cgi?query=GO:0010605&auto_wild_cards=yes&view=query&action=query&search_constraint=terms","GO:0010605_negative_regulation_of_macromolecule_metabolic_process")	=HYPERLINK("http://www.ncbi.nih.gov/gquery/gquery.fcgi?term=THBS1","THBS1")	413	2	2.634383	-0.759040	308	125.23	0.406591
=HYPERLINK("http://www.godatabase.org/cgi-bin/go.cgi?query=GO:0010605&auto_wild_cards=yes&view=query&action=query&search_constraint=terms","GO:0010605_negative_regulation_of_macromolecule_metabolic_process")	=HYPERLINK("http://www.ncbi.nih.gov/gquery/gquery.fcgi?term=FLNA","FLNA")	413	2	2.634383	-0.759040	308	125.23	0.406591
=HYPERLINK("http://www.godatabase.org/cgi-bin/go.cgi?query=GO:0002684&auto_wild_cards=yes&view=query&action=query&search_constraint=terms","GO:0002684_positive_regulation_of_immune_system_process")	=HYPERLINK("http://www.ncbi.nih.gov/gquery/gquery.fcgi?term=THBS1","THBS1")	106	1	5.132075	-0.749010	309	125.93	0.407540
=HYPERLINK("http://www.godatabase.org/cgi-bin/go.cgi?query=GO:0046907&auto_wild_cards=yes&view=query&action=query&search_constraint=terms","GO:0046907_intracellular_transport")	=HYPERLINK("http://www.ncbi.nih.gov/gquery/gquery.fcgi?term=FLNA","FLNA")	420	2	2.590476	-0.747580	310	126.08	0.406710
=HYPERLINK("http://www.godatabase.org/cgi-bin/go.cgi?query=GO:0046907&auto_wild_cards=yes&view=query&action=query&search_constraint=terms","GO:0046907_intracellular_transport")	=HYPERLINK("http://www.ncbi.nih.gov/gquery/gquery.fcgi?term=SEC24D","SEC24D")	420	2	2.590476	-0.747580	310	126.08	0.406710
=HYPERLINK("http://www.godatabase.org/cgi-bin/go.cgi?query=GO:0010646&auto_wild_cards=yes&view=query&action=query&search_constraint=terms","GO:0010646_regulation_of_cell_communication")	=HYPERLINK("http://www.ncbi.nih.gov/gquery/gquery.fcgi?term=THBS1","THBS1")	423	2	2.572104	-0.742743	311	126.29	0.406077
=HYPERLINK("http://www.godatabase.org/cgi-bin/go.cgi?query=GO:0010646&auto_wild_cards=yes&view=query&action=query&search_constraint=terms","GO:0010646_regulation_of_cell_communication")	=HYPERLINK("http://www.ncbi.nih.gov/gquery/gquery.fcgi?term=FLNA","FLNA")	423	2	2.572104	-0.742743	311	126.29	0.406077
=HYPERLINK("http://www.godatabase.org/cgi-bin/go.cgi?query=GO:0009790&auto_wild_cards=yes&view=query&action=query&search_constraint=terms","GO:0009790_embryonic_development")	=HYPERLINK("http://www.ncbi.nih.gov/gquery/gquery.fcgi?term=COL1A1","COL1A1")	109	1	4.990826	-0.737983	312	127.72	0.409359
=HYPERLINK("http://www.godatabase.org/cgi-bin/go.cgi?query=GO:0043285&auto_wild_cards=yes&view=query&action=query&search_constraint=terms","GO:0043285_biopolymer_catabolic_process")	=HYPERLINK("http://www.ncbi.nih.gov/gquery/gquery.fcgi?term=FLNA","FLNA")	426	2	2.553991	-0.737949	313	127.84	0.408435
=HYPERLINK("http://www.godatabase.org/cgi-bin/go.cgi?query=GO:0043285&auto_wild_cards=yes&view=query&action=query&search_constraint=terms","GO:0043285_biopolymer_catabolic_process")	=HYPERLINK("http://www.ncbi.nih.gov/gquery/gquery.fcgi?term=BMP1","BMP1")	426	2	2.553991	-0.737949	313	127.84	0.408435
=HYPERLINK("http://www.godatabase.org/cgi-bin/go.cgi?query=GO:0007265&auto_wild_cards=yes&view=query&action=query&search_constraint=terms","GO:0007265_Ras_protein_signal_transduction")	=HYPERLINK("http://www.ncbi.nih.gov/gquery/gquery.fcgi?term=COL1A2","COL1A2")	110	1	4.945455	-0.734381	314	128.25	0.408439
=HYPERLINK("http://www.godatabase.org/cgi-bin/go.cgi?query=GO:0001816&auto_wild_cards=yes&view=query&action=query&search_constraint=terms","GO:0001816_cytokine_production")	=HYPERLINK("http://www.ncbi.nih.gov/gquery/gquery.fcgi?term=THBS1","THBS1")	112	1	4.857143	-0.727284	315	129.19	0.410127
=HYPERLINK("http://www.godatabase.org/cgi-bin/go.cgi?query=GO:0007166&auto_wild_cards=yes&view=query&action=query&search_constraint=terms","GO:0007166_cell_surface_receptor_linked_signal_transduction")	=HYPERLINK("http://www.ncbi.nih.gov/gquery/gquery.fcgi?term=THBS1","THBS1")	828	3	1.971014	-0.722117	316	129.66	0.410316
=HYPERLINK("http://www.godatabase.org/cgi-bin/go.cgi?query=GO:0007166&auto_wild_cards=yes&view=query&action=query&search_constraint=terms","GO:0007166_cell_surface_receptor_linked_signal_transduction")	=HYPERLINK("http://www.ncbi.nih.gov/gquery/gquery.fcgi?term=FLNA","FLNA")	828	3	1.971014	-0.722117	316	129.66	0.410316
=HYPERLINK("http://www.godatabase.org/cgi-bin/go.cgi?query=GO:0007166&auto_wild_cards=yes&view=query&action=query&search_constraint=terms","GO:0007166_cell_surface_receptor_linked_signal_transduction")	=HYPERLINK("http://www.ncbi.nih.gov/gquery/gquery.fcgi?term=COL1A2","COL1A2")	828	3	1.971014	-0.722117	316	129.66	0.410316
=HYPERLINK("http://www.godatabase.org/cgi-bin/go.cgi?query=GO:0048584&auto_wild_cards=yes&view=query&action=query&search_constraint=terms","GO:0048584_positive_regulation_of_response_to_stimulus")	=HYPERLINK("http://www.ncbi.nih.gov/gquery/gquery.fcgi?term=THBS1","THBS1")	114	1	4.771930	-0.720326	317	130.05	0.410252
=HYPERLINK("http://www.godatabase.org/cgi-bin/go.cgi?query=GO:0009057&auto_wild_cards=yes&view=query&action=query&search_constraint=terms","GO:0009057_macromolecule_catabolic_process")	=HYPERLINK("http://www.ncbi.nih.gov/gquery/gquery.fcgi?term=FLNA","FLNA")	439	2	2.478360	-0.717664	318	130.27	0.409654
=HYPERLINK("http://www.godatabase.org/cgi-bin/go.cgi?query=GO:0009057&auto_wild_cards=yes&view=query&action=query&search_constraint=terms","GO:0009057_macromolecule_catabolic_process")	=HYPERLINK("http://www.ncbi.nih.gov/gquery/gquery.fcgi?term=BMP1","BMP1")	439	2	2.478360	-0.717664	318	130.27	0.409654
=HYPERLINK("http://www.godatabase.org/cgi-bin/go.cgi?query=GO:0009892&auto_wild_cards=yes&view=query&action=query&search_constraint=terms","GO:0009892_negative_regulation_of_metabolic_process")	=HYPERLINK("http://www.ncbi.nih.gov/gquery/gquery.fcgi?term=THBS1","THBS1")	440	2	2.472727	-0.716136	319	131.0	0.410658
=HYPERLINK("http://www.godatabase.org/cgi-bin/go.cgi?query=GO:0009892&auto_wild_cards=yes&view=query&action=query&search_constraint=terms","GO:0009892_negative_regulation_of_metabolic_process")	=HYPERLINK("http://www.ncbi.nih.gov/gquery/gquery.fcgi?term=FLNA","FLNA")	440	2	2.472727	-0.716136	319	131.0	0.410658
=HYPERLINK("http://www.godatabase.org/cgi-bin/go.cgi?query=GO:0051050&auto_wild_cards=yes&view=query&action=query&search_constraint=terms","GO:0051050_positive_regulation_of_transport")	=HYPERLINK("http://www.ncbi.nih.gov/gquery/gquery.fcgi?term=FLNA","FLNA")	116	1	4.689655	-0.713500	320	131.39	0.410594
=HYPERLINK("http://www.godatabase.org/cgi-bin/go.cgi?query=GO:0065008&auto_wild_cards=yes&view=query&action=query&search_constraint=terms","GO:0065008_regulation_of_biological_quality")	=HYPERLINK("http://www.ncbi.nih.gov/gquery/gquery.fcgi?term=THBS1","THBS1")	848	3	1.924528	-0.700627	321	132.7	0.413396
=HYPERLINK("http://www.godatabase.org/cgi-bin/go.cgi?query=GO:0065008&auto_wild_cards=yes&view=query&action=query&search_constraint=terms","GO:0065008_regulation_of_biological_quality")	=HYPERLINK("http://www.ncbi.nih.gov/gquery/gquery.fcgi?term=FLNA","FLNA")	848	3	1.924528	-0.700627	321	132.7	0.413396
=HYPERLINK("http://www.godatabase.org/cgi-bin/go.cgi?query=GO:0065008&auto_wild_cards=yes&view=query&action=query&search_constraint=terms","GO:0065008_regulation_of_biological_quality")	=HYPERLINK("http://www.ncbi.nih.gov/gquery/gquery.fcgi?term=COL1A2","COL1A2")	848	3	1.924528	-0.700627	321	132.7	0.413396
=HYPERLINK("http://www.godatabase.org/cgi-bin/go.cgi?query=GO:0006913&auto_wild_cards=yes&view=query&action=query&search_constraint=terms","GO:0006913_nucleocytoplasmic_transport")	=HYPERLINK("http://www.ncbi.nih.gov/gquery/gquery.fcgi?term=FLNA","FLNA")	121	1	4.495868	-0.696991	322	133.06	0.413230
=HYPERLINK("http://www.godatabase.org/cgi-bin/go.cgi?query=GO:0007242&auto_wild_cards=yes&view=query&action=query&search_constraint=terms","GO:0007242_intracellular_signaling_cascade")	=HYPERLINK("http://www.ncbi.nih.gov/gquery/gquery.fcgi?term=THBS1","THBS1")	853	3	1.913247	-0.695369	323	133.18	0.412322
=HYPERLINK("http://www.godatabase.org/cgi-bin/go.cgi?query=GO:0007242&auto_wild_cards=yes&view=query&action=query&search_constraint=terms","GO:0007242_intracellular_signaling_cascade")	=HYPERLINK("http://www.ncbi.nih.gov/gquery/gquery.fcgi?term=FLNA","FLNA")	853	3	1.913247	-0.695369	323	133.18	0.412322
=HYPERLINK("http://www.godatabase.org/cgi-bin/go.cgi?query=GO:0007242&auto_wild_cards=yes&view=query&action=query&search_constraint=terms","GO:0007242_intracellular_signaling_cascade")	=HYPERLINK("http://www.ncbi.nih.gov/gquery/gquery.fcgi?term=COL1A2","COL1A2")	853	3	1.913247	-0.695369	323	133.18	0.412322
=HYPERLINK("http://www.godatabase.org/cgi-bin/go.cgi?query=GO:0033674&auto_wild_cards=yes&view=query&action=query&search_constraint=terms","GO:0033674_positive_regulation_of_kinase_activity")	=HYPERLINK("http://www.ncbi.nih.gov/gquery/gquery.fcgi?term=THBS1","THBS1")	122	1	4.459016	-0.693780	327	134.06	0.409969
=HYPERLINK("http://www.godatabase.org/cgi-bin/go.cgi?query=GO:0045860&auto_wild_cards=yes&view=query&action=query&search_constraint=terms","GO:0045860_positive_regulation_of_protein_kinase_activity")	=HYPERLINK("http://www.ncbi.nih.gov/gquery/gquery.fcgi?term=THBS1","THBS1")	122	1	4.459016	-0.693780	327	134.06	0.409969
=HYPERLINK("http://www.godatabase.org/cgi-bin/go.cgi?query=GO:0051169&auto_wild_cards=yes&view=query&action=query&search_constraint=terms","GO:0051169_nuclear_transport")	=HYPERLINK("http://www.ncbi.nih.gov/gquery/gquery.fcgi?term=FLNA","FLNA")	122	1	4.459016	-0.693780	327	134.06	0.409969
=HYPERLINK("http://www.godatabase.org/cgi-bin/go.cgi?query=GO:0060341&auto_wild_cards=yes&view=query&action=query&search_constraint=terms","GO:0060341_regulation_of_cellular_localization")	=HYPERLINK("http://www.ncbi.nih.gov/gquery/gquery.fcgi?term=FLNA","FLNA")	122	1	4.459016	-0.693780	327	134.06	0.409969
=HYPERLINK("http://www.godatabase.org/cgi-bin/go.cgi?query=GO:0007517&auto_wild_cards=yes&view=query&action=query&search_constraint=terms","GO:0007517_muscle_organ_development")	=HYPERLINK("http://www.ncbi.nih.gov/gquery/gquery.fcgi?term=ADAM12","ADAM12")	123	1	4.422764	-0.690598	328	134.52	0.410122
=HYPERLINK("http://www.godatabase.org/cgi-bin/go.cgi?query=GO:0006897&auto_wild_cards=yes&view=query&action=query&search_constraint=terms","GO:0006897_endocytosis")	=HYPERLINK("http://www.ncbi.nih.gov/gquery/gquery.fcgi?term=THBS1","THBS1")	124	1	4.387097	-0.687445	330	135.2	0.409697
=HYPERLINK("http://www.godatabase.org/cgi-bin/go.cgi?query=GO:0010324&auto_wild_cards=yes&view=query&action=query&search_constraint=terms","GO:0010324_membrane_invagination")	=HYPERLINK("http://www.ncbi.nih.gov/gquery/gquery.fcgi?term=THBS1","THBS1")	124	1	4.387097	-0.687445	330	135.2	0.409697
=HYPERLINK("http://www.godatabase.org/cgi-bin/go.cgi?query=GO:0006935&auto_wild_cards=yes&view=query&action=query&search_constraint=terms","GO:0006935_chemotaxis")	=HYPERLINK("http://www.ncbi.nih.gov/gquery/gquery.fcgi?term=THBS1","THBS1")	125	1	4.352000	-0.684319	332	135.94	0.409458
=HYPERLINK("http://www.godatabase.org/cgi-bin/go.cgi?query=GO:0042330&auto_wild_cards=yes&view=query&action=query&search_constraint=terms","GO:0042330_taxis")	=HYPERLINK("http://www.ncbi.nih.gov/gquery/gquery.fcgi?term=THBS1","THBS1")	125	1	4.352000	-0.684319	332	135.94	0.409458
=HYPERLINK("http://www.godatabase.org/cgi-bin/go.cgi?query=GO:0009605&auto_wild_cards=yes&view=query&action=query&search_constraint=terms","GO:0009605_response_to_external_stimulus")	=HYPERLINK("http://www.ncbi.nih.gov/gquery/gquery.fcgi?term=COL5A1","COL5A1")	464	2	2.344828	-0.680747	333	136.1	0.408709
=HYPERLINK("http://www.godatabase.org/cgi-bin/go.cgi?query=GO:0009605&auto_wild_cards=yes&view=query&action=query&search_constraint=terms","GO:0009605_response_to_external_stimulus")	=HYPERLINK("http://www.ncbi.nih.gov/gquery/gquery.fcgi?term=THBS1","THBS1")	464	2	2.344828	-0.680747	333	136.1	0.408709
=HYPERLINK("http://www.godatabase.org/cgi-bin/go.cgi?query=GO:0050877&auto_wild_cards=yes&view=query&action=query&search_constraint=terms","GO:0050877_neurological_system_process")	=HYPERLINK("http://www.ncbi.nih.gov/gquery/gquery.fcgi?term=COL1A1","COL1A1")	468	2	2.324786	-0.675080	334	136.78	0.409521
=HYPERLINK("http://www.godatabase.org/cgi-bin/go.cgi?query=GO:0050877&auto_wild_cards=yes&view=query&action=query&search_constraint=terms","GO:0050877_neurological_system_process")	=HYPERLINK("http://www.ncbi.nih.gov/gquery/gquery.fcgi?term=TGFBI","TGFBI")	468	2	2.324786	-0.675080	334	136.78	0.409521
=HYPERLINK("http://www.godatabase.org/cgi-bin/go.cgi?query=GO:0009987&auto_wild_cards=yes&view=query&action=query&search_constraint=terms","GO:0009987_cellular_process")	=HYPERLINK("http://www.ncbi.nih.gov/gquery/gquery.fcgi?term=ADAM12","ADAM12")	6671	14	1.141658	-0.674738	335	136.91	0.408687
=HYPERLINK("http://www.godatabase.org/cgi-bin/go.cgi?query=GO:0009987&auto_wild_cards=yes&view=query&action=query&search_constraint=terms","GO:0009987_cellular_process")	=HYPERLINK("http://www.ncbi.nih.gov/gquery/gquery.fcgi?term=COL5A1","COL5A1")	6671	14	1.141658	-0.674738	335	136.91	0.408687
=HYPERLINK("http://www.godatabase.org/cgi-bin/go.cgi?query=GO:0009987&auto_wild_cards=yes&view=query&action=query&search_constraint=terms","GO:0009987_cellular_process")	=HYPERLINK("http://www.ncbi.nih.gov/gquery/gquery.fcgi?term=LOX","LOX")	6671	14	1.141658	-0.674738	335	136.91	0.408687
=HYPERLINK("http://www.godatabase.org/cgi-bin/go.cgi?query=GO:0009987&auto_wild_cards=yes&view=query&action=query&search_constraint=terms","GO:0009987_cellular_process")	=HYPERLINK("http://www.ncbi.nih.gov/gquery/gquery.fcgi?term=FLNA","FLNA")	6671	14	1.141658	-0.674738	335	136.91	0.408687
=HYPERLINK("http://www.godatabase.org/cgi-bin/go.cgi?query=GO:0009987&auto_wild_cards=yes&view=query&action=query&search_constraint=terms","GO:0009987_cellular_process")	=HYPERLINK("http://www.ncbi.nih.gov/gquery/gquery.fcgi?term=COL1A1","COL1A1")	6671	14	1.141658	-0.674738	335	136.91	0.408687
=HYPERLINK("http://www.godatabase.org/cgi-bin/go.cgi?query=GO:0009987&auto_wild_cards=yes&view=query&action=query&search_constraint=terms","GO:0009987_cellular_process")	=HYPERLINK("http://www.ncbi.nih.gov/gquery/gquery.fcgi?term=LOXL2","LOXL2")	6671	14	1.141658	-0.674738	335	136.91	0.408687
=HYPERLINK("http://www.godatabase.org/cgi-bin/go.cgi?query=GO:0009987&auto_wild_cards=yes&view=query&action=query&search_constraint=terms","GO:0009987_cellular_process")	=HYPERLINK("http://www.ncbi.nih.gov/gquery/gquery.fcgi?term=LEPRE1","LEPRE1")	6671	14	1.141658	-0.674738	335	136.91	0.408687
=HYPERLINK("http://www.godatabase.org/cgi-bin/go.cgi?query=GO:0009987&auto_wild_cards=yes&view=query&action=query&search_constraint=terms","GO:0009987_cellular_process")	=HYPERLINK("http://www.ncbi.nih.gov/gquery/gquery.fcgi?term=TGFBI","TGFBI")	6671	14	1.141658	-0.674738	335	136.91	0.408687
=HYPERLINK("http://www.godatabase.org/cgi-bin/go.cgi?query=GO:0009987&auto_wild_cards=yes&view=query&action=query&search_constraint=terms","GO:0009987_cellular_process")	=HYPERLINK("http://www.ncbi.nih.gov/gquery/gquery.fcgi?term=COL1A2","COL1A2")	6671	14	1.141658	-0.674738	335	136.91	0.408687
=HYPERLINK("http://www.godatabase.org/cgi-bin/go.cgi?query=GO:0009987&auto_wild_cards=yes&view=query&action=query&search_constraint=terms","GO:0009987_cellular_process")	=HYPERLINK("http://www.ncbi.nih.gov/gquery/gquery.fcgi?term=LOXL1","LOXL1")	6671	14	1.141658	-0.674738	335	136.91	0.408687
=HYPERLINK("http://www.godatabase.org/cgi-bin/go.cgi?query=GO:0009987&auto_wild_cards=yes&view=query&action=query&search_constraint=terms","GO:0009987_cellular_process")	=HYPERLINK("http://www.ncbi.nih.gov/gquery/gquery.fcgi?term=THBS1","THBS1")	6671	14	1.141658	-0.674738	335	136.91	0.408687
=HYPERLINK("http://www.godatabase.org/cgi-bin/go.cgi?query=GO:0009987&auto_wild_cards=yes&view=query&action=query&search_constraint=terms","GO:0009987_cellular_process")	=HYPERLINK("http://www.ncbi.nih.gov/gquery/gquery.fcgi?term=BMP1","BMP1")	6671	14	1.141658	-0.674738	335	136.91	0.408687
=HYPERLINK("http://www.godatabase.org/cgi-bin/go.cgi?query=GO:0009987&auto_wild_cards=yes&view=query&action=query&search_constraint=terms","GO:0009987_cellular_process")	=HYPERLINK("http://www.ncbi.nih.gov/gquery/gquery.fcgi?term=FOSL2","FOSL2")	6671	14	1.141658	-0.674738	335	136.91	0.408687
=HYPERLINK("http://www.godatabase.org/cgi-bin/go.cgi?query=GO:0009987&auto_wild_cards=yes&view=query&action=query&search_constraint=terms","GO:0009987_cellular_process")	=HYPERLINK("http://www.ncbi.nih.gov/gquery/gquery.fcgi?term=SEC24D","SEC24D")	6671	14	1.141658	-0.674738	335	136.91	0.408687
=HYPERLINK("http://www.godatabase.org/cgi-bin/go.cgi?query=GO:0009725&auto_wild_cards=yes&view=query&action=query&search_constraint=terms","GO:0009725_response_to_hormone_stimulus")	=HYPERLINK("http://www.ncbi.nih.gov/gquery/gquery.fcgi?term=THBS1","THBS1")	129	1	4.217054	-0.672091	338	137.84	0.407811
=HYPERLINK("http://www.godatabase.org/cgi-bin/go.cgi?query=GO:0010740&auto_wild_cards=yes&view=query&action=query&search_constraint=terms","GO:0010740_positive_regulation_of_protein_kinase_cascade")	=HYPERLINK("http://www.ncbi.nih.gov/gquery/gquery.fcgi?term=FLNA","FLNA")	129	1	4.217054	-0.672091	338	137.84	0.407811
=HYPERLINK("http://www.godatabase.org/cgi-bin/go.cgi?query=GO:0051347&auto_wild_cards=yes&view=query&action=query&search_constraint=terms","GO:0051347_positive_regulation_of_transferase_activity")	=HYPERLINK("http://www.ncbi.nih.gov/gquery/gquery.fcgi?term=THBS1","THBS1")	129	1	4.217054	-0.672091	338	137.84	0.407811
=HYPERLINK("http://www.godatabase.org/cgi-bin/go.cgi?query=GO:0032270&auto_wild_cards=yes&view=query&action=query&search_constraint=terms","GO:0032270_positive_regulation_of_cellular_protein_metabolic_process")	=HYPERLINK("http://www.ncbi.nih.gov/gquery/gquery.fcgi?term=THBS1","THBS1")	131	1	4.152672	-0.666135	339	139.82	0.412448
=HYPERLINK("http://www.godatabase.org/cgi-bin/go.cgi?query=GO:0022607&auto_wild_cards=yes&view=query&action=query&search_constraint=terms","GO:0022607_cellular_component_assembly")	=HYPERLINK("http://www.ncbi.nih.gov/gquery/gquery.fcgi?term=THBS1","THBS1")	478	2	2.276151	-0.661187	340	141.01	0.414735
=HYPERLINK("http://www.godatabase.org/cgi-bin/go.cgi?query=GO:0022607&auto_wild_cards=yes&view=query&action=query&search_constraint=terms","GO:0022607_cellular_component_assembly")	=HYPERLINK("http://www.ncbi.nih.gov/gquery/gquery.fcgi?term=FLNA","FLNA")	478	2	2.276151	-0.661187	340	141.01	0.414735
=HYPERLINK("http://www.godatabase.org/cgi-bin/go.cgi?query=GO:0003013&auto_wild_cards=yes&view=query&action=query&search_constraint=terms","GO:0003013_circulatory_system_process")	=HYPERLINK("http://www.ncbi.nih.gov/gquery/gquery.fcgi?term=COL1A2","COL1A2")	133	1	4.090226	-0.660280	342	141.76	0.414503
=HYPERLINK("http://www.godatabase.org/cgi-bin/go.cgi?query=GO:0008015&auto_wild_cards=yes&view=query&action=query&search_constraint=terms","GO:0008015_blood_circulation")	=HYPERLINK("http://www.ncbi.nih.gov/gquery/gquery.fcgi?term=COL1A2","COL1A2")	133	1	4.090226	-0.660280	342	141.76	0.414503
=HYPERLINK("http://www.godatabase.org/cgi-bin/go.cgi?query=GO:0007249&auto_wild_cards=yes&view=query&action=query&search_constraint=terms","GO:0007249_I-kappaB_kinase_NF-kappaB_cascade")	=HYPERLINK("http://www.ncbi.nih.gov/gquery/gquery.fcgi?term=FLNA","FLNA")	134	1	4.059701	-0.657389	343	142.44	0.415277
=HYPERLINK("http://www.godatabase.org/cgi-bin/go.cgi?query=GO:0007264&auto_wild_cards=yes&view=query&action=query&search_constraint=terms","GO:0007264_small_GTPase_mediated_signal_transduction")	=HYPERLINK("http://www.ncbi.nih.gov/gquery/gquery.fcgi?term=COL1A2","COL1A2")	135	1	4.029630	-0.654523	346	143.49	0.414711
=HYPERLINK("http://www.godatabase.org/cgi-bin/go.cgi?query=GO:0009719&auto_wild_cards=yes&view=query&action=query&search_constraint=terms","GO:0009719_response_to_endogenous_stimulus")	=HYPERLINK("http://www.ncbi.nih.gov/gquery/gquery.fcgi?term=THBS1","THBS1")	135	1	4.029630	-0.654523	346	143.49	0.414711
=HYPERLINK("http://www.godatabase.org/cgi-bin/go.cgi?query=GO:0051247&auto_wild_cards=yes&view=query&action=query&search_constraint=terms","GO:0051247_positive_regulation_of_protein_metabolic_process")	=HYPERLINK("http://www.ncbi.nih.gov/gquery/gquery.fcgi?term=THBS1","THBS1")	135	1	4.029630	-0.654523	346	143.49	0.414711
=HYPERLINK("http://www.godatabase.org/cgi-bin/go.cgi?query=GO:0009628&auto_wild_cards=yes&view=query&action=query&search_constraint=terms","GO:0009628_response_to_abiotic_stimulus")	=HYPERLINK("http://www.ncbi.nih.gov/gquery/gquery.fcgi?term=THBS1","THBS1")	140	1	3.885714	-0.640539	347	145.12	0.418213
=HYPERLINK("http://www.godatabase.org/cgi-bin/go.cgi?query=GO:0007626&auto_wild_cards=yes&view=query&action=query&search_constraint=terms","GO:0007626_locomotory_behavior")	=HYPERLINK("http://www.ncbi.nih.gov/gquery/gquery.fcgi?term=THBS1","THBS1")	142	1	3.830986	-0.635102	348	146.54	0.421092
=HYPERLINK("http://www.godatabase.org/cgi-bin/go.cgi?query=GO:0000165&auto_wild_cards=yes&view=query&action=query&search_constraint=terms","GO:0000165_MAPKKK_cascade")	=HYPERLINK("http://www.ncbi.nih.gov/gquery/gquery.fcgi?term=THBS1","THBS1")	143	1	3.804196	-0.632416	349	146.78	0.420573
=HYPERLINK("http://www.godatabase.org/cgi-bin/go.cgi?query=GO:0031399&auto_wild_cards=yes&view=query&action=query&search_constraint=terms","GO:0031399_regulation_of_protein_modification_process")	=HYPERLINK("http://www.ncbi.nih.gov/gquery/gquery.fcgi?term=THBS1","THBS1")	144	1	3.777778	-0.629751	350	147.63	0.421800
=HYPERLINK("http://www.godatabase.org/cgi-bin/go.cgi?query=GO:0006605&auto_wild_cards=yes&view=query&action=query&search_constraint=terms","GO:0006605_protein_targeting")	=HYPERLINK("http://www.ncbi.nih.gov/gquery/gquery.fcgi?term=FLNA","FLNA")	145	1	3.751724	-0.627107	352	148.49	0.421847
=HYPERLINK("http://www.godatabase.org/cgi-bin/go.cgi?query=GO:0030036&auto_wild_cards=yes&view=query&action=query&search_constraint=terms","GO:0030036_actin_cytoskeleton_organization")	=HYPERLINK("http://www.ncbi.nih.gov/gquery/gquery.fcgi?term=FLNA","FLNA")	145	1	3.751724	-0.627107	352	148.49	0.421847
=HYPERLINK("http://www.godatabase.org/cgi-bin/go.cgi?query=GO:0006753&auto_wild_cards=yes&view=query&action=query&search_constraint=terms","GO:0006753_nucleoside_phosphate_metabolic_process")	=HYPERLINK("http://www.ncbi.nih.gov/gquery/gquery.fcgi?term=FLNA","FLNA")	146	1	3.726027	-0.624484	354	149.58	0.422542
=HYPERLINK("http://www.godatabase.org/cgi-bin/go.cgi?query=GO:0009117&auto_wild_cards=yes&view=query&action=query&search_constraint=terms","GO:0009117_nucleotide_metabolic_process")	=HYPERLINK("http://www.ncbi.nih.gov/gquery/gquery.fcgi?term=FLNA","FLNA")	146	1	3.726027	-0.624484	354	149.58	0.422542
=HYPERLINK("http://www.godatabase.org/cgi-bin/go.cgi?query=GO:0048523&auto_wild_cards=yes&view=query&action=query&search_constraint=terms","GO:0048523_negative_regulation_of_cellular_process")	=HYPERLINK("http://www.ncbi.nih.gov/gquery/gquery.fcgi?term=THBS1","THBS1")	925	3	1.764324	-0.624363	355	149.69	0.421662
=HYPERLINK("http://www.godatabase.org/cgi-bin/go.cgi?query=GO:0048523&auto_wild_cards=yes&view=query&action=query&search_constraint=terms","GO:0048523_negative_regulation_of_cellular_process")	=HYPERLINK("http://www.ncbi.nih.gov/gquery/gquery.fcgi?term=LEPRE1","LEPRE1")	925	3	1.764324	-0.624363	355	149.69	0.421662
=HYPERLINK("http://www.godatabase.org/cgi-bin/go.cgi?query=GO:0048523&auto_wild_cards=yes&view=query&action=query&search_constraint=terms","GO:0048523_negative_regulation_of_cellular_process")	=HYPERLINK("http://www.ncbi.nih.gov/gquery/gquery.fcgi?term=TGFBI","TGFBI")	925	3	1.764324	-0.624363	355	149.69	0.421662
=HYPERLINK("http://www.godatabase.org/cgi-bin/go.cgi?query=GO:0080134&auto_wild_cards=yes&view=query&action=query&search_constraint=terms","GO:0080134_regulation_of_response_to_stress")	=HYPERLINK("http://www.ncbi.nih.gov/gquery/gquery.fcgi?term=THBS1","THBS1")	147	1	3.700680	-0.621881	356	150.7	0.423315
=HYPERLINK("http://www.godatabase.org/cgi-bin/go.cgi?query=GO:0044267&auto_wild_cards=yes&view=query&action=query&search_constraint=terms","GO:0044267_cellular_protein_metabolic_process")	=HYPERLINK("http://www.ncbi.nih.gov/gquery/gquery.fcgi?term=THBS1","THBS1")	1382	4	1.574530	-0.618674	357	150.82	0.422465
=HYPERLINK("http://www.godatabase.org/cgi-bin/go.cgi?query=GO:0044267&auto_wild_cards=yes&view=query&action=query&search_constraint=terms","GO:0044267_cellular_protein_metabolic_process")	=HYPERLINK("http://www.ncbi.nih.gov/gquery/gquery.fcgi?term=LOX","LOX")	1382	4	1.574530	-0.618674	357	150.82	0.422465
=HYPERLINK("http://www.godatabase.org/cgi-bin/go.cgi?query=GO:0044267&auto_wild_cards=yes&view=query&action=query&search_constraint=terms","GO:0044267_cellular_protein_metabolic_process")	=HYPERLINK("http://www.ncbi.nih.gov/gquery/gquery.fcgi?term=LOXL2","LOXL2")	1382	4	1.574530	-0.618674	357	150.82	0.422465
=HYPERLINK("http://www.godatabase.org/cgi-bin/go.cgi?query=GO:0044267&auto_wild_cards=yes&view=query&action=query&search_constraint=terms","GO:0044267_cellular_protein_metabolic_process")	=HYPERLINK("http://www.ncbi.nih.gov/gquery/gquery.fcgi?term=LOXL1","LOXL1")	1382	4	1.574530	-0.618674	357	150.82	0.422465
=HYPERLINK("http://www.godatabase.org/cgi-bin/go.cgi?query=GO:0045321&auto_wild_cards=yes&view=query&action=query&search_constraint=terms","GO:0045321_leukocyte_activation")	=HYPERLINK("http://www.ncbi.nih.gov/gquery/gquery.fcgi?term=THBS1","THBS1")	150	1	3.626667	-0.614190	358	151.29	0.422598
=HYPERLINK("http://www.godatabase.org/cgi-bin/go.cgi?query=GO:0006916&auto_wild_cards=yes&view=query&action=query&search_constraint=terms","GO:0006916_anti-apoptosis")	=HYPERLINK("http://www.ncbi.nih.gov/gquery/gquery.fcgi?term=THBS1","THBS1")	155	1	3.509677	-0.601754	359	152.53	0.424875
=HYPERLINK("http://www.godatabase.org/cgi-bin/go.cgi?query=GO:0050790&auto_wild_cards=yes&view=query&action=query&search_constraint=terms","GO:0050790_regulation_of_catalytic_activity")	=HYPERLINK("http://www.ncbi.nih.gov/gquery/gquery.fcgi?term=THBS1","THBS1")	525	2	2.072381	-0.600697	360	152.78	0.424389
=HYPERLINK("http://www.godatabase.org/cgi-bin/go.cgi?query=GO:0050790&auto_wild_cards=yes&view=query&action=query&search_constraint=terms","GO:0050790_regulation_of_catalytic_activity")	=HYPERLINK("http://www.ncbi.nih.gov/gquery/gquery.fcgi?term=FLNA","FLNA")	525	2	2.072381	-0.600697	360	152.78	0.424389
=HYPERLINK("http://www.godatabase.org/cgi-bin/go.cgi?query=GO:0016337&auto_wild_cards=yes&view=query&action=query&search_constraint=terms","GO:0016337_cell-cell_adhesion")	=HYPERLINK("http://www.ncbi.nih.gov/gquery/gquery.fcgi?term=BMP1","BMP1")	156	1	3.487179	-0.599322	361	153.17	0.424294
=HYPERLINK("http://www.godatabase.org/cgi-bin/go.cgi?query=GO:0070887&auto_wild_cards=yes&view=query&action=query&search_constraint=terms","GO:0070887_cellular_response_to_chemical_stimulus")	=HYPERLINK("http://www.ncbi.nih.gov/gquery/gquery.fcgi?term=THBS1","THBS1")	157	1	3.464968	-0.596908	362	153.68	0.424530
=HYPERLINK("http://www.godatabase.org/cgi-bin/go.cgi?query=GO:0030029&auto_wild_cards=yes&view=query&action=query&search_constraint=terms","GO:0030029_actin_filament-based_process")	=HYPERLINK("http://www.ncbi.nih.gov/gquery/gquery.fcgi?term=FLNA","FLNA")	165	1	3.296970	-0.578205	363	155.31	0.427851
=HYPERLINK("http://www.godatabase.org/cgi-bin/go.cgi?query=GO:0055086&auto_wild_cards=yes&view=query&action=query&search_constraint=terms","GO:0055086_nucleobase__nucleoside_and_nucleotide_metabolic_process")	=HYPERLINK("http://www.ncbi.nih.gov/gquery/gquery.fcgi?term=FLNA","FLNA")	167	1	3.257485	-0.573692	364	155.73	0.427830
=HYPERLINK("http://www.godatabase.org/cgi-bin/go.cgi?query=GO:0046483&auto_wild_cards=yes&view=query&action=query&search_constraint=terms","GO:0046483_heterocycle_metabolic_process")	=HYPERLINK("http://www.ncbi.nih.gov/gquery/gquery.fcgi?term=FLNA","FLNA")	173	1	3.144509	-0.560519	365	157.43	0.431315
=HYPERLINK("http://www.godatabase.org/cgi-bin/go.cgi?query=GO:0044085&auto_wild_cards=yes&view=query&action=query&search_constraint=terms","GO:0044085_cellular_component_biogenesis")	=HYPERLINK("http://www.ncbi.nih.gov/gquery/gquery.fcgi?term=THBS1","THBS1")	560	2	1.942857	-0.560215	366	157.79	0.431120
=HYPERLINK("http://www.godatabase.org/cgi-bin/go.cgi?query=GO:0044085&auto_wild_cards=yes&view=query&action=query&search_constraint=terms","GO:0044085_cellular_component_biogenesis")	=HYPERLINK("http://www.ncbi.nih.gov/gquery/gquery.fcgi?term=FLNA","FLNA")	560	2	1.942857	-0.560215	366	157.79	0.431120
=HYPERLINK("http://www.godatabase.org/cgi-bin/go.cgi?query=GO:0001775&auto_wild_cards=yes&view=query&action=query&search_constraint=terms","GO:0001775_cell_activation")	=HYPERLINK("http://www.ncbi.nih.gov/gquery/gquery.fcgi?term=THBS1","THBS1")	175	1	3.108571	-0.556245	367	158.7	0.432425
=HYPERLINK("http://www.godatabase.org/cgi-bin/go.cgi?query=GO:0051649&auto_wild_cards=yes&view=query&action=query&search_constraint=terms","GO:0051649_establishment_of_localization_in_cell")	=HYPERLINK("http://www.ncbi.nih.gov/gquery/gquery.fcgi?term=FLNA","FLNA")	573	2	1.898778	-0.546056	368	161.14	0.437880
=HYPERLINK("http://www.godatabase.org/cgi-bin/go.cgi?query=GO:0051649&auto_wild_cards=yes&view=query&action=query&search_constraint=terms","GO:0051649_establishment_of_localization_in_cell")	=HYPERLINK("http://www.ncbi.nih.gov/gquery/gquery.fcgi?term=SEC24D","SEC24D")	573	2	1.898778	-0.546056	368	161.14	0.437880
=HYPERLINK("http://www.godatabase.org/cgi-bin/go.cgi?query=GO:0006954&auto_wild_cards=yes&view=query&action=query&search_constraint=terms","GO:0006954_inflammatory_response")	=HYPERLINK("http://www.ncbi.nih.gov/gquery/gquery.fcgi?term=THBS1","THBS1")	182	1	2.989011	-0.541723	369	162.16	0.439458
=HYPERLINK("http://www.godatabase.org/cgi-bin/go.cgi?query=GO:0010627&auto_wild_cards=yes&view=query&action=query&search_constraint=terms","GO:0010627_regulation_of_protein_kinase_cascade")	=HYPERLINK("http://www.ncbi.nih.gov/gquery/gquery.fcgi?term=FLNA","FLNA")	184	1	2.956522	-0.537694	370	162.43	0.439000
=HYPERLINK("http://www.godatabase.org/cgi-bin/go.cgi?query=GO:0009058&auto_wild_cards=yes&view=query&action=query&search_constraint=terms","GO:0009058_biosynthetic_process")	=HYPERLINK("http://www.ncbi.nih.gov/gquery/gquery.fcgi?term=COL5A1","COL5A1")	1988	5	1.368209	-0.533817	371	162.95	0.439218
=HYPERLINK("http://www.godatabase.org/cgi-bin/go.cgi?query=GO:0009058&auto_wild_cards=yes&view=query&action=query&search_constraint=terms","GO:0009058_biosynthetic_process")	=HYPERLINK("http://www.ncbi.nih.gov/gquery/gquery.fcgi?term=THBS1","THBS1")	1988	5	1.368209	-0.533817	371	162.95	0.439218
=HYPERLINK("http://www.godatabase.org/cgi-bin/go.cgi?query=GO:0009058&auto_wild_cards=yes&view=query&action=query&search_constraint=terms","GO:0009058_biosynthetic_process")	=HYPERLINK("http://www.ncbi.nih.gov/gquery/gquery.fcgi?term=COL1A1","COL1A1")	1988	5	1.368209	-0.533817	371	162.95	0.439218
=HYPERLINK("http://www.godatabase.org/cgi-bin/go.cgi?query=GO:0009058&auto_wild_cards=yes&view=query&action=query&search_constraint=terms","GO:0009058_biosynthetic_process")	=HYPERLINK("http://www.ncbi.nih.gov/gquery/gquery.fcgi?term=FLNA","FLNA")	1988	5	1.368209	-0.533817	371	162.95	0.439218
=HYPERLINK("http://www.godatabase.org/cgi-bin/go.cgi?query=GO:0009058&auto_wild_cards=yes&view=query&action=query&search_constraint=terms","GO:0009058_biosynthetic_process")	=HYPERLINK("http://www.ncbi.nih.gov/gquery/gquery.fcgi?term=FOSL2","FOSL2")	1988	5	1.368209	-0.533817	371	162.95	0.439218
=HYPERLINK("http://www.godatabase.org/cgi-bin/go.cgi?query=GO:0034622&auto_wild_cards=yes&view=query&action=query&search_constraint=terms","GO:0034622_cellular_macromolecular_complex_assembly")	=HYPERLINK("http://www.ncbi.nih.gov/gquery/gquery.fcgi?term=FLNA","FLNA")	186	1	2.924731	-0.533715	372	163.43	0.439328
=HYPERLINK("http://www.godatabase.org/cgi-bin/go.cgi?query=GO:0008219&auto_wild_cards=yes&view=query&action=query&search_constraint=terms","GO:0008219_cell_death")	=HYPERLINK("http://www.ncbi.nih.gov/gquery/gquery.fcgi?term=THBS1","THBS1")	585	2	1.859829	-0.533379	374	164.03	0.438583
=HYPERLINK("http://www.godatabase.org/cgi-bin/go.cgi?query=GO:0008219&auto_wild_cards=yes&view=query&action=query&search_constraint=terms","GO:0008219_cell_death")	=HYPERLINK("http://www.ncbi.nih.gov/gquery/gquery.fcgi?term=FOSL2","FOSL2")	585	2	1.859829	-0.533379	374	164.03	0.438583
=HYPERLINK("http://www.godatabase.org/cgi-bin/go.cgi?query=GO:0016265&auto_wild_cards=yes&view=query&action=query&search_constraint=terms","GO:0016265_death")	=HYPERLINK("http://www.ncbi.nih.gov/gquery/gquery.fcgi?term=THBS1","THBS1")	585	2	1.859829	-0.533379	374	164.03	0.438583
=HYPERLINK("http://www.godatabase.org/cgi-bin/go.cgi?query=GO:0016265&auto_wild_cards=yes&view=query&action=query&search_constraint=terms","GO:0016265_death")	=HYPERLINK("http://www.ncbi.nih.gov/gquery/gquery.fcgi?term=FOSL2","FOSL2")	585	2	1.859829	-0.533379	374	164.03	0.438583
=HYPERLINK("http://www.godatabase.org/cgi-bin/go.cgi?query=GO:0043283&auto_wild_cards=yes&view=query&action=query&search_constraint=terms","GO:0043283_biopolymer_metabolic_process")	=HYPERLINK("http://www.ncbi.nih.gov/gquery/gquery.fcgi?term=THBS1","THBS1")	3027	7	1.258011	-0.518678	375	165.81	0.442160
=HYPERLINK("http://www.godatabase.org/cgi-bin/go.cgi?query=GO:0043283&auto_wild_cards=yes&view=query&action=query&search_constraint=terms","GO:0043283_biopolymer_metabolic_process")	=HYPERLINK("http://www.ncbi.nih.gov/gquery/gquery.fcgi?term=LOX","LOX")	3027	7	1.258011	-0.518678	375	165.81	0.442160
=HYPERLINK("http://www.godatabase.org/cgi-bin/go.cgi?query=GO:0043283&auto_wild_cards=yes&view=query&action=query&search_constraint=terms","GO:0043283_biopolymer_metabolic_process")	=HYPERLINK("http://www.ncbi.nih.gov/gquery/gquery.fcgi?term=FLNA","FLNA")	3027	7	1.258011	-0.518678	375	165.81	0.442160
=HYPERLINK("http://www.godatabase.org/cgi-bin/go.cgi?query=GO:0043283&auto_wild_cards=yes&view=query&action=query&search_constraint=terms","GO:0043283_biopolymer_metabolic_process")	=HYPERLINK("http://www.ncbi.nih.gov/gquery/gquery.fcgi?term=BMP1","BMP1")	3027	7	1.258011	-0.518678	375	165.81	0.442160
=HYPERLINK("http://www.godatabase.org/cgi-bin/go.cgi?query=GO:0043283&auto_wild_cards=yes&view=query&action=query&search_constraint=terms","GO:0043283_biopolymer_metabolic_process")	=HYPERLINK("http://www.ncbi.nih.gov/gquery/gquery.fcgi?term=LOXL2","LOXL2")	3027	7	1.258011	-0.518678	375	165.81	0.442160
=HYPERLINK("http://www.godatabase.org/cgi-bin/go.cgi?query=GO:0043283&auto_wild_cards=yes&view=query&action=query&search_constraint=terms","GO:0043283_biopolymer_metabolic_process")	=HYPERLINK("http://www.ncbi.nih.gov/gquery/gquery.fcgi?term=FOSL2","FOSL2")	3027	7	1.258011	-0.518678	375	165.81	0.442160
=HYPERLINK("http://www.godatabase.org/cgi-bin/go.cgi?query=GO:0043283&auto_wild_cards=yes&view=query&action=query&search_constraint=terms","GO:0043283_biopolymer_metabolic_process")	=HYPERLINK("http://www.ncbi.nih.gov/gquery/gquery.fcgi?term=LOXL1","LOXL1")	3027	7	1.258011	-0.518678	375	165.81	0.442160
=HYPERLINK("http://www.godatabase.org/cgi-bin/go.cgi?query=GO:0010556&auto_wild_cards=yes&view=query&action=query&search_constraint=terms","GO:0010556_regulation_of_macromolecule_biosynthetic_process")	=HYPERLINK("http://www.ncbi.nih.gov/gquery/gquery.fcgi?term=THBS1","THBS1")	1055	3	1.546919	-0.515364	376	166.41	0.442580
=HYPERLINK("http://www.godatabase.org/cgi-bin/go.cgi?query=GO:0010556&auto_wild_cards=yes&view=query&action=query&search_constraint=terms","GO:0010556_regulation_of_macromolecule_biosynthetic_process")	=HYPERLINK("http://www.ncbi.nih.gov/gquery/gquery.fcgi?term=FLNA","FLNA")	1055	3	1.546919	-0.515364	376	166.41	0.442580
=HYPERLINK("http://www.godatabase.org/cgi-bin/go.cgi?query=GO:0010556&auto_wild_cards=yes&view=query&action=query&search_constraint=terms","GO:0010556_regulation_of_macromolecule_biosynthetic_process")	=HYPERLINK("http://www.ncbi.nih.gov/gquery/gquery.fcgi?term=FOSL2","FOSL2")	1055	3	1.546919	-0.515364	376	166.41	0.442580
=HYPERLINK("http://www.godatabase.org/cgi-bin/go.cgi?query=GO:0002682&auto_wild_cards=yes&view=query&action=query&search_constraint=terms","GO:0002682_regulation_of_immune_system_process")	=HYPERLINK("http://www.ncbi.nih.gov/gquery/gquery.fcgi?term=THBS1","THBS1")	196	1	2.775510	-0.514549	378	167.21	0.442354
=HYPERLINK("http://www.godatabase.org/cgi-bin/go.cgi?query=GO:0043086&auto_wild_cards=yes&view=query&action=query&search_constraint=terms","GO:0043086_negative_regulation_of_catalytic_activity")	=HYPERLINK("http://www.ncbi.nih.gov/gquery/gquery.fcgi?term=FLNA","FLNA")	196	1	2.775510	-0.514549	378	167.21	0.442354
=HYPERLINK("http://www.godatabase.org/cgi-bin/go.cgi?query=GO:0065009&auto_wild_cards=yes&view=query&action=query&search_constraint=terms","GO:0065009_regulation_of_molecular_function")	=HYPERLINK("http://www.ncbi.nih.gov/gquery/gquery.fcgi?term=THBS1","THBS1")	606	2	1.795380	-0.512053	379	167.86	0.442902
=HYPERLINK("http://www.godatabase.org/cgi-bin/go.cgi?query=GO:0065009&auto_wild_cards=yes&view=query&action=query&search_constraint=terms","GO:0065009_regulation_of_molecular_function")	=HYPERLINK("http://www.ncbi.nih.gov/gquery/gquery.fcgi?term=FLNA","FLNA")	606	2	1.795380	-0.512053	379	167.86	0.442902
=HYPERLINK("http://www.godatabase.org/cgi-bin/go.cgi?query=GO:0010468&auto_wild_cards=yes&view=query&action=query&search_constraint=terms","GO:0010468_regulation_of_gene_expression")	=HYPERLINK("http://www.ncbi.nih.gov/gquery/gquery.fcgi?term=THBS1","THBS1")	1067	3	1.529522	-0.506374	380	168.67	0.443868
=HYPERLINK("http://www.godatabase.org/cgi-bin/go.cgi?query=GO:0010468&auto_wild_cards=yes&view=query&action=query&search_constraint=terms","GO:0010468_regulation_of_gene_expression")	=HYPERLINK("http://www.ncbi.nih.gov/gquery/gquery.fcgi?term=FLNA","FLNA")	1067	3	1.529522	-0.506374	380	168.67	0.443868
=HYPERLINK("http://www.godatabase.org/cgi-bin/go.cgi?query=GO:0010468&auto_wild_cards=yes&view=query&action=query&search_constraint=terms","GO:0010468_regulation_of_gene_expression")	=HYPERLINK("http://www.ncbi.nih.gov/gquery/gquery.fcgi?term=FOSL2","FOSL2")	1067	3	1.529522	-0.506374	380	168.67	0.443868
=HYPERLINK("http://www.godatabase.org/cgi-bin/go.cgi?query=GO:0008152&auto_wild_cards=yes&view=query&action=query&search_constraint=terms","GO:0008152_metabolic_process")	=HYPERLINK("http://www.ncbi.nih.gov/gquery/gquery.fcgi?term=COL5A1","COL5A1")	4111	9	1.190951	-0.503097	381	169.47	0.444803
=HYPERLINK("http://www.godatabase.org/cgi-bin/go.cgi?query=GO:0008152&auto_wild_cards=yes&view=query&action=query&search_constraint=terms","GO:0008152_metabolic_process")	=HYPERLINK("http://www.ncbi.nih.gov/gquery/gquery.fcgi?term=THBS1","THBS1")	4111	9	1.190951	-0.503097	381	169.47	0.444803
=HYPERLINK("http://www.godatabase.org/cgi-bin/go.cgi?query=GO:0008152&auto_wild_cards=yes&view=query&action=query&search_constraint=terms","GO:0008152_metabolic_process")	=HYPERLINK("http://www.ncbi.nih.gov/gquery/gquery.fcgi?term=LOX","LOX")	4111	9	1.190951	-0.503097	381	169.47	0.444803
=HYPERLINK("http://www.godatabase.org/cgi-bin/go.cgi?query=GO:0008152&auto_wild_cards=yes&view=query&action=query&search_constraint=terms","GO:0008152_metabolic_process")	=HYPERLINK("http://www.ncbi.nih.gov/gquery/gquery.fcgi?term=COL1A1","COL1A1")	4111	9	1.190951	-0.503097	381	169.47	0.444803
=HYPERLINK("http://www.godatabase.org/cgi-bin/go.cgi?query=GO:0008152&auto_wild_cards=yes&view=query&action=query&search_constraint=terms","GO:0008152_metabolic_process")	=HYPERLINK("http://www.ncbi.nih.gov/gquery/gquery.fcgi?term=BMP1","BMP1")	4111	9	1.190951	-0.503097	381	169.47	0.444803
=HYPERLINK("http://www.godatabase.org/cgi-bin/go.cgi?query=GO:0008152&auto_wild_cards=yes&view=query&action=query&search_constraint=terms","GO:0008152_metabolic_process")	=HYPERLINK("http://www.ncbi.nih.gov/gquery/gquery.fcgi?term=FLNA","FLNA")	4111	9	1.190951	-0.503097	381	169.47	0.444803
=HYPERLINK("http://www.godatabase.org/cgi-bin/go.cgi?query=GO:0008152&auto_wild_cards=yes&view=query&action=query&search_constraint=terms","GO:0008152_metabolic_process")	=HYPERLINK("http://www.ncbi.nih.gov/gquery/gquery.fcgi?term=LOXL2","LOXL2")	4111	9	1.190951	-0.503097	381	169.47	0.444803
=HYPERLINK("http://www.godatabase.org/cgi-bin/go.cgi?query=GO:0008152&auto_wild_cards=yes&view=query&action=query&search_constraint=terms","GO:0008152_metabolic_process")	=HYPERLINK("http://www.ncbi.nih.gov/gquery/gquery.fcgi?term=FOSL2","FOSL2")	4111	9	1.190951	-0.503097	381	169.47	0.444803
=HYPERLINK("http://www.godatabase.org/cgi-bin/go.cgi?query=GO:0008152&auto_wild_cards=yes&view=query&action=query&search_constraint=terms","GO:0008152_metabolic_process")	=HYPERLINK("http://www.ncbi.nih.gov/gquery/gquery.fcgi?term=LOXL1","LOXL1")	4111	9	1.190951	-0.503097	381	169.47	0.444803
=HYPERLINK("http://www.godatabase.org/cgi-bin/go.cgi?query=GO:0051641&auto_wild_cards=yes&view=query&action=query&search_constraint=terms","GO:0051641_cellular_localization")	=HYPERLINK("http://www.ncbi.nih.gov/gquery/gquery.fcgi?term=FLNA","FLNA")	617	2	1.763371	-0.501296	382	169.69	0.444215
=HYPERLINK("http://www.godatabase.org/cgi-bin/go.cgi?query=GO:0051641&auto_wild_cards=yes&view=query&action=query&search_constraint=terms","GO:0051641_cellular_localization")	=HYPERLINK("http://www.ncbi.nih.gov/gquery/gquery.fcgi?term=SEC24D","SEC24D")	617	2	1.763371	-0.501296	382	169.69	0.444215
=HYPERLINK("http://www.godatabase.org/cgi-bin/go.cgi?query=GO:0006886&auto_wild_cards=yes&view=query&action=query&search_constraint=terms","GO:0006886_intracellular_protein_transport")	=HYPERLINK("http://www.ncbi.nih.gov/gquery/gquery.fcgi?term=FLNA","FLNA")	204	1	2.666667	-0.500031	383	169.89	0.443577
=HYPERLINK("http://www.godatabase.org/cgi-bin/go.cgi?query=GO:0051179&auto_wild_cards=yes&view=query&action=query&search_constraint=terms","GO:0051179_localization")	=HYPERLINK("http://www.ncbi.nih.gov/gquery/gquery.fcgi?term=COL5A1","COL5A1")	1561	4	1.393978	-0.495756	384	170.74	0.444635
=HYPERLINK("http://www.godatabase.org/cgi-bin/go.cgi?query=GO:0051179&auto_wild_cards=yes&view=query&action=query&search_constraint=terms","GO:0051179_localization")	=HYPERLINK("http://www.ncbi.nih.gov/gquery/gquery.fcgi?term=THBS1","THBS1")	1561	4	1.393978	-0.495756	384	170.74	0.444635
=HYPERLINK("http://www.godatabase.org/cgi-bin/go.cgi?query=GO:0051179&auto_wild_cards=yes&view=query&action=query&search_constraint=terms","GO:0051179_localization")	=HYPERLINK("http://www.ncbi.nih.gov/gquery/gquery.fcgi?term=FLNA","FLNA")	1561	4	1.393978	-0.495756	384	170.74	0.444635
=HYPERLINK("http://www.godatabase.org/cgi-bin/go.cgi?query=GO:0051179&auto_wild_cards=yes&view=query&action=query&search_constraint=terms","GO:0051179_localization")	=HYPERLINK("http://www.ncbi.nih.gov/gquery/gquery.fcgi?term=SEC24D","SEC24D")	1561	4	1.393978	-0.495756	384	170.74	0.444635
=HYPERLINK("http://www.godatabase.org/cgi-bin/go.cgi?query=GO:0043066&auto_wild_cards=yes&view=query&action=query&search_constraint=terms","GO:0043066_negative_regulation_of_apoptosis")	=HYPERLINK("http://www.ncbi.nih.gov/gquery/gquery.fcgi?term=THBS1","THBS1")	207	1	2.628019	-0.494760	385	171.31	0.444961
=HYPERLINK("http://www.godatabase.org/cgi-bin/go.cgi?query=GO:0043069&auto_wild_cards=yes&view=query&action=query&search_constraint=terms","GO:0043069_negative_regulation_of_programmed_cell_death")	=HYPERLINK("http://www.ncbi.nih.gov/gquery/gquery.fcgi?term=THBS1","THBS1")	209	1	2.602871	-0.491297	387	172.51	0.445762
=HYPERLINK("http://www.godatabase.org/cgi-bin/go.cgi?query=GO:0060548&auto_wild_cards=yes&view=query&action=query&search_constraint=terms","GO:0060548_negative_regulation_of_cell_death")	=HYPERLINK("http://www.ncbi.nih.gov/gquery/gquery.fcgi?term=THBS1","THBS1")	209	1	2.602871	-0.491297	387	172.51	0.445762
=HYPERLINK("http://www.godatabase.org/cgi-bin/go.cgi?query=GO:0009056&auto_wild_cards=yes&view=query&action=query&search_constraint=terms","GO:0009056_catabolic_process")	=HYPERLINK("http://www.ncbi.nih.gov/gquery/gquery.fcgi?term=FLNA","FLNA")	633	2	1.718799	-0.486133	388	173.61	0.447448
=HYPERLINK("http://www.godatabase.org/cgi-bin/go.cgi?query=GO:0009056&auto_wild_cards=yes&view=query&action=query&search_constraint=terms","GO:0009056_catabolic_process")	=HYPERLINK("http://www.ncbi.nih.gov/gquery/gquery.fcgi?term=BMP1","BMP1")	633	2	1.718799	-0.486133	388	173.61	0.447448
=HYPERLINK("http://www.godatabase.org/cgi-bin/go.cgi?query=GO:0045859&auto_wild_cards=yes&view=query&action=query&search_constraint=terms","GO:0045859_regulation_of_protein_kinase_activity")	=HYPERLINK("http://www.ncbi.nih.gov/gquery/gquery.fcgi?term=THBS1","THBS1")	213	1	2.553991	-0.484488	389	174.35	0.448201
=HYPERLINK("http://www.godatabase.org/cgi-bin/go.cgi?query=GO:0007610&auto_wild_cards=yes&view=query&action=query&search_constraint=terms","GO:0007610_behavior")	=HYPERLINK("http://www.ncbi.nih.gov/gquery/gquery.fcgi?term=THBS1","THBS1")	214	1	2.542056	-0.482810	390	174.65	0.447821
=HYPERLINK("http://www.godatabase.org/cgi-bin/go.cgi?query=GO:0043549&auto_wild_cards=yes&view=query&action=query&search_constraint=terms","GO:0043549_regulation_of_kinase_activity")	=HYPERLINK("http://www.ncbi.nih.gov/gquery/gquery.fcgi?term=THBS1","THBS1")	217	1	2.506912	-0.477831	391	175.43	0.448670
=HYPERLINK("http://www.godatabase.org/cgi-bin/go.cgi?query=GO:0031326&auto_wild_cards=yes&view=query&action=query&search_constraint=terms","GO:0031326_regulation_of_cellular_biosynthetic_process")	=HYPERLINK("http://www.ncbi.nih.gov/gquery/gquery.fcgi?term=THBS1","THBS1")	1125	3	1.450667	-0.465157	392	176.86	0.451173
=HYPERLINK("http://www.godatabase.org/cgi-bin/go.cgi?query=GO:0031326&auto_wild_cards=yes&view=query&action=query&search_constraint=terms","GO:0031326_regulation_of_cellular_biosynthetic_process")	=HYPERLINK("http://www.ncbi.nih.gov/gquery/gquery.fcgi?term=FLNA","FLNA")	1125	3	1.450667	-0.465157	392	176.86	0.451173
=HYPERLINK("http://www.godatabase.org/cgi-bin/go.cgi?query=GO:0031326&auto_wild_cards=yes&view=query&action=query&search_constraint=terms","GO:0031326_regulation_of_cellular_biosynthetic_process")	=HYPERLINK("http://www.ncbi.nih.gov/gquery/gquery.fcgi?term=FOSL2","FOSL2")	1125	3	1.450667	-0.465157	392	176.86	0.451173
=HYPERLINK("http://www.godatabase.org/cgi-bin/go.cgi?query=GO:0034621&auto_wild_cards=yes&view=query&action=query&search_constraint=terms","GO:0034621_cellular_macromolecular_complex_subunit_organization")	=HYPERLINK("http://www.ncbi.nih.gov/gquery/gquery.fcgi?term=FLNA","FLNA")	227	1	2.396476	-0.461817	394	178.31	0.452563
=HYPERLINK("http://www.godatabase.org/cgi-bin/go.cgi?query=GO:0051338&auto_wild_cards=yes&view=query&action=query&search_constraint=terms","GO:0051338_regulation_of_transferase_activity")	=HYPERLINK("http://www.ncbi.nih.gov/gquery/gquery.fcgi?term=THBS1","THBS1")	227	1	2.396476	-0.461817	394	178.31	0.452563
=HYPERLINK("http://www.godatabase.org/cgi-bin/go.cgi?query=GO:0034613&auto_wild_cards=yes&view=query&action=query&search_constraint=terms","GO:0034613_cellular_protein_localization")	=HYPERLINK("http://www.ncbi.nih.gov/gquery/gquery.fcgi?term=FLNA","FLNA")	228	1	2.385965	-0.460262	395	178.53	0.451975
=HYPERLINK("http://www.godatabase.org/cgi-bin/go.cgi?query=GO:0070727&auto_wild_cards=yes&view=query&action=query&search_constraint=terms","GO:0070727_cellular_macromolecule_localization")	=HYPERLINK("http://www.ncbi.nih.gov/gquery/gquery.fcgi?term=FLNA","FLNA")	229	1	2.375546	-0.458716	396	178.74	0.451364
=HYPERLINK("http://www.godatabase.org/cgi-bin/go.cgi?query=GO:0009889&auto_wild_cards=yes&view=query&action=query&search_constraint=terms","GO:0009889_regulation_of_biosynthetic_process")	=HYPERLINK("http://www.ncbi.nih.gov/gquery/gquery.fcgi?term=THBS1","THBS1")	1135	3	1.437885	-0.458406	397	178.94	0.450730
=HYPERLINK("http://www.godatabase.org/cgi-bin/go.cgi?query=GO:0009889&auto_wild_cards=yes&view=query&action=query&search_constraint=terms","GO:0009889_regulation_of_biosynthetic_process")	=HYPERLINK("http://www.ncbi.nih.gov/gquery/gquery.fcgi?term=FLNA","FLNA")	1135	3	1.437885	-0.458406	397	178.94	0.450730
=HYPERLINK("http://www.godatabase.org/cgi-bin/go.cgi?query=GO:0009889&auto_wild_cards=yes&view=query&action=query&search_constraint=terms","GO:0009889_regulation_of_biosynthetic_process")	=HYPERLINK("http://www.ncbi.nih.gov/gquery/gquery.fcgi?term=FOSL2","FOSL2")	1135	3	1.437885	-0.458406	397	178.94	0.450730
=HYPERLINK("http://www.godatabase.org/cgi-bin/go.cgi?query=GO:0006412&auto_wild_cards=yes&view=query&action=query&search_constraint=terms","GO:0006412_translation")	=HYPERLINK("http://www.ncbi.nih.gov/gquery/gquery.fcgi?term=THBS1","THBS1")	233	1	2.334764	-0.452614	399	180.61	0.452657
=HYPERLINK("http://www.godatabase.org/cgi-bin/go.cgi?query=GO:0044092&auto_wild_cards=yes&view=query&action=query&search_constraint=terms","GO:0044092_negative_regulation_of_molecular_function")	=HYPERLINK("http://www.ncbi.nih.gov/gquery/gquery.fcgi?term=FLNA","FLNA")	233	1	2.334764	-0.452614	399	180.61	0.452657
=HYPERLINK("http://www.godatabase.org/cgi-bin/go.cgi?query=GO:0051128&auto_wild_cards=yes&view=query&action=query&search_constraint=terms","GO:0051128_regulation_of_cellular_component_organization")	=HYPERLINK("http://www.ncbi.nih.gov/gquery/gquery.fcgi?term=THBS1","THBS1")	237	1	2.295359	-0.446638	400	181.25	0.453125
=HYPERLINK("http://www.godatabase.org/cgi-bin/go.cgi?query=GO:0048583&auto_wild_cards=yes&view=query&action=query&search_constraint=terms","GO:0048583_regulation_of_response_to_stimulus")	=HYPERLINK("http://www.ncbi.nih.gov/gquery/gquery.fcgi?term=THBS1","THBS1")	241	1	2.257261	-0.440784	401	181.86	0.453516
=HYPERLINK("http://www.godatabase.org/cgi-bin/go.cgi?query=GO:0048468&auto_wild_cards=yes&view=query&action=query&search_constraint=terms","GO:0048468_cell_development")	=HYPERLINK("http://www.ncbi.nih.gov/gquery/gquery.fcgi?term=ADAM12","ADAM12")	251	1	2.167331	-0.426659	402	185.0	0.460199
=HYPERLINK("http://www.godatabase.org/cgi-bin/go.cgi?query=GO:0006461&auto_wild_cards=yes&view=query&action=query&search_constraint=terms","GO:0006461_protein_complex_assembly")	=HYPERLINK("http://www.ncbi.nih.gov/gquery/gquery.fcgi?term=FLNA","FLNA")	273	1	1.992674	-0.397910	404	188.55	0.466708
=HYPERLINK("http://www.godatabase.org/cgi-bin/go.cgi?query=GO:0070271&auto_wild_cards=yes&view=query&action=query&search_constraint=terms","GO:0070271_protein_complex_biogenesis")	=HYPERLINK("http://www.ncbi.nih.gov/gquery/gquery.fcgi?term=FLNA","FLNA")	273	1	1.992674	-0.397910	404	188.55	0.466708
=HYPERLINK("http://www.godatabase.org/cgi-bin/go.cgi?query=GO:0015031&auto_wild_cards=yes&view=query&action=query&search_constraint=terms","GO:0015031_protein_transport")	=HYPERLINK("http://www.ncbi.nih.gov/gquery/gquery.fcgi?term=FLNA","FLNA")	274	1	1.985401	-0.396673	405	189.06	0.466815
=HYPERLINK("http://www.godatabase.org/cgi-bin/go.cgi?query=GO:0007010&auto_wild_cards=yes&view=query&action=query&search_constraint=terms","GO:0007010_cytoskeleton_organization")	=HYPERLINK("http://www.ncbi.nih.gov/gquery/gquery.fcgi?term=FLNA","FLNA")	275	1	1.978182	-0.395442	406	189.39	0.466478
=HYPERLINK("http://www.godatabase.org/cgi-bin/go.cgi?query=GO:0010033&auto_wild_cards=yes&view=query&action=query&search_constraint=terms","GO:0010033_response_to_organic_substance")	=HYPERLINK("http://www.ncbi.nih.gov/gquery/gquery.fcgi?term=THBS1","THBS1")	276	1	1.971014	-0.394216	407	189.72	0.466143
=HYPERLINK("http://www.godatabase.org/cgi-bin/go.cgi?query=GO:0006810&auto_wild_cards=yes&view=query&action=query&search_constraint=terms","GO:0006810_transport")	=HYPERLINK("http://www.ncbi.nih.gov/gquery/gquery.fcgi?term=THBS1","THBS1")	1243	3	1.312953	-0.391504	408	190.98	0.468088
=HYPERLINK("http://www.godatabase.org/cgi-bin/go.cgi?query=GO:0006810&auto_wild_cards=yes&view=query&action=query&search_constraint=terms","GO:0006810_transport")	=HYPERLINK("http://www.ncbi.nih.gov/gquery/gquery.fcgi?term=FLNA","FLNA")	1243	3	1.312953	-0.391504	408	190.98	0.468088
=HYPERLINK("http://www.godatabase.org/cgi-bin/go.cgi?query=GO:0006810&auto_wild_cards=yes&view=query&action=query&search_constraint=terms","GO:0006810_transport")	=HYPERLINK("http://www.ncbi.nih.gov/gquery/gquery.fcgi?term=SEC24D","SEC24D")	1243	3	1.312953	-0.391504	408	190.98	0.468088
=HYPERLINK("http://www.godatabase.org/cgi-bin/go.cgi?query=GO:0045184&auto_wild_cards=yes&view=query&action=query&search_constraint=terms","GO:0045184_establishment_of_protein_localization")	=HYPERLINK("http://www.ncbi.nih.gov/gquery/gquery.fcgi?term=FLNA","FLNA")	279	1	1.949821	-0.390573	409	191.55	0.468337
=HYPERLINK("http://www.godatabase.org/cgi-bin/go.cgi?query=GO:0042325&auto_wild_cards=yes&view=query&action=query&search_constraint=terms","GO:0042325_regulation_of_phosphorylation")	=HYPERLINK("http://www.ncbi.nih.gov/gquery/gquery.fcgi?term=THBS1","THBS1")	285	1	1.908772	-0.383433	410	192.04	0.468390
=HYPERLINK("http://www.godatabase.org/cgi-bin/go.cgi?query=GO:0032268&auto_wild_cards=yes&view=query&action=query&search_constraint=terms","GO:0032268_regulation_of_cellular_protein_metabolic_process")	=HYPERLINK("http://www.ncbi.nih.gov/gquery/gquery.fcgi?term=THBS1","THBS1")	286	1	1.902098	-0.382262	411	192.9	0.469343
=HYPERLINK("http://www.godatabase.org/cgi-bin/go.cgi?query=GO:0051234&auto_wild_cards=yes&view=query&action=query&search_constraint=terms","GO:0051234_establishment_of_localization")	=HYPERLINK("http://www.ncbi.nih.gov/gquery/gquery.fcgi?term=THBS1","THBS1")	1260	3	1.295238	-0.381898	412	193.2	0.468932
=HYPERLINK("http://www.godatabase.org/cgi-bin/go.cgi?query=GO:0051234&auto_wild_cards=yes&view=query&action=query&search_constraint=terms","GO:0051234_establishment_of_localization")	=HYPERLINK("http://www.ncbi.nih.gov/gquery/gquery.fcgi?term=FLNA","FLNA")	1260	3	1.295238	-0.381898	412	193.2	0.468932
=HYPERLINK("http://www.godatabase.org/cgi-bin/go.cgi?query=GO:0051234&auto_wild_cards=yes&view=query&action=query&search_constraint=terms","GO:0051234_establishment_of_localization")	=HYPERLINK("http://www.ncbi.nih.gov/gquery/gquery.fcgi?term=SEC24D","SEC24D")	1260	3	1.295238	-0.381898	412	193.2	0.468932
=HYPERLINK("http://www.godatabase.org/cgi-bin/go.cgi?query=GO:0051093&auto_wild_cards=yes&view=query&action=query&search_constraint=terms","GO:0051093_negative_regulation_of_developmental_process")	=HYPERLINK("http://www.ncbi.nih.gov/gquery/gquery.fcgi?term=THBS1","THBS1")	290	1	1.875862	-0.377628	413	194.92	0.471961
=HYPERLINK("http://www.godatabase.org/cgi-bin/go.cgi?query=GO:0034960&auto_wild_cards=yes&view=query&action=query&search_constraint=terms","GO:0034960_cellular_biopolymer_metabolic_process")	=HYPERLINK("http://www.ncbi.nih.gov/gquery/gquery.fcgi?term=THBS1","THBS1")	2820	6	1.157447	-0.375419	414	195.35	0.471860
=HYPERLINK("http://www.godatabase.org/cgi-bin/go.cgi?query=GO:0034960&auto_wild_cards=yes&view=query&action=query&search_constraint=terms","GO:0034960_cellular_biopolymer_metabolic_process")	=HYPERLINK("http://www.ncbi.nih.gov/gquery/gquery.fcgi?term=LOX","LOX")	2820	6	1.157447	-0.375419	414	195.35	0.471860
=HYPERLINK("http://www.godatabase.org/cgi-bin/go.cgi?query=GO:0034960&auto_wild_cards=yes&view=query&action=query&search_constraint=terms","GO:0034960_cellular_biopolymer_metabolic_process")	=HYPERLINK("http://www.ncbi.nih.gov/gquery/gquery.fcgi?term=FLNA","FLNA")	2820	6	1.157447	-0.375419	414	195.35	0.471860
=HYPERLINK("http://www.godatabase.org/cgi-bin/go.cgi?query=GO:0034960&auto_wild_cards=yes&view=query&action=query&search_constraint=terms","GO:0034960_cellular_biopolymer_metabolic_process")	=HYPERLINK("http://www.ncbi.nih.gov/gquery/gquery.fcgi?term=LOXL2","LOXL2")	2820	6	1.157447	-0.375419	414	195.35	0.471860
=HYPERLINK("http://www.godatabase.org/cgi-bin/go.cgi?query=GO:0034960&auto_wild_cards=yes&view=query&action=query&search_constraint=terms","GO:0034960_cellular_biopolymer_metabolic_process")	=HYPERLINK("http://www.ncbi.nih.gov/gquery/gquery.fcgi?term=FOSL2","FOSL2")	2820	6	1.157447	-0.375419	414	195.35	0.471860
=HYPERLINK("http://www.godatabase.org/cgi-bin/go.cgi?query=GO:0034960&auto_wild_cards=yes&view=query&action=query&search_constraint=terms","GO:0034960_cellular_biopolymer_metabolic_process")	=HYPERLINK("http://www.ncbi.nih.gov/gquery/gquery.fcgi?term=LOXL1","LOXL1")	2820	6	1.157447	-0.375419	414	195.35	0.471860
=HYPERLINK("http://www.godatabase.org/cgi-bin/go.cgi?query=GO:0019220&auto_wild_cards=yes&view=query&action=query&search_constraint=terms","GO:0019220_regulation_of_phosphate_metabolic_process")	=HYPERLINK("http://www.ncbi.nih.gov/gquery/gquery.fcgi?term=THBS1","THBS1")	297	1	1.831650	-0.369714	416	197.49	0.474736
=HYPERLINK("http://www.godatabase.org/cgi-bin/go.cgi?query=GO:0051174&auto_wild_cards=yes&view=query&action=query&search_constraint=terms","GO:0051174_regulation_of_phosphorus_metabolic_process")	=HYPERLINK("http://www.ncbi.nih.gov/gquery/gquery.fcgi?term=THBS1","THBS1")	297	1	1.831650	-0.369714	416	197.49	0.474736
=HYPERLINK("http://www.godatabase.org/cgi-bin/go.cgi?query=GO:0080090&auto_wild_cards=yes&view=query&action=query&search_constraint=terms","GO:0080090_regulation_of_primary_metabolic_process")	=HYPERLINK("http://www.ncbi.nih.gov/gquery/gquery.fcgi?term=THBS1","THBS1")	1311	3	1.244851	-0.354446	417	200.19	0.480072
=HYPERLINK("http://www.godatabase.org/cgi-bin/go.cgi?query=GO:0080090&auto_wild_cards=yes&view=query&action=query&search_constraint=terms","GO:0080090_regulation_of_primary_metabolic_process")	=HYPERLINK("http://www.ncbi.nih.gov/gquery/gquery.fcgi?term=FLNA","FLNA")	1311	3	1.244851	-0.354446	417	200.19	0.480072
=HYPERLINK("http://www.godatabase.org/cgi-bin/go.cgi?query=GO:0080090&auto_wild_cards=yes&view=query&action=query&search_constraint=terms","GO:0080090_regulation_of_primary_metabolic_process")	=HYPERLINK("http://www.ncbi.nih.gov/gquery/gquery.fcgi?term=FOSL2","FOSL2")	1311	3	1.244851	-0.354446	417	200.19	0.480072
=HYPERLINK("http://www.godatabase.org/cgi-bin/go.cgi?query=GO:0006508&auto_wild_cards=yes&view=query&action=query&search_constraint=terms","GO:0006508_proteolysis")	=HYPERLINK("http://www.ncbi.nih.gov/gquery/gquery.fcgi?term=BMP1","BMP1")	313	1	1.738019	-0.352497	418	200.49	0.479641
=HYPERLINK("http://www.godatabase.org/cgi-bin/go.cgi?query=GO:0044260&auto_wild_cards=yes&view=query&action=query&search_constraint=terms","GO:0044260_cellular_macromolecule_metabolic_process")	=HYPERLINK("http://www.ncbi.nih.gov/gquery/gquery.fcgi?term=THBS1","THBS1")	2883	6	1.132154	-0.350156	419	200.65	0.478878
=HYPERLINK("http://www.godatabase.org/cgi-bin/go.cgi?query=GO:0044260&auto_wild_cards=yes&view=query&action=query&search_constraint=terms","GO:0044260_cellular_macromolecule_metabolic_process")	=HYPERLINK("http://www.ncbi.nih.gov/gquery/gquery.fcgi?term=LOX","LOX")	2883	6	1.132154	-0.350156	419	200.65	0.478878
=HYPERLINK("http://www.godatabase.org/cgi-bin/go.cgi?query=GO:0044260&auto_wild_cards=yes&view=query&action=query&search_constraint=terms","GO:0044260_cellular_macromolecule_metabolic_process")	=HYPERLINK("http://www.ncbi.nih.gov/gquery/gquery.fcgi?term=FLNA","FLNA")	2883	6	1.132154	-0.350156	419	200.65	0.478878
=HYPERLINK("http://www.godatabase.org/cgi-bin/go.cgi?query=GO:0044260&auto_wild_cards=yes&view=query&action=query&search_constraint=terms","GO:0044260_cellular_macromolecule_metabolic_process")	=HYPERLINK("http://www.ncbi.nih.gov/gquery/gquery.fcgi?term=LOXL2","LOXL2")	2883	6	1.132154	-0.350156	419	200.65	0.478878
=HYPERLINK("http://www.godatabase.org/cgi-bin/go.cgi?query=GO:0044260&auto_wild_cards=yes&view=query&action=query&search_constraint=terms","GO:0044260_cellular_macromolecule_metabolic_process")	=HYPERLINK("http://www.ncbi.nih.gov/gquery/gquery.fcgi?term=FOSL2","FOSL2")	2883	6	1.132154	-0.350156	419	200.65	0.478878
=HYPERLINK("http://www.godatabase.org/cgi-bin/go.cgi?query=GO:0044260&auto_wild_cards=yes&view=query&action=query&search_constraint=terms","GO:0044260_cellular_macromolecule_metabolic_process")	=HYPERLINK("http://www.ncbi.nih.gov/gquery/gquery.fcgi?term=LOXL1","LOXL1")	2883	6	1.132154	-0.350156	419	200.65	0.478878
=HYPERLINK("http://www.godatabase.org/cgi-bin/go.cgi?query=GO:0060255&auto_wild_cards=yes&view=query&action=query&search_constraint=terms","GO:0060255_regulation_of_macromolecule_metabolic_process")	=HYPERLINK("http://www.ncbi.nih.gov/gquery/gquery.fcgi?term=THBS1","THBS1")	1328	3	1.228916	-0.345730	420	201.74	0.480333
=HYPERLINK("http://www.godatabase.org/cgi-bin/go.cgi?query=GO:0060255&auto_wild_cards=yes&view=query&action=query&search_constraint=terms","GO:0060255_regulation_of_macromolecule_metabolic_process")	=HYPERLINK("http://www.ncbi.nih.gov/gquery/gquery.fcgi?term=FLNA","FLNA")	1328	3	1.228916	-0.345730	420	201.74	0.480333
=HYPERLINK("http://www.godatabase.org/cgi-bin/go.cgi?query=GO:0060255&auto_wild_cards=yes&view=query&action=query&search_constraint=terms","GO:0060255_regulation_of_macromolecule_metabolic_process")	=HYPERLINK("http://www.ncbi.nih.gov/gquery/gquery.fcgi?term=FOSL2","FOSL2")	1328	3	1.228916	-0.345730	420	201.74	0.480333
=HYPERLINK("http://www.godatabase.org/cgi-bin/go.cgi?query=GO:0010557&auto_wild_cards=yes&view=query&action=query&search_constraint=terms","GO:0010557_positive_regulation_of_macromolecule_biosynthetic_process")	=HYPERLINK("http://www.ncbi.nih.gov/gquery/gquery.fcgi?term=THBS1","THBS1")	334	1	1.628743	-0.331574	421	203.84	0.484181
=HYPERLINK("http://www.godatabase.org/cgi-bin/go.cgi?query=GO:0008104&auto_wild_cards=yes&view=query&action=query&search_constraint=terms","GO:0008104_protein_localization")	=HYPERLINK("http://www.ncbi.nih.gov/gquery/gquery.fcgi?term=FLNA","FLNA")	339	1	1.604720	-0.326849	422	204.51	0.484621
=HYPERLINK("http://www.godatabase.org/cgi-bin/go.cgi?query=GO:0051094&auto_wild_cards=yes&view=query&action=query&search_constraint=terms","GO:0051094_positive_regulation_of_developmental_process")	=HYPERLINK("http://www.ncbi.nih.gov/gquery/gquery.fcgi?term=THBS1","THBS1")	340	1	1.600000	-0.325915	423	205.46	0.485721
=HYPERLINK("http://www.godatabase.org/cgi-bin/go.cgi?query=GO:0033554&auto_wild_cards=yes&view=query&action=query&search_constraint=terms","GO:0033554_cellular_response_to_stress")	=HYPERLINK("http://www.ncbi.nih.gov/gquery/gquery.fcgi?term=THBS1","THBS1")	341	1	1.595308	-0.324984	424	205.8	0.485377
=HYPERLINK("http://www.godatabase.org/cgi-bin/go.cgi?query=GO:0006357&auto_wild_cards=yes&view=query&action=query&search_constraint=terms","GO:0006357_regulation_of_transcription_from_RNA_polymerase_II_promoter")	=HYPERLINK("http://www.ncbi.nih.gov/gquery/gquery.fcgi?term=FOSL2","FOSL2")	351	1	1.549858	-0.315878	425	206.91	0.486847
=HYPERLINK("http://www.godatabase.org/cgi-bin/go.cgi?query=GO:0031328&auto_wild_cards=yes&view=query&action=query&search_constraint=terms","GO:0031328_positive_regulation_of_cellular_biosynthetic_process")	=HYPERLINK("http://www.ncbi.nih.gov/gquery/gquery.fcgi?term=THBS1","THBS1")	352	1	1.545455	-0.314987	426	207.23	0.486455
=HYPERLINK("http://www.godatabase.org/cgi-bin/go.cgi?query=GO:0043085&auto_wild_cards=yes&view=query&action=query&search_constraint=terms","GO:0043085_positive_regulation_of_catalytic_activity")	=HYPERLINK("http://www.ncbi.nih.gov/gquery/gquery.fcgi?term=THBS1","THBS1")	354	1	1.536723	-0.313215	427	207.76	0.486557
=HYPERLINK("http://www.godatabase.org/cgi-bin/go.cgi?query=GO:0009891&auto_wild_cards=yes&view=query&action=query&search_constraint=terms","GO:0009891_positive_regulation_of_biosynthetic_process")	=HYPERLINK("http://www.ncbi.nih.gov/gquery/gquery.fcgi?term=THBS1","THBS1")	359	1	1.515320	-0.308842	428	208.26	0.486589
=HYPERLINK("http://www.godatabase.org/cgi-bin/go.cgi?query=GO:0007186&auto_wild_cards=yes&view=query&action=query&search_constraint=terms","GO:0007186_G-protein_coupled_receptor_protein_signaling_pathway")	=HYPERLINK("http://www.ncbi.nih.gov/gquery/gquery.fcgi?term=FLNA","FLNA")	363	1	1.498623	-0.305404	429	209.3	0.487879
=HYPERLINK("http://www.godatabase.org/cgi-bin/go.cgi?query=GO:0065003&auto_wild_cards=yes&view=query&action=query&search_constraint=terms","GO:0065003_macromolecular_complex_assembly")	=HYPERLINK("http://www.ncbi.nih.gov/gquery/gquery.fcgi?term=FLNA","FLNA")	366	1	1.486339	-0.302859	430	210.31	0.489093
=HYPERLINK("http://www.godatabase.org/cgi-bin/go.cgi?query=GO:0006952&auto_wild_cards=yes&view=query&action=query&search_constraint=terms","GO:0006952_defense_response")	=HYPERLINK("http://www.ncbi.nih.gov/gquery/gquery.fcgi?term=THBS1","THBS1")	369	1	1.474255	-0.300342	431	211.13	0.489861
=HYPERLINK("http://www.godatabase.org/cgi-bin/go.cgi?query=GO:0022402&auto_wild_cards=yes&view=query&action=query&search_constraint=terms","GO:0022402_cell_cycle_process")	=HYPERLINK("http://www.ncbi.nih.gov/gquery/gquery.fcgi?term=THBS1","THBS1")	370	1	1.470270	-0.299509	432	211.46	0.489491
=HYPERLINK("http://www.godatabase.org/cgi-bin/go.cgi?query=GO:0045449&auto_wild_cards=yes&view=query&action=query&search_constraint=terms","GO:0045449_regulation_of_transcription")	=HYPERLINK("http://www.ncbi.nih.gov/gquery/gquery.fcgi?term=FLNA","FLNA")	900	2	1.208889	-0.296938	433	212.03	0.489677
=HYPERLINK("http://www.godatabase.org/cgi-bin/go.cgi?query=GO:0045449&auto_wild_cards=yes&view=query&action=query&search_constraint=terms","GO:0045449_regulation_of_transcription")	=HYPERLINK("http://www.ncbi.nih.gov/gquery/gquery.fcgi?term=FOSL2","FOSL2")	900	2	1.208889	-0.296938	433	212.03	0.489677
=HYPERLINK("http://www.godatabase.org/cgi-bin/go.cgi?query=GO:0051239&auto_wild_cards=yes&view=query&action=query&search_constraint=terms","GO:0051239_regulation_of_multicellular_organismal_process")	=HYPERLINK("http://www.ncbi.nih.gov/gquery/gquery.fcgi?term=THBS1","THBS1")	378	1	1.439153	-0.292957	434	213.06	0.490922
=HYPERLINK("http://www.godatabase.org/cgi-bin/go.cgi?query=GO:0034961&auto_wild_cards=yes&view=query&action=query&search_constraint=terms","GO:0034961_cellular_biopolymer_biosynthetic_process")	=HYPERLINK("http://www.ncbi.nih.gov/gquery/gquery.fcgi?term=THBS1","THBS1")	1448	3	1.127072	-0.289802	435	213.88	0.491678
=HYPERLINK("http://www.godatabase.org/cgi-bin/go.cgi?query=GO:0034961&auto_wild_cards=yes&view=query&action=query&search_constraint=terms","GO:0034961_cellular_biopolymer_biosynthetic_process")	=HYPERLINK("http://www.ncbi.nih.gov/gquery/gquery.fcgi?term=FLNA","FLNA")	1448	3	1.127072	-0.289802	435	213.88	0.491678
=HYPERLINK("http://www.godatabase.org/cgi-bin/go.cgi?query=GO:0034961&auto_wild_cards=yes&view=query&action=query&search_constraint=terms","GO:0034961_cellular_biopolymer_biosynthetic_process")	=HYPERLINK("http://www.ncbi.nih.gov/gquery/gquery.fcgi?term=FOSL2","FOSL2")	1448	3	1.127072	-0.289802	435	213.88	0.491678
=HYPERLINK("http://www.godatabase.org/cgi-bin/go.cgi?query=GO:0043284&auto_wild_cards=yes&view=query&action=query&search_constraint=terms","GO:0043284_biopolymer_biosynthetic_process")	=HYPERLINK("http://www.ncbi.nih.gov/gquery/gquery.fcgi?term=THBS1","THBS1")	1458	3	1.119342	-0.285552	436	214.27	0.491445
=HYPERLINK("http://www.godatabase.org/cgi-bin/go.cgi?query=GO:0043284&auto_wild_cards=yes&view=query&action=query&search_constraint=terms","GO:0043284_biopolymer_biosynthetic_process")	=HYPERLINK("http://www.ncbi.nih.gov/gquery/gquery.fcgi?term=FLNA","FLNA")	1458	3	1.119342	-0.285552	436	214.27	0.491445
=HYPERLINK("http://www.godatabase.org/cgi-bin/go.cgi?query=GO:0043284&auto_wild_cards=yes&view=query&action=query&search_constraint=terms","GO:0043284_biopolymer_biosynthetic_process")	=HYPERLINK("http://www.ncbi.nih.gov/gquery/gquery.fcgi?term=FOSL2","FOSL2")	1458	3	1.119342	-0.285552	436	214.27	0.491445
=HYPERLINK("http://www.godatabase.org/cgi-bin/go.cgi?query=GO:0033036&auto_wild_cards=yes&view=query&action=query&search_constraint=terms","GO:0033036_macromolecule_localization")	=HYPERLINK("http://www.ncbi.nih.gov/gquery/gquery.fcgi?term=FLNA","FLNA")	388	1	1.402062	-0.285032	437	214.77	0.491465
=HYPERLINK("http://www.godatabase.org/cgi-bin/go.cgi?query=GO:0031323&auto_wild_cards=yes&view=query&action=query&search_constraint=terms","GO:0031323_regulation_of_cellular_metabolic_process")	=HYPERLINK("http://www.ncbi.nih.gov/gquery/gquery.fcgi?term=THBS1","THBS1")	1466	3	1.113233	-0.282194	438	215.31	0.491575
=HYPERLINK("http://www.godatabase.org/cgi-bin/go.cgi?query=GO:0031323&auto_wild_cards=yes&view=query&action=query&search_constraint=terms","GO:0031323_regulation_of_cellular_metabolic_process")	=HYPERLINK("http://www.ncbi.nih.gov/gquery/gquery.fcgi?term=FLNA","FLNA")	1466	3	1.113233	-0.282194	438	215.31	0.491575
=HYPERLINK("http://www.godatabase.org/cgi-bin/go.cgi?query=GO:0031323&auto_wild_cards=yes&view=query&action=query&search_constraint=terms","GO:0031323_regulation_of_cellular_metabolic_process")	=HYPERLINK("http://www.ncbi.nih.gov/gquery/gquery.fcgi?term=FOSL2","FOSL2")	1466	3	1.113233	-0.282194	438	215.31	0.491575
=HYPERLINK("http://www.godatabase.org/cgi-bin/go.cgi?query=GO:0006468&auto_wild_cards=yes&view=query&action=query&search_constraint=terms","GO:0006468_protein_amino_acid_phosphorylation")	=HYPERLINK("http://www.ncbi.nih.gov/gquery/gquery.fcgi?term=THBS1","THBS1")	393	1	1.384224	-0.281175	439	215.65	0.491230
=HYPERLINK("http://www.godatabase.org/cgi-bin/go.cgi?query=GO:0044093&auto_wild_cards=yes&view=query&action=query&search_constraint=terms","GO:0044093_positive_regulation_of_molecular_function")	=HYPERLINK("http://www.ncbi.nih.gov/gquery/gquery.fcgi?term=THBS1","THBS1")	394	1	1.380711	-0.280412	440	215.99	0.490886
=HYPERLINK("http://www.godatabase.org/cgi-bin/go.cgi?query=GO:0031324&auto_wild_cards=yes&view=query&action=query&search_constraint=terms","GO:0031324_negative_regulation_of_cellular_metabolic_process")	=HYPERLINK("http://www.ncbi.nih.gov/gquery/gquery.fcgi?term=THBS1","THBS1")	404	1	1.346535	-0.272928	441	216.74	0.491474
=HYPERLINK("http://www.godatabase.org/cgi-bin/go.cgi?query=GO:0006950&auto_wild_cards=yes&view=query&action=query&search_constraint=terms","GO:0006950_response_to_stress")	=HYPERLINK("http://www.ncbi.nih.gov/gquery/gquery.fcgi?term=COL5A1","COL5A1")	959	2	1.134515	-0.267078	442	218.19	0.493643
=HYPERLINK("http://www.godatabase.org/cgi-bin/go.cgi?query=GO:0006950&auto_wild_cards=yes&view=query&action=query&search_constraint=terms","GO:0006950_response_to_stress")	=HYPERLINK("http://www.ncbi.nih.gov/gquery/gquery.fcgi?term=THBS1","THBS1")	959	2	1.134515	-0.267078	442	218.19	0.493643
=HYPERLINK("http://www.godatabase.org/cgi-bin/go.cgi?query=GO:0043933&auto_wild_cards=yes&view=query&action=query&search_constraint=terms","GO:0043933_macromolecular_complex_subunit_organization")	=HYPERLINK("http://www.ncbi.nih.gov/gquery/gquery.fcgi?term=FLNA","FLNA")	424	1	1.283019	-0.258719	443	220.18	0.497020
=HYPERLINK("http://www.godatabase.org/cgi-bin/go.cgi?query=GO:0019222&auto_wild_cards=yes&view=query&action=query&search_constraint=terms","GO:0019222_regulation_of_metabolic_process")	=HYPERLINK("http://www.ncbi.nih.gov/gquery/gquery.fcgi?term=THBS1","THBS1")	1538	3	1.061118	-0.253591	444	221.96	0.499910
=HYPERLINK("http://www.godatabase.org/cgi-bin/go.cgi?query=GO:0019222&auto_wild_cards=yes&view=query&action=query&search_constraint=terms","GO:0019222_regulation_of_metabolic_process")	=HYPERLINK("http://www.ncbi.nih.gov/gquery/gquery.fcgi?term=FLNA","FLNA")	1538	3	1.061118	-0.253591	444	221.96	0.499910
=HYPERLINK("http://www.godatabase.org/cgi-bin/go.cgi?query=GO:0019222&auto_wild_cards=yes&view=query&action=query&search_constraint=terms","GO:0019222_regulation_of_metabolic_process")	=HYPERLINK("http://www.ncbi.nih.gov/gquery/gquery.fcgi?term=FOSL2","FOSL2")	1538	3	1.061118	-0.253591	444	221.96	0.499910
=HYPERLINK("http://www.godatabase.org/cgi-bin/go.cgi?query=GO:0044238&auto_wild_cards=yes&view=query&action=query&search_constraint=terms","GO:0044238_primary_metabolic_process")	=HYPERLINK("http://www.ncbi.nih.gov/gquery/gquery.fcgi?term=THBS1","THBS1")	3719	7	1.023931	-0.247273	445	222.94	0.500989
=HYPERLINK("http://www.godatabase.org/cgi-bin/go.cgi?query=GO:0044238&auto_wild_cards=yes&view=query&action=query&search_constraint=terms","GO:0044238_primary_metabolic_process")	=HYPERLINK("http://www.ncbi.nih.gov/gquery/gquery.fcgi?term=LOX","LOX")	3719	7	1.023931	-0.247273	445	222.94	0.500989
=HYPERLINK("http://www.godatabase.org/cgi-bin/go.cgi?query=GO:0044238&auto_wild_cards=yes&view=query&action=query&search_constraint=terms","GO:0044238_primary_metabolic_process")	=HYPERLINK("http://www.ncbi.nih.gov/gquery/gquery.fcgi?term=BMP1","BMP1")	3719	7	1.023931	-0.247273	445	222.94	0.500989
=HYPERLINK("http://www.godatabase.org/cgi-bin/go.cgi?query=GO:0044238&auto_wild_cards=yes&view=query&action=query&search_constraint=terms","GO:0044238_primary_metabolic_process")	=HYPERLINK("http://www.ncbi.nih.gov/gquery/gquery.fcgi?term=FLNA","FLNA")	3719	7	1.023931	-0.247273	445	222.94	0.500989
=HYPERLINK("http://www.godatabase.org/cgi-bin/go.cgi?query=GO:0044238&auto_wild_cards=yes&view=query&action=query&search_constraint=terms","GO:0044238_primary_metabolic_process")	=HYPERLINK("http://www.ncbi.nih.gov/gquery/gquery.fcgi?term=LOXL2","LOXL2")	3719	7	1.023931	-0.247273	445	222.94	0.500989
=HYPERLINK("http://www.godatabase.org/cgi-bin/go.cgi?query=GO:0044238&auto_wild_cards=yes&view=query&action=query&search_constraint=terms","GO:0044238_primary_metabolic_process")	=HYPERLINK("http://www.ncbi.nih.gov/gquery/gquery.fcgi?term=FOSL2","FOSL2")	3719	7	1.023931	-0.247273	445	222.94	0.500989
=HYPERLINK("http://www.godatabase.org/cgi-bin/go.cgi?query=GO:0044238&auto_wild_cards=yes&view=query&action=query&search_constraint=terms","GO:0044238_primary_metabolic_process")	=HYPERLINK("http://www.ncbi.nih.gov/gquery/gquery.fcgi?term=LOXL1","LOXL1")	3719	7	1.023931	-0.247273	445	222.94	0.500989
=HYPERLINK("http://www.godatabase.org/cgi-bin/go.cgi?query=GO:0048522&auto_wild_cards=yes&view=query&action=query&search_constraint=terms","GO:0048522_positive_regulation_of_cellular_process")	=HYPERLINK("http://www.ncbi.nih.gov/gquery/gquery.fcgi?term=THBS1","THBS1")	1009	2	1.078295	-0.244227	446	223.84	0.501883
=HYPERLINK("http://www.godatabase.org/cgi-bin/go.cgi?query=GO:0048522&auto_wild_cards=yes&view=query&action=query&search_constraint=terms","GO:0048522_positive_regulation_of_cellular_process")	=HYPERLINK("http://www.ncbi.nih.gov/gquery/gquery.fcgi?term=FLNA","FLNA")	1009	2	1.078295	-0.244227	446	223.84	0.501883
=HYPERLINK("http://www.godatabase.org/cgi-bin/go.cgi?query=GO:0010604&auto_wild_cards=yes&view=query&action=query&search_constraint=terms","GO:0010604_positive_regulation_of_macromolecule_metabolic_process")	=HYPERLINK("http://www.ncbi.nih.gov/gquery/gquery.fcgi?term=THBS1","THBS1")	446	1	1.219731	-0.244163	447	224.21	0.501588
=HYPERLINK("http://www.godatabase.org/cgi-bin/go.cgi?query=GO:0031325&auto_wild_cards=yes&view=query&action=query&search_constraint=terms","GO:0031325_positive_regulation_of_cellular_metabolic_process")	=HYPERLINK("http://www.ncbi.nih.gov/gquery/gquery.fcgi?term=THBS1","THBS1")	454	1	1.198238	-0.239127	448	225.06	0.502366
=HYPERLINK("http://www.godatabase.org/cgi-bin/go.cgi?query=GO:0034645&auto_wild_cards=yes&view=query&action=query&search_constraint=terms","GO:0034645_cellular_macromolecule_biosynthetic_process")	=HYPERLINK("http://www.ncbi.nih.gov/gquery/gquery.fcgi?term=THBS1","THBS1")	1600	3	1.020000	-0.231144	449	226.32	0.504053
=HYPERLINK("http://www.godatabase.org/cgi-bin/go.cgi?query=GO:0034645&auto_wild_cards=yes&view=query&action=query&search_constraint=terms","GO:0034645_cellular_macromolecule_biosynthetic_process")	=HYPERLINK("http://www.ncbi.nih.gov/gquery/gquery.fcgi?term=FLNA","FLNA")	1600	3	1.020000	-0.231144	449	226.32	0.504053
=HYPERLINK("http://www.godatabase.org/cgi-bin/go.cgi?query=GO:0034645&auto_wild_cards=yes&view=query&action=query&search_constraint=terms","GO:0034645_cellular_macromolecule_biosynthetic_process")	=HYPERLINK("http://www.ncbi.nih.gov/gquery/gquery.fcgi?term=FOSL2","FOSL2")	1600	3	1.020000	-0.231144	449	226.32	0.504053
=HYPERLINK("http://www.godatabase.org/cgi-bin/go.cgi?query=GO:0019219&auto_wild_cards=yes&view=query&action=query&search_constraint=terms","GO:0019219_regulation_of_nucleobase__nucleoside__nucleotide_and_nucleic_acid_metabolic_process")	=HYPERLINK("http://www.ncbi.nih.gov/gquery/gquery.fcgi?term=FLNA","FLNA")	1041	2	1.045149	-0.230666	450	226.63	0.503622
=HYPERLINK("http://www.godatabase.org/cgi-bin/go.cgi?query=GO:0019219&auto_wild_cards=yes&view=query&action=query&search_constraint=terms","GO:0019219_regulation_of_nucleobase__nucleoside__nucleotide_and_nucleic_acid_metabolic_process")	=HYPERLINK("http://www.ncbi.nih.gov/gquery/gquery.fcgi?term=FOSL2","FOSL2")	1041	2	1.045149	-0.230666	450	226.63	0.503622
=HYPERLINK("http://www.godatabase.org/cgi-bin/go.cgi?query=GO:0042981&auto_wild_cards=yes&view=query&action=query&search_constraint=terms","GO:0042981_regulation_of_apoptosis")	=HYPERLINK("http://www.ncbi.nih.gov/gquery/gquery.fcgi?term=THBS1","THBS1")	471	1	1.154989	-0.228849	451	227.81	0.505122
=HYPERLINK("http://www.godatabase.org/cgi-bin/go.cgi?query=GO:0051716&auto_wild_cards=yes&view=query&action=query&search_constraint=terms","GO:0051716_cellular_response_to_stimulus")	=HYPERLINK("http://www.ncbi.nih.gov/gquery/gquery.fcgi?term=THBS1","THBS1")	474	1	1.147679	-0.227092	452	228.19	0.504845
=HYPERLINK("http://www.godatabase.org/cgi-bin/go.cgi?query=GO:0009893&auto_wild_cards=yes&view=query&action=query&search_constraint=terms","GO:0009893_positive_regulation_of_metabolic_process")	=HYPERLINK("http://www.ncbi.nih.gov/gquery/gquery.fcgi?term=THBS1","THBS1")	476	1	1.142857	-0.225930	454	228.92	0.504229
=HYPERLINK("http://www.godatabase.org/cgi-bin/go.cgi?query=GO:0043067&auto_wild_cards=yes&view=query&action=query&search_constraint=terms","GO:0043067_regulation_of_programmed_cell_death")	=HYPERLINK("http://www.ncbi.nih.gov/gquery/gquery.fcgi?term=THBS1","THBS1")	476	1	1.142857	-0.225930	454	228.92	0.504229
=HYPERLINK("http://www.godatabase.org/cgi-bin/go.cgi?query=GO:0051171&auto_wild_cards=yes&view=query&action=query&search_constraint=terms","GO:0051171_regulation_of_nitrogen_compound_metabolic_process")	=HYPERLINK("http://www.ncbi.nih.gov/gquery/gquery.fcgi?term=FLNA","FLNA")	1055	2	1.031280	-0.224976	455	229.54	0.504484
=HYPERLINK("http://www.godatabase.org/cgi-bin/go.cgi?query=GO:0051171&auto_wild_cards=yes&view=query&action=query&search_constraint=terms","GO:0051171_regulation_of_nitrogen_compound_metabolic_process")	=HYPERLINK("http://www.ncbi.nih.gov/gquery/gquery.fcgi?term=FOSL2","FOSL2")	1055	2	1.031280	-0.224976	455	229.54	0.504484
=HYPERLINK("http://www.godatabase.org/cgi-bin/go.cgi?query=GO:0010941&auto_wild_cards=yes&view=query&action=query&search_constraint=terms","GO:0010941_regulation_of_cell_death")	=HYPERLINK("http://www.ncbi.nih.gov/gquery/gquery.fcgi?term=THBS1","THBS1")	478	1	1.138075	-0.224776	456	230.43	0.505329
=HYPERLINK("http://www.godatabase.org/cgi-bin/go.cgi?query=GO:0006350&auto_wild_cards=yes&view=query&action=query&search_constraint=terms","GO:0006350_transcription")	=HYPERLINK("http://www.ncbi.nih.gov/gquery/gquery.fcgi?term=FLNA","FLNA")	1069	2	1.017774	-0.219429	457	231.38	0.506302
=HYPERLINK("http://www.godatabase.org/cgi-bin/go.cgi?query=GO:0006350&auto_wild_cards=yes&view=query&action=query&search_constraint=terms","GO:0006350_transcription")	=HYPERLINK("http://www.ncbi.nih.gov/gquery/gquery.fcgi?term=FOSL2","FOSL2")	1069	2	1.017774	-0.219429	457	231.38	0.506302
=HYPERLINK("http://www.godatabase.org/cgi-bin/go.cgi?query=GO:0007049&auto_wild_cards=yes&view=query&action=query&search_constraint=terms","GO:0007049_cell_cycle")	=HYPERLINK("http://www.ncbi.nih.gov/gquery/gquery.fcgi?term=THBS1","THBS1")	494	1	1.101215	-0.215796	458	231.7	0.505895
=HYPERLINK("http://www.godatabase.org/cgi-bin/go.cgi?query=GO:0010467&auto_wild_cards=yes&view=query&action=query&search_constraint=terms","GO:0010467_gene_expression")	=HYPERLINK("http://www.ncbi.nih.gov/gquery/gquery.fcgi?term=THBS1","THBS1")	1663	3	0.981359	-0.210217	459	232.34	0.506187
=HYPERLINK("http://www.godatabase.org/cgi-bin/go.cgi?query=GO:0010467&auto_wild_cards=yes&view=query&action=query&search_constraint=terms","GO:0010467_gene_expression")	=HYPERLINK("http://www.ncbi.nih.gov/gquery/gquery.fcgi?term=FLNA","FLNA")	1663	3	0.981359	-0.210217	459	232.34	0.506187
=HYPERLINK("http://www.godatabase.org/cgi-bin/go.cgi?query=GO:0010467&auto_wild_cards=yes&view=query&action=query&search_constraint=terms","GO:0010467_gene_expression")	=HYPERLINK("http://www.ncbi.nih.gov/gquery/gquery.fcgi?term=FOSL2","FOSL2")	1663	3	0.981359	-0.210217	459	232.34	0.506187
=HYPERLINK("http://www.godatabase.org/cgi-bin/go.cgi?query=GO:0048518&auto_wild_cards=yes&view=query&action=query&search_constraint=terms","GO:0048518_positive_regulation_of_biological_process")	=HYPERLINK("http://www.ncbi.nih.gov/gquery/gquery.fcgi?term=THBS1","THBS1")	1094	2	0.994516	-0.209864	460	232.59	0.505630
=HYPERLINK("http://www.godatabase.org/cgi-bin/go.cgi?query=GO:0048518&auto_wild_cards=yes&view=query&action=query&search_constraint=terms","GO:0048518_positive_regulation_of_biological_process")	=HYPERLINK("http://www.ncbi.nih.gov/gquery/gquery.fcgi?term=FLNA","FLNA")	1094	2	0.994516	-0.209864	460	232.59	0.505630
=HYPERLINK("http://www.godatabase.org/cgi-bin/go.cgi?query=GO:0006366&auto_wild_cards=yes&view=query&action=query&search_constraint=terms","GO:0006366_transcription_from_RNA_polymerase_II_promoter")	=HYPERLINK("http://www.ncbi.nih.gov/gquery/gquery.fcgi?term=FOSL2","FOSL2")	506	1	1.075099	-0.209346	462	233.43	0.505260
=HYPERLINK("http://www.godatabase.org/cgi-bin/go.cgi?query=GO:0030154&auto_wild_cards=yes&view=query&action=query&search_constraint=terms","GO:0030154_cell_differentiation")	=HYPERLINK("http://www.ncbi.nih.gov/gquery/gquery.fcgi?term=ADAM12","ADAM12")	506	1	1.075099	-0.209346	462	233.43	0.505260
=HYPERLINK("http://www.godatabase.org/cgi-bin/go.cgi?query=GO:0006955&auto_wild_cards=yes&view=query&action=query&search_constraint=terms","GO:0006955_immune_response")	=HYPERLINK("http://www.ncbi.nih.gov/gquery/gquery.fcgi?term=THBS1","THBS1")	529	1	1.028355	-0.197623	463	234.39	0.506242
=HYPERLINK("http://www.godatabase.org/cgi-bin/go.cgi?query=GO:0048869&auto_wild_cards=yes&view=query&action=query&search_constraint=terms","GO:0048869_cellular_developmental_process")	=HYPERLINK("http://www.ncbi.nih.gov/gquery/gquery.fcgi?term=ADAM12","ADAM12")	555	1	0.980180	-0.185299	464	235.69	0.507953
=HYPERLINK("http://www.godatabase.org/cgi-bin/go.cgi?query=GO:0006915&auto_wild_cards=yes&view=query&action=query&search_constraint=terms","GO:0006915_apoptosis")	=HYPERLINK("http://www.ncbi.nih.gov/gquery/gquery.fcgi?term=THBS1","THBS1")	565	1	0.962832	-0.180801	465	237.33	0.510387
=HYPERLINK("http://www.godatabase.org/cgi-bin/go.cgi?query=GO:0012501&auto_wild_cards=yes&view=query&action=query&search_constraint=terms","GO:0012501_programmed_cell_death")	=HYPERLINK("http://www.ncbi.nih.gov/gquery/gquery.fcgi?term=THBS1","THBS1")	571	1	0.952715	-0.178164	466	237.7	0.510086
=HYPERLINK("http://www.godatabase.org/cgi-bin/go.cgi?query=GO:0016310&auto_wild_cards=yes&view=query&action=query&search_constraint=terms","GO:0016310_phosphorylation")	=HYPERLINK("http://www.ncbi.nih.gov/gquery/gquery.fcgi?term=THBS1","THBS1")	601	1	0.905158	-0.165630	467	239.37	0.512570
=HYPERLINK("http://www.godatabase.org/cgi-bin/go.cgi?query=GO:0050794&auto_wild_cards=yes&view=query&action=query&search_constraint=terms","GO:0050794_regulation_of_cellular_process")	=HYPERLINK("http://www.ncbi.nih.gov/gquery/gquery.fcgi?term=THBS1","THBS1")	3515	6	0.928592	-0.162458	468	240.06	0.512949
=HYPERLINK("http://www.godatabase.org/cgi-bin/go.cgi?query=GO:0050794&auto_wild_cards=yes&view=query&action=query&search_constraint=terms","GO:0050794_regulation_of_cellular_process")	=HYPERLINK("http://www.ncbi.nih.gov/gquery/gquery.fcgi?term=FLNA","FLNA")	3515	6	0.928592	-0.162458	468	240.06	0.512949
=HYPERLINK("http://www.godatabase.org/cgi-bin/go.cgi?query=GO:0050794&auto_wild_cards=yes&view=query&action=query&search_constraint=terms","GO:0050794_regulation_of_cellular_process")	=HYPERLINK("http://www.ncbi.nih.gov/gquery/gquery.fcgi?term=LEPRE1","LEPRE1")	3515	6	0.928592	-0.162458	468	240.06	0.512949
=HYPERLINK("http://www.godatabase.org/cgi-bin/go.cgi?query=GO:0050794&auto_wild_cards=yes&view=query&action=query&search_constraint=terms","GO:0050794_regulation_of_cellular_process")	=HYPERLINK("http://www.ncbi.nih.gov/gquery/gquery.fcgi?term=TGFBI","TGFBI")	3515	6	0.928592	-0.162458	468	240.06	0.512949
=HYPERLINK("http://www.godatabase.org/cgi-bin/go.cgi?query=GO:0050794&auto_wild_cards=yes&view=query&action=query&search_constraint=terms","GO:0050794_regulation_of_cellular_process")	=HYPERLINK("http://www.ncbi.nih.gov/gquery/gquery.fcgi?term=COL1A2","COL1A2")	3515	6	0.928592	-0.162458	468	240.06	0.512949
=HYPERLINK("http://www.godatabase.org/cgi-bin/go.cgi?query=GO:0050794&auto_wild_cards=yes&view=query&action=query&search_constraint=terms","GO:0050794_regulation_of_cellular_process")	=HYPERLINK("http://www.ncbi.nih.gov/gquery/gquery.fcgi?term=FOSL2","FOSL2")	3515	6	0.928592	-0.162458	468	240.06	0.512949
=HYPERLINK("http://www.godatabase.org/cgi-bin/go.cgi?query=GO:0042221&auto_wild_cards=yes&view=query&action=query&search_constraint=terms","GO:0042221_response_to_chemical_stimulus")	=HYPERLINK("http://www.ncbi.nih.gov/gquery/gquery.fcgi?term=THBS1","THBS1")	631	1	0.862124	-0.154097	469	241.61	0.515160
=HYPERLINK("http://www.godatabase.org/cgi-bin/go.cgi?query=GO:0050793&auto_wild_cards=yes&view=query&action=query&search_constraint=terms","GO:0050793_regulation_of_developmental_process")	=HYPERLINK("http://www.ncbi.nih.gov/gquery/gquery.fcgi?term=THBS1","THBS1")	669	1	0.813154	-0.140772	470	244.04	0.519234
=HYPERLINK("http://www.godatabase.org/cgi-bin/go.cgi?query=GO:0050789&auto_wild_cards=yes&view=query&action=query&search_constraint=terms","GO:0050789_regulation_of_biological_process")	=HYPERLINK("http://www.ncbi.nih.gov/gquery/gquery.fcgi?term=THBS1","THBS1")	3649	6	0.894492	-0.135374	471	244.49	0.519087
=HYPERLINK("http://www.godatabase.org/cgi-bin/go.cgi?query=GO:0050789&auto_wild_cards=yes&view=query&action=query&search_constraint=terms","GO:0050789_regulation_of_biological_process")	=HYPERLINK("http://www.ncbi.nih.gov/gquery/gquery.fcgi?term=FLNA","FLNA")	3649	6	0.894492	-0.135374	471	244.49	0.519087
=HYPERLINK("http://www.godatabase.org/cgi-bin/go.cgi?query=GO:0050789&auto_wild_cards=yes&view=query&action=query&search_constraint=terms","GO:0050789_regulation_of_biological_process")	=HYPERLINK("http://www.ncbi.nih.gov/gquery/gquery.fcgi?term=LEPRE1","LEPRE1")	3649	6	0.894492	-0.135374	471	244.49	0.519087
=HYPERLINK("http://www.godatabase.org/cgi-bin/go.cgi?query=GO:0050789&auto_wild_cards=yes&view=query&action=query&search_constraint=terms","GO:0050789_regulation_of_biological_process")	=HYPERLINK("http://www.ncbi.nih.gov/gquery/gquery.fcgi?term=COL1A2","COL1A2")	3649	6	0.894492	-0.135374	471	244.49	0.519087
=HYPERLINK("http://www.godatabase.org/cgi-bin/go.cgi?query=GO:0050789&auto_wild_cards=yes&view=query&action=query&search_constraint=terms","GO:0050789_regulation_of_biological_process")	=HYPERLINK("http://www.ncbi.nih.gov/gquery/gquery.fcgi?term=TGFBI","TGFBI")	3649	6	0.894492	-0.135374	471	244.49	0.519087
=HYPERLINK("http://www.godatabase.org/cgi-bin/go.cgi?query=GO:0050789&auto_wild_cards=yes&view=query&action=query&search_constraint=terms","GO:0050789_regulation_of_biological_process")	=HYPERLINK("http://www.ncbi.nih.gov/gquery/gquery.fcgi?term=FOSL2","FOSL2")	3649	6	0.894492	-0.135374	471	244.49	0.519087
=HYPERLINK("http://www.godatabase.org/cgi-bin/go.cgi?query=GO:0044249&auto_wild_cards=yes&view=query&action=query&search_constraint=terms","GO:0044249_cellular_biosynthetic_process")	=HYPERLINK("http://www.ncbi.nih.gov/gquery/gquery.fcgi?term=THBS1","THBS1")	1951	3	0.836494	-0.134665	472	244.77	0.518581
=HYPERLINK("http://www.godatabase.org/cgi-bin/go.cgi?query=GO:0044249&auto_wild_cards=yes&view=query&action=query&search_constraint=terms","GO:0044249_cellular_biosynthetic_process")	=HYPERLINK("http://www.ncbi.nih.gov/gquery/gquery.fcgi?term=FLNA","FLNA")	1951	3	0.836494	-0.134665	472	244.77	0.518581
=HYPERLINK("http://www.godatabase.org/cgi-bin/go.cgi?query=GO:0044249&auto_wild_cards=yes&view=query&action=query&search_constraint=terms","GO:0044249_cellular_biosynthetic_process")	=HYPERLINK("http://www.ncbi.nih.gov/gquery/gquery.fcgi?term=FOSL2","FOSL2")	1951	3	0.836494	-0.134665	472	244.77	0.518581
=HYPERLINK("http://www.godatabase.org/cgi-bin/go.cgi?query=GO:0006793&auto_wild_cards=yes&view=query&action=query&search_constraint=terms","GO:0006793_phosphorus_metabolic_process")	=HYPERLINK("http://www.ncbi.nih.gov/gquery/gquery.fcgi?term=THBS1","THBS1")	697	1	0.780488	-0.131775	474	245.61	0.518165
=HYPERLINK("http://www.godatabase.org/cgi-bin/go.cgi?query=GO:0006796&auto_wild_cards=yes&view=query&action=query&search_constraint=terms","GO:0006796_phosphate_metabolic_process")	=HYPERLINK("http://www.ncbi.nih.gov/gquery/gquery.fcgi?term=THBS1","THBS1")	697	1	0.780488	-0.131775	474	245.61	0.518165
=HYPERLINK("http://www.godatabase.org/cgi-bin/go.cgi?query=GO:0002376&auto_wild_cards=yes&view=query&action=query&search_constraint=terms","GO:0002376_immune_system_process")	=HYPERLINK("http://www.ncbi.nih.gov/gquery/gquery.fcgi?term=THBS1","THBS1")	718	1	0.757660	-0.125444	475	247.08	0.520168
=HYPERLINK("http://www.godatabase.org/cgi-bin/go.cgi?query=GO:0006355&auto_wild_cards=yes&view=query&action=query&search_constraint=terms","GO:0006355_regulation_of_transcription__DNA-dependent")	=HYPERLINK("http://www.ncbi.nih.gov/gquery/gquery.fcgi?term=FOSL2","FOSL2")	723	1	0.752420	-0.123986	476	247.72	0.520420
=HYPERLINK("http://www.godatabase.org/cgi-bin/go.cgi?query=GO:0043687&auto_wild_cards=yes&view=query&action=query&search_constraint=terms","GO:0043687_post-translational_protein_modification")	=HYPERLINK("http://www.ncbi.nih.gov/gquery/gquery.fcgi?term=THBS1","THBS1")	728	1	0.747253	-0.122547	477	248.28	0.520503
=HYPERLINK("http://www.godatabase.org/cgi-bin/go.cgi?query=GO:0007165&auto_wild_cards=yes&view=query&action=query&search_constraint=terms","GO:0007165_signal_transduction")	=HYPERLINK("http://www.ncbi.nih.gov/gquery/gquery.fcgi?term=THBS1","THBS1")	2029	3	0.804337	-0.118902	478	248.5	0.519874
=HYPERLINK("http://www.godatabase.org/cgi-bin/go.cgi?query=GO:0007165&auto_wild_cards=yes&view=query&action=query&search_constraint=terms","GO:0007165_signal_transduction")	=HYPERLINK("http://www.ncbi.nih.gov/gquery/gquery.fcgi?term=FLNA","FLNA")	2029	3	0.804337	-0.118902	478	248.5	0.519874
=HYPERLINK("http://www.godatabase.org/cgi-bin/go.cgi?query=GO:0007165&auto_wild_cards=yes&view=query&action=query&search_constraint=terms","GO:0007165_signal_transduction")	=HYPERLINK("http://www.ncbi.nih.gov/gquery/gquery.fcgi?term=COL1A2","COL1A2")	2029	3	0.804337	-0.118902	478	248.5	0.519874
=HYPERLINK("http://www.godatabase.org/cgi-bin/go.cgi?query=GO:0051252&auto_wild_cards=yes&view=query&action=query&search_constraint=terms","GO:0051252_regulation_of_RNA_metabolic_process")	=HYPERLINK("http://www.ncbi.nih.gov/gquery/gquery.fcgi?term=FOSL2","FOSL2")	746	1	0.729223	-0.117514	479	249.18	0.520209
=HYPERLINK("http://www.godatabase.org/cgi-bin/go.cgi?query=GO:0044237&auto_wild_cards=yes&view=query&action=query&search_constraint=terms","GO:0044237_cellular_metabolic_process")	=HYPERLINK("http://www.ncbi.nih.gov/gquery/gquery.fcgi?term=THBS1","THBS1")	3753	6	0.869704	-0.116841	480	249.37	0.519521
=HYPERLINK("http://www.godatabase.org/cgi-bin/go.cgi?query=GO:0044237&auto_wild_cards=yes&view=query&action=query&search_constraint=terms","GO:0044237_cellular_metabolic_process")	=HYPERLINK("http://www.ncbi.nih.gov/gquery/gquery.fcgi?term=LOX","LOX")	3753	6	0.869704	-0.116841	480	249.37	0.519521
=HYPERLINK("http://www.godatabase.org/cgi-bin/go.cgi?query=GO:0044237&auto_wild_cards=yes&view=query&action=query&search_constraint=terms","GO:0044237_cellular_metabolic_process")	=HYPERLINK("http://www.ncbi.nih.gov/gquery/gquery.fcgi?term=FLNA","FLNA")	3753	6	0.869704	-0.116841	480	249.37	0.519521
=HYPERLINK("http://www.godatabase.org/cgi-bin/go.cgi?query=GO:0044237&auto_wild_cards=yes&view=query&action=query&search_constraint=terms","GO:0044237_cellular_metabolic_process")	=HYPERLINK("http://www.ncbi.nih.gov/gquery/gquery.fcgi?term=LOXL2","LOXL2")	3753	6	0.869704	-0.116841	480	249.37	0.519521
=HYPERLINK("http://www.godatabase.org/cgi-bin/go.cgi?query=GO:0044237&auto_wild_cards=yes&view=query&action=query&search_constraint=terms","GO:0044237_cellular_metabolic_process")	=HYPERLINK("http://www.ncbi.nih.gov/gquery/gquery.fcgi?term=FOSL2","FOSL2")	3753	6	0.869704	-0.116841	480	249.37	0.519521
=HYPERLINK("http://www.godatabase.org/cgi-bin/go.cgi?query=GO:0044237&auto_wild_cards=yes&view=query&action=query&search_constraint=terms","GO:0044237_cellular_metabolic_process")	=HYPERLINK("http://www.ncbi.nih.gov/gquery/gquery.fcgi?term=LOXL1","LOXL1")	3753	6	0.869704	-0.116841	480	249.37	0.519521
=HYPERLINK("http://www.godatabase.org/cgi-bin/go.cgi?query=GO:0006996&auto_wild_cards=yes&view=query&action=query&search_constraint=terms","GO:0006996_organelle_organization")	=HYPERLINK("http://www.ncbi.nih.gov/gquery/gquery.fcgi?term=FLNA","FLNA")	764	1	0.712042	-0.112705	481	250.07	0.519896
=HYPERLINK("http://www.godatabase.org/cgi-bin/go.cgi?query=GO:0006351&auto_wild_cards=yes&view=query&action=query&search_constraint=terms","GO:0006351_transcription__DNA-dependent")	=HYPERLINK("http://www.ncbi.nih.gov/gquery/gquery.fcgi?term=FOSL2","FOSL2")	884	1	0.615385	-0.085549	482	253.39	0.525705
=HYPERLINK("http://www.godatabase.org/cgi-bin/go.cgi?query=GO:0032774&auto_wild_cards=yes&view=query&action=query&search_constraint=terms","GO:0032774_RNA_biosynthetic_process")	=HYPERLINK("http://www.ncbi.nih.gov/gquery/gquery.fcgi?term=FOSL2","FOSL2")	887	1	0.613303	-0.084966	483	253.68	0.525217
=HYPERLINK("http://www.godatabase.org/cgi-bin/go.cgi?query=GO:0065007&auto_wild_cards=yes&view=query&action=query&search_constraint=terms","GO:0065007_biological_regulation")	=HYPERLINK("http://www.ncbi.nih.gov/gquery/gquery.fcgi?term=THBS1","THBS1")	3971	6	0.821959	-0.084309	484	253.81	0.524401
=HYPERLINK("http://www.godatabase.org/cgi-bin/go.cgi?query=GO:0065007&auto_wild_cards=yes&view=query&action=query&search_constraint=terms","GO:0065007_biological_regulation")	=HYPERLINK("http://www.ncbi.nih.gov/gquery/gquery.fcgi?term=FLNA","FLNA")	3971	6	0.821959	-0.084309	484	253.81	0.524401
=HYPERLINK("http://www.godatabase.org/cgi-bin/go.cgi?query=GO:0065007&auto_wild_cards=yes&view=query&action=query&search_constraint=terms","GO:0065007_biological_regulation")	=HYPERLINK("http://www.ncbi.nih.gov/gquery/gquery.fcgi?term=LEPRE1","LEPRE1")	3971	6	0.821959	-0.084309	484	253.81	0.524401
=HYPERLINK("http://www.godatabase.org/cgi-bin/go.cgi?query=GO:0065007&auto_wild_cards=yes&view=query&action=query&search_constraint=terms","GO:0065007_biological_regulation")	=HYPERLINK("http://www.ncbi.nih.gov/gquery/gquery.fcgi?term=COL1A2","COL1A2")	3971	6	0.821959	-0.084309	484	253.81	0.524401
=HYPERLINK("http://www.godatabase.org/cgi-bin/go.cgi?query=GO:0065007&auto_wild_cards=yes&view=query&action=query&search_constraint=terms","GO:0065007_biological_regulation")	=HYPERLINK("http://www.ncbi.nih.gov/gquery/gquery.fcgi?term=TGFBI","TGFBI")	3971	6	0.821959	-0.084309	484	253.81	0.524401
=HYPERLINK("http://www.godatabase.org/cgi-bin/go.cgi?query=GO:0065007&auto_wild_cards=yes&view=query&action=query&search_constraint=terms","GO:0065007_biological_regulation")	=HYPERLINK("http://www.ncbi.nih.gov/gquery/gquery.fcgi?term=FOSL2","FOSL2")	3971	6	0.821959	-0.084309	484	253.81	0.524401
=HYPERLINK("http://www.godatabase.org/cgi-bin/go.cgi?query=GO:0007154&auto_wild_cards=yes&view=query&action=query&search_constraint=terms","GO:0007154_cell_communication")	=HYPERLINK("http://www.ncbi.nih.gov/gquery/gquery.fcgi?term=THBS1","THBS1")	2272	3	0.718310	-0.079654	485	254.83	0.525423
=HYPERLINK("http://www.godatabase.org/cgi-bin/go.cgi?query=GO:0007154&auto_wild_cards=yes&view=query&action=query&search_constraint=terms","GO:0007154_cell_communication")	=HYPERLINK("http://www.ncbi.nih.gov/gquery/gquery.fcgi?term=FLNA","FLNA")	2272	3	0.718310	-0.079654	485	254.83	0.525423
=HYPERLINK("http://www.godatabase.org/cgi-bin/go.cgi?query=GO:0007154&auto_wild_cards=yes&view=query&action=query&search_constraint=terms","GO:0007154_cell_communication")	=HYPERLINK("http://www.ncbi.nih.gov/gquery/gquery.fcgi?term=COL1A2","COL1A2")	2272	3	0.718310	-0.079654	485	254.83	0.525423
=HYPERLINK("http://www.godatabase.org/cgi-bin/go.cgi?query=GO:0050896&auto_wild_cards=yes&view=query&action=query&search_constraint=terms","GO:0050896_response_to_stimulus")	=HYPERLINK("http://www.ncbi.nih.gov/gquery/gquery.fcgi?term=COL5A1","COL5A1")	1775	2	0.612958	-0.060603	486	257.88	0.530617
=HYPERLINK("http://www.godatabase.org/cgi-bin/go.cgi?query=GO:0050896&auto_wild_cards=yes&view=query&action=query&search_constraint=terms","GO:0050896_response_to_stimulus")	=HYPERLINK("http://www.ncbi.nih.gov/gquery/gquery.fcgi?term=THBS1","THBS1")	1775	2	0.612958	-0.060603	486	257.88	0.530617
=HYPERLINK("http://www.godatabase.org/cgi-bin/go.cgi?query=GO:0006139&auto_wild_cards=yes&view=query&action=query&search_constraint=terms","GO:0006139_nucleobase__nucleoside__nucleotide_and_nucleic_acid_metabolic_process")	=HYPERLINK("http://www.ncbi.nih.gov/gquery/gquery.fcgi?term=FLNA","FLNA")	1845	2	0.589702	-0.053015	487	260.01	0.533901
=HYPERLINK("http://www.godatabase.org/cgi-bin/go.cgi?query=GO:0006139&auto_wild_cards=yes&view=query&action=query&search_constraint=terms","GO:0006139_nucleobase__nucleoside__nucleotide_and_nucleic_acid_metabolic_process")	=HYPERLINK("http://www.ncbi.nih.gov/gquery/gquery.fcgi?term=FOSL2","FOSL2")	1845	2	0.589702	-0.053015	487	260.01	0.533901
=HYPERLINK("http://www.godatabase.org/cgi-bin/go.cgi?query=GO:0016070&auto_wild_cards=yes&view=query&action=query&search_constraint=terms","GO:0016070_RNA_metabolic_process")	=HYPERLINK("http://www.ncbi.nih.gov/gquery/gquery.fcgi?term=FOSL2","FOSL2")	1230	1	0.442276	-0.039068	488	261.69	0.536250
=HYPERLINK("http://www.godatabase.org/cgi-bin/go.cgi?query=GO:0006807&auto_wild_cards=yes&view=query&action=query&search_constraint=terms","GO:0006807_nitrogen_compound_metabolic_process")	=HYPERLINK("http://www.ncbi.nih.gov/gquery/gquery.fcgi?term=FLNA","FLNA")	2053	2	0.529956	-0.035281	489	262.3	0.536401
=HYPERLINK("http://www.godatabase.org/cgi-bin/go.cgi?query=GO:0006807&auto_wild_cards=yes&view=query&action=query&search_constraint=terms","GO:0006807_nitrogen_compound_metabolic_process")	=HYPERLINK("http://www.ncbi.nih.gov/gquery/gquery.fcgi?term=FOSL2","FOSL2")	2053	2	0.529956	-0.035281	489	262.3	0.536401
=HYPERLINK("http://www.godatabase.org/cgi-bin/go.cgi?query=GO:0008150&auto_wild_cards=yes&view=query&action=query&search_constraint=terms","GO:0008150_biological_process")	=HYPERLINK("http://www.ncbi.nih.gov/gquery/gquery.fcgi?term=ADAM12","ADAM12")	8160	15	1.000000	0.000000	655	458.59	0.700137
=HYPERLINK("http://www.godatabase.org/cgi-bin/go.cgi?query=GO:0008150&auto_wild_cards=yes&view=query&action=query&search_constraint=terms","GO:0008150_biological_process")	=HYPERLINK("http://www.ncbi.nih.gov/gquery/gquery.fcgi?term=COL5A1","COL5A1")	8160	15	1.000000	0.000000	655	458.59	0.700137
=HYPERLINK("http://www.godatabase.org/cgi-bin/go.cgi?query=GO:0008150&auto_wild_cards=yes&view=query&action=query&search_constraint=terms","GO:0008150_biological_process")	=HYPERLINK("http://www.ncbi.nih.gov/gquery/gquery.fcgi?term=FLNA","FLNA")	8160	15	1.000000	0.000000	655	458.59	0.700137
=HYPERLINK("http://www.godatabase.org/cgi-bin/go.cgi?query=GO:0008150&auto_wild_cards=yes&view=query&action=query&search_constraint=terms","GO:0008150_biological_process")	=HYPERLINK("http://www.ncbi.nih.gov/gquery/gquery.fcgi?term=COL1A1","COL1A1")	8160	15	1.000000	0.000000	655	458.59	0.700137
=HYPERLINK("http://www.godatabase.org/cgi-bin/go.cgi?query=GO:0008150&auto_wild_cards=yes&view=query&action=query&search_constraint=terms","GO:0008150_biological_process")	=HYPERLINK("http://www.ncbi.nih.gov/gquery/gquery.fcgi?term=LOX","LOX")	8160	15	1.000000	0.000000	655	458.59	0.700137
=HYPERLINK("http://www.godatabase.org/cgi-bin/go.cgi?query=GO:0008150&auto_wild_cards=yes&view=query&action=query&search_constraint=terms","GO:0008150_biological_process")	=HYPERLINK("http://www.ncbi.nih.gov/gquery/gquery.fcgi?term=LOXL2","LOXL2")	8160	15	1.000000	0.000000	655	458.59	0.700137
=HYPERLINK("http://www.godatabase.org/cgi-bin/go.cgi?query=GO:0008150&auto_wild_cards=yes&view=query&action=query&search_constraint=terms","GO:0008150_biological_process")	=HYPERLINK("http://www.ncbi.nih.gov/gquery/gquery.fcgi?term=FBN1","FBN1")	8160	15	1.000000	0.000000	655	458.59	0.700137
=HYPERLINK("http://www.godatabase.org/cgi-bin/go.cgi?query=GO:0008150&auto_wild_cards=yes&view=query&action=query&search_constraint=terms","GO:0008150_biological_process")	=HYPERLINK("http://www.ncbi.nih.gov/gquery/gquery.fcgi?term=LEPRE1","LEPRE1")	8160	15	1.000000	0.000000	655	458.59	0.700137
=HYPERLINK("http://www.godatabase.org/cgi-bin/go.cgi?query=GO:0008150&auto_wild_cards=yes&view=query&action=query&search_constraint=terms","GO:0008150_biological_process")	=HYPERLINK("http://www.ncbi.nih.gov/gquery/gquery.fcgi?term=TGFBI","TGFBI")	8160	15	1.000000	0.000000	655	458.59	0.700137
=HYPERLINK("http://www.godatabase.org/cgi-bin/go.cgi?query=GO:0008150&auto_wild_cards=yes&view=query&action=query&search_constraint=terms","GO:0008150_biological_process")	=HYPERLINK("http://www.ncbi.nih.gov/gquery/gquery.fcgi?term=COL1A2","COL1A2")	8160	15	1.000000	0.000000	655	458.59	0.700137
=HYPERLINK("http://www.godatabase.org/cgi-bin/go.cgi?query=GO:0008150&auto_wild_cards=yes&view=query&action=query&search_constraint=terms","GO:0008150_biological_process")	=HYPERLINK("http://www.ncbi.nih.gov/gquery/gquery.fcgi?term=LOXL1","LOXL1")	8160	15	1.000000	0.000000	655	458.59	0.700137
=HYPERLINK("http://www.godatabase.org/cgi-bin/go.cgi?query=GO:0008150&auto_wild_cards=yes&view=query&action=query&search_constraint=terms","GO:0008150_biological_process")	=HYPERLINK("http://www.ncbi.nih.gov/gquery/gquery.fcgi?term=THBS1","THBS1")	8160	15	1.000000	0.000000	655	458.59	0.700137
=HYPERLINK("http://www.godatabase.org/cgi-bin/go.cgi?query=GO:0008150&auto_wild_cards=yes&view=query&action=query&search_constraint=terms","GO:0008150_biological_process")	=HYPERLINK("http://www.ncbi.nih.gov/gquery/gquery.fcgi?term=BMP1","BMP1")	8160	15	1.000000	0.000000	655	458.59	0.700137
=HYPERLINK("http://www.godatabase.org/cgi-bin/go.cgi?query=GO:0008150&auto_wild_cards=yes&view=query&action=query&search_constraint=terms","GO:0008150_biological_process")	=HYPERLINK("http://www.ncbi.nih.gov/gquery/gquery.fcgi?term=FOSL2","FOSL2")	8160	15	1.000000	0.000000	655	458.59	0.700137
=HYPERLINK("http://www.godatabase.org/cgi-bin/go.cgi?query=GO:0008150&auto_wild_cards=yes&view=query&action=query&search_constraint=terms","GO:0008150_biological_process")	=HYPERLINK("http://www.ncbi.nih.gov/gquery/gquery.fcgi?term=SEC24D","SEC24D")	8160	15	1.000000	0.000000	655	458.59	0.700137
