# Supplementary material for: Concordance of Gene Expression and Functional Correlation Patterns across the NCI-60 Cell Lines and the Cancer Genome Atlas Glioblastoma Samples
Source: PLoS One. 2012 Jul 26;7(7):e40062. doi: 10.1371/journal.pone.0040062 (PMC3406063; doi:10.1371/journal.pone.0040062)
Supplement: Download S1 — Zip archive of HTGM results. (ZIP) [file pone.0040062.s007.zip › work2026406846/Generated_Total2026406846.dir/generic.BP.NCI60.0.6.ADAM12.express.genes.correlation.complete.Thu.May.19.17.25.03.2011.htgm.txt.dir/generic.BP.NCI60.0.6.ADAM12.express.genes.correlation.complete.Thu.May.19.17.25.03.2011.htgm.txt.change.xls]

=HYPERLINK("http://discover.nci.nih.gov/gominer/hi-thruput-defs.jsp#GO"	HYPERLINKED GO CATEGORY) =HYPERLINK("http://discover.nci.nih.gov/gominer/hi-thruput-defs.jsp#Total"	TOTAL GENES) =HYPERLINK("http://discover.nci.nih.gov/gominer/hi-thruput-defs.jsp#CHANGED"	CHANGED GENES) =HYPERLINK("http://discover.nci.nih.gov/gominer/hi-thruput-defs.jsp#ENRICH"	ENRICHMENT) =HYPERLINK("http://discover.nci.nih.gov/gominer/hi-thruput-defs.jsp#LOG10"	LOG10(p)) =HYPERLINK("http://discover.nci.nih.gov/gominer/hi-thruput-defs.jsp#NUMB"	CUMULATIVE NUMBER OF CATEGORIES) =HYPERLINK("http://discover.nci.nih.gov/gominer/hi-thruput-defs.jsp#RLB"	CUMULATIVE RANDOMS LOWER BOUND) =HYPERLINK("http://discover.nci.nih.gov/gominer/hi-thruput-defs.jsp#RM"	CUMULATIVE RANDOMS MEAN) =HYPERLINK("http://discover.nci.nih.gov/gominer/hi-thruput-defs.jsp#RUB"	CUMULATIVE RANDOMS UPPER BOUND) =HYPERLINK("http://discover.nci.nih.gov/gominer/hi-thruput-defs.jsp#FDR"	FALSE DISCOVERY RATE)
=HYPERLINK("http://www.godatabase.org/cgi-bin/go.cgi?query=GO:0043588&auto_wild_cards=yes&view=query&action=query&search_constraint=terms"	GO:0043588_skin_development) 10 3 163.200000 -6.222923 1 0.000000 0.0 0.000000 0.000000
=HYPERLINK("http://www.godatabase.org/cgi-bin/go.cgi?query=GO:0043589&auto_wild_cards=yes&view=query&action=query&search_constraint=terms"	GO:0043589_skin_morphogenesis) 2 2
=HYPERLINK("http://www.godatabase.org/cgi-bin/go.cgi?query=GO:0030199&auto_wild_cards=yes&view=query&action=query&search_constraint=terms"	GO:0030199_collagen_fibril_organization) 17 3 96.000000 -5.472952 2 0.000000 0.0 0.000000 0.000000
=HYPERLINK("http://www.godatabase.org/cgi-bin/go.cgi?query=GO:0030198&auto_wild_cards=yes&view=query&action=query&search_constraint=terms"	GO:0030198_extracellular_matrix_organization) 35 3 46.628571 -4.498186 3 -0.270000 0.03 0.330000 0.010000
=HYPERLINK("http://www.godatabase.org/cgi-bin/go.cgi?query=GO:0009887&auto_wild_cards=yes&view=query&action=query&search_constraint=terms"	GO:0009887_organ_morphogenesis) 246 5 11.056911 -4.251434 4 -0.270000 0.03 0.330000 0.007500
=HYPERLINK("http://www.godatabase.org/cgi-bin/go.cgi?query=GO:0048730&auto_wild_cards=yes&view=query&action=query&search_constraint=terms"	GO:0048730_epidermis_morphogenesis) 7 2 155.428571 -4.181196 5 -0.275268 0.04 0.355268 0.008000
=HYPERLINK("http://www.godatabase.org/cgi-bin/go.cgi?query=GO:0001501&auto_wild_cards=yes&view=query&action=query&search_constraint=terms"	GO:0001501_skeletal_system_development) 142 4 15.323944 -3.985609 6 -0.275268 0.04 0.355268 0.006667
=HYPERLINK("http://www.godatabase.org/cgi-bin/go.cgi?query=GO:0009888&auto_wild_cards=yes&view=query&action=query&search_constraint=terms"	GO:0009888_tissue_development) 287 5 9.477352 -3.932714 7 -0.285477 0.07 0.425477 0.010000
=HYPERLINK("http://www.godatabase.org/cgi-bin/go.cgi?query=GO:0032964&auto_wild_cards=yes&view=query&action=query&search_constraint=terms"	GO:0032964_collagen_biosynthetic_process) 10 2 108.800000 -3.851588 8 -0.314395 0.09 0.494395 0.011250
=HYPERLINK("http://www.godatabase.org/cgi-bin/go.cgi?query=GO:0009653&auto_wild_cards=yes&view=query&action=query&search_constraint=terms"	GO:0009653_anatomical_structure_morphogenesis) 500 6 6.528000 -3.796717 9 -0.314395 0.09 0.494395 0.010000
=HYPERLINK("http://www.godatabase.org/cgi-bin/go.cgi?query=GO:0048513&auto_wild_cards=yes&view=query&action=query&search_constraint=terms"	GO:0048513_organ_development) 741 7 5.139001 -3.779512 10 -0.314395 0.09 0.494395 0.009000
=HYPERLINK("http://www.godatabase.org/cgi-bin/go.cgi?query=GO:0043062&auto_wild_cards=yes&view=query&action=query&search_constraint=terms"	GO:0043062_extracellular_structure_organization) 68 3 24.000000 -3.629959 11 -0.338086 0.1 0.538086 0.009091
=HYPERLINK("http://www.godatabase.org/cgi-bin/go.cgi?query=GO:0032963&auto_wild_cards=yes&view=query&action=query&search_constraint=terms"	GO:0032963_collagen_metabolic_process) 15 2 72.533333 -3.485918 13 -0.627786 0.16 0.947786 0.012308
=HYPERLINK("http://www.godatabase.org/cgi-bin/go.cgi?query=GO:0044259&auto_wild_cards=yes&view=query&action=query&search_constraint=terms"	GO:0044259_multicellular_organismal_macromolecule_metabolic_process) 15 2 72.533333 -3.485918 13 -0.627786 0.16 0.947786 0.012308
=HYPERLINK("http://www.godatabase.org/cgi-bin/go.cgi?query=GO:0042476&auto_wild_cards=yes&view=query&action=query&search_constraint=terms"	GO:0042476_odontogenesis) 16 2 68.000000 -3.428387 14 -0.627786 0.16 0.947786 0.011429
=HYPERLINK("http://www.godatabase.org/cgi-bin/go.cgi?query=GO:0001568&auto_wild_cards=yes&view=query&action=query&search_constraint=terms"	GO:0001568_blood_vessel_development) 85 3 19.200000 -3.343475 15 -0.662833 0.22 1.102833 0.014667
=HYPERLINK("http://www.godatabase.org/cgi-bin/go.cgi?query=GO:0001944&auto_wild_cards=yes&view=query&action=query&search_constraint=terms"	GO:0001944_vasculature_development) 88 3 18.545455 -3.299192 16 -0.758800 0.25 1.258800 0.015625
=HYPERLINK("http://www.godatabase.org/cgi-bin/go.cgi?query=GO:0044236&auto_wild_cards=yes&view=query&action=query&search_constraint=terms"	GO:0044236_multicellular_organismal_metabolic_process) 19 2 57.263158 -3.275957 17 -0.875400 0.28 1.435400 0.016471
=HYPERLINK("http://www.godatabase.org/cgi-bin/go.cgi?query=GO:0016044&auto_wild_cards=yes&view=query&action=query&search_constraint=terms"	GO:0016044_membrane_organization) 225 4 9.671111 -3.218474 18 -0.918514 0.29 1.498514 0.016111
=HYPERLINK("http://www.godatabase.org/cgi-bin/go.cgi?query=GO:0007155&auto_wild_cards=yes&view=query&action=query&search_constraint=terms"	GO:0007155_cell_adhesion) 428 5 6.355140 -3.124152 19 -0.949639 0.33 1.609639 0.017368
=HYPERLINK("http://www.godatabase.org/cgi-bin/go.cgi?query=GO:0022610&auto_wild_cards=yes&view=query&action=query&search_constraint=terms"	GO:0022610_biological_adhesion) 429 5 6.340326 -3.119519 20 -0.949639 0.33 1.609639 0.016500
=HYPERLINK("http://www.godatabase.org/cgi-bin/go.cgi?query=GO:0008544&auto_wild_cards=yes&view=query&action=query&search_constraint=terms"	GO:0008544_epidermis_development) 104 3 15.692308 -3.086909 21 -1.010047 0.34 1.690047 0.016190
=HYPERLINK("http://www.godatabase.org/cgi-bin/go.cgi?query=GO:0007162&auto_wild_cards=yes&view=query&action=query&search_constraint=terms"	GO:0007162_negative_regulation_of_cell_adhesion) 26 2 41.846154 -3.000298 22 -1.224271 0.46 2.144271 0.020909
=HYPERLINK("http://www.godatabase.org/cgi-bin/go.cgi?query=GO:0007398&auto_wild_cards=yes&view=query&action=query&search_constraint=terms"	GO:0007398_ectoderm_development) 112 3 14.571429 -2.993290 23 -1.224271 0.46 2.144271 0.020000
=HYPERLINK("http://www.godatabase.org/cgi-bin/go.cgi?query=GO:0002468&auto_wild_cards=yes&view=query&action=query&search_constraint=terms"	GO:0002468_dendritic_cell_antigen_processing_and_presentation) 1 1
=HYPERLINK("http://www.godatabase.org/cgi-bin/go.cgi?query=GO:0002577&auto_wild_cards=yes&view=query&action=query&search_constraint=terms"	GO:0002577_regulation_of_antigen_processing_and_presentation) 1 1
=HYPERLINK("http://www.godatabase.org/cgi-bin/go.cgi?query=GO:0002578&auto_wild_cards=yes&view=query&action=query&search_constraint=terms"	GO:0002578_negative_regulation_of_antigen_processing_and_presentation) 1 1
=HYPERLINK("http://www.godatabase.org/cgi-bin/go.cgi?query=GO:0002580&auto_wild_cards=yes&view=query&action=query&search_constraint=terms"	GO:0002580_regulation_of_antigen_processing_and_presentation_of_peptide_or_polysaccharide_antigen_via_MHC_class_II) 1 1
=HYPERLINK("http://www.godatabase.org/cgi-bin/go.cgi?query=GO:0002581&auto_wild_cards=yes&view=query&action=query&search_constraint=terms"	GO:0002581_negative_regulation_of_antigen_processing_and_presentation_of_peptide_or_polysaccharide_antigen_via_MHC_class_II) 1 1
=HYPERLINK("http://www.godatabase.org/cgi-bin/go.cgi?query=GO:0002604&auto_wild_cards=yes&view=query&action=query&search_constraint=terms"	GO:0002604_regulation_of_dendritic_cell_antigen_processing_and_presentation) 1 1
=HYPERLINK("http://www.godatabase.org/cgi-bin/go.cgi?query=GO:0002605&auto_wild_cards=yes&view=query&action=query&search_constraint=terms"	GO:0002605_negative_regulation_of_dendritic_cell_antigen_processing_and_presentation) 1 1
=HYPERLINK("http://www.godatabase.org/cgi-bin/go.cgi?query=GO:0010749&auto_wild_cards=yes&view=query&action=query&search_constraint=terms"	GO:0010749_regulation_of_nitric_oxide_mediated_signal_transduction) 1 1
=HYPERLINK("http://www.godatabase.org/cgi-bin/go.cgi?query=GO:0010751&auto_wild_cards=yes&view=query&action=query&search_constraint=terms"	GO:0010751_negative_regulation_of_nitric_oxide_mediated_signal_transduction) 1 1
=HYPERLINK("http://www.godatabase.org/cgi-bin/go.cgi?query=GO:0010752&auto_wild_cards=yes&view=query&action=query&search_constraint=terms"	GO:0010752_regulation_of_cGMP-mediated_signaling) 1 1
=HYPERLINK("http://www.godatabase.org/cgi-bin/go.cgi?query=GO:0010754&auto_wild_cards=yes&view=query&action=query&search_constraint=terms"	GO:0010754_negative_regulation_of_cGMP-mediated_signaling) 1 1
=HYPERLINK("http://www.godatabase.org/cgi-bin/go.cgi?query=GO:0010757&auto_wild_cards=yes&view=query&action=query&search_constraint=terms"	GO:0010757_negative_regulation_of_plasminogen_activation) 1 1
=HYPERLINK("http://www.godatabase.org/cgi-bin/go.cgi?query=GO:0010758&auto_wild_cards=yes&view=query&action=query&search_constraint=terms"	GO:0010758_regulation_of_macrophage_chemotaxis) 1 1
=HYPERLINK("http://www.godatabase.org/cgi-bin/go.cgi?query=GO:0010759&auto_wild_cards=yes&view=query&action=query&search_constraint=terms"	GO:0010759_positive_regulation_of_macrophage_chemotaxis) 1 1
=HYPERLINK("http://www.godatabase.org/cgi-bin/go.cgi?query=GO:0018277&auto_wild_cards=yes&view=query&action=query&search_constraint=terms"	GO:0018277_protein_amino_acid_deamination) 1 1
=HYPERLINK("http://www.godatabase.org/cgi-bin/go.cgi?query=GO:0040037&auto_wild_cards=yes&view=query&action=query&search_constraint=terms"	GO:0040037_negative_regulation_of_fibroblast_growth_factor_receptor_signaling_pathway) 1 1
=HYPERLINK("http://www.godatabase.org/cgi-bin/go.cgi?query=GO:0043652&auto_wild_cards=yes&view=query&action=query&search_constraint=terms"	GO:0043652_engulfment_of_apoptotic_cell) 1 1
=HYPERLINK("http://www.godatabase.org/cgi-bin/go.cgi?query=GO:0051764&auto_wild_cards=yes&view=query&action=query&search_constraint=terms"	GO:0051764_actin_crosslink_formation) 1 1
=HYPERLINK("http://www.godatabase.org/cgi-bin/go.cgi?query=GO:0048731&auto_wild_cards=yes&view=query&action=query&search_constraint=terms"	GO:0048731_system_development) 1140 7 3.340351 -2.628596 24 -1.843936 1.09 4.023936 0.045417
=HYPERLINK("http://www.godatabase.org/cgi-bin/go.cgi?query=GO:0001667&auto_wild_cards=yes&view=query&action=query&search_constraint=terms"	GO:0001667_ameboidal_cell_migration) 2 1
=HYPERLINK("http://www.godatabase.org/cgi-bin/go.cgi?query=GO:0002504&auto_wild_cards=yes&view=query&action=query&search_constraint=terms"	GO:0002504_antigen_processing_and_presentation_of_peptide_or_polysaccharide_antigen_via_MHC_class_II) 2 1
=HYPERLINK("http://www.godatabase.org/cgi-bin/go.cgi?query=GO:0002544&auto_wild_cards=yes&view=query&action=query&search_constraint=terms"	GO:0002544_chronic_inflammatory_response) 2 1
=HYPERLINK("http://www.godatabase.org/cgi-bin/go.cgi?query=GO:0010670&auto_wild_cards=yes&view=query&action=query&search_constraint=terms"	GO:0010670_positive_regulation_of_oxygen_and_reactive_oxygen_species_metabolic_process) 2 1
=HYPERLINK("http://www.godatabase.org/cgi-bin/go.cgi?query=GO:0010755&auto_wild_cards=yes&view=query&action=query&search_constraint=terms"	GO:0010755_regulation_of_plasminogen_activation) 2 1
=HYPERLINK("http://www.godatabase.org/cgi-bin/go.cgi?query=GO:0010761&auto_wild_cards=yes&view=query&action=query&search_constraint=terms"	GO:0010761_fibroblast_migration) 2 1
=HYPERLINK("http://www.godatabase.org/cgi-bin/go.cgi?query=GO:0010762&auto_wild_cards=yes&view=query&action=query&search_constraint=terms"	GO:0010762_regulation_of_fibroblast_migration) 2 1
=HYPERLINK("http://www.godatabase.org/cgi-bin/go.cgi?query=GO:0010763&auto_wild_cards=yes&view=query&action=query&search_constraint=terms"	GO:0010763_positive_regulation_of_fibroblast_migration) 2 1
=HYPERLINK("http://www.godatabase.org/cgi-bin/go.cgi?query=GO:0032026&auto_wild_cards=yes&view=query&action=query&search_constraint=terms"	GO:0032026_response_to_magnesium_ion) 2 1
=HYPERLINK("http://www.godatabase.org/cgi-bin/go.cgi?query=GO:0032914&auto_wild_cards=yes&view=query&action=query&search_constraint=terms"	GO:0032914_positive_regulation_of_transforming_growth_factor-beta1_production) 2 1
=HYPERLINK("http://www.godatabase.org/cgi-bin/go.cgi?query=GO:0034605&auto_wild_cards=yes&view=query&action=query&search_constraint=terms"	GO:0034605_cellular_response_to_heat) 2 1
=HYPERLINK("http://www.godatabase.org/cgi-bin/go.cgi?query=GO:0040036&auto_wild_cards=yes&view=query&action=query&search_constraint=terms"	GO:0040036_regulation_of_fibroblast_growth_factor_receptor_signaling_pathway) 2 1
=HYPERLINK("http://www.godatabase.org/cgi-bin/go.cgi?query=GO:0043277&auto_wild_cards=yes&view=query&action=query&search_constraint=terms"	GO:0043277_apoptotic_cell_clearance) 2 1
=HYPERLINK("http://www.godatabase.org/cgi-bin/go.cgi?query=GO:0048856&auto_wild_cards=yes&view=query&action=query&search_constraint=terms"	GO:0048856_anatomical_structure_development) 1289 7 2.954228 -2.316784 25 -2.489729 2.08 6.649729 0.083200
=HYPERLINK("http://www.godatabase.org/cgi-bin/go.cgi?query=GO:0030155&auto_wild_cards=yes&view=query&action=query&search_constraint=terms"	GO:0030155_regulation_of_cell_adhesion) 61 2 17.836066 -2.265859 27 -2.691523 2.26 7.211523 0.083704
=HYPERLINK("http://www.godatabase.org/cgi-bin/go.cgi?query=GO:0048729&auto_wild_cards=yes&view=query&action=query&search_constraint=terms"	GO:0048729_tissue_morphogenesis) 61 2 17.836066 -2.265859 27 -2.691523 2.26 7.211523 0.083704
=HYPERLINK("http://www.godatabase.org/cgi-bin/go.cgi?query=GO:0032695&auto_wild_cards=yes&view=query&action=query&search_constraint=terms"	GO:0032695_negative_regulation_of_interleukin-12_production) 3 1
=HYPERLINK("http://www.godatabase.org/cgi-bin/go.cgi?query=GO:0032905&auto_wild_cards=yes&view=query&action=query&search_constraint=terms"	GO:0032905_transforming_growth_factor-beta1_production) 3 1
=HYPERLINK("http://www.godatabase.org/cgi-bin/go.cgi?query=GO:0032908&auto_wild_cards=yes&view=query&action=query&search_constraint=terms"	GO:0032908_regulation_of_transforming_growth_factor-beta1_production) 3 1
=HYPERLINK("http://www.godatabase.org/cgi-bin/go.cgi?query=GO:0034505&auto_wild_cards=yes&view=query&action=query&search_constraint=terms"	GO:0034505_tooth_mineralization) 3 1
=HYPERLINK("http://www.godatabase.org/cgi-bin/go.cgi?query=GO:0045112&auto_wild_cards=yes&view=query&action=query&search_constraint=terms"	GO:0045112_integrin_biosynthetic_process) 3 1
=HYPERLINK("http://www.godatabase.org/cgi-bin/go.cgi?query=GO:0051918&auto_wild_cards=yes&view=query&action=query&search_constraint=terms"	GO:0051918_negative_regulation_of_fibrinolysis) 3 1
=HYPERLINK("http://www.godatabase.org/cgi-bin/go.cgi?query=GO:0016043&auto_wild_cards=yes&view=query&action=query&search_constraint=terms"	GO:0016043_cellular_component_organization) 1366 7 2.787701 -2.172691 28 -2.835747 2.82 8.475747 0.100714
=HYPERLINK("http://www.godatabase.org/cgi-bin/go.cgi?query=GO:0007275&auto_wild_cards=yes&view=query&action=query&search_constraint=terms"	GO:0007275_multicellular_organismal_development) 1372 7 2.775510 -2.161895 29 -2.889103 2.84 8.569103 0.097931
=HYPERLINK("http://www.godatabase.org/cgi-bin/go.cgi?query=GO:0001502&auto_wild_cards=yes&view=query&action=query&search_constraint=terms"	GO:0001502_cartilage_condensation) 4 1
=HYPERLINK("http://www.godatabase.org/cgi-bin/go.cgi?query=GO:0002040&auto_wild_cards=yes&view=query&action=query&search_constraint=terms"	GO:0002040_sprouting_angiogenesis) 4 1
=HYPERLINK("http://www.godatabase.org/cgi-bin/go.cgi?query=GO:0007195&auto_wild_cards=yes&view=query&action=query&search_constraint=terms"	GO:0007195_inhibition_of_adenylate_cyclase_activity_by_dopamine_receptor_signaling_pathway) 4 1
=HYPERLINK("http://www.godatabase.org/cgi-bin/go.cgi?query=GO:0007520&auto_wild_cards=yes&view=query&action=query&search_constraint=terms"	GO:0007520_myoblast_fusion) 4 1
=HYPERLINK("http://www.godatabase.org/cgi-bin/go.cgi?query=GO:0010746&auto_wild_cards=yes&view=query&action=query&search_constraint=terms"	GO:0010746_regulation_of_plasma_membrane_long-chain_fatty_acid_transport) 4 1
=HYPERLINK("http://www.godatabase.org/cgi-bin/go.cgi?query=GO:0010748&auto_wild_cards=yes&view=query&action=query&search_constraint=terms"	GO:0010748_negative_regulation_of_plasma_membrane_long-chain_fatty_acid_transport) 4 1
=HYPERLINK("http://www.godatabase.org/cgi-bin/go.cgi?query=GO:0032891&auto_wild_cards=yes&view=query&action=query&search_constraint=terms"	GO:0032891_negative_regulation_of_organic_acid_transport) 4 1
=HYPERLINK("http://www.godatabase.org/cgi-bin/go.cgi?query=GO:0034394&auto_wild_cards=yes&view=query&action=query&search_constraint=terms"	GO:0034394_protein_localization_at_cell_surface) 4 1
=HYPERLINK("http://www.godatabase.org/cgi-bin/go.cgi?query=GO:0035313&auto_wild_cards=yes&view=query&action=query&search_constraint=terms"	GO:0035313_wound_healing__spreading_of_epidermal_cells) 4 1
=HYPERLINK("http://www.godatabase.org/cgi-bin/go.cgi?query=GO:0043032&auto_wild_cards=yes&view=query&action=query&search_constraint=terms"	GO:0043032_positive_regulation_of_macrophage_activation) 4 1
=HYPERLINK("http://www.godatabase.org/cgi-bin/go.cgi?query=GO:0043113&auto_wild_cards=yes&view=query&action=query&search_constraint=terms"	GO:0043113_receptor_clustering) 4 1
=HYPERLINK("http://www.godatabase.org/cgi-bin/go.cgi?query=GO:0051895&auto_wild_cards=yes&view=query&action=query&search_constraint=terms"	GO:0051895_negative_regulation_of_focal_adhesion_formation) 4 1
=HYPERLINK("http://www.godatabase.org/cgi-bin/go.cgi?query=GO:0007179&auto_wild_cards=yes&view=query&action=query&search_constraint=terms"	GO:0007179_transforming_growth_factor_beta_receptor_signaling_pathway) 72 2 15.111111 -2.125813 30 -3.102480 3.06 9.222480 0.102000
=HYPERLINK("http://www.godatabase.org/cgi-bin/go.cgi?query=GO:0051051&auto_wild_cards=yes&view=query&action=query&search_constraint=terms"	GO:0051051_negative_regulation_of_transport) 76 2 14.315789 -2.080369 31 -3.246745 3.49 10.226745 0.112581
=HYPERLINK("http://www.godatabase.org/cgi-bin/go.cgi?query=GO:0000768&auto_wild_cards=yes&view=query&action=query&search_constraint=terms"	GO:0000768_syncytium_formation_by_plasma_membrane_fusion) 5 1 108.800000 -2.038119 38 -2.740071 6.56 15.860071 0.172632
=HYPERLINK("http://www.godatabase.org/cgi-bin/go.cgi?query=GO:0015911&auto_wild_cards=yes&view=query&action=query&search_constraint=terms"	GO:0015911_plasma_membrane_long-chain_fatty_acid_transport) 5 1 108.800000 -2.038119 38 -2.740071 6.56 15.860071 0.172632
=HYPERLINK("http://www.godatabase.org/cgi-bin/go.cgi?query=GO:0030194&auto_wild_cards=yes&view=query&action=query&search_constraint=terms"	GO:0030194_positive_regulation_of_blood_coagulation) 5 1 108.800000 -2.038119 38 -2.740071 6.56 15.860071 0.172632
=HYPERLINK("http://www.godatabase.org/cgi-bin/go.cgi?query=GO:0031639&auto_wild_cards=yes&view=query&action=query&search_constraint=terms"	GO:0031639_plasminogen_activation) 5 1 108.800000 -2.038119 38 -2.740071 6.56 15.860071 0.172632
=HYPERLINK("http://www.godatabase.org/cgi-bin/go.cgi?query=GO:0032570&auto_wild_cards=yes&view=query&action=query&search_constraint=terms"	GO:0032570_response_to_progesterone_stimulus) 5 1 108.800000 -2.038119 38 -2.740071 6.56 15.860071 0.172632
=HYPERLINK("http://www.godatabase.org/cgi-bin/go.cgi?query=GO:0050820&auto_wild_cards=yes&view=query&action=query&search_constraint=terms"	GO:0050820_positive_regulation_of_coagulation) 5 1 108.800000 -2.038119 38 -2.740071 6.56 15.860071 0.172632
=HYPERLINK("http://www.godatabase.org/cgi-bin/go.cgi?query=GO:0051893&auto_wild_cards=yes&view=query&action=query&search_constraint=terms"	GO:0051893_regulation_of_focal_adhesion_formation) 5 1 108.800000 -2.038119 38 -2.740071 6.56 15.860071 0.172632
=HYPERLINK("http://www.godatabase.org/cgi-bin/go.cgi?query=GO:0019935&auto_wild_cards=yes&view=query&action=query&search_constraint=terms"	GO:0019935_cyclic-nucleotide-mediated_signaling) 82 2 13.268293 -2.016706 39 -2.673695 6.79 16.253695 0.174103
=HYPERLINK("http://www.godatabase.org/cgi-bin/go.cgi?query=GO:0007167&auto_wild_cards=yes&view=query&action=query&search_constraint=terms"	GO:0007167_enzyme_linked_receptor_protein_signaling_pathway) 258 3 6.325581 -1.969697 40 -2.638736 6.93 16.498736 0.173250
=HYPERLINK("http://www.godatabase.org/cgi-bin/go.cgi?query=GO:0006911&auto_wild_cards=yes&view=query&action=query&search_constraint=terms"	GO:0006911_phagocytosis__engulfment) 6 1 90.666667 -1.959311 48 -1.656914 9.89 21.436914 0.206042
=HYPERLINK("http://www.godatabase.org/cgi-bin/go.cgi?query=GO:0006949&auto_wild_cards=yes&view=query&action=query&search_constraint=terms"	GO:0006949_syncytium_formation) 6 1 90.666667 -1.959311 48 -1.656914 9.89 21.436914 0.206042
=HYPERLINK("http://www.godatabase.org/cgi-bin/go.cgi?query=GO:0007212&auto_wild_cards=yes&view=query&action=query&search_constraint=terms"	GO:0007212_dopamine_receptor_signaling_pathway) 6 1 90.666667 -1.959311 48 -1.656914 9.89 21.436914 0.206042
=HYPERLINK("http://www.godatabase.org/cgi-bin/go.cgi?query=GO:0032890&auto_wild_cards=yes&view=query&action=query&search_constraint=terms"	GO:0032890_regulation_of_organic_acid_transport) 6 1 90.666667 -1.959311 48 -1.656914 9.89 21.436914 0.206042
=HYPERLINK("http://www.godatabase.org/cgi-bin/go.cgi?query=GO:0043206&auto_wild_cards=yes&view=query&action=query&search_constraint=terms"	GO:0043206_fibril_organization) 6 1 90.666667 -1.959311 48 -1.656914 9.89 21.436914 0.206042
=HYPERLINK("http://www.godatabase.org/cgi-bin/go.cgi?query=GO:0043536&auto_wild_cards=yes&view=query&action=query&search_constraint=terms"	GO:0043536_positive_regulation_of_blood_vessel_endothelial_cell_migration) 6 1 90.666667 -1.959311 48 -1.656914 9.89 21.436914 0.206042
=HYPERLINK("http://www.godatabase.org/cgi-bin/go.cgi?query=GO:0051917&auto_wild_cards=yes&view=query&action=query&search_constraint=terms"	GO:0051917_regulation_of_fibrinolysis) 6 1 90.666667 -1.959311 48 -1.656914 9.89 21.436914 0.206042
=HYPERLINK("http://www.godatabase.org/cgi-bin/go.cgi?query=GO:0070613&auto_wild_cards=yes&view=query&action=query&search_constraint=terms"	GO:0070613_regulation_of_protein_processing) 6 1 90.666667 -1.959311 48 -1.656914 9.89 21.436914 0.206042
=HYPERLINK("http://www.godatabase.org/cgi-bin/go.cgi?query=GO:0032502&auto_wild_cards=yes&view=query&action=query&search_constraint=terms"	GO:0032502_developmental_process) 1919 8 2.267848 -1.927402 49 -1.701956 10.2 22.101956 0.208163
=HYPERLINK("http://www.godatabase.org/cgi-bin/go.cgi?query=GO:0007178&auto_wild_cards=yes&view=query&action=query&search_constraint=terms"	GO:0007178_transmembrane_receptor_protein_serine_threonine_kinase_signaling_pathway) 92 2 11.826087 -1.920775 50 -1.711026 10.26 22.231026 0.205200
=HYPERLINK("http://www.godatabase.org/cgi-bin/go.cgi?query=GO:0001953&auto_wild_cards=yes&view=query&action=query&search_constraint=terms"	GO:0001953_negative_regulation_of_cell-matrix_adhesion) 7 1 77.714286 -1.892736 57 -0.916620 12.9 26.716620 0.226316
=HYPERLINK("http://www.godatabase.org/cgi-bin/go.cgi?query=GO:0010812&auto_wild_cards=yes&view=query&action=query&search_constraint=terms"	GO:0010812_negative_regulation_of_cell-substrate_adhesion) 7 1 77.714286 -1.892736 57 -0.916620 12.9 26.716620 0.226316
=HYPERLINK("http://www.godatabase.org/cgi-bin/go.cgi?query=GO:0014902&auto_wild_cards=yes&view=query&action=query&search_constraint=terms"	GO:0014902_myotube_differentiation) 7 1 77.714286 -1.892736 57 -0.916620 12.9 26.716620 0.226316
=HYPERLINK("http://www.godatabase.org/cgi-bin/go.cgi?query=GO:0019934&auto_wild_cards=yes&view=query&action=query&search_constraint=terms"	GO:0019934_cGMP-mediated_signaling) 7 1 77.714286 -1.892736 57 -0.916620 12.9 26.716620 0.226316
=HYPERLINK("http://www.godatabase.org/cgi-bin/go.cgi?query=GO:0031638&auto_wild_cards=yes&view=query&action=query&search_constraint=terms"	GO:0031638_zymogen_activation) 7 1 77.714286 -1.892736 57 -0.916620 12.9 26.716620 0.226316
=HYPERLINK("http://www.godatabase.org/cgi-bin/go.cgi?query=GO:0043537&auto_wild_cards=yes&view=query&action=query&search_constraint=terms"	GO:0043537_negative_regulation_of_blood_vessel_endothelial_cell_migration) 7 1 77.714286 -1.892736 57 -0.916620 12.9 26.716620 0.226316
=HYPERLINK("http://www.godatabase.org/cgi-bin/go.cgi?query=GO:0080010&auto_wild_cards=yes&view=query&action=query&search_constraint=terms"	GO:0080010_regulation_of_oxygen_and_reactive_oxygen_species_metabolic_process) 7 1 77.714286 -1.892736 57 -0.916620 12.9 26.716620 0.226316
=HYPERLINK("http://www.godatabase.org/cgi-bin/go.cgi?query=GO:0051248&auto_wild_cards=yes&view=query&action=query&search_constraint=terms"	GO:0051248_negative_regulation_of_protein_metabolic_process) 96 2 11.333333 -1.885448 58 -0.892190 13.03 26.952190 0.224655
=HYPERLINK("http://www.godatabase.org/cgi-bin/go.cgi?query=GO:0042060&auto_wild_cards=yes&view=query&action=query&search_constraint=terms"	GO:0042060_wound_healing) 98 2 11.102041 -1.868364 59 -0.988818 13.22 27.428818 0.224068
=HYPERLINK("http://www.godatabase.org/cgi-bin/go.cgi?query=GO:0002688&auto_wild_cards=yes&view=query&action=query&search_constraint=terms"	GO:0002688_regulation_of_leukocyte_chemotaxis) 8 1 68.000000 -1.835117 62 -0.197341 15.97 32.137341 0.257581
=HYPERLINK("http://www.godatabase.org/cgi-bin/go.cgi?query=GO:0002690&auto_wild_cards=yes&view=query&action=query&search_constraint=terms"	GO:0002690_positive_regulation_of_leukocyte_chemotaxis) 8 1 68.000000 -1.835117 62 -0.197341 15.97 32.137341 0.257581
=HYPERLINK("http://www.godatabase.org/cgi-bin/go.cgi?query=GO:0048246&auto_wild_cards=yes&view=query&action=query&search_constraint=terms"	GO:0048246_macrophage_chemotaxis) 8 1 68.000000 -1.835117 62 -0.197341 15.97 32.137341 0.257581
=HYPERLINK("http://www.godatabase.org/cgi-bin/go.cgi?query=GO:0032615&auto_wild_cards=yes&view=query&action=query&search_constraint=terms"	GO:0032615_interleukin-12_production) 9 1 60.444444 -1.784336 66 0.549857 18.22 35.890143 0.276061
=HYPERLINK("http://www.godatabase.org/cgi-bin/go.cgi?query=GO:0032655&auto_wild_cards=yes&view=query&action=query&search_constraint=terms"	GO:0032655_regulation_of_interleukin-12_production) 9 1 60.444444 -1.784336 66 0.549857 18.22 35.890143 0.276061
=HYPERLINK("http://www.godatabase.org/cgi-bin/go.cgi?query=GO:0043030&auto_wild_cards=yes&view=query&action=query&search_constraint=terms"	GO:0043030_regulation_of_macrophage_activation) 9 1 60.444444 -1.784336 66 0.549857 18.22 35.890143 0.276061
=HYPERLINK("http://www.godatabase.org/cgi-bin/go.cgi?query=GO:0048706&auto_wild_cards=yes&view=query&action=query&search_constraint=terms"	GO:0048706_embryonic_skeletal_system_development) 9 1 60.444444 -1.784336 66 0.549857 18.22 35.890143 0.276061
=HYPERLINK("http://www.godatabase.org/cgi-bin/go.cgi?query=GO:0048646&auto_wild_cards=yes&view=query&action=query&search_constraint=terms"	GO:0048646_anatomical_structure_formation_involved_in_morphogenesis) 111 2 9.801802 -1.765620 67 0.694543 18.39 36.085457 0.274478
=HYPERLINK("http://www.godatabase.org/cgi-bin/go.cgi?query=GO:0010595&auto_wild_cards=yes&view=query&action=query&search_constraint=terms"	GO:0010595_positive_regulation_of_endothelial_cell_migration) 10 1 54.400000 -1.738951 71 1.755959 20.87 39.984041 0.293944
=HYPERLINK("http://www.godatabase.org/cgi-bin/go.cgi?query=GO:0030511&auto_wild_cards=yes&view=query&action=query&search_constraint=terms"	GO:0030511_positive_regulation_of_transforming_growth_factor_beta_receptor_signaling_pathway) 10 1 54.400000 -1.738951 71 1.755959 20.87 39.984041 0.293944
=HYPERLINK("http://www.godatabase.org/cgi-bin/go.cgi?query=GO:0042307&auto_wild_cards=yes&view=query&action=query&search_constraint=terms"	GO:0042307_positive_regulation_of_protein_import_into_nucleus) 10 1 54.400000 -1.738951 71 1.755959 20.87 39.984041 0.293944
=HYPERLINK("http://www.godatabase.org/cgi-bin/go.cgi?query=GO:0042993&auto_wild_cards=yes&view=query&action=query&search_constraint=terms"	GO:0042993_positive_regulation_of_transcription_factor_import_into_nucleus) 10 1 54.400000 -1.738951 71 1.755959 20.87 39.984041 0.293944
=HYPERLINK("http://www.godatabase.org/cgi-bin/go.cgi?query=GO:0010608&auto_wild_cards=yes&view=query&action=query&search_constraint=terms"	GO:0010608_posttranscriptional_regulation_of_gene_expression) 118 2 9.220339 -1.715483 72 1.892901 21.15 40.407099 0.293750
=HYPERLINK("http://www.godatabase.org/cgi-bin/go.cgi?query=GO:0032501&auto_wild_cards=yes&view=query&action=query&search_constraint=terms"	GO:0032501_multicellular_organismal_process) 2082 8 2.090298 -1.710686 73 1.876386 21.17 40.463614 0.290000
=HYPERLINK("http://www.godatabase.org/cgi-bin/go.cgi?query=GO:0002687&auto_wild_cards=yes&view=query&action=query&search_constraint=terms"	GO:0002687_positive_regulation_of_leukocyte_migration) 11 1 49.454545 -1.697930 79 2.616445 22.94 43.263555 0.290380
=HYPERLINK("http://www.godatabase.org/cgi-bin/go.cgi?query=GO:0007009&auto_wild_cards=yes&view=query&action=query&search_constraint=terms"	GO:0007009_plasma_membrane_organization) 11 1 49.454545 -1.697930 79 2.616445 22.94 43.263555 0.290380
=HYPERLINK("http://www.godatabase.org/cgi-bin/go.cgi?query=GO:0007172&auto_wild_cards=yes&view=query&action=query&search_constraint=terms"	GO:0007172_signal_complex_assembly) 11 1 49.454545 -1.697930 79 2.616445 22.94 43.263555 0.290380
=HYPERLINK("http://www.godatabase.org/cgi-bin/go.cgi?query=GO:0042730&auto_wild_cards=yes&view=query&action=query&search_constraint=terms"	GO:0042730_fibrinolysis) 11 1 49.454545 -1.697930 79 2.616445 22.94 43.263555 0.290380
=HYPERLINK("http://www.godatabase.org/cgi-bin/go.cgi?query=GO:0043535&auto_wild_cards=yes&view=query&action=query&search_constraint=terms"	GO:0043535_regulation_of_blood_vessel_endothelial_cell_migration) 11 1 49.454545 -1.697930 79 2.616445 22.94 43.263555 0.290380
=HYPERLINK("http://www.godatabase.org/cgi-bin/go.cgi?query=GO:0051220&auto_wild_cards=yes&view=query&action=query&search_constraint=terms"	GO:0051220_cytoplasmic_sequestering_of_protein) 11 1 49.454545 -1.697930 79 2.616445 22.94 43.263555 0.290380
=HYPERLINK("http://www.godatabase.org/cgi-bin/go.cgi?query=GO:0002685&auto_wild_cards=yes&view=query&action=query&search_constraint=terms"	GO:0002685_regulation_of_leukocyte_migration) 12 1 45.333333 -1.660514 86 3.356664 25.2 47.043336 0.293023
=HYPERLINK("http://www.godatabase.org/cgi-bin/go.cgi?query=GO:0010596&auto_wild_cards=yes&view=query&action=query&search_constraint=terms"	GO:0010596_negative_regulation_of_endothelial_cell_migration) 12 1 45.333333 -1.660514 86 3.356664 25.2 47.043336 0.293023
=HYPERLINK("http://www.godatabase.org/cgi-bin/go.cgi?query=GO:0019882&auto_wild_cards=yes&view=query&action=query&search_constraint=terms"	GO:0019882_antigen_processing_and_presentation) 12 1 45.333333 -1.660514 86 3.356664 25.2 47.043336 0.293023
=HYPERLINK("http://www.godatabase.org/cgi-bin/go.cgi?query=GO:0031532&auto_wild_cards=yes&view=query&action=query&search_constraint=terms"	GO:0031532_actin_cytoskeleton_reorganization) 12 1 45.333333 -1.660514 86 3.356664 25.2 47.043336 0.293023
=HYPERLINK("http://www.godatabase.org/cgi-bin/go.cgi?query=GO:0045026&auto_wild_cards=yes&view=query&action=query&search_constraint=terms"	GO:0045026_plasma_membrane_fusion) 12 1 45.333333 -1.660514 86 3.356664 25.2 47.043336 0.293023
=HYPERLINK("http://www.godatabase.org/cgi-bin/go.cgi?query=GO:0048705&auto_wild_cards=yes&view=query&action=query&search_constraint=terms"	GO:0048705_skeletal_system_morphogenesis) 12 1 45.333333 -1.660514 86 3.356664 25.2 47.043336 0.293023
=HYPERLINK("http://www.godatabase.org/cgi-bin/go.cgi?query=GO:0051216&auto_wild_cards=yes&view=query&action=query&search_constraint=terms"	GO:0051216_cartilage_development) 12 1 45.333333 -1.660514 86 3.356664 25.2 47.043336 0.293023
=HYPERLINK("http://www.godatabase.org/cgi-bin/go.cgi?query=GO:0001952&auto_wild_cards=yes&view=query&action=query&search_constraint=terms"	GO:0001952_regulation_of_cell-matrix_adhesion) 13 1 41.846154 -1.626124 96 4.093697 27.18 50.266303 0.283125
=HYPERLINK("http://www.godatabase.org/cgi-bin/go.cgi?query=GO:0007193&auto_wild_cards=yes&view=query&action=query&search_constraint=terms"	GO:0007193_inhibition_of_adenylate_cyclase_activity_by_G-protein_signaling) 13 1 41.846154 -1.626124 96 4.093697 27.18 50.266303 0.283125
=HYPERLINK("http://www.godatabase.org/cgi-bin/go.cgi?query=GO:0007263&auto_wild_cards=yes&view=query&action=query&search_constraint=terms"	GO:0007263_nitric_oxide_mediated_signal_transduction) 13 1 41.846154 -1.626124 96 4.093697 27.18 50.266303 0.283125
=HYPERLINK("http://www.godatabase.org/cgi-bin/go.cgi?query=GO:0009746&auto_wild_cards=yes&view=query&action=query&search_constraint=terms"	GO:0009746_response_to_hexose_stimulus) 13 1 41.846154 -1.626124 96 4.093697 27.18 50.266303 0.283125
=HYPERLINK("http://www.godatabase.org/cgi-bin/go.cgi?query=GO:0009749&auto_wild_cards=yes&view=query&action=query&search_constraint=terms"	GO:0009749_response_to_glucose_stimulus) 13 1 41.846154 -1.626124 96 4.093697 27.18 50.266303 0.283125
=HYPERLINK("http://www.godatabase.org/cgi-bin/go.cgi?query=GO:0010810&auto_wild_cards=yes&view=query&action=query&search_constraint=terms"	GO:0010810_regulation_of_cell-substrate_adhesion) 13 1 41.846154 -1.626124 96 4.093697 27.18 50.266303 0.283125
=HYPERLINK("http://www.godatabase.org/cgi-bin/go.cgi?query=GO:0018149&auto_wild_cards=yes&view=query&action=query&search_constraint=terms"	GO:0018149_peptide_cross-linking) 13 1 41.846154 -1.626124 96 4.093697 27.18 50.266303 0.283125
=HYPERLINK("http://www.godatabase.org/cgi-bin/go.cgi?query=GO:0034284&auto_wild_cards=yes&view=query&action=query&search_constraint=terms"	GO:0034284_response_to_monosaccharide_stimulus) 13 1 41.846154 -1.626124 96 4.093697 27.18 50.266303 0.283125
=HYPERLINK("http://www.godatabase.org/cgi-bin/go.cgi?query=GO:0045766&auto_wild_cards=yes&view=query&action=query&search_constraint=terms"	GO:0045766_positive_regulation_of_angiogenesis) 13 1 41.846154 -1.626124 96 4.093697 27.18 50.266303 0.283125
=HYPERLINK("http://www.godatabase.org/cgi-bin/go.cgi?query=GO:0046824&auto_wild_cards=yes&view=query&action=query&search_constraint=terms"	GO:0046824_positive_regulation_of_nucleocytoplasmic_transport) 13 1 41.846154 -1.626124 96 4.093697 27.18 50.266303 0.283125
=HYPERLINK("http://www.godatabase.org/cgi-bin/go.cgi?query=GO:0007601&auto_wild_cards=yes&view=query&action=query&search_constraint=terms"	GO:0007601_visual_perception) 134 2 8.119403 -1.611939 98 4.139101 27.48 50.820899 0.280408
=HYPERLINK("http://www.godatabase.org/cgi-bin/go.cgi?query=GO:0050953&auto_wild_cards=yes&view=query&action=query&search_constraint=terms"	GO:0050953_sensory_perception_of_light_stimulus) 134 2 8.119403 -1.611939 98 4.139101 27.48 50.820899 0.280408
=HYPERLINK("http://www.godatabase.org/cgi-bin/go.cgi?query=GO:0032369&auto_wild_cards=yes&view=query&action=query&search_constraint=terms"	GO:0032369_negative_regulation_of_lipid_transport) 14 1 38.857143 -1.594311 101 4.441113 29.88 55.318887 0.295842
=HYPERLINK("http://www.godatabase.org/cgi-bin/go.cgi?query=GO:0043534&auto_wild_cards=yes&view=query&action=query&search_constraint=terms"	GO:0043534_blood_vessel_endothelial_cell_migration) 14 1 38.857143 -1.594311 101 4.441113 29.88 55.318887 0.295842
=HYPERLINK("http://www.godatabase.org/cgi-bin/go.cgi?query=GO:0045727&auto_wild_cards=yes&view=query&action=query&search_constraint=terms"	GO:0045727_positive_regulation_of_translation) 14 1 38.857143 -1.594311 101 4.441113 29.88 55.318887 0.295842
=HYPERLINK("http://www.godatabase.org/cgi-bin/go.cgi?query=GO:0001937&auto_wild_cards=yes&view=query&action=query&search_constraint=terms"	GO:0001937_negative_regulation_of_endothelial_cell_proliferation) 15 1 36.266667 -1.564719 105 5.441371 32.4 59.358629 0.308571
=HYPERLINK("http://www.godatabase.org/cgi-bin/go.cgi?query=GO:0042116&auto_wild_cards=yes&view=query&action=query&search_constraint=terms"	GO:0042116_macrophage_activation) 15 1 36.266667 -1.564719 105 5.441371 32.4 59.358629 0.308571
=HYPERLINK("http://www.godatabase.org/cgi-bin/go.cgi?query=GO:0048041&auto_wild_cards=yes&view=query&action=query&search_constraint=terms"	GO:0048041_focal_adhesion_formation) 15 1 36.266667 -1.564719 105 5.441371 32.4 59.358629 0.308571
=HYPERLINK("http://www.godatabase.org/cgi-bin/go.cgi?query=GO:0048592&auto_wild_cards=yes&view=query&action=query&search_constraint=terms"	GO:0048592_eye_morphogenesis) 15 1 36.266667 -1.564719 105 5.441371 32.4 59.358629 0.308571
=HYPERLINK("http://www.godatabase.org/cgi-bin/go.cgi?query=GO:0009408&auto_wild_cards=yes&view=query&action=query&search_constraint=terms"	GO:0009408_response_to_heat) 16 1 34.000000 -1.537062 108 6.027789 34.88 63.732211 0.322963
=HYPERLINK("http://www.godatabase.org/cgi-bin/go.cgi?query=GO:0009743&auto_wild_cards=yes&view=query&action=query&search_constraint=terms"	GO:0009743_response_to_carbohydrate_stimulus) 16 1 34.000000 -1.537062 108 6.027789 34.88 63.732211 0.322963
=HYPERLINK("http://www.godatabase.org/cgi-bin/go.cgi?query=GO:0015909&auto_wild_cards=yes&view=query&action=query&search_constraint=terms"	GO:0015909_long-chain_fatty_acid_transport) 16 1 34.000000 -1.537062 108 6.027789 34.88 63.732211 0.322963
=HYPERLINK("http://www.godatabase.org/cgi-bin/go.cgi?query=GO:0007044&auto_wild_cards=yes&view=query&action=query&search_constraint=terms"	GO:0007044_cell-substrate_junction_assembly) 17 1 32.000000 -1.511105 109 6.411718 36.63 66.848282 0.336055
=HYPERLINK("http://www.godatabase.org/cgi-bin/go.cgi?query=GO:0019932&auto_wild_cards=yes&view=query&action=query&search_constraint=terms"	GO:0019932_second-messenger-mediated_signaling) 153 2 7.111111 -1.505074 110 6.476625 36.78 67.083375 0.334364
=HYPERLINK("http://www.godatabase.org/cgi-bin/go.cgi?query=GO:0001818&auto_wild_cards=yes&view=query&action=query&search_constraint=terms"	GO:0001818_negative_regulation_of_cytokine_production) 18 1 30.222222 -1.486653 115 6.809302 38.35 69.890698 0.333478
=HYPERLINK("http://www.godatabase.org/cgi-bin/go.cgi?query=GO:0030195&auto_wild_cards=yes&view=query&action=query&search_constraint=terms"	GO:0030195_negative_regulation_of_blood_coagulation) 18 1 30.222222 -1.486653 115 6.809302 38.35 69.890698 0.333478
=HYPERLINK("http://www.godatabase.org/cgi-bin/go.cgi?query=GO:0040017&auto_wild_cards=yes&view=query&action=query&search_constraint=terms"	GO:0040017_positive_regulation_of_locomotion) 18 1 30.222222 -1.486653 115 6.809302 38.35 69.890698 0.333478
=HYPERLINK("http://www.godatabase.org/cgi-bin/go.cgi?query=GO:0042177&auto_wild_cards=yes&view=query&action=query&search_constraint=terms"	GO:0042177_negative_regulation_of_protein_catabolic_process) 18 1 30.222222 -1.486653 115 6.809302 38.35 69.890698 0.333478
=HYPERLINK("http://www.godatabase.org/cgi-bin/go.cgi?query=GO:0050921&auto_wild_cards=yes&view=query&action=query&search_constraint=terms"	GO:0050921_positive_regulation_of_chemotaxis) 18 1 30.222222 -1.486653 115 6.809302 38.35 69.890698 0.333478
=HYPERLINK("http://www.godatabase.org/cgi-bin/go.cgi?query=GO:0007169&auto_wild_cards=yes&view=query&action=query&search_constraint=terms"	GO:0007169_transmembrane_receptor_protein_tyrosine_kinase_signaling_pathway) 157 2 6.929936 -1.484419 116 6.890947 38.48 70.069053 0.331724
=HYPERLINK("http://www.godatabase.org/cgi-bin/go.cgi?query=GO:0016525&auto_wild_cards=yes&view=query&action=query&search_constraint=terms"	GO:0016525_negative_regulation_of_angiogenesis) 19 1 28.631579 -1.463543 120 7.680464 40.27 72.859536 0.335583
=HYPERLINK("http://www.godatabase.org/cgi-bin/go.cgi?query=GO:0032388&auto_wild_cards=yes&view=query&action=query&search_constraint=terms"	GO:0032388_positive_regulation_of_intracellular_transport) 19 1 28.631579 -1.463543 120 7.680464 40.27 72.859536 0.335583
=HYPERLINK("http://www.godatabase.org/cgi-bin/go.cgi?query=GO:0050819&auto_wild_cards=yes&view=query&action=query&search_constraint=terms"	GO:0050819_negative_regulation_of_coagulation) 19 1 28.631579 -1.463543 120 7.680464 40.27 72.859536 0.335583
=HYPERLINK("http://www.godatabase.org/cgi-bin/go.cgi?query=GO:0050920&auto_wild_cards=yes&view=query&action=query&search_constraint=terms"	GO:0050920_regulation_of_chemotaxis) 19 1 28.631579 -1.463543 120 7.680464 40.27 72.859536 0.335583
=HYPERLINK("http://www.godatabase.org/cgi-bin/go.cgi?query=GO:0010594&auto_wild_cards=yes&view=query&action=query&search_constraint=terms"	GO:0010594_regulation_of_endothelial_cell_migration) 20 1 27.200000 -1.441638 121 8.203015 42.08 75.956985 0.347769
=HYPERLINK("http://www.godatabase.org/cgi-bin/go.cgi?query=GO:0001654&auto_wild_cards=yes&view=query&action=query&search_constraint=terms"	GO:0001654_eye_development) 21 1 25.904762 -1.420820 124 8.815004 44.58 80.344996 0.359516
=HYPERLINK("http://www.godatabase.org/cgi-bin/go.cgi?query=GO:0001936&auto_wild_cards=yes&view=query&action=query&search_constraint=terms"	GO:0001936_regulation_of_endothelial_cell_proliferation) 21 1 25.904762 -1.420820 124 8.815004 44.58 80.344996 0.359516
=HYPERLINK("http://www.godatabase.org/cgi-bin/go.cgi?query=GO:0048520&auto_wild_cards=yes&view=query&action=query&search_constraint=terms"	GO:0048520_positive_regulation_of_behavior) 21 1 25.904762 -1.420820 124 8.815004 44.58 80.344996 0.359516
=HYPERLINK("http://www.godatabase.org/cgi-bin/go.cgi?query=GO:0015908&auto_wild_cards=yes&view=query&action=query&search_constraint=terms"	GO:0015908_fatty_acid_transport) 22 1 24.727273 -1.400988 127 9.470826 46.17 82.869174 0.363543
=HYPERLINK("http://www.godatabase.org/cgi-bin/go.cgi?query=GO:0042990&auto_wild_cards=yes&view=query&action=query&search_constraint=terms"	GO:0042990_regulation_of_transcription_factor_import_into_nucleus) 22 1 24.727273 -1.400988 127 9.470826 46.17 82.869174 0.363543
=HYPERLINK("http://www.godatabase.org/cgi-bin/go.cgi?query=GO:0042991&auto_wild_cards=yes&view=query&action=query&search_constraint=terms"	GO:0042991_transcription_factor_import_into_nucleus) 22 1 24.727273 -1.400988 127 9.470826 46.17 82.869174 0.363543
=HYPERLINK("http://www.godatabase.org/cgi-bin/go.cgi?query=GO:0016477&auto_wild_cards=yes&view=query&action=query&search_constraint=terms"	GO:0016477_cell_migration) 177 2 6.146893 -1.389118 128 9.675607 46.47 83.264393 0.363047
=HYPERLINK("http://www.godatabase.org/cgi-bin/go.cgi?query=GO:0007568&auto_wild_cards=yes&view=query&action=query&search_constraint=terms"	GO:0007568_aging) 24 1 22.666667 -1.363942 131 11.300547 48.99 86.679453 0.373969
=HYPERLINK("http://www.godatabase.org/cgi-bin/go.cgi?query=GO:0009266&auto_wild_cards=yes&view=query&action=query&search_constraint=terms"	GO:0009266_response_to_temperature_stimulus) 24 1 22.666667 -1.363942 131 11.300547 48.99 86.679453 0.373969
=HYPERLINK("http://www.godatabase.org/cgi-bin/go.cgi?query=GO:0030193&auto_wild_cards=yes&view=query&action=query&search_constraint=terms"	GO:0030193_regulation_of_blood_coagulation) 24 1 22.666667 -1.363942 131 11.300547 48.99 86.679453 0.373969
=HYPERLINK("http://www.godatabase.org/cgi-bin/go.cgi?query=GO:0009967&auto_wild_cards=yes&view=query&action=query&search_constraint=terms"	GO:0009967_positive_regulation_of_signal_transduction) 185 2 5.881081 -1.354276 132 11.377042 49.12 86.862958 0.372121
=HYPERLINK("http://www.godatabase.org/cgi-bin/go.cgi?query=GO:0001935&auto_wild_cards=yes&view=query&action=query&search_constraint=terms"	GO:0001935_endothelial_cell_proliferation) 25 1 21.760000 -1.346584 137 12.138986 50.71 89.281014 0.370146
=HYPERLINK("http://www.godatabase.org/cgi-bin/go.cgi?query=GO:0032368&auto_wild_cards=yes&view=query&action=query&search_constraint=terms"	GO:0032368_regulation_of_lipid_transport) 25 1 21.760000 -1.346584 137 12.138986 50.71 89.281014 0.370146
=HYPERLINK("http://www.godatabase.org/cgi-bin/go.cgi?query=GO:0050795&auto_wild_cards=yes&view=query&action=query&search_constraint=terms"	GO:0050795_regulation_of_behavior) 25 1 21.760000 -1.346584 137 12.138986 50.71 89.281014 0.370146
=HYPERLINK("http://www.godatabase.org/cgi-bin/go.cgi?query=GO:0050818&auto_wild_cards=yes&view=query&action=query&search_constraint=terms"	GO:0050818_regulation_of_coagulation) 25 1 21.760000 -1.346584 137 12.138986 50.71 89.281014 0.370146
=HYPERLINK("http://www.godatabase.org/cgi-bin/go.cgi?query=GO:0050821&auto_wild_cards=yes&view=query&action=query&search_constraint=terms"	GO:0050821_protein_stabilization) 25 1 21.760000 -1.346584 137 12.138986 50.71 89.281014 0.370146
=HYPERLINK("http://www.godatabase.org/cgi-bin/go.cgi?query=GO:0010647&auto_wild_cards=yes&view=query&action=query&search_constraint=terms"	GO:0010647_positive_regulation_of_cell_communication) 189 2 5.756614 -1.337476 138 12.291865 50.89 89.488135 0.368768
=HYPERLINK("http://www.godatabase.org/cgi-bin/go.cgi?query=GO:0007194&auto_wild_cards=yes&view=query&action=query&search_constraint=terms"	GO:0007194_negative_regulation_of_adenylate_cyclase_activity) 26 1 20.923077 -1.329922 141 12.953593 52.39 91.826407 0.371560
=HYPERLINK("http://www.godatabase.org/cgi-bin/go.cgi?query=GO:0031280&auto_wild_cards=yes&view=query&action=query&search_constraint=terms"	GO:0031280_negative_regulation_of_cyclase_activity) 26 1 20.923077 -1.329922 141 12.953593 52.39 91.826407 0.371560
=HYPERLINK("http://www.godatabase.org/cgi-bin/go.cgi?query=GO:0051350&auto_wild_cards=yes&view=query&action=query&search_constraint=terms"	GO:0051350_negative_regulation_of_lyase_activity) 26 1 20.923077 -1.329922 141 12.953593 52.39 91.826407 0.371560
=HYPERLINK("http://www.godatabase.org/cgi-bin/go.cgi?query=GO:0006909&auto_wild_cards=yes&view=query&action=query&search_constraint=terms"	GO:0006909_phagocytosis) 27 1 20.148148 -1.313902 143 13.747296 53.87 93.992704 0.376713
=HYPERLINK("http://www.godatabase.org/cgi-bin/go.cgi?query=GO:0008543&auto_wild_cards=yes&view=query&action=query&search_constraint=terms"	GO:0008543_fibroblast_growth_factor_receptor_signaling_pathway) 27 1 20.148148 -1.313902 143 13.747296 53.87 93.992704 0.376713
=HYPERLINK("http://www.godatabase.org/cgi-bin/go.cgi?query=GO:0048870&auto_wild_cards=yes&view=query&action=query&search_constraint=terms"	GO:0048870_cell_motility) 197 2 5.522843 -1.305033 144 13.944262 54.14 94.335738 0.375972
=HYPERLINK("http://www.godatabase.org/cgi-bin/go.cgi?query=GO:0009895&auto_wild_cards=yes&view=query&action=query&search_constraint=terms"	GO:0009895_negative_regulation_of_catabolic_process) 28 1 19.428571 -1.298479 147 14.401785 55.81 97.218215 0.379660
=HYPERLINK("http://www.godatabase.org/cgi-bin/go.cgi?query=GO:0031214&auto_wild_cards=yes&view=query&action=query&search_constraint=terms"	GO:0031214_biomineral_formation) 28 1 19.428571 -1.298479 147 14.401785 55.81 97.218215 0.379660
=HYPERLINK("http://www.godatabase.org/cgi-bin/go.cgi?query=GO:0042306&auto_wild_cards=yes&view=query&action=query&search_constraint=terms"	GO:0042306_regulation_of_protein_import_into_nucleus) 28 1 19.428571 -1.298479 147 14.401785 55.81 97.218215 0.379660
=HYPERLINK("http://www.godatabase.org/cgi-bin/go.cgi?query=GO:0019538&auto_wild_cards=yes&view=query&action=query&search_constraint=terms"	GO:0019538_protein_metabolic_process) 1569 6 2.080306 -1.288586 148 14.547399 56.07 97.592601 0.378851
=HYPERLINK("http://www.godatabase.org/cgi-bin/go.cgi?query=GO:0008285&auto_wild_cards=yes&view=query&action=query&search_constraint=terms"	GO:0008285_negative_regulation_of_cell_proliferation) 202 2 5.386139 -1.285494 149 14.580811 56.18 97.779189 0.377047
=HYPERLINK("http://www.godatabase.org/cgi-bin/go.cgi?query=GO:0002274&auto_wild_cards=yes&view=query&action=query&search_constraint=terms"	GO:0002274_myeloid_leukocyte_activation) 29 1 18.758621 -1.283609 155 14.745147 57.28 99.814853 0.369548
=HYPERLINK("http://www.godatabase.org/cgi-bin/go.cgi?query=GO:0032507&auto_wild_cards=yes&view=query&action=query&search_constraint=terms"	GO:0032507_maintenance_of_protein_location_in_cell) 29 1 18.758621 -1.283609 155 14.745147 57.28 99.814853 0.369548
=HYPERLINK("http://www.godatabase.org/cgi-bin/go.cgi?query=GO:0043112&auto_wild_cards=yes&view=query&action=query&search_constraint=terms"	GO:0043112_receptor_metabolic_process) 29 1 18.758621 -1.283609 155 14.745147 57.28 99.814853 0.369548
=HYPERLINK("http://www.godatabase.org/cgi-bin/go.cgi?query=GO:0043433&auto_wild_cards=yes&view=query&action=query&search_constraint=terms"	GO:0043433_negative_regulation_of_transcription_factor_activity) 29 1 18.758621 -1.283609 155 14.745147 57.28 99.814853 0.369548
=HYPERLINK("http://www.godatabase.org/cgi-bin/go.cgi?query=GO:0048741&auto_wild_cards=yes&view=query&action=query&search_constraint=terms"	GO:0048741_skeletal_muscle_fiber_development) 29 1 18.758621 -1.283609 155 14.745147 57.28 99.814853 0.369548
=HYPERLINK("http://www.godatabase.org/cgi-bin/go.cgi?query=GO:0090048&auto_wild_cards=yes&view=query&action=query&search_constraint=terms"	GO:0090048_negative_regulation_of_transcription_regulator_activity) 29 1 18.758621 -1.283609 155 14.745147 57.28 99.814853 0.369548
=HYPERLINK("http://www.godatabase.org/cgi-bin/go.cgi?query=GO:0002683&auto_wild_cards=yes&view=query&action=query&search_constraint=terms"	GO:0002683_negative_regulation_of_immune_system_process) 30 1 18.133333 -1.269257 160 14.870549 58.49 102.109451 0.365562
=HYPERLINK("http://www.godatabase.org/cgi-bin/go.cgi?query=GO:0032103&auto_wild_cards=yes&view=query&action=query&search_constraint=terms"	GO:0032103_positive_regulation_of_response_to_external_stimulus) 30 1 18.133333 -1.269257 160 14.870549 58.49 102.109451 0.365562
=HYPERLINK("http://www.godatabase.org/cgi-bin/go.cgi?query=GO:0048747&auto_wild_cards=yes&view=query&action=query&search_constraint=terms"	GO:0048747_muscle_fiber_development) 30 1 18.133333 -1.269257 160 14.870549 58.49 102.109451 0.365562
=HYPERLINK("http://www.godatabase.org/cgi-bin/go.cgi?query=GO:0051224&auto_wild_cards=yes&view=query&action=query&search_constraint=terms"	GO:0051224_negative_regulation_of_protein_transport) 30 1 18.133333 -1.269257 160 14.870549 58.49 102.109451 0.365562
=HYPERLINK("http://www.godatabase.org/cgi-bin/go.cgi?query=GO:0051592&auto_wild_cards=yes&view=query&action=query&search_constraint=terms"	GO:0051592_response_to_calcium_ion) 30 1 18.133333 -1.269257 160 14.870549 58.49 102.109451 0.365562
=HYPERLINK("http://www.godatabase.org/cgi-bin/go.cgi?query=GO:0006888&auto_wild_cards=yes&view=query&action=query&search_constraint=terms"	GO:0006888_ER_to_Golgi_vesicle-mediated_transport) 31 1 17.548387 -1.255387 163 15.565369 59.82 104.074631 0.366994
=HYPERLINK("http://www.godatabase.org/cgi-bin/go.cgi?query=GO:0007423&auto_wild_cards=yes&view=query&action=query&search_constraint=terms"	GO:0007423_sensory_organ_development) 31 1 17.548387 -1.255387 163 15.565369 59.82 104.074631 0.366994
=HYPERLINK("http://www.godatabase.org/cgi-bin/go.cgi?query=GO:0045185&auto_wild_cards=yes&view=query&action=query&search_constraint=terms"	GO:0045185_maintenance_of_protein_location) 31 1 17.548387 -1.255387 163 15.565369 59.82 104.074631 0.366994
=HYPERLINK("http://www.godatabase.org/cgi-bin/go.cgi?query=GO:0030595&auto_wild_cards=yes&view=query&action=query&search_constraint=terms"	GO:0030595_leukocyte_chemotaxis) 32 1 17.000000 -1.241969 166 16.242992 61.11 105.977008 0.368133
=HYPERLINK("http://www.godatabase.org/cgi-bin/go.cgi?query=GO:0033157&auto_wild_cards=yes&view=query&action=query&search_constraint=terms"	GO:0033157_regulation_of_intracellular_protein_transport) 32 1 17.000000 -1.241969 166 16.242992 61.11 105.977008 0.368133
=HYPERLINK("http://www.godatabase.org/cgi-bin/go.cgi?query=GO:0043542&auto_wild_cards=yes&view=query&action=query&search_constraint=terms"	GO:0043542_endothelial_cell_migration) 32 1 17.000000 -1.241969 166 16.242992 61.11 105.977008 0.368133
=HYPERLINK("http://www.godatabase.org/cgi-bin/go.cgi?query=GO:0034329&auto_wild_cards=yes&view=query&action=query&search_constraint=terms"	GO:0034329_cell_junction_assembly) 33 1 16.484848 -1.228975 168 16.769644 62.05 107.330356 0.369345
=HYPERLINK("http://www.godatabase.org/cgi-bin/go.cgi?query=GO:0043392&auto_wild_cards=yes&view=query&action=query&search_constraint=terms"	GO:0043392_negative_regulation_of_DNA_binding) 33 1 16.484848 -1.228975 168 16.769644 62.05 107.330356 0.369345
=HYPERLINK("http://www.godatabase.org/cgi-bin/go.cgi?query=GO:0007188&auto_wild_cards=yes&view=query&action=query&search_constraint=terms"	GO:0007188_G-protein_signaling__coupled_to_cAMP_nucleotide_second_messenger) 34 1 16.000000 -1.216381 175 17.559535 64.03 110.500465 0.365886
=HYPERLINK("http://www.godatabase.org/cgi-bin/go.cgi?query=GO:0015718&auto_wild_cards=yes&view=query&action=query&search_constraint=terms"	GO:0015718_monocarboxylic_acid_transport) 34 1 16.000000 -1.216381 175 17.559535 64.03 110.500465 0.365886
=HYPERLINK("http://www.godatabase.org/cgi-bin/go.cgi?query=GO:0031400&auto_wild_cards=yes&view=query&action=query&search_constraint=terms"	GO:0031400_negative_regulation_of_protein_modification_process) 34 1 16.000000 -1.216381 175 17.559535 64.03 110.500465 0.365886
=HYPERLINK("http://www.godatabase.org/cgi-bin/go.cgi?query=GO:0031647&auto_wild_cards=yes&view=query&action=query&search_constraint=terms"	GO:0031647_regulation_of_protein_stability) 34 1 16.000000 -1.216381 175 17.559535 64.03 110.500465 0.365886
=HYPERLINK("http://www.godatabase.org/cgi-bin/go.cgi?query=GO:0048545&auto_wild_cards=yes&view=query&action=query&search_constraint=terms"	GO:0048545_response_to_steroid_hormone_stimulus) 34 1 16.000000 -1.216381 175 17.559535 64.03 110.500465 0.365886
=HYPERLINK("http://www.godatabase.org/cgi-bin/go.cgi?query=GO:0051651&auto_wild_cards=yes&view=query&action=query&search_constraint=terms"	GO:0051651_maintenance_of_location_in_cell) 34 1 16.000000 -1.216381 175 17.559535 64.03 110.500465 0.365886
=HYPERLINK("http://www.godatabase.org/cgi-bin/go.cgi?query=GO:0060326&auto_wild_cards=yes&view=query&action=query&search_constraint=terms"	GO:0060326_cell_chemotaxis) 34 1 16.000000 -1.216381 175 17.559535 64.03 110.500465 0.365886
=HYPERLINK("http://www.godatabase.org/cgi-bin/go.cgi?query=GO:0051049&auto_wild_cards=yes&view=query&action=query&search_constraint=terms"	GO:0051049_regulation_of_transport) 227 2 4.792952 -1.195329 176 18.362246 65.47 112.577754 0.371989
=HYPERLINK("http://www.godatabase.org/cgi-bin/go.cgi?query=GO:0001819&auto_wild_cards=yes&view=query&action=query&search_constraint=terms"	GO:0001819_positive_regulation_of_cytokine_production) 36 1 15.111111 -1.192297 177 18.507415 65.99 113.472585 0.372825
=HYPERLINK("http://www.godatabase.org/cgi-bin/go.cgi?query=GO:0046822&auto_wild_cards=yes&view=query&action=query&search_constraint=terms"	GO:0046822_regulation_of_nucleocytoplasmic_transport) 37 1 14.702703 -1.180768 178 18.862510 67.13 115.397490 0.377135
=HYPERLINK("http://www.godatabase.org/cgi-bin/go.cgi?query=GO:0019933&auto_wild_cards=yes&view=query&action=query&search_constraint=terms"	GO:0019933_cAMP-mediated_signaling) 38 1 14.315789 -1.169556 181 19.603167 68.93 118.256833 0.380829
=HYPERLINK("http://www.godatabase.org/cgi-bin/go.cgi?query=GO:0030336&auto_wild_cards=yes&view=query&action=query&search_constraint=terms"	GO:0030336_negative_regulation_of_cell_migration) 38 1 14.315789 -1.169556 181 19.603167 68.93 118.256833 0.380829
=HYPERLINK("http://www.godatabase.org/cgi-bin/go.cgi?query=GO:0045765&auto_wild_cards=yes&view=query&action=query&search_constraint=terms"	GO:0045765_regulation_of_angiogenesis) 38 1 14.315789 -1.169556 181 19.603167 68.93 118.256833 0.380829
=HYPERLINK("http://www.godatabase.org/cgi-bin/go.cgi?query=GO:0009792&auto_wild_cards=yes&view=query&action=query&search_constraint=terms"	GO:0009792_embryonic_development_ending_in_birth_or_egg_hatching) 39 1 13.948718 -1.158645 183 20.176038 69.85 119.523962 0.381694
=HYPERLINK("http://www.godatabase.org/cgi-bin/go.cgi?query=GO:0043009&auto_wild_cards=yes&view=query&action=query&search_constraint=terms"	GO:0043009_chordate_embryonic_development) 39 1 13.948718 -1.158645 183 20.176038 69.85 119.523962 0.381694
=HYPERLINK("http://www.godatabase.org/cgi-bin/go.cgi?query=GO:0043170&auto_wild_cards=yes&view=query&action=query&search_constraint=terms"	GO:0043170_macromolecule_metabolic_process) 3103 9 1.577828 -1.153015 184 20.240942 69.94 119.639058 0.380109
=HYPERLINK("http://www.godatabase.org/cgi-bin/go.cgi?query=GO:0017015&auto_wild_cards=yes&view=query&action=query&search_constraint=terms"	GO:0017015_regulation_of_transforming_growth_factor_beta_receptor_signaling_pathway) 40 1 13.600000 -1.148020 186 20.640146 70.75 120.859854 0.380376
=HYPERLINK("http://www.godatabase.org/cgi-bin/go.cgi?query=GO:0051100&auto_wild_cards=yes&view=query&action=query&search_constraint=terms"	GO:0051100_negative_regulation_of_binding) 40 1 13.600000 -1.148020 186 20.640146 70.75 120.859854 0.380376
=HYPERLINK("http://www.godatabase.org/cgi-bin/go.cgi?query=GO:0006800&auto_wild_cards=yes&view=query&action=query&search_constraint=terms"	GO:0006800_oxygen_and_reactive_oxygen_species_metabolic_process) 41 1 13.268293 -1.137666 191 21.048865 71.78 122.511135 0.375812
=HYPERLINK("http://www.godatabase.org/cgi-bin/go.cgi?query=GO:0007519&auto_wild_cards=yes&view=query&action=query&search_constraint=terms"	GO:0007519_skeletal_muscle_tissue_development) 41 1 13.268293 -1.137666 191 21.048865 71.78 122.511135 0.375812
=HYPERLINK("http://www.godatabase.org/cgi-bin/go.cgi?query=GO:0034330&auto_wild_cards=yes&view=query&action=query&search_constraint=terms"	GO:0034330_cell_junction_organization) 41 1 13.268293 -1.137666 191 21.048865 71.78 122.511135 0.375812
=HYPERLINK("http://www.godatabase.org/cgi-bin/go.cgi?query=GO:0051222&auto_wild_cards=yes&view=query&action=query&search_constraint=terms"	GO:0051222_positive_regulation_of_protein_transport) 41 1 13.268293 -1.137666 191 21.048865 71.78 122.511135 0.375812
=HYPERLINK("http://www.godatabase.org/cgi-bin/go.cgi?query=GO:0060538&auto_wild_cards=yes&view=query&action=query&search_constraint=terms"	GO:0060538_skeletal_muscle_organ_development) 41 1 13.268293 -1.137666 191 21.048865 71.78 122.511135 0.375812
=HYPERLINK("http://www.godatabase.org/cgi-bin/go.cgi?query=GO:0007600&auto_wild_cards=yes&view=query&action=query&search_constraint=terms"	GO:0007600_sensory_perception) 245 2 4.440816 -1.137121 192 21.154945 71.9 122.645055 0.374479
=HYPERLINK("http://www.godatabase.org/cgi-bin/go.cgi?query=GO:0006944&auto_wild_cards=yes&view=query&action=query&search_constraint=terms"	GO:0006944_membrane_fusion) 42 1 12.952381 -1.127570 195 21.933459 73.39 124.846541 0.376359
=HYPERLINK("http://www.godatabase.org/cgi-bin/go.cgi?query=GO:0042692&auto_wild_cards=yes&view=query&action=query&search_constraint=terms"	GO:0042692_muscle_cell_differentiation) 42 1 12.952381 -1.127570 195 21.933459 73.39 124.846541 0.376359
=HYPERLINK("http://www.godatabase.org/cgi-bin/go.cgi?query=GO:0051271&auto_wild_cards=yes&view=query&action=query&search_constraint=terms"	GO:0051271_negative_regulation_of_cell_motion) 42 1 12.952381 -1.127570 195 21.933459 73.39 124.846541 0.376359
=HYPERLINK("http://www.godatabase.org/cgi-bin/go.cgi?query=GO:0050900&auto_wild_cards=yes&view=query&action=query&search_constraint=terms"	GO:0050900_leukocyte_migration) 44 1 12.363636 -1.108106 196 23.233773 75.28 127.326227 0.384082
=HYPERLINK("http://www.godatabase.org/cgi-bin/go.cgi?query=GO:0010926&auto_wild_cards=yes&view=query&action=query&search_constraint=terms"	GO:0010926_anatomical_structure_formation) 560 3 2.914286 -1.103006 197 23.282340 75.37 127.457660 0.382589
=HYPERLINK("http://www.godatabase.org/cgi-bin/go.cgi?query=GO:0006464&auto_wild_cards=yes&view=query&action=query&search_constraint=terms"	GO:0006464_protein_modification_process) 922 4 2.360087 -1.095873 198 23.947300 76.26 128.572700 0.385152
=HYPERLINK("http://www.godatabase.org/cgi-bin/go.cgi?query=GO:0002696&auto_wild_cards=yes&view=query&action=query&search_constraint=terms"	GO:0002696_positive_regulation_of_leukocyte_activation) 46 1 11.826087 -1.089539 201 24.813140 77.64 130.466860 0.386269
=HYPERLINK("http://www.godatabase.org/cgi-bin/go.cgi?query=GO:0010038&auto_wild_cards=yes&view=query&action=query&search_constraint=terms"	GO:0010038_response_to_metal_ion) 46 1 11.826087 -1.089539 201 24.813140 77.64 130.466860 0.386269
=HYPERLINK("http://www.godatabase.org/cgi-bin/go.cgi?query=GO:0030335&auto_wild_cards=yes&view=query&action=query&search_constraint=terms"	GO:0030335_positive_regulation_of_cell_migration) 46 1 11.826087 -1.089539 201 24.813140 77.64 130.466860 0.386269
=HYPERLINK("http://www.godatabase.org/cgi-bin/go.cgi?query=GO:0010035&auto_wild_cards=yes&view=query&action=query&search_constraint=terms"	GO:0010035_response_to_inorganic_substance) 47 1 11.574468 -1.080569 204 25.699380 79.1 132.500620 0.387745
=HYPERLINK("http://www.godatabase.org/cgi-bin/go.cgi?query=GO:0032386&auto_wild_cards=yes&view=query&action=query&search_constraint=terms"	GO:0032386_regulation_of_intracellular_transport) 47 1 11.574468 -1.080569 204 25.699380 79.1 132.500620 0.387745
=HYPERLINK("http://www.godatabase.org/cgi-bin/go.cgi?query=GO:0042176&auto_wild_cards=yes&view=query&action=query&search_constraint=terms"	GO:0042176_regulation_of_protein_catabolic_process) 47 1 11.574468 -1.080569 204 25.699380 79.1 132.500620 0.387745
=HYPERLINK("http://www.godatabase.org/cgi-bin/go.cgi?query=GO:0008217&auto_wild_cards=yes&view=query&action=query&search_constraint=terms"	GO:0008217_regulation_of_blood_pressure) 48 1 11.333333 -1.071794 205 26.145615 79.98 133.814385 0.390146
=HYPERLINK("http://www.godatabase.org/cgi-bin/go.cgi?query=GO:0050890&auto_wild_cards=yes&view=query&action=query&search_constraint=terms"	GO:0050890_cognition) 268 2 4.059701 -1.069513 206 26.173015 80.03 133.886985 0.388495
=HYPERLINK("http://www.godatabase.org/cgi-bin/go.cgi?query=GO:0050867&auto_wild_cards=yes&view=query&action=query&search_constraint=terms"	GO:0050867_positive_regulation_of_cell_activation) 49 1 11.102041 -1.063209 207 26.590689 81.19 135.789311 0.392222
=HYPERLINK("http://www.godatabase.org/cgi-bin/go.cgi?query=GO:0000187&auto_wild_cards=yes&view=query&action=query&search_constraint=terms"	GO:0000187_activation_of_MAPK_activity) 50 1 10.880000 -1.054804 212 27.038987 82.14 137.241013 0.387453
=HYPERLINK("http://www.godatabase.org/cgi-bin/go.cgi?query=GO:0001666&auto_wild_cards=yes&view=query&action=query&search_constraint=terms"	GO:0001666_response_to_hypoxia) 50 1 10.880000 -1.054804 212 27.038987 82.14 137.241013 0.387453
=HYPERLINK("http://www.godatabase.org/cgi-bin/go.cgi?query=GO:0007266&auto_wild_cards=yes&view=query&action=query&search_constraint=terms"	GO:0007266_Rho_protein_signal_transduction) 50 1 10.880000 -1.054804 212 27.038987 82.14 137.241013 0.387453
=HYPERLINK("http://www.godatabase.org/cgi-bin/go.cgi?query=GO:0045761&auto_wild_cards=yes&view=query&action=query&search_constraint=terms"	GO:0045761_regulation_of_adenylate_cyclase_activity) 50 1 10.880000 -1.054804 212 27.038987 82.14 137.241013 0.387453
=HYPERLINK("http://www.godatabase.org/cgi-bin/go.cgi?query=GO:0051272&auto_wild_cards=yes&view=query&action=query&search_constraint=terms"	GO:0051272_positive_regulation_of_cell_motion) 50 1 10.880000 -1.054804 212 27.038987 82.14 137.241013 0.387453
=HYPERLINK("http://www.godatabase.org/cgi-bin/go.cgi?query=GO:0031279&auto_wild_cards=yes&view=query&action=query&search_constraint=terms"	GO:0031279_regulation_of_cyclase_activity) 51 1 10.666667 -1.046573 214 27.541714 83.17 138.798286 0.388645
=HYPERLINK("http://www.godatabase.org/cgi-bin/go.cgi?query=GO:0070482&auto_wild_cards=yes&view=query&action=query&search_constraint=terms"	GO:0070482_response_to_oxygen_levels) 51 1 10.666667 -1.046573 214 27.541714 83.17 138.798286 0.388645
=HYPERLINK("http://www.godatabase.org/cgi-bin/go.cgi?query=GO:0043412&auto_wild_cards=yes&view=query&action=query&search_constraint=terms"	GO:0043412_biopolymer_modification) 960 4 2.266667 -1.044223 215 27.673195 83.35 139.026805 0.387674
=HYPERLINK("http://www.godatabase.org/cgi-bin/go.cgi?query=GO:0009611&auto_wild_cards=yes&view=query&action=query&search_constraint=terms"	GO:0009611_response_to_wounding) 279 2 3.899642 -1.039518 216 27.835232 83.64 139.444768 0.387222
=HYPERLINK("http://www.godatabase.org/cgi-bin/go.cgi?query=GO:0016485&auto_wild_cards=yes&view=query&action=query&search_constraint=terms"	GO:0016485_protein_processing) 53 1 10.264151 -1.030605 218 28.958752 85.57 142.181248 0.392523
=HYPERLINK("http://www.godatabase.org/cgi-bin/go.cgi?query=GO:0051339&auto_wild_cards=yes&view=query&action=query&search_constraint=terms"	GO:0051339_regulation_of_lyase_activity) 53 1 10.264151 -1.030605 218 28.958752 85.57 142.181248 0.392523
=HYPERLINK("http://www.godatabase.org/cgi-bin/go.cgi?query=GO:0007605&auto_wild_cards=yes&view=query&action=query&search_constraint=terms"	GO:0007605_sensory_perception_of_sound) 54 1 10.074074 -1.022856 220 29.212869 86.02 142.827131 0.391000
=HYPERLINK("http://www.godatabase.org/cgi-bin/go.cgi?query=GO:0050954&auto_wild_cards=yes&view=query&action=query&search_constraint=terms"	GO:0050954_sensory_perception_of_mechanical_stimulus) 54 1 10.074074 -1.022856 220 29.212869 86.02 142.827131 0.391000
=HYPERLINK("http://www.godatabase.org/cgi-bin/go.cgi?query=GO:0030814&auto_wild_cards=yes&view=query&action=query&search_constraint=terms"	GO:0030814_regulation_of_cAMP_metabolic_process) 55 1 9.890909 -1.015255 222 29.762473 86.9 144.037527 0.391441
=HYPERLINK("http://www.godatabase.org/cgi-bin/go.cgi?query=GO:0030817&auto_wild_cards=yes&view=query&action=query&search_constraint=terms"	GO:0030817_regulation_of_cAMP_biosynthetic_process) 55 1 9.890909 -1.015255 222 29.762473 86.9 144.037527 0.391441
=HYPERLINK("http://www.godatabase.org/cgi-bin/go.cgi?query=GO:0040011&auto_wild_cards=yes&view=query&action=query&search_constraint=terms"	GO:0040011_locomotion) 292 2 3.726027 -1.005806 223 30.218552 87.82 145.421448 0.393812
=HYPERLINK("http://www.godatabase.org/cgi-bin/go.cgi?query=GO:0016192&auto_wild_cards=yes&view=query&action=query&search_constraint=terms"	GO:0016192_vesicle-mediated_transport) 297 2 3.663300 -0.993307 224 30.767268 88.8 146.832732 0.396429
=HYPERLINK("http://www.godatabase.org/cgi-bin/go.cgi?query=GO:0007160&auto_wild_cards=yes&view=query&action=query&search_constraint=terms"	GO:0007160_cell-matrix_adhesion) 58 1 9.379310 -0.993296 228 31.773512 90.14 148.506488 0.395351
=HYPERLINK("http://www.godatabase.org/cgi-bin/go.cgi?query=GO:0030799&auto_wild_cards=yes&view=query&action=query&search_constraint=terms"	GO:0030799_regulation_of_cyclic_nucleotide_metabolic_process) 58 1 9.379310 -0.993296 228 31.773512 90.14 148.506488 0.395351
=HYPERLINK("http://www.godatabase.org/cgi-bin/go.cgi?query=GO:0030802&auto_wild_cards=yes&view=query&action=query&search_constraint=terms"	GO:0030802_regulation_of_cyclic_nucleotide_biosynthetic_process) 58 1 9.379310 -0.993296 228 31.773512 90.14 148.506488 0.395351
=HYPERLINK("http://www.godatabase.org/cgi-bin/go.cgi?query=GO:0030808&auto_wild_cards=yes&view=query&action=query&search_constraint=terms"	GO:0030808_regulation_of_nucleotide_biosynthetic_process) 58 1 9.379310 -0.993296 228 31.773512 90.14 148.506488 0.395351
=HYPERLINK("http://www.godatabase.org/cgi-bin/go.cgi?query=GO:0006171&auto_wild_cards=yes&view=query&action=query&search_constraint=terms"	GO:0006171_cAMP_biosynthetic_process) 59 1 9.220339 -0.986240 230 32.365635 91.01 149.654365 0.395696
=HYPERLINK("http://www.godatabase.org/cgi-bin/go.cgi?query=GO:0051604&auto_wild_cards=yes&view=query&action=query&search_constraint=terms"	GO:0051604_protein_maturation) 59 1 9.220339 -0.986240 230 32.365635 91.01 149.654365 0.395696
=HYPERLINK("http://www.godatabase.org/cgi-bin/go.cgi?query=GO:0051246&auto_wild_cards=yes&view=query&action=query&search_constraint=terms"	GO:0051246_regulation_of_protein_metabolic_process) 301 2 3.614618 -0.983485 231 32.369323 91.12 149.870677 0.394459
=HYPERLINK("http://www.godatabase.org/cgi-bin/go.cgi?query=GO:0006140&auto_wild_cards=yes&view=query&action=query&search_constraint=terms"	GO:0006140_regulation_of_nucleotide_metabolic_process) 60 1 9.066667 -0.979309 234 32.672220 91.88 151.087780 0.392650
=HYPERLINK("http://www.godatabase.org/cgi-bin/go.cgi?query=GO:0044087&auto_wild_cards=yes&view=query&action=query&search_constraint=terms"	GO:0044087_regulation_of_cellular_component_biogenesis) 60 1 9.066667 -0.979309 234 32.672220 91.88 151.087780 0.392650
=HYPERLINK("http://www.godatabase.org/cgi-bin/go.cgi?query=GO:0046058&auto_wild_cards=yes&view=query&action=query&search_constraint=terms"	GO:0046058_cAMP_metabolic_process) 60 1 9.066667 -0.979309 234 32.672220 91.88 151.087780 0.392650
=HYPERLINK("http://www.godatabase.org/cgi-bin/go.cgi?query=GO:0048519&auto_wild_cards=yes&view=query&action=query&search_constraint=terms"	GO:0048519_negative_regulation_of_biological_process) 1013 4 2.148075 -0.976744 235 32.765696 92.06 151.354304 0.391745
=HYPERLINK("http://www.godatabase.org/cgi-bin/go.cgi?query=GO:0006928&auto_wild_cards=yes&view=query&action=query&search_constraint=terms"	GO:0006928_cell_motion) 308 2 3.532468 -0.966665 237 33.444039 93.31 153.175961 0.393713
=HYPERLINK("http://www.godatabase.org/cgi-bin/go.cgi?query=GO:0051674&auto_wild_cards=yes&view=query&action=query&search_constraint=terms"	GO:0051674_localization_of_cell) 308 2 3.532468 -0.966665 237 33.444039 93.31 153.175961 0.393713
=HYPERLINK("http://www.godatabase.org/cgi-bin/go.cgi?query=GO:0009190&auto_wild_cards=yes&view=query&action=query&search_constraint=terms"	GO:0009190_cyclic_nucleotide_biosynthetic_process) 62 1 8.774194 -0.965805 239 34.135711 94.55 154.964289 0.395607
=HYPERLINK("http://www.godatabase.org/cgi-bin/go.cgi?query=GO:0043406&auto_wild_cards=yes&view=query&action=query&search_constraint=terms"	GO:0043406_positive_regulation_of_MAP_kinase_activity) 62 1 8.774194 -0.965805 239 34.135711 94.55 154.964289 0.395607
=HYPERLINK("http://www.godatabase.org/cgi-bin/go.cgi?query=GO:0008283&auto_wild_cards=yes&view=query&action=query&search_constraint=terms"	GO:0008283_cell_proliferation) 647 3 2.522411 -0.956567 240 34.392469 95.07 155.747531 0.396125
=HYPERLINK("http://www.godatabase.org/cgi-bin/go.cgi?query=GO:0042327&auto_wild_cards=yes&view=query&action=query&search_constraint=terms"	GO:0042327_positive_regulation_of_phosphorylation) 64 1 8.500000 -0.952753 241 35.201876 96.33 157.458124 0.399710
=HYPERLINK("http://www.godatabase.org/cgi-bin/go.cgi?query=GO:0051235&auto_wild_cards=yes&view=query&action=query&search_constraint=terms"	GO:0051235_maintenance_of_location) 65 1 8.369231 -0.946387 242 35.475792 96.95 158.424208 0.400620
=HYPERLINK("http://www.godatabase.org/cgi-bin/go.cgi?query=GO:0010562&auto_wild_cards=yes&view=query&action=query&search_constraint=terms"	GO:0010562_positive_regulation_of_phosphorus_metabolic_process) 66 1 8.242424 -0.940124 248 36.585923 98.68 160.774077 0.397903
=HYPERLINK("http://www.godatabase.org/cgi-bin/go.cgi?query=GO:0014706&auto_wild_cards=yes&view=query&action=query&search_constraint=terms"	GO:0014706_striated_muscle_tissue_development) 66 1 8.242424 -0.940124 248 36.585923 98.68 160.774077 0.397903
=HYPERLINK("http://www.godatabase.org/cgi-bin/go.cgi?query=GO:0031589&auto_wild_cards=yes&view=query&action=query&search_constraint=terms"	GO:0031589_cell-substrate_adhesion) 66 1 8.242424 -0.940124 248 36.585923 98.68 160.774077 0.397903
=HYPERLINK("http://www.godatabase.org/cgi-bin/go.cgi?query=GO:0045937&auto_wild_cards=yes&view=query&action=query&search_constraint=terms"	GO:0045937_positive_regulation_of_phosphate_metabolic_process) 66 1 8.242424 -0.940124 248 36.585923 98.68 160.774077 0.397903
=HYPERLINK("http://www.godatabase.org/cgi-bin/go.cgi?query=GO:0051090&auto_wild_cards=yes&view=query&action=query&search_constraint=terms"	GO:0051090_regulation_of_transcription_factor_activity) 66 1 8.242424 -0.940124 248 36.585923 98.68 160.774077 0.397903
=HYPERLINK("http://www.godatabase.org/cgi-bin/go.cgi?query=GO:0090046&auto_wild_cards=yes&view=query&action=query&search_constraint=terms"	GO:0090046_regulation_of_transcription_regulator_activity) 66 1 8.242424 -0.940124 248 36.585923 98.68 160.774077 0.397903
=HYPERLINK("http://www.godatabase.org/cgi-bin/go.cgi?query=GO:0007015&auto_wild_cards=yes&view=query&action=query&search_constraint=terms"	GO:0007015_actin_filament_organization) 67 1 8.119403 -0.933961 251 36.969592 99.32 161.670408 0.395697
=HYPERLINK("http://www.godatabase.org/cgi-bin/go.cgi?query=GO:0009187&auto_wild_cards=yes&view=query&action=query&search_constraint=terms"	GO:0009187_cyclic_nucleotide_metabolic_process) 67 1 8.119403 -0.933961 251 36.969592 99.32 161.670408 0.395697
=HYPERLINK("http://www.godatabase.org/cgi-bin/go.cgi?query=GO:0060537&auto_wild_cards=yes&view=query&action=query&search_constraint=terms"	GO:0060537_muscle_tissue_development) 67 1 8.119403 -0.933961 251 36.969592 99.32 161.670408 0.395697
=HYPERLINK("http://www.godatabase.org/cgi-bin/go.cgi?query=GO:0006606&auto_wild_cards=yes&view=query&action=query&search_constraint=terms"	GO:0006606_protein_import_into_nucleus) 68 1 8.000000 -0.927895 253 37.460437 100.14 162.819563 0.395810
=HYPERLINK("http://www.godatabase.org/cgi-bin/go.cgi?query=GO:0007507&auto_wild_cards=yes&view=query&action=query&search_constraint=terms"	GO:0007507_heart_development) 68 1 8.000000 -0.927895 253 37.460437 100.14 162.819563 0.395810
=HYPERLINK("http://www.godatabase.org/cgi-bin/go.cgi?query=GO:0032879&auto_wild_cards=yes&view=query&action=query&search_constraint=terms"	GO:0032879_regulation_of_localization) 326 2 3.337423 -0.925425 254 37.685757 100.6 163.514243 0.396063
=HYPERLINK("http://www.godatabase.org/cgi-bin/go.cgi?query=GO:0001525&auto_wild_cards=yes&view=query&action=query&search_constraint=terms"	GO:0001525_angiogenesis) 69 1 7.884058 -0.921922 256 38.199157 101.57 164.940843 0.396758
=HYPERLINK("http://www.godatabase.org/cgi-bin/go.cgi?query=GO:0051241&auto_wild_cards=yes&view=query&action=query&search_constraint=terms"	GO:0051241_negative_regulation_of_multicellular_organismal_process) 69 1 7.884058 -0.921922 256 38.199157 101.57 164.940843 0.396758
=HYPERLINK("http://www.godatabase.org/cgi-bin/go.cgi?query=GO:0030163&auto_wild_cards=yes&view=query&action=query&search_constraint=terms"	GO:0030163_protein_catabolic_process) 330 2 3.296970 -0.916631 257 38.262244 101.65 165.037756 0.395525
=HYPERLINK("http://www.godatabase.org/cgi-bin/go.cgi?query=GO:0002694&auto_wild_cards=yes&view=query&action=query&search_constraint=terms"	GO:0002694_regulation_of_leukocyte_activation) 70 1 7.771429 -0.916041 260 38.527543 102.42 166.312457 0.393923
=HYPERLINK("http://www.godatabase.org/cgi-bin/go.cgi?query=GO:0009124&auto_wild_cards=yes&view=query&action=query&search_constraint=terms"	GO:0009124_nucleoside_monophosphate_biosynthetic_process) 70 1 7.771429 -0.916041 260 38.527543 102.42 166.312457 0.393923
=HYPERLINK("http://www.godatabase.org/cgi-bin/go.cgi?query=GO:0051170&auto_wild_cards=yes&view=query&action=query&search_constraint=terms"	GO:0051170_nuclear_import) 70 1 7.771429 -0.916041 260 38.527543 102.42 166.312457 0.393923
=HYPERLINK("http://www.godatabase.org/cgi-bin/go.cgi?query=GO:0006417&auto_wild_cards=yes&view=query&action=query&search_constraint=terms"	GO:0006417_regulation_of_translation) 71 1 7.661972 -0.910248 264 39.091454 103.3 167.508546 0.391288
=HYPERLINK("http://www.godatabase.org/cgi-bin/go.cgi?query=GO:0007050&auto_wild_cards=yes&view=query&action=query&search_constraint=terms"	GO:0007050_cell_cycle_arrest) 71 1 7.661972 -0.910248 264 39.091454 103.3 167.508546 0.391288
=HYPERLINK("http://www.godatabase.org/cgi-bin/go.cgi?query=GO:0032101&auto_wild_cards=yes&view=query&action=query&search_constraint=terms"	GO:0032101_regulation_of_response_to_external_stimulus) 71 1 7.661972 -0.910248 264 39.091454 103.3 167.508546 0.391288
=HYPERLINK("http://www.godatabase.org/cgi-bin/go.cgi?query=GO:0051223&auto_wild_cards=yes&view=query&action=query&search_constraint=terms"	GO:0051223_regulation_of_protein_transport) 71 1 7.661972 -0.910248 264 39.091454 103.3 167.508546 0.391288
=HYPERLINK("http://www.godatabase.org/cgi-bin/go.cgi?query=GO:0007187&auto_wild_cards=yes&view=query&action=query&search_constraint=terms"	GO:0007187_G-protein_signaling__coupled_to_cyclic_nucleotide_second_messenger) 73 1 7.452055 -0.898918 267 39.980870 104.68 169.379130 0.392060
=HYPERLINK("http://www.godatabase.org/cgi-bin/go.cgi?query=GO:0007596&auto_wild_cards=yes&view=query&action=query&search_constraint=terms"	GO:0007596_blood_coagulation) 73 1 7.452055 -0.898918 267 39.980870 104.68 169.379130 0.392060
=HYPERLINK("http://www.godatabase.org/cgi-bin/go.cgi?query=GO:0009894&auto_wild_cards=yes&view=query&action=query&search_constraint=terms"	GO:0009894_regulation_of_catabolic_process) 73 1 7.452055 -0.898918 267 39.980870 104.68 169.379130 0.392060
=HYPERLINK("http://www.godatabase.org/cgi-bin/go.cgi?query=GO:0050817&auto_wild_cards=yes&view=query&action=query&search_constraint=terms"	GO:0050817_coagulation) 74 1 7.351351 -0.893376 268 40.367215 105.55 170.732785 0.393843
=HYPERLINK("http://www.godatabase.org/cgi-bin/go.cgi?query=GO:0006869&auto_wild_cards=yes&view=query&action=query&search_constraint=terms"	GO:0006869_lipid_transport) 75 1 7.253333 -0.887914 270 40.756582 106.36 171.963418 0.393926
=HYPERLINK("http://www.godatabase.org/cgi-bin/go.cgi?query=GO:0070201&auto_wild_cards=yes&view=query&action=query&search_constraint=terms"	GO:0070201_regulation_of_establishment_of_protein_localization) 75 1 7.253333 -0.887914 270 40.756582 106.36 171.963418 0.393926
=HYPERLINK("http://www.godatabase.org/cgi-bin/go.cgi?query=GO:0034504&auto_wild_cards=yes&view=query&action=query&search_constraint=terms"	GO:0034504_protein_localization_in_nucleus) 76 1 7.157895 -0.882529 272 41.109072 107.45 173.790928 0.395037
=HYPERLINK("http://www.godatabase.org/cgi-bin/go.cgi?query=GO:0051101&auto_wild_cards=yes&view=query&action=query&search_constraint=terms"	GO:0051101_regulation_of_DNA_binding) 76 1 7.157895 -0.882529 272 41.109072 107.45 173.790928 0.395037
=HYPERLINK("http://www.godatabase.org/cgi-bin/go.cgi?query=GO:0009123&auto_wild_cards=yes&view=query&action=query&search_constraint=terms"	GO:0009123_nucleoside_monophosphate_metabolic_process) 77 1 7.064935 -0.877218 275 41.634592 108.31 174.985408 0.393855
=HYPERLINK("http://www.godatabase.org/cgi-bin/go.cgi?query=GO:0050865&auto_wild_cards=yes&view=query&action=query&search_constraint=terms"	GO:0050865_regulation_of_cell_activation) 77 1 7.064935 -0.877218 275 41.634592 108.31 174.985408 0.393855
=HYPERLINK("http://www.godatabase.org/cgi-bin/go.cgi?query=GO:0051129&auto_wild_cards=yes&view=query&action=query&search_constraint=terms"	GO:0051129_negative_regulation_of_cellular_component_organization) 77 1 7.064935 -0.877218 275 41.634592 108.31 174.985408 0.393855
=HYPERLINK("http://www.godatabase.org/cgi-bin/go.cgi?query=GO:0006164&auto_wild_cards=yes&view=query&action=query&search_constraint=terms"	GO:0006164_purine_nucleotide_biosynthetic_process) 79 1 6.886076 -0.866816 279 42.270382 109.61 176.949618 0.392867
=HYPERLINK("http://www.godatabase.org/cgi-bin/go.cgi?query=GO:0007599&auto_wild_cards=yes&view=query&action=query&search_constraint=terms"	GO:0007599_hemostasis) 79 1 6.886076 -0.866816 279 42.270382 109.61 176.949618 0.392867
=HYPERLINK("http://www.godatabase.org/cgi-bin/go.cgi?query=GO:0032880&auto_wild_cards=yes&view=query&action=query&search_constraint=terms"	GO:0032880_regulation_of_protein_localization) 79 1 6.886076 -0.866816 279 42.270382 109.61 176.949618 0.392867
=HYPERLINK("http://www.godatabase.org/cgi-bin/go.cgi?query=GO:0046942&auto_wild_cards=yes&view=query&action=query&search_constraint=terms"	GO:0046942_carboxylic_acid_transport) 79 1 6.886076 -0.866816 279 42.270382 109.61 176.949618 0.392867
=HYPERLINK("http://www.godatabase.org/cgi-bin/go.cgi?query=GO:0003008&auto_wild_cards=yes&view=query&action=query&search_constraint=terms"	GO:0003008_system_process) 710 3 2.298592 -0.865750 280 42.441060 109.86 177.278940 0.392357
=HYPERLINK("http://www.godatabase.org/cgi-bin/go.cgi?query=GO:0015849&auto_wild_cards=yes&view=query&action=query&search_constraint=terms"	GO:0015849_organic_acid_transport) 80 1 6.800000 -0.861719 281 42.581242 110.22 177.858758 0.392242
=HYPERLINK("http://www.godatabase.org/cgi-bin/go.cgi?query=GO:0048193&auto_wild_cards=yes&view=query&action=query&search_constraint=terms"	GO:0048193_Golgi_vesicle_transport) 82 1 6.634146 -0.851729 283 43.432522 111.74 180.047478 0.394841
=HYPERLINK("http://www.godatabase.org/cgi-bin/go.cgi?query=GO:0048514&auto_wild_cards=yes&view=query&action=query&search_constraint=terms"	GO:0048514_blood_vessel_morphogenesis) 82 1 6.634146 -0.851729 283 43.432522 111.74 180.047478 0.394841
=HYPERLINK("http://www.godatabase.org/cgi-bin/go.cgi?query=GO:0043123&auto_wild_cards=yes&view=query&action=query&search_constraint=terms"	GO:0043123_positive_regulation_of_I-kappaB_kinase_NF-kappaB_cascade) 84 1 6.476190 -0.841996 284 44.496304 113.39 182.283696 0.399261
=HYPERLINK("http://www.godatabase.org/cgi-bin/go.cgi?query=GO:0007243&auto_wild_cards=yes&view=query&action=query&search_constraint=terms"	GO:0007243_protein_kinase_cascade) 377 2 2.885942 -0.822100 285 45.905547 116.0 186.094453 0.407018
=HYPERLINK("http://www.godatabase.org/cgi-bin/go.cgi?query=GO:0009966&auto_wild_cards=yes&view=query&action=query&search_constraint=terms"	GO:0009966_regulation_of_signal_transduction) 378 2 2.878307 -0.820248 286 46.064879 116.28 186.495121 0.406573
=HYPERLINK("http://www.godatabase.org/cgi-bin/go.cgi?query=GO:0030334&auto_wild_cards=yes&view=query&action=query&search_constraint=terms"	GO:0030334_regulation_of_cell_migration) 89 1 6.112360 -0.818716 289 46.525699 117.25 187.974301 0.405709
=HYPERLINK("http://www.godatabase.org/cgi-bin/go.cgi?query=GO:0043405&auto_wild_cards=yes&view=query&action=query&search_constraint=terms"	GO:0043405_regulation_of_MAP_kinase_activity) 89 1 6.112360 -0.818716 289 46.525699 117.25 187.974301 0.405709
=HYPERLINK("http://www.godatabase.org/cgi-bin/go.cgi?query=GO:0051240&auto_wild_cards=yes&view=query&action=query&search_constraint=terms"	GO:0051240_positive_regulation_of_multicellular_organismal_process) 89 1 6.112360 -0.818716 289 46.525699 117.25 187.974301 0.405709
=HYPERLINK("http://www.godatabase.org/cgi-bin/go.cgi?query=GO:0009165&auto_wild_cards=yes&view=query&action=query&search_constraint=terms"	GO:0009165_nucleotide_biosynthetic_process) 90 1 6.044444 -0.814230 290 46.895813 117.79 188.684187 0.406172
=HYPERLINK("http://www.godatabase.org/cgi-bin/go.cgi?query=GO:0032269&auto_wild_cards=yes&view=query&action=query&search_constraint=terms"	GO:0032269_negative_regulation_of_cellular_protein_metabolic_process) 91 1 5.978022 -0.809797 291 47.107897 118.38 189.652103 0.406804
=HYPERLINK("http://www.godatabase.org/cgi-bin/go.cgi?query=GO:0017038&auto_wild_cards=yes&view=query&action=query&search_constraint=terms"	GO:0017038_protein_import) 93 1 5.849462 -0.801087 293 47.693283 119.38 191.066717 0.407440
=HYPERLINK("http://www.godatabase.org/cgi-bin/go.cgi?query=GO:0043122&auto_wild_cards=yes&view=query&action=query&search_constraint=terms"	GO:0043122_regulation_of_I-kappaB_kinase_NF-kappaB_cascade) 93 1 5.849462 -0.801087 293 47.693283 119.38 191.066717 0.407440
=HYPERLINK("http://www.godatabase.org/cgi-bin/go.cgi?query=GO:0033365&auto_wild_cards=yes&view=query&action=query&search_constraint=terms"	GO:0033365_protein_localization_in_organelle) 95 1 5.726316 -0.792577 295 48.060391 120.09 192.119609 0.407085
=HYPERLINK("http://www.godatabase.org/cgi-bin/go.cgi?query=GO:0050878&auto_wild_cards=yes&view=query&action=query&search_constraint=terms"	GO:0050878_regulation_of_body_fluid_levels) 95 1 5.726316 -0.792577 295 48.060391 120.09 192.119609 0.407085
=HYPERLINK("http://www.godatabase.org/cgi-bin/go.cgi?query=GO:0009059&auto_wild_cards=yes&view=query&action=query&search_constraint=terms"	GO:0009059_macromolecule_biosynthetic_process) 1626 5 1.672817 -0.790078 296 48.219392 120.37 192.520608 0.406655
=HYPERLINK("http://www.godatabase.org/cgi-bin/go.cgi?query=GO:0040012&auto_wild_cards=yes&view=query&action=query&search_constraint=terms"	GO:0040012_regulation_of_locomotion) 96 1 5.666667 -0.788395 297 48.647713 121.14 193.632287 0.407879
=HYPERLINK("http://www.godatabase.org/cgi-bin/go.cgi?query=GO:0051098&auto_wild_cards=yes&view=query&action=query&search_constraint=terms"	GO:0051098_regulation_of_binding) 97 1 5.608247 -0.784260 298 48.801537 121.6 194.398463 0.408054
=HYPERLINK("http://www.godatabase.org/cgi-bin/go.cgi?query=GO:0051270&auto_wild_cards=yes&view=query&action=query&search_constraint=terms"	GO:0051270_regulation_of_cell_motion) 98 1 5.551020 -0.780171 299 49.260610 122.37 195.479390 0.409264
=HYPERLINK("http://www.godatabase.org/cgi-bin/go.cgi?query=GO:0006163&auto_wild_cards=yes&view=query&action=query&search_constraint=terms"	GO:0006163_purine_nucleotide_metabolic_process) 99 1 5.494949 -0.776127 301 49.569366 122.87 196.170634 0.408206
=HYPERLINK("http://www.godatabase.org/cgi-bin/go.cgi?query=GO:0009968&auto_wild_cards=yes&view=query&action=query&search_constraint=terms"	GO:0009968_negative_regulation_of_signal_transduction) 99 1 5.494949 -0.776127 301 49.569366 122.87 196.170634 0.408206
=HYPERLINK("http://www.godatabase.org/cgi-bin/go.cgi?query=GO:0022603&auto_wild_cards=yes&view=query&action=query&search_constraint=terms"	GO:0022603_regulation_of_anatomical_structure_morphogenesis) 100 1 5.440000 -0.772127 303 50.114996 123.73 197.345004 0.408350
=HYPERLINK("http://www.godatabase.org/cgi-bin/go.cgi?query=GO:0055114&auto_wild_cards=yes&view=query&action=query&search_constraint=terms"	GO:0055114_oxidation_reduction) 100 1 5.440000 -0.772127 303 50.114996 123.73 197.345004 0.408350
=HYPERLINK("http://www.godatabase.org/cgi-bin/go.cgi?query=GO:0043623&auto_wild_cards=yes&view=query&action=query&search_constraint=terms"	GO:0043623_cellular_protein_complex_assembly) 101 1 5.386139 -0.768171 304 50.351671 124.2 198.048329 0.408553
=HYPERLINK("http://www.godatabase.org/cgi-bin/go.cgi?query=GO:0010648&auto_wild_cards=yes&view=query&action=query&search_constraint=terms"	GO:0010648_negative_regulation_of_cell_communication) 102 1 5.333333 -0.764257 305 50.452421 124.39 198.327579 0.407836
=HYPERLINK("http://www.godatabase.org/cgi-bin/go.cgi?query=GO:0042127&auto_wild_cards=yes&view=query&action=query&search_constraint=terms"	GO:0042127_regulation_of_cell_proliferation) 411 2 2.647202 -0.762359 306 50.661726 124.72 198.778274 0.407582
=HYPERLINK("http://www.godatabase.org/cgi-bin/go.cgi?query=GO:0001817&auto_wild_cards=yes&view=query&action=query&search_constraint=terms"	GO:0001817_regulation_of_cytokine_production) 103 1 5.281553 -0.760385 307 50.692019 124.93 199.167981 0.406938
=HYPERLINK("http://www.godatabase.org/cgi-bin/go.cgi?query=GO:0010605&auto_wild_cards=yes&view=query&action=query&search_constraint=terms"	GO:0010605_negative_regulation_of_macromolecule_metabolic_process) 413 2 2.634383 -0.759040 308 50.948682 125.23 199.511318 0.406591
=HYPERLINK("http://www.godatabase.org/cgi-bin/go.cgi?query=GO:0002684&auto_wild_cards=yes&view=query&action=query&search_constraint=terms"	GO:0002684_positive_regulation_of_immune_system_process) 106 1 5.132075 -0.749010 309 51.467854 125.93 200.392146 0.407540
=HYPERLINK("http://www.godatabase.org/cgi-bin/go.cgi?query=GO:0046907&auto_wild_cards=yes&view=query&action=query&search_constraint=terms"	GO:0046907_intracellular_transport) 420 2 2.590476 -0.747580 310 51.594332 126.08 200.565668 0.406710
=HYPERLINK("http://www.godatabase.org/cgi-bin/go.cgi?query=GO:0010646&auto_wild_cards=yes&view=query&action=query&search_constraint=terms"	GO:0010646_regulation_of_cell_communication) 423 2 2.572104 -0.742743 311 51.761679 126.29 200.818321 0.406077
=HYPERLINK("http://www.godatabase.org/cgi-bin/go.cgi?query=GO:0009790&auto_wild_cards=yes&view=query&action=query&search_constraint=terms"	GO:0009790_embryonic_development) 109 1 4.990826 -0.737983 312 52.864573 127.72 202.575427 0.409359
=HYPERLINK("http://www.godatabase.org/cgi-bin/go.cgi?query=GO:0043285&auto_wild_cards=yes&view=query&action=query&search_constraint=terms"	GO:0043285_biopolymer_catabolic_process) 426 2 2.553991 -0.737949 313 52.970859 127.84 202.709141 0.408435
=HYPERLINK("http://www.godatabase.org/cgi-bin/go.cgi?query=GO:0007265&auto_wild_cards=yes&view=query&action=query&search_constraint=terms"	GO:0007265_Ras_protein_signal_transduction) 110 1 4.945455 -0.734381 314 53.184591 128.25 203.315409 0.408439
=HYPERLINK("http://www.godatabase.org/cgi-bin/go.cgi?query=GO:0001816&auto_wild_cards=yes&view=query&action=query&search_constraint=terms"	GO:0001816_cytokine_production) 112 1 4.857143 -0.727284 315 53.718326 129.19 204.661674 0.410127
=HYPERLINK("http://www.godatabase.org/cgi-bin/go.cgi?query=GO:0007166&auto_wild_cards=yes&view=query&action=query&search_constraint=terms"	GO:0007166_cell_surface_receptor_linked_signal_transduction) 828 3 1.971014 -0.722117 316 53.962407 129.66 205.357593 0.410316
=HYPERLINK("http://www.godatabase.org/cgi-bin/go.cgi?query=GO:0048584&auto_wild_cards=yes&view=query&action=query&search_constraint=terms"	GO:0048584_positive_regulation_of_response_to_stimulus) 114 1 4.771930 -0.720326 317 54.119759 130.05 205.980241 0.410252
=HYPERLINK("http://www.godatabase.org/cgi-bin/go.cgi?query=GO:0009057&auto_wild_cards=yes&view=query&action=query&search_constraint=terms"	GO:0009057_macromolecule_catabolic_process) 439 2 2.478360 -0.717664 318 54.199345 130.27 206.340655 0.409654
=HYPERLINK("http://www.godatabase.org/cgi-bin/go.cgi?query=GO:0009892&auto_wild_cards=yes&view=query&action=query&search_constraint=terms"	GO:0009892_negative_regulation_of_metabolic_process) 440 2 2.472727 -0.716136 319 54.706309 131.0 207.293691 0.410658
=HYPERLINK("http://www.godatabase.org/cgi-bin/go.cgi?query=GO:0051050&auto_wild_cards=yes&view=query&action=query&search_constraint=terms"	GO:0051050_positive_regulation_of_transport) 116 1 4.689655 -0.713500 320 54.779494 131.39 208.000506 0.410594
=HYPERLINK("http://www.godatabase.org/cgi-bin/go.cgi?query=GO:0065008&auto_wild_cards=yes&view=query&action=query&search_constraint=terms"	GO:0065008_regulation_of_biological_quality) 848 3 1.924528 -0.700627 321 55.501777 132.7 209.898223 0.413396
=HYPERLINK("http://www.godatabase.org/cgi-bin/go.cgi?query=GO:0006913&auto_wild_cards=yes&view=query&action=query&search_constraint=terms"	GO:0006913_nucleocytoplasmic_transport) 121 1 4.495868 -0.696991 322 55.650709 133.06 210.469291 0.413230
=HYPERLINK("http://www.godatabase.org/cgi-bin/go.cgi?query=GO:0007242&auto_wild_cards=yes&view=query&action=query&search_constraint=terms"	GO:0007242_intracellular_signaling_cascade) 853 3 1.913247 -0.695369 323 55.708809 133.18 210.651191 0.412322
=HYPERLINK("http://www.godatabase.org/cgi-bin/go.cgi?query=GO:0033674&auto_wild_cards=yes&view=query&action=query&search_constraint=terms"	GO:0033674_positive_regulation_of_kinase_activity) 122 1 4.459016 -0.693780 327 56.027784 134.06 212.092216 0.409969
=HYPERLINK("http://www.godatabase.org/cgi-bin/go.cgi?query=GO:0045860&auto_wild_cards=yes&view=query&action=query&search_constraint=terms"	GO:0045860_positive_regulation_of_protein_kinase_activity) 122 1 4.459016 -0.693780 327 56.027784 134.06 212.092216 0.409969
=HYPERLINK("http://www.godatabase.org/cgi-bin/go.cgi?query=GO:0051169&auto_wild_cards=yes&view=query&action=query&search_constraint=terms"	GO:0051169_nuclear_transport) 122 1 4.459016 -0.693780 327 56.027784 134.06 212.092216 0.409969
=HYPERLINK("http://www.godatabase.org/cgi-bin/go.cgi?query=GO:0060341&auto_wild_cards=yes&view=query&action=query&search_constraint=terms"	GO:0060341_regulation_of_cellular_localization) 122 1 4.459016 -0.693780 327 56.027784 134.06 212.092216 0.409969
=HYPERLINK("http://www.godatabase.org/cgi-bin/go.cgi?query=GO:0007517&auto_wild_cards=yes&view=query&action=query&search_constraint=terms"	GO:0007517_muscle_organ_development) 123 1 4.422764 -0.690598 328 56.389640 134.52 212.650360 0.410122
=HYPERLINK("http://www.godatabase.org/cgi-bin/go.cgi?query=GO:0006897&auto_wild_cards=yes&view=query&action=query&search_constraint=terms"	GO:0006897_endocytosis) 124 1 4.387097 -0.687445 330 56.935620 135.2 213.464380 0.409697
=HYPERLINK("http://www.godatabase.org/cgi-bin/go.cgi?query=GO:0010324&auto_wild_cards=yes&view=query&action=query&search_constraint=terms"	GO:0010324_membrane_invagination) 124 1 4.387097 -0.687445 330 56.935620 135.2 213.464380 0.409697
=HYPERLINK("http://www.godatabase.org/cgi-bin/go.cgi?query=GO:0006935&auto_wild_cards=yes&view=query&action=query&search_constraint=terms"	GO:0006935_chemotaxis) 125 1 4.352000 -0.684319 332 57.367661 135.94 214.512339 0.409458
=HYPERLINK("http://www.godatabase.org/cgi-bin/go.cgi?query=GO:0042330&auto_wild_cards=yes&view=query&action=query&search_constraint=terms"	GO:0042330_taxis) 125 1 4.352000 -0.684319 332 57.367661 135.94 214.512339 0.409458
=HYPERLINK("http://www.godatabase.org/cgi-bin/go.cgi?query=GO:0009605&auto_wild_cards=yes&view=query&action=query&search_constraint=terms"	GO:0009605_response_to_external_stimulus) 464 2 2.344828 -0.680747 333 57.417477 136.1 214.782523 0.408709
=HYPERLINK("http://www.godatabase.org/cgi-bin/go.cgi?query=GO:0050877&auto_wild_cards=yes&view=query&action=query&search_constraint=terms"	GO:0050877_neurological_system_process) 468 2 2.324786 -0.675080 334 57.868391 136.78 215.691609 0.409521
=HYPERLINK("http://www.godatabase.org/cgi-bin/go.cgi?query=GO:0009987&auto_wild_cards=yes&view=query&action=query&search_constraint=terms"	GO:0009987_cellular_process) 6671 14 1.141658 -0.674738 335 57.932559 136.91 215.887441 0.408687
=HYPERLINK("http://www.godatabase.org/cgi-bin/go.cgi?query=GO:0009725&auto_wild_cards=yes&view=query&action=query&search_constraint=terms"	GO:0009725_response_to_hormone_stimulus) 129 1 4.217054 -0.672091 338 58.680052 137.84 216.999948 0.407811
=HYPERLINK("http://www.godatabase.org/cgi-bin/go.cgi?query=GO:0010740&auto_wild_cards=yes&view=query&action=query&search_constraint=terms"	GO:0010740_positive_regulation_of_protein_kinase_cascade) 129 1 4.217054 -0.672091 338 58.680052 137.84 216.999948 0.407811
=HYPERLINK("http://www.godatabase.org/cgi-bin/go.cgi?query=GO:0051347&auto_wild_cards=yes&view=query&action=query&search_constraint=terms"	GO:0051347_positive_regulation_of_transferase_activity) 129 1 4.217054 -0.672091 338 58.680052 137.84 216.999948 0.407811
=HYPERLINK("http://www.godatabase.org/cgi-bin/go.cgi?query=GO:0032270&auto_wild_cards=yes&view=query&action=query&search_constraint=terms"	GO:0032270_positive_regulation_of_cellular_protein_metabolic_process) 131 1 4.152672 -0.666135 339 59.996156 139.82 219.643844 0.412448
=HYPERLINK("http://www.godatabase.org/cgi-bin/go.cgi?query=GO:0022607&auto_wild_cards=yes&view=query&action=query&search_constraint=terms"	GO:0022607_cellular_component_assembly) 478 2 2.276151 -0.661187 340 60.668620 141.01 221.351380 0.414735
=HYPERLINK("http://www.godatabase.org/cgi-bin/go.cgi?query=GO:0003013&auto_wild_cards=yes&view=query&action=query&search_constraint=terms"	GO:0003013_circulatory_system_process) 133 1 4.090226 -0.660280 342 61.184028 141.76 222.335972 0.414503
=HYPERLINK("http://www.godatabase.org/cgi-bin/go.cgi?query=GO:0008015&auto_wild_cards=yes&view=query&action=query&search_constraint=terms"	GO:0008015_blood_circulation) 133 1 4.090226 -0.660280 342 61.184028 141.76 222.335972 0.414503
=HYPERLINK("http://www.godatabase.org/cgi-bin/go.cgi?query=GO:0007249&auto_wild_cards=yes&view=query&action=query&search_constraint=terms"	GO:0007249_I-kappaB_kinase_NF-kappaB_cascade) 134 1 4.059701 -0.657389 343 61.831165 142.44 223.048835 0.415277
=HYPERLINK("http://www.godatabase.org/cgi-bin/go.cgi?query=GO:0007264&auto_wild_cards=yes&view=query&action=query&search_constraint=terms"	GO:0007264_small_GTPase_mediated_signal_transduction) 135 1 4.029630 -0.654523 346 62.562611 143.49 224.417389 0.414711
=HYPERLINK("http://www.godatabase.org/cgi-bin/go.cgi?query=GO:0009719&auto_wild_cards=yes&view=query&action=query&search_constraint=terms"	GO:0009719_response_to_endogenous_stimulus) 135 1 4.029630 -0.654523 346 62.562611 143.49 224.417389 0.414711
=HYPERLINK("http://www.godatabase.org/cgi-bin/go.cgi?query=GO:0051247&auto_wild_cards=yes&view=query&action=query&search_constraint=terms"	GO:0051247_positive_regulation_of_protein_metabolic_process) 135 1 4.029630 -0.654523 346 62.562611 143.49 224.417389 0.414711
=HYPERLINK("http://www.godatabase.org/cgi-bin/go.cgi?query=GO:0009628&auto_wild_cards=yes&view=query&action=query&search_constraint=terms"	GO:0009628_response_to_abiotic_stimulus) 140 1 3.885714 -0.640539 347 63.686470 145.12 226.553530 0.418213
=HYPERLINK("http://www.godatabase.org/cgi-bin/go.cgi?query=GO:0007626&auto_wild_cards=yes&view=query&action=query&search_constraint=terms"	GO:0007626_locomotory_behavior) 142 1 3.830986 -0.635102 348 64.636457 146.54 228.443543 0.421092
=HYPERLINK("http://www.godatabase.org/cgi-bin/go.cgi?query=GO:0000165&auto_wild_cards=yes&view=query&action=query&search_constraint=terms"	GO:0000165_MAPKKK_cascade) 143 1 3.804196 -0.632416 349 64.800749 146.78 228.759251 0.420573
=HYPERLINK("http://www.godatabase.org/cgi-bin/go.cgi?query=GO:0031399&auto_wild_cards=yes&view=query&action=query&search_constraint=terms"	GO:0031399_regulation_of_protein_modification_process) 144 1 3.777778 -0.629751 350 65.370046 147.63 229.889954 0.421800
=HYPERLINK("http://www.godatabase.org/cgi-bin/go.cgi?query=GO:0006605&auto_wild_cards=yes&view=query&action=query&search_constraint=terms"	GO:0006605_protein_targeting) 145 1 3.751724 -0.627107 352 65.985455 148.49 230.994545 0.421847
=HYPERLINK("http://www.godatabase.org/cgi-bin/go.cgi?query=GO:0030036&auto_wild_cards=yes&view=query&action=query&search_constraint=terms"	GO:0030036_actin_cytoskeleton_organization) 145 1 3.751724 -0.627107 352 65.985455 148.49 230.994545 0.421847
=HYPERLINK("http://www.godatabase.org/cgi-bin/go.cgi?query=GO:0006753&auto_wild_cards=yes&view=query&action=query&search_constraint=terms"	GO:0006753_nucleoside_phosphate_metabolic_process) 146 1 3.726027 -0.624484 354 66.842838 149.58 232.317162 0.422542
=HYPERLINK("http://www.godatabase.org/cgi-bin/go.cgi?query=GO:0009117&auto_wild_cards=yes&view=query&action=query&search_constraint=terms"	GO:0009117_nucleotide_metabolic_process) 146 1 3.726027 -0.624484 354 66.842838 149.58 232.317162 0.422542
=HYPERLINK("http://www.godatabase.org/cgi-bin/go.cgi?query=GO:0048523&auto_wild_cards=yes&view=query&action=query&search_constraint=terms"	GO:0048523_negative_regulation_of_cellular_process) 925 3 1.764324 -0.624363 355 66.884923 149.69 232.495077 0.421662
=HYPERLINK("http://www.godatabase.org/cgi-bin/go.cgi?query=GO:0080134&auto_wild_cards=yes&view=query&action=query&search_constraint=terms"	GO:0080134_regulation_of_response_to_stress) 147 1 3.700680 -0.621881 356 67.503931 150.7 233.896069 0.423315
=HYPERLINK("http://www.godatabase.org/cgi-bin/go.cgi?query=GO:0044267&auto_wild_cards=yes&view=query&action=query&search_constraint=terms"	GO:0044267_cellular_protein_metabolic_process) 1382 4 1.574530 -0.618674 357 67.582797 150.82 234.057203 0.422465
=HYPERLINK("http://www.godatabase.org/cgi-bin/go.cgi?query=GO:0045321&auto_wild_cards=yes&view=query&action=query&search_constraint=terms"	GO:0045321_leukocyte_activation) 150 1 3.626667 -0.614190 358 67.805737 151.29 234.774263 0.422598
=HYPERLINK("http://www.godatabase.org/cgi-bin/go.cgi?query=GO:0006916&auto_wild_cards=yes&view=query&action=query&search_constraint=terms"	GO:0006916_anti-apoptosis) 155 1 3.509677 -0.601754 359 68.742214 152.53 236.317786 0.424875
=HYPERLINK("http://www.godatabase.org/cgi-bin/go.cgi?query=GO:0050790&auto_wild_cards=yes&view=query&action=query&search_constraint=terms"	GO:0050790_regulation_of_catalytic_activity) 525 2 2.072381 -0.600697 360 68.856685 152.78 236.703315 0.424389
=HYPERLINK("http://www.godatabase.org/cgi-bin/go.cgi?query=GO:0016337&auto_wild_cards=yes&view=query&action=query&search_constraint=terms"	GO:0016337_cell-cell_adhesion) 156 1 3.487179 -0.599322 361 69.134767 153.17 237.205233 0.424294
=HYPERLINK("http://www.godatabase.org/cgi-bin/go.cgi?query=GO:0070887&auto_wild_cards=yes&view=query&action=query&search_constraint=terms"	GO:0070887_cellular_response_to_chemical_stimulus) 157 1 3.464968 -0.596908 362 69.424990 153.68 237.935010 0.424530
=HYPERLINK("http://www.godatabase.org/cgi-bin/go.cgi?query=GO:0030029&auto_wild_cards=yes&view=query&action=query&search_constraint=terms"	GO:0030029_actin_filament-based_process) 165 1 3.296970 -0.578205 363 70.592443 155.31 240.027557 0.427851
=HYPERLINK("http://www.godatabase.org/cgi-bin/go.cgi?query=GO:0055086&auto_wild_cards=yes&view=query&action=query&search_constraint=terms"	GO:0055086_nucleobase__nucleoside_and_nucleotide_metabolic_process) 167 1 3.257485 -0.573692 364 70.829481 155.73 240.630519 0.427830
=HYPERLINK("http://www.godatabase.org/cgi-bin/go.cgi?query=GO:0046483&auto_wild_cards=yes&view=query&action=query&search_constraint=terms"	GO:0046483_heterocycle_metabolic_process) 173 1 3.144509 -0.560519 365 72.133339 157.43 242.726661 0.431315
=HYPERLINK("http://www.godatabase.org/cgi-bin/go.cgi?query=GO:0044085&auto_wild_cards=yes&view=query&action=query&search_constraint=terms"	GO:0044085_cellular_component_biogenesis) 560 2 1.942857 -0.560215 366 72.391079 157.79 243.188921 0.431120
=HYPERLINK("http://www.godatabase.org/cgi-bin/go.cgi?query=GO:0001775&auto_wild_cards=yes&view=query&action=query&search_constraint=terms"	GO:0001775_cell_activation) 175 1 3.108571 -0.556245 367 72.888661 158.7 244.511339 0.432425
=HYPERLINK("http://www.godatabase.org/cgi-bin/go.cgi?query=GO:0051649&auto_wild_cards=yes&view=query&action=query&search_constraint=terms"	GO:0051649_establishment_of_localization_in_cell) 573 2 1.898778 -0.546056 368 74.295541 161.14 247.984459 0.437880
=HYPERLINK("http://www.godatabase.org/cgi-bin/go.cgi?query=GO:0006954&auto_wild_cards=yes&view=query&action=query&search_constraint=terms"	GO:0006954_inflammatory_response) 182 1 2.989011 -0.541723 369 75.067257 162.16 249.252743 0.439458
=HYPERLINK("http://www.godatabase.org/cgi-bin/go.cgi?query=GO:0010627&auto_wild_cards=yes&view=query&action=query&search_constraint=terms"	GO:0010627_regulation_of_protein_kinase_cascade) 184 1 2.956522 -0.537694 370 75.258017 162.43 249.601983 0.439000
=HYPERLINK("http://www.godatabase.org/cgi-bin/go.cgi?query=GO:0009058&auto_wild_cards=yes&view=query&action=query&search_constraint=terms"	GO:0009058_biosynthetic_process) 1988 5 1.368209 -0.533817 371 75.636288 162.95 250.263712 0.439218
=HYPERLINK("http://www.godatabase.org/cgi-bin/go.cgi?query=GO:0034622&auto_wild_cards=yes&view=query&action=query&search_constraint=terms"	GO:0034622_cellular_macromolecular_complex_assembly) 186 1 2.924731 -0.533715 372 76.025882 163.43 250.834118 0.439328
=HYPERLINK("http://www.godatabase.org/cgi-bin/go.cgi?query=GO:0008219&auto_wild_cards=yes&view=query&action=query&search_constraint=terms"	GO:0008219_cell_death) 585 2 1.859829 -0.533379 374 76.353545 164.03 251.706455 0.438583
=HYPERLINK("http://www.godatabase.org/cgi-bin/go.cgi?query=GO:0016265&auto_wild_cards=yes&view=query&action=query&search_constraint=terms"	GO:0016265_death) 585 2 1.859829 -0.533379 374 76.353545 164.03 251.706455 0.438583
=HYPERLINK("http://www.godatabase.org/cgi-bin/go.cgi?query=GO:0043283&auto_wild_cards=yes&view=query&action=query&search_constraint=terms"	GO:0043283_biopolymer_metabolic_process) 3027 7 1.258011 -0.518678 375 77.819103 165.81 253.800897 0.442160
=HYPERLINK("http://www.godatabase.org/cgi-bin/go.cgi?query=GO:0010556&auto_wild_cards=yes&view=query&action=query&search_constraint=terms"	GO:0010556_regulation_of_macromolecule_biosynthetic_process) 1055 3 1.546919 -0.515364 376 78.179689 166.41 254.640311 0.442580
=HYPERLINK("http://www.godatabase.org/cgi-bin/go.cgi?query=GO:0002682&auto_wild_cards=yes&view=query&action=query&search_constraint=terms"	GO:0002682_regulation_of_immune_system_process) 196 1 2.775510 -0.514549 378 78.803536 167.21 255.616464 0.442354
=HYPERLINK("http://www.godatabase.org/cgi-bin/go.cgi?query=GO:0043086&auto_wild_cards=yes&view=query&action=query&search_constraint=terms"	GO:0043086_negative_regulation_of_catalytic_activity) 196 1 2.775510 -0.514549 378 78.803536 167.21 255.616464 0.442354
=HYPERLINK("http://www.godatabase.org/cgi-bin/go.cgi?query=GO:0065009&auto_wild_cards=yes&view=query&action=query&search_constraint=terms"	GO:0065009_regulation_of_molecular_function) 606 2 1.795380 -0.512053 379 79.102696 167.86 256.617304 0.442902
=HYPERLINK("http://www.godatabase.org/cgi-bin/go.cgi?query=GO:0010468&auto_wild_cards=yes&view=query&action=query&search_constraint=terms"	GO:0010468_regulation_of_gene_expression) 1067 3 1.529522 -0.506374 380 79.885725 168.67 257.454275 0.443868
=HYPERLINK("http://www.godatabase.org/cgi-bin/go.cgi?query=GO:0008152&auto_wild_cards=yes&view=query&action=query&search_constraint=terms"	GO:0008152_metabolic_process) 4111 9 1.190951 -0.503097 381 80.647347 169.47 258.292653 0.444803
=HYPERLINK("http://www.godatabase.org/cgi-bin/go.cgi?query=GO:0051641&auto_wild_cards=yes&view=query&action=query&search_constraint=terms"	GO:0051641_cellular_localization) 617 2 1.763371 -0.501296 382 80.791613 169.69 258.588387 0.444215
=HYPERLINK("http://www.godatabase.org/cgi-bin/go.cgi?query=GO:0006886&auto_wild_cards=yes&view=query&action=query&search_constraint=terms"	GO:0006886_intracellular_protein_transport) 204 1 2.666667 -0.500031 383 80.967506 169.89 258.812494 0.443577
=HYPERLINK("http://www.godatabase.org/cgi-bin/go.cgi?query=GO:0051179&auto_wild_cards=yes&view=query&action=query&search_constraint=terms"	GO:0051179_localization) 1561 4 1.393978 -0.495756 384 81.468468 170.74 260.011532 0.444635
=HYPERLINK("http://www.godatabase.org/cgi-bin/go.cgi?query=GO:0043066&auto_wild_cards=yes&view=query&action=query&search_constraint=terms"	GO:0043066_negative_regulation_of_apoptosis) 207 1 2.628019 -0.494760 385 81.970935 171.31 260.649065 0.444961
=HYPERLINK("http://www.godatabase.org/cgi-bin/go.cgi?query=GO:0043069&auto_wild_cards=yes&view=query&action=query&search_constraint=terms"	GO:0043069_negative_regulation_of_programmed_cell_death) 209 1 2.602871 -0.491297 387 82.840743 172.51 262.179257 0.445762
=HYPERLINK("http://www.godatabase.org/cgi-bin/go.cgi?query=GO:0060548&auto_wild_cards=yes&view=query&action=query&search_constraint=terms"	GO:0060548_negative_regulation_of_cell_death) 209 1 2.602871 -0.491297 387 82.840743 172.51 262.179257 0.445762
=HYPERLINK("http://www.godatabase.org/cgi-bin/go.cgi?query=GO:0009056&auto_wild_cards=yes&view=query&action=query&search_constraint=terms"	GO:0009056_catabolic_process) 633 2 1.718799 -0.486133 388 83.580948 173.61 263.639052 0.447448
=HYPERLINK("http://www.godatabase.org/cgi-bin/go.cgi?query=GO:0045859&auto_wild_cards=yes&view=query&action=query&search_constraint=terms"	GO:0045859_regulation_of_protein_kinase_activity) 213 1 2.553991 -0.484488 389 84.097226 174.35 264.602774 0.448201
=HYPERLINK("http://www.godatabase.org/cgi-bin/go.cgi?query=GO:0007610&auto_wild_cards=yes&view=query&action=query&search_constraint=terms"	GO:0007610_behavior) 214 1 2.542056 -0.482810 390 84.382566 174.65 264.917434 0.447821
=HYPERLINK("http://www.godatabase.org/cgi-bin/go.cgi?query=GO:0043549&auto_wild_cards=yes&view=query&action=query&search_constraint=terms"	GO:0043549_regulation_of_kinase_activity) 217 1 2.506912 -0.477831 391 84.997006 175.43 265.862994 0.448670
=HYPERLINK("http://www.godatabase.org/cgi-bin/go.cgi?query=GO:0031326&auto_wild_cards=yes&view=query&action=query&search_constraint=terms"	GO:0031326_regulation_of_cellular_biosynthetic_process) 1125 3 1.450667 -0.465157 392 85.942342 176.86 267.777658 0.451173
=HYPERLINK("http://www.godatabase.org/cgi-bin/go.cgi?query=GO:0034621&auto_wild_cards=yes&view=query&action=query&search_constraint=terms"	GO:0034621_cellular_macromolecular_complex_subunit_organization) 227 1 2.396476 -0.461817 394 86.879208 178.31 269.740792 0.452563
=HYPERLINK("http://www.godatabase.org/cgi-bin/go.cgi?query=GO:0051338&auto_wild_cards=yes&view=query&action=query&search_constraint=terms"	GO:0051338_regulation_of_transferase_activity) 227 1 2.396476 -0.461817 394 86.879208 178.31 269.740792 0.452563
=HYPERLINK("http://www.godatabase.org/cgi-bin/go.cgi?query=GO:0034613&auto_wild_cards=yes&view=query&action=query&search_constraint=terms"	GO:0034613_cellular_protein_localization) 228 1 2.385965 -0.460262 395 87.073828 178.53 269.986172 0.451975
=HYPERLINK("http://www.godatabase.org/cgi-bin/go.cgi?query=GO:0070727&auto_wild_cards=yes&view=query&action=query&search_constraint=terms"	GO:0070727_cellular_macromolecule_localization) 229 1 2.375546 -0.458716 396 87.247038 178.74 270.232962 0.451364
=HYPERLINK("http://www.godatabase.org/cgi-bin/go.cgi?query=GO:0009889&auto_wild_cards=yes&view=query&action=query&search_constraint=terms"	GO:0009889_regulation_of_biosynthetic_process) 1135 3 1.437885 -0.458406 397 87.389515 178.94 270.490485 0.450730
=HYPERLINK("http://www.godatabase.org/cgi-bin/go.cgi?query=GO:0006412&auto_wild_cards=yes&view=query&action=query&search_constraint=terms"	GO:0006412_translation) 233 1 2.334764 -0.452614 399 88.560508 180.61 272.659492 0.452657
=HYPERLINK("http://www.godatabase.org/cgi-bin/go.cgi?query=GO:0044092&auto_wild_cards=yes&view=query&action=query&search_constraint=terms"	GO:0044092_negative_regulation_of_molecular_function) 233 1 2.334764 -0.452614 399 88.560508 180.61 272.659492 0.452657
=HYPERLINK("http://www.godatabase.org/cgi-bin/go.cgi?query=GO:0051128&auto_wild_cards=yes&view=query&action=query&search_constraint=terms"	GO:0051128_regulation_of_cellular_component_organization) 237 1 2.295359 -0.446638 400 88.997232 181.25 273.502768 0.453125
=HYPERLINK("http://www.godatabase.org/cgi-bin/go.cgi?query=GO:0048583&auto_wild_cards=yes&view=query&action=query&search_constraint=terms"	GO:0048583_regulation_of_response_to_stimulus) 241 1 2.257261 -0.440784 401 89.416950 181.86 274.303050 0.453516
=HYPERLINK("http://www.godatabase.org/cgi-bin/go.cgi?query=GO:0048468&auto_wild_cards=yes&view=query&action=query&search_constraint=terms"	GO:0048468_cell_development) 251 1 2.167331 -0.426659 402 91.687015 185.0 278.312985 0.460199
=HYPERLINK("http://www.godatabase.org/cgi-bin/go.cgi?query=GO:0006461&auto_wild_cards=yes&view=query&action=query&search_constraint=terms"	GO:0006461_protein_complex_assembly) 273 1 1.992674 -0.397910 404 94.463281 188.55 282.636719 0.466708
=HYPERLINK("http://www.godatabase.org/cgi-bin/go.cgi?query=GO:0070271&auto_wild_cards=yes&view=query&action=query&search_constraint=terms"	GO:0070271_protein_complex_biogenesis) 273 1 1.992674 -0.397910 404 94.463281 188.55 282.636719 0.466708
=HYPERLINK("http://www.godatabase.org/cgi-bin/go.cgi?query=GO:0015031&auto_wild_cards=yes&view=query&action=query&search_constraint=terms"	GO:0015031_protein_transport) 274 1 1.985401 -0.396673 405 94.891677 189.06 283.228323 0.466815
=HYPERLINK("http://www.godatabase.org/cgi-bin/go.cgi?query=GO:0007010&auto_wild_cards=yes&view=query&action=query&search_constraint=terms"	GO:0007010_cytoskeleton_organization) 275 1 1.978182 -0.395442 406 95.161190 189.39 283.618810 0.466478
=HYPERLINK("http://www.godatabase.org/cgi-bin/go.cgi?query=GO:0010033&auto_wild_cards=yes&view=query&action=query&search_constraint=terms"	GO:0010033_response_to_organic_substance) 276 1 1.971014 -0.394216 407 95.441659 189.72 283.998341 0.466143
=HYPERLINK("http://www.godatabase.org/cgi-bin/go.cgi?query=GO:0006810&auto_wild_cards=yes&view=query&action=query&search_constraint=terms"	GO:0006810_transport) 1243 3 1.312953 -0.391504 408 96.265012 190.98 285.694988 0.468088
=HYPERLINK("http://www.godatabase.org/cgi-bin/go.cgi?query=GO:0045184&auto_wild_cards=yes&view=query&action=query&search_constraint=terms"	GO:0045184_establishment_of_protein_localization) 279 1 1.949821 -0.390573 409 96.729982 191.55 286.370018 0.468337
=HYPERLINK("http://www.godatabase.org/cgi-bin/go.cgi?query=GO:0042325&auto_wild_cards=yes&view=query&action=query&search_constraint=terms"	GO:0042325_regulation_of_phosphorylation) 285 1 1.908772 -0.383433 410 97.148896 192.04 286.931104 0.468390
=HYPERLINK("http://www.godatabase.org/cgi-bin/go.cgi?query=GO:0032268&auto_wild_cards=yes&view=query&action=query&search_constraint=terms"	GO:0032268_regulation_of_cellular_protein_metabolic_process) 286 1 1.902098 -0.382262 411 97.806266 192.9 287.993734 0.469343
=HYPERLINK("http://www.godatabase.org/cgi-bin/go.cgi?query=GO:0051234&auto_wild_cards=yes&view=query&action=query&search_constraint=terms"	GO:0051234_establishment_of_localization) 1260 3 1.295238 -0.381898 412 98.049189 193.2 288.350811 0.468932
=HYPERLINK("http://www.godatabase.org/cgi-bin/go.cgi?query=GO:0051093&auto_wild_cards=yes&view=query&action=query&search_constraint=terms"	GO:0051093_negative_regulation_of_developmental_process) 290 1 1.875862 -0.377628 413 99.562440 194.92 290.277560 0.471961
=HYPERLINK("http://www.godatabase.org/cgi-bin/go.cgi?query=GO:0034960&auto_wild_cards=yes&view=query&action=query&search_constraint=terms"	GO:0034960_cellular_biopolymer_metabolic_process) 2820 6 1.157447 -0.375419 414 99.933277 195.35 290.766723 0.471860
=HYPERLINK("http://www.godatabase.org/cgi-bin/go.cgi?query=GO:0019220&auto_wild_cards=yes&view=query&action=query&search_constraint=terms"	GO:0019220_regulation_of_phosphate_metabolic_process) 297 1 1.831650 -0.369714 416 101.439141 197.49 293.540859 0.474736
=HYPERLINK("http://www.godatabase.org/cgi-bin/go.cgi?query=GO:0051174&auto_wild_cards=yes&view=query&action=query&search_constraint=terms"	GO:0051174_regulation_of_phosphorus_metabolic_process) 297 1 1.831650 -0.369714 416 101.439141 197.49 293.540859 0.474736
=HYPERLINK("http://www.godatabase.org/cgi-bin/go.cgi?query=GO:0080090&auto_wild_cards=yes&view=query&action=query&search_constraint=terms"	GO:0080090_regulation_of_primary_metabolic_process) 1311 3 1.244851 -0.354446 417 103.475101 200.19 296.904899 0.480072
=HYPERLINK("http://www.godatabase.org/cgi-bin/go.cgi?query=GO:0006508&auto_wild_cards=yes&view=query&action=query&search_constraint=terms"	GO:0006508_proteolysis) 313 1 1.738019 -0.352497 418 103.770945 200.49 297.209055 0.479641
=HYPERLINK("http://www.godatabase.org/cgi-bin/go.cgi?query=GO:0044260&auto_wild_cards=yes&view=query&action=query&search_constraint=terms"	GO:0044260_cellular_macromolecule_metabolic_process) 2883 6 1.132154 -0.350156 419 103.911116 200.65 297.388884 0.478878
=HYPERLINK("http://www.godatabase.org/cgi-bin/go.cgi?query=GO:0060255&auto_wild_cards=yes&view=query&action=query&search_constraint=terms"	GO:0060255_regulation_of_macromolecule_metabolic_process) 1328 3 1.228916 -0.345730 420 104.764566 201.74 298.715434 0.480333
=HYPERLINK("http://www.godatabase.org/cgi-bin/go.cgi?query=GO:0010557&auto_wild_cards=yes&view=query&action=query&search_constraint=terms"	GO:0010557_positive_regulation_of_macromolecule_biosynthetic_process) 334 1 1.628743 -0.331574 421 106.356334 203.84 301.323666 0.484181
=HYPERLINK("http://www.godatabase.org/cgi-bin/go.cgi?query=GO:0008104&auto_wild_cards=yes&view=query&action=query&search_constraint=terms"	GO:0008104_protein_localization) 339 1 1.604720 -0.326849 422 106.816654 204.51 302.203346 0.484621
=HYPERLINK("http://www.godatabase.org/cgi-bin/go.cgi?query=GO:0051094&auto_wild_cards=yes&view=query&action=query&search_constraint=terms"	GO:0051094_positive_regulation_of_developmental_process) 340 1 1.600000 -0.325915 423 107.594041 205.46 303.325959 0.485721
=HYPERLINK("http://www.godatabase.org/cgi-bin/go.cgi?query=GO:0033554&auto_wild_cards=yes&view=query&action=query&search_constraint=terms"	GO:0033554_cellular_response_to_stress) 341 1 1.595308 -0.324984 424 107.892705 205.8 303.707295 0.485377
=HYPERLINK("http://www.godatabase.org/cgi-bin/go.cgi?query=GO:0006357&auto_wild_cards=yes&view=query&action=query&search_constraint=terms"	GO:0006357_regulation_of_transcription_from_RNA_polymerase_II_promoter) 351 1 1.549858 -0.315878 425 108.863413 206.91 304.956587 0.486847
=HYPERLINK("http://www.godatabase.org/cgi-bin/go.cgi?query=GO:0031328&auto_wild_cards=yes&view=query&action=query&search_constraint=terms"	GO:0031328_positive_regulation_of_cellular_biosynthetic_process) 352 1 1.545455 -0.314987 426 109.074500 207.23 305.385500 0.486455
=HYPERLINK("http://www.godatabase.org/cgi-bin/go.cgi?query=GO:0043085&auto_wild_cards=yes&view=query&action=query&search_constraint=terms"	GO:0043085_positive_regulation_of_catalytic_activity) 354 1 1.536723 -0.313215 427 109.568976 207.76 305.951024 0.486557
=HYPERLINK("http://www.godatabase.org/cgi-bin/go.cgi?query=GO:0009891&auto_wild_cards=yes&view=query&action=query&search_constraint=terms"	GO:0009891_positive_regulation_of_biosynthetic_process) 359 1 1.515320 -0.308842 428 109.938263 208.26 306.581737 0.486589
=HYPERLINK("http://www.godatabase.org/cgi-bin/go.cgi?query=GO:0007186&auto_wild_cards=yes&view=query&action=query&search_constraint=terms"	GO:0007186_G-protein_coupled_receptor_protein_signaling_pathway) 363 1 1.498623 -0.305404 429 110.787375 209.3 307.812625 0.487879
=HYPERLINK("http://www.godatabase.org/cgi-bin/go.cgi?query=GO:0065003&auto_wild_cards=yes&view=query&action=query&search_constraint=terms"	GO:0065003_macromolecular_complex_assembly) 366 1 1.486339 -0.302859 430 111.680739 210.31 308.939261 0.489093
=HYPERLINK("http://www.godatabase.org/cgi-bin/go.cgi?query=GO:0006952&auto_wild_cards=yes&view=query&action=query&search_constraint=terms"	GO:0006952_defense_response) 369 1 1.474255 -0.300342 431 112.423553 211.13 309.836447 0.489861
=HYPERLINK("http://www.godatabase.org/cgi-bin/go.cgi?query=GO:0022402&auto_wild_cards=yes&view=query&action=query&search_constraint=terms"	GO:0022402_cell_cycle_process) 370 1 1.470270 -0.299509 432 112.762276 211.46 310.157724 0.489491
=HYPERLINK("http://www.godatabase.org/cgi-bin/go.cgi?query=GO:0045449&auto_wild_cards=yes&view=query&action=query&search_constraint=terms"	GO:0045449_regulation_of_transcription) 900 2 1.208889 -0.296938 433 113.179286 212.03 310.880714 0.489677
=HYPERLINK("http://www.godatabase.org/cgi-bin/go.cgi?query=GO:0051239&auto_wild_cards=yes&view=query&action=query&search_constraint=terms"	GO:0051239_regulation_of_multicellular_organismal_process) 378 1 1.439153 -0.292957 434 114.055580 213.06 312.064420 0.490922
=HYPERLINK("http://www.godatabase.org/cgi-bin/go.cgi?query=GO:0034961&auto_wild_cards=yes&view=query&action=query&search_constraint=terms"	GO:0034961_cellular_biopolymer_biosynthetic_process) 1448 3 1.127072 -0.289802 435 114.743192 213.88 313.016808 0.491678
=HYPERLINK("http://www.godatabase.org/cgi-bin/go.cgi?query=GO:0043284&auto_wild_cards=yes&view=query&action=query&search_constraint=terms"	GO:0043284_biopolymer_biosynthetic_process) 1458 3 1.119342 -0.285552 436 115.035571 214.27 313.504429 0.491445
=HYPERLINK("http://www.godatabase.org/cgi-bin/go.cgi?query=GO:0033036&auto_wild_cards=yes&view=query&action=query&search_constraint=terms"	GO:0033036_macromolecule_localization) 388 1 1.402062 -0.285032 437 115.377821 214.77 314.162179 0.491465
=HYPERLINK("http://www.godatabase.org/cgi-bin/go.cgi?query=GO:0031323&auto_wild_cards=yes&view=query&action=query&search_constraint=terms"	GO:0031323_regulation_of_cellular_metabolic_process) 1466 3 1.113233 -0.282194 438 115.798598 215.31 314.821402 0.491575
=HYPERLINK("http://www.godatabase.org/cgi-bin/go.cgi?query=GO:0006468&auto_wild_cards=yes&view=query&action=query&search_constraint=terms"	GO:0006468_protein_amino_acid_phosphorylation) 393 1 1.384224 -0.281175 439 116.034743 215.65 315.265257 0.491230
=HYPERLINK("http://www.godatabase.org/cgi-bin/go.cgi?query=GO:0044093&auto_wild_cards=yes&view=query&action=query&search_constraint=terms"	GO:0044093_positive_regulation_of_molecular_function) 394 1 1.380711 -0.280412 440 116.339754 215.99 315.640246 0.490886
=HYPERLINK("http://www.godatabase.org/cgi-bin/go.cgi?query=GO:0031324&auto_wild_cards=yes&view=query&action=query&search_constraint=terms"	GO:0031324_negative_regulation_of_cellular_metabolic_process) 404 1 1.346535 -0.272928 441 117.017494 216.74 316.462506 0.491474
=HYPERLINK("http://www.godatabase.org/cgi-bin/go.cgi?query=GO:0006950&auto_wild_cards=yes&view=query&action=query&search_constraint=terms"	GO:0006950_response_to_stress) 959 2 1.134515 -0.267078 442 118.506289 218.19 317.873711 0.493643
=HYPERLINK("http://www.godatabase.org/cgi-bin/go.cgi?query=GO:0043933&auto_wild_cards=yes&view=query&action=query&search_constraint=terms"	GO:0043933_macromolecular_complex_subunit_organization) 424 1 1.283019 -0.258719 443 120.286281 220.18 320.073719 0.497020
=HYPERLINK("http://www.godatabase.org/cgi-bin/go.cgi?query=GO:0019222&auto_wild_cards=yes&view=query&action=query&search_constraint=terms"	GO:0019222_regulation_of_metabolic_process) 1538 3 1.061118 -0.253591 444 122.046510 221.96 321.873490 0.499910
=HYPERLINK("http://www.godatabase.org/cgi-bin/go.cgi?query=GO:0044238&auto_wild_cards=yes&view=query&action=query&search_constraint=terms"	GO:0044238_primary_metabolic_process) 3719 7 1.023931 -0.247273 445 123.122913 222.94 322.757087 0.500989
=HYPERLINK("http://www.godatabase.org/cgi-bin/go.cgi?query=GO:0048522&auto_wild_cards=yes&view=query&action=query&search_constraint=terms"	GO:0048522_positive_regulation_of_cellular_process) 1009 2 1.078295 -0.244227 446 124.073128 223.84 323.606872 0.501883
=HYPERLINK("http://www.godatabase.org/cgi-bin/go.cgi?query=GO:0010604&auto_wild_cards=yes&view=query&action=query&search_constraint=terms"	GO:0010604_positive_regulation_of_macromolecule_metabolic_process) 446 1 1.219731 -0.244163 447 124.382847 224.21 324.037153 0.501588
=HYPERLINK("http://www.godatabase.org/cgi-bin/go.cgi?query=GO:0031325&auto_wild_cards=yes&view=query&action=query&search_constraint=terms"	GO:0031325_positive_regulation_of_cellular_metabolic_process) 454 1 1.198238 -0.239127 448 125.052039 225.06 325.067961 0.502366
=HYPERLINK("http://www.godatabase.org/cgi-bin/go.cgi?query=GO:0034645&auto_wild_cards=yes&view=query&action=query&search_constraint=terms"	GO:0034645_cellular_macromolecule_biosynthetic_process) 1600 3 1.020000 -0.231144 449 126.277597 226.32 326.362403 0.504053
=HYPERLINK("http://www.godatabase.org/cgi-bin/go.cgi?query=GO:0019219&auto_wild_cards=yes&view=query&action=query&search_constraint=terms"	GO:0019219_regulation_of_nucleobase__nucleoside__nucleotide_and_nucleic_acid_metabolic_process) 1041 2 1.045149 -0.230666 450 126.568841 226.63 326.691159 0.503622
=HYPERLINK("http://www.godatabase.org/cgi-bin/go.cgi?query=GO:0042981&auto_wild_cards=yes&view=query&action=query&search_constraint=terms"	GO:0042981_regulation_of_apoptosis) 471 1 1.154989 -0.228849 451 127.743891 227.81 327.876109 0.505122
=HYPERLINK("http://www.godatabase.org/cgi-bin/go.cgi?query=GO:0051716&auto_wild_cards=yes&view=query&action=query&search_constraint=terms"	GO:0051716_cellular_response_to_stimulus) 474 1 1.147679 -0.227092 452 128.108852 228.19 328.271148 0.504845
=HYPERLINK("http://www.godatabase.org/cgi-bin/go.cgi?query=GO:0009893&auto_wild_cards=yes&view=query&action=query&search_constraint=terms"	GO:0009893_positive_regulation_of_metabolic_process) 476 1 1.142857 -0.225930 454 128.782450 228.92 329.057550 0.504229
=HYPERLINK("http://www.godatabase.org/cgi-bin/go.cgi?query=GO:0043067&auto_wild_cards=yes&view=query&action=query&search_constraint=terms"	GO:0043067_regulation_of_programmed_cell_death) 476 1 1.142857 -0.225930 454 128.782450 228.92 329.057550 0.504229
=HYPERLINK("http://www.godatabase.org/cgi-bin/go.cgi?query=GO:0051171&auto_wild_cards=yes&view=query&action=query&search_constraint=terms"	GO:0051171_regulation_of_nitrogen_compound_metabolic_process) 1055 2 1.031280 -0.224976 455 129.344593 229.54 329.735407 0.504484
=HYPERLINK("http://www.godatabase.org/cgi-bin/go.cgi?query=GO:0010941&auto_wild_cards=yes&view=query&action=query&search_constraint=terms"	GO:0010941_regulation_of_cell_death) 478 1 1.138075 -0.224776 456 130.244893 230.43 330.615107 0.505329
=HYPERLINK("http://www.godatabase.org/cgi-bin/go.cgi?query=GO:0006350&auto_wild_cards=yes&view=query&action=query&search_constraint=terms"	GO:0006350_transcription) 1069 2 1.017774 -0.219429 457 130.967439 231.38 331.792561 0.506302
=HYPERLINK("http://www.godatabase.org/cgi-bin/go.cgi?query=GO:0007049&auto_wild_cards=yes&view=query&action=query&search_constraint=terms"	GO:0007049_cell_cycle) 494 1 1.101215 -0.215796 458 131.274893 231.7 332.125107 0.505895
=HYPERLINK("http://www.godatabase.org/cgi-bin/go.cgi?query=GO:0010467&auto_wild_cards=yes&view=query&action=query&search_constraint=terms"	GO:0010467_gene_expression) 1663 3 0.981359 -0.210217 459 131.866151 232.34 332.813849 0.506187
=HYPERLINK("http://www.godatabase.org/cgi-bin/go.cgi?query=GO:0048518&auto_wild_cards=yes&view=query&action=query&search_constraint=terms"	GO:0048518_positive_regulation_of_biological_process) 1094 2 0.994516 -0.209864 460 132.143412 232.59 333.036588 0.505630
=HYPERLINK("http://www.godatabase.org/cgi-bin/go.cgi?query=GO:0006366&auto_wild_cards=yes&view=query&action=query&search_constraint=terms"	GO:0006366_transcription_from_RNA_polymerase_II_promoter) 506 1 1.075099 -0.209346 462 132.924886 233.43 333.935114 0.505260
=HYPERLINK("http://www.godatabase.org/cgi-bin/go.cgi?query=GO:0030154&auto_wild_cards=yes&view=query&action=query&search_constraint=terms"	GO:0030154_cell_differentiation) 506 1 1.075099 -0.209346 462 132.924886 233.43 333.935114 0.505260
=HYPERLINK("http://www.godatabase.org/cgi-bin/go.cgi?query=GO:0006955&auto_wild_cards=yes&view=query&action=query&search_constraint=terms"	GO:0006955_immune_response) 529 1 1.028355 -0.197623 463 133.854274 234.39 334.925726 0.506242
=HYPERLINK("http://www.godatabase.org/cgi-bin/go.cgi?query=GO:0048869&auto_wild_cards=yes&view=query&action=query&search_constraint=terms"	GO:0048869_cellular_developmental_process) 555 1 0.980180 -0.185299 464 134.979825 235.69 336.400175 0.507953
=HYPERLINK("http://www.godatabase.org/cgi-bin/go.cgi?query=GO:0006915&auto_wild_cards=yes&view=query&action=query&search_constraint=terms"	GO:0006915_apoptosis) 565 1 0.962832 -0.180801 465 136.673663 237.33 337.986337 0.510387
=HYPERLINK("http://www.godatabase.org/cgi-bin/go.cgi?query=GO:0012501&auto_wild_cards=yes&view=query&action=query&search_constraint=terms"	GO:0012501_programmed_cell_death) 571 1 0.952715 -0.178164 466 137.062587 237.7 338.337413 0.510086
=HYPERLINK("http://www.godatabase.org/cgi-bin/go.cgi?query=GO:0016310&auto_wild_cards=yes&view=query&action=query&search_constraint=terms"	GO:0016310_phosphorylation) 601 1 0.905158 -0.165630 467 138.830179 239.37 339.909821 0.512570
=HYPERLINK("http://www.godatabase.org/cgi-bin/go.cgi?query=GO:0050794&auto_wild_cards=yes&view=query&action=query&search_constraint=terms"	GO:0050794_regulation_of_cellular_process) 3515 6 0.928592 -0.162458 468 139.455482 240.06 340.664518 0.512949
=HYPERLINK("http://www.godatabase.org/cgi-bin/go.cgi?query=GO:0042221&auto_wild_cards=yes&view=query&action=query&search_constraint=terms"	GO:0042221_response_to_chemical_stimulus) 631 1 0.862124 -0.154097 469 141.276929 241.61 341.943071 0.515160
=HYPERLINK("http://www.godatabase.org/cgi-bin/go.cgi?query=GO:0050793&auto_wild_cards=yes&view=query&action=query&search_constraint=terms"	GO:0050793_regulation_of_developmental_process) 669 1 0.813154 -0.140772 470 144.103564 244.04 343.976436 0.519234
=HYPERLINK("http://www.godatabase.org/cgi-bin/go.cgi?query=GO:0050789&auto_wild_cards=yes&view=query&action=query&search_constraint=terms"	GO:0050789_regulation_of_biological_process) 3649 6 0.894492 -0.135374 471 144.619428 244.49 344.360572 0.519087
=HYPERLINK("http://www.godatabase.org/cgi-bin/go.cgi?query=GO:0044249&auto_wild_cards=yes&view=query&action=query&search_constraint=terms"	GO:0044249_cellular_biosynthetic_process) 1951 3 0.836494 -0.134665 472 144.889884 244.77 344.650116 0.518581
=HYPERLINK("http://www.godatabase.org/cgi-bin/go.cgi?query=GO:0006793&auto_wild_cards=yes&view=query&action=query&search_constraint=terms"	GO:0006793_phosphorus_metabolic_process) 697 1 0.780488 -0.131775 474 145.849692 245.61 345.370308 0.518165
=HYPERLINK("http://www.godatabase.org/cgi-bin/go.cgi?query=GO:0006796&auto_wild_cards=yes&view=query&action=query&search_constraint=terms"	GO:0006796_phosphate_metabolic_process) 697 1 0.780488 -0.131775 474 145.849692 245.61 345.370308 0.518165
=HYPERLINK("http://www.godatabase.org/cgi-bin/go.cgi?query=GO:0002376&auto_wild_cards=yes&view=query&action=query&search_constraint=terms"	GO:0002376_immune_system_process) 718 1 0.757660 -0.125444 475 147.454268 247.08 346.705732 0.520168
=HYPERLINK("http://www.godatabase.org/cgi-bin/go.cgi?query=GO:0006355&auto_wild_cards=yes&view=query&action=query&search_constraint=terms"	GO:0006355_regulation_of_transcription__DNA-dependent) 723 1 0.752420 -0.123986 476 148.196582 247.72 347.243418 0.520420
=HYPERLINK("http://www.godatabase.org/cgi-bin/go.cgi?query=GO:0043687&auto_wild_cards=yes&view=query&action=query&search_constraint=terms"	GO:0043687_post-translational_protein_modification) 728 1 0.747253 -0.122547 477 148.745824 248.28 347.814176 0.520503
=HYPERLINK("http://www.godatabase.org/cgi-bin/go.cgi?query=GO:0007165&auto_wild_cards=yes&view=query&action=query&search_constraint=terms"	GO:0007165_signal_transduction) 2029 3 0.804337 -0.118902 478 149.031158 248.5 347.968842 0.519874
=HYPERLINK("http://www.godatabase.org/cgi-bin/go.cgi?query=GO:0051252&auto_wild_cards=yes&view=query&action=query&search_constraint=terms"	GO:0051252_regulation_of_RNA_metabolic_process) 746 1 0.729223 -0.117514 479 149.807079 249.18 348.552921 0.520209
=HYPERLINK("http://www.godatabase.org/cgi-bin/go.cgi?query=GO:0044237&auto_wild_cards=yes&view=query&action=query&search_constraint=terms"	GO:0044237_cellular_metabolic_process) 3753 6 0.869704 -0.116841 480 149.990444 249.37 348.749556 0.519521
=HYPERLINK("http://www.godatabase.org/cgi-bin/go.cgi?query=GO:0006996&auto_wild_cards=yes&view=query&action=query&search_constraint=terms"	GO:0006996_organelle_organization) 764 1 0.712042 -0.112705 481 150.634090 250.07 349.505910 0.519896
=HYPERLINK("http://www.godatabase.org/cgi-bin/go.cgi?query=GO:0006351&auto_wild_cards=yes&view=query&action=query&search_constraint=terms"	GO:0006351_transcription__DNA-dependent) 884 1 0.615385 -0.085549 482 154.760820 253.39 352.019180 0.525705
=HYPERLINK("http://www.godatabase.org/cgi-bin/go.cgi?query=GO:0032774&auto_wild_cards=yes&view=query&action=query&search_constraint=terms"	GO:0032774_RNA_biosynthetic_process) 887 1 0.613303 -0.084966 483 155.078785 253.68 352.281215 0.525217
=HYPERLINK("http://www.godatabase.org/cgi-bin/go.cgi?query=GO:0065007&auto_wild_cards=yes&view=query&action=query&search_constraint=terms"	GO:0065007_biological_regulation) 3971 6 0.821959 -0.084309 484 155.263216 253.81 352.356784 0.524401
=HYPERLINK("http://www.godatabase.org/cgi-bin/go.cgi?query=GO:0007154&auto_wild_cards=yes&view=query&action=query&search_constraint=terms"	GO:0007154_cell_communication) 2272 3 0.718310 -0.079654 485 156.442079 254.83 353.217921 0.525423
=HYPERLINK("http://www.godatabase.org/cgi-bin/go.cgi?query=GO:0050896&auto_wild_cards=yes&view=query&action=query&search_constraint=terms"	GO:0050896_response_to_stimulus) 1775 2 0.612958 -0.060603 486 160.159384 257.88 355.600616 0.530617
=HYPERLINK("http://www.godatabase.org/cgi-bin/go.cgi?query=GO:0006139&auto_wild_cards=yes&view=query&action=query&search_constraint=terms"	GO:0006139_nucleobase__nucleoside__nucleotide_and_nucleic_acid_metabolic_process) 1845 2 0.589702 -0.053015 487 163.089383 260.01 356.930617 0.533901
=HYPERLINK("http://www.godatabase.org/cgi-bin/go.cgi?query=GO:0016070&auto_wild_cards=yes&view=query&action=query&search_constraint=terms"	GO:0016070_RNA_metabolic_process) 1230 1 0.442276 -0.039068 488 165.440986 261.69 357.939014 0.536250
=HYPERLINK("http://www.godatabase.org/cgi-bin/go.cgi?query=GO:0006807&auto_wild_cards=yes&view=query&action=query&search_constraint=terms"	GO:0006807_nitrogen_compound_metabolic_process) 2053 2 0.529956 -0.035281 489 166.145610 262.3 358.454390 0.536401
=HYPERLINK("http://www.godatabase.org/cgi-bin/go.cgi?query=GO:0045941&auto_wild_cards=yes&view=query&action=query&search_constraint=terms"	GO:0045941_positive_regulation_of_transcription) 264 0 0.000000 -0.000000 490 175.925336 269.08 362.234664 0.549143
=HYPERLINK("http://www.godatabase.org/cgi-bin/go.cgi?query=GO:0002697&auto_wild_cards=yes&view=query&action=query&search_constraint=terms"	GO:0002697_regulation_of_immune_effector_process) 49 0 0.000000 -0.000000 500 186.521002 278.97 371.418998 0.557940
=HYPERLINK("http://www.godatabase.org/cgi-bin/go.cgi?query=GO:0006275&auto_wild_cards=yes&view=query&action=query&search_constraint=terms"	GO:0006275_regulation_of_DNA_replication) 49 0 0.000000 -0.000000 500 186.521002 278.97 371.418998 0.557940
=HYPERLINK("http://www.godatabase.org/cgi-bin/go.cgi?query=GO:0006643&auto_wild_cards=yes&view=query&action=query&search_constraint=terms"	GO:0006643_membrane_lipid_metabolic_process) 49 0 0.000000 -0.000000 500 186.521002 278.97 371.418998 0.557940
=HYPERLINK("http://www.godatabase.org/cgi-bin/go.cgi?query=GO:0009914&auto_wild_cards=yes&view=query&action=query&search_constraint=terms"	GO:0009914_hormone_transport) 49 0 0.000000 -0.000000 500 186.521002 278.97 371.418998 0.557940
=HYPERLINK("http://www.godatabase.org/cgi-bin/go.cgi?query=GO:0010517&auto_wild_cards=yes&view=query&action=query&search_constraint=terms"	GO:0010517_regulation_of_phospholipase_activity) 49 0 0.000000 -0.000000 500 186.521002 278.97 371.418998 0.557940
=HYPERLINK("http://www.godatabase.org/cgi-bin/go.cgi?query=GO:0010952&auto_wild_cards=yes&view=query&action=query&search_constraint=terms"	GO:0010952_positive_regulation_of_peptidase_activity) 49 0 0.000000 -0.000000 500 186.521002 278.97 371.418998 0.557940
=HYPERLINK("http://www.godatabase.org/cgi-bin/go.cgi?query=GO:0018108&auto_wild_cards=yes&view=query&action=query&search_constraint=terms"	GO:0018108_peptidyl-tyrosine_phosphorylation) 49 0 0.000000 -0.000000 500 186.521002 278.97 371.418998 0.557940
=HYPERLINK("http://www.godatabase.org/cgi-bin/go.cgi?query=GO:0032984&auto_wild_cards=yes&view=query&action=query&search_constraint=terms"	GO:0032984_macromolecular_complex_disassembly) 49 0 0.000000 -0.000000 500 186.521002 278.97 371.418998 0.557940
=HYPERLINK("http://www.godatabase.org/cgi-bin/go.cgi?query=GO:0043280&auto_wild_cards=yes&view=query&action=query&search_constraint=terms"	GO:0043280_positive_regulation_of_caspase_activity) 49 0 0.000000 -0.000000 500 186.521002 278.97 371.418998 0.557940
=HYPERLINK("http://www.godatabase.org/cgi-bin/go.cgi?query=GO:0050863&auto_wild_cards=yes&view=query&action=query&search_constraint=terms"	GO:0050863_regulation_of_T_cell_activation) 49 0 0.000000 -0.000000 500 186.521002 278.97 371.418998 0.557940
=HYPERLINK("http://www.godatabase.org/cgi-bin/go.cgi?query=GO:0009416&auto_wild_cards=yes&view=query&action=query&search_constraint=terms"	GO:0009416_response_to_light_stimulus) 70 0 0.000000 -0.000000 503 192.317816 284.14 375.962184 0.564891
=HYPERLINK("http://www.godatabase.org/cgi-bin/go.cgi?query=GO:0016032&auto_wild_cards=yes&view=query&action=query&search_constraint=terms"	GO:0016032_viral_reproduction) 70 0 0.000000 -0.000000 503 192.317816 284.14 375.962184 0.564891
=HYPERLINK("http://www.godatabase.org/cgi-bin/go.cgi?query=GO:0022411&auto_wild_cards=yes&view=query&action=query&search_constraint=terms"	GO:0022411_cellular_component_disassembly) 70 0 0.000000 -0.000000 503 192.317816 284.14 375.962184 0.564891
=HYPERLINK("http://www.godatabase.org/cgi-bin/go.cgi?query=GO:0006519&auto_wild_cards=yes&view=query&action=query&search_constraint=terms"	GO:0006519_cellular_amino_acid_and_derivative_metabolic_process) 173 0 0.000000 -0.000000 505 194.857940 286.41 377.962060 0.567149
=HYPERLINK("http://www.godatabase.org/cgi-bin/go.cgi?query=GO:0055080&auto_wild_cards=yes&view=query&action=query&search_constraint=terms"	GO:0055080_cation_homeostasis) 173 0 0.000000 -0.000000 505 194.857940 286.41 377.962060 0.567149
=HYPERLINK("http://www.godatabase.org/cgi-bin/go.cgi?query=GO:0000079&auto_wild_cards=yes&view=query&action=query&search_constraint=terms"	GO:0000079_regulation_of_cyclin-dependent_protein_kinase_activity) 48 0 0.000000 -0.000000 512 202.524578 293.59 384.655422 0.573418
=HYPERLINK("http://www.godatabase.org/cgi-bin/go.cgi?query=GO:0010518&auto_wild_cards=yes&view=query&action=query&search_constraint=terms"	GO:0010518_positive_regulation_of_phospholipase_activity) 48 0 0.000000 -0.000000 512 202.524578 293.59 384.655422 0.573418
=HYPERLINK("http://www.godatabase.org/cgi-bin/go.cgi?query=GO:0010551&auto_wild_cards=yes&view=query&action=query&search_constraint=terms"	GO:0010551_regulation_of_specific_transcription_from_RNA_polymerase_II_promoter) 48 0 0.000000 -0.000000 512 202.524578 293.59 384.655422 0.573418
=HYPERLINK("http://www.godatabase.org/cgi-bin/go.cgi?query=GO:0032569&auto_wild_cards=yes&view=query&action=query&search_constraint=terms"	GO:0032569_specific_transcription_from_RNA_polymerase_II_promoter) 48 0 0.000000 -0.000000 512 202.524578 293.59 384.655422 0.573418
=HYPERLINK("http://www.godatabase.org/cgi-bin/go.cgi?query=GO:0042035&auto_wild_cards=yes&view=query&action=query&search_constraint=terms"	GO:0042035_regulation_of_cytokine_biosynthetic_process) 48 0 0.000000 -0.000000 512 202.524578 293.59 384.655422 0.573418
=HYPERLINK("http://www.godatabase.org/cgi-bin/go.cgi?query=GO:0042773&auto_wild_cards=yes&view=query&action=query&search_constraint=terms"	GO:0042773_ATP_synthesis_coupled_electron_transport) 48 0 0.000000 -0.000000 512 202.524578 293.59 384.655422 0.573418
=HYPERLINK("http://www.godatabase.org/cgi-bin/go.cgi?query=GO:0042775&auto_wild_cards=yes&view=query&action=query&search_constraint=terms"	GO:0042775_mitochondrial_ATP_synthesis_coupled_electron_transport) 48 0 0.000000 -0.000000 512 202.524578 293.59 384.655422 0.573418
=HYPERLINK("http://www.godatabase.org/cgi-bin/go.cgi?query=GO:0008361&auto_wild_cards=yes&view=query&action=query&search_constraint=terms"	GO:0008361_regulation_of_cell_size) 149 0 0.000000 -0.000000 513 203.358276 294.31 385.261724 0.573704
=HYPERLINK("http://www.godatabase.org/cgi-bin/go.cgi?query=GO:0000377&auto_wild_cards=yes&view=query&action=query&search_constraint=terms"	GO:0000377_RNA_splicing__via_transesterification_reactions_with_bulged_adenosine_as_nucleophile) 151 0 0.000000 -0.000000 515 204.960903 295.97 386.979097 0.574699
=HYPERLINK("http://www.godatabase.org/cgi-bin/go.cgi?query=GO:0000398&auto_wild_cards=yes&view=query&action=query&search_constraint=terms"	GO:0000398_nuclear_mRNA_splicing__via_spliceosome) 151 0 0.000000 -0.000000 515 204.960903 295.97 386.979097 0.574699
=HYPERLINK("http://www.godatabase.org/cgi-bin/go.cgi?query=GO:0016569&auto_wild_cards=yes&view=query&action=query&search_constraint=terms"	GO:0016569_covalent_chromatin_modification) 99 0 0.000000 -0.000000 516 207.678589 298.42 389.161411 0.578333
=HYPERLINK("http://www.godatabase.org/cgi-bin/go.cgi?query=GO:0030001&auto_wild_cards=yes&view=query&action=query&search_constraint=terms"	GO:0030001_metal_ion_transport) 186 0 0.000000 -0.000000 517 209.263474 299.9 390.536526 0.580077
=HYPERLINK("http://www.godatabase.org/cgi-bin/go.cgi?query=GO:0000070&auto_wild_cards=yes&view=query&action=query&search_constraint=terms"	GO:0000070_mitotic_sister_chromatid_segregation) 27 0 0.000000 -0.000000 538 231.596894 321.77 411.943106 0.598086
=HYPERLINK("http://www.godatabase.org/cgi-bin/go.cgi?query=GO:0000245&auto_wild_cards=yes&view=query&action=query&search_constraint=terms"	GO:0000245_spliceosome_assembly) 27 0 0.000000 -0.000000 538 231.596894 321.77 411.943106 0.598086
=HYPERLINK("http://www.godatabase.org/cgi-bin/go.cgi?query=GO:0003002&auto_wild_cards=yes&view=query&action=query&search_constraint=terms"	GO:0003002_regionalization) 27 0 0.000000 -0.000000 538 231.596894 321.77 411.943106 0.598086
=HYPERLINK("http://www.godatabase.org/cgi-bin/go.cgi?query=GO:0006638&auto_wild_cards=yes&view=query&action=query&search_constraint=terms"	GO:0006638_neutral_lipid_metabolic_process) 27 0 0.000000 -0.000000 538 231.596894 321.77 411.943106 0.598086
=HYPERLINK("http://www.godatabase.org/cgi-bin/go.cgi?query=GO:0006639&auto_wild_cards=yes&view=query&action=query&search_constraint=terms"	GO:0006639_acylglycerol_metabolic_process) 27 0 0.000000 -0.000000 538 231.596894 321.77 411.943106 0.598086
=HYPERLINK("http://www.godatabase.org/cgi-bin/go.cgi?query=GO:0006690&auto_wild_cards=yes&view=query&action=query&search_constraint=terms"	GO:0006690_icosanoid_metabolic_process) 27 0 0.000000 -0.000000 538 231.596894 321.77 411.943106 0.598086
=HYPERLINK("http://www.godatabase.org/cgi-bin/go.cgi?query=GO:0006836&auto_wild_cards=yes&view=query&action=query&search_constraint=terms"	GO:0006836_neurotransmitter_transport) 27 0 0.000000 -0.000000 538 231.596894 321.77 411.943106 0.598086
=HYPERLINK("http://www.godatabase.org/cgi-bin/go.cgi?query=GO:0007260&auto_wild_cards=yes&view=query&action=query&search_constraint=terms"	GO:0007260_tyrosine_phosphorylation_of_STAT_protein) 27 0 0.000000 -0.000000 538 231.596894 321.77 411.943106 0.598086
=HYPERLINK("http://www.godatabase.org/cgi-bin/go.cgi?query=GO:0007631&auto_wild_cards=yes&view=query&action=query&search_constraint=terms"	GO:0007631_feeding_behavior) 27 0 0.000000 -0.000000 538 231.596894 321.77 411.943106 0.598086
=HYPERLINK("http://www.godatabase.org/cgi-bin/go.cgi?query=GO:0019079&auto_wild_cards=yes&view=query&action=query&search_constraint=terms"	GO:0019079_viral_genome_replication) 27 0 0.000000 -0.000000 538 231.596894 321.77 411.943106 0.598086
=HYPERLINK("http://www.godatabase.org/cgi-bin/go.cgi?query=GO:0031349&auto_wild_cards=yes&view=query&action=query&search_constraint=terms"	GO:0031349_positive_regulation_of_defense_response) 27 0 0.000000 -0.000000 538 231.596894 321.77 411.943106 0.598086
=HYPERLINK("http://www.godatabase.org/cgi-bin/go.cgi?query=GO:0031669&auto_wild_cards=yes&view=query&action=query&search_constraint=terms"	GO:0031669_cellular_response_to_nutrient_levels) 27 0 0.000000 -0.000000 538 231.596894 321.77 411.943106 0.598086
=HYPERLINK("http://www.godatabase.org/cgi-bin/go.cgi?query=GO:0032200&auto_wild_cards=yes&view=query&action=query&search_constraint=terms"	GO:0032200_telomere_organization) 27 0 0.000000 -0.000000 538 231.596894 321.77 411.943106 0.598086
=HYPERLINK("http://www.godatabase.org/cgi-bin/go.cgi?query=GO:0035150&auto_wild_cards=yes&view=query&action=query&search_constraint=terms"	GO:0035150_regulation_of_tube_size) 27 0 0.000000 -0.000000 538 231.596894 321.77 411.943106 0.598086
=HYPERLINK("http://www.godatabase.org/cgi-bin/go.cgi?query=GO:0043254&auto_wild_cards=yes&view=query&action=query&search_constraint=terms"	GO:0043254_regulation_of_protein_complex_assembly) 27 0 0.000000 -0.000000 538 231.596894 321.77 411.943106 0.598086
=HYPERLINK("http://www.godatabase.org/cgi-bin/go.cgi?query=GO:0044272&auto_wild_cards=yes&view=query&action=query&search_constraint=terms"	GO:0044272_sulfur_compound_biosynthetic_process) 27 0 0.000000 -0.000000 538 231.596894 321.77 411.943106 0.598086
=HYPERLINK("http://www.godatabase.org/cgi-bin/go.cgi?query=GO:0050880&auto_wild_cards=yes&view=query&action=query&search_constraint=terms"	GO:0050880_regulation_of_blood_vessel_size) 27 0 0.000000 -0.000000 538 231.596894 321.77 411.943106 0.598086
=HYPERLINK("http://www.godatabase.org/cgi-bin/go.cgi?query=GO:0050906&auto_wild_cards=yes&view=query&action=query&search_constraint=terms"	GO:0050906_detection_of_stimulus_involved_in_sensory_perception) 27 0 0.000000 -0.000000 538 231.596894 321.77 411.943106 0.598086
=HYPERLINK("http://www.godatabase.org/cgi-bin/go.cgi?query=GO:0051048&auto_wild_cards=yes&view=query&action=query&search_constraint=terms"	GO:0051048_negative_regulation_of_secretion) 27 0 0.000000 -0.000000 538 231.596894 321.77 411.943106 0.598086
=HYPERLINK("http://www.godatabase.org/cgi-bin/go.cgi?query=GO:0051092&auto_wild_cards=yes&view=query&action=query&search_constraint=terms"	GO:0051092_positive_regulation_of_NF-kappaB_transcription_factor_activity) 27 0 0.000000 -0.000000 538 231.596894 321.77 411.943106 0.598086
=HYPERLINK("http://www.godatabase.org/cgi-bin/go.cgi?query=GO:0051607&auto_wild_cards=yes&view=query&action=query&search_constraint=terms"	GO:0051607_defense_response_to_virus) 27 0 0.000000 -0.000000 538 231.596894 321.77 411.943106 0.598086
=HYPERLINK("http://www.godatabase.org/cgi-bin/go.cgi?query=GO:0016568&auto_wild_cards=yes&view=query&action=query&search_constraint=terms"	GO:0016568_chromatin_modification) 146 0 0.000000 -0.000000 540 234.947343 324.79 414.632657 0.601463
=HYPERLINK("http://www.godatabase.org/cgi-bin/go.cgi?query=GO:0022008&auto_wild_cards=yes&view=query&action=query&search_constraint=terms"	GO:0022008_neurogenesis) 146 0 0.000000 -0.000000 540 234.947343 324.79 414.632657 0.601463
=HYPERLINK("http://www.godatabase.org/cgi-bin/go.cgi?query=GO:0002757&auto_wild_cards=yes&view=query&action=query&search_constraint=terms"	GO:0002757_immune_response-activating_signal_transduction) 25 0 0.000000 -0.000000 565 264.379804 353.31 442.240196 0.625327
=HYPERLINK("http://www.godatabase.org/cgi-bin/go.cgi?query=GO:0002764&auto_wild_cards=yes&view=query&action=query&search_constraint=terms"	GO:0002764_immune_response-regulating_signal_transduction) 25 0 0.000000 -0.000000 565 264.379804 353.31 442.240196 0.625327
=HYPERLINK("http://www.godatabase.org/cgi-bin/go.cgi?query=GO:0006007&auto_wild_cards=yes&view=query&action=query&search_constraint=terms"	GO:0006007_glucose_catabolic_process) 25 0 0.000000 -0.000000 565 264.379804 353.31 442.240196 0.625327
=HYPERLINK("http://www.godatabase.org/cgi-bin/go.cgi?query=GO:0006112&auto_wild_cards=yes&view=query&action=query&search_constraint=terms"	GO:0006112_energy_reserve_metabolic_process) 25 0 0.000000 -0.000000 565 264.379804 353.31 442.240196 0.625327
=HYPERLINK("http://www.godatabase.org/cgi-bin/go.cgi?query=GO:0006518&auto_wild_cards=yes&view=query&action=query&search_constraint=terms"	GO:0006518_peptide_metabolic_process) 25 0 0.000000 -0.000000 565 264.379804 353.31 442.240196 0.625327
=HYPERLINK("http://www.godatabase.org/cgi-bin/go.cgi?query=GO:0006767&auto_wild_cards=yes&view=query&action=query&search_constraint=terms"	GO:0006767_water-soluble_vitamin_metabolic_process) 25 0 0.000000 -0.000000 565 264.379804 353.31 442.240196 0.625327
=HYPERLINK("http://www.godatabase.org/cgi-bin/go.cgi?query=GO:0007127&auto_wild_cards=yes&view=query&action=query&search_constraint=terms"	GO:0007127_meiosis_I) 25 0 0.000000 -0.000000 565 264.379804 353.31 442.240196 0.625327
=HYPERLINK("http://www.godatabase.org/cgi-bin/go.cgi?query=GO:0007416&auto_wild_cards=yes&view=query&action=query&search_constraint=terms"	GO:0007416_synaptogenesis) 25 0 0.000000 -0.000000 565 264.379804 353.31 442.240196 0.625327
=HYPERLINK("http://www.godatabase.org/cgi-bin/go.cgi?query=GO:0009141&auto_wild_cards=yes&view=query&action=query&search_constraint=terms"	GO:0009141_nucleoside_triphosphate_metabolic_process) 25 0 0.000000 -0.000000 565 264.379804 353.31 442.240196 0.625327
=HYPERLINK("http://www.godatabase.org/cgi-bin/go.cgi?query=GO:0010876&auto_wild_cards=yes&view=query&action=query&search_constraint=terms"	GO:0010876_lipid_localization) 25 0 0.000000 -0.000000 565 264.379804 353.31 442.240196 0.625327
=HYPERLINK("http://www.godatabase.org/cgi-bin/go.cgi?query=GO:0015711&auto_wild_cards=yes&view=query&action=query&search_constraint=terms"	GO:0015711_organic_anion_transport) 25 0 0.000000 -0.000000 565 264.379804 353.31 442.240196 0.625327
=HYPERLINK("http://www.godatabase.org/cgi-bin/go.cgi?query=GO:0019217&auto_wild_cards=yes&view=query&action=query&search_constraint=terms"	GO:0019217_regulation_of_fatty_acid_metabolic_process) 25 0 0.000000 -0.000000 565 264.379804 353.31 442.240196 0.625327
=HYPERLINK("http://www.godatabase.org/cgi-bin/go.cgi?query=GO:0019915&auto_wild_cards=yes&view=query&action=query&search_constraint=terms"	GO:0019915_lipid_storage) 25 0 0.000000 -0.000000 565 264.379804 353.31 442.240196 0.625327
=HYPERLINK("http://www.godatabase.org/cgi-bin/go.cgi?query=GO:0030168&auto_wild_cards=yes&view=query&action=query&search_constraint=terms"	GO:0030168_platelet_activation) 25 0 0.000000 -0.000000 565 264.379804 353.31 442.240196 0.625327
=HYPERLINK("http://www.godatabase.org/cgi-bin/go.cgi?query=GO:0030282&auto_wild_cards=yes&view=query&action=query&search_constraint=terms"	GO:0030282_bone_mineralization) 25 0 0.000000 -0.000000 565 264.379804 353.31 442.240196 0.625327
=HYPERLINK("http://www.godatabase.org/cgi-bin/go.cgi?query=GO:0031023&auto_wild_cards=yes&view=query&action=query&search_constraint=terms"	GO:0031023_microtubule_organizing_center_organization) 25 0 0.000000 -0.000000 565 264.379804 353.31 442.240196 0.625327
=HYPERLINK("http://www.godatabase.org/cgi-bin/go.cgi?query=GO:0031644&auto_wild_cards=yes&view=query&action=query&search_constraint=terms"	GO:0031644_regulation_of_neurological_system_process) 25 0 0.000000 -0.000000 565 264.379804 353.31 442.240196 0.625327
=HYPERLINK("http://www.godatabase.org/cgi-bin/go.cgi?query=GO:0034101&auto_wild_cards=yes&view=query&action=query&search_constraint=terms"	GO:0034101_erythrocyte_homeostasis) 25 0 0.000000 -0.000000 565 264.379804 353.31 442.240196 0.625327
=HYPERLINK("http://www.godatabase.org/cgi-bin/go.cgi?query=GO:0042129&auto_wild_cards=yes&view=query&action=query&search_constraint=terms"	GO:0042129_regulation_of_T_cell_proliferation) 25 0 0.000000 -0.000000 565 264.379804 353.31 442.240196 0.625327
=HYPERLINK("http://www.godatabase.org/cgi-bin/go.cgi?query=GO:0043087&auto_wild_cards=yes&view=query&action=query&search_constraint=terms"	GO:0043087_regulation_of_GTPase_activity) 25 0 0.000000 -0.000000 565 264.379804 353.31 442.240196 0.625327
=HYPERLINK("http://www.godatabase.org/cgi-bin/go.cgi?query=GO:0043624&auto_wild_cards=yes&view=query&action=query&search_constraint=terms"	GO:0043624_cellular_protein_complex_disassembly) 25 0 0.000000 -0.000000 565 264.379804 353.31 442.240196 0.625327
=HYPERLINK("http://www.godatabase.org/cgi-bin/go.cgi?query=GO:0043966&auto_wild_cards=yes&view=query&action=query&search_constraint=terms"	GO:0043966_histone_H3_acetylation) 25 0 0.000000 -0.000000 565 264.379804 353.31 442.240196 0.625327
=HYPERLINK("http://www.godatabase.org/cgi-bin/go.cgi?query=GO:0045762&auto_wild_cards=yes&view=query&action=query&search_constraint=terms"	GO:0045762_positive_regulation_of_adenylate_cyclase_activity) 25 0 0.000000 -0.000000 565 264.379804 353.31 442.240196 0.625327
=HYPERLINK("http://www.godatabase.org/cgi-bin/go.cgi?query=GO:0050678&auto_wild_cards=yes&view=query&action=query&search_constraint=terms"	GO:0050678_regulation_of_epithelial_cell_proliferation) 25 0 0.000000 -0.000000 565 264.379804 353.31 442.240196 0.625327
=HYPERLINK("http://www.godatabase.org/cgi-bin/go.cgi?query=GO:0050727&auto_wild_cards=yes&view=query&action=query&search_constraint=terms"	GO:0050727_regulation_of_inflammatory_response) 25 0 0.000000 -0.000000 565 264.379804 353.31 442.240196 0.625327
=HYPERLINK("http://www.godatabase.org/cgi-bin/go.cgi?query=GO:0000038&auto_wild_cards=yes&view=query&action=query&search_constraint=terms"	GO:0000038_very-long-chain_fatty_acid_metabolic_process) 11 0 0.000000 -0.000000 654 358.722243 446.62 534.517757 0.682905
=HYPERLINK("http://www.godatabase.org/cgi-bin/go.cgi?query=GO:0000272&auto_wild_cards=yes&view=query&action=query&search_constraint=terms"	GO:0000272_polysaccharide_catabolic_process) 11 0 0.000000 -0.000000 654 358.722243 446.62 534.517757 0.682905
=HYPERLINK("http://www.godatabase.org/cgi-bin/go.cgi?query=GO:0001570&auto_wild_cards=yes&view=query&action=query&search_constraint=terms"	GO:0001570_vasculogenesis) 11 0 0.000000 -0.000000 654 358.722243 446.62 534.517757 0.682905
=HYPERLINK("http://www.godatabase.org/cgi-bin/go.cgi?query=GO:0001836&auto_wild_cards=yes&view=query&action=query&search_constraint=terms"	GO:0001836_release_of_cytochrome_c_from_mitochondria) 11 0 0.000000 -0.000000 654 358.722243 446.62 534.517757 0.682905
=HYPERLINK("http://www.godatabase.org/cgi-bin/go.cgi?query=GO:0002285&auto_wild_cards=yes&view=query&action=query&search_constraint=terms"	GO:0002285_lymphocyte_activation_during_immune_response) 11 0 0.000000 -0.000000 654 358.722243 446.62 534.517757 0.682905
=HYPERLINK("http://www.godatabase.org/cgi-bin/go.cgi?query=GO:0006094&auto_wild_cards=yes&view=query&action=query&search_constraint=terms"	GO:0006094_gluconeogenesis) 11 0 0.000000 -0.000000 654 358.722243 446.62 534.517757 0.682905
=HYPERLINK("http://www.godatabase.org/cgi-bin/go.cgi?query=GO:0006342&auto_wild_cards=yes&view=query&action=query&search_constraint=terms"	GO:0006342_chromatin_silencing) 11 0 0.000000 -0.000000 654 358.722243 446.62 534.517757 0.682905
=HYPERLINK("http://www.godatabase.org/cgi-bin/go.cgi?query=GO:0006400&auto_wild_cards=yes&view=query&action=query&search_constraint=terms"	GO:0006400_tRNA_modification) 11 0 0.000000 -0.000000 654 358.722243 446.62 534.517757 0.682905
=HYPERLINK("http://www.godatabase.org/cgi-bin/go.cgi?query=GO:0006515&auto_wild_cards=yes&view=query&action=query&search_constraint=terms"	GO:0006515_misfolded_or_incompletely_synthesized_protein_catabolic_process) 11 0 0.000000 -0.000000 654 358.722243 446.62 534.517757 0.682905
=HYPERLINK("http://www.godatabase.org/cgi-bin/go.cgi?query=GO:0006706&auto_wild_cards=yes&view=query&action=query&search_constraint=terms"	GO:0006706_steroid_catabolic_process) 11 0 0.000000 -0.000000 654 358.722243 446.62 534.517757 0.682905
=HYPERLINK("http://www.godatabase.org/cgi-bin/go.cgi?query=GO:0006749&auto_wild_cards=yes&view=query&action=query&search_constraint=terms"	GO:0006749_glutathione_metabolic_process) 11 0 0.000000 -0.000000 654 358.722243 446.62 534.517757 0.682905
=HYPERLINK("http://www.godatabase.org/cgi-bin/go.cgi?query=GO:0006904&auto_wild_cards=yes&view=query&action=query&search_constraint=terms"	GO:0006904_vesicle_docking_during_exocytosis) 11 0 0.000000 -0.000000 654 358.722243 446.62 534.517757 0.682905
=HYPERLINK("http://www.godatabase.org/cgi-bin/go.cgi?query=GO:0007076&auto_wild_cards=yes&view=query&action=query&search_constraint=terms"	GO:0007076_mitotic_chromosome_condensation) 11 0 0.000000 -0.000000 654 358.722243 446.62 534.517757 0.682905
=HYPERLINK("http://www.godatabase.org/cgi-bin/go.cgi?query=GO:0007090&auto_wild_cards=yes&view=query&action=query&search_constraint=terms"	GO:0007090_regulation_of_S_phase_of_mitotic_cell_cycle) 11 0 0.000000 -0.000000 654 358.722243 446.62 534.517757 0.682905
=HYPERLINK("http://www.godatabase.org/cgi-bin/go.cgi?query=GO:0008206&auto_wild_cards=yes&view=query&action=query&search_constraint=terms"	GO:0008206_bile_acid_metabolic_process) 11 0 0.000000 -0.000000 654 358.722243 446.62 534.517757 0.682905
=HYPERLINK("http://www.godatabase.org/cgi-bin/go.cgi?query=GO:0008333&auto_wild_cards=yes&view=query&action=query&search_constraint=terms"	GO:0008333_endosome_to_lysosome_transport) 11 0 0.000000 -0.000000 654 358.722243 446.62 534.517757 0.682905
=HYPERLINK("http://www.godatabase.org/cgi-bin/go.cgi?query=GO:0009072&auto_wild_cards=yes&view=query&action=query&search_constraint=terms"	GO:0009072_aromatic_amino_acid_family_metabolic_process) 11 0 0.000000 -0.000000 654 358.722243 446.62 534.517757 0.682905
=HYPERLINK("http://www.godatabase.org/cgi-bin/go.cgi?query=GO:0009143&auto_wild_cards=yes&view=query&action=query&search_constraint=terms"	GO:0009143_nucleoside_triphosphate_catabolic_process) 11 0 0.000000 -0.000000 654 358.722243 446.62 534.517757 0.682905
=HYPERLINK("http://www.godatabase.org/cgi-bin/go.cgi?query=GO:0009247&auto_wild_cards=yes&view=query&action=query&search_constraint=terms"	GO:0009247_glycolipid_biosynthetic_process) 11 0 0.000000 -0.000000 654 358.722243 446.62 534.517757 0.682905
=HYPERLINK("http://www.godatabase.org/cgi-bin/go.cgi?query=GO:0009264&auto_wild_cards=yes&view=query&action=query&search_constraint=terms"	GO:0009264_deoxyribonucleotide_catabolic_process) 11 0 0.000000 -0.000000 654 358.722243 446.62 534.517757 0.682905
=HYPERLINK("http://www.godatabase.org/cgi-bin/go.cgi?query=GO:0009394&auto_wild_cards=yes&view=query&action=query&search_constraint=terms"	GO:0009394_2'-deoxyribonucleotide_metabolic_process) 11 0 0.000000 -0.000000 654 358.722243 446.62 534.517757 0.682905
=HYPERLINK("http://www.godatabase.org/cgi-bin/go.cgi?query=GO:0009395&auto_wild_cards=yes&view=query&action=query&search_constraint=terms"	GO:0009395_phospholipid_catabolic_process) 11 0 0.000000 -0.000000 654 358.722243 446.62 534.517757 0.682905
=HYPERLINK("http://www.godatabase.org/cgi-bin/go.cgi?query=GO:0009953&auto_wild_cards=yes&view=query&action=query&search_constraint=terms"	GO:0009953_dorsal_ventral_pattern_formation) 11 0 0.000000 -0.000000 654 358.722243 446.62 534.517757 0.682905
=HYPERLINK("http://www.godatabase.org/cgi-bin/go.cgi?query=GO:0010458&auto_wild_cards=yes&view=query&action=query&search_constraint=terms"	GO:0010458_exit_from_mitosis) 11 0 0.000000 -0.000000 654 358.722243 446.62 534.517757 0.682905
=HYPERLINK("http://www.godatabase.org/cgi-bin/go.cgi?query=GO:0010469&auto_wild_cards=yes&view=query&action=query&search_constraint=terms"	GO:0010469_regulation_of_receptor_activity) 11 0 0.000000 -0.000000 654 358.722243 446.62 534.517757 0.682905
=HYPERLINK("http://www.godatabase.org/cgi-bin/go.cgi?query=GO:0010878&auto_wild_cards=yes&view=query&action=query&search_constraint=terms"	GO:0010878_cholesterol_storage) 11 0 0.000000 -0.000000 654 358.722243 446.62 534.517757 0.682905
=HYPERLINK("http://www.godatabase.org/cgi-bin/go.cgi?query=GO:0010907&auto_wild_cards=yes&view=query&action=query&search_constraint=terms"	GO:0010907_positive_regulation_of_glucose_metabolic_process) 11 0 0.000000 -0.000000 654 358.722243 446.62 534.517757 0.682905
=HYPERLINK("http://www.godatabase.org/cgi-bin/go.cgi?query=GO:0015804&auto_wild_cards=yes&view=query&action=query&search_constraint=terms"	GO:0015804_neutral_amino_acid_transport) 11 0 0.000000 -0.000000 654 358.722243 446.62 534.517757 0.682905
=HYPERLINK("http://www.godatabase.org/cgi-bin/go.cgi?query=GO:0016445&auto_wild_cards=yes&view=query&action=query&search_constraint=terms"	GO:0016445_somatic_diversification_of_immunoglobulins) 11 0 0.000000 -0.000000 654 358.722243 446.62 534.517757 0.682905
=HYPERLINK("http://www.godatabase.org/cgi-bin/go.cgi?query=GO:0016575&auto_wild_cards=yes&view=query&action=query&search_constraint=terms"	GO:0016575_histone_deacetylation) 11 0 0.000000 -0.000000 654 358.722243 446.62 534.517757 0.682905
=HYPERLINK("http://www.godatabase.org/cgi-bin/go.cgi?query=GO:0018205&auto_wild_cards=yes&view=query&action=query&search_constraint=terms"	GO:0018205_peptidyl-lysine_modification) 11 0 0.000000 -0.000000 654 358.722243 446.62 534.517757 0.682905
=HYPERLINK("http://www.godatabase.org/cgi-bin/go.cgi?query=GO:0018958&auto_wild_cards=yes&view=query&action=query&search_constraint=terms"	GO:0018958_phenol_metabolic_process) 11 0 0.000000 -0.000000 654 358.722243 446.62 534.517757 0.682905
=HYPERLINK("http://www.godatabase.org/cgi-bin/go.cgi?query=GO:0019692&auto_wild_cards=yes&view=query&action=query&search_constraint=terms"	GO:0019692_deoxyribose_phosphate_metabolic_process) 11 0 0.000000 -0.000000 654 358.722243 446.62 534.517757 0.682905
=HYPERLINK("http://www.godatabase.org/cgi-bin/go.cgi?query=GO:0021915&auto_wild_cards=yes&view=query&action=query&search_constraint=terms"	GO:0021915_neural_tube_development) 11 0 0.000000 -0.000000 654 358.722243 446.62 534.517757 0.682905
=HYPERLINK("http://www.godatabase.org/cgi-bin/go.cgi?query=GO:0030035&auto_wild_cards=yes&view=query&action=query&search_constraint=terms"	GO:0030035_microspike_assembly) 11 0 0.000000 -0.000000 654 358.722243 446.62 534.517757 0.682905
=HYPERLINK("http://www.godatabase.org/cgi-bin/go.cgi?query=GO:0030049&auto_wild_cards=yes&view=query&action=query&search_constraint=terms"	GO:0030049_muscle_filament_sliding) 11 0 0.000000 -0.000000 654 358.722243 446.62 534.517757 0.682905
=HYPERLINK("http://www.godatabase.org/cgi-bin/go.cgi?query=GO:0030317&auto_wild_cards=yes&view=query&action=query&search_constraint=terms"	GO:0030317_sperm_motility) 11 0 0.000000 -0.000000 654 358.722243 446.62 534.517757 0.682905
=HYPERLINK("http://www.godatabase.org/cgi-bin/go.cgi?query=GO:0030326&auto_wild_cards=yes&view=query&action=query&search_constraint=terms"	GO:0030326_embryonic_limb_morphogenesis) 11 0 0.000000 -0.000000 654 358.722243 446.62 534.517757 0.682905
=HYPERLINK("http://www.godatabase.org/cgi-bin/go.cgi?query=GO:0030433&auto_wild_cards=yes&view=query&action=query&search_constraint=terms"	GO:0030433_ER-associated_protein_catabolic_process) 11 0 0.000000 -0.000000 654 358.722243 446.62 534.517757 0.682905
=HYPERLINK("http://www.godatabase.org/cgi-bin/go.cgi?query=GO:0031333&auto_wild_cards=yes&view=query&action=query&search_constraint=terms"	GO:0031333_negative_regulation_of_protein_complex_assembly) 11 0 0.000000 -0.000000 654 358.722243 446.62 534.517757 0.682905
=HYPERLINK("http://www.godatabase.org/cgi-bin/go.cgi?query=GO:0031343&auto_wild_cards=yes&view=query&action=query&search_constraint=terms"	GO:0031343_positive_regulation_of_cell_killing) 11 0 0.000000 -0.000000 654 358.722243 446.62 534.517757 0.682905
=HYPERLINK("http://www.godatabase.org/cgi-bin/go.cgi?query=GO:0031348&auto_wild_cards=yes&view=query&action=query&search_constraint=terms"	GO:0031348_negative_regulation_of_defense_response) 11 0 0.000000 -0.000000 654 358.722243 446.62 534.517757 0.682905
=HYPERLINK("http://www.godatabase.org/cgi-bin/go.cgi?query=GO:0031572&auto_wild_cards=yes&view=query&action=query&search_constraint=terms"	GO:0031572_G2_M_transition_DNA_damage_checkpoint) 11 0 0.000000 -0.000000 654 358.722243 446.62 534.517757 0.682905
=HYPERLINK("http://www.godatabase.org/cgi-bin/go.cgi?query=GO:0031576&auto_wild_cards=yes&view=query&action=query&search_constraint=terms"	GO:0031576_G2_M_transition_checkpoint) 11 0 0.000000 -0.000000 654 358.722243 446.62 534.517757 0.682905
=HYPERLINK("http://www.godatabase.org/cgi-bin/go.cgi?query=GO:0031929&auto_wild_cards=yes&view=query&action=query&search_constraint=terms"	GO:0031929_TOR_signaling_pathway) 11 0 0.000000 -0.000000 654 358.722243 446.62 534.517757 0.682905
=HYPERLINK("http://www.godatabase.org/cgi-bin/go.cgi?query=GO:0032088&auto_wild_cards=yes&view=query&action=query&search_constraint=terms"	GO:0032088_negative_regulation_of_NF-kappaB_transcription_factor_activity) 11 0 0.000000 -0.000000 654 358.722243 446.62 534.517757 0.682905
=HYPERLINK("http://www.godatabase.org/cgi-bin/go.cgi?query=GO:0032204&auto_wild_cards=yes&view=query&action=query&search_constraint=terms"	GO:0032204_regulation_of_telomere_maintenance) 11 0 0.000000 -0.000000 654 358.722243 446.62 534.517757 0.682905
=HYPERLINK("http://www.godatabase.org/cgi-bin/go.cgi?query=GO:0032231&auto_wild_cards=yes&view=query&action=query&search_constraint=terms"	GO:0032231_regulation_of_actin_filament_bundle_formation) 11 0 0.000000 -0.000000 654 358.722243 446.62 534.517757 0.682905
=HYPERLINK("http://www.godatabase.org/cgi-bin/go.cgi?query=GO:0032355&auto_wild_cards=yes&view=query&action=query&search_constraint=terms"	GO:0032355_response_to_estradiol_stimulus) 11 0 0.000000 -0.000000 654 358.722243 446.62 534.517757 0.682905
=HYPERLINK("http://www.godatabase.org/cgi-bin/go.cgi?query=GO:0032924&auto_wild_cards=yes&view=query&action=query&search_constraint=terms"	GO:0032924_activin_receptor_signaling_pathway) 11 0 0.000000 -0.000000 654 358.722243 446.62 534.517757 0.682905
=HYPERLINK("http://www.godatabase.org/cgi-bin/go.cgi?query=GO:0033275&auto_wild_cards=yes&view=query&action=query&search_constraint=terms"	GO:0033275_actin-myosin_filament_sliding) 11 0 0.000000 -0.000000 654 358.722243 446.62 534.517757 0.682905
=HYPERLINK("http://www.godatabase.org/cgi-bin/go.cgi?query=GO:0034375&auto_wild_cards=yes&view=query&action=query&search_constraint=terms"	GO:0034375_high-density_lipoprotein_particle_remodeling) 11 0 0.000000 -0.000000 654 358.722243 446.62 534.517757 0.682905
=HYPERLINK("http://www.godatabase.org/cgi-bin/go.cgi?query=GO:0034377&auto_wild_cards=yes&view=query&action=query&search_constraint=terms"	GO:0034377_plasma_lipoprotein_particle_assembly) 11 0 0.000000 -0.000000 654 358.722243 446.62 534.517757 0.682905
=HYPERLINK("http://www.godatabase.org/cgi-bin/go.cgi?query=GO:0034433&auto_wild_cards=yes&view=query&action=query&search_constraint=terms"	GO:0034433_steroid_esterification) 11 0 0.000000 -0.000000 654 358.722243 446.62 534.517757 0.682905
=HYPERLINK("http://www.godatabase.org/cgi-bin/go.cgi?query=GO:0034434&auto_wild_cards=yes&view=query&action=query&search_constraint=terms"	GO:0034434_sterol_esterification) 11 0 0.000000 -0.000000 654 358.722243 446.62 534.517757 0.682905
=HYPERLINK("http://www.godatabase.org/cgi-bin/go.cgi?query=GO:0034435&auto_wild_cards=yes&view=query&action=query&search_constraint=terms"	GO:0034435_cholesterol_esterification) 11 0 0.000000 -0.000000 654 358.722243 446.62 534.517757 0.682905
=HYPERLINK("http://www.godatabase.org/cgi-bin/go.cgi?query=GO:0035113&auto_wild_cards=yes&view=query&action=query&search_constraint=terms"	GO:0035113_embryonic_appendage_morphogenesis) 11 0 0.000000 -0.000000 654 358.722243 446.62 534.517757 0.682905
=HYPERLINK("http://www.godatabase.org/cgi-bin/go.cgi?query=GO:0042278&auto_wild_cards=yes&view=query&action=query&search_constraint=terms"	GO:0042278_purine_nucleoside_metabolic_process) 11 0 0.000000 -0.000000 654 358.722243 446.62 534.517757 0.682905
=HYPERLINK("http://www.godatabase.org/cgi-bin/go.cgi?query=GO:0042308&auto_wild_cards=yes&view=query&action=query&search_constraint=terms"	GO:0042308_negative_regulation_of_protein_import_into_nucleus) 11 0 0.000000 -0.000000 654 358.722243 446.62 534.517757 0.682905
=HYPERLINK("http://www.godatabase.org/cgi-bin/go.cgi?query=GO:0042354&auto_wild_cards=yes&view=query&action=query&search_constraint=terms"	GO:0042354_L-fucose_metabolic_process) 11 0 0.000000 -0.000000 654 358.722243 446.62 534.517757 0.682905
=HYPERLINK("http://www.godatabase.org/cgi-bin/go.cgi?query=GO:0042384&auto_wild_cards=yes&view=query&action=query&search_constraint=terms"	GO:0042384_cilium_assembly) 11 0 0.000000 -0.000000 654 358.722243 446.62 534.517757 0.682905
=HYPERLINK("http://www.godatabase.org/cgi-bin/go.cgi?query=GO:0042787&auto_wild_cards=yes&view=query&action=query&search_constraint=terms"	GO:0042787_protein_ubiquitination_during_ubiquitin-dependent_protein_catabolic_process) 11 0 0.000000 -0.000000 654 358.722243 446.62 534.517757 0.682905
=HYPERLINK("http://www.godatabase.org/cgi-bin/go.cgi?query=GO:0042992&auto_wild_cards=yes&view=query&action=query&search_constraint=terms"	GO:0042992_negative_regulation_of_transcription_factor_import_into_nucleus) 11 0 0.000000 -0.000000 654 358.722243 446.62 534.517757 0.682905
=HYPERLINK("http://www.godatabase.org/cgi-bin/go.cgi?query=GO:0043149&auto_wild_cards=yes&view=query&action=query&search_constraint=terms"	GO:0043149_stress_fiber_formation) 11 0 0.000000 -0.000000 654 358.722243 446.62 534.517757 0.682905
=HYPERLINK("http://www.godatabase.org/cgi-bin/go.cgi?query=GO:0043154&auto_wild_cards=yes&view=query&action=query&search_constraint=terms"	GO:0043154_negative_regulation_of_caspase_activity) 11 0 0.000000 -0.000000 654 358.722243 446.62 534.517757 0.682905
=HYPERLINK("http://www.godatabase.org/cgi-bin/go.cgi?query=GO:0043524&auto_wild_cards=yes&view=query&action=query&search_constraint=terms"	GO:0043524_negative_regulation_of_neuron_apoptosis) 11 0 0.000000 -0.000000 654 358.722243 446.62 534.517757 0.682905
=HYPERLINK("http://www.godatabase.org/cgi-bin/go.cgi?query=GO:0043547&auto_wild_cards=yes&view=query&action=query&search_constraint=terms"	GO:0043547_positive_regulation_of_GTPase_activity) 11 0 0.000000 -0.000000 654 358.722243 446.62 534.517757 0.682905
=HYPERLINK("http://www.godatabase.org/cgi-bin/go.cgi?query=GO:0043583&auto_wild_cards=yes&view=query&action=query&search_constraint=terms"	GO:0043583_ear_development) 11 0 0.000000 -0.000000 654 358.722243 446.62 534.517757 0.682905
=HYPERLINK("http://www.godatabase.org/cgi-bin/go.cgi?query=GO:0045069&auto_wild_cards=yes&view=query&action=query&search_constraint=terms"	GO:0045069_regulation_of_viral_genome_replication) 11 0 0.000000 -0.000000 654 358.722243 446.62 534.517757 0.682905
=HYPERLINK("http://www.godatabase.org/cgi-bin/go.cgi?query=GO:0045076&auto_wild_cards=yes&view=query&action=query&search_constraint=terms"	GO:0045076_regulation_of_interleukin-2_biosynthetic_process) 11 0 0.000000 -0.000000 654 358.722243 446.62 534.517757 0.682905
=HYPERLINK("http://www.godatabase.org/cgi-bin/go.cgi?query=GO:0045453&auto_wild_cards=yes&view=query&action=query&search_constraint=terms"	GO:0045453_bone_resorption) 11 0 0.000000 -0.000000 654 358.722243 446.62 534.517757 0.682905
=HYPERLINK("http://www.godatabase.org/cgi-bin/go.cgi?query=GO:0045806&auto_wild_cards=yes&view=query&action=query&search_constraint=terms"	GO:0045806_negative_regulation_of_endocytosis) 11 0 0.000000 -0.000000 654 358.722243 446.62 534.517757 0.682905
=HYPERLINK("http://www.godatabase.org/cgi-bin/go.cgi?query=GO:0045923&auto_wild_cards=yes&view=query&action=query&search_constraint=terms"	GO:0045923_positive_regulation_of_fatty_acid_metabolic_process) 11 0 0.000000 -0.000000 654 358.722243 446.62 534.517757 0.682905
=HYPERLINK("http://www.godatabase.org/cgi-bin/go.cgi?query=GO:0046128&auto_wild_cards=yes&view=query&action=query&search_constraint=terms"	GO:0046128_purine_ribonucleoside_metabolic_process) 11 0 0.000000 -0.000000 654 358.722243 446.62 534.517757 0.682905
=HYPERLINK("http://www.godatabase.org/cgi-bin/go.cgi?query=GO:0046504&auto_wild_cards=yes&view=query&action=query&search_constraint=terms"	GO:0046504_glycerol_ether_biosynthetic_process) 11 0 0.000000 -0.000000 654 358.722243 446.62 534.517757 0.682905
=HYPERLINK("http://www.godatabase.org/cgi-bin/go.cgi?query=GO:0048284&auto_wild_cards=yes&view=query&action=query&search_constraint=terms"	GO:0048284_organelle_fusion) 11 0 0.000000 -0.000000 654 358.722243 446.62 534.517757 0.682905
=HYPERLINK("http://www.godatabase.org/cgi-bin/go.cgi?query=GO:0050680&auto_wild_cards=yes&view=query&action=query&search_constraint=terms"	GO:0050680_negative_regulation_of_epithelial_cell_proliferation) 11 0 0.000000 -0.000000 654 358.722243 446.62 534.517757 0.682905
=HYPERLINK("http://www.godatabase.org/cgi-bin/go.cgi?query=GO:0050704&auto_wild_cards=yes&view=query&action=query&search_constraint=terms"	GO:0050704_regulation_of_interleukin-1_secretion) 11 0 0.000000 -0.000000 654 358.722243 446.62 534.517757 0.682905
=HYPERLINK("http://www.godatabase.org/cgi-bin/go.cgi?query=GO:0050777&auto_wild_cards=yes&view=query&action=query&search_constraint=terms"	GO:0050777_negative_regulation_of_immune_response) 11 0 0.000000 -0.000000 654 358.722243 446.62 534.517757 0.682905
=HYPERLINK("http://www.godatabase.org/cgi-bin/go.cgi?query=GO:0050830&auto_wild_cards=yes&view=query&action=query&search_constraint=terms"	GO:0050830_defense_response_to_Gram-positive_bacterium) 11 0 0.000000 -0.000000 654 358.722243 446.62 534.517757 0.682905
=HYPERLINK("http://www.godatabase.org/cgi-bin/go.cgi?query=GO:0050871&auto_wild_cards=yes&view=query&action=query&search_constraint=terms"	GO:0050871_positive_regulation_of_B_cell_activation) 11 0 0.000000 -0.000000 654 358.722243 446.62 534.517757 0.682905
=HYPERLINK("http://www.godatabase.org/cgi-bin/go.cgi?query=GO:0050918&auto_wild_cards=yes&view=query&action=query&search_constraint=terms"	GO:0050918_positive_chemotaxis) 11 0 0.000000 -0.000000 654 358.722243 446.62 534.517757 0.682905
=HYPERLINK("http://www.godatabase.org/cgi-bin/go.cgi?query=GO:0050996&auto_wild_cards=yes&view=query&action=query&search_constraint=terms"	GO:0050996_positive_regulation_of_lipid_catabolic_process) 11 0 0.000000 -0.000000 654 358.722243 446.62 534.517757 0.682905
=HYPERLINK("http://www.godatabase.org/cgi-bin/go.cgi?query=GO:0051043&auto_wild_cards=yes&view=query&action=query&search_constraint=terms"	GO:0051043_regulation_of_membrane_protein_ectodomain_proteolysis) 11 0 0.000000 -0.000000 654 358.722243 446.62 534.517757 0.682905
=HYPERLINK("http://www.godatabase.org/cgi-bin/go.cgi?query=GO:0051187&auto_wild_cards=yes&view=query&action=query&search_constraint=terms"	GO:0051187_cofactor_catabolic_process) 11 0 0.000000 -0.000000 654 358.722243 446.62 534.517757 0.682905
=HYPERLINK("http://www.godatabase.org/cgi-bin/go.cgi?query=GO:0051453&auto_wild_cards=yes&view=query&action=query&search_constraint=terms"	GO:0051453_regulation_of_intracellular_pH) 11 0 0.000000 -0.000000 654 358.722243 446.62 534.517757 0.682905
=HYPERLINK("http://www.godatabase.org/cgi-bin/go.cgi?query=GO:0051668&auto_wild_cards=yes&view=query&action=query&search_constraint=terms"	GO:0051668_localization_within_membrane) 11 0 0.000000 -0.000000 654 358.722243 446.62 534.517757 0.682905
=HYPERLINK("http://www.godatabase.org/cgi-bin/go.cgi?query=GO:0065005&auto_wild_cards=yes&view=query&action=query&search_constraint=terms"	GO:0065005_protein-lipid_complex_assembly) 11 0 0.000000 -0.000000 654 358.722243 446.62 534.517757 0.682905
=HYPERLINK("http://www.godatabase.org/cgi-bin/go.cgi?query=GO:0070252&auto_wild_cards=yes&view=query&action=query&search_constraint=terms"	GO:0070252_actin-mediated_cell_contraction) 11 0 0.000000 -0.000000 654 358.722243 446.62 534.517757 0.682905
=HYPERLINK("http://www.godatabase.org/cgi-bin/go.cgi?query=GO:0008150&auto_wild_cards=yes&view=query&action=query&search_constraint=terms"	GO:0008150_biological_process) 8160 15 1.000000 0.000000 655 375.917701 458.59 541.262299 0.700137
=HYPERLINK("http://www.godatabase.org/cgi-bin/go.cgi?query=GO:0044057&auto_wild_cards=yes&view=query&action=query&search_constraint=terms"	GO:0044057_regulation_of_system_process) 106 0 0.000000 0.000000 656 377.687257 460.12 542.552743 0.701402
=HYPERLINK("http://www.godatabase.org/cgi-bin/go.cgi?query=GO:0000387&auto_wild_cards=yes&view=query&action=query&search_constraint=terms"	GO:0000387_spliceosomal_snRNP_biogenesis) 28 0 0.000000 0.000000 681 405.336323 486.53 567.723677 0.714435
=HYPERLINK("http://www.godatabase.org/cgi-bin/go.cgi?query=GO:0000819&auto_wild_cards=yes&view=query&action=query&search_constraint=terms"	GO:0000819_sister_chromatid_segregation) 28 0 0.000000 0.000000 681 405.336323 486.53 567.723677 0.714435
=HYPERLINK("http://www.godatabase.org/cgi-bin/go.cgi?query=GO:0002440&auto_wild_cards=yes&view=query&action=query&search_constraint=terms"	GO:0002440_production_of_molecular_mediator_of_immune_response) 28 0 0.000000 0.000000 681 405.336323 486.53 567.723677 0.714435
=HYPERLINK("http://www.godatabase.org/cgi-bin/go.cgi?query=GO:0006304&auto_wild_cards=yes&view=query&action=query&search_constraint=terms"	GO:0006304_DNA_modification) 28 0 0.000000 0.000000 681 405.336323 486.53 567.723677 0.714435
=HYPERLINK("http://www.godatabase.org/cgi-bin/go.cgi?query=GO:0006405&auto_wild_cards=yes&view=query&action=query&search_constraint=terms"	GO:0006405_RNA_export_from_nucleus) 28 0 0.000000 0.000000 681 405.336323 486.53 567.723677 0.714435
=HYPERLINK("http://www.godatabase.org/cgi-bin/go.cgi?query=GO:0006662&auto_wild_cards=yes&view=query&action=query&search_constraint=terms"	GO:0006662_glycerol_ether_metabolic_process) 28 0 0.000000 0.000000 681 405.336323 486.53 567.723677 0.714435
=HYPERLINK("http://www.godatabase.org/cgi-bin/go.cgi?query=GO:0006939&auto_wild_cards=yes&view=query&action=query&search_constraint=terms"	GO:0006939_smooth_muscle_contraction) 28 0 0.000000 0.000000 681 405.336323 486.53 567.723677 0.714435
=HYPERLINK("http://www.godatabase.org/cgi-bin/go.cgi?query=GO:0007156&auto_wild_cards=yes&view=query&action=query&search_constraint=terms"	GO:0007156_homophilic_cell_adhesion) 28 0 0.000000 0.000000 681 405.336323 486.53 567.723677 0.714435
=HYPERLINK("http://www.godatabase.org/cgi-bin/go.cgi?query=GO:0007281&auto_wild_cards=yes&view=query&action=query&search_constraint=terms"	GO:0007281_germ_cell_development) 28 0 0.000000 0.000000 681 405.336323 486.53 567.723677 0.714435
=HYPERLINK("http://www.godatabase.org/cgi-bin/go.cgi?query=GO:0007411&auto_wild_cards=yes&view=query&action=query&search_constraint=terms"	GO:0007411_axon_guidance) 28 0 0.000000 0.000000 681 405.336323 486.53 567.723677 0.714435
=HYPERLINK("http://www.godatabase.org/cgi-bin/go.cgi?query=GO:0009062&auto_wild_cards=yes&view=query&action=query&search_constraint=terms"	GO:0009062_fatty_acid_catabolic_process) 28 0 0.000000 0.000000 681 405.336323 486.53 567.723677 0.714435
=HYPERLINK("http://www.godatabase.org/cgi-bin/go.cgi?query=GO:0009593&auto_wild_cards=yes&view=query&action=query&search_constraint=terms"	GO:0009593_detection_of_chemical_stimulus) 28 0 0.000000 0.000000 681 405.336323 486.53 567.723677 0.714435
=HYPERLINK("http://www.godatabase.org/cgi-bin/go.cgi?query=GO:0010563&auto_wild_cards=yes&view=query&action=query&search_constraint=terms"	GO:0010563_negative_regulation_of_phosphorus_metabolic_process) 28 0 0.000000 0.000000 681 405.336323 486.53 567.723677 0.714435
=HYPERLINK("http://www.godatabase.org/cgi-bin/go.cgi?query=GO:0010565&auto_wild_cards=yes&view=query&action=query&search_constraint=terms"	GO:0010565_regulation_of_cellular_ketone_metabolic_process) 28 0 0.000000 0.000000 681 405.336323 486.53 567.723677 0.714435
=HYPERLINK("http://www.godatabase.org/cgi-bin/go.cgi?query=GO:0016055&auto_wild_cards=yes&view=query&action=query&search_constraint=terms"	GO:0016055_Wnt_receptor_signaling_pathway) 28 0 0.000000 0.000000 681 405.336323 486.53 567.723677 0.714435
=HYPERLINK("http://www.godatabase.org/cgi-bin/go.cgi?query=GO:0018904&auto_wild_cards=yes&view=query&action=query&search_constraint=terms"	GO:0018904_organic_ether_metabolic_process) 28 0 0.000000 0.000000 681 405.336323 486.53 567.723677 0.714435
=HYPERLINK("http://www.godatabase.org/cgi-bin/go.cgi?query=GO:0033044&auto_wild_cards=yes&view=query&action=query&search_constraint=terms"	GO:0033044_regulation_of_chromosome_organization) 28 0 0.000000 0.000000 681 405.336323 486.53 567.723677 0.714435
=HYPERLINK("http://www.godatabase.org/cgi-bin/go.cgi?query=GO:0045664&auto_wild_cards=yes&view=query&action=query&search_constraint=terms"	GO:0045664_regulation_of_neuron_differentiation) 28 0 0.000000 0.000000 681 405.336323 486.53 567.723677 0.714435
=HYPERLINK("http://www.godatabase.org/cgi-bin/go.cgi?query=GO:0045834&auto_wild_cards=yes&view=query&action=query&search_constraint=terms"	GO:0045834_positive_regulation_of_lipid_metabolic_process) 28 0 0.000000 0.000000 681 405.336323 486.53 567.723677 0.714435
=HYPERLINK("http://www.godatabase.org/cgi-bin/go.cgi?query=GO:0045936&auto_wild_cards=yes&view=query&action=query&search_constraint=terms"	GO:0045936_negative_regulation_of_phosphate_metabolic_process) 28 0 0.000000 0.000000 681 405.336323 486.53 567.723677 0.714435
=HYPERLINK("http://www.godatabase.org/cgi-bin/go.cgi?query=GO:0051349&auto_wild_cards=yes&view=query&action=query&search_constraint=terms"	GO:0051349_positive_regulation_of_lyase_activity) 28 0 0.000000 0.000000 681 405.336323 486.53 567.723677 0.714435
=HYPERLINK("http://www.godatabase.org/cgi-bin/go.cgi?query=GO:0051650&auto_wild_cards=yes&view=query&action=query&search_constraint=terms"	GO:0051650_establishment_of_vesicle_localization) 28 0 0.000000 0.000000 681 405.336323 486.53 567.723677 0.714435
=HYPERLINK("http://www.godatabase.org/cgi-bin/go.cgi?query=GO:0060402&auto_wild_cards=yes&view=query&action=query&search_constraint=terms"	GO:0060402_calcium_ion_transport_into_cytosol) 28 0 0.000000 0.000000 681 405.336323 486.53 567.723677 0.714435
=HYPERLINK("http://www.godatabase.org/cgi-bin/go.cgi?query=GO:0070662&auto_wild_cards=yes&view=query&action=query&search_constraint=terms"	GO:0070662_mast_cell_proliferation) 28 0 0.000000 0.000000 681 405.336323 486.53 567.723677 0.714435
=HYPERLINK("http://www.godatabase.org/cgi-bin/go.cgi?query=GO:0070666&auto_wild_cards=yes&view=query&action=query&search_constraint=terms"	GO:0070666_regulation_of_mast_cell_proliferation) 28 0 0.000000 0.000000 681 405.336323 486.53 567.723677 0.714435
=HYPERLINK("http://www.godatabase.org/cgi-bin/go.cgi?query=GO:0006974&auto_wild_cards=yes&view=query&action=query&search_constraint=terms"	GO:0006974_response_to_DNA_damage_stimulus) 234 0 0.000000 0.000000 682 407.503412 488.2 568.896588 0.715836
=HYPERLINK("http://www.godatabase.org/cgi-bin/go.cgi?query=GO:0006289&auto_wild_cards=yes&view=query&action=query&search_constraint=terms"	GO:0006289_nucleotide-excision_repair) 45 0 0.000000 0.000000 692 417.460360 497.87 578.279640 0.719465
=HYPERLINK("http://www.godatabase.org/cgi-bin/go.cgi?query=GO:0006308&auto_wild_cards=yes&view=query&action=query&search_constraint=terms"	GO:0006308_DNA_catabolic_process) 45 0 0.000000 0.000000 692 417.460360 497.87 578.279640 0.719465
=HYPERLINK("http://www.godatabase.org/cgi-bin/go.cgi?query=GO:0006368&auto_wild_cards=yes&view=query&action=query&search_constraint=terms"	GO:0006368_RNA_elongation_from_RNA_polymerase_II_promoter) 45 0 0.000000 0.000000 692 417.460360 497.87 578.279640 0.719465
=HYPERLINK("http://www.godatabase.org/cgi-bin/go.cgi?query=GO:0006576&auto_wild_cards=yes&view=query&action=query&search_constraint=terms"	GO:0006576_biogenic_amine_metabolic_process) 45 0 0.000000 0.000000 692 417.460360 497.87 578.279640 0.719465
=HYPERLINK("http://www.godatabase.org/cgi-bin/go.cgi?query=GO:0006919&auto_wild_cards=yes&view=query&action=query&search_constraint=terms"	GO:0006919_activation_of_caspase_activity) 45 0 0.000000 0.000000 692 417.460360 497.87 578.279640 0.719465
=HYPERLINK("http://www.godatabase.org/cgi-bin/go.cgi?query=GO:0016197&auto_wild_cards=yes&view=query&action=query&search_constraint=terms"	GO:0016197_endosome_transport) 45 0 0.000000 0.000000 692 417.460360 497.87 578.279640 0.719465
=HYPERLINK("http://www.godatabase.org/cgi-bin/go.cgi?query=GO:0016573&auto_wild_cards=yes&view=query&action=query&search_constraint=terms"	GO:0016573_histone_acetylation) 45 0 0.000000 0.000000 692 417.460360 497.87 578.279640 0.719465
=HYPERLINK("http://www.godatabase.org/cgi-bin/go.cgi?query=GO:0034728&auto_wild_cards=yes&view=query&action=query&search_constraint=terms"	GO:0034728_nucleosome_organization) 45 0 0.000000 0.000000 692 417.460360 497.87 578.279640 0.719465
=HYPERLINK("http://www.godatabase.org/cgi-bin/go.cgi?query=GO:0048771&auto_wild_cards=yes&view=query&action=query&search_constraint=terms"	GO:0048771_tissue_remodeling) 45 0 0.000000 0.000000 692 417.460360 497.87 578.279640 0.719465
=HYPERLINK("http://www.godatabase.org/cgi-bin/go.cgi?query=GO:0051168&auto_wild_cards=yes&view=query&action=query&search_constraint=terms"	GO:0051168_nuclear_export) 45 0 0.000000 0.000000 692 417.460360 497.87 578.279640 0.719465
=HYPERLINK("http://www.godatabase.org/cgi-bin/go.cgi?query=GO:0006396&auto_wild_cards=yes&view=query&action=query&search_constraint=terms"	GO:0006396_RNA_processing) 306 0 0.000000 0.000000 693 418.557061 498.8 579.042939 0.719769
=HYPERLINK("http://www.godatabase.org/cgi-bin/go.cgi?query=GO:0000226&auto_wild_cards=yes&view=query&action=query&search_constraint=terms"	GO:0000226_microtubule_cytoskeleton_organization) 86 0 0.000000 0.000000 694 422.203142 501.78 581.356858 0.723026
=HYPERLINK("http://www.godatabase.org/cgi-bin/go.cgi?query=GO:0006029&auto_wild_cards=yes&view=query&action=query&search_constraint=terms"	GO:0006029_proteoglycan_metabolic_process) 32 0 0.000000 0.000000 709 439.554341 518.73 597.905659 0.731636
=HYPERLINK("http://www.godatabase.org/cgi-bin/go.cgi?query=GO:0006446&auto_wild_cards=yes&view=query&action=query&search_constraint=terms"	GO:0006446_regulation_of_translational_initiation) 32 0 0.000000 0.000000 709 439.554341 518.73 597.905659 0.731636
=HYPERLINK("http://www.godatabase.org/cgi-bin/go.cgi?query=GO:0006487&auto_wild_cards=yes&view=query&action=query&search_constraint=terms"	GO:0006487_protein_amino_acid_N-linked_glycosylation) 32 0 0.000000 0.000000 709 439.554341 518.73 597.905659 0.731636
=HYPERLINK("http://www.godatabase.org/cgi-bin/go.cgi?query=GO:0006839&auto_wild_cards=yes&view=query&action=query&search_constraint=terms"	GO:0006839_mitochondrial_transport) 32 0 0.000000 0.000000 709 439.554341 518.73 597.905659 0.731636
=HYPERLINK("http://www.godatabase.org/cgi-bin/go.cgi?query=GO:0008286&auto_wild_cards=yes&view=query&action=query&search_constraint=terms"	GO:0008286_insulin_receptor_signaling_pathway) 32 0 0.000000 0.000000 709 439.554341 518.73 597.905659 0.731636
=HYPERLINK("http://www.godatabase.org/cgi-bin/go.cgi?query=GO:0015698&auto_wild_cards=yes&view=query&action=query&search_constraint=terms"	GO:0015698_inorganic_anion_transport) 32 0 0.000000 0.000000 709 439.554341 518.73 597.905659 0.731636
=HYPERLINK("http://www.godatabase.org/cgi-bin/go.cgi?query=GO:0015992&auto_wild_cards=yes&view=query&action=query&search_constraint=terms"	GO:0015992_proton_transport) 32 0 0.000000 0.000000 709 439.554341 518.73 597.905659 0.731636
=HYPERLINK("http://www.godatabase.org/cgi-bin/go.cgi?query=GO:0030216&auto_wild_cards=yes&view=query&action=query&search_constraint=terms"	GO:0030216_keratinocyte_differentiation) 32 0 0.000000 0.000000 709 439.554341 518.73 597.905659 0.731636
=HYPERLINK("http://www.godatabase.org/cgi-bin/go.cgi?query=GO:0031329&auto_wild_cards=yes&view=query&action=query&search_constraint=terms"	GO:0031329_regulation_of_cellular_catabolic_process) 32 0 0.000000 0.000000 709 439.554341 518.73 597.905659 0.731636
=HYPERLINK("http://www.godatabase.org/cgi-bin/go.cgi?query=GO:0034623&auto_wild_cards=yes&view=query&action=query&search_constraint=terms"	GO:0034623_cellular_macromolecular_complex_disassembly) 32 0 0.000000 0.000000 709 439.554341 518.73 597.905659 0.731636
=HYPERLINK("http://www.godatabase.org/cgi-bin/go.cgi?query=GO:0046578&auto_wild_cards=yes&view=query&action=query&search_constraint=terms"	GO:0046578_regulation_of_Ras_protein_signal_transduction) 32 0 0.000000 0.000000 709 439.554341 518.73 597.905659 0.731636
=HYPERLINK("http://www.godatabase.org/cgi-bin/go.cgi?query=GO:0050657&auto_wild_cards=yes&view=query&action=query&search_constraint=terms"	GO:0050657_nucleic_acid_transport) 32 0 0.000000 0.000000 709 439.554341 518.73 597.905659 0.731636
=HYPERLINK("http://www.godatabase.org/cgi-bin/go.cgi?query=GO:0050658&auto_wild_cards=yes&view=query&action=query&search_constraint=terms"	GO:0050658_RNA_transport) 32 0 0.000000 0.000000 709 439.554341 518.73 597.905659 0.731636
=HYPERLINK("http://www.godatabase.org/cgi-bin/go.cgi?query=GO:0051056&auto_wild_cards=yes&view=query&action=query&search_constraint=terms"	GO:0051056_regulation_of_small_GTPase_mediated_signal_transduction) 32 0 0.000000 0.000000 709 439.554341 518.73 597.905659 0.731636
=HYPERLINK("http://www.godatabase.org/cgi-bin/go.cgi?query=GO:0051236&auto_wild_cards=yes&view=query&action=query&search_constraint=terms"	GO:0051236_establishment_of_RNA_localization) 32 0 0.000000 0.000000 709 439.554341 518.73 597.905659 0.731636
=HYPERLINK("http://www.godatabase.org/cgi-bin/go.cgi?query=GO:0000019&auto_wild_cards=yes&view=query&action=query&search_constraint=terms"	GO:0000019_regulation_of_mitotic_recombination) 2 0
=HYPERLINK("http://www.godatabase.org/cgi-bin/go.cgi?query=GO:0000022&auto_wild_cards=yes&view=query&action=query&search_constraint=terms"	GO:0000022_mitotic_spindle_elongation) 2 0
=HYPERLINK("http://www.godatabase.org/cgi-bin/go.cgi?query=GO:0000059&auto_wild_cards=yes&view=query&action=query&search_constraint=terms"	GO:0000059_protein_import_into_nucleus__docking) 2 0
=HYPERLINK("http://www.godatabase.org/cgi-bin/go.cgi?query=GO:0000066&auto_wild_cards=yes&view=query&action=query&search_constraint=terms"	GO:0000066_mitochondrial_ornithine_transport) 2 0
=HYPERLINK("http://www.godatabase.org/cgi-bin/go.cgi?query=GO:0000183&auto_wild_cards=yes&view=query&action=query&search_constraint=terms"	GO:0000183_chromatin_silencing_at_rDNA) 2 0
=HYPERLINK("http://www.godatabase.org/cgi-bin/go.cgi?query=GO:0000305&auto_wild_cards=yes&view=query&action=query&search_constraint=terms"	GO:0000305_response_to_oxygen_radical) 2 0
=HYPERLINK("http://www.godatabase.org/cgi-bin/go.cgi?query=GO:0000429&auto_wild_cards=yes&view=query&action=query&search_constraint=terms"	GO:0000429_regulation_of_transcription_from_RNA_polymerase_II_promoter_by_carbon_catabolites) 2 0
=HYPERLINK("http://www.godatabase.org/cgi-bin/go.cgi?query=GO:0000430&auto_wild_cards=yes&view=query&action=query&search_constraint=terms"	GO:0000430_regulation_of_transcription_from_RNA_polymerase_II_promoter_by_glucose) 2 0
=HYPERLINK("http://www.godatabase.org/cgi-bin/go.cgi?query=GO:0000432&auto_wild_cards=yes&view=query&action=query&search_constraint=terms"	GO:0000432_positive_regulation_of_transcription_from_RNA_polymerase_II_promoter_by_glucose) 2 0
=HYPERLINK("http://www.godatabase.org/cgi-bin/go.cgi?query=GO:0000436&auto_wild_cards=yes&view=query&action=query&search_constraint=terms"	GO:0000436_positive_regulation_of_transcription_from_RNA_polymerase_II_promoter_by_carbon_catabolites) 2 0
=HYPERLINK("http://www.godatabase.org/cgi-bin/go.cgi?query=GO:0000460&auto_wild_cards=yes&view=query&action=query&search_constraint=terms"	GO:0000460_maturation_of_5.8S_rRNA) 2 0
=HYPERLINK("http://www.godatabase.org/cgi-bin/go.cgi?query=GO:0000466&auto_wild_cards=yes&view=query&action=query&search_constraint=terms"	GO:0000466_maturation_of_5.8S_rRNA_from_tricistronic_rRNA_transcript_(SSU-rRNA__5.8S_rRNA__LSU-rRNA)) 2 0
=HYPERLINK("http://www.godatabase.org/cgi-bin/go.cgi?query=GO:0000729&auto_wild_cards=yes&view=query&action=query&search_constraint=terms"	GO:0000729_DNA_double-strand_break_processing) 2 0
=HYPERLINK("http://www.godatabase.org/cgi-bin/go.cgi?query=GO:0000733&auto_wild_cards=yes&view=query&action=query&search_constraint=terms"	GO:0000733_DNA_strand_renaturation) 2 0
=HYPERLINK("http://www.godatabase.org/cgi-bin/go.cgi?query=GO:0000920&auto_wild_cards=yes&view=query&action=query&search_constraint=terms"	GO:0000920_cell_separation_during_cytokinesis) 2 0
=HYPERLINK("http://www.godatabase.org/cgi-bin/go.cgi?query=GO:0001101&auto_wild_cards=yes&view=query&action=query&search_constraint=terms"	GO:0001101_response_to_acid) 2 0
=HYPERLINK("http://www.godatabase.org/cgi-bin/go.cgi?query=GO:0001300&auto_wild_cards=yes&view=query&action=query&search_constraint=terms"	GO:0001300_chronological_cell_aging) 2 0
=HYPERLINK("http://www.godatabase.org/cgi-bin/go.cgi?query=GO:0001301&auto_wild_cards=yes&view=query&action=query&search_constraint=terms"	GO:0001301_progressive_alteration_of_chromatin_during_cell_aging) 2 0
=HYPERLINK("http://www.godatabase.org/cgi-bin/go.cgi?query=GO:0001304&auto_wild_cards=yes&view=query&action=query&search_constraint=terms"	GO:0001304_progressive_alteration_of_chromatin_during_replicative_cell_aging) 2 0
=HYPERLINK("http://www.godatabase.org/cgi-bin/go.cgi?query=GO:0001309&auto_wild_cards=yes&view=query&action=query&search_constraint=terms"	GO:0001309_age-dependent_telomere_shortening) 2 0
=HYPERLINK("http://www.godatabase.org/cgi-bin/go.cgi?query=GO:0001507&auto_wild_cards=yes&view=query&action=query&search_constraint=terms"	GO:0001507_acetylcholine_catabolic_process_in_synaptic_cleft) 2 0
=HYPERLINK("http://www.godatabase.org/cgi-bin/go.cgi?query=GO:0001522&auto_wild_cards=yes&view=query&action=query&search_constraint=terms"	GO:0001522_pseudouridine_synthesis) 2 0
=HYPERLINK("http://www.godatabase.org/cgi-bin/go.cgi?query=GO:0001547&auto_wild_cards=yes&view=query&action=query&search_constraint=terms"	GO:0001547_antral_ovarian_follicle_growth) 2 0
=HYPERLINK("http://www.godatabase.org/cgi-bin/go.cgi?query=GO:0001550&auto_wild_cards=yes&view=query&action=query&search_constraint=terms"	GO:0001550_ovarian_cumulus_expansion) 2 0
=HYPERLINK("http://www.godatabase.org/cgi-bin/go.cgi?query=GO:0001556&auto_wild_cards=yes&view=query&action=query&search_constraint=terms"	GO:0001556_oocyte_maturation) 2 0
=HYPERLINK("http://www.godatabase.org/cgi-bin/go.cgi?query=GO:0001562&auto_wild_cards=yes&view=query&action=query&search_constraint=terms"	GO:0001562_response_to_protozoan) 2 0
=HYPERLINK("http://www.godatabase.org/cgi-bin/go.cgi?query=GO:0001582&auto_wild_cards=yes&view=query&action=query&search_constraint=terms"	GO:0001582_detection_of_chemical_stimulus_involved_in_sensory_perception_of_sweet_taste) 2 0
=HYPERLINK("http://www.godatabase.org/cgi-bin/go.cgi?query=GO:0001678&auto_wild_cards=yes&view=query&action=query&search_constraint=terms"	GO:0001678_cellular_glucose_homeostasis) 2 0
=HYPERLINK("http://www.godatabase.org/cgi-bin/go.cgi?query=GO:0001702&auto_wild_cards=yes&view=query&action=query&search_constraint=terms"	GO:0001702_gastrulation_with_mouth_forming_second) 2 0
=HYPERLINK("http://www.godatabase.org/cgi-bin/go.cgi?query=GO:0001736&auto_wild_cards=yes&view=query&action=query&search_constraint=terms"	GO:0001736_establishment_of_planar_polarity) 2 0
=HYPERLINK("http://www.godatabase.org/cgi-bin/go.cgi?query=GO:0001738&auto_wild_cards=yes&view=query&action=query&search_constraint=terms"	GO:0001738_morphogenesis_of_a_polarized_epithelium) 2 0
=HYPERLINK("http://www.godatabase.org/cgi-bin/go.cgi?query=GO:0001756&auto_wild_cards=yes&view=query&action=query&search_constraint=terms"	GO:0001756_somitogenesis) 2 0
=HYPERLINK("http://www.godatabase.org/cgi-bin/go.cgi?query=GO:0001766&auto_wild_cards=yes&view=query&action=query&search_constraint=terms"	GO:0001766_membrane_raft_polarization) 2 0
=HYPERLINK("http://www.godatabase.org/cgi-bin/go.cgi?query=GO:0001780&auto_wild_cards=yes&view=query&action=query&search_constraint=terms"	GO:0001780_neutrophil_homeostasis) 2 0
=HYPERLINK("http://www.godatabase.org/cgi-bin/go.cgi?query=GO:0001781&auto_wild_cards=yes&view=query&action=query&search_constraint=terms"	GO:0001781_neutrophil_apoptosis) 2 0
=HYPERLINK("http://www.godatabase.org/cgi-bin/go.cgi?query=GO:0001825&auto_wild_cards=yes&view=query&action=query&search_constraint=terms"	GO:0001825_blastocyst_formation) 2 0
=HYPERLINK("http://www.godatabase.org/cgi-bin/go.cgi?query=GO:0001829&auto_wild_cards=yes&view=query&action=query&search_constraint=terms"	GO:0001829_trophectodermal_cell_differentiation) 2 0
=HYPERLINK("http://www.godatabase.org/cgi-bin/go.cgi?query=GO:0001840&auto_wild_cards=yes&view=query&action=query&search_constraint=terms"	GO:0001840_neural_plate_development) 2 0
=HYPERLINK("http://www.godatabase.org/cgi-bin/go.cgi?query=GO:0001868&auto_wild_cards=yes&view=query&action=query&search_constraint=terms"	GO:0001868_regulation_of_complement_activation__lectin_pathway) 2 0
=HYPERLINK("http://www.godatabase.org/cgi-bin/go.cgi?query=GO:0001869&auto_wild_cards=yes&view=query&action=query&search_constraint=terms"	GO:0001869_negative_regulation_of_complement_activation__lectin_pathway) 2 0
=HYPERLINK("http://www.godatabase.org/cgi-bin/go.cgi?query=GO:0001880&auto_wild_cards=yes&view=query&action=query&search_constraint=terms"	GO:0001880_Mullerian_duct_regression) 2 0
=HYPERLINK("http://www.godatabase.org/cgi-bin/go.cgi?query=GO:0001885&auto_wild_cards=yes&view=query&action=query&search_constraint=terms"	GO:0001885_endothelial_cell_development) 2 0
=HYPERLINK("http://www.godatabase.org/cgi-bin/go.cgi?query=GO:0001897&auto_wild_cards=yes&view=query&action=query&search_constraint=terms"	GO:0001897_cytolysis_by_symbiont_of_host_cells) 2 0
=HYPERLINK("http://www.godatabase.org/cgi-bin/go.cgi?query=GO:0001907&auto_wild_cards=yes&view=query&action=query&search_constraint=terms"	GO:0001907_killing_by_symbiont_of_host_cells) 2 0
=HYPERLINK("http://www.godatabase.org/cgi-bin/go.cgi?query=GO:0001921&auto_wild_cards=yes&view=query&action=query&search_constraint=terms"	GO:0001921_positive_regulation_of_receptor_recycling) 2 0
=HYPERLINK("http://www.godatabase.org/cgi-bin/go.cgi?query=GO:0001967&auto_wild_cards=yes&view=query&action=query&search_constraint=terms"	GO:0001967_suckling_behavior) 2 0
=HYPERLINK("http://www.godatabase.org/cgi-bin/go.cgi?query=GO:0001975&auto_wild_cards=yes&view=query&action=query&search_constraint=terms"	GO:0001975_response_to_amphetamine) 2 0
=HYPERLINK("http://www.godatabase.org/cgi-bin/go.cgi?query=GO:0002003&auto_wild_cards=yes&view=query&action=query&search_constraint=terms"	GO:0002003_angiotensin_maturation) 2 0
=HYPERLINK("http://www.godatabase.org/cgi-bin/go.cgi?query=GO:0002016&auto_wild_cards=yes&view=query&action=query&search_constraint=terms"	GO:0002016_regulation_of_blood_volume_by_renin-angiotensin) 2 0
=HYPERLINK("http://www.godatabase.org/cgi-bin/go.cgi?query=GO:0002032&auto_wild_cards=yes&view=query&action=query&search_constraint=terms"	GO:0002032_desensitization_of_G-protein_coupled_receptor_protein_signaling_pathway_by_arrestin) 2 0
=HYPERLINK("http://www.godatabase.org/cgi-bin/go.cgi?query=GO:0002090&auto_wild_cards=yes&view=query&action=query&search_constraint=terms"	GO:0002090_regulation_of_receptor_internalization) 2 0
=HYPERLINK("http://www.godatabase.org/cgi-bin/go.cgi?query=GO:0002092&auto_wild_cards=yes&view=query&action=query&search_constraint=terms"	GO:0002092_positive_regulation_of_receptor_internalization) 2 0
=HYPERLINK("http://www.godatabase.org/cgi-bin/go.cgi?query=GO:0002227&auto_wild_cards=yes&view=query&action=query&search_constraint=terms"	GO:0002227_innate_immune_response_in_mucosa) 2 0
=HYPERLINK("http://www.godatabase.org/cgi-bin/go.cgi?query=GO:0002248&auto_wild_cards=yes&view=query&action=query&search_constraint=terms"	GO:0002248_connective_tissue_replacement_during_inflammatory_response) 2 0
=HYPERLINK("http://www.godatabase.org/cgi-bin/go.cgi?query=GO:0002254&auto_wild_cards=yes&view=query&action=query&search_constraint=terms"	GO:0002254_kinin_cascade) 2 0
=HYPERLINK("http://www.godatabase.org/cgi-bin/go.cgi?query=GO:0002275&auto_wild_cards=yes&view=query&action=query&search_constraint=terms"	GO:0002275_myeloid_cell_activation_during_immune_response) 2 0
=HYPERLINK("http://www.godatabase.org/cgi-bin/go.cgi?query=GO:0002281&auto_wild_cards=yes&view=query&action=query&search_constraint=terms"	GO:0002281_macrophage_activation_during_immune_response) 2 0
=HYPERLINK("http://www.godatabase.org/cgi-bin/go.cgi?query=GO:0002291&auto_wild_cards=yes&view=query&action=query&search_constraint=terms"	GO:0002291_T_cell_activation_via_T_cell_receptor_contact_with_antigen_bound_to_MHC_molecule_on_antigen_presenting_cell) 2 0
=HYPERLINK("http://www.godatabase.org/cgi-bin/go.cgi?query=GO:0002353&auto_wild_cards=yes&view=query&action=query&search_constraint=terms"	GO:0002353_plasma_kallikrein-kinin_cascade) 2 0
=HYPERLINK("http://www.godatabase.org/cgi-bin/go.cgi?query=GO:0002378&auto_wild_cards=yes&view=query&action=query&search_constraint=terms"	GO:0002378_immunoglobulin_biosynthetic_process) 2 0
=HYPERLINK("http://www.godatabase.org/cgi-bin/go.cgi?query=GO:0002384&auto_wild_cards=yes&view=query&action=query&search_constraint=terms"	GO:0002384_hepatic_immune_response) 2 0
=HYPERLINK("http://www.godatabase.org/cgi-bin/go.cgi?query=GO:0002385&auto_wild_cards=yes&view=query&action=query&search_constraint=terms"	GO:0002385_mucosal_immune_response) 2 0
=HYPERLINK("http://www.godatabase.org/cgi-bin/go.cgi?query=GO:0002507&auto_wild_cards=yes&view=query&action=query&search_constraint=terms"	GO:0002507_tolerance_induction) 2 0
=HYPERLINK("http://www.godatabase.org/cgi-bin/go.cgi?query=GO:0002532&auto_wild_cards=yes&view=query&action=query&search_constraint=terms"	GO:0002532_production_of_molecular_mediator_of_acute_inflammatory_response) 2 0
=HYPERLINK("http://www.godatabase.org/cgi-bin/go.cgi?query=GO:0002536&auto_wild_cards=yes&view=query&action=query&search_constraint=terms"	GO:0002536_respiratory_burst_during_acute_inflammatory_response) 2 0
=HYPERLINK("http://www.godatabase.org/cgi-bin/go.cgi?query=GO:0002542&auto_wild_cards=yes&view=query&action=query&search_constraint=terms"	GO:0002542_Factor_XII_activation) 2 0
=HYPERLINK("http://www.godatabase.org/cgi-bin/go.cgi?query=GO:0002548&auto_wild_cards=yes&view=query&action=query&search_constraint=terms"	GO:0002548_monocyte_chemotaxis) 2 0
=HYPERLINK("http://www.godatabase.org/cgi-bin/go.cgi?query=GO:0002643&auto_wild_cards=yes&view=query&action=query&search_constraint=terms"	GO:0002643_regulation_of_tolerance_induction) 2 0
=HYPERLINK("http://www.godatabase.org/cgi-bin/go.cgi?query=GO:0002645&auto_wild_cards=yes&view=query&action=query&search_constraint=terms"	GO:0002645_positive_regulation_of_tolerance_induction) 2 0
=HYPERLINK("http://www.godatabase.org/cgi-bin/go.cgi?query=GO:0002675&auto_wild_cards=yes&view=query&action=query&search_constraint=terms"	GO:0002675_positive_regulation_of_acute_inflammatory_response) 2 0
=HYPERLINK("http://www.godatabase.org/cgi-bin/go.cgi?query=GO:0002679&auto_wild_cards=yes&view=query&action=query&search_constraint=terms"	GO:0002679_respiratory_burst_during_defense_response) 2 0
=HYPERLINK("http://www.godatabase.org/cgi-bin/go.cgi?query=GO:0002704&auto_wild_cards=yes&view=query&action=query&search_constraint=terms"	GO:0002704_negative_regulation_of_leukocyte_mediated_immunity) 2 0
=HYPERLINK("http://www.godatabase.org/cgi-bin/go.cgi?query=GO:0002707&auto_wild_cards=yes&view=query&action=query&search_constraint=terms"	GO:0002707_negative_regulation_of_lymphocyte_mediated_immunity) 2 0
=HYPERLINK("http://www.godatabase.org/cgi-bin/go.cgi?query=GO:0002710&auto_wild_cards=yes&view=query&action=query&search_constraint=terms"	GO:0002710_negative_regulation_of_T_cell_mediated_immunity) 2 0
=HYPERLINK("http://www.godatabase.org/cgi-bin/go.cgi?query=GO:0002714&auto_wild_cards=yes&view=query&action=query&search_constraint=terms"	GO:0002714_positive_regulation_of_B_cell_mediated_immunity) 2 0
=HYPERLINK("http://www.godatabase.org/cgi-bin/go.cgi?query=GO:0002820&auto_wild_cards=yes&view=query&action=query&search_constraint=terms"	GO:0002820_negative_regulation_of_adaptive_immune_response) 2 0
=HYPERLINK("http://www.godatabase.org/cgi-bin/go.cgi?query=GO:0002823&auto_wild_cards=yes&view=query&action=query&search_constraint=terms"	GO:0002823_negative_regulation_of_adaptive_immune_response_based_on_somatic_recombination_of_immune_receptors_built_from_immunoglobulin_superfamily_domains) 2 0
=HYPERLINK("http://www.godatabase.org/cgi-bin/go.cgi?query=GO:0002891&auto_wild_cards=yes&view=query&action=query&search_constraint=terms"	GO:0002891_positive_regulation_of_immunoglobulin_mediated_immune_response) 2 0
=HYPERLINK("http://www.godatabase.org/cgi-bin/go.cgi?query=GO:0003057&auto_wild_cards=yes&view=query&action=query&search_constraint=terms"	GO:0003057_regulation_of_the_force_of_heart_contraction_by_chemical_signal) 2 0
=HYPERLINK("http://www.godatabase.org/cgi-bin/go.cgi?query=GO:0003078&auto_wild_cards=yes&view=query&action=query&search_constraint=terms"	GO:0003078_regulation_of_natriuresis) 2 0
=HYPERLINK("http://www.godatabase.org/cgi-bin/go.cgi?query=GO:0006005&auto_wild_cards=yes&view=query&action=query&search_constraint=terms"	GO:0006005_L-fucose_biosynthetic_process) 2 0
=HYPERLINK("http://www.godatabase.org/cgi-bin/go.cgi?query=GO:0006011&auto_wild_cards=yes&view=query&action=query&search_constraint=terms"	GO:0006011_UDP-glucose_metabolic_process) 2 0
=HYPERLINK("http://www.godatabase.org/cgi-bin/go.cgi?query=GO:0006030&auto_wild_cards=yes&view=query&action=query&search_constraint=terms"	GO:0006030_chitin_metabolic_process) 2 0
=HYPERLINK("http://www.godatabase.org/cgi-bin/go.cgi?query=GO:0006032&auto_wild_cards=yes&view=query&action=query&search_constraint=terms"	GO:0006032_chitin_catabolic_process) 2 0
=HYPERLINK("http://www.godatabase.org/cgi-bin/go.cgi?query=GO:0006046&auto_wild_cards=yes&view=query&action=query&search_constraint=terms"	GO:0006046_N-acetylglucosamine_catabolic_process) 2 0
=HYPERLINK("http://www.godatabase.org/cgi-bin/go.cgi?query=GO:0006047&auto_wild_cards=yes&view=query&action=query&search_constraint=terms"	GO:0006047_UDP-N-acetylglucosamine_metabolic_process) 2 0
=HYPERLINK("http://www.godatabase.org/cgi-bin/go.cgi?query=GO:0006054&auto_wild_cards=yes&view=query&action=query&search_constraint=terms"	GO:0006054_N-acetylneuraminate_metabolic_process) 2 0
=HYPERLINK("http://www.godatabase.org/cgi-bin/go.cgi?query=GO:0006063&auto_wild_cards=yes&view=query&action=query&search_constraint=terms"	GO:0006063_uronic_acid_metabolic_process) 2 0
=HYPERLINK("http://www.godatabase.org/cgi-bin/go.cgi?query=GO:0006122&auto_wild_cards=yes&view=query&action=query&search_constraint=terms"	GO:0006122_mitochondrial_electron_transport__ubiquinol_to_cytochrome_c) 2 0
=HYPERLINK("http://www.godatabase.org/cgi-bin/go.cgi?query=GO:0006184&auto_wild_cards=yes&view=query&action=query&search_constraint=terms"	GO:0006184_GTP_catabolic_process) 2 0
=HYPERLINK("http://www.godatabase.org/cgi-bin/go.cgi?query=GO:0006208&auto_wild_cards=yes&view=query&action=query&search_constraint=terms"	GO:0006208_pyrimidine_base_catabolic_process) 2 0
=HYPERLINK("http://www.godatabase.org/cgi-bin/go.cgi?query=GO:0006210&auto_wild_cards=yes&view=query&action=query&search_constraint=terms"	GO:0006210_thymine_catabolic_process) 2 0
=HYPERLINK("http://www.godatabase.org/cgi-bin/go.cgi?query=GO:0006212&auto_wild_cards=yes&view=query&action=query&search_constraint=terms"	GO:0006212_uracil_catabolic_process) 2 0
=HYPERLINK("http://www.godatabase.org/cgi-bin/go.cgi?query=GO:0006264&auto_wild_cards=yes&view=query&action=query&search_constraint=terms"	GO:0006264_mitochondrial_DNA_replication) 2 0
=HYPERLINK("http://www.godatabase.org/cgi-bin/go.cgi?query=GO:0006307&auto_wild_cards=yes&view=query&action=query&search_constraint=terms"	GO:0006307_DNA_dealkylation) 2 0
=HYPERLINK("http://www.godatabase.org/cgi-bin/go.cgi?query=GO:0006335&auto_wild_cards=yes&view=query&action=query&search_constraint=terms"	GO:0006335_DNA_replication-dependent_nucleosome_assembly) 2 0
=HYPERLINK("http://www.godatabase.org/cgi-bin/go.cgi?query=GO:0006345&auto_wild_cards=yes&view=query&action=query&search_constraint=terms"	GO:0006345_loss_of_chromatin_silencing) 2 0
=HYPERLINK("http://www.godatabase.org/cgi-bin/go.cgi?query=GO:0006370&auto_wild_cards=yes&view=query&action=query&search_constraint=terms"	GO:0006370_mRNA_capping) 2 0
=HYPERLINK("http://www.godatabase.org/cgi-bin/go.cgi?query=GO:0006398&auto_wild_cards=yes&view=query&action=query&search_constraint=terms"	GO:0006398_histone_mRNA_3'-end_processing) 2 0
=HYPERLINK("http://www.godatabase.org/cgi-bin/go.cgi?query=GO:0006410&auto_wild_cards=yes&view=query&action=query&search_constraint=terms"	GO:0006410_transcription__RNA-dependent) 2 0
=HYPERLINK("http://www.godatabase.org/cgi-bin/go.cgi?query=GO:0006422&auto_wild_cards=yes&view=query&action=query&search_constraint=terms"	GO:0006422_aspartyl-tRNA_aminoacylation) 2 0
=HYPERLINK("http://www.godatabase.org/cgi-bin/go.cgi?query=GO:0006465&auto_wild_cards=yes&view=query&action=query&search_constraint=terms"	GO:0006465_signal_peptide_processing) 2 0
=HYPERLINK("http://www.godatabase.org/cgi-bin/go.cgi?query=GO:0006475&auto_wild_cards=yes&view=query&action=query&search_constraint=terms"	GO:0006475_internal_protein_amino_acid_acetylation) 2 0
=HYPERLINK("http://www.godatabase.org/cgi-bin/go.cgi?query=GO:0006478&auto_wild_cards=yes&view=query&action=query&search_constraint=terms"	GO:0006478_peptidyl-tyrosine_sulfation) 2 0
=HYPERLINK("http://www.godatabase.org/cgi-bin/go.cgi?query=GO:0006481&auto_wild_cards=yes&view=query&action=query&search_constraint=terms"	GO:0006481_C-terminal_protein_amino_acid_methylation) 2 0
=HYPERLINK("http://www.godatabase.org/cgi-bin/go.cgi?query=GO:0006488&auto_wild_cards=yes&view=query&action=query&search_constraint=terms"	GO:0006488_dolichol-linked_oligosaccharide_biosynthetic_process) 2 0
=HYPERLINK("http://www.godatabase.org/cgi-bin/go.cgi?query=GO:0006498&auto_wild_cards=yes&view=query&action=query&search_constraint=terms"	GO:0006498_N-terminal_protein_lipidation) 2 0
=HYPERLINK("http://www.godatabase.org/cgi-bin/go.cgi?query=GO:0006517&auto_wild_cards=yes&view=query&action=query&search_constraint=terms"	GO:0006517_protein_deglycosylation) 2 0
=HYPERLINK("http://www.godatabase.org/cgi-bin/go.cgi?query=GO:0006521&auto_wild_cards=yes&view=query&action=query&search_constraint=terms"	GO:0006521_regulation_of_cellular_amino_acid_metabolic_process) 2 0
=HYPERLINK("http://www.godatabase.org/cgi-bin/go.cgi?query=GO:0006537&auto_wild_cards=yes&view=query&action=query&search_constraint=terms"	GO:0006537_glutamate_biosynthetic_process) 2 0
=HYPERLINK("http://www.godatabase.org/cgi-bin/go.cgi?query=GO:0006540&auto_wild_cards=yes&view=query&action=query&search_constraint=terms"	GO:0006540_glutamate_decarboxylation_to_succinate) 2 0
=HYPERLINK("http://www.godatabase.org/cgi-bin/go.cgi?query=GO:0006541&auto_wild_cards=yes&view=query&action=query&search_constraint=terms"	GO:0006541_glutamine_metabolic_process) 2 0
=HYPERLINK("http://www.godatabase.org/cgi-bin/go.cgi?query=GO:0006551&auto_wild_cards=yes&view=query&action=query&search_constraint=terms"	GO:0006551_leucine_metabolic_process) 2 0
=HYPERLINK("http://www.godatabase.org/cgi-bin/go.cgi?query=GO:0006552&auto_wild_cards=yes&view=query&action=query&search_constraint=terms"	GO:0006552_leucine_catabolic_process) 2 0
=HYPERLINK("http://www.godatabase.org/cgi-bin/go.cgi?query=GO:0006561&auto_wild_cards=yes&view=query&action=query&search_constraint=terms"	GO:0006561_proline_biosynthetic_process) 2 0
=HYPERLINK("http://www.godatabase.org/cgi-bin/go.cgi?query=GO:0006569&auto_wild_cards=yes&view=query&action=query&search_constraint=terms"	GO:0006569_tryptophan_catabolic_process) 2 0
=HYPERLINK("http://www.godatabase.org/cgi-bin/go.cgi?query=GO:0006581&auto_wild_cards=yes&view=query&action=query&search_constraint=terms"	GO:0006581_acetylcholine_catabolic_process) 2 0
=HYPERLINK("http://www.godatabase.org/cgi-bin/go.cgi?query=GO:0006582&auto_wild_cards=yes&view=query&action=query&search_constraint=terms"	GO:0006582_melanin_metabolic_process) 2 0
=HYPERLINK("http://www.godatabase.org/cgi-bin/go.cgi?query=GO:0006583&auto_wild_cards=yes&view=query&action=query&search_constraint=terms"	GO:0006583_melanin_biosynthetic_process_from_tyrosine) 2 0
=HYPERLINK("http://www.godatabase.org/cgi-bin/go.cgi?query=GO:0006601&auto_wild_cards=yes&view=query&action=query&search_constraint=terms"	GO:0006601_creatine_biosynthetic_process) 2 0
=HYPERLINK("http://www.godatabase.org/cgi-bin/go.cgi?query=GO:0006608&auto_wild_cards=yes&view=query&action=query&search_constraint=terms"	GO:0006608_snRNP_protein_import_into_nucleus) 2 0
=HYPERLINK("http://www.godatabase.org/cgi-bin/go.cgi?query=GO:0006651&auto_wild_cards=yes&view=query&action=query&search_constraint=terms"	GO:0006651_diacylglycerol_biosynthetic_process) 2 0
=HYPERLINK("http://www.godatabase.org/cgi-bin/go.cgi?query=GO:0006679&auto_wild_cards=yes&view=query&action=query&search_constraint=terms"	GO:0006679_glucosylceramide_biosynthetic_process) 2 0
=HYPERLINK("http://www.godatabase.org/cgi-bin/go.cgi?query=GO:0006681&auto_wild_cards=yes&view=query&action=query&search_constraint=terms"	GO:0006681_galactosylceramide_metabolic_process) 2 0
=HYPERLINK("http://www.godatabase.org/cgi-bin/go.cgi?query=GO:0006685&auto_wild_cards=yes&view=query&action=query&search_constraint=terms"	GO:0006685_sphingomyelin_catabolic_process) 2 0
=HYPERLINK("http://www.godatabase.org/cgi-bin/go.cgi?query=GO:0006702&auto_wild_cards=yes&view=query&action=query&search_constraint=terms"	GO:0006702_androgen_biosynthetic_process) 2 0
=HYPERLINK("http://www.godatabase.org/cgi-bin/go.cgi?query=GO:0006703&auto_wild_cards=yes&view=query&action=query&search_constraint=terms"	GO:0006703_estrogen_biosynthetic_process) 2 0
=HYPERLINK("http://www.godatabase.org/cgi-bin/go.cgi?query=GO:0006710&auto_wild_cards=yes&view=query&action=query&search_constraint=terms"	GO:0006710_androgen_catabolic_process) 2 0
=HYPERLINK("http://www.godatabase.org/cgi-bin/go.cgi?query=GO:0006738&auto_wild_cards=yes&view=query&action=query&search_constraint=terms"	GO:0006738_nicotinamide_riboside_catabolic_process) 2 0
=HYPERLINK("http://www.godatabase.org/cgi-bin/go.cgi?query=GO:0006772&auto_wild_cards=yes&view=query&action=query&search_constraint=terms"	GO:0006772_thiamin_metabolic_process) 2 0
=HYPERLINK("http://www.godatabase.org/cgi-bin/go.cgi?query=GO:0006780&auto_wild_cards=yes&view=query&action=query&search_constraint=terms"	GO:0006780_uroporphyrinogen_III_biosynthetic_process) 2 0
=HYPERLINK("http://www.godatabase.org/cgi-bin/go.cgi?query=GO:0006784&auto_wild_cards=yes&view=query&action=query&search_constraint=terms"	GO:0006784_heme_a_biosynthetic_process) 2 0
=HYPERLINK("http://www.godatabase.org/cgi-bin/go.cgi?query=GO:0006824&auto_wild_cards=yes&view=query&action=query&search_constraint=terms"	GO:0006824_cobalt_ion_transport) 2 0
=HYPERLINK("http://www.godatabase.org/cgi-bin/go.cgi?query=GO:0006828&auto_wild_cards=yes&view=query&action=query&search_constraint=terms"	GO:0006828_manganese_ion_transport) 2 0
=HYPERLINK("http://www.godatabase.org/cgi-bin/go.cgi?query=GO:0006880&auto_wild_cards=yes&view=query&action=query&search_constraint=terms"	GO:0006880_intracellular_sequestering_of_iron_ion) 2 0
=HYPERLINK("http://www.godatabase.org/cgi-bin/go.cgi?query=GO:0006883&auto_wild_cards=yes&view=query&action=query&search_constraint=terms"	GO:0006883_cellular_sodium_ion_homeostasis) 2 0
=HYPERLINK("http://www.godatabase.org/cgi-bin/go.cgi?query=GO:0006924&auto_wild_cards=yes&view=query&action=query&search_constraint=terms"	GO:0006924_activation-induced_cell_death_of_T_cells) 2 0
=HYPERLINK("http://www.godatabase.org/cgi-bin/go.cgi?query=GO:0006972&auto_wild_cards=yes&view=query&action=query&search_constraint=terms"	GO:0006972_hyperosmotic_response) 2 0
=HYPERLINK("http://www.godatabase.org/cgi-bin/go.cgi?query=GO:0006975&auto_wild_cards=yes&view=query&action=query&search_constraint=terms"	GO:0006975_DNA_damage_induced_protein_phosphorylation) 2 0
=HYPERLINK("http://www.godatabase.org/cgi-bin/go.cgi?query=GO:0006982&auto_wild_cards=yes&view=query&action=query&search_constraint=terms"	GO:0006982_response_to_lipid_hydroperoxide) 2 0
=HYPERLINK("http://www.godatabase.org/cgi-bin/go.cgi?query=GO:0006998&auto_wild_cards=yes&view=query&action=query&search_constraint=terms"	GO:0006998_nuclear_envelope_organization) 2 0
=HYPERLINK("http://www.godatabase.org/cgi-bin/go.cgi?query=GO:0007021&auto_wild_cards=yes&view=query&action=query&search_constraint=terms"	GO:0007021_tubulin_complex_assembly) 2 0
=HYPERLINK("http://www.godatabase.org/cgi-bin/go.cgi?query=GO:0007023&auto_wild_cards=yes&view=query&action=query&search_constraint=terms"	GO:0007023_post-chaperonin_tubulin_folding_pathway) 2 0
=HYPERLINK("http://www.godatabase.org/cgi-bin/go.cgi?query=GO:0007063&auto_wild_cards=yes&view=query&action=query&search_constraint=terms"	GO:0007063_regulation_of_sister_chromatid_cohesion) 2 0
=HYPERLINK("http://www.godatabase.org/cgi-bin/go.cgi?query=GO:0007079&auto_wild_cards=yes&view=query&action=query&search_constraint=terms"	GO:0007079_mitotic_chromosome_movement_towards_spindle_pole) 2 0
=HYPERLINK("http://www.godatabase.org/cgi-bin/go.cgi?query=GO:0007095&auto_wild_cards=yes&view=query&action=query&search_constraint=terms"	GO:0007095_mitotic_cell_cycle_G2_M_transition_DNA_damage_checkpoint) 2 0
=HYPERLINK("http://www.godatabase.org/cgi-bin/go.cgi?query=GO:0007128&auto_wild_cards=yes&view=query&action=query&search_constraint=terms"	GO:0007128_meiotic_prophase_I) 2 0
=HYPERLINK("http://www.godatabase.org/cgi-bin/go.cgi?query=GO:0007141&auto_wild_cards=yes&view=query&action=query&search_constraint=terms"	GO:0007141_male_meiosis_I) 2 0
=HYPERLINK("http://www.godatabase.org/cgi-bin/go.cgi?query=GO:0007143&auto_wild_cards=yes&view=query&action=query&search_constraint=terms"	GO:0007143_female_meiosis) 2 0
=HYPERLINK("http://www.godatabase.org/cgi-bin/go.cgi?query=GO:0007191&auto_wild_cards=yes&view=query&action=query&search_constraint=terms"	GO:0007191_activation_of_adenylate_cyclase_activity_by_dopamine_receptor_signaling_pathway) 2 0
=HYPERLINK("http://www.godatabase.org/cgi-bin/go.cgi?query=GO:0007206&auto_wild_cards=yes&view=query&action=query&search_constraint=terms"	GO:0007206_activation_of_phospholipase_C_activity_by_metabotropic_glutamate_receptor_signaling_pathway) 2 0
=HYPERLINK("http://www.godatabase.org/cgi-bin/go.cgi?query=GO:0007231&auto_wild_cards=yes&view=query&action=query&search_constraint=terms"	GO:0007231_osmosensory_signaling_pathway) 2 0
=HYPERLINK("http://www.godatabase.org/cgi-bin/go.cgi?query=GO:0007262&auto_wild_cards=yes&view=query&action=query&search_constraint=terms"	GO:0007262_STAT_protein_nuclear_translocation) 2 0
=HYPERLINK("http://www.godatabase.org/cgi-bin/go.cgi?query=GO:0007290&auto_wild_cards=yes&view=query&action=query&search_constraint=terms"	GO:0007290_spermatid_nucleus_elongation) 2 0
=HYPERLINK("http://www.godatabase.org/cgi-bin/go.cgi?query=GO:0007308&auto_wild_cards=yes&view=query&action=query&search_constraint=terms"	GO:0007308_oocyte_construction) 2 0
=HYPERLINK("http://www.godatabase.org/cgi-bin/go.cgi?query=GO:0007309&auto_wild_cards=yes&view=query&action=query&search_constraint=terms"	GO:0007309_oocyte_axis_specification) 2 0
=HYPERLINK("http://www.godatabase.org/cgi-bin/go.cgi?query=GO:0007341&auto_wild_cards=yes&view=query&action=query&search_constraint=terms"	GO:0007341_penetration_of_zona_pellucida) 2 0
=HYPERLINK("http://www.godatabase.org/cgi-bin/go.cgi?query=GO:0007379&auto_wild_cards=yes&view=query&action=query&search_constraint=terms"	GO:0007379_segment_specification) 2 0
=HYPERLINK("http://www.godatabase.org/cgi-bin/go.cgi?query=GO:0007418&auto_wild_cards=yes&view=query&action=query&search_constraint=terms"	GO:0007418_ventral_midline_development) 2 0
=HYPERLINK("http://www.godatabase.org/cgi-bin/go.cgi?query=GO:0007442&auto_wild_cards=yes&view=query&action=query&search_constraint=terms"	GO:0007442_hindgut_morphogenesis) 2 0
=HYPERLINK("http://www.godatabase.org/cgi-bin/go.cgi?query=GO:0007492&auto_wild_cards=yes&view=query&action=query&search_constraint=terms"	GO:0007492_endoderm_development) 2 0
=HYPERLINK("http://www.godatabase.org/cgi-bin/go.cgi?query=GO:0007525&auto_wild_cards=yes&view=query&action=query&search_constraint=terms"	GO:0007525_somatic_muscle_development) 2 0
=HYPERLINK("http://www.godatabase.org/cgi-bin/go.cgi?query=GO:0007549&auto_wild_cards=yes&view=query&action=query&search_constraint=terms"	GO:0007549_dosage_compensation) 2 0
=HYPERLINK("http://www.godatabase.org/cgi-bin/go.cgi?query=GO:0007628&auto_wild_cards=yes&view=query&action=query&search_constraint=terms"	GO:0007628_adult_walking_behavior) 2 0
=HYPERLINK("http://www.godatabase.org/cgi-bin/go.cgi?query=GO:0008216&auto_wild_cards=yes&view=query&action=query&search_constraint=terms"	GO:0008216_spermidine_metabolic_process) 2 0
=HYPERLINK("http://www.godatabase.org/cgi-bin/go.cgi?query=GO:0008306&auto_wild_cards=yes&view=query&action=query&search_constraint=terms"	GO:0008306_associative_learning) 2 0
=HYPERLINK("http://www.godatabase.org/cgi-bin/go.cgi?query=GO:0008582&auto_wild_cards=yes&view=query&action=query&search_constraint=terms"	GO:0008582_regulation_of_synaptic_growth_at_neuromuscular_junction) 2 0
=HYPERLINK("http://www.godatabase.org/cgi-bin/go.cgi?query=GO:0008593&auto_wild_cards=yes&view=query&action=query&search_constraint=terms"	GO:0008593_regulation_of_Notch_signaling_pathway) 2 0
=HYPERLINK("http://www.godatabase.org/cgi-bin/go.cgi?query=GO:0008608&auto_wild_cards=yes&view=query&action=query&search_constraint=terms"	GO:0008608_attachment_of_spindle_microtubules_to_kinetochore) 2 0
=HYPERLINK("http://www.godatabase.org/cgi-bin/go.cgi?query=GO:0008616&auto_wild_cards=yes&view=query&action=query&search_constraint=terms"	GO:0008616_queuosine_biosynthetic_process) 2 0
=HYPERLINK("http://www.godatabase.org/cgi-bin/go.cgi?query=GO:0008618&auto_wild_cards=yes&view=query&action=query&search_constraint=terms"	GO:0008618_7-methylguanosine_metabolic_process) 2 0
=HYPERLINK("http://www.godatabase.org/cgi-bin/go.cgi?query=GO:0008653&auto_wild_cards=yes&view=query&action=query&search_constraint=terms"	GO:0008653_lipopolysaccharide_metabolic_process) 2 0
=HYPERLINK("http://www.godatabase.org/cgi-bin/go.cgi?query=GO:0009051&auto_wild_cards=yes&view=query&action=query&search_constraint=terms"	GO:0009051_pentose-phosphate_shunt__oxidative_branch) 2 0
=HYPERLINK("http://www.godatabase.org/cgi-bin/go.cgi?query=GO:0009082&auto_wild_cards=yes&view=query&action=query&search_constraint=terms"	GO:0009082_branched_chain_family_amino_acid_biosynthetic_process) 2 0
=HYPERLINK("http://www.godatabase.org/cgi-bin/go.cgi?query=GO:0009103&auto_wild_cards=yes&view=query&action=query&search_constraint=terms"	GO:0009103_lipopolysaccharide_biosynthetic_process) 2 0
=HYPERLINK("http://www.godatabase.org/cgi-bin/go.cgi?query=GO:0009120&auto_wild_cards=yes&view=query&action=query&search_constraint=terms"	GO:0009120_deoxyribonucleoside_metabolic_process) 2 0
=HYPERLINK("http://www.godatabase.org/cgi-bin/go.cgi?query=GO:0009134&auto_wild_cards=yes&view=query&action=query&search_constraint=terms"	GO:0009134_nucleoside_diphosphate_catabolic_process) 2 0
=HYPERLINK("http://www.godatabase.org/cgi-bin/go.cgi?query=GO:0009162&auto_wild_cards=yes&view=query&action=query&search_constraint=terms"	GO:0009162_deoxyribonucleoside_monophosphate_metabolic_process) 2 0
=HYPERLINK("http://www.godatabase.org/cgi-bin/go.cgi?query=GO:0009191&auto_wild_cards=yes&view=query&action=query&search_constraint=terms"	GO:0009191_ribonucleoside_diphosphate_catabolic_process) 2 0
=HYPERLINK("http://www.godatabase.org/cgi-bin/go.cgi?query=GO:0009263&auto_wild_cards=yes&view=query&action=query&search_constraint=terms"	GO:0009263_deoxyribonucleotide_biosynthetic_process) 2 0
=HYPERLINK("http://www.godatabase.org/cgi-bin/go.cgi?query=GO:0009439&auto_wild_cards=yes&view=query&action=query&search_constraint=terms"	GO:0009439_cyanate_metabolic_process) 2 0
=HYPERLINK("http://www.godatabase.org/cgi-bin/go.cgi?query=GO:0009440&auto_wild_cards=yes&view=query&action=query&search_constraint=terms"	GO:0009440_cyanate_catabolic_process) 2 0
=HYPERLINK("http://www.godatabase.org/cgi-bin/go.cgi?query=GO:0009448&auto_wild_cards=yes&view=query&action=query&search_constraint=terms"	GO:0009448_gamma-aminobutyric_acid_metabolic_process) 2 0
=HYPERLINK("http://www.godatabase.org/cgi-bin/go.cgi?query=GO:0009450&auto_wild_cards=yes&view=query&action=query&search_constraint=terms"	GO:0009450_gamma-aminobutyric_acid_catabolic_process) 2 0
=HYPERLINK("http://www.godatabase.org/cgi-bin/go.cgi?query=GO:0009452&auto_wild_cards=yes&view=query&action=query&search_constraint=terms"	GO:0009452_RNA_capping) 2 0
=HYPERLINK("http://www.godatabase.org/cgi-bin/go.cgi?query=GO:0009586&auto_wild_cards=yes&view=query&action=query&search_constraint=terms"	GO:0009586_rhodopsin_mediated_phototransduction) 2 0
=HYPERLINK("http://www.godatabase.org/cgi-bin/go.cgi?query=GO:0009597&auto_wild_cards=yes&view=query&action=query&search_constraint=terms"	GO:0009597_detection_of_virus) 2 0
=HYPERLINK("http://www.godatabase.org/cgi-bin/go.cgi?query=GO:0009602&auto_wild_cards=yes&view=query&action=query&search_constraint=terms"	GO:0009602_detection_of_symbiont) 2 0
=HYPERLINK("http://www.godatabase.org/cgi-bin/go.cgi?query=GO:0009608&auto_wild_cards=yes&view=query&action=query&search_constraint=terms"	GO:0009608_response_to_symbiont) 2 0
=HYPERLINK("http://www.godatabase.org/cgi-bin/go.cgi?query=GO:0009649&auto_wild_cards=yes&view=query&action=query&search_constraint=terms"	GO:0009649_entrainment_of_circadian_clock) 2 0
=HYPERLINK("http://www.godatabase.org/cgi-bin/go.cgi?query=GO:0009651&auto_wild_cards=yes&view=query&action=query&search_constraint=terms"	GO:0009651_response_to_salt_stress) 2 0
=HYPERLINK("http://www.godatabase.org/cgi-bin/go.cgi?query=GO:0009756&auto_wild_cards=yes&view=query&action=query&search_constraint=terms"	GO:0009756_carbohydrate_mediated_signaling) 2 0
=HYPERLINK("http://www.godatabase.org/cgi-bin/go.cgi?query=GO:0010042&auto_wild_cards=yes&view=query&action=query&search_constraint=terms"	GO:0010042_response_to_manganese_ion) 2 0
=HYPERLINK("http://www.godatabase.org/cgi-bin/go.cgi?query=GO:0010155&auto_wild_cards=yes&view=query&action=query&search_constraint=terms"	GO:0010155_regulation_of_proton_transport) 2 0
=HYPERLINK("http://www.godatabase.org/cgi-bin/go.cgi?query=GO:0010216&auto_wild_cards=yes&view=query&action=query&search_constraint=terms"	GO:0010216_maintenance_of_DNA_methylation) 2 0
=HYPERLINK("http://www.godatabase.org/cgi-bin/go.cgi?query=GO:0010248&auto_wild_cards=yes&view=query&action=query&search_constraint=terms"	GO:0010248_establishment_or_maintenance_of_transmembrane_electrochemical_gradient) 2 0
=HYPERLINK("http://www.godatabase.org/cgi-bin/go.cgi?query=GO:0010389&auto_wild_cards=yes&view=query&action=query&search_constraint=terms"	GO:0010389_regulation_of_G2_M_transition_of_mitotic_cell_cycle) 2 0
=HYPERLINK("http://www.godatabase.org/cgi-bin/go.cgi?query=GO:0010459&auto_wild_cards=yes&view=query&action=query&search_constraint=terms"	GO:0010459_negative_regulation_of_heart_rate) 2 0
=HYPERLINK("http://www.godatabase.org/cgi-bin/go.cgi?query=GO:0010470&auto_wild_cards=yes&view=query&action=query&search_constraint=terms"	GO:0010470_regulation_of_gastrulation) 2 0
=HYPERLINK("http://www.godatabase.org/cgi-bin/go.cgi?query=GO:0010506&auto_wild_cards=yes&view=query&action=query&search_constraint=terms"	GO:0010506_regulation_of_autophagy) 2 0
=HYPERLINK("http://www.godatabase.org/cgi-bin/go.cgi?query=GO:0010511&auto_wild_cards=yes&view=query&action=query&search_constraint=terms"	GO:0010511_regulation_of_phosphatidylinositol_biosynthetic_process) 2 0
=HYPERLINK("http://www.godatabase.org/cgi-bin/go.cgi?query=GO:0010512&auto_wild_cards=yes&view=query&action=query&search_constraint=terms"	GO:0010512_negative_regulation_of_phosphatidylinositol_biosynthetic_process) 2 0
=HYPERLINK("http://www.godatabase.org/cgi-bin/go.cgi?query=GO:0010519&auto_wild_cards=yes&view=query&action=query&search_constraint=terms"	GO:0010519_negative_regulation_of_phospholipase_activity) 2 0
=HYPERLINK("http://www.godatabase.org/cgi-bin/go.cgi?query=GO:0010523&auto_wild_cards=yes&view=query&action=query&search_constraint=terms"	GO:0010523_negative_regulation_of_calcium_ion_transport_into_cytosol) 2 0
=HYPERLINK("http://www.godatabase.org/cgi-bin/go.cgi?query=GO:0010533&auto_wild_cards=yes&view=query&action=query&search_constraint=terms"	GO:0010533_regulation_of_activation_of_Janus_kinase_activity) 2 0
=HYPERLINK("http://www.godatabase.org/cgi-bin/go.cgi?query=GO:0010536&auto_wild_cards=yes&view=query&action=query&search_constraint=terms"	GO:0010536_positive_regulation_of_activation_of_Janus_kinase_activity) 2 0
=HYPERLINK("http://www.godatabase.org/cgi-bin/go.cgi?query=GO:0010614&auto_wild_cards=yes&view=query&action=query&search_constraint=terms"	GO:0010614_negative_regulation_of_cardiac_muscle_hypertrophy) 2 0
=HYPERLINK("http://www.godatabase.org/cgi-bin/go.cgi?query=GO:0010616&auto_wild_cards=yes&view=query&action=query&search_constraint=terms"	GO:0010616_negative_regulation_of_cardiac_muscle_adaptation) 2 0
=HYPERLINK("http://www.godatabase.org/cgi-bin/go.cgi?query=GO:0010640&auto_wild_cards=yes&view=query&action=query&search_constraint=terms"	GO:0010640_regulation_of_platelet-derived_growth_factor_receptor_signaling_pathway) 2 0
=HYPERLINK("http://www.godatabase.org/cgi-bin/go.cgi?query=GO:0010641&auto_wild_cards=yes&view=query&action=query&search_constraint=terms"	GO:0010641_positive_regulation_of_platelet-derived_growth_factor_receptor_signaling_pathway) 2 0
=HYPERLINK("http://www.godatabase.org/cgi-bin/go.cgi?query=GO:0010815&auto_wild_cards=yes&view=query&action=query&search_constraint=terms"	GO:0010815_bradykinin_catabolic_process) 2 0
=HYPERLINK("http://www.godatabase.org/cgi-bin/go.cgi?query=GO:0010818&auto_wild_cards=yes&view=query&action=query&search_constraint=terms"	GO:0010818_T_cell_chemotaxis) 2 0
=HYPERLINK("http://www.godatabase.org/cgi-bin/go.cgi?query=GO:0010819&auto_wild_cards=yes&view=query&action=query&search_constraint=terms"	GO:0010819_regulation_of_T_cell_chemotaxis) 2 0
=HYPERLINK("http://www.godatabase.org/cgi-bin/go.cgi?query=GO:0010820&auto_wild_cards=yes&view=query&action=query&search_constraint=terms"	GO:0010820_positive_regulation_of_T_cell_chemotaxis) 2 0
=HYPERLINK("http://www.godatabase.org/cgi-bin/go.cgi?query=GO:0010866&auto_wild_cards=yes&view=query&action=query&search_constraint=terms"	GO:0010866_regulation_of_triglyceride_biosynthetic_process) 2 0
=HYPERLINK("http://www.godatabase.org/cgi-bin/go.cgi?query=GO:0010867&auto_wild_cards=yes&view=query&action=query&search_constraint=terms"	GO:0010867_positive_regulation_of_triglyceride_biosynthetic_process) 2 0
=HYPERLINK("http://www.godatabase.org/cgi-bin/go.cgi?query=GO:0010881&auto_wild_cards=yes&view=query&action=query&search_constraint=terms"	GO:0010881_regulation_of_cardiac_muscle_contraction_by_regulation_of_the_release_of_sequestered_calcium_ion) 2 0
=HYPERLINK("http://www.godatabase.org/cgi-bin/go.cgi?query=GO:0010882&auto_wild_cards=yes&view=query&action=query&search_constraint=terms"	GO:0010882_regulation_of_cardiac_muscle_contraction_by_calcium_ion_signaling) 2 0
=HYPERLINK("http://www.godatabase.org/cgi-bin/go.cgi?query=GO:0010908&auto_wild_cards=yes&view=query&action=query&search_constraint=terms"	GO:0010908_regulation_of_heparan_sulfate_proteoglycan_biosynthetic_process) 2 0
=HYPERLINK("http://www.godatabase.org/cgi-bin/go.cgi?query=GO:0010909&auto_wild_cards=yes&view=query&action=query&search_constraint=terms"	GO:0010909_positive_regulation_of_heparan_sulfate_proteoglycan_biosynthetic_process) 2 0
=HYPERLINK("http://www.godatabase.org/cgi-bin/go.cgi?query=GO:0010949&auto_wild_cards=yes&view=query&action=query&search_constraint=terms"	GO:0010949_negative_regulation_of_intestinal_phytosterol_absorption) 2 0
=HYPERLINK("http://www.godatabase.org/cgi-bin/go.cgi?query=GO:0010954&auto_wild_cards=yes&view=query&action=query&search_constraint=terms"	GO:0010954_positive_regulation_of_protein_maturation_by_peptide_bond_cleavage) 2 0
=HYPERLINK("http://www.godatabase.org/cgi-bin/go.cgi?query=GO:0010979&auto_wild_cards=yes&view=query&action=query&search_constraint=terms"	GO:0010979_regulation_of_vitamin_D_24-hydroxylase_activity) 2 0
=HYPERLINK("http://www.godatabase.org/cgi-bin/go.cgi?query=GO:0010980&auto_wild_cards=yes&view=query&action=query&search_constraint=terms"	GO:0010980_positive_regulation_of_vitamin_D_24-hydroxylase_activity) 2 0
=HYPERLINK("http://www.godatabase.org/cgi-bin/go.cgi?query=GO:0010982&auto_wild_cards=yes&view=query&action=query&search_constraint=terms"	GO:0010982_regulation_of_high-density_lipoprotein_particle_clearance) 2 0
=HYPERLINK("http://www.godatabase.org/cgi-bin/go.cgi?query=GO:0014002&auto_wild_cards=yes&view=query&action=query&search_constraint=terms"	GO:0014002_astrocyte_development) 2 0
=HYPERLINK("http://www.godatabase.org/cgi-bin/go.cgi?query=GO:0014013&auto_wild_cards=yes&view=query&action=query&search_constraint=terms"	GO:0014013_regulation_of_gliogenesis) 2 0
=HYPERLINK("http://www.godatabase.org/cgi-bin/go.cgi?query=GO:0014014&auto_wild_cards=yes&view=query&action=query&search_constraint=terms"	GO:0014014_negative_regulation_of_gliogenesis) 2 0
=HYPERLINK("http://www.godatabase.org/cgi-bin/go.cgi?query=GO:0014037&auto_wild_cards=yes&view=query&action=query&search_constraint=terms"	GO:0014037_Schwann_cell_differentiation) 2 0
=HYPERLINK("http://www.godatabase.org/cgi-bin/go.cgi?query=GO:0014044&auto_wild_cards=yes&view=query&action=query&search_constraint=terms"	GO:0014044_Schwann_cell_development) 2 0
=HYPERLINK("http://www.godatabase.org/cgi-bin/go.cgi?query=GO:0014072&auto_wild_cards=yes&view=query&action=query&search_constraint=terms"	GO:0014072_response_to_isoquinoline_alkaloid) 2 0
=HYPERLINK("http://www.godatabase.org/cgi-bin/go.cgi?query=GO:0014074&auto_wild_cards=yes&view=query&action=query&search_constraint=terms"	GO:0014074_response_to_purine) 2 0
=HYPERLINK("http://www.godatabase.org/cgi-bin/go.cgi?query=GO:0014741&auto_wild_cards=yes&view=query&action=query&search_constraint=terms"	GO:0014741_negative_regulation_of_muscle_hypertrophy) 2 0
=HYPERLINK("http://www.godatabase.org/cgi-bin/go.cgi?query=GO:0014745&auto_wild_cards=yes&view=query&action=query&search_constraint=terms"	GO:0014745_negative_regulation_of_muscle_adaptation) 2 0
=HYPERLINK("http://www.godatabase.org/cgi-bin/go.cgi?query=GO:0014819&auto_wild_cards=yes&view=query&action=query&search_constraint=terms"	GO:0014819_regulation_of_skeletal_muscle_contraction) 2 0
=HYPERLINK("http://www.godatabase.org/cgi-bin/go.cgi?query=GO:0014911&auto_wild_cards=yes&view=query&action=query&search_constraint=terms"	GO:0014911_positive_regulation_of_smooth_muscle_cell_migration) 2 0
=HYPERLINK("http://www.godatabase.org/cgi-bin/go.cgi?query=GO:0015677&auto_wild_cards=yes&view=query&action=query&search_constraint=terms"	GO:0015677_copper_ion_import) 2 0
=HYPERLINK("http://www.godatabase.org/cgi-bin/go.cgi?query=GO:0015691&auto_wild_cards=yes&view=query&action=query&search_constraint=terms"	GO:0015691_cadmium_ion_transport) 2 0
=HYPERLINK("http://www.godatabase.org/cgi-bin/go.cgi?query=GO:0015732&auto_wild_cards=yes&view=query&action=query&search_constraint=terms"	GO:0015732_prostaglandin_transport) 2 0
=HYPERLINK("http://www.godatabase.org/cgi-bin/go.cgi?query=GO:0015788&auto_wild_cards=yes&view=query&action=query&search_constraint=terms"	GO:0015788_UDP-N-acetylglucosamine_transport) 2 0
=HYPERLINK("http://www.godatabase.org/cgi-bin/go.cgi?query=GO:0015793&auto_wild_cards=yes&view=query&action=query&search_constraint=terms"	GO:0015793_glycerol_transport) 2 0
=HYPERLINK("http://www.godatabase.org/cgi-bin/go.cgi?query=GO:0015801&auto_wild_cards=yes&view=query&action=query&search_constraint=terms"	GO:0015801_aromatic_amino_acid_transport) 2 0
=HYPERLINK("http://www.godatabase.org/cgi-bin/go.cgi?query=GO:0015808&auto_wild_cards=yes&view=query&action=query&search_constraint=terms"	GO:0015808_L-alanine_transport) 2 0
=HYPERLINK("http://www.godatabase.org/cgi-bin/go.cgi?query=GO:0015822&auto_wild_cards=yes&view=query&action=query&search_constraint=terms"	GO:0015822_ornithine_transport) 2 0
=HYPERLINK("http://www.godatabase.org/cgi-bin/go.cgi?query=GO:0015824&auto_wild_cards=yes&view=query&action=query&search_constraint=terms"	GO:0015824_proline_transport) 2 0
=HYPERLINK("http://www.godatabase.org/cgi-bin/go.cgi?query=GO:0015825&auto_wild_cards=yes&view=query&action=query&search_constraint=terms"	GO:0015825_L-serine_transport) 2 0
=HYPERLINK("http://www.godatabase.org/cgi-bin/go.cgi?query=GO:0015860&auto_wild_cards=yes&view=query&action=query&search_constraint=terms"	GO:0015860_purine_nucleoside_transport) 2 0
=HYPERLINK("http://www.godatabase.org/cgi-bin/go.cgi?query=GO:0015870&auto_wild_cards=yes&view=query&action=query&search_constraint=terms"	GO:0015870_acetylcholine_transport) 2 0
=HYPERLINK("http://www.godatabase.org/cgi-bin/go.cgi?query=GO:0015871&auto_wild_cards=yes&view=query&action=query&search_constraint=terms"	GO:0015871_choline_transport) 2 0
=HYPERLINK("http://www.godatabase.org/cgi-bin/go.cgi?query=GO:0015893&auto_wild_cards=yes&view=query&action=query&search_constraint=terms"	GO:0015893_drug_transport) 2 0
=HYPERLINK("http://www.godatabase.org/cgi-bin/go.cgi?query=GO:0015920&auto_wild_cards=yes&view=query&action=query&search_constraint=terms"	GO:0015920_lipopolysaccharide_transport) 2 0
=HYPERLINK("http://www.godatabase.org/cgi-bin/go.cgi?query=GO:0015936&auto_wild_cards=yes&view=query&action=query&search_constraint=terms"	GO:0015936_coenzyme_A_metabolic_process) 2 0
=HYPERLINK("http://www.godatabase.org/cgi-bin/go.cgi?query=GO:0015939&auto_wild_cards=yes&view=query&action=query&search_constraint=terms"	GO:0015939_pantothenate_metabolic_process) 2 0
=HYPERLINK("http://www.godatabase.org/cgi-bin/go.cgi?query=GO:0015942&auto_wild_cards=yes&view=query&action=query&search_constraint=terms"	GO:0015942_formate_metabolic_process) 2 0
=HYPERLINK("http://www.godatabase.org/cgi-bin/go.cgi?query=GO:0015988&auto_wild_cards=yes&view=query&action=query&search_constraint=terms"	GO:0015988_energy_coupled_proton_transport__against_electrochemical_gradient) 2 0
=HYPERLINK("http://www.godatabase.org/cgi-bin/go.cgi?query=GO:0015991&auto_wild_cards=yes&view=query&action=query&search_constraint=terms"	GO:0015991_ATP_hydrolysis_coupled_proton_transport) 2 0
=HYPERLINK("http://www.godatabase.org/cgi-bin/go.cgi?query=GO:0015993&auto_wild_cards=yes&view=query&action=query&search_constraint=terms"	GO:0015993_molecular_hydrogen_transport) 2 0
=HYPERLINK("http://www.godatabase.org/cgi-bin/go.cgi?query=GO:0016075&auto_wild_cards=yes&view=query&action=query&search_constraint=terms"	GO:0016075_rRNA_catabolic_process) 2 0
=HYPERLINK("http://www.godatabase.org/cgi-bin/go.cgi?query=GO:0016080&auto_wild_cards=yes&view=query&action=query&search_constraint=terms"	GO:0016080_synaptic_vesicle_targeting) 2 0
=HYPERLINK("http://www.godatabase.org/cgi-bin/go.cgi?query=GO:0016090&auto_wild_cards=yes&view=query&action=query&search_constraint=terms"	GO:0016090_prenol_metabolic_process) 2 0
=HYPERLINK("http://www.godatabase.org/cgi-bin/go.cgi?query=GO:0016093&auto_wild_cards=yes&view=query&action=query&search_constraint=terms"	GO:0016093_polyprenol_metabolic_process) 2 0
=HYPERLINK("http://www.godatabase.org/cgi-bin/go.cgi?query=GO:0016233&auto_wild_cards=yes&view=query&action=query&search_constraint=terms"	GO:0016233_telomere_capping) 2 0
=HYPERLINK("http://www.godatabase.org/cgi-bin/go.cgi?query=GO:0016264&auto_wild_cards=yes&view=query&action=query&search_constraint=terms"	GO:0016264_gap_junction_assembly) 2 0
=HYPERLINK("http://www.godatabase.org/cgi-bin/go.cgi?query=GO:0016266&auto_wild_cards=yes&view=query&action=query&search_constraint=terms"	GO:0016266_O-glycan_processing) 2 0
=HYPERLINK("http://www.godatabase.org/cgi-bin/go.cgi?query=GO:0016322&auto_wild_cards=yes&view=query&action=query&search_constraint=terms"	GO:0016322_neuron_remodeling) 2 0
=HYPERLINK("http://www.godatabase.org/cgi-bin/go.cgi?query=GO:0016482&auto_wild_cards=yes&view=query&action=query&search_constraint=terms"	GO:0016482_cytoplasmic_transport) 2 0
=HYPERLINK("http://www.godatabase.org/cgi-bin/go.cgi?query=GO:0016557&auto_wild_cards=yes&view=query&action=query&search_constraint=terms"	GO:0016557_peroxisome_membrane_biogenesis) 2 0
=HYPERLINK("http://www.godatabase.org/cgi-bin/go.cgi?query=GO:0016561&auto_wild_cards=yes&view=query&action=query&search_constraint=terms"	GO:0016561_protein_import_into_peroxisome_matrix__translocation) 2 0
=HYPERLINK("http://www.godatabase.org/cgi-bin/go.cgi?query=GO:0016973&auto_wild_cards=yes&view=query&action=query&search_constraint=terms"	GO:0016973_poly(A)+_mRNA_export_from_nucleus) 2 0
=HYPERLINK("http://www.godatabase.org/cgi-bin/go.cgi?query=GO:0017004&auto_wild_cards=yes&view=query&action=query&search_constraint=terms"	GO:0017004_cytochrome_complex_assembly) 2 0
=HYPERLINK("http://www.godatabase.org/cgi-bin/go.cgi?query=GO:0017055&auto_wild_cards=yes&view=query&action=query&search_constraint=terms"	GO:0017055_negative_regulation_of_transcriptional_preinitiation_complex_assembly) 2 0
=HYPERLINK("http://www.godatabase.org/cgi-bin/go.cgi?query=GO:0017145&auto_wild_cards=yes&view=query&action=query&search_constraint=terms"	GO:0017145_stem_cell_division) 2 0
=HYPERLINK("http://www.godatabase.org/cgi-bin/go.cgi?query=GO:0017158&auto_wild_cards=yes&view=query&action=query&search_constraint=terms"	GO:0017158_regulation_of_calcium_ion-dependent_exocytosis) 2 0
=HYPERLINK("http://www.godatabase.org/cgi-bin/go.cgi?query=GO:0017182&auto_wild_cards=yes&view=query&action=query&search_constraint=terms"	GO:0017182_peptidyl-diphthamide_metabolic_process) 2 0
=HYPERLINK("http://www.godatabase.org/cgi-bin/go.cgi?query=GO:0017183&auto_wild_cards=yes&view=query&action=query&search_constraint=terms"	GO:0017183_peptidyl-diphthamide_biosynthetic_process_from_peptidyl-histidine) 2 0
=HYPERLINK("http://www.godatabase.org/cgi-bin/go.cgi?query=GO:0018198&auto_wild_cards=yes&view=query&action=query&search_constraint=terms"	GO:0018198_peptidyl-cysteine_modification) 2 0
=HYPERLINK("http://www.godatabase.org/cgi-bin/go.cgi?query=GO:0018202&auto_wild_cards=yes&view=query&action=query&search_constraint=terms"	GO:0018202_peptidyl-histidine_modification) 2 0
=HYPERLINK("http://www.godatabase.org/cgi-bin/go.cgi?query=GO:0018282&auto_wild_cards=yes&view=query&action=query&search_constraint=terms"	GO:0018282_metal_incorporation_into_metallo-sulfur_cluster) 2 0
=HYPERLINK("http://www.godatabase.org/cgi-bin/go.cgi?query=GO:0018283&auto_wild_cards=yes&view=query&action=query&search_constraint=terms"	GO:0018283_iron_incorporation_into_metallo-sulfur_cluster) 2 0
=HYPERLINK("http://www.godatabase.org/cgi-bin/go.cgi?query=GO:0018347&auto_wild_cards=yes&view=query&action=query&search_constraint=terms"	GO:0018347_protein_amino_acid_farnesylation) 2 0
=HYPERLINK("http://www.godatabase.org/cgi-bin/go.cgi?query=GO:0018410&auto_wild_cards=yes&view=query&action=query&search_constraint=terms"	GO:0018410_peptide_or_protein_carboxyl-terminal_blocking) 2 0
=HYPERLINK("http://www.godatabase.org/cgi-bin/go.cgi?query=GO:0019042&auto_wild_cards=yes&view=query&action=query&search_constraint=terms"	GO:0019042_latent_virus_infection) 2 0
=HYPERLINK("http://www.godatabase.org/cgi-bin/go.cgi?query=GO:0019046&auto_wild_cards=yes&view=query&action=query&search_constraint=terms"	GO:0019046_reactivation_of_latent_virus) 2 0
=HYPERLINK("http://www.godatabase.org/cgi-bin/go.cgi?query=GO:0019049&auto_wild_cards=yes&view=query&action=query&search_constraint=terms"	GO:0019049_evasion_of_host_defenses_by_virus) 2 0
=HYPERLINK("http://www.godatabase.org/cgi-bin/go.cgi?query=GO:0019076&auto_wild_cards=yes&view=query&action=query&search_constraint=terms"	GO:0019076_release_of_virus_from_host) 2 0
=HYPERLINK("http://www.godatabase.org/cgi-bin/go.cgi?query=GO:0019348&auto_wild_cards=yes&view=query&action=query&search_constraint=terms"	GO:0019348_dolichol_metabolic_process) 2 0
=HYPERLINK("http://www.godatabase.org/cgi-bin/go.cgi?query=GO:0019359&auto_wild_cards=yes&view=query&action=query&search_constraint=terms"	GO:0019359_nicotinamide_nucleotide_biosynthetic_process) 2 0
=HYPERLINK("http://www.godatabase.org/cgi-bin/go.cgi?query=GO:0019363&auto_wild_cards=yes&view=query&action=query&search_constraint=terms"	GO:0019363_pyridine_nucleotide_biosynthetic_process) 2 0
=HYPERLINK("http://www.godatabase.org/cgi-bin/go.cgi?query=GO:0019374&auto_wild_cards=yes&view=query&action=query&search_constraint=terms"	GO:0019374_galactolipid_metabolic_process) 2 0
=HYPERLINK("http://www.godatabase.org/cgi-bin/go.cgi?query=GO:0019459&auto_wild_cards=yes&view=query&action=query&search_constraint=terms"	GO:0019459_glutamate_deamidation) 2 0
=HYPERLINK("http://www.godatabase.org/cgi-bin/go.cgi?query=GO:0019509&auto_wild_cards=yes&view=query&action=query&search_constraint=terms"	GO:0019509_methionine_salvage) 2 0
=HYPERLINK("http://www.godatabase.org/cgi-bin/go.cgi?query=GO:0019530&auto_wild_cards=yes&view=query&action=query&search_constraint=terms"	GO:0019530_taurine_metabolic_process) 2 0
=HYPERLINK("http://www.godatabase.org/cgi-bin/go.cgi?query=GO:0019532&auto_wild_cards=yes&view=query&action=query&search_constraint=terms"	GO:0019532_oxalate_transport) 2 0
=HYPERLINK("http://www.godatabase.org/cgi-bin/go.cgi?query=GO:0019585&auto_wild_cards=yes&view=query&action=query&search_constraint=terms"	GO:0019585_glucuronate_metabolic_process) 2 0
=HYPERLINK("http://www.godatabase.org/cgi-bin/go.cgi?query=GO:0019605&auto_wild_cards=yes&view=query&action=query&search_constraint=terms"	GO:0019605_butyrate_metabolic_process) 2 0
=HYPERLINK("http://www.godatabase.org/cgi-bin/go.cgi?query=GO:0019626&auto_wild_cards=yes&view=query&action=query&search_constraint=terms"	GO:0019626_short-chain_fatty_acid_catabolic_process) 2 0
=HYPERLINK("http://www.godatabase.org/cgi-bin/go.cgi?query=GO:0019730&auto_wild_cards=yes&view=query&action=query&search_constraint=terms"	GO:0019730_antimicrobial_humoral_response) 2 0
=HYPERLINK("http://www.godatabase.org/cgi-bin/go.cgi?query=GO:0019731&auto_wild_cards=yes&view=query&action=query&search_constraint=terms"	GO:0019731_antibacterial_humoral_response) 2 0
=HYPERLINK("http://www.godatabase.org/cgi-bin/go.cgi?query=GO:0019805&auto_wild_cards=yes&view=query&action=query&search_constraint=terms"	GO:0019805_quinolinate_biosynthetic_process) 2 0
=HYPERLINK("http://www.godatabase.org/cgi-bin/go.cgi?query=GO:0019836&auto_wild_cards=yes&view=query&action=query&search_constraint=terms"	GO:0019836_hemolysis_by_symbiont_of_host_erythrocytes) 2 0
=HYPERLINK("http://www.godatabase.org/cgi-bin/go.cgi?query=GO:0019860&auto_wild_cards=yes&view=query&action=query&search_constraint=terms"	GO:0019860_uracil_metabolic_process) 2 0
=HYPERLINK("http://www.godatabase.org/cgi-bin/go.cgi?query=GO:0019896&auto_wild_cards=yes&view=query&action=query&search_constraint=terms"	GO:0019896_axon_transport_of_mitochondrion) 2 0
=HYPERLINK("http://www.godatabase.org/cgi-bin/go.cgi?query=GO:0019919&auto_wild_cards=yes&view=query&action=query&search_constraint=terms"	GO:0019919_peptidyl-arginine_methylation__to_asymmetrical-dimethyl_arginine) 2 0
=HYPERLINK("http://www.godatabase.org/cgi-bin/go.cgi?query=GO:0021511&auto_wild_cards=yes&view=query&action=query&search_constraint=terms"	GO:0021511_spinal_cord_patterning) 2 0
=HYPERLINK("http://www.godatabase.org/cgi-bin/go.cgi?query=GO:0021513&auto_wild_cards=yes&view=query&action=query&search_constraint=terms"	GO:0021513_spinal_cord_dorsal_ventral_patterning) 2 0
=HYPERLINK("http://www.godatabase.org/cgi-bin/go.cgi?query=GO:0021517&auto_wild_cards=yes&view=query&action=query&search_constraint=terms"	GO:0021517_ventral_spinal_cord_development) 2 0
=HYPERLINK("http://www.godatabase.org/cgi-bin/go.cgi?query=GO:0021545&auto_wild_cards=yes&view=query&action=query&search_constraint=terms"	GO:0021545_cranial_nerve_development) 2 0
=HYPERLINK("http://www.godatabase.org/cgi-bin/go.cgi?query=GO:0021587&auto_wild_cards=yes&view=query&action=query&search_constraint=terms"	GO:0021587_cerebellum_morphogenesis) 2 0
=HYPERLINK("http://www.godatabase.org/cgi-bin/go.cgi?query=GO:0021675&auto_wild_cards=yes&view=query&action=query&search_constraint=terms"	GO:0021675_nerve_development) 2 0
=HYPERLINK("http://www.godatabase.org/cgi-bin/go.cgi?query=GO:0021695&auto_wild_cards=yes&view=query&action=query&search_constraint=terms"	GO:0021695_cerebellar_cortex_development) 2 0
=HYPERLINK("http://www.godatabase.org/cgi-bin/go.cgi?query=GO:0021696&auto_wild_cards=yes&view=query&action=query&search_constraint=terms"	GO:0021696_cerebellar_cortex_morphogenesis) 2 0
=HYPERLINK("http://www.godatabase.org/cgi-bin/go.cgi?query=GO:0021795&auto_wild_cards=yes&view=query&action=query&search_constraint=terms"	GO:0021795_cerebral_cortex_cell_migration) 2 0
=HYPERLINK("http://www.godatabase.org/cgi-bin/go.cgi?query=GO:0021826&auto_wild_cards=yes&view=query&action=query&search_constraint=terms"	GO:0021826_substrate-independent_telencephalic_tangential_migration) 2 0
=HYPERLINK("http://www.godatabase.org/cgi-bin/go.cgi?query=GO:0021830&auto_wild_cards=yes&view=query&action=query&search_constraint=terms"	GO:0021830_interneuron_migration_from_the_subpallium_to_the_cortex) 2 0
=HYPERLINK("http://www.godatabase.org/cgi-bin/go.cgi?query=GO:0021843&auto_wild_cards=yes&view=query&action=query&search_constraint=terms"	GO:0021843_substrate-independent_telencephalic_tangential_interneuron_migration) 2 0
=HYPERLINK("http://www.godatabase.org/cgi-bin/go.cgi?query=GO:0021853&auto_wild_cards=yes&view=query&action=query&search_constraint=terms"	GO:0021853_cerebral_cortex_GABAergic_interneuron_migration) 2 0
=HYPERLINK("http://www.godatabase.org/cgi-bin/go.cgi?query=GO:0021892&auto_wild_cards=yes&view=query&action=query&search_constraint=terms"	GO:0021892_cerebral_cortex_GABAergic_interneuron_differentiation) 2 0
=HYPERLINK("http://www.godatabase.org/cgi-bin/go.cgi?query=GO:0021894&auto_wild_cards=yes&view=query&action=query&search_constraint=terms"	GO:0021894_cerebral_cortex_GABAergic_interneuron_development) 2 0
=HYPERLINK("http://www.godatabase.org/cgi-bin/go.cgi?query=GO:0021895&auto_wild_cards=yes&view=query&action=query&search_constraint=terms"	GO:0021895_cerebral_cortex_neuron_differentiation) 2 0
=HYPERLINK("http://www.godatabase.org/cgi-bin/go.cgi?query=GO:0021910&auto_wild_cards=yes&view=query&action=query&search_constraint=terms"	GO:0021910_smoothened_signaling_pathway_involved_in_ventral_spinal_cord_patterning) 2 0
=HYPERLINK("http://www.godatabase.org/cgi-bin/go.cgi?query=GO:0022011&auto_wild_cards=yes&view=query&action=query&search_constraint=terms"	GO:0022011_myelination_in_the_peripheral_nervous_system) 2 0
=HYPERLINK("http://www.godatabase.org/cgi-bin/go.cgi?query=GO:0022605&auto_wild_cards=yes&view=query&action=query&search_constraint=terms"	GO:0022605_oogenesis_stage) 2 0
=HYPERLINK("http://www.godatabase.org/cgi-bin/go.cgi?query=GO:0030150&auto_wild_cards=yes&view=query&action=query&search_constraint=terms"	GO:0030150_protein_import_into_mitochondrial_matrix) 2 0
=HYPERLINK("http://www.godatabase.org/cgi-bin/go.cgi?query=GO:0030185&auto_wild_cards=yes&view=query&action=query&search_constraint=terms"	GO:0030185_nitric_oxide_transport) 2 0
=HYPERLINK("http://www.godatabase.org/cgi-bin/go.cgi?query=GO:0030202&auto_wild_cards=yes&view=query&action=query&search_constraint=terms"	GO:0030202_heparin_metabolic_process) 2 0
=HYPERLINK("http://www.godatabase.org/cgi-bin/go.cgi?query=GO:0030205&auto_wild_cards=yes&view=query&action=query&search_constraint=terms"	GO:0030205_dermatan_sulfate_metabolic_process) 2 0
=HYPERLINK("http://www.godatabase.org/cgi-bin/go.cgi?query=GO:0030208&auto_wild_cards=yes&view=query&action=query&search_constraint=terms"	GO:0030208_dermatan_sulfate_biosynthetic_process) 2 0
=HYPERLINK("http://www.godatabase.org/cgi-bin/go.cgi?query=GO:0030210&auto_wild_cards=yes&view=query&action=query&search_constraint=terms"	GO:0030210_heparin_biosynthetic_process) 2 0
=HYPERLINK("http://www.godatabase.org/cgi-bin/go.cgi?query=GO:0030264&auto_wild_cards=yes&view=query&action=query&search_constraint=terms"	GO:0030264_nuclear_fragmentation_during_apoptosis) 2 0
=HYPERLINK("http://www.godatabase.org/cgi-bin/go.cgi?query=GO:0030300&auto_wild_cards=yes&view=query&action=query&search_constraint=terms"	GO:0030300_regulation_of_intestinal_cholesterol_absorption) 2 0
=HYPERLINK("http://www.godatabase.org/cgi-bin/go.cgi?query=GO:0030311&auto_wild_cards=yes&view=query&action=query&search_constraint=terms"	GO:0030311_poly-N-acetyllactosamine_biosynthetic_process) 2 0
=HYPERLINK("http://www.godatabase.org/cgi-bin/go.cgi?query=GO:0030318&auto_wild_cards=yes&view=query&action=query&search_constraint=terms"	GO:0030318_melanocyte_differentiation) 2 0
=HYPERLINK("http://www.godatabase.org/cgi-bin/go.cgi?query=GO:0030321&auto_wild_cards=yes&view=query&action=query&search_constraint=terms"	GO:0030321_transepithelial_chloride_transport) 2 0
=HYPERLINK("http://www.godatabase.org/cgi-bin/go.cgi?query=GO:0030490&auto_wild_cards=yes&view=query&action=query&search_constraint=terms"	GO:0030490_maturation_of_SSU-rRNA) 2 0
=HYPERLINK("http://www.godatabase.org/cgi-bin/go.cgi?query=GO:0030505&auto_wild_cards=yes&view=query&action=query&search_constraint=terms"	GO:0030505_inorganic_diphosphate_transport) 2 0
=HYPERLINK("http://www.godatabase.org/cgi-bin/go.cgi?query=GO:0030513&auto_wild_cards=yes&view=query&action=query&search_constraint=terms"	GO:0030513_positive_regulation_of_BMP_signaling_pathway) 2 0
=HYPERLINK("http://www.godatabase.org/cgi-bin/go.cgi?query=GO:0030540&auto_wild_cards=yes&view=query&action=query&search_constraint=terms"	GO:0030540_female_genitalia_development) 2 0
=HYPERLINK("http://www.godatabase.org/cgi-bin/go.cgi?query=GO:0030575&auto_wild_cards=yes&view=query&action=query&search_constraint=terms"	GO:0030575_nuclear_body_organization) 2 0
=HYPERLINK("http://www.godatabase.org/cgi-bin/go.cgi?query=GO:0030578&auto_wild_cards=yes&view=query&action=query&search_constraint=terms"	GO:0030578_PML_body_organization) 2 0
=HYPERLINK("http://www.godatabase.org/cgi-bin/go.cgi?query=GO:0030815&auto_wild_cards=yes&view=query&action=query&search_constraint=terms"	GO:0030815_negative_regulation_of_cAMP_metabolic_process) 2 0
=HYPERLINK("http://www.godatabase.org/cgi-bin/go.cgi?query=GO:0030818&auto_wild_cards=yes&view=query&action=query&search_constraint=terms"	GO:0030818_negative_regulation_of_cAMP_biosynthetic_process) 2 0
=HYPERLINK("http://www.godatabase.org/cgi-bin/go.cgi?query=GO:0030889&auto_wild_cards=yes&view=query&action=query&search_constraint=terms"	GO:0030889_negative_regulation_of_B_cell_proliferation) 2 0
=HYPERLINK("http://www.godatabase.org/cgi-bin/go.cgi?query=GO:0030901&auto_wild_cards=yes&view=query&action=query&search_constraint=terms"	GO:0030901_midbrain_development) 2 0
=HYPERLINK("http://www.godatabase.org/cgi-bin/go.cgi?query=GO:0030916&auto_wild_cards=yes&view=query&action=query&search_constraint=terms"	GO:0030916_otic_vesicle_formation) 2 0
=HYPERLINK("http://www.godatabase.org/cgi-bin/go.cgi?query=GO:0030949&auto_wild_cards=yes&view=query&action=query&search_constraint=terms"	GO:0030949_positive_regulation_of_vascular_endothelial_growth_factor_receptor_signaling_pathway) 2 0
=HYPERLINK("http://www.godatabase.org/cgi-bin/go.cgi?query=GO:0030951&auto_wild_cards=yes&view=query&action=query&search_constraint=terms"	GO:0030951_establishment_or_maintenance_of_microtubule_cytoskeleton_polarity) 2 0
=HYPERLINK("http://www.godatabase.org/cgi-bin/go.cgi?query=GO:0030952&auto_wild_cards=yes&view=query&action=query&search_constraint=terms"	GO:0030952_establishment_or_maintenance_of_cytoskeleton_polarity) 2 0
=HYPERLINK("http://www.godatabase.org/cgi-bin/go.cgi?query=GO:0030997&auto_wild_cards=yes&view=query&action=query&search_constraint=terms"	GO:0030997_regulation_of_centriole-centriole_cohesion) 2 0
=HYPERLINK("http://www.godatabase.org/cgi-bin/go.cgi?query=GO:0031000&auto_wild_cards=yes&view=query&action=query&search_constraint=terms"	GO:0031000_response_to_caffeine) 2 0
=HYPERLINK("http://www.godatabase.org/cgi-bin/go.cgi?query=GO:0031061&auto_wild_cards=yes&view=query&action=query&search_constraint=terms"	GO:0031061_negative_regulation_of_histone_methylation) 2 0
=HYPERLINK("http://www.godatabase.org/cgi-bin/go.cgi?query=GO:0031062&auto_wild_cards=yes&view=query&action=query&search_constraint=terms"	GO:0031062_positive_regulation_of_histone_methylation) 2 0
=HYPERLINK("http://www.godatabase.org/cgi-bin/go.cgi?query=GO:0031122&auto_wild_cards=yes&view=query&action=query&search_constraint=terms"	GO:0031122_cytoplasmic_microtubule_organization) 2 0
=HYPERLINK("http://www.godatabase.org/cgi-bin/go.cgi?query=GO:0031294&auto_wild_cards=yes&view=query&action=query&search_constraint=terms"	GO:0031294_lymphocyte_costimulation) 2 0
=HYPERLINK("http://www.godatabase.org/cgi-bin/go.cgi?query=GO:0031295&auto_wild_cards=yes&view=query&action=query&search_constraint=terms"	GO:0031295_T_cell_costimulation) 2 0
=HYPERLINK("http://www.godatabase.org/cgi-bin/go.cgi?query=GO:0031297&auto_wild_cards=yes&view=query&action=query&search_constraint=terms"	GO:0031297_replication_fork_processing) 2 0
=HYPERLINK("http://www.godatabase.org/cgi-bin/go.cgi?query=GO:0031440&auto_wild_cards=yes&view=query&action=query&search_constraint=terms"	GO:0031440_regulation_of_mRNA_3'-end_processing) 2 0
=HYPERLINK("http://www.godatabase.org/cgi-bin/go.cgi?query=GO:0031452&auto_wild_cards=yes&view=query&action=query&search_constraint=terms"	GO:0031452_negative_regulation_of_heterochromatin_formation) 2 0
=HYPERLINK("http://www.godatabase.org/cgi-bin/go.cgi?query=GO:0031508&auto_wild_cards=yes&view=query&action=query&search_constraint=terms"	GO:0031508_centromeric_heterochromatin_formation) 2 0
=HYPERLINK("http://www.godatabase.org/cgi-bin/go.cgi?query=GO:0031536&auto_wild_cards=yes&view=query&action=query&search_constraint=terms"	GO:0031536_positive_regulation_of_exit_from_mitosis) 2 0
=HYPERLINK("http://www.godatabase.org/cgi-bin/go.cgi?query=GO:0031573&auto_wild_cards=yes&view=query&action=query&search_constraint=terms"	GO:0031573_intra-S_DNA_damage_checkpoint) 2 0
=HYPERLINK("http://www.godatabase.org/cgi-bin/go.cgi?query=GO:0031580&auto_wild_cards=yes&view=query&action=query&search_constraint=terms"	GO:0031580_membrane_raft_distribution) 2 0
=HYPERLINK("http://www.godatabase.org/cgi-bin/go.cgi?query=GO:0031641&auto_wild_cards=yes&view=query&action=query&search_constraint=terms"	GO:0031641_regulation_of_myelination) 2 0
=HYPERLINK("http://www.godatabase.org/cgi-bin/go.cgi?query=GO:0031642&auto_wild_cards=yes&view=query&action=query&search_constraint=terms"	GO:0031642_negative_regulation_of_myelination) 2 0
=HYPERLINK("http://www.godatabase.org/cgi-bin/go.cgi?query=GO:0031664&auto_wild_cards=yes&view=query&action=query&search_constraint=terms"	GO:0031664_regulation_of_lipopolysaccharide-mediated_signaling_pathway) 2 0
=HYPERLINK("http://www.godatabase.org/cgi-bin/go.cgi?query=GO:0031665&auto_wild_cards=yes&view=query&action=query&search_constraint=terms"	GO:0031665_negative_regulation_of_lipopolysaccharide-mediated_signaling_pathway) 2 0
=HYPERLINK("http://www.godatabase.org/cgi-bin/go.cgi?query=GO:0031936&auto_wild_cards=yes&view=query&action=query&search_constraint=terms"	GO:0031936_negative_regulation_of_chromatin_silencing) 2 0
=HYPERLINK("http://www.godatabase.org/cgi-bin/go.cgi?query=GO:0032069&auto_wild_cards=yes&view=query&action=query&search_constraint=terms"	GO:0032069_regulation_of_nuclease_activity) 2 0
=HYPERLINK("http://www.godatabase.org/cgi-bin/go.cgi?query=GO:0032096&auto_wild_cards=yes&view=query&action=query&search_constraint=terms"	GO:0032096_negative_regulation_of_response_to_food) 2 0
=HYPERLINK("http://www.godatabase.org/cgi-bin/go.cgi?query=GO:0032099&auto_wild_cards=yes&view=query&action=query&search_constraint=terms"	GO:0032099_negative_regulation_of_appetite) 2 0
=HYPERLINK("http://www.godatabase.org/cgi-bin/go.cgi?query=GO:0032201&auto_wild_cards=yes&view=query&action=query&search_constraint=terms"	GO:0032201_telomere_maintenance_via_semi-conservative_replication) 2 0
=HYPERLINK("http://www.godatabase.org/cgi-bin/go.cgi?query=GO:0032212&auto_wild_cards=yes&view=query&action=query&search_constraint=terms"	GO:0032212_positive_regulation_of_telomere_maintenance_via_telomerase) 2 0
=HYPERLINK("http://www.godatabase.org/cgi-bin/go.cgi?query=GO:0032213&auto_wild_cards=yes&view=query&action=query&search_constraint=terms"	GO:0032213_regulation_of_telomere_maintenance_via_semi-conservative_replication) 2 0
=HYPERLINK("http://www.godatabase.org/cgi-bin/go.cgi?query=GO:0032214&auto_wild_cards=yes&view=query&action=query&search_constraint=terms"	GO:0032214_negative_regulation_of_telomere_maintenance_via_semi-conservative_replication) 2 0
=HYPERLINK("http://www.godatabase.org/cgi-bin/go.cgi?query=GO:0032225&auto_wild_cards=yes&view=query&action=query&search_constraint=terms"	GO:0032225_regulation_of_synaptic_transmission__dopaminergic) 2 0
=HYPERLINK("http://www.godatabase.org/cgi-bin/go.cgi?query=GO:0032228&auto_wild_cards=yes&view=query&action=query&search_constraint=terms"	GO:0032228_regulation_of_synaptic_transmission__GABAergic) 2 0
=HYPERLINK("http://www.godatabase.org/cgi-bin/go.cgi?query=GO:0032236&auto_wild_cards=yes&view=query&action=query&search_constraint=terms"	GO:0032236_positive_regulation_of_calcium_ion_transport_via_store-operated_calcium_channel_activity) 2 0
=HYPERLINK("http://www.godatabase.org/cgi-bin/go.cgi?query=GO:0032237&auto_wild_cards=yes&view=query&action=query&search_constraint=terms"	GO:0032237_activation_of_store-operated_calcium_channel_activity) 2 0
=HYPERLINK("http://www.godatabase.org/cgi-bin/go.cgi?query=GO:0032292&auto_wild_cards=yes&view=query&action=query&search_constraint=terms"	GO:0032292_ensheathment_of_axons_in_the_peripheral_nervous_system) 2 0
=HYPERLINK("http://www.godatabase.org/cgi-bin/go.cgi?query=GO:0032303&auto_wild_cards=yes&view=query&action=query&search_constraint=terms"	GO:0032303_regulation_of_icosanoid_secretion) 2 0
=HYPERLINK("http://www.godatabase.org/cgi-bin/go.cgi?query=GO:0032305&auto_wild_cards=yes&view=query&action=query&search_constraint=terms"	GO:0032305_positive_regulation_of_icosanoid_secretion) 2 0
=HYPERLINK("http://www.godatabase.org/cgi-bin/go.cgi?query=GO:0032306&auto_wild_cards=yes&view=query&action=query&search_constraint=terms"	GO:0032306_regulation_of_prostaglandin_secretion) 2 0
=HYPERLINK("http://www.godatabase.org/cgi-bin/go.cgi?query=GO:0032308&auto_wild_cards=yes&view=query&action=query&search_constraint=terms"	GO:0032308_positive_regulation_of_prostaglandin_secretion) 2 0
=HYPERLINK("http://www.godatabase.org/cgi-bin/go.cgi?query=GO:0032310&auto_wild_cards=yes&view=query&action=query&search_constraint=terms"	GO:0032310_prostaglandin_secretion) 2 0
=HYPERLINK("http://www.godatabase.org/cgi-bin/go.cgi?query=GO:0032328&auto_wild_cards=yes&view=query&action=query&search_constraint=terms"	GO:0032328_alanine_transport) 2 0
=HYPERLINK("http://www.godatabase.org/cgi-bin/go.cgi?query=GO:0032329&auto_wild_cards=yes&view=query&action=query&search_constraint=terms"	GO:0032329_serine_transport) 2 0
=HYPERLINK("http://www.godatabase.org/cgi-bin/go.cgi?query=GO:0032344&auto_wild_cards=yes&view=query&action=query&search_constraint=terms"	GO:0032344_regulation_of_aldosterone_metabolic_process) 2 0
=HYPERLINK("http://www.godatabase.org/cgi-bin/go.cgi?query=GO:0032417&auto_wild_cards=yes&view=query&action=query&search_constraint=terms"	GO:0032417_positive_regulation_of_sodium:hydrogen_antiporter_activity) 2 0
=HYPERLINK("http://www.godatabase.org/cgi-bin/go.cgi?query=GO:0032435&auto_wild_cards=yes&view=query&action=query&search_constraint=terms"	GO:0032435_negative_regulation_of_proteasomal_ubiquitin-dependent_protein_catabolic_process) 2 0
=HYPERLINK("http://www.godatabase.org/cgi-bin/go.cgi?query=GO:0032506&auto_wild_cards=yes&view=query&action=query&search_constraint=terms"	GO:0032506_cytokinetic_process) 2 0
=HYPERLINK("http://www.godatabase.org/cgi-bin/go.cgi?query=GO:0032510&auto_wild_cards=yes&view=query&action=query&search_constraint=terms"	GO:0032510_endosome_to_lysosome_transport_via_multivesicular_body_sorting_pathway) 2 0
=HYPERLINK("http://www.godatabase.org/cgi-bin/go.cgi?query=GO:0032512&auto_wild_cards=yes&view=query&action=query&search_constraint=terms"	GO:0032512_regulation_of_protein_phosphatase_type_2B_activity) 2 0
=HYPERLINK("http://www.godatabase.org/cgi-bin/go.cgi?query=GO:0032513&auto_wild_cards=yes&view=query&action=query&search_constraint=terms"	GO:0032513_negative_regulation_of_protein_phosphatase_type_2B_activity) 2 0
=HYPERLINK("http://www.godatabase.org/cgi-bin/go.cgi?query=GO:0032516&auto_wild_cards=yes&view=query&action=query&search_constraint=terms"	GO:0032516_positive_regulation_of_phosphoprotein_phosphatase_activity) 2 0
=HYPERLINK("http://www.godatabase.org/cgi-bin/go.cgi?query=GO:0032525&auto_wild_cards=yes&view=query&action=query&search_constraint=terms"	GO:0032525_somite_rostral_caudal_axis_specification) 2 0
=HYPERLINK("http://www.godatabase.org/cgi-bin/go.cgi?query=GO:0032620&auto_wild_cards=yes&view=query&action=query&search_constraint=terms"	GO:0032620_interleukin-17_production) 2 0
=HYPERLINK("http://www.godatabase.org/cgi-bin/go.cgi?query=GO:0032634&auto_wild_cards=yes&view=query&action=query&search_constraint=terms"	GO:0032634_interleukin-5_production) 2 0
=HYPERLINK("http://www.godatabase.org/cgi-bin/go.cgi?query=GO:0032645&auto_wild_cards=yes&view=query&action=query&search_constraint=terms"	GO:0032645_regulation_of_granulocyte_macrophage_colony-stimulating_factor_production) 2 0
=HYPERLINK("http://www.godatabase.org/cgi-bin/go.cgi?query=GO:0032656&auto_wild_cards=yes&view=query&action=query&search_constraint=terms"	GO:0032656_regulation_of_interleukin-13_production) 2 0
=HYPERLINK("http://www.godatabase.org/cgi-bin/go.cgi?query=GO:0032660&auto_wild_cards=yes&view=query&action=query&search_constraint=terms"	GO:0032660_regulation_of_interleukin-17_production) 2 0
=HYPERLINK("http://www.godatabase.org/cgi-bin/go.cgi?query=GO:0032674&auto_wild_cards=yes&view=query&action=query&search_constraint=terms"	GO:0032674_regulation_of_interleukin-5_production) 2 0
=HYPERLINK("http://www.godatabase.org/cgi-bin/go.cgi?query=GO:0032689&auto_wild_cards=yes&view=query&action=query&search_constraint=terms"	GO:0032689_negative_regulation_of_interferon-gamma_production) 2 0
=HYPERLINK("http://www.godatabase.org/cgi-bin/go.cgi?query=GO:0032691&auto_wild_cards=yes&view=query&action=query&search_constraint=terms"	GO:0032691_negative_regulation_of_interleukin-1_beta_production) 2 0
=HYPERLINK("http://www.godatabase.org/cgi-bin/go.cgi?query=GO:0032692&auto_wild_cards=yes&view=query&action=query&search_constraint=terms"	GO:0032692_negative_regulation_of_interleukin-1_production) 2 0
=HYPERLINK("http://www.godatabase.org/cgi-bin/go.cgi?query=GO:0032733&auto_wild_cards=yes&view=query&action=query&search_constraint=terms"	GO:0032733_positive_regulation_of_interleukin-10_production) 2 0
=HYPERLINK("http://www.godatabase.org/cgi-bin/go.cgi?query=GO:0032740&auto_wild_cards=yes&view=query&action=query&search_constraint=terms"	GO:0032740_positive_regulation_of_interleukin-17_production) 2 0
=HYPERLINK("http://www.godatabase.org/cgi-bin/go.cgi?query=GO:0032802&auto_wild_cards=yes&view=query&action=query&search_constraint=terms"	GO:0032802_low-density_lipoprotein_receptor_catabolic_process) 2 0
=HYPERLINK("http://www.godatabase.org/cgi-bin/go.cgi?query=GO:0032803&auto_wild_cards=yes&view=query&action=query&search_constraint=terms"	GO:0032803_regulation_of_low-density_lipoprotein_receptor_catabolic_process) 2 0
=HYPERLINK("http://www.godatabase.org/cgi-bin/go.cgi?query=GO:0032814&auto_wild_cards=yes&view=query&action=query&search_constraint=terms"	GO:0032814_regulation_of_natural_killer_cell_activation) 2 0
=HYPERLINK("http://www.godatabase.org/cgi-bin/go.cgi?query=GO:0032816&auto_wild_cards=yes&view=query&action=query&search_constraint=terms"	GO:0032816_positive_regulation_of_natural_killer_cell_activation) 2 0
=HYPERLINK("http://www.godatabase.org/cgi-bin/go.cgi?query=GO:0032863&auto_wild_cards=yes&view=query&action=query&search_constraint=terms"	GO:0032863_activation_of_Rac_GTPase_activity) 2 0
=HYPERLINK("http://www.godatabase.org/cgi-bin/go.cgi?query=GO:0032892&auto_wild_cards=yes&view=query&action=query&search_constraint=terms"	GO:0032892_positive_regulation_of_organic_acid_transport) 2 0
=HYPERLINK("http://www.godatabase.org/cgi-bin/go.cgi?query=GO:0032897&auto_wild_cards=yes&view=query&action=query&search_constraint=terms"	GO:0032897_negative_regulation_of_viral_transcription) 2 0
=HYPERLINK("http://www.godatabase.org/cgi-bin/go.cgi?query=GO:0032898&auto_wild_cards=yes&view=query&action=query&search_constraint=terms"	GO:0032898_neurotrophin_production) 2 0
=HYPERLINK("http://www.godatabase.org/cgi-bin/go.cgi?query=GO:0032902&auto_wild_cards=yes&view=query&action=query&search_constraint=terms"	GO:0032902_nerve_growth_factor_production) 2 0
=HYPERLINK("http://www.godatabase.org/cgi-bin/go.cgi?query=GO:0032966&auto_wild_cards=yes&view=query&action=query&search_constraint=terms"	GO:0032966_negative_regulation_of_collagen_biosynthetic_process) 2 0
=HYPERLINK("http://www.godatabase.org/cgi-bin/go.cgi?query=GO:0032971&auto_wild_cards=yes&view=query&action=query&search_constraint=terms"	GO:0032971_regulation_of_muscle_filament_sliding) 2 0
=HYPERLINK("http://www.godatabase.org/cgi-bin/go.cgi?query=GO:0033003&auto_wild_cards=yes&view=query&action=query&search_constraint=terms"	GO:0033003_regulation_of_mast_cell_activation) 2 0
=HYPERLINK("http://www.godatabase.org/cgi-bin/go.cgi?query=GO:0033005&auto_wild_cards=yes&view=query&action=query&search_constraint=terms"	GO:0033005_positive_regulation_of_mast_cell_activation) 2 0
=HYPERLINK("http://www.godatabase.org/cgi-bin/go.cgi?query=GO:0033033&auto_wild_cards=yes&view=query&action=query&search_constraint=terms"	GO:0033033_negative_regulation_of_myeloid_cell_apoptosis) 2 0
=HYPERLINK("http://www.godatabase.org/cgi-bin/go.cgi?query=GO:0033034&auto_wild_cards=yes&view=query&action=query&search_constraint=terms"	GO:0033034_positive_regulation_of_myeloid_cell_apoptosis) 2 0
=HYPERLINK("http://www.godatabase.org/cgi-bin/go.cgi?query=GO:0033144&auto_wild_cards=yes&view=query&action=query&search_constraint=terms"	GO:0033144_negative_regulation_of_steroid_hormone_receptor_signaling_pathway) 2 0
=HYPERLINK("http://www.godatabase.org/cgi-bin/go.cgi?query=GO:0033194&auto_wild_cards=yes&view=query&action=query&search_constraint=terms"	GO:0033194_response_to_hydroperoxide) 2 0
=HYPERLINK("http://www.godatabase.org/cgi-bin/go.cgi?query=GO:0033364&auto_wild_cards=yes&view=query&action=query&search_constraint=terms"	GO:0033364_mast_cell_secretory_granule_organization) 2 0
=HYPERLINK("http://www.godatabase.org/cgi-bin/go.cgi?query=GO:0033567&auto_wild_cards=yes&view=query&action=query&search_constraint=terms"	GO:0033567_DNA_replication__Okazaki_fragment_processing) 2 0
=HYPERLINK("http://www.godatabase.org/cgi-bin/go.cgi?query=GO:0033598&auto_wild_cards=yes&view=query&action=query&search_constraint=terms"	GO:0033598_mammary_gland_epithelial_cell_proliferation) 2 0
=HYPERLINK("http://www.godatabase.org/cgi-bin/go.cgi?query=GO:0033599&auto_wild_cards=yes&view=query&action=query&search_constraint=terms"	GO:0033599_regulation_of_mammary_gland_epithelial_cell_proliferation) 2 0
=HYPERLINK("http://www.godatabase.org/cgi-bin/go.cgi?query=GO:0033603&auto_wild_cards=yes&view=query&action=query&search_constraint=terms"	GO:0033603_positive_regulation_of_dopamine_secretion) 2 0
=HYPERLINK("http://www.godatabase.org/cgi-bin/go.cgi?query=GO:0033615&auto_wild_cards=yes&view=query&action=query&search_constraint=terms"	GO:0033615_mitochondrial_proton-transporting_ATP_synthase_complex_assembly) 2 0
=HYPERLINK("http://www.godatabase.org/cgi-bin/go.cgi?query=GO:0033630&auto_wild_cards=yes&view=query&action=query&search_constraint=terms"	GO:0033630_positive_regulation_of_cell_adhesion_mediated_by_integrin) 2 0
=HYPERLINK("http://www.godatabase.org/cgi-bin/go.cgi?query=GO:0033632&auto_wild_cards=yes&view=query&action=query&search_constraint=terms"	GO:0033632_regulation_of_cell-cell_adhesion_mediated_by_integrin) 2 0
=HYPERLINK("http://www.godatabase.org/cgi-bin/go.cgi?query=GO:0033861&auto_wild_cards=yes&view=query&action=query&search_constraint=terms"	GO:0033861_negative_regulation_of_NAD(P)H_oxidase_activity) 2 0
=HYPERLINK("http://www.godatabase.org/cgi-bin/go.cgi?query=GO:0033864&auto_wild_cards=yes&view=query&action=query&search_constraint=terms"	GO:0033864_positive_regulation_of_NAD(P)H_oxidase_activity) 2 0
=HYPERLINK("http://www.godatabase.org/cgi-bin/go.cgi?query=GO:0034113&auto_wild_cards=yes&view=query&action=query&search_constraint=terms"	GO:0034113_heterotypic_cell-cell_adhesion) 2 0
=HYPERLINK("http://www.godatabase.org/cgi-bin/go.cgi?query=GO:0034114&auto_wild_cards=yes&view=query&action=query&search_constraint=terms"	GO:0034114_regulation_of_heterotypic_cell-cell_adhesion) 2 0
=HYPERLINK("http://www.godatabase.org/cgi-bin/go.cgi?query=GO:0034121&auto_wild_cards=yes&view=query&action=query&search_constraint=terms"	GO:0034121_regulation_of_toll-like_receptor_signaling_pathway) 2 0
=HYPERLINK("http://www.godatabase.org/cgi-bin/go.cgi?query=GO:0034134&auto_wild_cards=yes&view=query&action=query&search_constraint=terms"	GO:0034134_toll-like_receptor_2_signaling_pathway) 2 0
=HYPERLINK("http://www.godatabase.org/cgi-bin/go.cgi?query=GO:0034214&auto_wild_cards=yes&view=query&action=query&search_constraint=terms"	GO:0034214_protein_hexamerization) 2 0
=HYPERLINK("http://www.godatabase.org/cgi-bin/go.cgi?query=GO:0034259&auto_wild_cards=yes&view=query&action=query&search_constraint=terms"	GO:0034259_negative_regulation_of_Rho_GTPase_activity) 2 0
=HYPERLINK("http://www.godatabase.org/cgi-bin/go.cgi?query=GO:0034260&auto_wild_cards=yes&view=query&action=query&search_constraint=terms"	GO:0034260_negative_regulation_of_GTPase_activity) 2 0
=HYPERLINK("http://www.godatabase.org/cgi-bin/go.cgi?query=GO:0034261&auto_wild_cards=yes&view=query&action=query&search_constraint=terms"	GO:0034261_negative_regulation_of_Ras_GTPase_activity) 2 0
=HYPERLINK("http://www.godatabase.org/cgi-bin/go.cgi?query=GO:0034331&auto_wild_cards=yes&view=query&action=query&search_constraint=terms"	GO:0034331_cell_junction_maintenance) 2 0
=HYPERLINK("http://www.godatabase.org/cgi-bin/go.cgi?query=GO:0034392&auto_wild_cards=yes&view=query&action=query&search_constraint=terms"	GO:0034392_negative_regulation_of_smooth_muscle_cell_apoptosis) 2 0
=HYPERLINK("http://www.godatabase.org/cgi-bin/go.cgi?query=GO:0034418&auto_wild_cards=yes&view=query&action=query&search_constraint=terms"	GO:0034418_urate_biosynthetic_process) 2 0
=HYPERLINK("http://www.godatabase.org/cgi-bin/go.cgi?query=GO:0034441&auto_wild_cards=yes&view=query&action=query&search_constraint=terms"	GO:0034441_plasma_lipoprotein_oxidation) 2 0
=HYPERLINK("http://www.godatabase.org/cgi-bin/go.cgi?query=GO:0034444&auto_wild_cards=yes&view=query&action=query&search_constraint=terms"	GO:0034444_regulation_of_plasma_lipoprotein_oxidation) 2 0
=HYPERLINK("http://www.godatabase.org/cgi-bin/go.cgi?query=GO:0034445&auto_wild_cards=yes&view=query&action=query&search_constraint=terms"	GO:0034445_negative_regulation_of_plasma_lipoprotein_oxidation) 2 0
=HYPERLINK("http://www.godatabase.org/cgi-bin/go.cgi?query=GO:0034616&auto_wild_cards=yes&view=query&action=query&search_constraint=terms"	GO:0034616_response_to_laminar_fluid_shear_stress) 2 0
=HYPERLINK("http://www.godatabase.org/cgi-bin/go.cgi?query=GO:0034619&auto_wild_cards=yes&view=query&action=query&search_constraint=terms"	GO:0034619_cellular_chaperone-mediated_protein_complex_assembly) 2 0
=HYPERLINK("http://www.godatabase.org/cgi-bin/go.cgi?query=GO:0034638&auto_wild_cards=yes&view=query&action=query&search_constraint=terms"	GO:0034638_phosphatidylcholine_catabolic_process) 2 0
=HYPERLINK("http://www.godatabase.org/cgi-bin/go.cgi?query=GO:0034644&auto_wild_cards=yes&view=query&action=query&search_constraint=terms"	GO:0034644_cellular_response_to_UV) 2 0
=HYPERLINK("http://www.godatabase.org/cgi-bin/go.cgi?query=GO:0034650&auto_wild_cards=yes&view=query&action=query&search_constraint=terms"	GO:0034650_cortisol_metabolic_process) 2 0
=HYPERLINK("http://www.godatabase.org/cgi-bin/go.cgi?query=GO:0034651&auto_wild_cards=yes&view=query&action=query&search_constraint=terms"	GO:0034651_cortisol_biosynthetic_process) 2 0
=HYPERLINK("http://www.godatabase.org/cgi-bin/go.cgi?query=GO:0034723&auto_wild_cards=yes&view=query&action=query&search_constraint=terms"	GO:0034723_DNA_replication-dependent_nucleosome_organization) 2 0
=HYPERLINK("http://www.godatabase.org/cgi-bin/go.cgi?query=GO:0034970&auto_wild_cards=yes&view=query&action=query&search_constraint=terms"	GO:0034970_histone_H3-R2_methylation) 2 0
=HYPERLINK("http://www.godatabase.org/cgi-bin/go.cgi?query=GO:0035025&auto_wild_cards=yes&view=query&action=query&search_constraint=terms"	GO:0035025_positive_regulation_of_Rho_protein_signal_transduction) 2 0
=HYPERLINK("http://www.godatabase.org/cgi-bin/go.cgi?query=GO:0035039&auto_wild_cards=yes&view=query&action=query&search_constraint=terms"	GO:0035039_male_pronucleus_formation) 2 0
=HYPERLINK("http://www.godatabase.org/cgi-bin/go.cgi?query=GO:0035050&auto_wild_cards=yes&view=query&action=query&search_constraint=terms"	GO:0035050_embryonic_heart_tube_development) 2 0
=HYPERLINK("http://www.godatabase.org/cgi-bin/go.cgi?query=GO:0035058&auto_wild_cards=yes&view=query&action=query&search_constraint=terms"	GO:0035058_sensory_cilium_assembly) 2 0
=HYPERLINK("http://www.godatabase.org/cgi-bin/go.cgi?query=GO:0035117&auto_wild_cards=yes&view=query&action=query&search_constraint=terms"	GO:0035117_embryonic_arm_morphogenesis) 2 0
=HYPERLINK("http://www.godatabase.org/cgi-bin/go.cgi?query=GO:0035140&auto_wild_cards=yes&view=query&action=query&search_constraint=terms"	GO:0035140_arm_morphogenesis) 2 0
=HYPERLINK("http://www.godatabase.org/cgi-bin/go.cgi?query=GO:0035162&auto_wild_cards=yes&view=query&action=query&search_constraint=terms"	GO:0035162_embryonic_hemopoiesis) 2 0
=HYPERLINK("http://www.godatabase.org/cgi-bin/go.cgi?query=GO:0035247&auto_wild_cards=yes&view=query&action=query&search_constraint=terms"	GO:0035247_peptidyl-arginine_omega-N-methylation) 2 0
=HYPERLINK("http://www.godatabase.org/cgi-bin/go.cgi?query=GO:0035279&auto_wild_cards=yes&view=query&action=query&search_constraint=terms"	GO:0035279_gene_silencing_by_miRNA__mRNA_cleavage) 2 0
=HYPERLINK("http://www.godatabase.org/cgi-bin/go.cgi?query=GO:0035305&auto_wild_cards=yes&view=query&action=query&search_constraint=terms"	GO:0035305_negative_regulation_of_dephosphorylation) 2 0
=HYPERLINK("http://www.godatabase.org/cgi-bin/go.cgi?query=GO:0035308&auto_wild_cards=yes&view=query&action=query&search_constraint=terms"	GO:0035308_negative_regulation_of_protein_amino_acid_dephosphorylation) 2 0
=HYPERLINK("http://www.godatabase.org/cgi-bin/go.cgi?query=GO:0042062&auto_wild_cards=yes&view=query&action=query&search_constraint=terms"	GO:0042062_long-term_strengthening_of_neuromuscular_junction) 2 0
=HYPERLINK("http://www.godatabase.org/cgi-bin/go.cgi?query=GO:0042097&auto_wild_cards=yes&view=query&action=query&search_constraint=terms"	GO:0042097_interleukin-4_biosynthetic_process) 2 0
=HYPERLINK("http://www.godatabase.org/cgi-bin/go.cgi?query=GO:0042167&auto_wild_cards=yes&view=query&action=query&search_constraint=terms"	GO:0042167_heme_catabolic_process) 2 0
=HYPERLINK("http://www.godatabase.org/cgi-bin/go.cgi?query=GO:0042222&auto_wild_cards=yes&view=query&action=query&search_constraint=terms"	GO:0042222_interleukin-1_biosynthetic_process) 2 0
=HYPERLINK("http://www.godatabase.org/cgi-bin/go.cgi?query=GO:0042231&auto_wild_cards=yes&view=query&action=query&search_constraint=terms"	GO:0042231_interleukin-13_biosynthetic_process) 2 0
=HYPERLINK("http://www.godatabase.org/cgi-bin/go.cgi?query=GO:0042321&auto_wild_cards=yes&view=query&action=query&search_constraint=terms"	GO:0042321_negative_regulation_of_circadian_sleep_wake_cycle__sleep) 2 0
=HYPERLINK("http://www.godatabase.org/cgi-bin/go.cgi?query=GO:0042322&auto_wild_cards=yes&view=query&action=query&search_constraint=terms"	GO:0042322_negative_regulation_of_circadian_sleep_wake_cycle__REM_sleep) 2 0
=HYPERLINK("http://www.godatabase.org/cgi-bin/go.cgi?query=GO:0042335&auto_wild_cards=yes&view=query&action=query&search_constraint=terms"	GO:0042335_cuticle_development) 2 0
=HYPERLINK("http://www.godatabase.org/cgi-bin/go.cgi?query=GO:0042339&auto_wild_cards=yes&view=query&action=query&search_constraint=terms"	GO:0042339_keratan_sulfate_metabolic_process) 2 0
=HYPERLINK("http://www.godatabase.org/cgi-bin/go.cgi?query=GO:0042350&auto_wild_cards=yes&view=query&action=query&search_constraint=terms"	GO:0042350_GDP-L-fucose_biosynthetic_process) 2 0
=HYPERLINK("http://www.godatabase.org/cgi-bin/go.cgi?query=GO:0042351&auto_wild_cards=yes&view=query&action=query&search_constraint=terms"	GO:0042351_'de_novo'_GDP-L-fucose_biosynthetic_process) 2 0
=HYPERLINK("http://www.godatabase.org/cgi-bin/go.cgi?query=GO:0042353&auto_wild_cards=yes&view=query&action=query&search_constraint=terms"	GO:0042353_fucose_biosynthetic_process) 2 0
=HYPERLINK("http://www.godatabase.org/cgi-bin/go.cgi?query=GO:0042396&auto_wild_cards=yes&view=query&action=query&search_constraint=terms"	GO:0042396_phosphagen_biosynthetic_process) 2 0
=HYPERLINK("http://www.godatabase.org/cgi-bin/go.cgi?query=GO:0042407&auto_wild_cards=yes&view=query&action=query&search_constraint=terms"	GO:0042407_cristae_formation) 2 0
=HYPERLINK("http://www.godatabase.org/cgi-bin/go.cgi?query=GO:0042414&auto_wild_cards=yes&view=query&action=query&search_constraint=terms"	GO:0042414_epinephrine_metabolic_process) 2 0
=HYPERLINK("http://www.godatabase.org/cgi-bin/go.cgi?query=GO:0042415&auto_wild_cards=yes&view=query&action=query&search_constraint=terms"	GO:0042415_norepinephrine_metabolic_process) 2 0
=HYPERLINK("http://www.godatabase.org/cgi-bin/go.cgi?query=GO:0042436&auto_wild_cards=yes&view=query&action=query&search_constraint=terms"	GO:0042436_indole_derivative_catabolic_process) 2 0
=HYPERLINK("http://www.godatabase.org/cgi-bin/go.cgi?query=GO:0042438&auto_wild_cards=yes&view=query&action=query&search_constraint=terms"	GO:0042438_melanin_biosynthetic_process) 2 0
=HYPERLINK("http://www.godatabase.org/cgi-bin/go.cgi?query=GO:0042481&auto_wild_cards=yes&view=query&action=query&search_constraint=terms"	GO:0042481_regulation_of_odontogenesis) 2 0
=HYPERLINK("http://www.godatabase.org/cgi-bin/go.cgi?query=GO:0042501&auto_wild_cards=yes&view=query&action=query&search_constraint=terms"	GO:0042501_serine_phosphorylation_of_STAT_protein) 2 0
=HYPERLINK("http://www.godatabase.org/cgi-bin/go.cgi?query=GO:0042508&auto_wild_cards=yes&view=query&action=query&search_constraint=terms"	GO:0042508_tyrosine_phosphorylation_of_Stat1_protein) 2 0
=HYPERLINK("http://www.godatabase.org/cgi-bin/go.cgi?query=GO:0042510&auto_wild_cards=yes&view=query&action=query&search_constraint=terms"	GO:0042510_regulation_of_tyrosine_phosphorylation_of_Stat1_protein) 2 0
=HYPERLINK("http://www.godatabase.org/cgi-bin/go.cgi?query=GO:0042511&auto_wild_cards=yes&view=query&action=query&search_constraint=terms"	GO:0042511_positive_regulation_of_tyrosine_phosphorylation_of_Stat1_protein) 2 0
=HYPERLINK("http://www.godatabase.org/cgi-bin/go.cgi?query=GO:0042536&auto_wild_cards=yes&view=query&action=query&search_constraint=terms"	GO:0042536_negative_regulation_of_tumor_necrosis_factor_biosynthetic_process) 2 0
=HYPERLINK("http://www.godatabase.org/cgi-bin/go.cgi?query=GO:0042634&auto_wild_cards=yes&view=query&action=query&search_constraint=terms"	GO:0042634_regulation_of_hair_cycle) 2 0
=HYPERLINK("http://www.godatabase.org/cgi-bin/go.cgi?query=GO:0042754&auto_wild_cards=yes&view=query&action=query&search_constraint=terms"	GO:0042754_negative_regulation_of_circadian_rhythm) 2 0
=HYPERLINK("http://www.godatabase.org/cgi-bin/go.cgi?query=GO:0042776&auto_wild_cards=yes&view=query&action=query&search_constraint=terms"	GO:0042776_mitochondrial_ATP_synthesis_coupled_proton_transport) 2 0
=HYPERLINK("http://www.godatabase.org/cgi-bin/go.cgi?query=GO:0042816&auto_wild_cards=yes&view=query&action=query&search_constraint=terms"	GO:0042816_vitamin_B6_metabolic_process) 2 0
=HYPERLINK("http://www.godatabase.org/cgi-bin/go.cgi?query=GO:0042819&auto_wild_cards=yes&view=query&action=query&search_constraint=terms"	GO:0042819_vitamin_B6_biosynthetic_process) 2 0
=HYPERLINK("http://www.godatabase.org/cgi-bin/go.cgi?query=GO:0042832&auto_wild_cards=yes&view=query&action=query&search_constraint=terms"	GO:0042832_defense_response_to_protozoan) 2 0
=HYPERLINK("http://www.godatabase.org/cgi-bin/go.cgi?query=GO:0043000&auto_wild_cards=yes&view=query&action=query&search_constraint=terms"	GO:0043000_Golgi_to_plasma_membrane_CFTR_protein_transport) 2 0
=HYPERLINK("http://www.godatabase.org/cgi-bin/go.cgi?query=GO:0043006&auto_wild_cards=yes&view=query&action=query&search_constraint=terms"	GO:0043006_activation_of_phospholipase_A2_activity_by_calcium-mediated_signaling) 2 0
=HYPERLINK("http://www.godatabase.org/cgi-bin/go.cgi?query=GO:0043011&auto_wild_cards=yes&view=query&action=query&search_constraint=terms"	GO:0043011_myeloid_dendritic_cell_differentiation) 2 0
=HYPERLINK("http://www.godatabase.org/cgi-bin/go.cgi?query=GO:0043031&auto_wild_cards=yes&view=query&action=query&search_constraint=terms"	GO:0043031_negative_regulation_of_macrophage_activation) 2 0
=HYPERLINK("http://www.godatabase.org/cgi-bin/go.cgi?query=GO:0043045&auto_wild_cards=yes&view=query&action=query&search_constraint=terms"	GO:0043045_DNA_methylation_during_embryonic_development) 2 0
=HYPERLINK("http://www.godatabase.org/cgi-bin/go.cgi?query=GO:0043101&auto_wild_cards=yes&view=query&action=query&search_constraint=terms"	GO:0043101_purine_salvage) 2 0
=HYPERLINK("http://www.godatabase.org/cgi-bin/go.cgi?query=GO:0043102&auto_wild_cards=yes&view=query&action=query&search_constraint=terms"	GO:0043102_amino_acid_salvage) 2 0
=HYPERLINK("http://www.godatabase.org/cgi-bin/go.cgi?query=GO:0043137&auto_wild_cards=yes&view=query&action=query&search_constraint=terms"	GO:0043137_DNA_replication__removal_of_RNA_primer) 2 0
=HYPERLINK("http://www.godatabase.org/cgi-bin/go.cgi?query=GO:0043162&auto_wild_cards=yes&view=query&action=query&search_constraint=terms"	GO:0043162_ubiquitin-dependent_protein_catabolic_process_via_the_multivesicular_body_sorting_pathway) 2 0
=HYPERLINK("http://www.godatabase.org/cgi-bin/go.cgi?query=GO:0043163&auto_wild_cards=yes&view=query&action=query&search_constraint=terms"	GO:0043163_cell_envelope_organization) 2 0
=HYPERLINK("http://www.godatabase.org/cgi-bin/go.cgi?query=GO:0043243&auto_wild_cards=yes&view=query&action=query&search_constraint=terms"	GO:0043243_positive_regulation_of_protein_complex_disassembly) 2 0
=HYPERLINK("http://www.godatabase.org/cgi-bin/go.cgi?query=GO:0043266&auto_wild_cards=yes&view=query&action=query&search_constraint=terms"	GO:0043266_regulation_of_potassium_ion_transport) 2 0
=HYPERLINK("http://www.godatabase.org/cgi-bin/go.cgi?query=GO:0043278&auto_wild_cards=yes&view=query&action=query&search_constraint=terms"	GO:0043278_response_to_morphine) 2 0
=HYPERLINK("http://www.godatabase.org/cgi-bin/go.cgi?query=GO:0043297&auto_wild_cards=yes&view=query&action=query&search_constraint=terms"	GO:0043297_apical_junction_assembly) 2 0
=HYPERLINK("http://www.godatabase.org/cgi-bin/go.cgi?query=GO:0043400&auto_wild_cards=yes&view=query&action=query&search_constraint=terms"	GO:0043400_cortisol_secretion) 2 0
=HYPERLINK("http://www.godatabase.org/cgi-bin/go.cgi?query=GO:0043476&auto_wild_cards=yes&view=query&action=query&search_constraint=terms"	GO:0043476_pigment_accumulation) 2 0
=HYPERLINK("http://www.godatabase.org/cgi-bin/go.cgi?query=GO:0043482&auto_wild_cards=yes&view=query&action=query&search_constraint=terms"	GO:0043482_cellular_pigment_accumulation) 2 0
=HYPERLINK("http://www.godatabase.org/cgi-bin/go.cgi?query=GO:0043490&auto_wild_cards=yes&view=query&action=query&search_constraint=terms"	GO:0043490_malate-aspartate_shuttle) 2 0
=HYPERLINK("http://www.godatabase.org/cgi-bin/go.cgi?query=GO:0043508&auto_wild_cards=yes&view=query&action=query&search_constraint=terms"	GO:0043508_negative_regulation_of_JUN_kinase_activity) 2 0
=HYPERLINK("http://www.godatabase.org/cgi-bin/go.cgi?query=GO:0043516&auto_wild_cards=yes&view=query&action=query&search_constraint=terms"	GO:0043516_regulation_of_DNA_damage_response__signal_transduction_by_p53_class_mediator) 2 0
=HYPERLINK("http://www.godatabase.org/cgi-bin/go.cgi?query=GO:0043569&auto_wild_cards=yes&view=query&action=query&search_constraint=terms"	GO:0043569_negative_regulation_of_insulin-like_growth_factor_receptor_signaling_pathway) 2 0
=HYPERLINK("http://www.godatabase.org/cgi-bin/go.cgi?query=GO:0043619&auto_wild_cards=yes&view=query&action=query&search_constraint=terms"	GO:0043619_regulation_of_transcription_from_RNA_polymerase_II_promoter_in_response_to_oxidative_stress) 2 0
=HYPERLINK("http://www.godatabase.org/cgi-bin/go.cgi?query=GO:0043628&auto_wild_cards=yes&view=query&action=query&search_constraint=terms"	GO:0043628_ncRNA_3'-end_processing) 2 0
=HYPERLINK("http://www.godatabase.org/cgi-bin/go.cgi?query=GO:0043653&auto_wild_cards=yes&view=query&action=query&search_constraint=terms"	GO:0043653_mitochondrial_fragmentation_during_apoptosis) 2 0
=HYPERLINK("http://www.godatabase.org/cgi-bin/go.cgi?query=GO:0043903&auto_wild_cards=yes&view=query&action=query&search_constraint=terms"	GO:0043903_regulation_of_symbiosis__encompassing_mutualism_through_parasitism) 2 0
=HYPERLINK("http://www.godatabase.org/cgi-bin/go.cgi?query=GO:0043932&auto_wild_cards=yes&view=query&action=query&search_constraint=terms"	GO:0043932_ossification_involved_in_bone_remodeling) 2 0
=HYPERLINK("http://www.godatabase.org/cgi-bin/go.cgi?query=GO:0043954&auto_wild_cards=yes&view=query&action=query&search_constraint=terms"	GO:0043954_cellular_component_maintenance) 2 0
=HYPERLINK("http://www.godatabase.org/cgi-bin/go.cgi?query=GO:0043985&auto_wild_cards=yes&view=query&action=query&search_constraint=terms"	GO:0043985_histone_H4-R3_methylation) 2 0
=HYPERLINK("http://www.godatabase.org/cgi-bin/go.cgi?query=GO:0044004&auto_wild_cards=yes&view=query&action=query&search_constraint=terms"	GO:0044004_disruption_by_symbiont_of_host_cells) 2 0
=HYPERLINK("http://www.godatabase.org/cgi-bin/go.cgi?query=GO:0044030&auto_wild_cards=yes&view=query&action=query&search_constraint=terms"	GO:0044030_regulation_of_DNA_methylation) 2 0
=HYPERLINK("http://www.godatabase.org/cgi-bin/go.cgi?query=GO:0044036&auto_wild_cards=yes&view=query&action=query&search_constraint=terms"	GO:0044036_cell_wall_macromolecule_metabolic_process) 2 0
=HYPERLINK("http://www.godatabase.org/cgi-bin/go.cgi?query=GO:0044058&auto_wild_cards=yes&view=query&action=query&search_constraint=terms"	GO:0044058_regulation_of_digestive_system_process) 2 0
=HYPERLINK("http://www.godatabase.org/cgi-bin/go.cgi?query=GO:0044062&auto_wild_cards=yes&view=query&action=query&search_constraint=terms"	GO:0044062_regulation_of_excretion) 2 0
=HYPERLINK("http://www.godatabase.org/cgi-bin/go.cgi?query=GO:0044091&auto_wild_cards=yes&view=query&action=query&search_constraint=terms"	GO:0044091_membrane_biogenesis) 2 0
=HYPERLINK("http://www.godatabase.org/cgi-bin/go.cgi?query=GO:0044413&auto_wild_cards=yes&view=query&action=query&search_constraint=terms"	GO:0044413_avoidance_of_host_defenses) 2 0
=HYPERLINK("http://www.godatabase.org/cgi-bin/go.cgi?query=GO:0044415&auto_wild_cards=yes&view=query&action=query&search_constraint=terms"	GO:0044415_evasion_or_tolerance_of_host_defenses) 2 0
=HYPERLINK("http://www.godatabase.org/cgi-bin/go.cgi?query=GO:0045002&auto_wild_cards=yes&view=query&action=query&search_constraint=terms"	GO:0045002_double-strand_break_repair_via_single-strand_annealing) 2 0
=HYPERLINK("http://www.godatabase.org/cgi-bin/go.cgi?query=GO:0045005&auto_wild_cards=yes&view=query&action=query&search_constraint=terms"	GO:0045005_maintenance_of_fidelity_during_DNA-dependent_DNA_replication) 2 0
=HYPERLINK("http://www.godatabase.org/cgi-bin/go.cgi?query=GO:0045019&auto_wild_cards=yes&view=query&action=query&search_constraint=terms"	GO:0045019_negative_regulation_of_nitric_oxide_biosynthetic_process) 2 0
=HYPERLINK("http://www.godatabase.org/cgi-bin/go.cgi?query=GO:0045046&auto_wild_cards=yes&view=query&action=query&search_constraint=terms"	GO:0045046_protein_import_into_peroxisome_membrane) 2 0
=HYPERLINK("http://www.godatabase.org/cgi-bin/go.cgi?query=GO:0045059&auto_wild_cards=yes&view=query&action=query&search_constraint=terms"	GO:0045059_positive_thymic_T_cell_selection) 2 0
=HYPERLINK("http://www.godatabase.org/cgi-bin/go.cgi?query=GO:0045066&auto_wild_cards=yes&view=query&action=query&search_constraint=terms"	GO:0045066_regulatory_T_cell_differentiation) 2 0
=HYPERLINK("http://www.godatabase.org/cgi-bin/go.cgi?query=GO:0045077&auto_wild_cards=yes&view=query&action=query&search_constraint=terms"	GO:0045077_negative_regulation_of_interferon-gamma_biosynthetic_process) 2 0
=HYPERLINK("http://www.godatabase.org/cgi-bin/go.cgi?query=GO:0045084&auto_wild_cards=yes&view=query&action=query&search_constraint=terms"	GO:0045084_positive_regulation_of_interleukin-12_biosynthetic_process) 2 0
=HYPERLINK("http://www.godatabase.org/cgi-bin/go.cgi?query=GO:0045085&auto_wild_cards=yes&view=query&action=query&search_constraint=terms"	GO:0045085_negative_regulation_of_interleukin-2_biosynthetic_process) 2 0
=HYPERLINK("http://www.godatabase.org/cgi-bin/go.cgi?query=GO:0045110&auto_wild_cards=yes&view=query&action=query&search_constraint=terms"	GO:0045110_intermediate_filament_bundle_assembly) 2 0
=HYPERLINK("http://www.godatabase.org/cgi-bin/go.cgi?query=GO:0045113&auto_wild_cards=yes&view=query&action=query&search_constraint=terms"	GO:0045113_regulation_of_integrin_biosynthetic_process) 2 0
=HYPERLINK("http://www.godatabase.org/cgi-bin/go.cgi?query=GO:0045162&auto_wild_cards=yes&view=query&action=query&search_constraint=terms"	GO:0045162_clustering_of_voltage-gated_sodium_channels) 2 0
=HYPERLINK("http://www.godatabase.org/cgi-bin/go.cgi?query=GO:0045217&auto_wild_cards=yes&view=query&action=query&search_constraint=terms"	GO:0045217_cell-cell_junction_maintenance) 2 0
=HYPERLINK("http://www.godatabase.org/cgi-bin/go.cgi?query=GO:0045229&auto_wild_cards=yes&view=query&action=query&search_constraint=terms"	GO:0045229_external_encapsulating_structure_organization) 2 0
=HYPERLINK("http://www.godatabase.org/cgi-bin/go.cgi?query=GO:0045341&auto_wild_cards=yes&view=query&action=query&search_constraint=terms"	GO:0045341_MHC_class_I_biosynthetic_process) 2 0
=HYPERLINK("http://www.godatabase.org/cgi-bin/go.cgi?query=GO:0045343&auto_wild_cards=yes&view=query&action=query&search_constraint=terms"	GO:0045343_regulation_of_MHC_class_I_biosynthetic_process) 2 0
=HYPERLINK("http://www.godatabase.org/cgi-bin/go.cgi?query=GO:0045347&auto_wild_cards=yes&view=query&action=query&search_constraint=terms"	GO:0045347_negative_regulation_of_MHC_class_II_biosynthetic_process) 2 0
=HYPERLINK("http://www.godatabase.org/cgi-bin/go.cgi?query=GO:0045348&auto_wild_cards=yes&view=query&action=query&search_constraint=terms"	GO:0045348_positive_regulation_of_MHC_class_II_biosynthetic_process) 2 0
=HYPERLINK("http://www.godatabase.org/cgi-bin/go.cgi?query=GO:0045402&auto_wild_cards=yes&view=query&action=query&search_constraint=terms"	GO:0045402_regulation_of_interleukin-4_biosynthetic_process) 2 0
=HYPERLINK("http://www.godatabase.org/cgi-bin/go.cgi?query=GO:0045404&auto_wild_cards=yes&view=query&action=query&search_constraint=terms"	GO:0045404_positive_regulation_of_interleukin-4_biosynthetic_process) 2 0
=HYPERLINK("http://www.godatabase.org/cgi-bin/go.cgi?query=GO:0045415&auto_wild_cards=yes&view=query&action=query&search_constraint=terms"	GO:0045415_negative_regulation_of_interleukin-8_biosynthetic_process) 2 0
=HYPERLINK("http://www.godatabase.org/cgi-bin/go.cgi?query=GO:0045423&auto_wild_cards=yes&view=query&action=query&search_constraint=terms"	GO:0045423_regulation_of_granulocyte_macrophage_colony-stimulating_factor_biosynthetic_process) 2 0
=HYPERLINK("http://www.godatabase.org/cgi-bin/go.cgi?query=GO:0045542&auto_wild_cards=yes&view=query&action=query&search_constraint=terms"	GO:0045542_positive_regulation_of_cholesterol_biosynthetic_process) 2 0
=HYPERLINK("http://www.godatabase.org/cgi-bin/go.cgi?query=GO:0045576&auto_wild_cards=yes&view=query&action=query&search_constraint=terms"	GO:0045576_mast_cell_activation) 2 0
=HYPERLINK("http://www.godatabase.org/cgi-bin/go.cgi?query=GO:0045578&auto_wild_cards=yes&view=query&action=query&search_constraint=terms"	GO:0045578_negative_regulation_of_B_cell_differentiation) 2 0
=HYPERLINK("http://www.godatabase.org/cgi-bin/go.cgi?query=GO:0045599&auto_wild_cards=yes&view=query&action=query&search_constraint=terms"	GO:0045599_negative_regulation_of_fat_cell_differentiation) 2 0
=HYPERLINK("http://www.godatabase.org/cgi-bin/go.cgi?query=GO:0045601&auto_wild_cards=yes&view=query&action=query&search_constraint=terms"	GO:0045601_regulation_of_endothelial_cell_differentiation) 2 0
=HYPERLINK("http://www.godatabase.org/cgi-bin/go.cgi?query=GO:0045627&auto_wild_cards=yes&view=query&action=query&search_constraint=terms"	GO:0045627_positive_regulation_of_T-helper_1_cell_differentiation) 2 0
=HYPERLINK("http://www.godatabase.org/cgi-bin/go.cgi?query=GO:0045630&auto_wild_cards=yes&view=query&action=query&search_constraint=terms"	GO:0045630_positive_regulation_of_T-helper_2_cell_differentiation) 2 0
=HYPERLINK("http://www.godatabase.org/cgi-bin/go.cgi?query=GO:0045647&auto_wild_cards=yes&view=query&action=query&search_constraint=terms"	GO:0045647_negative_regulation_of_erythrocyte_differentiation) 2 0
=HYPERLINK("http://www.godatabase.org/cgi-bin/go.cgi?query=GO:0045653&auto_wild_cards=yes&view=query&action=query&search_constraint=terms"	GO:0045653_negative_regulation_of_megakaryocyte_differentiation) 2 0
=HYPERLINK("http://www.godatabase.org/cgi-bin/go.cgi?query=GO:0045655&auto_wild_cards=yes&view=query&action=query&search_constraint=terms"	GO:0045655_regulation_of_monocyte_differentiation) 2 0
=HYPERLINK("http://www.godatabase.org/cgi-bin/go.cgi?query=GO:0045657&auto_wild_cards=yes&view=query&action=query&search_constraint=terms"	GO:0045657_positive_regulation_of_monocyte_differentiation) 2 0
=HYPERLINK("http://www.godatabase.org/cgi-bin/go.cgi?query=GO:0045685&auto_wild_cards=yes&view=query&action=query&search_constraint=terms"	GO:0045685_regulation_of_glial_cell_differentiation) 2 0
=HYPERLINK("http://www.godatabase.org/cgi-bin/go.cgi?query=GO:0045686&auto_wild_cards=yes&view=query&action=query&search_constraint=terms"	GO:0045686_negative_regulation_of_glial_cell_differentiation) 2 0
=HYPERLINK("http://www.godatabase.org/cgi-bin/go.cgi?query=GO:0045721&auto_wild_cards=yes&view=query&action=query&search_constraint=terms"	GO:0045721_negative_regulation_of_gluconeogenesis) 2 0
=HYPERLINK("http://www.godatabase.org/cgi-bin/go.cgi?query=GO:0045722&auto_wild_cards=yes&view=query&action=query&search_constraint=terms"	GO:0045722_positive_regulation_of_gluconeogenesis) 2 0
=HYPERLINK("http://www.godatabase.org/cgi-bin/go.cgi?query=GO:0045726&auto_wild_cards=yes&view=query&action=query&search_constraint=terms"	GO:0045726_positive_regulation_of_integrin_biosynthetic_process) 2 0
=HYPERLINK("http://www.godatabase.org/cgi-bin/go.cgi?query=GO:0045780&auto_wild_cards=yes&view=query&action=query&search_constraint=terms"	GO:0045780_positive_regulation_of_bone_resorption) 2 0
=HYPERLINK("http://www.godatabase.org/cgi-bin/go.cgi?query=GO:0045796&auto_wild_cards=yes&view=query&action=query&search_constraint=terms"	GO:0045796_negative_regulation_of_intestinal_cholesterol_absorption) 2 0
=HYPERLINK("http://www.godatabase.org/cgi-bin/go.cgi?query=GO:0045798&auto_wild_cards=yes&view=query&action=query&search_constraint=terms"	GO:0045798_negative_regulation_of_chromatin_assembly_or_disassembly) 2 0
=HYPERLINK("http://www.godatabase.org/cgi-bin/go.cgi?query=GO:0045842&auto_wild_cards=yes&view=query&action=query&search_constraint=terms"	GO:0045842_positive_regulation_of_mitotic_metaphase_anaphase_transition) 2 0
=HYPERLINK("http://www.godatabase.org/cgi-bin/go.cgi?query=GO:0045869&auto_wild_cards=yes&view=query&action=query&search_constraint=terms"	GO:0045869_negative_regulation_of_retroviral_genome_replication) 2 0
=HYPERLINK("http://www.godatabase.org/cgi-bin/go.cgi?query=GO:0045906&auto_wild_cards=yes&view=query&action=query&search_constraint=terms"	GO:0045906_negative_regulation_of_vasoconstriction) 2 0
=HYPERLINK("http://www.godatabase.org/cgi-bin/go.cgi?query=GO:0045908&auto_wild_cards=yes&view=query&action=query&search_constraint=terms"	GO:0045908_negative_regulation_of_vasodilation) 2 0
=HYPERLINK("http://www.godatabase.org/cgi-bin/go.cgi?query=GO:0045918&auto_wild_cards=yes&view=query&action=query&search_constraint=terms"	GO:0045918_negative_regulation_of_cytolysis) 2 0
=HYPERLINK("http://www.godatabase.org/cgi-bin/go.cgi?query=GO:0045919&auto_wild_cards=yes&view=query&action=query&search_constraint=terms"	GO:0045919_positive_regulation_of_cytolysis) 2 0
=HYPERLINK("http://www.godatabase.org/cgi-bin/go.cgi?query=GO:0045938&auto_wild_cards=yes&view=query&action=query&search_constraint=terms"	GO:0045938_positive_regulation_of_circadian_sleep_wake_cycle__sleep) 2 0
=HYPERLINK("http://www.godatabase.org/cgi-bin/go.cgi?query=GO:0045986&auto_wild_cards=yes&view=query&action=query&search_constraint=terms"	GO:0045986_negative_regulation_of_smooth_muscle_contraction) 2 0
=HYPERLINK("http://www.godatabase.org/cgi-bin/go.cgi?query=GO:0045991&auto_wild_cards=yes&view=query&action=query&search_constraint=terms"	GO:0045991_positive_regulation_of_transcription_by_carbon_catabolites) 2 0
=HYPERLINK("http://www.godatabase.org/cgi-bin/go.cgi?query=GO:0046016&auto_wild_cards=yes&view=query&action=query&search_constraint=terms"	GO:0046016_positive_regulation_of_transcription_by_glucose) 2 0
=HYPERLINK("http://www.godatabase.org/cgi-bin/go.cgi?query=GO:0046039&auto_wild_cards=yes&view=query&action=query&search_constraint=terms"	GO:0046039_GTP_metabolic_process) 2 0
=HYPERLINK("http://www.godatabase.org/cgi-bin/go.cgi?query=GO:0046100&auto_wild_cards=yes&view=query&action=query&search_constraint=terms"	GO:0046100_hypoxanthine_metabolic_process) 2 0
=HYPERLINK("http://www.godatabase.org/cgi-bin/go.cgi?query=GO:0046102&auto_wild_cards=yes&view=query&action=query&search_constraint=terms"	GO:0046102_inosine_metabolic_process) 2 0
=HYPERLINK("http://www.godatabase.org/cgi-bin/go.cgi?query=GO:0046113&auto_wild_cards=yes&view=query&action=query&search_constraint=terms"	GO:0046113_nucleobase_catabolic_process) 2 0
=HYPERLINK("http://www.godatabase.org/cgi-bin/go.cgi?query=GO:0046114&auto_wild_cards=yes&view=query&action=query&search_constraint=terms"	GO:0046114_guanosine_biosynthetic_process) 2 0
=HYPERLINK("http://www.godatabase.org/cgi-bin/go.cgi?query=GO:0046116&auto_wild_cards=yes&view=query&action=query&search_constraint=terms"	GO:0046116_queuosine_metabolic_process) 2 0
=HYPERLINK("http://www.godatabase.org/cgi-bin/go.cgi?query=GO:0046118&auto_wild_cards=yes&view=query&action=query&search_constraint=terms"	GO:0046118_7-methylguanosine_biosynthetic_process) 2 0
=HYPERLINK("http://www.godatabase.org/cgi-bin/go.cgi?query=GO:0046121&auto_wild_cards=yes&view=query&action=query&search_constraint=terms"	GO:0046121_deoxyribonucleoside_catabolic_process) 2 0
=HYPERLINK("http://www.godatabase.org/cgi-bin/go.cgi?query=GO:0046135&auto_wild_cards=yes&view=query&action=query&search_constraint=terms"	GO:0046135_pyrimidine_nucleoside_catabolic_process) 2 0
=HYPERLINK("http://www.godatabase.org/cgi-bin/go.cgi?query=GO:0046136&auto_wild_cards=yes&view=query&action=query&search_constraint=terms"	GO:0046136_positive_regulation_of_vitamin_metabolic_process) 2 0
=HYPERLINK("http://www.godatabase.org/cgi-bin/go.cgi?query=GO:0046149&auto_wild_cards=yes&view=query&action=query&search_constraint=terms"	GO:0046149_pigment_catabolic_process) 2 0
=HYPERLINK("http://www.godatabase.org/cgi-bin/go.cgi?query=GO:0046160&auto_wild_cards=yes&view=query&action=query&search_constraint=terms"	GO:0046160_heme_a_metabolic_process) 2 0
=HYPERLINK("http://www.godatabase.org/cgi-bin/go.cgi?query=GO:0046174&auto_wild_cards=yes&view=query&action=query&search_constraint=terms"	GO:0046174_polyol_catabolic_process) 2 0
=HYPERLINK("http://www.godatabase.org/cgi-bin/go.cgi?query=GO:0046218&auto_wild_cards=yes&view=query&action=query&search_constraint=terms"	GO:0046218_indolalkylamine_catabolic_process) 2 0
=HYPERLINK("http://www.godatabase.org/cgi-bin/go.cgi?query=GO:0046349&auto_wild_cards=yes&view=query&action=query&search_constraint=terms"	GO:0046349_amino_sugar_biosynthetic_process) 2 0
=HYPERLINK("http://www.godatabase.org/cgi-bin/go.cgi?query=GO:0046359&auto_wild_cards=yes&view=query&action=query&search_constraint=terms"	GO:0046359_butyrate_catabolic_process) 2 0
=HYPERLINK("http://www.godatabase.org/cgi-bin/go.cgi?query=GO:0046368&auto_wild_cards=yes&view=query&action=query&search_constraint=terms"	GO:0046368_GDP-L-fucose_metabolic_process) 2 0
=HYPERLINK("http://www.godatabase.org/cgi-bin/go.cgi?query=GO:0046398&auto_wild_cards=yes&view=query&action=query&search_constraint=terms"	GO:0046398_UDP-glucuronate_metabolic_process) 2 0
=HYPERLINK("http://www.godatabase.org/cgi-bin/go.cgi?query=GO:0046415&auto_wild_cards=yes&view=query&action=query&search_constraint=terms"	GO:0046415_urate_metabolic_process) 2 0
=HYPERLINK("http://www.godatabase.org/cgi-bin/go.cgi?query=GO:0046476&auto_wild_cards=yes&view=query&action=query&search_constraint=terms"	GO:0046476_glycosylceramide_biosynthetic_process) 2 0
=HYPERLINK("http://www.godatabase.org/cgi-bin/go.cgi?query=GO:0046479&auto_wild_cards=yes&view=query&action=query&search_constraint=terms"	GO:0046479_glycosphingolipid_catabolic_process) 2 0
=HYPERLINK("http://www.godatabase.org/cgi-bin/go.cgi?query=GO:0046495&auto_wild_cards=yes&view=query&action=query&search_constraint=terms"	GO:0046495_nicotinamide_riboside_metabolic_process) 2 0
=HYPERLINK("http://www.godatabase.org/cgi-bin/go.cgi?query=GO:0046500&auto_wild_cards=yes&view=query&action=query&search_constraint=terms"	GO:0046500_S-adenosylmethionine_metabolic_process) 2 0
=HYPERLINK("http://www.godatabase.org/cgi-bin/go.cgi?query=GO:0046502&auto_wild_cards=yes&view=query&action=query&search_constraint=terms"	GO:0046502_uroporphyrinogen_III_metabolic_process) 2 0
=HYPERLINK("http://www.godatabase.org/cgi-bin/go.cgi?query=GO:0046521&auto_wild_cards=yes&view=query&action=query&search_constraint=terms"	GO:0046521_sphingoid_catabolic_process) 2 0
=HYPERLINK("http://www.godatabase.org/cgi-bin/go.cgi?query=GO:0046541&auto_wild_cards=yes&view=query&action=query&search_constraint=terms"	GO:0046541_saliva_secretion) 2 0
=HYPERLINK("http://www.godatabase.org/cgi-bin/go.cgi?query=GO:0046596&auto_wild_cards=yes&view=query&action=query&search_constraint=terms"	GO:0046596_regulation_of_virion_penetration_into_host_cell) 2 0
=HYPERLINK("http://www.godatabase.org/cgi-bin/go.cgi?query=GO:0046599&auto_wild_cards=yes&view=query&action=query&search_constraint=terms"	GO:0046599_regulation_of_centriole_replication) 2 0
=HYPERLINK("http://www.godatabase.org/cgi-bin/go.cgi?query=GO:0046629&auto_wild_cards=yes&view=query&action=query&search_constraint=terms"	GO:0046629_gamma-delta_T_cell_activation) 2 0
=HYPERLINK("http://www.godatabase.org/cgi-bin/go.cgi?query=GO:0046633&auto_wild_cards=yes&view=query&action=query&search_constraint=terms"	GO:0046633_alpha-beta_T_cell_proliferation) 2 0
=HYPERLINK("http://www.godatabase.org/cgi-bin/go.cgi?query=GO:0046753&auto_wild_cards=yes&view=query&action=query&search_constraint=terms"	GO:0046753_non-lytic_viral_release) 2 0
=HYPERLINK("http://www.godatabase.org/cgi-bin/go.cgi?query=GO:0046755&auto_wild_cards=yes&view=query&action=query&search_constraint=terms"	GO:0046755_non-lytic_virus_budding) 2 0
=HYPERLINK("http://www.godatabase.org/cgi-bin/go.cgi?query=GO:0046794&auto_wild_cards=yes&view=query&action=query&search_constraint=terms"	GO:0046794_virion_transport) 2 0
=HYPERLINK("http://www.godatabase.org/cgi-bin/go.cgi?query=GO:0046795&auto_wild_cards=yes&view=query&action=query&search_constraint=terms"	GO:0046795_intracellular_virion_transport) 2 0
=HYPERLINK("http://www.godatabase.org/cgi-bin/go.cgi?query=GO:0046836&auto_wild_cards=yes&view=query&action=query&search_constraint=terms"	GO:0046836_glycolipid_transport) 2 0
=HYPERLINK("http://www.godatabase.org/cgi-bin/go.cgi?query=GO:0046839&auto_wild_cards=yes&view=query&action=query&search_constraint=terms"	GO:0046839_phospholipid_dephosphorylation) 2 0
=HYPERLINK("http://www.godatabase.org/cgi-bin/go.cgi?query=GO:0046967&auto_wild_cards=yes&view=query&action=query&search_constraint=terms"	GO:0046967_cytosol_to_ER_transport) 2 0
=HYPERLINK("http://www.godatabase.org/cgi-bin/go.cgi?query=GO:0046968&auto_wild_cards=yes&view=query&action=query&search_constraint=terms"	GO:0046968_peptide_antigen_transport) 2 0
=HYPERLINK("http://www.godatabase.org/cgi-bin/go.cgi?query=GO:0047496&auto_wild_cards=yes&view=query&action=query&search_constraint=terms"	GO:0047496_vesicle_transport_along_microtubule) 2 0
=HYPERLINK("http://www.godatabase.org/cgi-bin/go.cgi?query=GO:0048025&auto_wild_cards=yes&view=query&action=query&search_constraint=terms"	GO:0048025_negative_regulation_of_nuclear_mRNA_splicing__via_spliceosome) 2 0
=HYPERLINK("http://www.godatabase.org/cgi-bin/go.cgi?query=GO:0048102&auto_wild_cards=yes&view=query&action=query&search_constraint=terms"	GO:0048102_autophagic_cell_death) 2 0
=HYPERLINK("http://www.godatabase.org/cgi-bin/go.cgi?query=GO:0048103&auto_wild_cards=yes&view=query&action=query&search_constraint=terms"	GO:0048103_somatic_stem_cell_division) 2 0
=HYPERLINK("http://www.godatabase.org/cgi-bin/go.cgi?query=GO:0048147&auto_wild_cards=yes&view=query&action=query&search_constraint=terms"	GO:0048147_negative_regulation_of_fibroblast_proliferation) 2 0
=HYPERLINK("http://www.godatabase.org/cgi-bin/go.cgi?query=GO:0048149&auto_wild_cards=yes&view=query&action=query&search_constraint=terms"	GO:0048149_behavioral_response_to_ethanol) 2 0
=HYPERLINK("http://www.godatabase.org/cgi-bin/go.cgi?query=GO:0048165&auto_wild_cards=yes&view=query&action=query&search_constraint=terms"	GO:0048165_fused_antrum_stage__oogenesis) 2 0
=HYPERLINK("http://www.godatabase.org/cgi-bin/go.cgi?query=GO:0048169&auto_wild_cards=yes&view=query&action=query&search_constraint=terms"	GO:0048169_regulation_of_long-term_neuronal_synaptic_plasticity) 2 0
=HYPERLINK("http://www.godatabase.org/cgi-bin/go.cgi?query=GO:0048227&auto_wild_cards=yes&view=query&action=query&search_constraint=terms"	GO:0048227_plasma_membrane_to_endosome_transport) 2 0
=HYPERLINK("http://www.godatabase.org/cgi-bin/go.cgi?query=GO:0048290&auto_wild_cards=yes&view=query&action=query&search_constraint=terms"	GO:0048290_isotype_switching_to_IgA_isotypes) 2 0
=HYPERLINK("http://www.godatabase.org/cgi-bin/go.cgi?query=GO:0048291&auto_wild_cards=yes&view=query&action=query&search_constraint=terms"	GO:0048291_isotype_switching_to_IgG_isotypes) 2 0
=HYPERLINK("http://www.godatabase.org/cgi-bin/go.cgi?query=GO:0048296&auto_wild_cards=yes&view=query&action=query&search_constraint=terms"	GO:0048296_regulation_of_isotype_switching_to_IgA_isotypes) 2 0
=HYPERLINK("http://www.godatabase.org/cgi-bin/go.cgi?query=GO:0048298&auto_wild_cards=yes&view=query&action=query&search_constraint=terms"	GO:0048298_positive_regulation_of_isotype_switching_to_IgA_isotypes) 2 0
=HYPERLINK("http://www.godatabase.org/cgi-bin/go.cgi?query=GO:0048386&auto_wild_cards=yes&view=query&action=query&search_constraint=terms"	GO:0048386_positive_regulation_of_retinoic_acid_receptor_signaling_pathway) 2 0
=HYPERLINK("http://www.godatabase.org/cgi-bin/go.cgi?query=GO:0048550&auto_wild_cards=yes&view=query&action=query&search_constraint=terms"	GO:0048550_negative_regulation_of_pinocytosis) 2 0
=HYPERLINK("http://www.godatabase.org/cgi-bin/go.cgi?query=GO:0048625&auto_wild_cards=yes&view=query&action=query&search_constraint=terms"	GO:0048625_myoblast_cell_fate_commitment) 2 0
=HYPERLINK("http://www.godatabase.org/cgi-bin/go.cgi?query=GO:0048630&auto_wild_cards=yes&view=query&action=query&search_constraint=terms"	GO:0048630_skeletal_muscle_tissue_growth) 2 0
=HYPERLINK("http://www.godatabase.org/cgi-bin/go.cgi?query=GO:0048708&auto_wild_cards=yes&view=query&action=query&search_constraint=terms"	GO:0048708_astrocyte_differentiation) 2 0
=HYPERLINK("http://www.godatabase.org/cgi-bin/go.cgi?query=GO:0048713&auto_wild_cards=yes&view=query&action=query&search_constraint=terms"	GO:0048713_regulation_of_oligodendrocyte_differentiation) 2 0
=HYPERLINK("http://www.godatabase.org/cgi-bin/go.cgi?query=GO:0048715&auto_wild_cards=yes&view=query&action=query&search_constraint=terms"	GO:0048715_negative_regulation_of_oligodendrocyte_differentiation) 2 0
=HYPERLINK("http://www.godatabase.org/cgi-bin/go.cgi?query=GO:0048820&auto_wild_cards=yes&view=query&action=query&search_constraint=terms"	GO:0048820_hair_follicle_maturation) 2 0
=HYPERLINK("http://www.godatabase.org/cgi-bin/go.cgi?query=GO:0048844&auto_wild_cards=yes&view=query&action=query&search_constraint=terms"	GO:0048844_artery_morphogenesis) 2 0
=HYPERLINK("http://www.godatabase.org/cgi-bin/go.cgi?query=GO:0048854&auto_wild_cards=yes&view=query&action=query&search_constraint=terms"	GO:0048854_brain_morphogenesis) 2 0
=HYPERLINK("http://www.godatabase.org/cgi-bin/go.cgi?query=GO:0048857&auto_wild_cards=yes&view=query&action=query&search_constraint=terms"	GO:0048857_neural_nucleus_development) 2 0
=HYPERLINK("http://www.godatabase.org/cgi-bin/go.cgi?query=GO:0050653&auto_wild_cards=yes&view=query&action=query&search_constraint=terms"	GO:0050653_chondroitin_sulfate_proteoglycan_biosynthetic_process__polysaccharide_chain_biosynthetic_process) 2 0
=HYPERLINK("http://www.godatabase.org/cgi-bin/go.cgi?query=GO:0050667&auto_wild_cards=yes&view=query&action=query&search_constraint=terms"	GO:0050667_homocysteine_metabolic_process) 2 0
=HYPERLINK("http://www.godatabase.org/cgi-bin/go.cgi?query=GO:0050711&auto_wild_cards=yes&view=query&action=query&search_constraint=terms"	GO:0050711_negative_regulation_of_interleukin-1_secretion) 2 0
=HYPERLINK("http://www.godatabase.org/cgi-bin/go.cgi?query=GO:0050720&auto_wild_cards=yes&view=query&action=query&search_constraint=terms"	GO:0050720_interleukin-1_beta_biosynthetic_process) 2 0
=HYPERLINK("http://www.godatabase.org/cgi-bin/go.cgi?query=GO:0050805&auto_wild_cards=yes&view=query&action=query&search_constraint=terms"	GO:0050805_negative_regulation_of_synaptic_transmission) 2 0
=HYPERLINK("http://www.godatabase.org/cgi-bin/go.cgi?query=GO:0050847&auto_wild_cards=yes&view=query&action=query&search_constraint=terms"	GO:0050847_progesterone_receptor_signaling_pathway) 2 0
=HYPERLINK("http://www.godatabase.org/cgi-bin/go.cgi?query=GO:0050849&auto_wild_cards=yes&view=query&action=query&search_constraint=terms"	GO:0050849_negative_regulation_of_calcium-mediated_signaling) 2 0
=HYPERLINK("http://www.godatabase.org/cgi-bin/go.cgi?query=GO:0050862&auto_wild_cards=yes&view=query&action=query&search_constraint=terms"	GO:0050862_positive_regulation_of_T_cell_receptor_signaling_pathway) 2 0
=HYPERLINK("http://www.godatabase.org/cgi-bin/go.cgi?query=GO:0050872&auto_wild_cards=yes&view=query&action=query&search_constraint=terms"	GO:0050872_white_fat_cell_differentiation) 2 0
=HYPERLINK("http://www.godatabase.org/cgi-bin/go.cgi?query=GO:0050916&auto_wild_cards=yes&view=query&action=query&search_constraint=terms"	GO:0050916_sensory_perception_of_sweet_taste) 2 0
=HYPERLINK("http://www.godatabase.org/cgi-bin/go.cgi?query=GO:0050917&auto_wild_cards=yes&view=query&action=query&search_constraint=terms"	GO:0050917_sensory_perception_of_umami_taste) 2 0
=HYPERLINK("http://www.godatabase.org/cgi-bin/go.cgi?query=GO:0050919&auto_wild_cards=yes&view=query&action=query&search_constraint=terms"	GO:0050919_negative_chemotaxis) 2 0
=HYPERLINK("http://www.godatabase.org/cgi-bin/go.cgi?query=GO:0050931&auto_wild_cards=yes&view=query&action=query&search_constraint=terms"	GO:0050931_pigment_cell_differentiation) 2 0
=HYPERLINK("http://www.godatabase.org/cgi-bin/go.cgi?query=GO:0050982&auto_wild_cards=yes&view=query&action=query&search_constraint=terms"	GO:0050982_detection_of_mechanical_stimulus) 2 0
=HYPERLINK("http://www.godatabase.org/cgi-bin/go.cgi?query=GO:0051088&auto_wild_cards=yes&view=query&action=query&search_constraint=terms"	GO:0051088_PMA-inducible_membrane_protein_ectodomain_proteolysis) 2 0
=HYPERLINK("http://www.godatabase.org/cgi-bin/go.cgi?query=GO:0051097&auto_wild_cards=yes&view=query&action=query&search_constraint=terms"	GO:0051097_negative_regulation_of_helicase_activity) 2 0
=HYPERLINK("http://www.godatabase.org/cgi-bin/go.cgi?query=GO:0051124&auto_wild_cards=yes&view=query&action=query&search_constraint=terms"	GO:0051124_synaptic_growth_at_neuromuscular_junction) 2 0
=HYPERLINK("http://www.godatabase.org/cgi-bin/go.cgi?query=GO:0051151&auto_wild_cards=yes&view=query&action=query&search_constraint=terms"	GO:0051151_negative_regulation_of_smooth_muscle_cell_differentiation) 2 0
=HYPERLINK("http://www.godatabase.org/cgi-bin/go.cgi?query=GO:0051176&auto_wild_cards=yes&view=query&action=query&search_constraint=terms"	GO:0051176_positive_regulation_of_sulfur_metabolic_process) 2 0
=HYPERLINK("http://www.godatabase.org/cgi-bin/go.cgi?query=GO:0051225&auto_wild_cards=yes&view=query&action=query&search_constraint=terms"	GO:0051225_spindle_assembly) 2 0
=HYPERLINK("http://www.godatabase.org/cgi-bin/go.cgi?query=GO:0051231&auto_wild_cards=yes&view=query&action=query&search_constraint=terms"	GO:0051231_spindle_elongation) 2 0
=HYPERLINK("http://www.godatabase.org/cgi-bin/go.cgi?query=GO:0051313&auto_wild_cards=yes&view=query&action=query&search_constraint=terms"	GO:0051313_attachment_of_spindle_microtubules_to_chromosome) 2 0
=HYPERLINK("http://www.godatabase.org/cgi-bin/go.cgi?query=GO:0051386&auto_wild_cards=yes&view=query&action=query&search_constraint=terms"	GO:0051386_regulation_of_nerve_growth_factor_receptor_signaling_pathway) 2 0
=HYPERLINK("http://www.godatabase.org/cgi-bin/go.cgi?query=GO:0051387&auto_wild_cards=yes&view=query&action=query&search_constraint=terms"	GO:0051387_negative_regulation_of_nerve_growth_factor_receptor_signaling_pathway) 2 0
=HYPERLINK("http://www.godatabase.org/cgi-bin/go.cgi?query=GO:0051462&auto_wild_cards=yes&view=query&action=query&search_constraint=terms"	GO:0051462_regulation_of_cortisol_secretion) 2 0
=HYPERLINK("http://www.godatabase.org/cgi-bin/go.cgi?query=GO:0051464&auto_wild_cards=yes&view=query&action=query&search_constraint=terms"	GO:0051464_positive_regulation_of_cortisol_secretion) 2 0
=HYPERLINK("http://www.godatabase.org/cgi-bin/go.cgi?query=GO:0051541&auto_wild_cards=yes&view=query&action=query&search_constraint=terms"	GO:0051541_elastin_metabolic_process) 2 0
=HYPERLINK("http://www.godatabase.org/cgi-bin/go.cgi?query=GO:0051547&auto_wild_cards=yes&view=query&action=query&search_constraint=terms"	GO:0051547_regulation_of_keratinocyte_migration) 2 0
=HYPERLINK("http://www.godatabase.org/cgi-bin/go.cgi?query=GO:0051549&auto_wild_cards=yes&view=query&action=query&search_constraint=terms"	GO:0051549_positive_regulation_of_keratinocyte_migration) 2 0
=HYPERLINK("http://www.godatabase.org/cgi-bin/go.cgi?query=GO:0051570&auto_wild_cards=yes&view=query&action=query&search_constraint=terms"	GO:0051570_regulation_of_histone_H3-K9_methylation) 2 0
=HYPERLINK("http://www.godatabase.org/cgi-bin/go.cgi?query=GO:0051571&auto_wild_cards=yes&view=query&action=query&search_constraint=terms"	GO:0051571_positive_regulation_of_histone_H3-K4_methylation) 2 0
=HYPERLINK("http://www.godatabase.org/cgi-bin/go.cgi?query=GO:0051573&auto_wild_cards=yes&view=query&action=query&search_constraint=terms"	GO:0051573_negative_regulation_of_histone_H3-K9_methylation) 2 0
=HYPERLINK("http://www.godatabase.org/cgi-bin/go.cgi?query=GO:0051580&auto_wild_cards=yes&view=query&action=query&search_constraint=terms"	GO:0051580_regulation_of_neurotransmitter_uptake) 2 0
=HYPERLINK("http://www.godatabase.org/cgi-bin/go.cgi?query=GO:0051583&auto_wild_cards=yes&view=query&action=query&search_constraint=terms"	GO:0051583_dopamine_uptake) 2 0
=HYPERLINK("http://www.godatabase.org/cgi-bin/go.cgi?query=GO:0051584&auto_wild_cards=yes&view=query&action=query&search_constraint=terms"	GO:0051584_regulation_of_dopamine_uptake) 2 0
=HYPERLINK("http://www.godatabase.org/cgi-bin/go.cgi?query=GO:0051657&auto_wild_cards=yes&view=query&action=query&search_constraint=terms"	GO:0051657_maintenance_of_organelle_location) 2 0
=HYPERLINK("http://www.godatabase.org/cgi-bin/go.cgi?query=GO:0051659&auto_wild_cards=yes&view=query&action=query&search_constraint=terms"	GO:0051659_maintenance_of_mitochondrion_location) 2 0
=HYPERLINK("http://www.godatabase.org/cgi-bin/go.cgi?query=GO:0051665&auto_wild_cards=yes&view=query&action=query&search_constraint=terms"	GO:0051665_membrane_raft_localization) 2 0
=HYPERLINK("http://www.godatabase.org/cgi-bin/go.cgi?query=GO:0051715&auto_wild_cards=yes&view=query&action=query&search_constraint=terms"	GO:0051715_cytolysis_of_cells_of_another_organism) 2 0
=HYPERLINK("http://www.godatabase.org/cgi-bin/go.cgi?query=GO:0051797&auto_wild_cards=yes&view=query&action=query&search_constraint=terms"	GO:0051797_regulation_of_hair_follicle_development) 2 0
=HYPERLINK("http://www.godatabase.org/cgi-bin/go.cgi?query=GO:0051798&auto_wild_cards=yes&view=query&action=query&search_constraint=terms"	GO:0051798_positive_regulation_of_hair_follicle_development) 2 0
=HYPERLINK("http://www.godatabase.org/cgi-bin/go.cgi?query=GO:0051801&auto_wild_cards=yes&view=query&action=query&search_constraint=terms"	GO:0051801_cytolysis_of_cells_in_other_organism_during_symbiotic_interaction) 2 0
=HYPERLINK("http://www.godatabase.org/cgi-bin/go.cgi?query=GO:0051818&auto_wild_cards=yes&view=query&action=query&search_constraint=terms"	GO:0051818_disruption_of_cells_of_other_organism_during_symbiotic_interaction) 2 0
=HYPERLINK("http://www.godatabase.org/cgi-bin/go.cgi?query=GO:0051832&auto_wild_cards=yes&view=query&action=query&search_constraint=terms"	GO:0051832_avoidance_of_defenses_of_other_organism_during_symbiotic_interaction) 2 0
=HYPERLINK("http://www.godatabase.org/cgi-bin/go.cgi?query=GO:0051834&auto_wild_cards=yes&view=query&action=query&search_constraint=terms"	GO:0051834_evasion_or_tolerance_of_defenses_of_other_organism_during_symbiotic_interaction) 2 0
=HYPERLINK("http://www.godatabase.org/cgi-bin/go.cgi?query=GO:0051883&auto_wild_cards=yes&view=query&action=query&search_constraint=terms"	GO:0051883_killing_of_cells_in_other_organism_during_symbiotic_interaction) 2 0
=HYPERLINK("http://www.godatabase.org/cgi-bin/go.cgi?query=GO:0051890&auto_wild_cards=yes&view=query&action=query&search_constraint=terms"	GO:0051890_regulation_of_cardioblast_differentiation) 2 0
=HYPERLINK("http://www.godatabase.org/cgi-bin/go.cgi?query=GO:0051891&auto_wild_cards=yes&view=query&action=query&search_constraint=terms"	GO:0051891_positive_regulation_of_cardioblast_differentiation) 2 0
=HYPERLINK("http://www.godatabase.org/cgi-bin/go.cgi?query=GO:0051900&auto_wild_cards=yes&view=query&action=query&search_constraint=terms"	GO:0051900_regulation_of_mitochondrial_depolarization) 2 0
=HYPERLINK("http://www.godatabase.org/cgi-bin/go.cgi?query=GO:0051902&auto_wild_cards=yes&view=query&action=query&search_constraint=terms"	GO:0051902_negative_regulation_of_mitochondrial_depolarization) 2 0
=HYPERLINK("http://www.godatabase.org/cgi-bin/go.cgi?query=GO:0051927&auto_wild_cards=yes&view=query&action=query&search_constraint=terms"	GO:0051927_negative_regulation_of_calcium_ion_transport_via_voltage-gated_calcium_channel_activity) 2 0
=HYPERLINK("http://www.godatabase.org/cgi-bin/go.cgi?query=GO:0051932&auto_wild_cards=yes&view=query&action=query&search_constraint=terms"	GO:0051932_synaptic_transmission__GABAergic) 2 0
=HYPERLINK("http://www.godatabase.org/cgi-bin/go.cgi?query=GO:0051934&auto_wild_cards=yes&view=query&action=query&search_constraint=terms"	GO:0051934_catecholamine_uptake_during_transmission_of_nerve_impulse) 2 0
=HYPERLINK("http://www.godatabase.org/cgi-bin/go.cgi?query=GO:0051940&auto_wild_cards=yes&view=query&action=query&search_constraint=terms"	GO:0051940_regulation_of_catecholamine_uptake_during_transmission_of_nerve_impulse) 2 0
=HYPERLINK("http://www.godatabase.org/cgi-bin/go.cgi?query=GO:0051967&auto_wild_cards=yes&view=query&action=query&search_constraint=terms"	GO:0051967_negative_regulation_of_synaptic_transmission__glutamatergic) 2 0
=HYPERLINK("http://www.godatabase.org/cgi-bin/go.cgi?query=GO:0052025&auto_wild_cards=yes&view=query&action=query&search_constraint=terms"	GO:0052025_modification_by_symbiont_of_host_cell_membrane) 2 0
=HYPERLINK("http://www.godatabase.org/cgi-bin/go.cgi?query=GO:0052043&auto_wild_cards=yes&view=query&action=query&search_constraint=terms"	GO:0052043_modification_by_symbiont_of_host_cellular_component) 2 0
=HYPERLINK("http://www.godatabase.org/cgi-bin/go.cgi?query=GO:0052111&auto_wild_cards=yes&view=query&action=query&search_constraint=terms"	GO:0052111_modification_by_symbiont_of_host_structure) 2 0
=HYPERLINK("http://www.godatabase.org/cgi-bin/go.cgi?query=GO:0052173&auto_wild_cards=yes&view=query&action=query&search_constraint=terms"	GO:0052173_response_to_defenses_of_other_organism_during_symbiotic_interaction) 2 0
=HYPERLINK("http://www.godatabase.org/cgi-bin/go.cgi?query=GO:0052185&auto_wild_cards=yes&view=query&action=query&search_constraint=terms"	GO:0052185_modification_of_structure_of_other_organism_during_symbiotic_interaction) 2 0
=HYPERLINK("http://www.godatabase.org/cgi-bin/go.cgi?query=GO:0052188&auto_wild_cards=yes&view=query&action=query&search_constraint=terms"	GO:0052188_modification_of_cellular_component_in_other_organism_during_symbiotic_interaction) 2 0
=HYPERLINK("http://www.godatabase.org/cgi-bin/go.cgi?query=GO:0052200&auto_wild_cards=yes&view=query&action=query&search_constraint=terms"	GO:0052200_response_to_host_defenses) 2 0
=HYPERLINK("http://www.godatabase.org/cgi-bin/go.cgi?query=GO:0052331&auto_wild_cards=yes&view=query&action=query&search_constraint=terms"	GO:0052331_hemolysis_by_organism_of_erythrocytes_in_other_organism_during_symbiotic_interaction) 2 0
=HYPERLINK("http://www.godatabase.org/cgi-bin/go.cgi?query=GO:0052332&auto_wild_cards=yes&view=query&action=query&search_constraint=terms"	GO:0052332_modification_by_organism_of_cell_membrane_in_other_organism_during_symbiotic_interaction) 2 0
=HYPERLINK("http://www.godatabase.org/cgi-bin/go.cgi?query=GO:0055007&auto_wild_cards=yes&view=query&action=query&search_constraint=terms"	GO:0055007_cardiac_muscle_cell_differentiation) 2 0
=HYPERLINK("http://www.godatabase.org/cgi-bin/go.cgi?query=GO:0055075&auto_wild_cards=yes&view=query&action=query&search_constraint=terms"	GO:0055075_potassium_ion_homeostasis) 2 0
=HYPERLINK("http://www.godatabase.org/cgi-bin/go.cgi?query=GO:0055090&auto_wild_cards=yes&view=query&action=query&search_constraint=terms"	GO:0055090_acylglycerol_homeostasis) 2 0
=HYPERLINK("http://www.godatabase.org/cgi-bin/go.cgi?query=GO:0055098&auto_wild_cards=yes&view=query&action=query&search_constraint=terms"	GO:0055098_response_to_low_density_lipoprotein_stimulus) 2 0
=HYPERLINK("http://www.godatabase.org/cgi-bin/go.cgi?query=GO:0060004&auto_wild_cards=yes&view=query&action=query&search_constraint=terms"	GO:0060004_reflex) 2 0
=HYPERLINK("http://www.godatabase.org/cgi-bin/go.cgi?query=GO:0060026&auto_wild_cards=yes&view=query&action=query&search_constraint=terms"	GO:0060026_convergent_extension) 2 0
=HYPERLINK("http://www.godatabase.org/cgi-bin/go.cgi?query=GO:0060027&auto_wild_cards=yes&view=query&action=query&search_constraint=terms"	GO:0060027_convergent_extension_involved_in_gastrulation) 2 0
=HYPERLINK("http://www.godatabase.org/cgi-bin/go.cgi?query=GO:0060033&auto_wild_cards=yes&view=query&action=query&search_constraint=terms"	GO:0060033_anatomical_structure_regression) 2 0
=HYPERLINK("http://www.godatabase.org/cgi-bin/go.cgi?query=GO:0060037&auto_wild_cards=yes&view=query&action=query&search_constraint=terms"	GO:0060037_pharyngeal_system_development) 2 0
=HYPERLINK("http://www.godatabase.org/cgi-bin/go.cgi?query=GO:0060044&auto_wild_cards=yes&view=query&action=query&search_constraint=terms"	GO:0060044_negative_regulation_of_cardiac_muscle_cell_proliferation) 2 0
=HYPERLINK("http://www.godatabase.org/cgi-bin/go.cgi?query=GO:0060045&auto_wild_cards=yes&view=query&action=query&search_constraint=terms"	GO:0060045_positive_regulation_of_cardiac_muscle_cell_proliferation) 2 0
=HYPERLINK("http://www.godatabase.org/cgi-bin/go.cgi?query=GO:0060052&auto_wild_cards=yes&view=query&action=query&search_constraint=terms"	GO:0060052_neurofilament_cytoskeleton_organization) 2 0
=HYPERLINK("http://www.godatabase.org/cgi-bin/go.cgi?query=GO:0060056&auto_wild_cards=yes&view=query&action=query&search_constraint=terms"	GO:0060056_mammary_gland_involution) 2 0
=HYPERLINK("http://www.godatabase.org/cgi-bin/go.cgi?query=GO:0060079&auto_wild_cards=yes&view=query&action=query&search_constraint=terms"	GO:0060079_regulation_of_excitatory_postsynaptic_membrane_potential) 2 0
=HYPERLINK("http://www.godatabase.org/cgi-bin/go.cgi?query=GO:0060080&auto_wild_cards=yes&view=query&action=query&search_constraint=terms"	GO:0060080_regulation_of_inhibitory_postsynaptic_membrane_potential) 2 0
=HYPERLINK("http://www.godatabase.org/cgi-bin/go.cgi?query=GO:0060081&auto_wild_cards=yes&view=query&action=query&search_constraint=terms"	GO:0060081_membrane_hyperpolarization) 2 0
=HYPERLINK("http://www.godatabase.org/cgi-bin/go.cgi?query=GO:0060087&auto_wild_cards=yes&view=query&action=query&search_constraint=terms"	GO:0060087_relaxation_of_vascular_smooth_muscle) 2 0
=HYPERLINK("http://www.godatabase.org/cgi-bin/go.cgi?query=GO:0060117&auto_wild_cards=yes&view=query&action=query&search_constraint=terms"	GO:0060117_auditory_receptor_cell_development) 2 0
=HYPERLINK("http://www.godatabase.org/cgi-bin/go.cgi?query=GO:0060122&auto_wild_cards=yes&view=query&action=query&search_constraint=terms"	GO:0060122_inner_ear_receptor_stereocilium_organization) 2 0
=HYPERLINK("http://www.godatabase.org/cgi-bin/go.cgi?query=GO:0060151&auto_wild_cards=yes&view=query&action=query&search_constraint=terms"	GO:0060151_peroxisome_localization) 2 0
=HYPERLINK("http://www.godatabase.org/cgi-bin/go.cgi?query=GO:0060152&auto_wild_cards=yes&view=query&action=query&search_constraint=terms"	GO:0060152_microtubule-based_peroxisome_localization) 2 0
=HYPERLINK("http://www.godatabase.org/cgi-bin/go.cgi?query=GO:0060159&auto_wild_cards=yes&view=query&action=query&search_constraint=terms"	GO:0060159_regulation_of_dopamine_receptor_signaling_pathway) 2 0
=HYPERLINK("http://www.godatabase.org/cgi-bin/go.cgi?query=GO:0060261&auto_wild_cards=yes&view=query&action=query&search_constraint=terms"	GO:0060261_positive_regulation_of_transcription_initiation_from_RNA_polymerase_II_promoter) 2 0
=HYPERLINK("http://www.godatabase.org/cgi-bin/go.cgi?query=GO:0060264&auto_wild_cards=yes&view=query&action=query&search_constraint=terms"	GO:0060264_regulation_of_respiratory_burst_during_acute_inflammatory_response) 2 0
=HYPERLINK("http://www.godatabase.org/cgi-bin/go.cgi?query=GO:0060271&auto_wild_cards=yes&view=query&action=query&search_constraint=terms"	GO:0060271_cilium_morphogenesis) 2 0
=HYPERLINK("http://www.godatabase.org/cgi-bin/go.cgi?query=GO:0060272&auto_wild_cards=yes&view=query&action=query&search_constraint=terms"	GO:0060272_embryonic_skeletal_joint_morphogenesis) 2 0
=HYPERLINK("http://www.godatabase.org/cgi-bin/go.cgi?query=GO:0060285&auto_wild_cards=yes&view=query&action=query&search_constraint=terms"	GO:0060285_ciliary_cell_motility) 2 0
=HYPERLINK("http://www.godatabase.org/cgi-bin/go.cgi?query=GO:0060297&auto_wild_cards=yes&view=query&action=query&search_constraint=terms"	GO:0060297_regulation_of_sarcomere_organization) 2 0
=HYPERLINK("http://www.godatabase.org/cgi-bin/go.cgi?query=GO:0060337&auto_wild_cards=yes&view=query&action=query&search_constraint=terms"	GO:0060337_type_I_interferon-mediated_signaling_pathway) 2 0
=HYPERLINK("http://www.godatabase.org/cgi-bin/go.cgi?query=GO:0060338&auto_wild_cards=yes&view=query&action=query&search_constraint=terms"	GO:0060338_regulation_of_type_I_interferon-mediated_signaling_pathway) 2 0
=HYPERLINK("http://www.godatabase.org/cgi-bin/go.cgi?query=GO:0060370&auto_wild_cards=yes&view=query&action=query&search_constraint=terms"	GO:0060370_susceptibility_to_T_cell_mediated_cytotoxicity) 2 0
=HYPERLINK("http://www.godatabase.org/cgi-bin/go.cgi?query=GO:0060443&auto_wild_cards=yes&view=query&action=query&search_constraint=terms"	GO:0060443_mammary_gland_morphogenesis) 2 0
=HYPERLINK("http://www.godatabase.org/cgi-bin/go.cgi?query=GO:0060457&auto_wild_cards=yes&view=query&action=query&search_constraint=terms"	GO:0060457_negative_regulation_of_digestive_system_process) 2 0
=HYPERLINK("http://www.godatabase.org/cgi-bin/go.cgi?query=GO:0060544&auto_wild_cards=yes&view=query&action=query&search_constraint=terms"	GO:0060544_regulation_of_necroptosis) 2 0
=HYPERLINK("http://www.godatabase.org/cgi-bin/go.cgi?query=GO:0060545&auto_wild_cards=yes&view=query&action=query&search_constraint=terms"	GO:0060545_positive_regulation_of_necroptosis) 2 0
=HYPERLINK("http://www.godatabase.org/cgi-bin/go.cgi?query=GO:0060553&auto_wild_cards=yes&view=query&action=query&search_constraint=terms"	GO:0060553_induction_of_necroptosis) 2 0
=HYPERLINK("http://www.godatabase.org/cgi-bin/go.cgi?query=GO:0060555&auto_wild_cards=yes&view=query&action=query&search_constraint=terms"	GO:0060555_induction_of_necroptosis_by_extracellular_signals) 2 0
=HYPERLINK("http://www.godatabase.org/cgi-bin/go.cgi?query=GO:0060556&auto_wild_cards=yes&view=query&action=query&search_constraint=terms"	GO:0060556_regulation_of_vitamin_D_biosynthetic_process) 2 0
=HYPERLINK("http://www.godatabase.org/cgi-bin/go.cgi?query=GO:0060557&auto_wild_cards=yes&view=query&action=query&search_constraint=terms"	GO:0060557_positive_regulation_of_vitamin_D_biosynthetic_process) 2 0
=HYPERLINK("http://www.godatabase.org/cgi-bin/go.cgi?query=GO:0060584&auto_wild_cards=yes&view=query&action=query&search_constraint=terms"	GO:0060584_regulation_of_prostaglandin-endoperoxide_synthase_activity) 2 0
=HYPERLINK("http://www.godatabase.org/cgi-bin/go.cgi?query=GO:0060585&auto_wild_cards=yes&view=query&action=query&search_constraint=terms"	GO:0060585_positive_regulation_of_prostaglandin-endoperoxidase_synthase_activity) 2 0
=HYPERLINK("http://www.godatabase.org/cgi-bin/go.cgi?query=GO:0060620&auto_wild_cards=yes&view=query&action=query&search_constraint=terms"	GO:0060620_regulation_of_cholesterol_import) 2 0
=HYPERLINK("http://www.godatabase.org/cgi-bin/go.cgi?query=GO:0060621&auto_wild_cards=yes&view=query&action=query&search_constraint=terms"	GO:0060621_negative_regulation_of_cholesterol_import) 2 0
=HYPERLINK("http://www.godatabase.org/cgi-bin/go.cgi?query=GO:0060696&auto_wild_cards=yes&view=query&action=query&search_constraint=terms"	GO:0060696_regulation_of_phospholipid_catabolic_process) 2 0
=HYPERLINK("http://www.godatabase.org/cgi-bin/go.cgi?query=GO:0060752&auto_wild_cards=yes&view=query&action=query&search_constraint=terms"	GO:0060752_intestinal_phytosterol_absorption) 2 0
=HYPERLINK("http://www.godatabase.org/cgi-bin/go.cgi?query=GO:0060759&auto_wild_cards=yes&view=query&action=query&search_constraint=terms"	GO:0060759_regulation_of_response_to_cytokine_stimulus) 2 0
=HYPERLINK("http://www.godatabase.org/cgi-bin/go.cgi?query=GO:0060840&auto_wild_cards=yes&view=query&action=query&search_constraint=terms"	GO:0060840_artery_development) 2 0
=HYPERLINK("http://www.godatabase.org/cgi-bin/go.cgi?query=GO:0070059&auto_wild_cards=yes&view=query&action=query&search_constraint=terms"	GO:0070059_apoptosis_in_response_to_endoplasmic_reticulum_stress) 2 0
=HYPERLINK("http://www.godatabase.org/cgi-bin/go.cgi?query=GO:0070070&auto_wild_cards=yes&view=query&action=query&search_constraint=terms"	GO:0070070_proton-transporting_V-type_ATPase_complex_assembly) 2 0
=HYPERLINK("http://www.godatabase.org/cgi-bin/go.cgi?query=GO:0070072&auto_wild_cards=yes&view=query&action=query&search_constraint=terms"	GO:0070072_vacuolar_proton-transporting_V-type_ATPase_complex_assembly) 2 0
=HYPERLINK("http://www.godatabase.org/cgi-bin/go.cgi?query=GO:0070166&auto_wild_cards=yes&view=query&action=query&search_constraint=terms"	GO:0070166_enamel_mineralization) 2 0
=HYPERLINK("http://www.godatabase.org/cgi-bin/go.cgi?query=GO:0070170&auto_wild_cards=yes&view=query&action=query&search_constraint=terms"	GO:0070170_regulation_of_tooth_mineralization) 2 0
=HYPERLINK("http://www.godatabase.org/cgi-bin/go.cgi?query=GO:0070230&auto_wild_cards=yes&view=query&action=query&search_constraint=terms"	GO:0070230_positive_regulation_of_lymphocyte_apoptosis) 2 0
=HYPERLINK("http://www.godatabase.org/cgi-bin/go.cgi?query=GO:0070266&auto_wild_cards=yes&view=query&action=query&search_constraint=terms"	GO:0070266_necroptosis) 2 0
=HYPERLINK("http://www.godatabase.org/cgi-bin/go.cgi?query=GO:0070483&auto_wild_cards=yes&view=query&action=query&search_constraint=terms"	GO:0070483_detection_of_hypoxia) 2 0
=HYPERLINK("http://www.godatabase.org/cgi-bin/go.cgi?query=GO:0070493&auto_wild_cards=yes&view=query&action=query&search_constraint=terms"	GO:0070493_thrombin_receptor_signaling_pathway) 2 0
=HYPERLINK("http://www.godatabase.org/cgi-bin/go.cgi?query=GO:0070536&auto_wild_cards=yes&view=query&action=query&search_constraint=terms"	GO:0070536_protein_K63-linked_deubiquitination) 2 0
=HYPERLINK("http://www.godatabase.org/cgi-bin/go.cgi?query=GO:0070574&auto_wild_cards=yes&view=query&action=query&search_constraint=terms"	GO:0070574_cadmium_ion_transmembrane_transport) 2 0
=HYPERLINK("http://www.godatabase.org/cgi-bin/go.cgi?query=GO:0070586&auto_wild_cards=yes&view=query&action=query&search_constraint=terms"	GO:0070586_cell-cell_adhesion_involved_in_gastrulation) 2 0
=HYPERLINK("http://www.godatabase.org/cgi-bin/go.cgi?query=GO:0070587&auto_wild_cards=yes&view=query&action=query&search_constraint=terms"	GO:0070587_regulation_of_cell-cell_adhesion_involved_in_gastrulation) 2 0
=HYPERLINK("http://www.godatabase.org/cgi-bin/go.cgi?query=GO:0070637&auto_wild_cards=yes&view=query&action=query&search_constraint=terms"	GO:0070637_pyridine_nucleoside_metabolic_process) 2 0
=HYPERLINK("http://www.godatabase.org/cgi-bin/go.cgi?query=GO:0070638&auto_wild_cards=yes&view=query&action=query&search_constraint=terms"	GO:0070638_pyridine_nucleoside_catabolic_process) 2 0
=HYPERLINK("http://www.godatabase.org/cgi-bin/go.cgi?query=GO:0070874&auto_wild_cards=yes&view=query&action=query&search_constraint=terms"	GO:0070874_negative_regulation_of_glycogen_metabolic_process) 2 0
=HYPERLINK("http://www.godatabase.org/cgi-bin/go.cgi?query=GO:0075136&auto_wild_cards=yes&view=query&action=query&search_constraint=terms"	GO:0075136_response_to_host) 2 0
=HYPERLINK("http://www.godatabase.org/cgi-bin/go.cgi?query=GO:0006820&auto_wild_cards=yes&view=query&action=query&search_constraint=terms"	GO:0006820_anion_transport) 59 0 0.000000 0.000000 714 446.819975 525.64 604.460025 0.736190
=HYPERLINK("http://www.godatabase.org/cgi-bin/go.cgi?query=GO:0007409&auto_wild_cards=yes&view=query&action=query&search_constraint=terms"	GO:0007409_axonogenesis) 59 0 0.000000 0.000000 714 446.819975 525.64 604.460025 0.736190
=HYPERLINK("http://www.godatabase.org/cgi-bin/go.cgi?query=GO:0033673&auto_wild_cards=yes&view=query&action=query&search_constraint=terms"	GO:0033673_negative_regulation_of_kinase_activity) 59 0 0.000000 0.000000 714 446.819975 525.64 604.460025 0.736190
=HYPERLINK("http://www.godatabase.org/cgi-bin/go.cgi?query=GO:0043281&auto_wild_cards=yes&view=query&action=query&search_constraint=terms"	GO:0043281_regulation_of_caspase_activity) 59 0 0.000000 0.000000 714 446.819975 525.64 604.460025 0.736190
=HYPERLINK("http://www.godatabase.org/cgi-bin/go.cgi?query=GO:0043408&auto_wild_cards=yes&view=query&action=query&search_constraint=terms"	GO:0043408_regulation_of_MAPKKK_cascade) 59 0 0.000000 0.000000 714 446.819975 525.64 604.460025 0.736190
=HYPERLINK("http://www.godatabase.org/cgi-bin/go.cgi?query=GO:0001822&auto_wild_cards=yes&view=query&action=query&search_constraint=terms"	GO:0001822_kidney_development) 20 0 0.000000 0.000000 756 490.115406 567.53 644.944594 0.750701
=HYPERLINK("http://www.godatabase.org/cgi-bin/go.cgi?query=GO:0002703&auto_wild_cards=yes&view=query&action=query&search_constraint=terms"	GO:0002703_regulation_of_leukocyte_mediated_immunity) 20 0 0.000000 0.000000 756 490.115406 567.53 644.944594 0.750701
=HYPERLINK("http://www.godatabase.org/cgi-bin/go.cgi?query=GO:0002706&auto_wild_cards=yes&view=query&action=query&search_constraint=terms"	GO:0002706_regulation_of_lymphocyte_mediated_immunity) 20 0 0.000000 0.000000 756 490.115406 567.53 644.944594 0.750701
=HYPERLINK("http://www.godatabase.org/cgi-bin/go.cgi?query=GO:0005977&auto_wild_cards=yes&view=query&action=query&search_constraint=terms"	GO:0005977_glycogen_metabolic_process) 20 0 0.000000 0.000000 756 490.115406 567.53 644.944594 0.750701
=HYPERLINK("http://www.godatabase.org/cgi-bin/go.cgi?query=GO:0006096&auto_wild_cards=yes&view=query&action=query&search_constraint=terms"	GO:0006096_glycolysis) 20 0 0.000000 0.000000 756 490.115406 567.53 644.944594 0.750701
=HYPERLINK("http://www.godatabase.org/cgi-bin/go.cgi?query=GO:0006305&auto_wild_cards=yes&view=query&action=query&search_constraint=terms"	GO:0006305_DNA_alkylation) 20 0 0.000000 0.000000 756 490.115406 567.53 644.944594 0.750701
=HYPERLINK("http://www.godatabase.org/cgi-bin/go.cgi?query=GO:0006306&auto_wild_cards=yes&view=query&action=query&search_constraint=terms"	GO:0006306_DNA_methylation) 20 0 0.000000 0.000000 756 490.115406 567.53 644.944594 0.750701
=HYPERLINK("http://www.godatabase.org/cgi-bin/go.cgi?query=GO:0006733&auto_wild_cards=yes&view=query&action=query&search_constraint=terms"	GO:0006733_oxidoreduction_coenzyme_metabolic_process) 20 0 0.000000 0.000000 756 490.115406 567.53 644.944594 0.750701
=HYPERLINK("http://www.godatabase.org/cgi-bin/go.cgi?query=GO:0006885&auto_wild_cards=yes&view=query&action=query&search_constraint=terms"	GO:0006885_regulation_of_pH) 20 0 0.000000 0.000000 756 490.115406 567.53 644.944594 0.750701
=HYPERLINK("http://www.godatabase.org/cgi-bin/go.cgi?query=GO:0007159&auto_wild_cards=yes&view=query&action=query&search_constraint=terms"	GO:0007159_leukocyte_adhesion) 20 0 0.000000 0.000000 756 490.115406 567.53 644.944594 0.750701
=HYPERLINK("http://www.godatabase.org/cgi-bin/go.cgi?query=GO:0007215&auto_wild_cards=yes&view=query&action=query&search_constraint=terms"	GO:0007215_glutamate_signaling_pathway) 20 0 0.000000 0.000000 756 490.115406 567.53 644.944594 0.750701
=HYPERLINK("http://www.godatabase.org/cgi-bin/go.cgi?query=GO:0008633&auto_wild_cards=yes&view=query&action=query&search_constraint=terms"	GO:0008633_activation_of_pro-apoptotic_gene_products) 20 0 0.000000 0.000000 756 490.115406 567.53 644.944594 0.750701
=HYPERLINK("http://www.godatabase.org/cgi-bin/go.cgi?query=GO:0009064&auto_wild_cards=yes&view=query&action=query&search_constraint=terms"	GO:0009064_glutamine_family_amino_acid_metabolic_process) 20 0 0.000000 0.000000 756 490.115406 567.53 644.944594 0.750701
=HYPERLINK("http://www.godatabase.org/cgi-bin/go.cgi?query=GO:0009144&auto_wild_cards=yes&view=query&action=query&search_constraint=terms"	GO:0009144_purine_nucleoside_triphosphate_metabolic_process) 20 0 0.000000 0.000000 756 490.115406 567.53 644.944594 0.750701
=HYPERLINK("http://www.godatabase.org/cgi-bin/go.cgi?query=GO:0009205&auto_wild_cards=yes&view=query&action=query&search_constraint=terms"	GO:0009205_purine_ribonucleoside_triphosphate_metabolic_process) 20 0 0.000000 0.000000 756 490.115406 567.53 644.944594 0.750701
=HYPERLINK("http://www.godatabase.org/cgi-bin/go.cgi?query=GO:0009583&auto_wild_cards=yes&view=query&action=query&search_constraint=terms"	GO:0009583_detection_of_light_stimulus) 20 0 0.000000 0.000000 756 490.115406 567.53 644.944594 0.750701
=HYPERLINK("http://www.godatabase.org/cgi-bin/go.cgi?query=GO:0009584&auto_wild_cards=yes&view=query&action=query&search_constraint=terms"	GO:0009584_detection_of_visible_light) 20 0 0.000000 0.000000 756 490.115406 567.53 644.944594 0.750701
=HYPERLINK("http://www.godatabase.org/cgi-bin/go.cgi?query=GO:0016202&auto_wild_cards=yes&view=query&action=query&search_constraint=terms"	GO:0016202_regulation_of_striated_muscle_tissue_development) 20 0 0.000000 0.000000 756 490.115406 567.53 644.944594 0.750701
=HYPERLINK("http://www.godatabase.org/cgi-bin/go.cgi?query=GO:0021700&auto_wild_cards=yes&view=query&action=query&search_constraint=terms"	GO:0021700_developmental_maturation) 20 0 0.000000 0.000000 756 490.115406 567.53 644.944594 0.750701
=HYPERLINK("http://www.godatabase.org/cgi-bin/go.cgi?query=GO:0031047&auto_wild_cards=yes&view=query&action=query&search_constraint=terms"	GO:0031047_gene_silencing_by_RNA) 20 0 0.000000 0.000000 756 490.115406 567.53 644.944594 0.750701
=HYPERLINK("http://www.godatabase.org/cgi-bin/go.cgi?query=GO:0032409&auto_wild_cards=yes&view=query&action=query&search_constraint=terms"	GO:0032409_regulation_of_transporter_activity) 20 0 0.000000 0.000000 756 490.115406 567.53 644.944594 0.750701
=HYPERLINK("http://www.godatabase.org/cgi-bin/go.cgi?query=GO:0032535&auto_wild_cards=yes&view=query&action=query&search_constraint=terms"	GO:0032535_regulation_of_cellular_component_size) 20 0 0.000000 0.000000 756 490.115406 567.53 644.944594 0.750701
=HYPERLINK("http://www.godatabase.org/cgi-bin/go.cgi?query=GO:0033692&auto_wild_cards=yes&view=query&action=query&search_constraint=terms"	GO:0033692_cellular_polysaccharide_biosynthetic_process) 20 0 0.000000 0.000000 756 490.115406 567.53 644.944594 0.750701
=HYPERLINK("http://www.godatabase.org/cgi-bin/go.cgi?query=GO:0034367&auto_wild_cards=yes&view=query&action=query&search_constraint=terms"	GO:0034367_macromolecular_complex_remodeling) 20 0 0.000000 0.000000 756 490.115406 567.53 644.944594 0.750701
=HYPERLINK("http://www.godatabase.org/cgi-bin/go.cgi?query=GO:0034368&auto_wild_cards=yes&view=query&action=query&search_constraint=terms"	GO:0034368_protein-lipid_complex_remodeling) 20 0 0.000000 0.000000 756 490.115406 567.53 644.944594 0.750701
=HYPERLINK("http://www.godatabase.org/cgi-bin/go.cgi?query=GO:0034369&auto_wild_cards=yes&view=query&action=query&search_constraint=terms"	GO:0034369_plasma_lipoprotein_particle_remodeling) 20 0 0.000000 0.000000 756 490.115406 567.53 644.944594 0.750701
=HYPERLINK("http://www.godatabase.org/cgi-bin/go.cgi?query=GO:0042594&auto_wild_cards=yes&view=query&action=query&search_constraint=terms"	GO:0042594_response_to_starvation) 20 0 0.000000 0.000000 756 490.115406 567.53 644.944594 0.750701
=HYPERLINK("http://www.godatabase.org/cgi-bin/go.cgi?query=GO:0043244&auto_wild_cards=yes&view=query&action=query&search_constraint=terms"	GO:0043244_regulation_of_protein_complex_disassembly) 20 0 0.000000 0.000000 756 490.115406 567.53 644.944594 0.750701
=HYPERLINK("http://www.godatabase.org/cgi-bin/go.cgi?query=GO:0043900&auto_wild_cards=yes&view=query&action=query&search_constraint=terms"	GO:0043900_regulation_of_multi-organism_process) 20 0 0.000000 0.000000 756 490.115406 567.53 644.944594 0.750701
=HYPERLINK("http://www.godatabase.org/cgi-bin/go.cgi?query=GO:0045089&auto_wild_cards=yes&view=query&action=query&search_constraint=terms"	GO:0045089_positive_regulation_of_innate_immune_response) 20 0 0.000000 0.000000 756 490.115406 567.53 644.944594 0.750701
=HYPERLINK("http://www.godatabase.org/cgi-bin/go.cgi?query=GO:0045165&auto_wild_cards=yes&view=query&action=query&search_constraint=terms"	GO:0045165_cell_fate_commitment) 20 0 0.000000 0.000000 756 490.115406 567.53 644.944594 0.750701
=HYPERLINK("http://www.godatabase.org/cgi-bin/go.cgi?query=GO:0045619&auto_wild_cards=yes&view=query&action=query&search_constraint=terms"	GO:0045619_regulation_of_lymphocyte_differentiation) 20 0 0.000000 0.000000 756 490.115406 567.53 644.944594 0.750701
=HYPERLINK("http://www.godatabase.org/cgi-bin/go.cgi?query=GO:0045840&auto_wild_cards=yes&view=query&action=query&search_constraint=terms"	GO:0045840_positive_regulation_of_mitosis) 20 0 0.000000 0.000000 756 490.115406 567.53 644.944594 0.750701
=HYPERLINK("http://www.godatabase.org/cgi-bin/go.cgi?query=GO:0046209&auto_wild_cards=yes&view=query&action=query&search_constraint=terms"	GO:0046209_nitric_oxide_metabolic_process) 20 0 0.000000 0.000000 756 490.115406 567.53 644.944594 0.750701
=HYPERLINK("http://www.godatabase.org/cgi-bin/go.cgi?query=GO:0046323&auto_wild_cards=yes&view=query&action=query&search_constraint=terms"	GO:0046323_glucose_import) 20 0 0.000000 0.000000 756 490.115406 567.53 644.944594 0.750701
=HYPERLINK("http://www.godatabase.org/cgi-bin/go.cgi?query=GO:0046519&auto_wild_cards=yes&view=query&action=query&search_constraint=terms"	GO:0046519_sphingoid_metabolic_process) 20 0 0.000000 0.000000 756 490.115406 567.53 644.944594 0.750701
=HYPERLINK("http://www.godatabase.org/cgi-bin/go.cgi?query=GO:0046661&auto_wild_cards=yes&view=query&action=query&search_constraint=terms"	GO:0046661_male_sex_differentiation) 20 0 0.000000 0.000000 756 490.115406 567.53 644.944594 0.750701
=HYPERLINK("http://www.godatabase.org/cgi-bin/go.cgi?query=GO:0048634&auto_wild_cards=yes&view=query&action=query&search_constraint=terms"	GO:0048634_regulation_of_muscle_development) 20 0 0.000000 0.000000 756 490.115406 567.53 644.944594 0.750701
=HYPERLINK("http://www.godatabase.org/cgi-bin/go.cgi?query=GO:0050804&auto_wild_cards=yes&view=query&action=query&search_constraint=terms"	GO:0050804_regulation_of_synaptic_transmission) 20 0 0.000000 0.000000 756 490.115406 567.53 644.944594 0.750701
=HYPERLINK("http://www.godatabase.org/cgi-bin/go.cgi?query=GO:0050866&auto_wild_cards=yes&view=query&action=query&search_constraint=terms"	GO:0050866_negative_regulation_of_cell_activation) 20 0 0.000000 0.000000 756 490.115406 567.53 644.944594 0.750701
=HYPERLINK("http://www.godatabase.org/cgi-bin/go.cgi?query=GO:0051320&auto_wild_cards=yes&view=query&action=query&search_constraint=terms"	GO:0051320_S_phase) 20 0 0.000000 0.000000 756 490.115406 567.53 644.944594 0.750701
=HYPERLINK("http://www.godatabase.org/cgi-bin/go.cgi?query=GO:0051785&auto_wild_cards=yes&view=query&action=query&search_constraint=terms"	GO:0051785_positive_regulation_of_nuclear_division) 20 0 0.000000 0.000000 756 490.115406 567.53 644.944594 0.750701
=HYPERLINK("http://www.godatabase.org/cgi-bin/go.cgi?query=GO:0051172&auto_wild_cards=yes&view=query&action=query&search_constraint=terms"	GO:0051172_negative_regulation_of_nitrogen_compound_metabolic_process) 298 0 0.000000 0.000000 757 490.732193 568.07 645.407807 0.750423
=HYPERLINK("http://www.godatabase.org/cgi-bin/go.cgi?query=GO:0006575&auto_wild_cards=yes&view=query&action=query&search_constraint=terms"	GO:0006575_cellular_amino_acid_derivative_metabolic_process) 76 0 0.000000 0.000000 760 497.296481 573.79 650.283519 0.754987
=HYPERLINK("http://www.godatabase.org/cgi-bin/go.cgi?query=GO:0006979&auto_wild_cards=yes&view=query&action=query&search_constraint=terms"	GO:0006979_response_to_oxidative_stress) 76 0 0.000000 0.000000 760 497.296481 573.79 650.283519 0.754987
=HYPERLINK("http://www.godatabase.org/cgi-bin/go.cgi?query=GO:0070838&auto_wild_cards=yes&view=query&action=query&search_constraint=terms"	GO:0070838_divalent_metal_ion_transport) 76 0 0.000000 0.000000 760 497.296481 573.79 650.283519 0.754987
=HYPERLINK("http://www.godatabase.org/cgi-bin/go.cgi?query=GO:0060249&auto_wild_cards=yes&view=query&action=query&search_constraint=terms"	GO:0060249_anatomical_structure_homeostasis) 72 0 0.000000 0.000000 761 500.522063 576.52 652.517937 0.757582
=HYPERLINK("http://www.godatabase.org/cgi-bin/go.cgi?query=GO:0008380&auto_wild_cards=yes&view=query&action=query&search_constraint=terms"	GO:0008380_RNA_splicing) 192 0 0.000000 0.000000 762 501.953654 577.77 653.586346 0.758228
=HYPERLINK("http://www.godatabase.org/cgi-bin/go.cgi?query=GO:0010629&auto_wild_cards=yes&view=query&action=query&search_constraint=terms"	GO:0010629_negative_regulation_of_gene_expression) 289 0 0.000000 0.000000 763 502.619058 578.34 654.060942 0.757982
=HYPERLINK("http://www.godatabase.org/cgi-bin/go.cgi?query=GO:0009100&auto_wild_cards=yes&view=query&action=query&search_constraint=terms"	GO:0009100_glycoprotein_metabolic_process) 139 0 0.000000 0.000000 765 504.240734 579.88 655.519266 0.758013
=HYPERLINK("http://www.godatabase.org/cgi-bin/go.cgi?query=GO:0048534&auto_wild_cards=yes&view=query&action=query&search_constraint=terms"	GO:0048534_hemopoietic_or_lymphoid_organ_development) 139 0 0.000000 0.000000 765 504.240734 579.88 655.519266 0.758013
=HYPERLINK("http://www.godatabase.org/cgi-bin/go.cgi?query=GO:0000902&auto_wild_cards=yes&view=query&action=query&search_constraint=terms"	GO:0000902_cell_morphogenesis) 144 0 0.000000 0.000000 766 506.055874 581.41 656.764126 0.759021
=HYPERLINK("http://www.godatabase.org/cgi-bin/go.cgi?query=GO:0051707&auto_wild_cards=yes&view=query&action=query&search_constraint=terms"	GO:0051707_response_to_other_organism) 125 0 0.000000 0.000000 768 510.969599 585.62 660.270401 0.762526
=HYPERLINK("http://www.godatabase.org/cgi-bin/go.cgi?query=GO:0055065&auto_wild_cards=yes&view=query&action=query&search_constraint=terms"	GO:0055065_metal_ion_homeostasis) 125 0 0.000000 0.000000 768 510.969599 585.62 660.270401 0.762526
=HYPERLINK("http://www.godatabase.org/cgi-bin/go.cgi?query=GO:0000087&auto_wild_cards=yes&view=query&action=query&search_constraint=terms"	GO:0000087_M_phase_of_mitotic_cell_cycle) 118 0 0.000000 0.000000 770 513.544752 588.19 662.835248 0.763883
=HYPERLINK("http://www.godatabase.org/cgi-bin/go.cgi?query=GO:0048285&auto_wild_cards=yes&view=query&action=query&search_constraint=terms"	GO:0048285_organelle_fission) 118 0 0.000000 0.000000 770 513.544752 588.19 662.835248 0.763883
=HYPERLINK("http://www.godatabase.org/cgi-bin/go.cgi?query=GO:0008654&auto_wild_cards=yes&view=query&action=query&search_constraint=terms"	GO:0008654_phospholipid_biosynthetic_process) 63 0 0.000000 0.000000 774 517.206076 591.73 666.253924 0.764509
=HYPERLINK("http://www.godatabase.org/cgi-bin/go.cgi?query=GO:0030522&auto_wild_cards=yes&view=query&action=query&search_constraint=terms"	GO:0030522_intracellular_receptor-mediated_signaling_pathway) 63 0 0.000000 0.000000 774 517.206076 591.73 666.253924 0.764509
=HYPERLINK("http://www.godatabase.org/cgi-bin/go.cgi?query=GO:0042445&auto_wild_cards=yes&view=query&action=query&search_constraint=terms"	GO:0042445_hormone_metabolic_process) 63 0 0.000000 0.000000 774 517.206076 591.73 666.253924 0.764509
=HYPERLINK("http://www.godatabase.org/cgi-bin/go.cgi?query=GO:0051348&auto_wild_cards=yes&view=query&action=query&search_constraint=terms"	GO:0051348_negative_regulation_of_transferase_activity) 63 0 0.000000 0.000000 774 517.206076 591.73 666.253924 0.764509
=HYPERLINK("http://www.godatabase.org/cgi-bin/go.cgi?query=GO:0000956&auto_wild_cards=yes&view=query&action=query&search_constraint=terms"	GO:0000956_nuclear-transcribed_mRNA_catabolic_process) 15 0 0.000000 0.000000 831 579.484636 652.77 726.055364 0.785523
=HYPERLINK("http://www.godatabase.org/cgi-bin/go.cgi?query=GO:0001701&auto_wild_cards=yes&view=query&action=query&search_constraint=terms"	GO:0001701_in_utero_embryonic_development) 15 0 0.000000 0.000000 831 579.484636 652.77 726.055364 0.785523
=HYPERLINK("http://www.godatabase.org/cgi-bin/go.cgi?query=GO:0006611&auto_wild_cards=yes&view=query&action=query&search_constraint=terms"	GO:0006611_protein_export_from_nucleus) 15 0 0.000000 0.000000 831 579.484636 652.77 726.055364 0.785523
=HYPERLINK("http://www.godatabase.org/cgi-bin/go.cgi?query=GO:0006612&auto_wild_cards=yes&view=query&action=query&search_constraint=terms"	GO:0006612_protein_targeting_to_membrane) 15 0 0.000000 0.000000 831 579.484636 652.77 726.055364 0.785523
=HYPERLINK("http://www.godatabase.org/cgi-bin/go.cgi?query=GO:0006692&auto_wild_cards=yes&view=query&action=query&search_constraint=terms"	GO:0006692_prostanoid_metabolic_process) 15 0 0.000000 0.000000 831 579.484636 652.77 726.055364 0.785523
=HYPERLINK("http://www.godatabase.org/cgi-bin/go.cgi?query=GO:0006693&auto_wild_cards=yes&view=query&action=query&search_constraint=terms"	GO:0006693_prostaglandin_metabolic_process) 15 0 0.000000 0.000000 831 579.484636 652.77 726.055364 0.785523
=HYPERLINK("http://www.godatabase.org/cgi-bin/go.cgi?query=GO:0006942&auto_wild_cards=yes&view=query&action=query&search_constraint=terms"	GO:0006942_regulation_of_striated_muscle_contraction) 15 0 0.000000 0.000000 831 579.484636 652.77 726.055364 0.785523
=HYPERLINK("http://www.godatabase.org/cgi-bin/go.cgi?query=GO:0006956&auto_wild_cards=yes&view=query&action=query&search_constraint=terms"	GO:0006956_complement_activation) 15 0 0.000000 0.000000 831 579.484636 652.77 726.055364 0.785523
=HYPERLINK("http://www.godatabase.org/cgi-bin/go.cgi?query=GO:0007043&auto_wild_cards=yes&view=query&action=query&search_constraint=terms"	GO:0007043_cell-cell_junction_assembly) 15 0 0.000000 0.000000 831 579.484636 652.77 726.055364 0.785523
=HYPERLINK("http://www.godatabase.org/cgi-bin/go.cgi?query=GO:0007098&auto_wild_cards=yes&view=query&action=query&search_constraint=terms"	GO:0007098_centrosome_cycle) 15 0 0.000000 0.000000 831 579.484636 652.77 726.055364 0.785523
=HYPERLINK("http://www.godatabase.org/cgi-bin/go.cgi?query=GO:0007219&auto_wild_cards=yes&view=query&action=query&search_constraint=terms"	GO:0007219_Notch_signaling_pathway) 15 0 0.000000 0.000000 831 579.484636 652.77 726.055364 0.785523
=HYPERLINK("http://www.godatabase.org/cgi-bin/go.cgi?query=GO:0007369&auto_wild_cards=yes&view=query&action=query&search_constraint=terms"	GO:0007369_gastrulation) 15 0 0.000000 0.000000 831 579.484636 652.77 726.055364 0.785523
=HYPERLINK("http://www.godatabase.org/cgi-bin/go.cgi?query=GO:0007569&auto_wild_cards=yes&view=query&action=query&search_constraint=terms"	GO:0007569_cell_aging) 15 0 0.000000 0.000000 831 579.484636 652.77 726.055364 0.785523
=HYPERLINK("http://www.godatabase.org/cgi-bin/go.cgi?query=GO:0007585&auto_wild_cards=yes&view=query&action=query&search_constraint=terms"	GO:0007585_respiratory_gaseous_exchange) 15 0 0.000000 0.000000 831 579.484636 652.77 726.055364 0.785523
=HYPERLINK("http://www.godatabase.org/cgi-bin/go.cgi?query=GO:0007589&auto_wild_cards=yes&view=query&action=query&search_constraint=terms"	GO:0007589_body_fluid_secretion) 15 0 0.000000 0.000000 831 579.484636 652.77 726.055364 0.785523
=HYPERLINK("http://www.godatabase.org/cgi-bin/go.cgi?query=GO:0008584&auto_wild_cards=yes&view=query&action=query&search_constraint=terms"	GO:0008584_male_gonad_development) 15 0 0.000000 0.000000 831 579.484636 652.77 726.055364 0.785523
=HYPERLINK("http://www.godatabase.org/cgi-bin/go.cgi?query=GO:0008637&auto_wild_cards=yes&view=query&action=query&search_constraint=terms"	GO:0008637_apoptotic_mitochondrial_changes) 15 0 0.000000 0.000000 831 579.484636 652.77 726.055364 0.785523
=HYPERLINK("http://www.godatabase.org/cgi-bin/go.cgi?query=GO:0009060&auto_wild_cards=yes&view=query&action=query&search_constraint=terms"	GO:0009060_aerobic_respiration) 15 0 0.000000 0.000000 831 579.484636 652.77 726.055364 0.785523
=HYPERLINK("http://www.godatabase.org/cgi-bin/go.cgi?query=GO:0009311&auto_wild_cards=yes&view=query&action=query&search_constraint=terms"	GO:0009311_oligosaccharide_metabolic_process) 15 0 0.000000 0.000000 831 579.484636 652.77 726.055364 0.785523
=HYPERLINK("http://www.godatabase.org/cgi-bin/go.cgi?query=GO:0009820&auto_wild_cards=yes&view=query&action=query&search_constraint=terms"	GO:0009820_alkaloid_metabolic_process) 15 0 0.000000 0.000000 831 579.484636 652.77 726.055364 0.785523
=HYPERLINK("http://www.godatabase.org/cgi-bin/go.cgi?query=GO:0009952&auto_wild_cards=yes&view=query&action=query&search_constraint=terms"	GO:0009952_anterior_posterior_pattern_formation) 15 0 0.000000 0.000000 831 579.484636 652.77 726.055364 0.785523
=HYPERLINK("http://www.godatabase.org/cgi-bin/go.cgi?query=GO:0010720&auto_wild_cards=yes&view=query&action=query&search_constraint=terms"	GO:0010720_positive_regulation_of_cell_development) 15 0 0.000000 0.000000 831 579.484636 652.77 726.055364 0.785523
=HYPERLINK("http://www.godatabase.org/cgi-bin/go.cgi?query=GO:0010927&auto_wild_cards=yes&view=query&action=query&search_constraint=terms"	GO:0010927_cellular_component_assembly_involved_in_morphogenesis) 15 0 0.000000 0.000000 831 579.484636 652.77 726.055364 0.785523
=HYPERLINK("http://www.godatabase.org/cgi-bin/go.cgi?query=GO:0016441&auto_wild_cards=yes&view=query&action=query&search_constraint=terms"	GO:0016441_posttranscriptional_gene_silencing) 15 0 0.000000 0.000000 831 579.484636 652.77 726.055364 0.785523
=HYPERLINK("http://www.godatabase.org/cgi-bin/go.cgi?query=GO:0016571&auto_wild_cards=yes&view=query&action=query&search_constraint=terms"	GO:0016571_histone_methylation) 15 0 0.000000 0.000000 831 579.484636 652.77 726.055364 0.785523
=HYPERLINK("http://www.godatabase.org/cgi-bin/go.cgi?query=GO:0019321&auto_wild_cards=yes&view=query&action=query&search_constraint=terms"	GO:0019321_pentose_metabolic_process) 15 0 0.000000 0.000000 831 579.484636 652.77 726.055364 0.785523
=HYPERLINK("http://www.godatabase.org/cgi-bin/go.cgi?query=GO:0019724&auto_wild_cards=yes&view=query&action=query&search_constraint=terms"	GO:0019724_B_cell_mediated_immunity) 15 0 0.000000 0.000000 831 579.484636 652.77 726.055364 0.785523
=HYPERLINK("http://www.godatabase.org/cgi-bin/go.cgi?query=GO:0022407&auto_wild_cards=yes&view=query&action=query&search_constraint=terms"	GO:0022407_regulation_of_cell-cell_adhesion) 15 0 0.000000 0.000000 831 579.484636 652.77 726.055364 0.785523
=HYPERLINK("http://www.godatabase.org/cgi-bin/go.cgi?query=GO:0022898&auto_wild_cards=yes&view=query&action=query&search_constraint=terms"	GO:0022898_regulation_of_transmembrane_transporter_activity) 15 0 0.000000 0.000000 831 579.484636 652.77 726.055364 0.785523
=HYPERLINK("http://www.godatabase.org/cgi-bin/go.cgi?query=GO:0030101&auto_wild_cards=yes&view=query&action=query&search_constraint=terms"	GO:0030101_natural_killer_cell_activation) 15 0 0.000000 0.000000 831 579.484636 652.77 726.055364 0.785523
=HYPERLINK("http://www.godatabase.org/cgi-bin/go.cgi?query=GO:0030512&auto_wild_cards=yes&view=query&action=query&search_constraint=terms"	GO:0030512_negative_regulation_of_transforming_growth_factor_beta_receptor_signaling_pathway) 15 0 0.000000 0.000000 831 579.484636 652.77 726.055364 0.785523
=HYPERLINK("http://www.godatabase.org/cgi-bin/go.cgi?query=GO:0030641&auto_wild_cards=yes&view=query&action=query&search_constraint=terms"	GO:0030641_regulation_of_cellular_pH) 15 0 0.000000 0.000000 831 579.484636 652.77 726.055364 0.785523
=HYPERLINK("http://www.godatabase.org/cgi-bin/go.cgi?query=GO:0031341&auto_wild_cards=yes&view=query&action=query&search_constraint=terms"	GO:0031341_regulation_of_cell_killing) 15 0 0.000000 0.000000 831 579.484636 652.77 726.055364 0.785523
=HYPERLINK("http://www.godatabase.org/cgi-bin/go.cgi?query=GO:0031346&auto_wild_cards=yes&view=query&action=query&search_constraint=terms"	GO:0031346_positive_regulation_of_cell_projection_organization) 15 0 0.000000 0.000000 831 579.484636 652.77 726.055364 0.785523
=HYPERLINK("http://www.godatabase.org/cgi-bin/go.cgi?query=GO:0032387&auto_wild_cards=yes&view=query&action=query&search_constraint=terms"	GO:0032387_negative_regulation_of_intracellular_transport) 15 0 0.000000 0.000000 831 579.484636 652.77 726.055364 0.785523
=HYPERLINK("http://www.godatabase.org/cgi-bin/go.cgi?query=GO:0032663&auto_wild_cards=yes&view=query&action=query&search_constraint=terms"	GO:0032663_regulation_of_interleukin-2_production) 15 0 0.000000 0.000000 831 579.484636 652.77 726.055364 0.785523
=HYPERLINK("http://www.godatabase.org/cgi-bin/go.cgi?query=GO:0032677&auto_wild_cards=yes&view=query&action=query&search_constraint=terms"	GO:0032677_regulation_of_interleukin-8_production) 15 0 0.000000 0.000000 831 579.484636 652.77 726.055364 0.785523
=HYPERLINK("http://www.godatabase.org/cgi-bin/go.cgi?query=GO:0033261&auto_wild_cards=yes&view=query&action=query&search_constraint=terms"	GO:0033261_regulation_of_S_phase) 15 0 0.000000 0.000000 831 579.484636 652.77 726.055364 0.785523
=HYPERLINK("http://www.godatabase.org/cgi-bin/go.cgi?query=GO:0035194&auto_wild_cards=yes&view=query&action=query&search_constraint=terms"	GO:0035194_posttranscriptional_gene_silencing_by_RNA) 15 0 0.000000 0.000000 831 579.484636 652.77 726.055364 0.785523
=HYPERLINK("http://www.godatabase.org/cgi-bin/go.cgi?query=GO:0042100&auto_wild_cards=yes&view=query&action=query&search_constraint=terms"	GO:0042100_B_cell_proliferation) 15 0 0.000000 0.000000 831 579.484636 652.77 726.055364 0.785523
=HYPERLINK("http://www.godatabase.org/cgi-bin/go.cgi?query=GO:0042168&auto_wild_cards=yes&view=query&action=query&search_constraint=terms"	GO:0042168_heme_metabolic_process) 15 0 0.000000 0.000000 831 579.484636 652.77 726.055364 0.785523
=HYPERLINK("http://www.godatabase.org/cgi-bin/go.cgi?query=GO:0042503&auto_wild_cards=yes&view=query&action=query&search_constraint=terms"	GO:0042503_tyrosine_phosphorylation_of_Stat3_protein) 15 0 0.000000 0.000000 831 579.484636 652.77 726.055364 0.785523
=HYPERLINK("http://www.godatabase.org/cgi-bin/go.cgi?query=GO:0042516&auto_wild_cards=yes&view=query&action=query&search_constraint=terms"	GO:0042516_regulation_of_tyrosine_phosphorylation_of_Stat3_protein) 15 0 0.000000 0.000000 831 579.484636 652.77 726.055364 0.785523
=HYPERLINK("http://www.godatabase.org/cgi-bin/go.cgi?query=GO:0043242&auto_wild_cards=yes&view=query&action=query&search_constraint=terms"	GO:0043242_negative_regulation_of_protein_complex_disassembly) 15 0 0.000000 0.000000 831 579.484636 652.77 726.055364 0.785523
=HYPERLINK("http://www.godatabase.org/cgi-bin/go.cgi?query=GO:0043484&auto_wild_cards=yes&view=query&action=query&search_constraint=terms"	GO:0043484_regulation_of_RNA_splicing) 15 0 0.000000 0.000000 831 579.484636 652.77 726.055364 0.785523
=HYPERLINK("http://www.godatabase.org/cgi-bin/go.cgi?query=GO:0043574&auto_wild_cards=yes&view=query&action=query&search_constraint=terms"	GO:0043574_peroxisomal_transport) 15 0 0.000000 0.000000 831 579.484636 652.77 726.055364 0.785523
=HYPERLINK("http://www.godatabase.org/cgi-bin/go.cgi?query=GO:0045739&auto_wild_cards=yes&view=query&action=query&search_constraint=terms"	GO:0045739_positive_regulation_of_DNA_repair) 15 0 0.000000 0.000000 831 579.484636 652.77 726.055364 0.785523
=HYPERLINK("http://www.godatabase.org/cgi-bin/go.cgi?query=GO:0045778&auto_wild_cards=yes&view=query&action=query&search_constraint=terms"	GO:0045778_positive_regulation_of_ossification) 15 0 0.000000 0.000000 831 579.484636 652.77 726.055364 0.785523
=HYPERLINK("http://www.godatabase.org/cgi-bin/go.cgi?query=GO:0048146&auto_wild_cards=yes&view=query&action=query&search_constraint=terms"	GO:0048146_positive_regulation_of_fibroblast_proliferation) 15 0 0.000000 0.000000 831 579.484636 652.77 726.055364 0.785523
=HYPERLINK("http://www.godatabase.org/cgi-bin/go.cgi?query=GO:0048515&auto_wild_cards=yes&view=query&action=query&search_constraint=terms"	GO:0048515_spermatid_differentiation) 15 0 0.000000 0.000000 831 579.484636 652.77 726.055364 0.785523
=HYPERLINK("http://www.godatabase.org/cgi-bin/go.cgi?query=GO:0048736&auto_wild_cards=yes&view=query&action=query&search_constraint=terms"	GO:0048736_appendage_development) 15 0 0.000000 0.000000 831 579.484636 652.77 726.055364 0.785523
=HYPERLINK("http://www.godatabase.org/cgi-bin/go.cgi?query=GO:0050796&auto_wild_cards=yes&view=query&action=query&search_constraint=terms"	GO:0050796_regulation_of_insulin_secretion) 15 0 0.000000 0.000000 831 579.484636 652.77 726.055364 0.785523
=HYPERLINK("http://www.godatabase.org/cgi-bin/go.cgi?query=GO:0051004&auto_wild_cards=yes&view=query&action=query&search_constraint=terms"	GO:0051004_regulation_of_lipoprotein_lipase_activity) 15 0 0.000000 0.000000 831 579.484636 652.77 726.055364 0.785523
=HYPERLINK("http://www.godatabase.org/cgi-bin/go.cgi?query=GO:0060048&auto_wild_cards=yes&view=query&action=query&search_constraint=terms"	GO:0060048_cardiac_muscle_contraction) 15 0 0.000000 0.000000 831 579.484636 652.77 726.055364 0.785523
=HYPERLINK("http://www.godatabase.org/cgi-bin/go.cgi?query=GO:0060173&auto_wild_cards=yes&view=query&action=query&search_constraint=terms"	GO:0060173_limb_development) 15 0 0.000000 0.000000 831 579.484636 652.77 726.055364 0.785523
=HYPERLINK("http://www.godatabase.org/cgi-bin/go.cgi?query=GO:0060393&auto_wild_cards=yes&view=query&action=query&search_constraint=terms"	GO:0060393_regulation_of_pathway-restricted_SMAD_protein_phosphorylation) 15 0 0.000000 0.000000 831 579.484636 652.77 726.055364 0.785523
=HYPERLINK("http://www.godatabase.org/cgi-bin/go.cgi?query=GO:0070169&auto_wild_cards=yes&view=query&action=query&search_constraint=terms"	GO:0070169_positive_regulation_of_biomineral_formation) 15 0 0.000000 0.000000 831 579.484636 652.77 726.055364 0.785523
=HYPERLINK("http://www.godatabase.org/cgi-bin/go.cgi?query=GO:0007204&auto_wild_cards=yes&view=query&action=query&search_constraint=terms"	GO:0007204_elevation_of_cytosolic_calcium_ion_concentration) 80 0 0.000000 0.000000 833 582.356053 655.39 728.423947 0.786783
=HYPERLINK("http://www.godatabase.org/cgi-bin/go.cgi?query=GO:0031175&auto_wild_cards=yes&view=query&action=query&search_constraint=terms"	GO:0031175_neuron_projection_development) 80 0 0.000000 0.000000 833 582.356053 655.39 728.423947 0.786783
=HYPERLINK("http://www.godatabase.org/cgi-bin/go.cgi?query=GO:0006413&auto_wild_cards=yes&view=query&action=query&search_constraint=terms"	GO:0006413_translational_initiation) 46 0 0.000000 0.000000 845 598.064023 670.29 742.515977 0.793243
=HYPERLINK("http://www.godatabase.org/cgi-bin/go.cgi?query=GO:0007202&auto_wild_cards=yes&view=query&action=query&search_constraint=terms"	GO:0007202_activation_of_phospholipase_C_activity) 46 0 0.000000 0.000000 845 598.064023 670.29 742.515977 0.793243
=HYPERLINK("http://www.godatabase.org/cgi-bin/go.cgi?query=GO:0007588&auto_wild_cards=yes&view=query&action=query&search_constraint=terms"	GO:0007588_excretion) 46 0 0.000000 0.000000 845 598.064023 670.29 742.515977 0.793243
=HYPERLINK("http://www.godatabase.org/cgi-bin/go.cgi?query=GO:0010638&auto_wild_cards=yes&view=query&action=query&search_constraint=terms"	GO:0010638_positive_regulation_of_organelle_organization) 46 0 0.000000 0.000000 845 598.064023 670.29 742.515977 0.793243
=HYPERLINK("http://www.godatabase.org/cgi-bin/go.cgi?query=GO:0010639&auto_wild_cards=yes&view=query&action=query&search_constraint=terms"	GO:0010639_negative_regulation_of_organelle_organization) 46 0 0.000000 0.000000 845 598.064023 670.29 742.515977 0.793243
=HYPERLINK("http://www.godatabase.org/cgi-bin/go.cgi?query=GO:0010863&auto_wild_cards=yes&view=query&action=query&search_constraint=terms"	GO:0010863_positive_regulation_of_phospholipase_C_activity) 46 0 0.000000 0.000000 845 598.064023 670.29 742.515977 0.793243
=HYPERLINK("http://www.godatabase.org/cgi-bin/go.cgi?query=GO:0030384&auto_wild_cards=yes&view=query&action=query&search_constraint=terms"	GO:0030384_phosphoinositide_metabolic_process) 46 0 0.000000 0.000000 845 598.064023 670.29 742.515977 0.793243
=HYPERLINK("http://www.godatabase.org/cgi-bin/go.cgi?query=GO:0042157&auto_wild_cards=yes&view=query&action=query&search_constraint=terms"	GO:0042157_lipoprotein_metabolic_process) 46 0 0.000000 0.000000 845 598.064023 670.29 742.515977 0.793243
=HYPERLINK("http://www.godatabase.org/cgi-bin/go.cgi?query=GO:0042254&auto_wild_cards=yes&view=query&action=query&search_constraint=terms"	GO:0042254_ribosome_biogenesis) 46 0 0.000000 0.000000 845 598.064023 670.29 742.515977 0.793243
=HYPERLINK("http://www.godatabase.org/cgi-bin/go.cgi?query=GO:0042391&auto_wild_cards=yes&view=query&action=query&search_constraint=terms"	GO:0042391_regulation_of_membrane_potential) 46 0 0.000000 0.000000 845 598.064023 670.29 742.515977 0.793243
=HYPERLINK("http://www.godatabase.org/cgi-bin/go.cgi?query=GO:0046879&auto_wild_cards=yes&view=query&action=query&search_constraint=terms"	GO:0046879_hormone_secretion) 46 0 0.000000 0.000000 845 598.064023 670.29 742.515977 0.793243
=HYPERLINK("http://www.godatabase.org/cgi-bin/go.cgi?query=GO:0065004&auto_wild_cards=yes&view=query&action=query&search_constraint=terms"	GO:0065004_protein-DNA_complex_assembly) 46 0 0.000000 0.000000 845 598.064023 670.29 742.515977 0.793243
=HYPERLINK("http://www.godatabase.org/cgi-bin/go.cgi?query=GO:0006260&auto_wild_cards=yes&view=query&action=query&search_constraint=terms"	GO:0006260_DNA_replication) 153 0 0.000000 0.000000 846 599.754811 671.78 743.805189 0.794066
=HYPERLINK("http://www.godatabase.org/cgi-bin/go.cgi?query=GO:0030030&auto_wild_cards=yes&view=query&action=query&search_constraint=terms"	GO:0030030_cell_projection_organization) 127 0 0.000000 0.000000 847 600.620530 672.58 744.539470 0.794073
=HYPERLINK("http://www.godatabase.org/cgi-bin/go.cgi?query=GO:0051249&auto_wild_cards=yes&view=query&action=query&search_constraint=terms"	GO:0051249_regulation_of_lymphocyte_activation) 60 0 0.000000 0.000000 848 604.387916 675.99 747.592084 0.797158
=HYPERLINK("http://www.godatabase.org/cgi-bin/go.cgi?query=GO:0006917&auto_wild_cards=yes&view=query&action=query&search_constraint=terms"	GO:0006917_induction_of_apoptosis) 190 0 0.000000 0.000000 849 605.159210 676.63 748.100790 0.796973
=HYPERLINK("http://www.godatabase.org/cgi-bin/go.cgi?query=GO:0002526&auto_wild_cards=yes&view=query&action=query&search_constraint=terms"	GO:0002526_acute_inflammatory_response) 31 0 0.000000 0.000000 861 619.706777 690.58 761.453223 0.802067
=HYPERLINK("http://www.godatabase.org/cgi-bin/go.cgi?query=GO:0006633&auto_wild_cards=yes&view=query&action=query&search_constraint=terms"	GO:0006633_fatty_acid_biosynthetic_process) 31 0 0.000000 0.000000 861 619.706777 690.58 761.453223 0.802067
=HYPERLINK("http://www.godatabase.org/cgi-bin/go.cgi?query=GO:0007173&auto_wild_cards=yes&view=query&action=query&search_constraint=terms"	GO:0007173_epidermal_growth_factor_receptor_signaling_pathway) 31 0 0.000000 0.000000 861 619.706777 690.58 761.453223 0.802067
=HYPERLINK("http://www.godatabase.org/cgi-bin/go.cgi?query=GO:0007200&auto_wild_cards=yes&view=query&action=query&search_constraint=terms"	GO:0007200_activation_of_phospholipase_C_activity_by_G-protein_coupled_receptor_protein_signaling_pathway_coupled_to_IP3_second_messenger) 31 0 0.000000 0.000000 861 619.706777 690.58 761.453223 0.802067
=HYPERLINK("http://www.godatabase.org/cgi-bin/go.cgi?query=GO:0008629&auto_wild_cards=yes&view=query&action=query&search_constraint=terms"	GO:0008629_induction_of_apoptosis_by_intracellular_signals) 31 0 0.000000 0.000000 861 619.706777 690.58 761.453223 0.802067
=HYPERLINK("http://www.godatabase.org/cgi-bin/go.cgi?query=GO:0031668&auto_wild_cards=yes&view=query&action=query&search_constraint=terms"	GO:0031668_cellular_response_to_extracellular_stimulus) 31 0 0.000000 0.000000 861 619.706777 690.58 761.453223 0.802067
=HYPERLINK("http://www.godatabase.org/cgi-bin/go.cgi?query=GO:0032944&auto_wild_cards=yes&view=query&action=query&search_constraint=terms"	GO:0032944_regulation_of_mononuclear_cell_proliferation) 31 0 0.000000 0.000000 861 619.706777 690.58 761.453223 0.802067
=HYPERLINK("http://www.godatabase.org/cgi-bin/go.cgi?query=GO:0042742&auto_wild_cards=yes&view=query&action=query&search_constraint=terms"	GO:0042742_defense_response_to_bacterium) 31 0 0.000000 0.000000 861 619.706777 690.58 761.453223 0.802067
=HYPERLINK("http://www.godatabase.org/cgi-bin/go.cgi?query=GO:0044403&auto_wild_cards=yes&view=query&action=query&search_constraint=terms"	GO:0044403_symbiosis__encompassing_mutualism_through_parasitism) 31 0 0.000000 0.000000 861 619.706777 690.58 761.453223 0.802067
=HYPERLINK("http://www.godatabase.org/cgi-bin/go.cgi?query=GO:0044419&auto_wild_cards=yes&view=query&action=query&search_constraint=terms"	GO:0044419_interspecies_interaction_between_organisms) 31 0 0.000000 0.000000 861 619.706777 690.58 761.453223 0.802067
=HYPERLINK("http://www.godatabase.org/cgi-bin/go.cgi?query=GO:0046883&auto_wild_cards=yes&view=query&action=query&search_constraint=terms"	GO:0046883_regulation_of_hormone_secretion) 31 0 0.000000 0.000000 861 619.706777 690.58 761.453223 0.802067
=HYPERLINK("http://www.godatabase.org/cgi-bin/go.cgi?query=GO:0070663&auto_wild_cards=yes&view=query&action=query&search_constraint=terms"	GO:0070663_regulation_of_leukocyte_proliferation) 31 0 0.000000 0.000000 861 619.706777 690.58 761.453223 0.802067
=HYPERLINK("http://www.godatabase.org/cgi-bin/go.cgi?query=GO:0001655&auto_wild_cards=yes&view=query&action=query&search_constraint=terms"	GO:0001655_urogenital_system_development) 23 0 0.000000 0.000000 885 643.177335 713.52 783.862665 0.806237
=HYPERLINK("http://www.godatabase.org/cgi-bin/go.cgi?query=GO:0001906&auto_wild_cards=yes&view=query&action=query&search_constraint=terms"	GO:0001906_cell_killing) 23 0 0.000000 0.000000 885 643.177335 713.52 783.862665 0.806237
=HYPERLINK("http://www.godatabase.org/cgi-bin/go.cgi?query=GO:0006023&auto_wild_cards=yes&view=query&action=query&search_constraint=terms"	GO:0006023_aminoglycan_biosynthetic_process) 23 0 0.000000 0.000000 885 643.177335 713.52 783.862665 0.806237
=HYPERLINK("http://www.godatabase.org/cgi-bin/go.cgi?query=GO:0006509&auto_wild_cards=yes&view=query&action=query&search_constraint=terms"	GO:0006509_membrane_protein_ectodomain_proteolysis) 23 0 0.000000 0.000000 885 643.177335 713.52 783.862665 0.806237
=HYPERLINK("http://www.godatabase.org/cgi-bin/go.cgi?query=GO:0006641&auto_wild_cards=yes&view=query&action=query&search_constraint=terms"	GO:0006641_triglyceride_metabolic_process) 23 0 0.000000 0.000000 885 643.177335 713.52 783.862665 0.806237
=HYPERLINK("http://www.godatabase.org/cgi-bin/go.cgi?query=GO:0007190&auto_wild_cards=yes&view=query&action=query&search_constraint=terms"	GO:0007190_activation_of_adenylate_cyclase_activity) 23 0 0.000000 0.000000 885 643.177335 713.52 783.862665 0.806237
=HYPERLINK("http://www.godatabase.org/cgi-bin/go.cgi?query=GO:0007218&auto_wild_cards=yes&view=query&action=query&search_constraint=terms"	GO:0007218_neuropeptide_signaling_pathway) 23 0 0.000000 0.000000 885 643.177335 713.52 783.862665 0.806237
=HYPERLINK("http://www.godatabase.org/cgi-bin/go.cgi?query=GO:0007623&auto_wild_cards=yes&view=query&action=query&search_constraint=terms"	GO:0007623_circadian_rhythm) 23 0 0.000000 0.000000 885 643.177335 713.52 783.862665 0.806237
=HYPERLINK("http://www.godatabase.org/cgi-bin/go.cgi?query=GO:0016579&auto_wild_cards=yes&view=query&action=query&search_constraint=terms"	GO:0016579_protein_deubiquitination) 23 0 0.000000 0.000000 885 643.177335 713.52 783.862665 0.806237
=HYPERLINK("http://www.godatabase.org/cgi-bin/go.cgi?query=GO:0018130&auto_wild_cards=yes&view=query&action=query&search_constraint=terms"	GO:0018130_heterocycle_biosynthetic_process) 23 0 0.000000 0.000000 885 643.177335 713.52 783.862665 0.806237
=HYPERLINK("http://www.godatabase.org/cgi-bin/go.cgi?query=GO:0030166&auto_wild_cards=yes&view=query&action=query&search_constraint=terms"	GO:0030166_proteoglycan_biosynthetic_process) 23 0 0.000000 0.000000 885 643.177335 713.52 783.862665 0.806237
=HYPERLINK("http://www.godatabase.org/cgi-bin/go.cgi?query=GO:0033344&auto_wild_cards=yes&view=query&action=query&search_constraint=terms"	GO:0033344_cholesterol_efflux) 23 0 0.000000 0.000000 885 643.177335 713.52 783.862665 0.806237
=HYPERLINK("http://www.godatabase.org/cgi-bin/go.cgi?query=GO:0033619&auto_wild_cards=yes&view=query&action=query&search_constraint=terms"	GO:0033619_membrane_protein_proteolysis) 23 0 0.000000 0.000000 885 643.177335 713.52 783.862665 0.806237
=HYPERLINK("http://www.godatabase.org/cgi-bin/go.cgi?query=GO:0034637&auto_wild_cards=yes&view=query&action=query&search_constraint=terms"	GO:0034637_cellular_carbohydrate_biosynthetic_process) 23 0 0.000000 0.000000 885 643.177335 713.52 783.862665 0.806237
=HYPERLINK("http://www.godatabase.org/cgi-bin/go.cgi?query=GO:0043473&auto_wild_cards=yes&view=query&action=query&search_constraint=terms"	GO:0043473_pigmentation) 23 0 0.000000 0.000000 885 643.177335 713.52 783.862665 0.806237
=HYPERLINK("http://www.godatabase.org/cgi-bin/go.cgi?query=GO:0043627&auto_wild_cards=yes&view=query&action=query&search_constraint=terms"	GO:0043627_response_to_estrogen_stimulus) 23 0 0.000000 0.000000 885 643.177335 713.52 783.862665 0.806237
=HYPERLINK("http://www.godatabase.org/cgi-bin/go.cgi?query=GO:0045740&auto_wild_cards=yes&view=query&action=query&search_constraint=terms"	GO:0045740_positive_regulation_of_DNA_replication) 23 0 0.000000 0.000000 885 643.177335 713.52 783.862665 0.806237
=HYPERLINK("http://www.godatabase.org/cgi-bin/go.cgi?query=GO:0046467&auto_wild_cards=yes&view=query&action=query&search_constraint=terms"	GO:0046467_membrane_lipid_biosynthetic_process) 23 0 0.000000 0.000000 885 643.177335 713.52 783.862665 0.806237
=HYPERLINK("http://www.godatabase.org/cgi-bin/go.cgi?query=GO:0048871&auto_wild_cards=yes&view=query&action=query&search_constraint=terms"	GO:0048871_multicellular_organismal_homeostasis) 23 0 0.000000 0.000000 885 643.177335 713.52 783.862665 0.806237
=HYPERLINK("http://www.godatabase.org/cgi-bin/go.cgi?query=GO:0050671&auto_wild_cards=yes&view=query&action=query&search_constraint=terms"	GO:0050671_positive_regulation_of_lymphocyte_proliferation) 23 0 0.000000 0.000000 885 643.177335 713.52 783.862665 0.806237
=HYPERLINK("http://www.godatabase.org/cgi-bin/go.cgi?query=GO:0050707&auto_wild_cards=yes&view=query&action=query&search_constraint=terms"	GO:0050707_regulation_of_cytokine_secretion) 23 0 0.000000 0.000000 885 643.177335 713.52 783.862665 0.806237
=HYPERLINK("http://www.godatabase.org/cgi-bin/go.cgi?query=GO:0051262&auto_wild_cards=yes&view=query&action=query&search_constraint=terms"	GO:0051262_protein_tetramerization) 23 0 0.000000 0.000000 885 643.177335 713.52 783.862665 0.806237
=HYPERLINK("http://www.godatabase.org/cgi-bin/go.cgi?query=GO:0051353&auto_wild_cards=yes&view=query&action=query&search_constraint=terms"	GO:0051353_positive_regulation_of_oxidoreductase_activity) 23 0 0.000000 0.000000 885 643.177335 713.52 783.862665 0.806237
=HYPERLINK("http://www.godatabase.org/cgi-bin/go.cgi?query=GO:0070668&auto_wild_cards=yes&view=query&action=query&search_constraint=terms"	GO:0070668_positive_regulation_of_mast_cell_proliferation) 23 0 0.000000 0.000000 885 643.177335 713.52 783.862665 0.806237
=HYPERLINK("http://www.godatabase.org/cgi-bin/go.cgi?query=GO:0042110&auto_wild_cards=yes&view=query&action=query&search_constraint=terms"	GO:0042110_T_cell_activation) 83 0 0.000000 0.000000 888 645.830103 715.97 786.109897 0.806273
=HYPERLINK("http://www.godatabase.org/cgi-bin/go.cgi?query=GO:0051259&auto_wild_cards=yes&view=query&action=query&search_constraint=terms"	GO:0051259_protein_oligomerization) 83 0 0.000000 0.000000 888 645.830103 715.97 786.109897 0.806273
=HYPERLINK("http://www.godatabase.org/cgi-bin/go.cgi?query=GO:0051329&auto_wild_cards=yes&view=query&action=query&search_constraint=terms"	GO:0051329_interphase_of_mitotic_cell_cycle) 83 0 0.000000 0.000000 888 645.830103 715.97 786.109897 0.806273
=HYPERLINK("http://www.godatabase.org/cgi-bin/go.cgi?query=GO:0009101&auto_wild_cards=yes&view=query&action=query&search_constraint=terms"	GO:0009101_glycoprotein_biosynthetic_process) 109 0 0.000000 0.000000 890 648.506368 718.52 788.533632 0.807326
=HYPERLINK("http://www.godatabase.org/cgi-bin/go.cgi?query=GO:0010817&auto_wild_cards=yes&view=query&action=query&search_constraint=terms"	GO:0010817_regulation_of_hormone_levels) 109 0 0.000000 0.000000 890 648.506368 718.52 788.533632 0.807326
=HYPERLINK("http://www.godatabase.org/cgi-bin/go.cgi?query=GO:0006066&auto_wild_cards=yes&view=query&action=query&search_constraint=terms"	GO:0006066_alcohol_metabolic_process) 206 0 0.000000 0.000000 892 653.753107 723.41 793.066893 0.810998
=HYPERLINK("http://www.godatabase.org/cgi-bin/go.cgi?query=GO:0006873&auto_wild_cards=yes&view=query&action=query&search_constraint=terms"	GO:0006873_cellular_ion_homeostasis) 206 0 0.000000 0.000000 892 653.753107 723.41 793.066893 0.810998
=HYPERLINK("http://www.godatabase.org/cgi-bin/go.cgi?query=GO:0042592&auto_wild_cards=yes&view=query&action=query&search_constraint=terms"	GO:0042592_homeostatic_process) 397 0 0.000000 0.000000 893 655.157221 724.51 793.862779 0.811321
=HYPERLINK("http://www.godatabase.org/cgi-bin/go.cgi?query=GO:0051254&auto_wild_cards=yes&view=query&action=query&search_constraint=terms"	GO:0051254_positive_regulation_of_RNA_metabolic_process) 213 0 0.000000 0.000000 895 657.669205 726.6 795.530795 0.811844
=HYPERLINK("http://www.godatabase.org/cgi-bin/go.cgi?query=GO:0051726&auto_wild_cards=yes&view=query&action=query&search_constraint=terms"	GO:0051726_regulation_of_cell_cycle) 213 0 0.000000 0.000000 895 657.669205 726.6 795.530795 0.811844
=HYPERLINK("http://www.godatabase.org/cgi-bin/go.cgi?query=GO:0015672&auto_wild_cards=yes&view=query&action=query&search_constraint=terms"	GO:0015672_monovalent_inorganic_cation_transport) 129 0 0.000000 0.000000 896 661.109390 729.72 798.330610 0.814420
=HYPERLINK("http://www.godatabase.org/cgi-bin/go.cgi?query=GO:0006812&auto_wild_cards=yes&view=query&action=query&search_constraint=terms"	GO:0006812_cation_transport) 246 0 0.000000 0.000000 898 663.278948 731.48 799.681052 0.814566
=HYPERLINK("http://www.godatabase.org/cgi-bin/go.cgi?query=GO:0043068&auto_wild_cards=yes&view=query&action=query&search_constraint=terms"	GO:0043068_positive_regulation_of_programmed_cell_death) 246 0 0.000000 0.000000 898 663.278948 731.48 799.681052 0.814566
=HYPERLINK("http://www.godatabase.org/cgi-bin/go.cgi?query=GO:0042180&auto_wild_cards=yes&view=query&action=query&search_constraint=terms"	GO:0042180_cellular_ketone_metabolic_process) 291 0 0.000000 0.000000 899 666.901716 734.64 802.378284 0.817175
=HYPERLINK("http://www.godatabase.org/cgi-bin/go.cgi?query=GO:0046486&auto_wild_cards=yes&view=query&action=query&search_constraint=terms"	GO:0046486_glycerolipid_metabolic_process) 97 0 0.000000 0.000000 900 669.382879 736.82 804.257121 0.818689
=HYPERLINK("http://www.godatabase.org/cgi-bin/go.cgi?query=GO:0002520&auto_wild_cards=yes&view=query&action=query&search_constraint=terms"	GO:0002520_immune_system_development) 147 0 0.000000 0.000000 901 671.580774 738.64 805.699226 0.819800
=HYPERLINK("http://www.godatabase.org/cgi-bin/go.cgi?query=GO:0000082&auto_wild_cards=yes&view=query&action=query&search_constraint=terms"	GO:0000082_G1_S_transition_of_mitotic_cell_cycle) 36 0 0.000000 0.000000 908 679.424110 746.11 812.795890 0.821707
=HYPERLINK("http://www.godatabase.org/cgi-bin/go.cgi?query=GO:0000910&auto_wild_cards=yes&view=query&action=query&search_constraint=terms"	GO:0000910_cytokinesis) 36 0 0.000000 0.000000 908 679.424110 746.11 812.795890 0.821707
=HYPERLINK("http://www.godatabase.org/cgi-bin/go.cgi?query=GO:0006334&auto_wild_cards=yes&view=query&action=query&search_constraint=terms"	GO:0006334_nucleosome_assembly) 36 0 0.000000 0.000000 908 679.424110 746.11 812.795890 0.821707
=HYPERLINK("http://www.godatabase.org/cgi-bin/go.cgi?query=GO:0006814&auto_wild_cards=yes&view=query&action=query&search_constraint=terms"	GO:0006814_sodium_ion_transport) 36 0 0.000000 0.000000 908 679.424110 746.11 812.795890 0.821707
=HYPERLINK("http://www.godatabase.org/cgi-bin/go.cgi?query=GO:0009566&auto_wild_cards=yes&view=query&action=query&search_constraint=terms"	GO:0009566_fertilization) 36 0 0.000000 0.000000 908 679.424110 746.11 812.795890 0.821707
=HYPERLINK("http://www.godatabase.org/cgi-bin/go.cgi?query=GO:0034097&auto_wild_cards=yes&view=query&action=query&search_constraint=terms"	GO:0034097_response_to_cytokine_stimulus) 36 0 0.000000 0.000000 908 679.424110 746.11 812.795890 0.821707
=HYPERLINK("http://www.godatabase.org/cgi-bin/go.cgi?query=GO:0034103&auto_wild_cards=yes&view=query&action=query&search_constraint=terms"	GO:0034103_regulation_of_tissue_remodeling) 36 0 0.000000 0.000000 908 679.424110 746.11 812.795890 0.821707
=HYPERLINK("http://www.godatabase.org/cgi-bin/go.cgi?query=GO:0000302&auto_wild_cards=yes&view=query&action=query&search_constraint=terms"	GO:0000302_response_to_reactive_oxygen_species) 21 0 0.000000 0.000000 951 725.662352 790.81 855.957648 0.831556
=HYPERLINK("http://www.godatabase.org/cgi-bin/go.cgi?query=GO:0000718&auto_wild_cards=yes&view=query&action=query&search_constraint=terms"	GO:0000718_nucleotide-excision_repair__DNA_damage_removal) 21 0 0.000000 0.000000 951 725.662352 790.81 855.957648 0.831556
=HYPERLINK("http://www.godatabase.org/cgi-bin/go.cgi?query=GO:0002819&auto_wild_cards=yes&view=query&action=query&search_constraint=terms"	GO:0002819_regulation_of_adaptive_immune_response) 21 0 0.000000 0.000000 951 725.662352 790.81 855.957648 0.831556
=HYPERLINK("http://www.godatabase.org/cgi-bin/go.cgi?query=GO:0002822&auto_wild_cards=yes&view=query&action=query&search_constraint=terms"	GO:0002822_regulation_of_adaptive_immune_response_based_on_somatic_recombination_of_immune_receptors_built_from_immunoglobulin_superfamily_domains) 21 0 0.000000 0.000000 951 725.662352 790.81 855.957648 0.831556
=HYPERLINK("http://www.godatabase.org/cgi-bin/go.cgi?query=GO:0002831&auto_wild_cards=yes&view=query&action=query&search_constraint=terms"	GO:0002831_regulation_of_response_to_biotic_stimulus) 21 0 0.000000 0.000000 951 725.662352 790.81 855.957648 0.831556
=HYPERLINK("http://www.godatabase.org/cgi-bin/go.cgi?query=GO:0006024&auto_wild_cards=yes&view=query&action=query&search_constraint=terms"	GO:0006024_glycosaminoglycan_biosynthetic_process) 21 0 0.000000 0.000000 951 725.662352 790.81 855.957648 0.831556
=HYPERLINK("http://www.godatabase.org/cgi-bin/go.cgi?query=GO:0006040&auto_wild_cards=yes&view=query&action=query&search_constraint=terms"	GO:0006040_amino_sugar_metabolic_process) 21 0 0.000000 0.000000 951 725.662352 790.81 855.957648 0.831556
=HYPERLINK("http://www.godatabase.org/cgi-bin/go.cgi?query=GO:0006073&auto_wild_cards=yes&view=query&action=query&search_constraint=terms"	GO:0006073_cellular_glucan_metabolic_process) 21 0 0.000000 0.000000 951 725.662352 790.81 855.957648 0.831556
=HYPERLINK("http://www.godatabase.org/cgi-bin/go.cgi?query=GO:0006109&auto_wild_cards=yes&view=query&action=query&search_constraint=terms"	GO:0006109_regulation_of_carbohydrate_metabolic_process) 21 0 0.000000 0.000000 951 725.662352 790.81 855.957648 0.831556
=HYPERLINK("http://www.godatabase.org/cgi-bin/go.cgi?query=GO:0006282&auto_wild_cards=yes&view=query&action=query&search_constraint=terms"	GO:0006282_regulation_of_DNA_repair) 21 0 0.000000 0.000000 951 725.662352 790.81 855.957648 0.831556
=HYPERLINK("http://www.godatabase.org/cgi-bin/go.cgi?query=GO:0006284&auto_wild_cards=yes&view=query&action=query&search_constraint=terms"	GO:0006284_base-excision_repair) 21 0 0.000000 0.000000 951 725.662352 790.81 855.957648 0.831556
=HYPERLINK("http://www.godatabase.org/cgi-bin/go.cgi?query=GO:0006402&auto_wild_cards=yes&view=query&action=query&search_constraint=terms"	GO:0006402_mRNA_catabolic_process) 21 0 0.000000 0.000000 951 725.662352 790.81 855.957648 0.831556
=HYPERLINK("http://www.godatabase.org/cgi-bin/go.cgi?query=GO:0006493&auto_wild_cards=yes&view=query&action=query&search_constraint=terms"	GO:0006493_protein_amino_acid_O-linked_glycosylation) 21 0 0.000000 0.000000 951 725.662352 790.81 855.957648 0.831556
=HYPERLINK("http://www.godatabase.org/cgi-bin/go.cgi?query=GO:0006664&auto_wild_cards=yes&view=query&action=query&search_constraint=terms"	GO:0006664_glycolipid_metabolic_process) 21 0 0.000000 0.000000 951 725.662352 790.81 855.957648 0.831556
=HYPERLINK("http://www.godatabase.org/cgi-bin/go.cgi?query=GO:0006775&auto_wild_cards=yes&view=query&action=query&search_constraint=terms"	GO:0006775_fat-soluble_vitamin_metabolic_process) 21 0 0.000000 0.000000 951 725.662352 790.81 855.957648 0.831556
=HYPERLINK("http://www.godatabase.org/cgi-bin/go.cgi?query=GO:0006892&auto_wild_cards=yes&view=query&action=query&search_constraint=terms"	GO:0006892_post-Golgi_vesicle-mediated_transport) 21 0 0.000000 0.000000 951 725.662352 790.81 855.957648 0.831556
=HYPERLINK("http://www.godatabase.org/cgi-bin/go.cgi?query=GO:0006903&auto_wild_cards=yes&view=query&action=query&search_constraint=terms"	GO:0006903_vesicle_targeting) 21 0 0.000000 0.000000 951 725.662352 790.81 855.957648 0.831556
=HYPERLINK("http://www.godatabase.org/cgi-bin/go.cgi?query=GO:0007292&auto_wild_cards=yes&view=query&action=query&search_constraint=terms"	GO:0007292_female_gamete_generation) 21 0 0.000000 0.000000 951 725.662352 790.81 855.957648 0.831556
=HYPERLINK("http://www.godatabase.org/cgi-bin/go.cgi?query=GO:0008156&auto_wild_cards=yes&view=query&action=query&search_constraint=terms"	GO:0008156_negative_regulation_of_DNA_replication) 21 0 0.000000 0.000000 951 725.662352 790.81 855.957648 0.831556
=HYPERLINK("http://www.godatabase.org/cgi-bin/go.cgi?query=GO:0008360&auto_wild_cards=yes&view=query&action=query&search_constraint=terms"	GO:0008360_regulation_of_cell_shape) 21 0 0.000000 0.000000 951 725.662352 790.81 855.957648 0.831556
=HYPERLINK("http://www.godatabase.org/cgi-bin/go.cgi?query=GO:0009199&auto_wild_cards=yes&view=query&action=query&search_constraint=terms"	GO:0009199_ribonucleoside_triphosphate_metabolic_process) 21 0 0.000000 0.000000 951 725.662352 790.81 855.957648 0.831556
=HYPERLINK("http://www.godatabase.org/cgi-bin/go.cgi?query=GO:0010675&auto_wild_cards=yes&view=query&action=query&search_constraint=terms"	GO:0010675_regulation_of_cellular_carbohydrate_metabolic_process) 21 0 0.000000 0.000000 951 725.662352 790.81 855.957648 0.831556
=HYPERLINK("http://www.godatabase.org/cgi-bin/go.cgi?query=GO:0014031&auto_wild_cards=yes&view=query&action=query&search_constraint=terms"	GO:0014031_mesenchymal_cell_development) 21 0 0.000000 0.000000 951 725.662352 790.81 855.957648 0.831556
=HYPERLINK("http://www.godatabase.org/cgi-bin/go.cgi?query=GO:0016338&auto_wild_cards=yes&view=query&action=query&search_constraint=terms"	GO:0016338_calcium-independent_cell-cell_adhesion) 21 0 0.000000 0.000000 951 725.662352 790.81 855.957648 0.831556
=HYPERLINK("http://www.godatabase.org/cgi-bin/go.cgi?query=GO:0030048&auto_wild_cards=yes&view=query&action=query&search_constraint=terms"	GO:0030048_actin_filament-based_movement) 21 0 0.000000 0.000000 951 725.662352 790.81 855.957648 0.831556
=HYPERLINK("http://www.godatabase.org/cgi-bin/go.cgi?query=GO:0030111&auto_wild_cards=yes&view=query&action=query&search_constraint=terms"	GO:0030111_regulation_of_Wnt_receptor_signaling_pathway) 21 0 0.000000 0.000000 951 725.662352 790.81 855.957648 0.831556
=HYPERLINK("http://www.godatabase.org/cgi-bin/go.cgi?query=GO:0030148&auto_wild_cards=yes&view=query&action=query&search_constraint=terms"	GO:0030148_sphingolipid_biosynthetic_process) 21 0 0.000000 0.000000 951 725.662352 790.81 855.957648 0.831556
=HYPERLINK("http://www.godatabase.org/cgi-bin/go.cgi?query=GO:0032768&auto_wild_cards=yes&view=query&action=query&search_constraint=terms"	GO:0032768_regulation_of_monooxygenase_activity) 21 0 0.000000 0.000000 951 725.662352 790.81 855.957648 0.831556
=HYPERLINK("http://www.godatabase.org/cgi-bin/go.cgi?query=GO:0032886&auto_wild_cards=yes&view=query&action=query&search_constraint=terms"	GO:0032886_regulation_of_microtubule-based_process) 21 0 0.000000 0.000000 951 725.662352 790.81 855.957648 0.831556
=HYPERLINK("http://www.godatabase.org/cgi-bin/go.cgi?query=GO:0035295&auto_wild_cards=yes&view=query&action=query&search_constraint=terms"	GO:0035295_tube_development) 21 0 0.000000 0.000000 951 725.662352 790.81 855.957648 0.831556
=HYPERLINK("http://www.godatabase.org/cgi-bin/go.cgi?query=GO:0042398&auto_wild_cards=yes&view=query&action=query&search_constraint=terms"	GO:0042398_cellular_amino_acid_derivative_biosynthetic_process) 21 0 0.000000 0.000000 951 725.662352 790.81 855.957648 0.831556
[truncated: 4,277 more rows]
