# Supplementary material for: Concordance of Gene Expression and Functional Correlation Patterns across the NCI-60 Cell Lines and the Cancer Genome Atlas Glioblastoma Samples
Source: PLoS One. 2012 Jul 26;7(7):e40062. doi: 10.1371/journal.pone.0040062 (PMC3406063; doi:10.1371/journal.pone.0040062)
Supplement: Download S1 — Zip archive of HTGM results. (ZIP) [file pone.0040062.s007.zip › work2026406846/Generated_Total2026406846.dir/generic.BP.NCI60.0.6.ANXA2.express.genes.correlation.complete.Thu.May.19.17.26.28.2011.htgm.txt.dir/generic.BP.NCI60.0.6.ANXA2.express.genes.correlation.complete.Thu.May.19.17.26.28.2011.htgm.txt.change]

GO:0051592_response_to_calcium_ion	30	2	38.857143	-2.936692	1	-0.789461	0.71	2.209461	0.710000
GO:0030857_negative_regulation_of_epithelial_cell_differentiation	1	1									
GO:0033484_nitric_oxide_homeostasis	1	1									
GO:0034238_macrophage_fusion	1	1									
GO:0034239_regulation_of_macrophage_fusion	1	1									
GO:0034241_positive_regulation_of_macrophage_fusion	1	1									
GO:0045907_positive_regulation_of_vasoconstriction	1	1									
GO:0060142_regulation_of_syncytium_formation_by_plasma_membrane_fusion	1	1									
GO:0060143_positive_regulation_of_syncytium_formation_by_plasma_membrane_fusion	1	1									
GO:0007242_intracellular_signaling_cascade	853	6	4.099816	-2.735353	2	-1.102020	1.08	3.262020	0.540000
GO:0010038_response_to_metal_ion	46	2	25.341615	-2.567051	3	-1.152409	1.6	4.352409	0.533333
GO:0010035_response_to_inorganic_substance	47	2	24.802432	-2.548591	4	-1.136602	1.65	4.436602	0.412500
GO:0010042_response_to_manganese_ion	2	1									
GO:0033630_positive_regulation_of_cell_adhesion_mediated_by_integrin	2	1									
GO:0045019_negative_regulation_of_nitric_oxide_biosynthetic_process	2	1									
GO:0045908_negative_regulation_of_vasodilation	2	1									
GO:0051088_PMA-inducible_membrane_protein_ectodomain_proteolysis	2	1									
GO:0051547_regulation_of_keratinocyte_migration	2	1									
GO:0051549_positive_regulation_of_keratinocyte_migration	2	1									
GO:0060056_mammary_gland_involution	2	1									
GO:0060443_mammary_gland_morphogenesis	2	1									
GO:0007160_cell-matrix_adhesion	58	2	20.098522	-2.368823	5	-1.166381	2.08	5.326381	0.416000
GO:0030856_regulation_of_epithelial_cell_differentiation	3	1									
GO:0048552_regulation_of_metalloenzyme_activity	3	1									
GO:0048554_positive_regulation_of_metalloenzyme_activity	3	1									
GO:0051546_keratinocyte_migration	3	1									
GO:0031589_cell-substrate_adhesion	66	2	17.662338	-2.259071	6	-1.252819	2.58	6.412819	0.430000
GO:0009605_response_to_external_stimulus	464	4	5.024631	-2.184302	7	-1.277686	2.96	7.197686	0.422857
GO:0033628_regulation_of_cell_adhesion_mediated_by_integrin	4	1									
GO:0033631_cell-cell_adhesion_mediated_by_integrin	4	1									
GO:0000768_syncytium_formation_by_plasma_membrane_fusion	5	1	116.571429	-2.067976	10	0.127687	6.66	13.192313	0.666000
GO:0032570_response_to_progesterone_stimulus	5	1	116.571429	-2.067976	10	0.127687	6.66	13.192313	0.666000
GO:0042117_monocyte_activation	5	1	116.571429	-2.067976	10	0.127687	6.66	13.192313	0.666000
GO:0006949_syncytium_formation	6	1	97.142857	-1.989141	14	1.124094	9.45	17.775906	0.675000
GO:0033483_gas_homeostasis	6	1	97.142857	-1.989141	14	1.124094	9.45	17.775906	0.675000
GO:0033627_cell_adhesion_mediated_by_integrin	6	1	97.142857	-1.989141	14	1.124094	9.45	17.775906	0.675000
GO:0046426_negative_regulation_of_JAK-STAT_cascade	6	1	97.142857	-1.989141	14	1.124094	9.45	17.775906	0.675000
GO:0009611_response_to_wounding	279	3	6.267281	-1.963438	15	1.184868	9.69	18.195132	0.646000
GO:0042060_wound_healing	98	2	11.895044	-1.927129	17	1.230217	10.0	18.769783	0.588235
GO:0051270_regulation_of_cell_motion	98	2	11.895044	-1.927129	17	1.230217	10.0	18.769783	0.588235
GO:0000186_activation_of_MAPKK_activity	7	1	83.265306	-1.922540	19	2.325448	12.52	22.714552	0.658947
GO:0022612_gland_morphogenesis	7	1	83.265306	-1.922540	19	2.325448	12.52	22.714552	0.658947
GO:0022603_regulation_of_anatomical_structure_morphogenesis	100	2	11.657143	-1.910341	20	2.369711	12.65	22.930289	0.632500
GO:0019229_regulation_of_vasoconstriction	8	1	72.857143	-1.864894	22	3.434550	15.27	27.105450	0.694091
GO:0043409_negative_regulation_of_MAPKKK_cascade	8	1	72.857143	-1.864894	22	3.434550	15.27	27.105450	0.694091
GO:0006928_cell_motion	308	3	5.677180	-1.846998	24	3.483146	15.42	27.356854	0.642500
GO:0051674_localization_of_cell	308	3	5.677180	-1.846998	24	3.483146	15.42	27.356854	0.642500
GO:0007265_Ras_protein_signal_transduction	110	2	10.597403	-1.831403	25	3.523387	15.66	27.796613	0.626400
GO:0030514_negative_regulation_of_BMP_signaling_pathway	9	1	64.761905	-1.814087	26	4.321812	17.78	31.238188	0.683846
GO:0051050_positive_regulation_of_transport	116	2	10.049261	-1.787614	27	4.383490	17.96	31.536510	0.665185
GO:0032879_regulation_of_localization	326	3	5.363716	-1.780737	28	4.359597	18.0	31.640403	0.642857
GO:0034612_response_to_tumor_necrosis_factor	10	1	58.285714	-1.768675	31	5.668916	20.46	35.251084	0.660000
GO:0042312_regulation_of_vasodilation	10	1	58.285714	-1.768675	31	5.668916	20.46	35.251084	0.660000
GO:0042542_response_to_hydrogen_peroxide	10	1	58.285714	-1.768675	31	5.668916	20.46	35.251084	0.660000
GO:0006950_response_to_stress	959	5	3.038880	-1.747511	32	5.693230	20.57	35.446770	0.642812
GO:0001570_vasculogenesis	11	1	52.987013	-1.727628	33	6.775605	22.71	38.644395	0.688182
GO:0010524_positive_regulation_of_calcium_ion_transport_into_cytosol	12	1	48.571429	-1.690185	37	7.563017	24.57	41.576983	0.664054
GO:0030510_regulation_of_BMP_signaling_pathway	12	1	48.571429	-1.690185	37	7.563017	24.57	41.576983	0.664054
GO:0042311_vasodilation	12	1	48.571429	-1.690185	37	7.563017	24.57	41.576983	0.664054
GO:0045026_plasma_membrane_fusion	12	1	48.571429	-1.690185	37	7.563017	24.57	41.576983	0.664054
GO:0043085_positive_regulation_of_catalytic_activity	354	3	4.939467	-1.685472	38	7.674793	24.8	41.925207	0.652632
GO:0007264_small_GTPase_mediated_signal_transduction	135	2	8.634921	-1.663392	39	7.753557	25.16	42.566443	0.645128
GO:0006940_regulation_of_smooth_muscle_contraction	13	1	44.835165	-1.655768	41	8.453152	26.96	45.466848	0.657561
GO:0051899_membrane_depolarization	13	1	44.835165	-1.655768	41	8.453152	26.96	45.466848	0.657561
GO:0030879_mammary_gland_development	14	1	41.632653	-1.623929	44	9.518492	29.04	48.561508	0.660000
GO:0042310_vasoconstriction	14	1	41.632653	-1.623929	44	9.518492	29.04	48.561508	0.660000
GO:0045428_regulation_of_nitric_oxide_biosynthetic_process	14	1	41.632653	-1.623929	44	9.518492	29.04	48.561508	0.660000
GO:0000165_MAPKKK_cascade	143	2	8.151848	-1.616599	45	9.528059	29.11	48.691941	0.646889
GO:0001937_negative_regulation_of_endothelial_cell_proliferation	15	1	38.857143	-1.594311	48	10.702657	31.19	51.677343	0.649792
GO:0030512_negative_regulation_of_transforming_growth_factor_beta_receptor_signaling_pathway	15	1	38.857143	-1.594311	48	10.702657	31.19	51.677343	0.649792
GO:0048041_focal_adhesion_formation	15	1	38.857143	-1.594311	48	10.702657	31.19	51.677343	0.649792
GO:0030855_epithelial_cell_differentiation	16	1	36.428571	-1.566627	49	11.724787	33.43	55.135213	0.682245
GO:0044093_positive_regulation_of_molecular_function	394	3	4.437999	-1.563358	50	11.740754	33.46	55.179246	0.669200
GO:0000188_inactivation_of_MAPK_activity	17	1	34.285714	-1.540644	54	12.380988	35.02	57.659012	0.648519
GO:0007044_cell-substrate_junction_assembly	17	1	34.285714	-1.540644	54	12.380988	35.02	57.659012	0.648519
GO:0010522_regulation_of_calcium_ion_transport_into_cytosol	17	1	34.285714	-1.540644	54	12.380988	35.02	57.659012	0.648519
GO:0051928_positive_regulation_of_calcium_ion_transport	17	1	34.285714	-1.540644	54	12.380988	35.02	57.659012	0.648519
GO:0032846_positive_regulation_of_homeostatic_process	18	1	32.380952	-1.516165	56	13.111586	36.64	60.168414	0.654286
GO:0043270_positive_regulation_of_ion_transport	18	1	32.380952	-1.516165	56	13.111586	36.64	60.168414	0.654286
GO:0006809_nitric_oxide_biosynthetic_process	19	1	30.676692	-1.493029	58	14.156850	38.64	63.123150	0.666207
GO:0009267_cellular_response_to_starvation	19	1	30.676692	-1.493029	58	14.156850	38.64	63.123150	0.666207
GO:0006096_glycolysis	20	1	29.142857	-1.471098	61	15.172985	40.65	66.127015	0.666393
GO:0042594_response_to_starvation	20	1	29.142857	-1.471098	61	15.172985	40.65	66.127015	0.666393
GO:0046209_nitric_oxide_metabolic_process	20	1	29.142857	-1.471098	61	15.172985	40.65	66.127015	0.666393
GO:0007155_cell_adhesion	428	3	4.085447	-1.470341	62	15.187958	40.67	66.152042	0.655968
GO:0022610_biological_adhesion	429	3	4.075924	-1.467737	63	15.205893	40.7	66.194107	0.646032
GO:0000302_response_to_reactive_oxygen_species	21	1	27.755102	-1.450253	66	16.416571	42.98	69.543429	0.651212
GO:0001936_regulation_of_endothelial_cell_proliferation	21	1	27.755102	-1.450253	66	16.416571	42.98	69.543429	0.651212
GO:0030048_actin_filament-based_movement	21	1	27.755102	-1.450253	66	16.416571	42.98	69.543429	0.651212
GO:0051336_regulation_of_hydrolase_activity	180	2	6.476190	-1.431774	67	16.772708	43.43	70.087292	0.648209
GO:0007165_signal_transduction	2029	7	2.010843	-1.430678	68	16.859672	43.5	70.140328	0.639706
GO:0042632_cholesterol_homeostasis	22	1	26.493506	-1.430395	70	17.354928	44.64	71.925072	0.637714
GO:0055092_sterol_homeostasis	22	1	26.493506	-1.430395	70	17.354928	44.64	71.925072	0.637714
GO:0006509_membrane_protein_ectodomain_proteolysis	23	1	25.341615	-1.411434	74	18.031339	45.82	73.608661	0.619189
GO:0006641_triglyceride_metabolic_process	23	1	25.341615	-1.411434	74	18.031339	45.82	73.608661	0.619189
GO:0033619_membrane_protein_proteolysis	23	1	25.341615	-1.411434	74	18.031339	45.82	73.608661	0.619189
GO:0043627_response_to_estrogen_stimulus	23	1	25.341615	-1.411434	74	18.031339	45.82	73.608661	0.619189
GO:0030193_regulation_of_blood_coagulation	24	1	24.285714	-1.393296	77	19.010433	47.27	75.529567	0.613896
GO:0043407_negative_regulation_of_MAP_kinase_activity	24	1	24.285714	-1.393296	77	19.010433	47.27	75.529567	0.613896
GO:0045785_positive_regulation_of_cell_adhesion	24	1	24.285714	-1.393296	77	19.010433	47.27	75.529567	0.613896
GO:0001935_endothelial_cell_proliferation	25	1	23.314286	-1.375911	83	19.760019	49.22	78.679981	0.593012
GO:0006007_glucose_catabolic_process	25	1	23.314286	-1.375911	83	19.760019	49.22	78.679981	0.593012
GO:0010876_lipid_localization	25	1	23.314286	-1.375911	83	19.760019	49.22	78.679981	0.593012
GO:0019217_regulation_of_fatty_acid_metabolic_process	25	1	23.314286	-1.375911	83	19.760019	49.22	78.679981	0.593012
GO:0019915_lipid_storage	25	1	23.314286	-1.375911	83	19.760019	49.22	78.679981	0.593012
GO:0050818_regulation_of_coagulation	25	1	23.314286	-1.375911	83	19.760019	49.22	78.679981	0.593012
GO:0010741_negative_regulation_of_protein_kinase_cascade	26	1	22.417582	-1.359223	84	20.533718	50.9	81.266282	0.605952
GO:0006638_neutral_lipid_metabolic_process	27	1	21.587302	-1.343177	89	21.420861	52.33	83.239139	0.587978
GO:0006639_acylglycerol_metabolic_process	27	1	21.587302	-1.343177	89	21.420861	52.33	83.239139	0.587978
GO:0031669_cellular_response_to_nutrient_levels	27	1	21.587302	-1.343177	89	21.420861	52.33	83.239139	0.587978
GO:0035150_regulation_of_tube_size	27	1	21.587302	-1.343177	89	21.420861	52.33	83.239139	0.587978
GO:0050880_regulation_of_blood_vessel_size	27	1	21.587302	-1.343177	89	21.420861	52.33	83.239139	0.587978
GO:0006662_glycerol_ether_metabolic_process	28	1	20.816327	-1.327727	94	22.241885	53.96	85.678115	0.574043
GO:0006939_smooth_muscle_contraction	28	1	20.816327	-1.327727	94	22.241885	53.96	85.678115	0.574043
GO:0010565_regulation_of_cellular_ketone_metabolic_process	28	1	20.816327	-1.327727	94	22.241885	53.96	85.678115	0.574043
GO:0018904_organic_ether_metabolic_process	28	1	20.816327	-1.327727	94	22.241885	53.96	85.678115	0.574043
GO:0060402_calcium_ion_transport_into_cytosol	28	1	20.816327	-1.327727	94	22.241885	53.96	85.678115	0.574043
GO:0002009_morphogenesis_of_an_epithelium	29	1	20.098522	-1.312831	104	22.945617	55.27	87.594383	0.531442
GO:0002274_myeloid_leukocyte_activation	29	1	20.098522	-1.312831	104	22.945617	55.27	87.594383	0.531442
GO:0003018_vascular_process_in_circulatory_system	29	1	20.098522	-1.312831	104	22.945617	55.27	87.594383	0.531442
GO:0032507_maintenance_of_protein_location_in_cell	29	1	20.098522	-1.312831	104	22.945617	55.27	87.594383	0.531442
GO:0046425_regulation_of_JAK-STAT_cascade	29	1	20.098522	-1.312831	104	22.945617	55.27	87.594383	0.531442
GO:0048732_gland_development	29	1	20.098522	-1.312831	104	22.945617	55.27	87.594383	0.531442
GO:0050714_positive_regulation_of_protein_secretion	29	1	20.098522	-1.312831	104	22.945617	55.27	87.594383	0.531442
GO:0051924_regulation_of_calcium_ion_transport	29	1	20.098522	-1.312831	104	22.945617	55.27	87.594383	0.531442
GO:0060401_cytosolic_calcium_ion_transport	29	1	20.098522	-1.312831	104	22.945617	55.27	87.594383	0.531442
GO:0060429_epithelium_development	29	1	20.098522	-1.312831	104	22.945617	55.27	87.594383	0.531442
GO:0045859_regulation_of_protein_kinase_activity	213	2	5.472837	-1.299144	105	23.053903	55.68	88.306097	0.530286
GO:0010959_regulation_of_metal_ion_transport	30	1	19.428571	-1.298453	106	23.511665	56.69	89.868335	0.534811
GO:0043549_regulation_of_kinase_activity	217	2	5.371955	-1.284637	107	23.678645	56.99	90.301355	0.532617
GO:0007200_activation_of_phospholipase_C_activity_by_G-protein_coupled_receptor_protein_signaling_pathway_coupled_to_IP3_second_messenger	31	1	18.801843	-1.284556	110	24.106217	57.87	91.633783	0.526091
GO:0031668_cellular_response_to_extracellular_stimulus	31	1	18.801843	-1.284556	110	24.106217	57.87	91.633783	0.526091
GO:0045185_maintenance_of_protein_location	31	1	18.801843	-1.284556	110	24.106217	57.87	91.633783	0.526091
GO:0030216_keratinocyte_differentiation	32	1	18.214286	-1.271112	111	24.599554	58.86	93.120446	0.530270
GO:0034329_cell_junction_assembly	33	1	17.662338	-1.258092	113	25.026083	59.65	94.273917	0.527876
GO:0055088_lipid_homeostasis	33	1	17.662338	-1.258092	113	25.026083	59.65	94.273917	0.527876
GO:0016044_membrane_organization	225	2	5.180952	-1.256501	114	25.077503	59.72	94.362497	0.523860
GO:0051049_regulation_of_transport	227	2	5.135305	-1.249642	116	25.224125	59.95	94.675875	0.516810
GO:0051338_regulation_of_transferase_activity	227	2	5.135305	-1.249642	116	25.224125	59.95	94.675875	0.516810
GO:0050790_regulation_of_catalytic_activity	525	3	3.330612	-1.246722	117	25.283420	60.07	94.856580	0.513419
GO:0043269_regulation_of_ion_transport	34	1	17.142857	-1.245472	120	26.106580	61.83	97.553420	0.515250
GO:0048545_response_to_steroid_hormone_stimulus	34	1	17.142857	-1.245472	120	26.106580	61.83	97.553420	0.515250
GO:0051651_maintenance_of_location_in_cell	34	1	17.142857	-1.245472	120	26.106580	61.83	97.553420	0.515250
GO:0019320_hexose_catabolic_process	35	1	16.653061	-1.233226	122	26.944435	62.99	99.035565	0.516311
GO:0030705_cytoskeleton-dependent_intracellular_transport	35	1	16.653061	-1.233226	122	26.944435	62.99	99.035565	0.516311
GO:0034097_response_to_cytokine_stimulus	36	1	16.190476	-1.221336	123	27.389401	63.74	100.090599	0.518211
GO:0006937_regulation_of_muscle_contraction	37	1	15.752896	-1.209781	127	27.785620	64.69	101.594380	0.509370
GO:0009913_epidermal_cell_differentiation	37	1	15.752896	-1.209781	127	27.785620	64.69	101.594380	0.509370
GO:0015918_sterol_transport	37	1	15.752896	-1.209781	127	27.785620	64.69	101.594380	0.509370
GO:0030301_cholesterol_transport	37	1	15.752896	-1.209781	127	27.785620	64.69	101.594380	0.509370
GO:0016050_vesicle_organization	38	1	15.338346	-1.198542	128	28.374599	66.22	104.065401	0.517344
GO:0030509_BMP_signaling_pathway	39	1	14.945055	-1.187605	130	29.014046	67.15	105.285954	0.516538
GO:0046365_monosaccharide_catabolic_process	39	1	14.945055	-1.187605	130	29.014046	67.15	105.285954	0.516538
GO:0007154_cell_communication	2272	7	1.795775	-1.185068	131	29.133885	67.32	105.506115	0.513893
GO:0010926_anatomical_structure_formation	560	3	3.122449	-1.178042	132	29.126254	67.38	105.633746	0.510455
GO:0017015_regulation_of_transforming_growth_factor_beta_receptor_signaling_pathway	40	1	14.571429	-1.176954	133	29.405621	68.02	106.634379	0.511429
GO:0007519_skeletal_muscle_tissue_development	41	1	14.216028	-1.166573	138	29.920827	69.09	108.259173	0.500652
GO:0034330_cell_junction_organization	41	1	14.216028	-1.166573	138	29.920827	69.09	108.259173	0.500652
GO:0050708_regulation_of_protein_secretion	41	1	14.216028	-1.166573	138	29.920827	69.09	108.259173	0.500652
GO:0051222_positive_regulation_of_protein_transport	41	1	14.216028	-1.166573	138	29.920827	69.09	108.259173	0.500652
GO:0060538_skeletal_muscle_organ_development	41	1	14.216028	-1.166573	138	29.920827	69.09	108.259173	0.500652
GO:0006944_membrane_fusion	42	1	13.877551	-1.156451	140	30.738217	70.2	109.661783	0.501429
GO:0051271_negative_regulation_of_cell_motion	42	1	13.877551	-1.156451	140	30.738217	70.2	109.661783	0.501429
GO:0046164_alcohol_catabolic_process	43	1	13.554817	-1.146576	141	31.383975	71.29	111.196025	0.505603
GO:0048771_tissue_remodeling	45	1	12.952381	-1.127518	142	32.456735	72.95	113.443265	0.513732
GO:0007202_activation_of_phospholipase_C_activity	46	1	12.670807	-1.118316	146	33.350811	74.14	114.929189	0.507808
GO:0010863_positive_regulation_of_phospholipase_C_activity	46	1	12.670807	-1.118316	146	33.350811	74.14	114.929189	0.507808
GO:0030335_positive_regulation_of_cell_migration	46	1	12.670807	-1.118316	146	33.350811	74.14	114.929189	0.507808
GO:0042391_regulation_of_membrane_potential	46	1	12.670807	-1.118316	146	33.350811	74.14	114.929189	0.507808
GO:0007259_JAK-STAT_cascade	47	1	12.401216	-1.109320	148	34.237596	75.35	116.462404	0.509122
GO:0051260_protein_homooligomerization	47	1	12.401216	-1.109320	148	34.237596	75.35	116.462404	0.509122
GO:0010518_positive_regulation_of_phospholipase_activity	48	1	12.142857	-1.100519	149	34.819214	76.49	118.160786	0.513356
GO:0010033_response_to_organic_substance	276	2	4.223602	-1.100213	150	34.820044	76.59	118.359956	0.510600
GO:0065009_regulation_of_molecular_function	606	3	2.885431	-1.095473	151	34.849813	76.8	118.750187	0.508609
GO:0010517_regulation_of_phospholipase_activity	49	1	11.895044	-1.091908	152	35.472447	78.12	120.767553	0.513947
GO:0001666_response_to_hypoxia	50	1	11.657143	-1.083477	155	35.906008	78.84	121.773992	0.508645
GO:0007266_Rho_protein_signal_transduction	50	1	11.657143	-1.083477	155	35.906008	78.84	121.773992	0.508645
GO:0051272_positive_regulation_of_cell_motion	50	1	11.657143	-1.083477	155	35.906008	78.84	121.773992	0.508645
GO:0051641_cellular_localization	617	3	2.833989	-1.076892	156	35.962060	78.9	121.837940	0.505769
GO:0042325_regulation_of_phosphorylation	285	2	4.090226	-1.076084	157	36.011148	78.99	121.968852	0.503121
GO:0016052_carbohydrate_catabolic_process	51	1	11.428571	-1.075220	160	36.607201	79.87	123.132799	0.499188
GO:0032147_activation_of_protein_kinase_activity	51	1	11.428571	-1.075220	160	36.607201	79.87	123.132799	0.499188
GO:0070482_response_to_oxygen_levels	51	1	11.428571	-1.075220	160	36.607201	79.87	123.132799	0.499188
GO:0009888_tissue_development	287	2	4.061722	-1.070842	161	36.782574	80.24	123.697426	0.498385
GO:0006006_glucose_metabolic_process	53	1	10.997305	-1.059200	165	37.867716	82.29	126.712284	0.498727
GO:0048015_phosphoinositide-mediated_signaling	53	1	10.997305	-1.059200	165	37.867716	82.29	126.712284	0.498727
GO:0051047_positive_regulation_of_secretion	53	1	10.997305	-1.059200	165	37.867716	82.29	126.712284	0.498727
GO:0060193_positive_regulation_of_lipase_activity	53	1	10.997305	-1.059200	165	37.867716	82.29	126.712284	0.498727
GO:0040011_locomotion	292	2	3.992172	-1.057920	166	38.035396	82.5	126.964604	0.496988
GO:0042221_response_to_chemical_stimulus	631	3	2.771112	-1.053842	167	38.071720	82.6	127.128280	0.494611
GO:0019220_regulation_of_phosphate_metabolic_process	297	2	3.924964	-1.045254	169	38.400573	83.21	128.019427	0.492367
GO:0051174_regulation_of_phosphorus_metabolic_process	297	2	3.924964	-1.045254	169	38.400573	83.21	128.019427	0.492367
GO:0006469_negative_regulation_of_protein_kinase_activity	55	1	10.597403	-1.043798	170	38.892411	83.81	128.727589	0.493000
GO:0050794_regulation_of_cellular_process	3515	9	1.492380	-1.037411	171	38.906300	83.89	128.873700	0.490585
GO:0009306_protein_secretion	56	1	10.408163	-1.036316	172	39.020876	84.38	129.739124	0.490581
GO:0032844_regulation_of_homeostatic_process	57	1	10.225564	-1.028971	173	39.278351	85.01	130.741649	0.491387
GO:0006968_cellular_defense_response	58	1	10.049261	-1.021761	175	40.114152	86.19	132.265848	0.492514
GO:0030308_negative_regulation_of_cell_growth	58	1	10.049261	-1.021761	175	40.114152	86.19	132.265848	0.492514
GO:0033673_negative_regulation_of_kinase_activity	59	1	9.878935	-1.014679	177	40.869648	87.28	133.690352	0.493107
GO:0043408_regulation_of_MAPKKK_cascade	59	1	9.878935	-1.014679	177	40.869648	87.28	133.690352	0.493107
GO:0030155_regulation_of_cell_adhesion	61	1	9.555035	-1.000886	180	41.584915	88.71	135.835085	0.492833
GO:0045792_negative_regulation_of_cell_size	61	1	9.555035	-1.000886	180	41.584915	88.71	135.835085	0.492833
GO:0048729_tissue_morphogenesis	61	1	9.555035	-1.000886	180	41.584915	88.71	135.835085	0.492833
GO:0050793_regulation_of_developmental_process	669	3	2.613709	-0.994447	181	41.662869	89.11	136.557131	0.492320
GO:0019216_regulation_of_lipid_metabolic_process	62	1	9.400922	-0.994166	184	42.381363	90.33	138.278637	0.490924
GO:0031667_response_to_nutrient_levels	62	1	9.400922	-0.994166	184	42.381363	90.33	138.278637	0.490924
GO:0060191_regulation_of_lipase_activity	62	1	9.400922	-0.994166	184	42.381363	90.33	138.278637	0.490924
GO:0030522_intracellular_receptor-mediated_signaling_pathway	63	1	9.251701	-0.987560	186	42.776893	90.79	138.803107	0.488118
GO:0051348_negative_regulation_of_transferase_activity	63	1	9.251701	-0.987560	186	42.776893	90.79	138.803107	0.488118
GO:0045926_negative_regulation_of_growth	64	1	9.107143	-0.981062	187	43.471266	91.87	140.268734	0.491283
GO:0045596_negative_regulation_of_cell_differentiation	65	1	8.967033	-0.974671	189	43.821696	92.77	141.718304	0.490847
GO:0051235_maintenance_of_location	65	1	8.967033	-0.974671	189	43.821696	92.77	141.718304	0.490847
GO:0014706_striated_muscle_tissue_development	66	1	8.831169	-0.968383	191	44.822503	94.22	143.617497	0.493298
GO:0052547_regulation_of_peptidase_activity	66	1	8.831169	-0.968383	191	44.822503	94.22	143.617497	0.493298
GO:0060537_muscle_tissue_development	67	1	8.699360	-0.962194	192	45.083359	94.75	144.416641	0.493490
GO:0009991_response_to_extracellular_stimulus	68	1	8.571429	-0.956101	193	45.624119	95.57	145.515881	0.495181
GO:0051179_localization	1561	5	1.866935	-0.952056	194	45.734326	95.76	145.785674	0.493608
GO:0051241_negative_regulation_of_multicellular_organismal_process	69	1	8.447205	-0.950103	195	45.971411	96.38	146.788589	0.494256
GO:0008104_protein_localization	339	2	3.438685	-0.947851	196	46.082023	96.52	146.957977	0.492449
GO:0050789_regulation_of_biological_process	3649	9	1.437576	-0.941511	197	46.617970	97.68	148.742030	0.495838
GO:0009615_response_to_virus	71	1	8.209256	-0.938377	200	47.040795	98.28	149.519205	0.491400
GO:0032101_regulation_of_response_to_external_stimulus	71	1	8.209256	-0.938377	200	47.040795	98.28	149.519205	0.491400
GO:0051223_regulation_of_protein_transport	71	1	8.209256	-0.938377	200	47.040795	98.28	149.519205	0.491400
GO:0007179_transforming_growth_factor_beta_receptor_signaling_pathway	72	1	8.095238	-0.932645	201	47.226602	98.68	150.133398	0.490945
GO:0007596_blood_coagulation	73	1	7.984344	-0.926996	202	47.890772	99.65	151.409228	0.493317
GO:0050817_coagulation	74	1	7.876448	-0.921428	203	48.052333	100.1	152.147667	0.493103
GO:0006816_calcium_ion_transport	75	1	7.771429	-0.915940	207	48.506075	101.32	154.133925	0.489469
GO:0006869_lipid_transport	75	1	7.771429	-0.915940	207	48.506075	101.32	154.133925	0.489469
GO:0044271_nitrogen_compound_biosynthetic_process	75	1	7.771429	-0.915940	207	48.506075	101.32	154.133925	0.489469
GO:0070201_regulation_of_establishment_of_protein_localization	75	1	7.771429	-0.915940	207	48.506075	101.32	154.133925	0.489469
GO:0006979_response_to_oxidative_stress	76	1	7.669173	-0.910529	209	48.796815	102.14	155.483185	0.488708
GO:0070838_divalent_metal_ion_transport	76	1	7.669173	-0.910529	209	48.796815	102.14	155.483185	0.488708
GO:0007599_hemostasis	79	1	7.377939	-0.894739	211	49.938969	104.15	158.361031	0.493602
GO:0032880_regulation_of_protein_localization	79	1	7.377939	-0.894739	211	49.938969	104.15	158.361031	0.493602
GO:0007204_elevation_of_cytosolic_calcium_ion_concentration	80	1	7.285714	-0.889617	212	50.533804	105.23	159.926196	0.496368
GO:0006952_defense_response	369	2	3.159117	-0.886688	213	50.604600	105.34	160.075400	0.494554
GO:0019318_hexose_metabolic_process	81	1	7.195767	-0.884563	215	51.380733	106.46	161.539267	0.495163
GO:0051480_cytosolic_calcium_ion_homeostasis	81	1	7.195767	-0.884563	215	51.380733	106.46	161.539267	0.495163
GO:0048514_blood_vessel_morphogenesis	82	1	7.108014	-0.879575	216	51.706389	107.02	162.333611	0.495463
GO:0051259_protein_oligomerization	83	1	7.022375	-0.874652	217	51.973423	107.41	162.846577	0.494977
GO:0007243_protein_kinase_cascade	377	2	3.092080	-0.871388	218	52.127947	107.63	163.132053	0.493716
GO:0015674_di-__tri-valent_inorganic_cation_transport	84	1	6.938776	-0.869792	219	52.363242	108.08	163.796758	0.493516
GO:0001568_blood_vessel_development	85	1	6.857143	-0.864993	220	52.503762	108.63	164.756238	0.493773
GO:0033036_macromolecule_localization	388	2	3.004418	-0.850986	221	53.170603	109.56	165.949397	0.495747
GO:0001944_vasculature_development	88	1	6.623377	-0.850951	222	53.177430	109.69	166.202570	0.494099
GO:0030334_regulation_of_cell_migration	89	1	6.548957	-0.846384	225	53.503519	110.22	166.936481	0.489867
GO:0043405_regulation_of_MAP_kinase_activity	89	1	6.548957	-0.846384	225	53.503519	110.22	166.936481	0.489867
GO:0051240_positive_regulation_of_multicellular_organismal_process	89	1	6.548957	-0.846384	225	53.503519	110.22	166.936481	0.489867
GO:0051046_regulation_of_secretion	91	1	6.405024	-0.837413	227	54.218259	111.34	168.461741	0.490485
GO:0051130_positive_regulation_of_cellular_component_organization	91	1	6.405024	-0.837413	227	54.218259	111.34	168.461741	0.490485
GO:0007178_transmembrane_receptor_protein_serine_threonine_kinase_signaling_pathway	92	1	6.335404	-0.833007	228	54.626493	111.81	168.993507	0.490395
GO:0050878_regulation_of_body_fluid_levels	95	1	6.135338	-0.820092	229	55.138201	112.62	170.101799	0.491790
GO:0040012_regulation_of_locomotion	96	1	6.071429	-0.815884	230	55.759351	113.52	171.280649	0.493565
GO:0046486_glycerolipid_metabolic_process	97	1	6.008837	-0.811724	231	56.018106	113.94	171.861894	0.493247
GO:0042127_regulation_of_cell_proliferation	411	2	2.836288	-0.810534	232	56.102030	114.05	171.997970	0.491595
GO:0009968_negative_regulation_of_signal_transduction	99	1	5.887446	-0.803540	233	57.037648	115.44	173.842352	0.495451
GO:0010648_negative_regulation_of_cell_communication	102	1	5.714286	-0.791594	234	57.905404	116.81	175.714596	0.499188
GO:0008544_epidermis_development	104	1	5.604396	-0.783840	235	58.496774	117.66	176.823226	0.500681
GO:0044057_regulation_of_system_process	106	1	5.498652	-0.776246	236	58.912390	118.34	177.767610	0.501441
GO:0050896_response_to_stimulus	1775	5	1.641851	-0.769198	237	58.989480	118.6	178.210520	0.500422
GO:0001558_regulation_of_cell_growth	110	1	5.298701	-0.761516	238	60.413730	120.7	180.986270	0.507143
GO:0048646_anatomical_structure_formation_involved_in_morphogenesis	111	1	5.250965	-0.757925	239	60.590964	121.1	181.609036	0.506695
GO:0007398_ectoderm_development	112	1	5.204082	-0.754369	240	61.136622	121.82	182.503378	0.507583
GO:0006631_fatty_acid_metabolic_process	113	1	5.158028	-0.750847	241	61.262821	122.27	183.277179	0.507344
GO:0006874_cellular_calcium_ion_homeostasis	114	1	5.112782	-0.747359	242	61.503124	122.6	183.696876	0.506612
GO:0005996_monosaccharide_metabolic_process	115	1	5.068323	-0.743905	243	62.064425	123.39	184.715575	0.507778
GO:0055074_calcium_ion_homeostasis	116	1	5.024631	-0.740484	244	62.322442	124.0	185.677558	0.508197
GO:0065007_biological_regulation	3971	9	1.321006	-0.736182	245	62.533178	124.36	186.186822	0.507592
GO:0006875_cellular_metal_ion_homeostasis	121	1	4.817001	-0.723849	246	63.522187	125.81	188.097813	0.511423
GO:0033674_positive_regulation_of_kinase_activity	122	1	4.777518	-0.720613	249	64.188138	126.92	189.651862	0.509719
GO:0045860_positive_regulation_of_protein_kinase_activity	122	1	4.777518	-0.720613	249	64.188138	126.92	189.651862	0.509719
GO:0060341_regulation_of_cellular_localization	122	1	4.777518	-0.720613	249	64.188138	126.92	189.651862	0.509719
GO:0007517_muscle_organ_development	123	1	4.738676	-0.717406	250	64.298097	127.12	189.941903	0.508480
GO:0006897_endocytosis	124	1	4.700461	-0.714227	252	65.066945	128.01	190.953055	0.507976
GO:0010324_membrane_invagination	124	1	4.700461	-0.714227	252	65.066945	128.01	190.953055	0.507976
GO:0006935_chemotaxis	125	1	4.662857	-0.711077	256	65.725307	128.94	192.154693	0.503672
GO:0042330_taxis	125	1	4.662857	-0.711077	256	65.725307	128.94	192.154693	0.503672
GO:0051707_response_to_other_organism	125	1	4.662857	-0.711077	256	65.725307	128.94	192.154693	0.503672
GO:0055065_metal_ion_homeostasis	125	1	4.662857	-0.711077	256	65.725307	128.94	192.154693	0.503672
GO:0022607_cellular_component_assembly	478	2	2.438733	-0.707196	257	66.211066	129.76	193.308934	0.504903
GO:0007275_multicellular_organismal_development	1372	4	1.699292	-0.703358	258	66.588245	130.16	193.731755	0.504496
GO:0009725_response_to_hormone_stimulus	129	1	4.518272	-0.698749	260	67.172708	130.95	194.727292	0.503654
GO:0051347_positive_regulation_of_transferase_activity	129	1	4.518272	-0.698749	260	67.172708	130.95	194.727292	0.503654
GO:0040008_regulation_of_growth	131	1	4.449291	-0.692743	262	68.240387	132.41	196.579613	0.505382
GO:0051345_positive_regulation_of_hydrolase_activity	131	1	4.449291	-0.692743	262	68.240387	132.41	196.579613	0.505382
GO:0003013_circulatory_system_process	133	1	4.382385	-0.686837	264	68.897219	133.29	197.682781	0.504886
GO:0008015_blood_circulation	133	1	4.382385	-0.686837	264	68.897219	133.29	197.682781	0.504886
GO:0048523_negative_regulation_of_cellular_process	925	3	1.890347	-0.685750	265	68.878730	133.41	197.941270	0.503434
GO:0006936_muscle_contraction	134	1	4.349680	-0.683922	266	69.748018	134.4	199.051982	0.505263
GO:0009719_response_to_endogenous_stimulus	135	1	4.317460	-0.681030	268	70.279084	135.32	200.360916	0.504925
GO:0034641_cellular_nitrogen_compound_metabolic_process	135	1	4.317460	-0.681030	268	70.279084	135.32	200.360916	0.504925
GO:0009653_anatomical_structure_morphogenesis	500	2	2.331429	-0.677234	269	70.783208	135.92	201.056792	0.505279
GO:0030154_cell_differentiation	506	2	2.303783	-0.669359	270	71.623358	136.99	202.356642	0.507370
GO:0030005_cellular_di-__tri-valent_inorganic_cation_homeostasis	140	1	4.163265	-0.666922	271	72.007781	137.47	202.932219	0.507269
GO:0032502_developmental_process	1919	5	1.518648	-0.665221	272	72.122567	137.61	203.097433	0.505919
GO:0003012_muscle_system_process	141	1	4.133739	-0.664168	274	72.549920	138.19	203.830080	0.504343
GO:0016049_cell_growth	141	1	4.133739	-0.664168	274	72.549920	138.19	203.830080	0.504343
GO:0001501_skeletal_system_development	142	1	4.104628	-0.661435	276	72.943830	138.75	204.556170	0.502717
GO:0007626_locomotory_behavior	142	1	4.104628	-0.661435	276	72.943830	138.75	204.556170	0.502717
GO:0055066_di-__tri-valent_inorganic_cation_homeostasis	145	1	4.019704	-0.653366	277	74.410689	140.7	206.989311	0.507942
GO:0080134_regulation_of_response_to_stress	147	1	3.965015	-0.648090	278	75.588181	142.38	209.171819	0.512158
GO:0008361_regulation_of_cell_size	149	1	3.911793	-0.642894	279	76.134949	143.17	210.205051	0.513154
GO:0045321_leukocyte_activation	150	1	3.885714	-0.640326	280	76.231220	143.36	210.488780	0.512000
GO:0019932_second-messenger-mediated_signaling	153	1	3.809524	-0.632734	281	77.633534	144.89	212.146466	0.515623
GO:0032940_secretion_by_cell	155	1	3.760369	-0.627766	282	78.017767	145.43	212.842233	0.515709
GO:0016337_cell-cell_adhesion	156	1	3.736264	-0.625309	284	78.265504	145.85	213.434496	0.513556
GO:0032787_monocarboxylic_acid_metabolic_process	156	1	3.736264	-0.625309	284	78.265504	145.85	213.434496	0.513556
GO:0030003_cellular_cation_homeostasis	161	1	3.620231	-0.613287	285	79.168646	146.93	214.691354	0.515544
GO:0009987_cellular_process	6671	13	1.135833	-0.610019	286	79.256450	147.08	214.903550	0.514266
GO:0048522_positive_regulation_of_cellular_process	1009	3	1.732975	-0.609766	287	79.346436	147.3	215.253564	0.513240
GO:0048869_cellular_developmental_process	555	2	2.100386	-0.609351	288	79.503742	147.49	215.476258	0.512118
GO:0006091_generation_of_precursor_metabolites_and_energy	163	1	3.575811	-0.608596	289	79.772079	147.8	215.827921	0.511419
GO:0048519_negative_regulation_of_biological_process	1013	3	1.726132	-0.606385	290	79.773258	147.95	216.126742	0.510172
GO:0030029_actin_filament-based_process	165	1	3.532468	-0.603971	291	80.287924	148.59	216.892076	0.510619
GO:0044085_cellular_component_biogenesis	560	2	2.081633	-0.603627	292	80.500854	149.04	217.579146	0.510411
GO:0045595_regulation_of_cell_differentiation	170	1	3.428571	-0.592681	293	81.270364	150.23	219.189636	0.512730
GO:0012501_programmed_cell_death	571	2	2.041531	-0.591273	294	81.363927	150.35	219.336073	0.511395
GO:0051649_establishment_of_localization_in_cell	573	2	2.034405	-0.589062	295	81.473801	150.5	219.526199	0.510169
GO:0055080_cation_homeostasis	173	1	3.369116	-0.586089	296	81.985557	151.25	220.514443	0.510980
GO:0040007_growth	174	1	3.349754	-0.583921	297	82.122761	151.47	220.817239	0.510000
GO:0001775_cell_activation	175	1	3.330612	-0.581766	298	82.435002	152.03	221.624998	0.510168
GO:0009607_response_to_biotic_stimulus	177	1	3.292978	-0.577500	300	83.264705	153.05	222.835295	0.510167
GO:0016477_cell_migration	177	1	3.292978	-0.577500	300	83.264705	153.05	222.835295	0.510167
GO:0008219_cell_death	585	2	1.992674	-0.576011	302	83.448000	153.29	223.132000	0.507583
GO:0016265_death	585	2	1.992674	-0.576011	302	83.448000	153.29	223.132000	0.507583
GO:0006954_inflammatory_response	182	1	3.202512	-0.567074	303	84.606992	154.74	224.873008	0.510693
GO:0010627_regulation_of_protein_kinase_cascade	184	1	3.167702	-0.562996	304	85.076373	155.42	225.763627	0.511250
GO:0016310_phosphorylation	601	2	1.939624	-0.559171	305	85.908727	156.55	227.191273	0.513279
GO:0030001_metal_ion_transport	186	1	3.133641	-0.558969	306	86.320971	157.03	227.739029	0.513170
GO:0048518_positive_regulation_of_biological_process	1094	3	1.598329	-0.542080	307	88.302753	159.33	230.357247	0.518990
GO:0043086_negative_regulation_of_catalytic_activity	196	1	2.973761	-0.539561	308	88.909019	160.2	231.490981	0.520130
GO:0048870_cell_motility	197	1	2.958666	-0.537684	309	89.115543	160.44	231.764457	0.519223
GO:0008284_positive_regulation_of_cell_proliferation	200	1	2.914286	-0.532119	310	89.366957	160.73	232.093043	0.518484
GO:0008285_negative_regulation_of_cell_proliferation	202	1	2.885431	-0.528464	311	89.989194	161.52	233.050806	0.519357
GO:0009056_catabolic_process	633	2	1.841571	-0.527287	312	90.165807	161.71	233.254193	0.518301
GO:0006066_alcohol_metabolic_process	206	1	2.829404	-0.521279	314	91.071133	162.8	234.528867	0.518471
GO:0006873_cellular_ion_homeostasis	206	1	2.829404	-0.521279	314	91.071133	162.8	234.528867	0.518471
GO:0055082_cellular_chemical_homeostasis	208	1	2.802198	-0.517747	315	91.936240	163.88	235.823760	0.520254
GO:0008283_cell_proliferation	647	2	1.801722	-0.514040	316	92.734440	164.85	236.965560	0.521677
GO:0048731_system_development	1140	3	1.533835	-0.508803	317	93.639689	166.44	239.240311	0.525047
GO:0007610_behavior	214	1	2.723632	-0.507390	318	93.868634	166.71	239.551366	0.524245
GO:0046903_secretion	218	1	2.673657	-0.500674	319	94.448821	167.5	240.551179	0.525078
GO:0050801_ion_homeostasis	221	1	2.637363	-0.495733	320	94.700211	167.84	240.979789	0.524500
GO:0019725_cellular_homeostasis	231	1	2.523191	-0.479825	322	96.740811	170.58	244.419189	0.529752
GO:0051704_multi-organism_process	231	1	2.523191	-0.479825	322	96.740811	170.58	244.419189	0.529752
GO:0044092_negative_regulation_of_molecular_function	233	1	2.501533	-0.476743	323	97.110738	171.09	245.069262	0.529690
GO:0051128_regulation_of_cellular_component_organization	237	1	2.459313	-0.470672	324	97.531635	171.66	245.788365	0.529815
GO:0006793_phosphorus_metabolic_process	697	2	1.672474	-0.469890	326	97.963472	172.22	246.476528	0.528282
GO:0006796_phosphate_metabolic_process	697	2	1.672474	-0.469890	326	97.963472	172.22	246.476528	0.528282
GO:0048583_regulation_of_response_to_stimulus	241	1	2.418494	-0.464724	327	98.411041	172.8	247.188959	0.528440
GO:0006812_cation_transport	246	1	2.369338	-0.457456	329	100.285868	175.04	249.794132	0.532036
GO:0009887_organ_morphogenesis	246	1	2.369338	-0.457456	329	100.285868	175.04	249.794132	0.532036
GO:0006810_transport	1243	3	1.406735	-0.441698	330	101.672692	176.99	252.307308	0.536333
GO:0007167_enzyme_linked_receptor_protein_signaling_pathway	258	1	2.259136	-0.440723	331	101.847983	177.22	252.592017	0.535408
GO:0048513_organ_development	741	2	1.573164	-0.434702	332	102.404709	177.92	253.435291	0.535904
GO:0051234_establishment_of_localization	1260	3	1.387755	-0.431517	333	102.935056	178.66	254.384944	0.536517
GO:0006461_protein_complex_assembly	273	1	2.135008	-0.421105	335	104.380887	180.23	256.079113	0.538000
GO:0070271_protein_complex_biogenesis	273	1	2.135008	-0.421105	335	104.380887	180.23	256.079113	0.538000
GO:0015031_protein_transport	274	1	2.127216	-0.419845	336	104.582163	180.52	256.457837	0.537262
GO:0048878_chemical_homeostasis	278	1	2.096608	-0.414862	337	106.018966	182.22	258.421034	0.540712
GO:0048856_anatomical_structure_development	1289	3	1.356533	-0.414686	338	106.223603	182.46	258.696397	0.539822
GO:0045184_establishment_of_protein_localization	279	1	2.089094	-0.413630	339	106.614466	182.99	259.365534	0.539794
GO:0019752_carboxylic_acid_metabolic_process	286	1	2.037962	-0.405158	341	107.440386	184.12	260.799614	0.539941
GO:0043436_oxoacid_metabolic_process	286	1	2.037962	-0.405158	341	107.440386	184.12	260.799614	0.539941
GO:0006082_organic_acid_metabolic_process	290	1	2.009852	-0.400433	343	108.951738	185.98	263.008262	0.542216
GO:0051093_negative_regulation_of_developmental_process	290	1	2.009852	-0.400433	343	108.951738	185.98	263.008262	0.542216
GO:0042180_cellular_ketone_metabolic_process	291	1	2.002946	-0.399265	344	109.091669	186.22	263.348331	0.541337
GO:0005975_carbohydrate_metabolic_process	292	1	1.996086	-0.398101	345	109.894045	187.18	264.465955	0.542551
GO:0016192_vesicle-mediated_transport	297	1	1.962482	-0.392359	346	110.981935	188.67	266.358065	0.545289
GO:0051172_negative_regulation_of_nitrogen_compound_metabolic_process	298	1	1.955896	-0.391226	347	111.187479	188.98	266.772521	0.544611
GO:0006508_proteolysis	313	1	1.862163	-0.374780	348	113.282840	191.27	269.257160	0.549626
GO:0007166_cell_surface_receptor_linked_signal_transduction	828	2	1.407867	-0.373648	349	113.522430	191.53	269.537570	0.548797
GO:0016043_cellular_component_organization	1366	3	1.280067	-0.373076	350	113.707883	191.77	269.832117	0.547914
GO:0006811_ion_transport	317	1	1.838666	-0.370565	351	114.530514	192.65	270.769486	0.548860
GO:0065008_regulation_of_biological_quality	848	2	1.374663	-0.361011	352	115.592704	194.3	273.007296	0.551989
GO:0030163_protein_catabolic_process	330	1	1.766234	-0.357325	353	116.141345	194.86	273.578655	0.552011
GO:0031327_negative_regulation_of_cellular_biosynthetic_process	332	1	1.755594	-0.355348	354	116.521395	195.36	274.198605	0.551864
GO:0009890_negative_regulation_of_biosynthetic_process	340	1	1.714286	-0.347594	356	117.602619	196.93	276.257381	0.553174
GO:0051094_positive_regulation_of_developmental_process	340	1	1.714286	-0.347594	356	117.602619	196.93	276.257381	0.553174
GO:0033554_cellular_response_to_stress	341	1	1.709258	-0.346642	357	117.877456	197.26	276.642544	0.552549
GO:0006357_regulation_of_transcription_from_RNA_polymerase_II_promoter	351	1	1.660562	-0.337315	358	119.265873	198.68	278.094127	0.554972
GO:0007186_G-protein_coupled_receptor_protein_signaling_pathway	363	1	1.605667	-0.326577	359	121.532629	201.29	281.047371	0.560696
GO:0031323_regulation_of_cellular_metabolic_process	1466	3	1.192750	-0.325045	360	121.752348	201.53	281.307652	0.559806
GO:0065003_macromolecular_complex_assembly	366	1	1.592506	-0.323967	361	122.750376	202.59	282.429624	0.561191
GO:0009966_regulation_of_signal_transduction	378	1	1.541950	-0.313804	363	125.443126	205.56	285.676874	0.566281
GO:0051239_regulation_of_multicellular_organismal_process	378	1	1.541950	-0.313804	363	125.443126	205.56	285.676874	0.566281
GO:0044255_cellular_lipid_metabolic_process	381	1	1.529809	-0.311332	364	125.651117	205.84	286.028883	0.565495
GO:0032501_multicellular_organismal_process	2082	4	1.119802	-0.303823	365	126.009381	206.32	286.630619	0.565260
GO:0006468_protein_amino_acid_phosphorylation	393	1	1.483097	-0.301700	366	126.263499	206.62	286.976501	0.564536
GO:0042592_homeostatic_process	397	1	1.468154	-0.298578	367	127.101078	207.59	288.078922	0.565640
GO:0019222_regulation_of_metabolic_process	1538	3	1.136913	-0.294175	368	127.579198	208.11	288.640802	0.565516
GO:0031324_negative_regulation_of_cellular_metabolic_process	404	1	1.442716	-0.293218	369	127.861997	208.44	289.018003	0.564878
GO:0046907_intracellular_transport	420	1	1.387755	-0.281434	370	129.598050	210.45	291.301950	0.568784
GO:0010646_regulation_of_cell_communication	423	1	1.377913	-0.279294	371	129.904109	210.82	291.735891	0.568248
GO:0043933_macromolecular_complex_subunit_organization	424	1	1.374663	-0.278586	372	130.235336	211.12	292.004664	0.567527
GO:0043285_biopolymer_catabolic_process	426	1	1.368209	-0.277176	373	130.586579	211.49	292.393421	0.566997
GO:0009057_macromolecule_catabolic_process	439	1	1.327693	-0.268232	374	132.169900	213.29	294.410100	0.570294
GO:0009892_negative_regulation_of_metabolic_process	440	1	1.324675	-0.267560	375	132.427963	213.63	294.832037	0.569680
GO:0051171_regulation_of_nitrogen_compound_metabolic_process	1055	2	1.104942	-0.254171	376	134.907403	216.37	297.832597	0.575452
GO:0006629_lipid_metabolic_process	468	1	1.245421	-0.249578	377	135.886271	217.38	298.873729	0.576605
GO:0042981_regulation_of_apoptosis	471	1	1.237489	-0.247743	378	136.998611	218.72	300.441389	0.578624
GO:0051716_cellular_response_to_stimulus	474	1	1.229656	-0.245926	379	137.575877	219.29	301.004123	0.578602
GO:0043067_regulation_of_programmed_cell_death	476	1	1.224490	-0.244724	380	138.112195	220.02	301.927805	0.579000
GO:0010941_regulation_of_cell_death	478	1	1.219366	-0.243529	381	138.689378	220.73	302.770622	0.579344
GO:0006366_transcription_from_RNA_polymerase_II_promoter	506	1	1.151892	-0.227537	382	140.754170	223.11	305.465830	0.584058
GO:0031326_regulation_of_cellular_biosynthetic_process	1125	2	1.036190	-0.225991	383	141.043164	223.42	305.796836	0.583342
GO:0009889_regulation_of_biosynthetic_process	1135	2	1.027061	-0.222232	384	141.318656	223.72	306.121344	0.582604
GO:0006915_apoptosis	565	1	1.031606	-0.197844	385	144.424923	227.04	309.655077	0.589714
GO:0080090_regulation_of_primary_metabolic_process	1311	2	0.889179	-0.165374	386	150.265337	233.05	315.834663	0.603756
GO:0003008_system_process	710	1	0.820926	-0.142243	387	154.491218	237.04	319.588782	0.612506
GO:0002376_immune_system_process	718	1	0.811779	-0.139735	388	155.427234	237.75	320.072766	0.612758
GO:0006355_regulation_of_transcription__DNA-dependent	723	1	0.806165	-0.138193	389	155.841731	238.16	320.478269	0.612237
GO:0043687_post-translational_protein_modification	728	1	0.800628	-0.136669	390	156.263562	238.53	320.796438	0.611615
GO:0051252_regulation_of_RNA_metabolic_process	746	1	0.781310	-0.131336	391	157.266890	239.51	321.753110	0.612558
GO:0006996_organelle_organization	764	1	0.762902	-0.126231	392	158.472222	240.68	322.887778	0.613980
GO:0006351_transcription__DNA-dependent	884	1	0.659341	-0.097215	393	162.606526	244.37	326.133474	0.621807
GO:0032774_RNA_biosynthetic_process	887	1	0.657111	-0.096587	394	163.260470	244.95	326.639530	0.621701
GO:0045449_regulation_of_transcription	900	1	0.647619	-0.093917	395	163.674691	245.35	327.025309	0.621139
GO:0006464_protein_modification_process	922	1	0.632166	-0.089574	396	164.374014	246.01	327.645986	0.621237
GO:0043412_biopolymer_modification	960	1	0.607143	-0.082557	397	165.895970	247.3	328.704030	0.622922
GO:0019219_regulation_of_nucleobase__nucleoside__nucleotide_and_nucleic_acid_metabolic_process	1041	1	0.559901	-0.069427	398	168.320866	249.2	330.079134	0.626131
GO:0010556_regulation_of_macromolecule_biosynthetic_process	1055	1	0.552471	-0.067384	399	169.127944	249.88	330.632056	0.626266
GO:0010468_regulation_of_gene_expression	1067	1	0.546258	-0.065681	400	169.682310	250.44	331.197690	0.626100
GO:0006350_transcription	1069	1	0.545236	-0.065401	401	170.113450	250.81	331.506550	0.625461
GO:0044249_cellular_biosynthetic_process	1951	2	0.597496	-0.054304	402	172.153166	252.37	332.586834	0.627786
GO:0009058_biosynthetic_process	1988	2	0.586375	-0.050758	403	172.390264	252.55	332.709736	0.626675
GO:0016070_RNA_metabolic_process	1230	1	0.473868	-0.046400	404	173.034977	253.08	333.125023	0.626436
GO:0006807_nitrogen_compound_metabolic_process	2053	2	0.567810	-0.045033	405	173.469185	253.55	333.630815	0.626049
GO:0060255_regulation_of_macromolecule_metabolic_process	1328	1	0.438898	-0.037629	406	175.664283	255.25	334.835717	0.628695
GO:0044267_cellular_protein_metabolic_process	1382	1	0.421749	-0.033512	407	176.983649	256.26	335.536351	0.629631
GO:0034961_cellular_biopolymer_biosynthetic_process	1448	1	0.402526	-0.029071	408	177.657302	256.74	335.822698	0.629265
GO:0043284_biopolymer_biosynthetic_process	1458	1	0.399765	-0.028450	409	177.966809	256.97	335.973191	0.628289
GO:0044238_primary_metabolic_process	3719	4	0.626897	-0.025908	410	178.691916	257.45	336.208084	0.627927
GO:0044237_cellular_metabolic_process	3753	4	0.621217	-0.024294	411	178.915102	257.6	336.284898	0.626764
GO:0019538_protein_metabolic_process	1569	1	0.371483	-0.022357	412	179.957331	258.34	336.722669	0.627039
GO:0034645_cellular_macromolecule_biosynthetic_process	1600	1	0.364286	-0.020893	413	180.248468	258.54	336.831532	0.626005
GO:0009059_macromolecule_biosynthetic_process	1626	1	0.358461	-0.019736	414	180.537644	258.74	336.942356	0.624976
GO:0010467_gene_expression	1663	1	0.350485	-0.018194	415	180.783252	258.93	337.076748	0.623928
GO:0006139_nucleobase__nucleoside__nucleotide_and_nucleic_acid_metabolic_process	1845	1	0.315912	-0.012133	416	181.375980	259.32	337.264020	0.623365
GO:0008152_metabolic_process	4111	4	0.567120	-0.011788	417	181.503279	259.39	337.276721	0.622038
GO:0034960_cellular_biopolymer_metabolic_process	2820	2	0.413374	-0.009702	418	182.012322	259.73	337.447678	0.621364
GO:0044260_cellular_macromolecule_metabolic_process	2883	2	0.404341	-0.008453	419	182.391904	259.99	337.588096	0.620501
GO:0043283_biopolymer_metabolic_process	3027	2	0.385105	-0.006122	420	182.974916	260.42	337.865084	0.620048
GO:0043170_macromolecule_metabolic_process	3103	2	0.375673	-0.005141	421	183.038837	260.47	337.901163	0.618694
GO:0000718_nucleotide-excision_repair__DNA_damage_removal	21	0	0.000000	-0.000000	464	228.171525	304.65	381.128475	0.656573
GO:0001654_eye_development	21	0	0.000000	-0.000000	464	228.171525	304.65	381.128475	0.656573
GO:0002819_regulation_of_adaptive_immune_response	21	0	0.000000	-0.000000	464	228.171525	304.65	381.128475	0.656573
GO:0002822_regulation_of_adaptive_immune_response_based_on_somatic_recombination_of_immune_receptors_built_from_immunoglobulin_superfamily_domains	21	0	0.000000	-0.000000	464	228.171525	304.65	381.128475	0.656573
GO:0002831_regulation_of_response_to_biotic_stimulus	21	0	0.000000	-0.000000	464	228.171525	304.65	381.128475	0.656573
GO:0006024_glycosaminoglycan_biosynthetic_process	21	0	0.000000	-0.000000	464	228.171525	304.65	381.128475	0.656573
GO:0006040_amino_sugar_metabolic_process	21	0	0.000000	-0.000000	464	228.171525	304.65	381.128475	0.656573
GO:0006073_cellular_glucan_metabolic_process	21	0	0.000000	-0.000000	464	228.171525	304.65	381.128475	0.656573
GO:0006109_regulation_of_carbohydrate_metabolic_process	21	0	0.000000	-0.000000	464	228.171525	304.65	381.128475	0.656573
GO:0006282_regulation_of_DNA_repair	21	0	0.000000	-0.000000	464	228.171525	304.65	381.128475	0.656573
GO:0006284_base-excision_repair	21	0	0.000000	-0.000000	464	228.171525	304.65	381.128475	0.656573
GO:0006402_mRNA_catabolic_process	21	0	0.000000	-0.000000	464	228.171525	304.65	381.128475	0.656573
GO:0006493_protein_amino_acid_O-linked_glycosylation	21	0	0.000000	-0.000000	464	228.171525	304.65	381.128475	0.656573
GO:0006664_glycolipid_metabolic_process	21	0	0.000000	-0.000000	464	228.171525	304.65	381.128475	0.656573
GO:0006775_fat-soluble_vitamin_metabolic_process	21	0	0.000000	-0.000000	464	228.171525	304.65	381.128475	0.656573
GO:0006892_post-Golgi_vesicle-mediated_transport	21	0	0.000000	-0.000000	464	228.171525	304.65	381.128475	0.656573
GO:0006903_vesicle_targeting	21	0	0.000000	-0.000000	464	228.171525	304.65	381.128475	0.656573
GO:0007292_female_gamete_generation	21	0	0.000000	-0.000000	464	228.171525	304.65	381.128475	0.656573
GO:0008156_negative_regulation_of_DNA_replication	21	0	0.000000	-0.000000	464	228.171525	304.65	381.128475	0.656573
GO:0008360_regulation_of_cell_shape	21	0	0.000000	-0.000000	464	228.171525	304.65	381.128475	0.656573
GO:0009199_ribonucleoside_triphosphate_metabolic_process	21	0	0.000000	-0.000000	464	228.171525	304.65	381.128475	0.656573
GO:0010675_regulation_of_cellular_carbohydrate_metabolic_process	21	0	0.000000	-0.000000	464	228.171525	304.65	381.128475	0.656573
GO:0014031_mesenchymal_cell_development	21	0	0.000000	-0.000000	464	228.171525	304.65	381.128475	0.656573
GO:0016338_calcium-independent_cell-cell_adhesion	21	0	0.000000	-0.000000	464	228.171525	304.65	381.128475	0.656573
GO:0030111_regulation_of_Wnt_receptor_signaling_pathway	21	0	0.000000	-0.000000	464	228.171525	304.65	381.128475	0.656573
GO:0030148_sphingolipid_biosynthetic_process	21	0	0.000000	-0.000000	464	228.171525	304.65	381.128475	0.656573
GO:0032768_regulation_of_monooxygenase_activity	21	0	0.000000	-0.000000	464	228.171525	304.65	381.128475	0.656573
GO:0032886_regulation_of_microtubule-based_process	21	0	0.000000	-0.000000	464	228.171525	304.65	381.128475	0.656573
GO:0035295_tube_development	21	0	0.000000	-0.000000	464	228.171525	304.65	381.128475	0.656573
GO:0042398_cellular_amino_acid_derivative_biosynthetic_process	21	0	0.000000	-0.000000	464	228.171525	304.65	381.128475	0.656573
GO:0042439_ethanolamine_and_derivative_metabolic_process	21	0	0.000000	-0.000000	464	228.171525	304.65	381.128475	0.656573
GO:0043523_regulation_of_neuron_apoptosis	21	0	0.000000	-0.000000	464	228.171525	304.65	381.128475	0.656573
GO:0044042_glucan_metabolic_process	21	0	0.000000	-0.000000	464	228.171525	304.65	381.128475	0.656573
GO:0045649_regulation_of_macrophage_differentiation	21	0	0.000000	-0.000000	464	228.171525	304.65	381.128475	0.656573
GO:0046427_positive_regulation_of_JAK-STAT_cascade	21	0	0.000000	-0.000000	464	228.171525	304.65	381.128475	0.656573
GO:0048520_positive_regulation_of_behavior	21	0	0.000000	-0.000000	464	228.171525	304.65	381.128475	0.656573
GO:0048762_mesenchymal_cell_differentiation	21	0	0.000000	-0.000000	464	228.171525	304.65	381.128475	0.656573
GO:0051238_sequestering_of_metal_ion	21	0	0.000000	-0.000000	464	228.171525	304.65	381.128475	0.656573
GO:0051297_centrosome_organization	21	0	0.000000	-0.000000	464	228.171525	304.65	381.128475	0.656573
GO:0055072_iron_ion_homeostasis	21	0	0.000000	-0.000000	464	228.171525	304.65	381.128475	0.656573
GO:0060485_mesenchyme_development	21	0	0.000000	-0.000000	464	228.171525	304.65	381.128475	0.656573
GO:0070167_regulation_of_biomineral_formation	21	0	0.000000	-0.000000	464	228.171525	304.65	381.128475	0.656573
GO:0070507_regulation_of_microtubule_cytoskeleton_organization	21	0	0.000000	-0.000000	464	228.171525	304.65	381.128475	0.656573
GO:0006403_RNA_localization	33	0	0.000000	-0.000000	473	238.729142	314.93	391.130858	0.665814
GO:0009259_ribonucleotide_metabolic_process	33	0	0.000000	-0.000000	473	238.729142	314.93	391.130858	0.665814
GO:0009581_detection_of_external_stimulus	33	0	0.000000	-0.000000	473	238.729142	314.93	391.130858	0.665814
GO:0016458_gene_silencing	33	0	0.000000	-0.000000	473	238.729142	314.93	391.130858	0.665814
GO:0030217_T_cell_differentiation	33	0	0.000000	-0.000000	473	238.729142	314.93	391.130858	0.665814
GO:0042108_positive_regulation_of_cytokine_biosynthetic_process	33	0	0.000000	-0.000000	473	238.729142	314.93	391.130858	0.665814
GO:0043392_negative_regulation_of_DNA_binding	33	0	0.000000	-0.000000	473	238.729142	314.93	391.130858	0.665814
GO:0050870_positive_regulation_of_T_cell_activation	33	0	0.000000	-0.000000	473	238.729142	314.93	391.130858	0.665814
GO:0051341_regulation_of_oxidoreductase_activity	33	0	0.000000	-0.000000	473	238.729142	314.93	391.130858	0.665814
GO:0008150_biological_process	8160	14	1.000000	0.000000	474	256.774960	327.95	399.125040	0.691878
GO:0006396_RNA_processing	306	0	0.000000	0.000000	475	257.307948	328.56	399.812052	0.691705
GO:0045941_positive_regulation_of_transcription	264	0	0.000000	0.000000	476	258.034168	329.09	400.145832	0.691366
GO:0034622_cellular_macromolecular_complex_assembly	186	0	0.000000	0.000000	477	259.617058	330.55	401.482942	0.692977
GO:0000070_mitotic_sister_chromatid_segregation	27	0	0.000000	0.000000	495	281.971247	352.32	422.668753	0.711758
GO:0000245_spliceosome_assembly	27	0	0.000000	0.000000	495	281.971247	352.32	422.668753	0.711758
GO:0003002_regionalization	27	0	0.000000	0.000000	495	281.971247	352.32	422.668753	0.711758
GO:0006690_icosanoid_metabolic_process	27	0	0.000000	0.000000	495	281.971247	352.32	422.668753	0.711758
GO:0006836_neurotransmitter_transport	27	0	0.000000	0.000000	495	281.971247	352.32	422.668753	0.711758
GO:0006909_phagocytosis	27	0	0.000000	0.000000	495	281.971247	352.32	422.668753	0.711758
GO:0007260_tyrosine_phosphorylation_of_STAT_protein	27	0	0.000000	0.000000	495	281.971247	352.32	422.668753	0.711758
GO:0007631_feeding_behavior	27	0	0.000000	0.000000	495	281.971247	352.32	422.668753	0.711758
GO:0008543_fibroblast_growth_factor_receptor_signaling_pathway	27	0	0.000000	0.000000	495	281.971247	352.32	422.668753	0.711758
GO:0019079_viral_genome_replication	27	0	0.000000	0.000000	495	281.971247	352.32	422.668753	0.711758
GO:0031349_positive_regulation_of_defense_response	27	0	0.000000	0.000000	495	281.971247	352.32	422.668753	0.711758
GO:0032200_telomere_organization	27	0	0.000000	0.000000	495	281.971247	352.32	422.668753	0.711758
GO:0043254_regulation_of_protein_complex_assembly	27	0	0.000000	0.000000	495	281.971247	352.32	422.668753	0.711758
GO:0044272_sulfur_compound_biosynthetic_process	27	0	0.000000	0.000000	495	281.971247	352.32	422.668753	0.711758
GO:0050906_detection_of_stimulus_involved_in_sensory_perception	27	0	0.000000	0.000000	495	281.971247	352.32	422.668753	0.711758
GO:0051048_negative_regulation_of_secretion	27	0	0.000000	0.000000	495	281.971247	352.32	422.668753	0.711758
GO:0051092_positive_regulation_of_NF-kappaB_transcription_factor_activity	27	0	0.000000	0.000000	495	281.971247	352.32	422.668753	0.711758
GO:0051607_defense_response_to_virus	27	0	0.000000	0.000000	495	281.971247	352.32	422.668753	0.711758
GO:0009891_positive_regulation_of_biosynthetic_process	359	0	0.000000	0.000000	496	282.626102	352.75	422.873898	0.711190
GO:0003007_heart_morphogenesis	29	0	0.000000	0.000000	506	302.249329	371.79	441.330671	0.734763
GO:0006505_GPI_anchor_metabolic_process	29	0	0.000000	0.000000	506	302.249329	371.79	441.330671	0.734763
GO:0006506_GPI_anchor_biosynthetic_process	29	0	0.000000	0.000000	506	302.249329	371.79	441.330671	0.734763
GO:0030278_regulation_of_ossification	29	0	0.000000	0.000000	506	302.249329	371.79	441.330671	0.734763
GO:0043112_receptor_metabolic_process	29	0	0.000000	0.000000	506	302.249329	371.79	441.330671	0.734763
GO:0043433_negative_regulation_of_transcription_factor_activity	29	0	0.000000	0.000000	506	302.249329	371.79	441.330671	0.734763
GO:0048741_skeletal_muscle_fiber_development	29	0	0.000000	0.000000	506	302.249329	371.79	441.330671	0.734763
GO:0050731_positive_regulation_of_peptidyl-tyrosine_phosphorylation	29	0	0.000000	0.000000	506	302.249329	371.79	441.330671	0.734763
GO:0051648_vesicle_localization	29	0	0.000000	0.000000	506	302.249329	371.79	441.330671	0.734763
GO:0090048_negative_regulation_of_transcription_regulator_activity	29	0	0.000000	0.000000	506	302.249329	371.79	441.330671	0.734763
GO:0031328_positive_regulation_of_cellular_biosynthetic_process	352	0	0.000000	0.000000	507	302.900715	372.22	441.539285	0.734162
GO:0006665_sphingolipid_metabolic_process	44	0	0.000000	0.000000	514	311.176657	380.04	448.903343	0.739377
GO:0006730_one-carbon_metabolic_process	44	0	0.000000	0.000000	514	311.176657	380.04	448.903343	0.739377
GO:0006959_humoral_immune_response	44	0	0.000000	0.000000	514	311.176657	380.04	448.903343	0.739377
GO:0016125_sterol_metabolic_process	44	0	0.000000	0.000000	514	311.176657	380.04	448.903343	0.739377
GO:0050900_leukocyte_migration	44	0	0.000000	0.000000	514	311.176657	380.04	448.903343	0.739377
GO:0051301_cell_division	44	0	0.000000	0.000000	514	311.176657	380.04	448.903343	0.739377
GO:0051321_meiotic_cell_cycle	44	0	0.000000	0.000000	514	311.176657	380.04	448.903343	0.739377
GO:0000079_regulation_of_cyclin-dependent_protein_kinase_activity	48	0	0.000000	0.000000	521	318.798679	387.25	455.701321	0.743282
GO:0008217_regulation_of_blood_pressure	48	0	0.000000	0.000000	521	318.798679	387.25	455.701321	0.743282
GO:0010551_regulation_of_specific_transcription_from_RNA_polymerase_II_promoter	48	0	0.000000	0.000000	521	318.798679	387.25	455.701321	0.743282
GO:0032569_specific_transcription_from_RNA_polymerase_II_promoter	48	0	0.000000	0.000000	521	318.798679	387.25	455.701321	0.743282
GO:0042035_regulation_of_cytokine_biosynthetic_process	48	0	0.000000	0.000000	521	318.798679	387.25	455.701321	0.743282
GO:0042773_ATP_synthesis_coupled_electron_transport	48	0	0.000000	0.000000	521	318.798679	387.25	455.701321	0.743282
GO:0042775_mitochondrial_ATP_synthesis_coupled_electron_transport	48	0	0.000000	0.000000	521	318.798679	387.25	455.701321	0.743282
GO:0002697_regulation_of_immune_effector_process	49	0	0.000000	0.000000	531	329.319229	397.14	464.960771	0.747910
GO:0006275_regulation_of_DNA_replication	49	0	0.000000	0.000000	531	329.319229	397.14	464.960771	0.747910
GO:0006643_membrane_lipid_metabolic_process	49	0	0.000000	0.000000	531	329.319229	397.14	464.960771	0.747910
GO:0009914_hormone_transport	49	0	0.000000	0.000000	531	329.319229	397.14	464.960771	0.747910
GO:0010952_positive_regulation_of_peptidase_activity	49	0	0.000000	0.000000	531	329.319229	397.14	464.960771	0.747910
GO:0018108_peptidyl-tyrosine_phosphorylation	49	0	0.000000	0.000000	531	329.319229	397.14	464.960771	0.747910
GO:0032984_macromolecular_complex_disassembly	49	0	0.000000	0.000000	531	329.319229	397.14	464.960771	0.747910
GO:0043280_positive_regulation_of_caspase_activity	49	0	0.000000	0.000000	531	329.319229	397.14	464.960771	0.747910
GO:0050863_regulation_of_T_cell_activation	49	0	0.000000	0.000000	531	329.319229	397.14	464.960771	0.747910
GO:0050867_positive_regulation_of_cell_activation	49	0	0.000000	0.000000	531	329.319229	397.14	464.960771	0.747910
GO:0010740_positive_regulation_of_protein_kinase_cascade	129	0	0.000000	0.000000	533	332.719666	400.27	467.820334	0.750976
GO:0015672_monovalent_inorganic_cation_transport	129	0	0.000000	0.000000	533	332.719666	400.27	467.820334	0.750976
GO:0000377_RNA_splicing__via_transesterification_reactions_with_bulged_adenosine_as_nucleophile	151	0	0.000000	0.000000	535	334.018363	401.73	469.441637	0.750897
GO:0000398_nuclear_mRNA_splicing__via_spliceosome	151	0	0.000000	0.000000	535	334.018363	401.73	469.441637	0.750897
GO:0031401_positive_regulation_of_protein_modification_process	84	0	0.000000	0.000000	537	336.783522	404.23	471.676478	0.752756
GO:0043123_positive_regulation_of_I-kappaB_kinase_NF-kappaB_cascade	84	0	0.000000	0.000000	537	336.783522	404.23	471.676478	0.752756
GO:0000226_microtubule_cytoskeleton_organization	86	0	0.000000	0.000000	538	337.680805	405.06	472.439195	0.752900
GO:0006417_regulation_of_translation	71	0	0.000000	0.000000	541	343.276225	410.42	477.563775	0.758632
GO:0007050_cell_cycle_arrest	71	0	0.000000	0.000000	541	343.276225	410.42	477.563775	0.758632
GO:0051606_detection_of_stimulus	71	0	0.000000	0.000000	541	343.276225	410.42	477.563775	0.758632
GO:0070727_cellular_macromolecule_localization	229	0	0.000000	0.000000	542	344.002985	411.11	478.217015	0.758506
GO:0010629_negative_regulation_of_gene_expression	289	0	0.000000	0.000000	543	344.755817	411.79	478.824183	0.758361
GO:0006732_coenzyme_metabolic_process	65	0	0.000000	0.000000	549	353.166707	419.66	486.153293	0.764408
GO:0016054_organic_acid_catabolic_process	65	0	0.000000	0.000000	549	353.166707	419.66	486.153293	0.764408
GO:0022415_viral_reproductive_process	65	0	0.000000	0.000000	549	353.166707	419.66	486.153293	0.764408
GO:0046395_carboxylic_acid_catabolic_process	65	0	0.000000	0.000000	549	353.166707	419.66	486.153293	0.764408
GO:0051437_positive_regulation_of_ubiquitin-protein_ligase_activity_during_mitotic_cell_cycle	65	0	0.000000	0.000000	549	353.166707	419.66	486.153293	0.764408
GO:0080135_regulation_of_cellular_response_to_stress	65	0	0.000000	0.000000	549	353.166707	419.66	486.153293	0.764408
GO:0002684_positive_regulation_of_immune_system_process	106	0	0.000000	0.000000	550	354.931093	421.24	487.548907	0.765891
GO:0006605_protein_targeting	145	0	0.000000	0.000000	553	358.147760	424.24	490.332240	0.767161
GO:0007417_central_nervous_system_development	145	0	0.000000	0.000000	553	358.147760	424.24	490.332240	0.767161
GO:0030036_actin_cytoskeleton_organization	145	0	0.000000	0.000000	553	358.147760	424.24	490.332240	0.767161
GO:0006916_anti-apoptosis	155	0	0.000000	0.000000	554	359.915358	425.82	491.724642	0.768628
GO:0000084_S_phase_of_mitotic_cell_cycle	16	0	0.000000	0.000000	610	416.904441	481.65	546.395559	0.789590
GO:0001523_retinoid_metabolic_process	16	0	0.000000	0.000000	610	416.904441	481.65	546.395559	0.789590
GO:0001933_negative_regulation_of_protein_amino_acid_phosphorylation	16	0	0.000000	0.000000	610	416.904441	481.65	546.395559	0.789590
GO:0002695_negative_regulation_of_leukocyte_activation	16	0	0.000000	0.000000	610	416.904441	481.65	546.395559	0.789590
GO:0002699_positive_regulation_of_immune_effector_process	16	0	0.000000	0.000000	610	416.904441	481.65	546.395559	0.789590
GO:0006220_pyrimidine_nucleotide_metabolic_process	16	0	0.000000	0.000000	610	416.904441	481.65	546.395559	0.789590
GO:0006298_mismatch_repair	16	0	0.000000	0.000000	610	416.904441	481.65	546.395559	0.789590
GO:0006471_protein_amino_acid_ADP-ribosylation	16	0	0.000000	0.000000	610	416.904441	481.65	546.395559	0.789590
GO:0006636_unsaturated_fatty_acid_biosynthetic_process	16	0	0.000000	0.000000	610	416.904441	481.65	546.395559	0.789590
GO:0006687_glycosphingolipid_metabolic_process	16	0	0.000000	0.000000	610	416.904441	481.65	546.395559	0.789590
GO:0006695_cholesterol_biosynthetic_process	16	0	0.000000	0.000000	610	416.904441	481.65	546.395559	0.789590
GO:0006721_terpenoid_metabolic_process	16	0	0.000000	0.000000	610	416.904441	481.65	546.395559	0.789590
GO:0006776_vitamin_A_metabolic_process	16	0	0.000000	0.000000	610	416.904441	481.65	546.395559	0.789590
GO:0006805_xenobiotic_metabolic_process	16	0	0.000000	0.000000	610	416.904441	481.65	546.395559	0.789590
GO:0006891_intra-Golgi_vesicle-mediated_transport	16	0	0.000000	0.000000	610	416.904441	481.65	546.395559	0.789590
GO:0006914_autophagy	16	0	0.000000	0.000000	610	416.904441	481.65	546.395559	0.789590
GO:0007006_mitochondrial_membrane_organization	16	0	0.000000	0.000000	610	416.904441	481.65	546.395559	0.789590
GO:0009119_ribonucleoside_metabolic_process	16	0	0.000000	0.000000	610	416.904441	481.65	546.395559	0.789590
GO:0009408_response_to_heat	16	0	0.000000	0.000000	610	416.904441	481.65	546.395559	0.789590
GO:0009595_detection_of_biotic_stimulus	16	0	0.000000	0.000000	610	416.904441	481.65	546.395559	0.789590
GO:0009743_response_to_carbohydrate_stimulus	16	0	0.000000	0.000000	610	416.904441	481.65	546.395559	0.789590
GO:0010553_negative_regulation_of_specific_transcription_from_RNA_polymerase_II_promoter	16	0	0.000000	0.000000	610	416.904441	481.65	546.395559	0.789590
GO:0010676_positive_regulation_of_cellular_carbohydrate_metabolic_process	16	0	0.000000	0.000000	610	416.904441	481.65	546.395559	0.789590
GO:0010743_regulation_of_foam_cell_differentiation	16	0	0.000000	0.000000	610	416.904441	481.65	546.395559	0.789590
GO:0010906_regulation_of_glucose_metabolic_process	16	0	0.000000	0.000000	610	416.904441	481.65	546.395559	0.789590
GO:0010975_regulation_of_neuron_projection_development	16	0	0.000000	0.000000	610	416.904441	481.65	546.395559	0.789590
GO:0014070_response_to_organic_cyclic_substance	16	0	0.000000	0.000000	610	416.904441	481.65	546.395559	0.789590
GO:0015909_long-chain_fatty_acid_transport	16	0	0.000000	0.000000	610	416.904441	481.65	546.395559	0.789590
GO:0016101_diterpenoid_metabolic_process	16	0	0.000000	0.000000	610	416.904441	481.65	546.395559	0.789590
GO:0016254_preassembly_of_GPI_anchor_in_ER_membrane	16	0	0.000000	0.000000	610	416.904441	481.65	546.395559	0.789590
GO:0019319_hexose_biosynthetic_process	16	0	0.000000	0.000000	610	416.904441	481.65	546.395559	0.789590
GO:0030261_chromosome_condensation	16	0	0.000000	0.000000	610	416.904441	481.65	546.395559	0.789590
GO:0031110_regulation_of_microtubule_polymerization_or_depolymerization	16	0	0.000000	0.000000	610	416.904441	481.65	546.395559	0.789590
GO:0032623_interleukin-2_production	16	0	0.000000	0.000000	610	416.904441	481.65	546.395559	0.789590
GO:0032640_tumor_necrosis_factor_production	16	0	0.000000	0.000000	610	416.904441	481.65	546.395559	0.789590
GO:0032649_regulation_of_interferon-gamma_production	16	0	0.000000	0.000000	610	416.904441	481.65	546.395559	0.789590
GO:0032675_regulation_of_interleukin-6_production	16	0	0.000000	0.000000	610	416.904441	481.65	546.395559	0.789590
GO:0032680_regulation_of_tumor_necrosis_factor_production	16	0	0.000000	0.000000	610	416.904441	481.65	546.395559	0.789590
GO:0034381_lipoprotein_particle_clearance	16	0	0.000000	0.000000	610	416.904441	481.65	546.395559	0.789590
GO:0034762_regulation_of_transmembrane_transport	16	0	0.000000	0.000000	610	416.904441	481.65	546.395559	0.789590
GO:0042476_odontogenesis	16	0	0.000000	0.000000	610	416.904441	481.65	546.395559	0.789590
GO:0044275_cellular_carbohydrate_catabolic_process	16	0	0.000000	0.000000	610	416.904441	481.65	546.395559	0.789590
GO:0045667_regulation_of_osteoblast_differentiation	16	0	0.000000	0.000000	610	416.904441	481.65	546.395559	0.789590
GO:0045730_respiratory_burst	16	0	0.000000	0.000000	610	416.904441	481.65	546.395559	0.789590
GO:0045807_positive_regulation_of_endocytosis	16	0	0.000000	0.000000	610	416.904441	481.65	546.395559	0.789590
GO:0045862_positive_regulation_of_proteolysis	16	0	0.000000	0.000000	610	416.904441	481.65	546.395559	0.789590
GO:0045913_positive_regulation_of_carbohydrate_metabolic_process	16	0	0.000000	0.000000	610	416.904441	481.65	546.395559	0.789590
GO:0045930_negative_regulation_of_mitotic_cell_cycle	16	0	0.000000	0.000000	610	416.904441	481.65	546.395559	0.789590
GO:0046545_development_of_primary_female_sexual_characteristics	16	0	0.000000	0.000000	610	416.904441	481.65	546.395559	0.789590
GO:0046660_female_sex_differentiation	16	0	0.000000	0.000000	610	416.904441	481.65	546.395559	0.789590
GO:0048589_developmental_growth	16	0	0.000000	0.000000	610	416.904441	481.65	546.395559	0.789590
GO:0050851_antigen_receptor-mediated_signaling_pathway	16	0	0.000000	0.000000	610	416.904441	481.65	546.395559	0.789590
GO:0050864_regulation_of_B_cell_activation	16	0	0.000000	0.000000	610	416.904441	481.65	546.395559	0.789590
GO:0051146_striated_muscle_cell_differentiation	16	0	0.000000	0.000000	610	416.904441	481.65	546.395559	0.789590
GO:0051181_cofactor_transport	16	0	0.000000	0.000000	610	416.904441	481.65	546.395559	0.789590
GO:0051261_protein_depolymerization	16	0	0.000000	0.000000	610	416.904441	481.65	546.395559	0.789590
GO:0006470_protein_amino_acid_dephosphorylation	77	0	0.000000	0.000000	616	422.541121	486.92	551.298879	0.790455
GO:0009123_nucleoside_monophosphate_metabolic_process	77	0	0.000000	0.000000	616	422.541121	486.92	551.298879	0.790455
GO:0034470_ncRNA_processing	77	0	0.000000	0.000000	616	422.541121	486.92	551.298879	0.790455
GO:0050865_regulation_of_cell_activation	77	0	0.000000	0.000000	616	422.541121	486.92	551.298879	0.790455
GO:0051129_negative_regulation_of_cellular_component_organization	77	0	0.000000	0.000000	616	422.541121	486.92	551.298879	0.790455
GO:0051340_regulation_of_ligase_activity	77	0	0.000000	0.000000	616	422.541121	486.92	551.298879	0.790455
GO:0019941_modification-dependent_protein_catabolic_process	138	0	0.000000	0.000000	618	424.229678	488.56	552.890322	0.790550
GO:0043632_modification-dependent_macromolecule_catabolic_process	138	0	0.000000	0.000000	618	424.229678	488.56	552.890322	0.790550
GO:0043065_positive_regulation_of_apoptosis	243	0	0.000000	0.000000	619	426.565734	490.45	554.334266	0.792326
GO:0009617_response_to_bacterium	53	0	0.000000	0.000000	627	438.008439	501.26	564.511561	0.799458
GO:0016485_protein_processing	53	0	0.000000	0.000000	627	438.008439	501.26	564.511561	0.799458
GO:0022900_electron_transport_chain	53	0	0.000000	0.000000	627	438.008439	501.26	564.511561	0.799458
GO:0030258_lipid_modification	53	0	0.000000	0.000000	627	438.008439	501.26	564.511561	0.799458
GO:0042107_cytokine_metabolic_process	53	0	0.000000	0.000000	627	438.008439	501.26	564.511561	0.799458
GO:0043434_response_to_peptide_hormone_stimulus	53	0	0.000000	0.000000	627	438.008439	501.26	564.511561	0.799458
GO:0045786_negative_regulation_of_cell_cycle	53	0	0.000000	0.000000	627	438.008439	501.26	564.511561	0.799458
GO:0051339_regulation_of_lyase_activity	53	0	0.000000	0.000000	627	438.008439	501.26	564.511561	0.799458
GO:0006364_rRNA_processing	39	0	0.000000	0.000000	637	449.553367	512.57	575.586633	0.804662
GO:0006401_RNA_catabolic_process	39	0	0.000000	0.000000	637	449.553367	512.57	575.586633	0.804662
GO:0006497_protein_amino_acid_lipidation	39	0	0.000000	0.000000	637	449.553367	512.57	575.586633	0.804662
GO:0009310_amine_catabolic_process	39	0	0.000000	0.000000	637	449.553367	512.57	575.586633	0.804662
GO:0009792_embryonic_development_ending_in_birth_or_egg_hatching	39	0	0.000000	0.000000	637	449.553367	512.57	575.586633	0.804662
GO:0032970_regulation_of_actin_filament-based_process	39	0	0.000000	0.000000	637	449.553367	512.57	575.586633	0.804662
GO:0042158_lipoprotein_biosynthetic_process	39	0	0.000000	0.000000	637	449.553367	512.57	575.586633	0.804662
GO:0043009_chordate_embryonic_development	39	0	0.000000	0.000000	637	449.553367	512.57	575.586633	0.804662
GO:0046328_regulation_of_JNK_cascade	39	0	0.000000	0.000000	637	449.553367	512.57	575.586633	0.804662
GO:0051960_regulation_of_nervous_system_development	39	0	0.000000	0.000000	637	449.553367	512.57	575.586633	0.804662
GO:0006917_induction_of_apoptosis	190	0	0.000000	0.000000	638	450.340654	513.33	576.319346	0.804592
GO:0009967_positive_regulation_of_signal_transduction	185	0	0.000000	0.000000	639	451.146805	514.04	576.933195	0.804444
GO:0007049_cell_cycle	494	0	0.000000	0.000000	640	452.545308	515.19	577.834692	0.804984
GO:0010604_positive_regulation_of_macromolecule_metabolic_process	446	0	0.000000	0.000000	641	453.145401	515.56	577.974599	0.804306
GO:0000041_transition_metal_ion_transport	18	0	0.000000	0.000000	677	491.648655	552.9	614.151345	0.816691
GO:0000737_DNA_catabolic_process__endonucleolytic	18	0	0.000000	0.000000	677	491.648655	552.9	614.151345	0.816691
GO:0001818_negative_regulation_of_cytokine_production	18	0	0.000000	0.000000	677	491.648655	552.9	614.151345	0.816691
GO:0002541_activation_of_plasma_proteins_involved_in_acute_inflammatory_response	18	0	0.000000	0.000000	677	491.648655	552.9	614.151345	0.816691
GO:0002700_regulation_of_production_of_molecular_mediator_of_immune_response	18	0	0.000000	0.000000	677	491.648655	552.9	614.151345	0.816691
GO:0003073_regulation_of_systemic_arterial_blood_pressure	18	0	0.000000	0.000000	677	491.648655	552.9	614.151345	0.816691
GO:0006672_ceramide_metabolic_process	18	0	0.000000	0.000000	677	491.648655	552.9	614.151345	0.816691
GO:0007031_peroxisome_organization	18	0	0.000000	0.000000	677	491.648655	552.9	614.151345	0.816691
GO:0007033_vacuole_organization	18	0	0.000000	0.000000	677	491.648655	552.9	614.151345	0.816691
GO:0007041_lysosomal_transport	18	0	0.000000	0.000000	677	491.648655	552.9	614.151345	0.816691
GO:0007602_phototransduction	18	0	0.000000	0.000000	677	491.648655	552.9	614.151345	0.816691
GO:0009636_response_to_toxin	18	0	0.000000	0.000000	677	491.648655	552.9	614.151345	0.816691
GO:0010742_foam_cell_differentiation	18	0	0.000000	0.000000	677	491.648655	552.9	614.151345	0.816691
GO:0010827_regulation_of_glucose_transport	18	0	0.000000	0.000000	677	491.648655	552.9	614.151345	0.816691
GO:0016126_sterol_biosynthetic_process	18	0	0.000000	0.000000	677	491.648655	552.9	614.151345	0.816691
GO:0019218_regulation_of_steroid_metabolic_process	18	0	0.000000	0.000000	677	491.648655	552.9	614.151345	0.816691
GO:0030004_cellular_monovalent_inorganic_cation_homeostasis	18	0	0.000000	0.000000	677	491.648655	552.9	614.151345	0.816691
GO:0030183_B_cell_differentiation	18	0	0.000000	0.000000	677	491.648655	552.9	614.151345	0.816691
GO:0030195_negative_regulation_of_blood_coagulation	18	0	0.000000	0.000000	677	491.648655	552.9	614.151345	0.816691
GO:0030262_apoptotic_nuclear_changes	18	0	0.000000	0.000000	677	491.648655	552.9	614.151345	0.816691
GO:0032319_regulation_of_Rho_GTPase_activity	18	0	0.000000	0.000000	677	491.648655	552.9	614.151345	0.816691
GO:0034599_cellular_response_to_oxidative_stress	18	0	0.000000	0.000000	677	491.648655	552.9	614.151345	0.816691
GO:0040017_positive_regulation_of_locomotion	18	0	0.000000	0.000000	677	491.648655	552.9	614.151345	0.816691
GO:0042177_negative_regulation_of_protein_catabolic_process	18	0	0.000000	0.000000	677	491.648655	552.9	614.151345	0.816691
GO:0043393_regulation_of_protein_binding	18	0	0.000000	0.000000	677	491.648655	552.9	614.151345	0.816691
GO:0045444_fat_cell_differentiation	18	0	0.000000	0.000000	677	491.648655	552.9	614.151345	0.816691
GO:0045639_positive_regulation_of_myeloid_cell_differentiation	18	0	0.000000	0.000000	677	491.648655	552.9	614.151345	0.816691
GO:0045833_negative_regulation_of_lipid_metabolic_process	18	0	0.000000	0.000000	677	491.648655	552.9	614.151345	0.816691
GO:0046034_ATP_metabolic_process	18	0	0.000000	0.000000	677	491.648655	552.9	614.151345	0.816691
GO:0046324_regulation_of_glucose_import	18	0	0.000000	0.000000	677	491.648655	552.9	614.151345	0.816691
GO:0046546_development_of_primary_male_sexual_characteristics	18	0	0.000000	0.000000	677	491.648655	552.9	614.151345	0.816691
GO:0048659_smooth_muscle_cell_proliferation	18	0	0.000000	0.000000	677	491.648655	552.9	614.151345	0.816691
GO:0050715_positive_regulation_of_cytokine_secretion	18	0	0.000000	0.000000	677	491.648655	552.9	614.151345	0.816691
GO:0050905_neuromuscular_process	18	0	0.000000	0.000000	677	491.648655	552.9	614.151345	0.816691
GO:0050921_positive_regulation_of_chemotaxis	18	0	0.000000	0.000000	677	491.648655	552.9	614.151345	0.816691
GO:0060389_pathway-restricted_SMAD_protein_phosphorylation	18	0	0.000000	0.000000	677	491.648655	552.9	614.151345	0.816691
GO:0006171_cAMP_biosynthetic_process	59	0	0.000000	0.000000	682	498.015682	559.14	620.264318	0.819853
GO:0006820_anion_transport	59	0	0.000000	0.000000	682	498.015682	559.14	620.264318	0.819853
GO:0007409_axonogenesis	59	0	0.000000	0.000000	682	498.015682	559.14	620.264318	0.819853
GO:0043281_regulation_of_caspase_activity	59	0	0.000000	0.000000	682	498.015682	559.14	620.264318	0.819853
GO:0051604_protein_maturation	59	0	0.000000	0.000000	682	498.015682	559.14	620.264318	0.819853
GO:0022402_cell_cycle_process	370	0	0.000000	0.000000	683	498.696426	559.69	620.683574	0.819458
GO:0022414_reproductive_process	365	0	0.000000	0.000000	684	500.031114	560.85	621.668886	0.819956
GO:0002520_immune_system_development	147	0	0.000000	0.000000	685	501.831099	562.36	622.888901	0.820964
GO:0006511_ubiquitin-dependent_protein_catabolic_process	136	0	0.000000	0.000000	687	503.416852	563.86	624.303148	0.820757
GO:0048699_generation_of_neurons	136	0	0.000000	0.000000	687	503.416852	563.86	624.303148	0.820757
GO:0000050_urea_cycle	3	0									
GO:0000089_mitotic_metaphase	3	0									
GO:0000097_sulfur_amino_acid_biosynthetic_process	3	0									
GO:0000266_mitochondrial_fission	3	0									
GO:0000281_cytokinesis_after_mitosis	3	0									
GO:0000394_RNA_splicing__via_endonucleolytic_cleavage_and_ligation	3	0									
GO:0000463_maturation_of_LSU-rRNA_from_tricistronic_rRNA_transcript_(SSU-rRNA__5.8S_rRNA__LSU-rRNA)	3	0									
GO:0000470_maturation_of_LSU-rRNA	3	0									
GO:0000491_small_nucleolar_ribonucleoprotein_complex_assembly	3	0									
GO:0000492_box_C_D_snoRNP_assembly	3	0									
GO:0001302_replicative_cell_aging	3	0									
GO:0001510_RNA_methylation	3	0									
GO:0001569_patterning_of_blood_vessels	3	0									
GO:0001573_ganglioside_metabolic_process	3	0									
GO:0001659_temperature_homeostasis	3	0									
GO:0001755_neural_crest_cell_migration	3	0									
GO:0001773_myeloid_dendritic_cell_activation	3	0									
GO:0001881_receptor_recycling	3	0									
GO:0001895_retina_homeostasis	3	0									
GO:0001916_positive_regulation_of_T_cell_mediated_cytotoxicity	3	0									
GO:0001919_regulation_of_receptor_recycling	3	0									
GO:0001945_lymph_vessel_development	3	0									
GO:0001946_lymphangiogenesis	3	0									
GO:0002002_regulation_of_angiotensin_levels_in_blood	3	0									
GO:0002029_desensitization_of_G-protein_coupled_receptor_protein_signaling_pathway	3	0									
GO:0002062_chondrocyte_differentiation	3	0									
GO:0002076_osteoblast_development	3	0									
GO:0002230_positive_regulation_of_defense_response_to_virus_by_host	3	0									
GO:0002244_hemopoietic_progenitor_cell_differentiation	3	0									
GO:0002246_healing_during_inflammatory_response	3	0									
GO:0002262_myeloid_cell_homeostasis	3	0									
GO:0002444_myeloid_leukocyte_mediated_immunity	3	0									
GO:0002446_neutrophil_mediated_immunity	3	0									
GO:0002792_negative_regulation_of_peptide_secretion	3	0									
GO:0002825_regulation_of_T-helper_1_type_immune_response	3	0									
GO:0002828_regulation_of_T-helper_2_type_immune_response	3	0									
GO:0002903_negative_regulation_of_B_cell_apoptosis	3	0									
GO:0002921_negative_regulation_of_humoral_immune_response	3	0									
GO:0003084_positive_regulation_of_systemic_arterial_blood_pressure	3	0									
GO:0005980_glycogen_catabolic_process	3	0									
GO:0005984_disaccharide_metabolic_process	3	0									
GO:0006002_fructose_6-phosphate_metabolic_process	3	0									
GO:0006003_fructose_2_6-bisphosphate_metabolic_process	3	0									
GO:0006043_glucosamine_catabolic_process	3	0									
GO:0006071_glycerol_metabolic_process	3	0									
GO:0006102_isocitrate_metabolic_process	3	0									
GO:0006104_succinyl-CoA_metabolic_process	3	0									
GO:0006108_malate_metabolic_process	3	0									
GO:0006123_mitochondrial_electron_transport__cytochrome_c_to_oxygen	3	0									
GO:0006152_purine_nucleoside_catabolic_process	3	0									
GO:0006167_AMP_biosynthetic_process	3	0									
GO:0006182_cGMP_biosynthetic_process	3	0									
GO:0006269_DNA_replication__synthesis_of_RNA_primer	3	0									
GO:0006273_lagging_strand_elongation	3	0									
GO:0006288_base-excision_repair__DNA_ligation	3	0									
GO:0006295_nucleotide-excision_repair__DNA_incision__3'-to_lesion	3	0									
GO:0006296_nucleotide-excision_repair__DNA_incision__5'-to_lesion	3	0									
GO:0006384_transcription_initiation_from_RNA_polymerase_III_promoter	3	0									
GO:0006388_tRNA_splicing__via_endonucleolytic_cleavage_and_ligation	3	0									
GO:0006467_protein_thiol-disulfide_exchange	3	0									
GO:0006546_glycine_catabolic_process	3	0									
GO:0006558_L-phenylalanine_metabolic_process	3	0									
GO:0006559_L-phenylalanine_catabolic_process	3	0									
GO:0006560_proline_metabolic_process	3	0									
GO:0006565_L-serine_catabolic_process	3	0									
GO:0006568_tryptophan_metabolic_process	3	0									
GO:0006573_valine_metabolic_process	3	0									
GO:0006590_thyroid_hormone_generation	3	0									
GO:0006596_polyamine_biosynthetic_process	3	0									
GO:0006621_protein_retention_in_ER_lumen	3	0									
GO:0006654_phosphatidic_acid_biosynthetic_process	3	0									
GO:0006658_phosphatidylserine_metabolic_process	3	0									
GO:0006663_platelet_activating_factor_biosynthetic_process	3	0									
GO:0006678_glucosylceramide_metabolic_process	3	0									
GO:0006686_sphingomyelin_biosynthetic_process	3	0									
GO:0006701_progesterone_biosynthetic_process	3	0									
GO:0006704_glucocorticoid_biosynthetic_process	3	0									
GO:0006705_mineralocorticoid_biosynthetic_process	3	0									
GO:0006729_tetrahydrobiopterin_biosynthetic_process	3	0									
GO:0006777_Mo-molybdopterin_cofactor_biosynthetic_process	3	0									
GO:0006787_porphyrin_catabolic_process	3	0									
GO:0006829_zinc_ion_transport	3	0									
GO:0006853_carnitine_shuttle	3	0									
GO:0006863_purine_transport	3	0									
GO:0006882_cellular_zinc_ion_homeostasis	3	0									
GO:0006910_phagocytosis__recognition	3	0									
GO:0006922_cleavage_of_lamin	3	0									
GO:0006923_cleavage_of_cytoskeletal_proteins_during_apoptosis	3	0									
GO:0006927_transformed_cell_apoptosis	3	0									
GO:0007007_inner_mitochondrial_membrane_organization	3	0									
GO:0007035_vacuolar_acidification	3	0									
GO:0007175_negative_regulation_of_epidermal_growth_factor_receptor_activity	3	0									
GO:0007181_transforming_growth_factor_beta_receptor_complex_assembly	3	0									
GO:0007199_G-protein_signaling__coupled_to_cGMP_nucleotide_second_messenger	3	0									
GO:0007207_activation_of_phospholipase_C_activity_by_muscarinic_acetylcholine_receptor_signaling_pathway	3	0									
GO:0007252_I-kappaB_phosphorylation	3	0									
GO:0007339_binding_of_sperm_to_zona_pellucida	3	0									
GO:0007352_zygotic_determination_of_dorsal_ventral_axis	3	0									
GO:0007439_ectodermal_gut_development	3	0									
GO:0007500_mesodermal_cell_fate_determination	3	0									
GO:0007512_adult_heart_development	3	0									
GO:0008053_mitochondrial_fusion	3	0									
GO:0008291_acetylcholine_metabolic_process	3	0									
GO:0008334_histone_mRNA_metabolic_process	3	0									
GO:0008617_guanosine_metabolic_process	3	0									
GO:0008628_induction_of_apoptosis_by_hormones	3	0									
GO:0008631_induction_of_apoptosis_by_oxidative_stress	3	0									
GO:0009070_serine_family_amino_acid_biosynthetic_process	3	0									
GO:0009125_nucleoside_monophosphate_catabolic_process	3	0									
GO:0009132_nucleoside_diphosphate_metabolic_process	3	0									
GO:0009155_purine_deoxyribonucleotide_catabolic_process	3	0									
GO:0009163_nucleoside_biosynthetic_process	3	0									
GO:0009185_ribonucleoside_diphosphate_metabolic_process	3	0									
GO:0009226_nucleotide-sugar_biosynthetic_process	3	0									
GO:0009301_snRNA_transcription	3	0									
GO:0009620_response_to_fungus	3	0									
GO:0009791_post-embryonic_development	3	0									
GO:0010002_cardioblast_differentiation	3	0									
GO:0010039_response_to_iron_ion	3	0									
GO:0010332_response_to_gamma_radiation	3	0									
GO:0010457_centriole-centriole_cohesion	3	0									
GO:0010560_positive_regulation_of_glycoprotein_biosynthetic_process	3	0									
GO:0010572_positive_regulation_of_platelet_activation	3	0									
GO:0010656_negative_regulation_of_muscle_cell_apoptosis	3	0									
GO:0010661_positive_regulation_of_muscle_cell_apoptosis	3	0									
GO:0010677_negative_regulation_of_cellular_carbohydrate_metabolic_process	3	0									
GO:0010713_negative_regulation_of_collagen_metabolic_process	3	0									
GO:0010800_positive_regulation_of_peptidyl-threonine_phosphorylation	3	0									
GO:0010824_regulation_of_centrosome_duplication	3	0									
GO:0010834_telomere_maintenance_via_telomere_shortening	3	0									
GO:0010847_regulation_of_chromatin_assembly	3	0									
GO:0010880_regulation_of_release_of_sequestered_calcium_ion_into_cytosol_by_sarcoplasmic_reticulum	3	0									
GO:0010890_positive_regulation_of_sequestering_of_triglyceride	3	0									
GO:0010894_negative_regulation_of_steroid_biosynthetic_process	3	0									
GO:0010903_negative_regulation_of_very-low-density_lipoprotein_particle_remodeling	3	0									
GO:0010922_positive_regulation_of_phosphatase_activity	3	0									
GO:0010939_regulation_of_necrotic_cell_death	3	0									
GO:0010940_positive_regulation_of_necrotic_cell_death	3	0									
GO:0010955_negative_regulation_of_protein_maturation_by_peptide_bond_cleavage	3	0									
GO:0010956_negative_regulation_of_calcidiol_1-monooxygenase_activity	3	0									
GO:0014805_smooth_muscle_adaptation	3	0									
GO:0014808_release_of_sequestered_calcium_ion_into_cytosol_by_sarcoplasmic_reticulum	3	0									
GO:0014912_negative_regulation_of_smooth_muscle_cell_migration	3	0									
GO:0015014_heparan_sulfate_proteoglycan_biosynthetic_process__polysaccharide_chain_biosynthetic_process	3	0									
GO:0015015_heparan_sulfate_proteoglycan_biosynthetic_process__enzymatic_modification	3	0									
GO:0015670_carbon_dioxide_transport	3	0									
GO:0015721_bile_acid_and_bile_salt_transport	3	0									
GO:0015802_basic_amino_acid_transport	3	0									
GO:0015811_L-cystine_transport	3	0									
GO:0015840_urea_transport	3	0									
GO:0015889_cobalamin_transport	3	0									
GO:0015917_aminophospholipid_transport	3	0									
GO:0016056_rhodopsin_mediated_signaling_pathway	3	0									
GO:0016081_synaptic_vesicle_docking_during_exocytosis	3	0									
GO:0016137_glycoside_metabolic_process	3	0									
GO:0016139_glycoside_catabolic_process	3	0									
GO:0016553_base_conversion_or_substitution_editing	3	0									
GO:0016572_histone_phosphorylation	3	0									
GO:0016576_histone_dephosphorylation	3	0									
GO:0016577_histone_demethylation	3	0									
GO:0016584_nucleosome_positioning	3	0									
GO:0018076_N-terminal_peptidyl-lysine_acetylation	3	0									
GO:0018094_protein_polyglycylation	3	0									
GO:0018103_protein_amino_acid_C-linked_glycosylation	3	0									
GO:0018211_peptidyl-tryptophan_modification	3	0									
GO:0018242_protein_amino_acid_O-linked_glycosylation_via_serine	3	0									
GO:0018243_protein_amino_acid_O-linked_glycosylation_via_threonine	3	0									
GO:0018317_protein_amino_acid_C-linked_glycosylation_via_tryptophan	3	0									
GO:0018343_protein_farnesylation	3	0									
GO:0018344_protein_geranylgeranylation	3	0									
GO:0018348_protein_amino_acid_geranylgeranylation	3	0									
GO:0018394_peptidyl-lysine_acetylation	3	0									
GO:0018406_protein_amino_acid_C-linked_glycosylation_via_2'-alpha-mannosyl-L-tryptophan	3	0									
GO:0019063_virion_penetration_into_host_cell	3	0									
GO:0019067_viral_assembly__maturation__egress__and_release	3	0									
GO:0019276_UDP-N-acetylgalactosamine_metabolic_process	3	0									
GO:0019377_glycolipid_catabolic_process	3	0									
GO:0019627_urea_metabolic_process	3	0									
GO:0019720_Mo-molybdopterin_cofactor_metabolic_process	3	0									
GO:0019794_nonprotein_amino_acid_metabolic_process	3	0									
GO:0019859_thymine_metabolic_process	3	0									
GO:0021516_dorsal_spinal_cord_development	3	0									
GO:0021543_pallium_development	3	0									
GO:0021575_hindbrain_morphogenesis	3	0									
GO:0021885_forebrain_cell_migration	3	0									
GO:0021952_central_nervous_system_projection_neuron_axonogenesis	3	0									
GO:0021955_central_nervous_system_neuron_axonogenesis	3	0									
GO:0021983_pituitary_gland_development	3	0									
GO:0021987_cerebral_cortex_development	3	0									
GO:0022029_telencephalon_cell_migration	3	0									
GO:0022401_adaptation_of_signaling_pathway	3	0									
GO:0022601_menstrual_cycle_phase	3	0									
GO:0022617_extracellular_matrix_disassembly	3	0									
GO:0030091_protein_repair	3	0									
GO:0030157_pancreatic_juice_secretion	3	0									
GO:0030241_muscle_thick_filament_assembly	3	0									
GO:0030263_apoptotic_chromosome_condensation	3	0									
GO:0030277_maintenance_of_gastrointestinal_epithelium	3	0									
GO:0030309_poly-N-acetyllactosamine_metabolic_process	3	0									
GO:0030325_adrenal_gland_development	3	0									
GO:0030388_fructose_1_6-bisphosphate_metabolic_process	3	0									
GO:0030422_RNA_interference__production_of_siRNA	3	0									
GO:0030423_RNA_interference__targeting_of_mRNA_for_destruction	3	0									
GO:0030449_regulation_of_complement_activation	3	0									
GO:0030502_negative_regulation_of_bone_mineralization	3	0									
GO:0030643_cellular_phosphate_ion_homeostasis	3	0									
GO:0030656_regulation_of_vitamin_metabolic_process	3	0									
GO:0030800_negative_regulation_of_cyclic_nucleotide_metabolic_process	3	0									
GO:0030803_negative_regulation_of_cyclic_nucleotide_biosynthetic_process	3	0									
GO:0030809_negative_regulation_of_nucleotide_biosynthetic_process	3	0									
GO:0030823_regulation_of_cGMP_metabolic_process	3	0									
GO:0030826_regulation_of_cGMP_biosynthetic_process	3	0									
GO:0030850_prostate_gland_development	3	0									
GO:0030852_regulation_of_granulocyte_differentiation	3	0									
GO:0030853_negative_regulation_of_granulocyte_differentiation	3	0									
GO:0030947_regulation_of_vascular_endothelial_growth_factor_receptor_signaling_pathway	3	0									
GO:0031033_myosin_filament_assembly_or_disassembly	3	0									
GO:0031034_myosin_filament_assembly	3	0									
GO:0031054_pre-microRNA_processing	3	0									
GO:0031055_chromatin_remodeling_at_centromere	3	0									
GO:0031060_regulation_of_histone_methylation	3	0									
GO:0031102_neuron_projection_regeneration	3	0									
GO:0031103_axon_regeneration	3	0									
GO:0031445_regulation_of_heterochromatin_formation	3	0									
GO:0031579_membrane_raft_organization	3	0									
GO:0031648_protein_destabilization	3	0									
GO:0031657_regulation_of_cyclin-dependent_protein_kinase_activity_during_G1_S	3	0									
GO:0031659_positive_regulation_of_cyclin-dependent_protein_kinase_activity_during_G1_S	3	0									
GO:0031935_regulation_of_chromatin_silencing	3	0									
GO:0031953_negative_regulation_of_protein_amino_acid_autophosphorylation	3	0									
GO:0032007_negative_regulation_of_TOR_signaling_pathway	3	0									
GO:0032042_mitochondrial_DNA_metabolic_process	3	0									
GO:0032097_positive_regulation_of_response_to_food	3	0									
GO:0032100_positive_regulation_of_appetite	3	0									
GO:0032105_negative_regulation_of_response_to_extracellular_stimulus	3	0									
GO:0032108_negative_regulation_of_response_to_nutrient_levels	3	0									
GO:0032203_telomere_formation_via_telomerase	3	0									
GO:0032206_positive_regulation_of_telomere_maintenance	3	0									
GO:0032232_negative_regulation_of_actin_filament_bundle_formation	3	0									
GO:0032234_regulation_of_calcium_ion_transport_via_store-operated_calcium_channel_activity	3	0									
GO:0032278_positive_regulation_of_gonadotropin_secretion	3	0									
GO:0032324_molybdopterin_cofactor_biosynthetic_process	3	0									
GO:0032342_aldosterone_biosynthetic_process	3	0									
GO:0032352_positive_regulation_of_hormone_metabolic_process	3	0									
GO:0032415_regulation_of_sodium:hydrogen_antiporter_activity	3	0									
GO:0032469_endoplasmic_reticulum_calcium_ion_homeostasis	3	0									
GO:0032494_response_to_peptidoglycan	3	0									
GO:0032497_detection_of_lipopolysaccharide	3	0									
GO:0032509_endosome_transport_via_multivesicular_body_sorting_pathway	3	0									
GO:0032515_negative_regulation_of_phosphoprotein_phosphatase_activity	3	0									
GO:0032568_general_transcription_from_RNA_polymerase_II_promoter	3	0									
GO:0032604_granulocyte_macrophage_colony-stimulating_factor_production	3	0									
GO:0032616_interleukin-13_production	3	0									
GO:0032641_lymphotoxin_A_production	3	0									
GO:0032651_regulation_of_interleukin-1_beta_production	3	0									
GO:0032695_negative_regulation_of_interleukin-12_production	3	0									
GO:0032717_negative_regulation_of_interleukin-8_production	3	0									
GO:0032729_positive_regulation_of_interferon-gamma_production	3	0									
GO:0032735_positive_regulation_of_interleukin-12_production	3	0									
GO:0032757_positive_regulation_of_interleukin-8_production	3	0									
GO:0032760_positive_regulation_of_tumor_necrosis_factor_production	3	0									
GO:0032855_positive_regulation_of_Rac_GTPase_activity	3	0									
GO:0032872_regulation_of_stress-activated_MAPK_cascade	3	0									
GO:0032874_positive_regulation_of_stress-activated_MAPK_cascade	3	0									
GO:0032905_transforming_growth_factor-beta1_production	3	0									
GO:0032908_regulation_of_transforming_growth_factor-beta1_production	3	0									
GO:0032922_circadian_regulation_of_gene_expression	3	0									
GO:0032927_positive_regulation_of_activin_receptor_signaling_pathway	3	0									
GO:0033015_tetrapyrrole_catabolic_process	3	0									
GO:0033081_regulation_of_T_cell_differentiation_in_the_thymus	3	0									
GO:0033143_regulation_of_steroid_hormone_receptor_signaling_pathway	3	0									
GO:0033151_V(D)J_recombination	3	0									
GO:0033198_response_to_ATP	3	0									
GO:0033555_multicellular_organismal_response_to_stress	3	0									
GO:0033865_nucleoside_bisphosphate_metabolic_process	3	0									
GO:0034067_protein_localization_in_Golgi_apparatus	3	0									
GO:0034086_maintenance_of_sister_chromatid_cohesion	3	0									
GO:0034088_maintenance_of_mitotic_sister_chromatid_cohesion	3	0									
GO:0034393_positive_regulation_of_smooth_muscle_cell_apoptosis	3	0									
GO:0034442_regulation_of_lipoprotein_oxidation	3	0									
GO:0034443_negative_regulation_of_lipoprotein_oxidation	3	0									
GO:0034453_microtubule_anchoring	3	0									
GO:0034505_tooth_mineralization	3	0									
GO:0034629_cellular_protein_complex_localization	3	0									
GO:0034653_retinoic_acid_catabolic_process	3	0									
GO:0034661_ncRNA_catabolic_process	3	0									
GO:0034776_response_to_histamine	3	0									
GO:0035019_somatic_stem_cell_maintenance	3	0									
GO:0035020_regulation_of_Rac_protein_signal_transduction	3	0									
GO:0035024_negative_regulation_of_Rho_protein_signal_transduction	3	0									
GO:0035036_sperm-egg_recognition	3	0									
GO:0035067_negative_regulation_of_histone_acetylation	3	0									
GO:0035081_induction_of_programmed_cell_death_by_hormones	3	0									
GO:0035092_sperm_chromatin_condensation	3	0									
GO:0035115_embryonic_forelimb_morphogenesis	3	0									
GO:0035136_forelimb_morphogenesis	3	0									
GO:0035246_peptidyl-arginine_N-methylation	3	0									
GO:0035268_protein_amino_acid_mannosylation	3	0									
GO:0035269_protein_amino_acid_O-linked_mannosylation	3	0									
GO:0035306_positive_regulation_of_dephosphorylation	3	0									
GO:0035307_positive_regulation_of_protein_amino_acid_dephosphorylation	3	0									
GO:0035315_hair_cell_differentiation	3	0									
GO:0040001_establishment_of_mitotic_spindle_localization	3	0									
GO:0042053_regulation_of_dopamine_metabolic_process	3	0									
GO:0042059_negative_regulation_of_epidermal_growth_factor_receptor_signaling_pathway	3	0									
GO:0042069_regulation_of_catecholamine_metabolic_process	3	0									
GO:0042090_interleukin-12_biosynthetic_process	3	0									
GO:0042109_lymphotoxin_A_biosynthetic_process	3	0									
GO:0042160_lipoprotein_modification	3	0									
GO:0042161_lipoprotein_oxidation	3	0									
GO:0042246_tissue_regeneration	3	0									
GO:0042253_granulocyte_macrophage_colony-stimulating_factor_biosynthetic_process	3	0									
GO:0042271_susceptibility_to_natural_killer_cell_mediated_cytotoxicity	3	0									
GO:0042368_vitamin_D_biosynthetic_process	3	0									
GO:0042416_dopamine_biosynthetic_process	3	0									
GO:0042451_purine_nucleoside_biosynthetic_process	3	0									
GO:0042455_ribonucleoside_biosynthetic_process	3	0									
GO:0042574_retinal_metabolic_process	3	0									
GO:0042753_positive_regulation_of_circadian_rhythm	3	0									
GO:0042762_regulation_of_sulfur_metabolic_process	3	0									
GO:0042886_amide_transport	3	0									
GO:0042940_D-amino_acid_transport	3	0									
GO:0042953_lipoprotein_transport	3	0									
GO:0042977_activation_of_JAK2_kinase_activity	3	0									
GO:0042983_amyloid_precursor_protein_biosynthetic_process	3	0									
GO:0042984_regulation_of_amyloid_precursor_protein_biosynthetic_process	3	0									
GO:0043001_Golgi_to_plasma_membrane_protein_transport	3	0									
GO:0043089_positive_regulation_of_Cdc42_GTPase_activity	3	0									
GO:0043090_amino_acid_import	3	0									
GO:0043092_L-amino_acid_import	3	0									
GO:0043248_proteasome_assembly	3	0									
GO:0043288_apocarotenoid_metabolic_process	3	0									
GO:0043368_positive_T_cell_selection	3	0									
GO:0043461_proton-transporting_ATP_synthase_complex_assembly	3	0									
GO:0043489_RNA_stabilization	3	0									
GO:0043570_maintenance_of_DNA_repeat_elements	3	0									
GO:0043604_amide_biosynthetic_process	3	0									
GO:0043618_regulation_of_transcription_from_RNA_polymerase_II_promoter_in_response_to_stress	3	0									
GO:0043620_regulation_of_transcription_in_response_to_stress	3	0									
GO:0043902_positive_regulation_of_multi-organism_process	3	0									
GO:0044003_modification_by_symbiont_of_host_morphology_or_physiology	3	0									
GO:0044240_multicellular_organismal_lipid_catabolic_process	3	0									
GO:0044252_negative_regulation_of_multicellular_organismal_metabolic_process	3	0									
GO:0045007_depurination	3	0									
GO:0045010_actin_nucleation	3	0									
GO:0045061_thymic_T_cell_selection	3	0									
GO:0045063_T-helper_1_cell_differentiation	3	0									
GO:0045064_T-helper_2_cell_differentiation	3	0									
GO:0045070_positive_regulation_of_viral_genome_replication	3	0									
GO:0045075_regulation_of_interleukin-12_biosynthetic_process	3	0									
GO:0045079_negative_regulation_of_chemokine_biosynthetic_process	3	0									
GO:0045080_positive_regulation_of_chemokine_biosynthetic_process	3	0									
GO:0045112_integrin_biosynthetic_process	3	0									
GO:0045409_negative_regulation_of_interleukin-6_biosynthetic_process	3	0									
GO:0045410_positive_regulation_of_interleukin-6_biosynthetic_process	3	0									
GO:0045541_negative_regulation_of_cholesterol_biosynthetic_process	3	0									
GO:0045577_regulation_of_B_cell_differentiation	3	0									
GO:0045581_negative_regulation_of_T_cell_differentiation	3	0									
GO:0045625_regulation_of_T-helper_1_cell_differentiation	3	0									
GO:0045628_regulation_of_T-helper_2_cell_differentiation	3	0									
GO:0045662_negative_regulation_of_myoblast_differentiation	3	0									
GO:0045663_positive_regulation_of_myoblast_differentiation	3	0									
GO:0045665_negative_regulation_of_neuron_differentiation	3	0									
GO:0045715_negative_regulation_of_low-density_lipoprotein_receptor_biosynthetic_process	3	0									
GO:0045717_negative_regulation_of_fatty_acid_biosynthetic_process	3	0									
GO:0045779_negative_regulation_of_bone_resorption	3	0									
GO:0045817_positive_regulation_of_transcription_from_RNA_polymerase_II_promoter__global	3	0									
GO:0045822_negative_regulation_of_heart_contraction	3	0									
GO:0045830_positive_regulation_of_isotype_switching	3	0									
GO:0045898_regulation_of_transcriptional_preinitiation_complex_assembly	3	0									
GO:0045911_positive_regulation_of_DNA_recombination	3	0									
GO:0045912_negative_regulation_of_carbohydrate_metabolic_process	3	0									
GO:0045916_negative_regulation_of_complement_activation	3	0									
GO:0045939_negative_regulation_of_steroid_metabolic_process	3	0									
GO:0045988_negative_regulation_of_striated_muscle_contraction	3	0									
GO:0045990_regulation_of_transcription_by_carbon_catabolites	3	0									
GO:0045995_regulation_of_embryonic_development	3	0									
GO:0046015_regulation_of_transcription_by_glucose	3	0									
GO:0046068_cGMP_metabolic_process	3	0									
GO:0046129_purine_ribonucleoside_biosynthetic_process	3	0									
GO:0046130_purine_ribonucleoside_catabolic_process	3	0									
GO:0046146_tetrahydrobiopterin_metabolic_process	3	0									
GO:0046348_amino_sugar_catabolic_process	3	0									
GO:0046605_regulation_of_centrosome_cycle	3	0									
GO:0046628_positive_regulation_of_insulin_receptor_signaling_pathway	3	0									
GO:0046653_tetrahydrofolate_metabolic_process	3	0									
GO:0046676_negative_regulation_of_insulin_secretion	3	0									
GO:0046688_response_to_copper_ion	3	0									
GO:0046813_virion_attachment__binding_of_host_cell_surface_receptor	3	0									
GO:0046825_regulation_of_protein_export_from_nucleus	3	0									
GO:0046881_positive_regulation_of_follicle-stimulating_hormone_secretion	3	0									
GO:0046886_positive_regulation_of_hormone_biosynthetic_process	3	0									
GO:0048048_embryonic_eye_morphogenesis	3	0									
GO:0048251_elastic_fiber_assembly	3	0									
GO:0048255_mRNA_stabilization	3	0									
GO:0048268_clathrin_coat_assembly	3	0									
GO:0048521_negative_regulation_of_behavior	3	0									
GO:0048538_thymus_development	3	0									
GO:0048548_regulation_of_pinocytosis	3	0									
GO:0048567_ectodermal_gut_morphogenesis	3	0									
GO:0048701_embryonic_cranial_skeleton_morphogenesis	3	0									
GO:0048739_cardiac_muscle_fiber_development	3	0									
GO:0048814_regulation_of_dendrite_morphogenesis	3	0									
GO:0048861_leukemia_inhibitory_factor_signaling_pathway	3	0									
GO:0050434_positive_regulation_of_viral_transcription	3	0									
GO:0050435_beta-amyloid_metabolic_process	3	0									
GO:0050665_hydrogen_peroxide_biosynthetic_process	3	0									
GO:0050686_negative_regulation_of_mRNA_processing	3	0									
GO:0050806_positive_regulation_of_synaptic_transmission	3	0									
GO:0050856_regulation_of_T_cell_receptor_signaling_pathway	3	0									
GO:0050873_brown_fat_cell_differentiation	3	0									
GO:0051001_negative_regulation_of_nitric-oxide_synthase_activity	3	0									
GO:0051084_'de_novo'_posttranslational_protein_folding	3	0									
GO:0051153_regulation_of_striated_muscle_cell_differentiation	3	0									
GO:0051299_centrosome_separation	3	0									
GO:0051305_chromosome_movement_towards_spindle_pole	3	0									
GO:0051324_prophase	3	0									
GO:0051382_kinetochore_assembly	3	0									
GO:0051489_regulation_of_filopodium_assembly	3	0									
GO:0051491_positive_regulation_of_filopodium_assembly	3	0									
GO:0051497_negative_regulation_of_stress_fiber_formation	3	0									
GO:0051567_histone_H3-K9_methylation	3	0									
GO:0051569_regulation_of_histone_H3-K4_methylation	3	0									
GO:0051712_positive_regulation_of_killing_of_cells_of_another_organism	3	0									
GO:0051825_adhesion_to_other_organism_during_symbiotic_interaction	3	0									
GO:0051851_modification_by_host_of_symbiont_morphology_or_physiology	3	0									
GO:0051856_adhesion_to_symbiont	3	0									
GO:0051877_pigment_granule_aggregation_in_cell_center	3	0									
GO:0051882_mitochondrial_depolarization	3	0									
GO:0051918_negative_regulation_of_fibrinolysis	3	0									
GO:0051925_regulation_of_calcium_ion_transport_via_voltage-gated_calcium_channel_activity	3	0									
GO:0051938_L-glutamate_import	3	0									
GO:0051966_regulation_of_synaptic_transmission__glutamatergic	3	0									
GO:0051970_negative_regulation_of_transmission_of_nerve_impulse	3	0									
GO:0051973_positive_regulation_of_telomerase_activity	3	0									
GO:0051983_regulation_of_chromosome_segregation	3	0									
GO:0055062_phosphate_ion_homeostasis	3	0									
GO:0055069_zinc_ion_homeostasis	3	0									
GO:0055078_sodium_ion_homeostasis	3	0									
GO:0055094_response_to_lipoprotein_stimulus	3	0									
GO:0060017_parathyroid_gland_development	3	0									
GO:0060023_soft_palate_development	3	0									
GO:0060084_synaptic_transmission_involved_in_micturition	3	0									
GO:0060119_inner_ear_receptor_cell_development	3	0									
GO:0060134_prepulse_inhibition	3	0									
GO:0060158_activation_of_phospholipase_C_activity_by_dopamine_receptor_signaling_pathway	3	0									
GO:0060177_regulation_of_angiotensin_metabolic_process	3	0									
GO:0060267_positive_regulation_of_respiratory_burst	3	0									
GO:0060317_cardiac_epithelial_to_mesenchymal_transition	3	0									
GO:0060333_interferon-gamma-mediated_signaling_pathway	3	0									
GO:0060334_regulation_of_interferon-gamma-mediated_signaling_pathway	3	0									
GO:0060343_trabecula_formation	3	0									
GO:0060347_heart_trabecula_formation	3	0									
GO:0060394_negative_regulation_of_pathway-restricted_SMAD_protein_phosphorylation	3	0									
GO:0060559_positive_regulation_of_calcidiol_1-monooxygenase_activity	3	0									
GO:0070050_neuron_maintenance	3	0									
GO:0070141_response_to_UV-A	3	0									
GO:0070168_negative_regulation_of_biomineral_formation	3	0									
GO:0070207_protein_homotrimerization	3	0									
GO:0070229_negative_regulation_of_lymphocyte_apoptosis	3	0									
GO:0070231_T_cell_apoptosis	3	0									
GO:0070272_proton-transporting_ATP_synthase_complex_biogenesis	3	0									
GO:0070561_vitamin_D_receptor_signaling_pathway	3	0									
GO:0070634_transepithelial_ammonium_transport	3	0									
GO:0070777_D-aspartate_transport	3	0									
GO:0070779_D-aspartate_import	3	0									
GO:0045892_negative_regulation_of_transcription__DNA-dependent	175	0	0.000000	0.000000	688	505.693878	565.88	626.066122	0.822500
GO:0000387_spliceosomal_snRNP_biogenesis	28	0	0.000000	0.000000	711	533.489070	592.63	651.770930	0.833516
GO:0000819_sister_chromatid_segregation	28	0	0.000000	0.000000	711	533.489070	592.63	651.770930	0.833516
GO:0002440_production_of_molecular_mediator_of_immune_response	28	0	0.000000	0.000000	711	533.489070	592.63	651.770930	0.833516
GO:0006304_DNA_modification	28	0	0.000000	0.000000	711	533.489070	592.63	651.770930	0.833516
GO:0006405_RNA_export_from_nucleus	28	0	0.000000	0.000000	711	533.489070	592.63	651.770930	0.833516
GO:0007156_homophilic_cell_adhesion	28	0	0.000000	0.000000	711	533.489070	592.63	651.770930	0.833516
GO:0007281_germ_cell_development	28	0	0.000000	0.000000	711	533.489070	592.63	651.770930	0.833516
GO:0007411_axon_guidance	28	0	0.000000	0.000000	711	533.489070	592.63	651.770930	0.833516
GO:0009062_fatty_acid_catabolic_process	28	0	0.000000	0.000000	711	533.489070	592.63	651.770930	0.833516
GO:0009593_detection_of_chemical_stimulus	28	0	0.000000	0.000000	711	533.489070	592.63	651.770930	0.833516
GO:0009895_negative_regulation_of_catabolic_process	28	0	0.000000	0.000000	711	533.489070	592.63	651.770930	0.833516
GO:0010563_negative_regulation_of_phosphorus_metabolic_process	28	0	0.000000	0.000000	711	533.489070	592.63	651.770930	0.833516
GO:0016055_Wnt_receptor_signaling_pathway	28	0	0.000000	0.000000	711	533.489070	592.63	651.770930	0.833516
GO:0031214_biomineral_formation	28	0	0.000000	0.000000	711	533.489070	592.63	651.770930	0.833516
GO:0033044_regulation_of_chromosome_organization	28	0	0.000000	0.000000	711	533.489070	592.63	651.770930	0.833516
GO:0042306_regulation_of_protein_import_into_nucleus	28	0	0.000000	0.000000	711	533.489070	592.63	651.770930	0.833516
GO:0045664_regulation_of_neuron_differentiation	28	0	0.000000	0.000000	711	533.489070	592.63	651.770930	0.833516
GO:0045834_positive_regulation_of_lipid_metabolic_process	28	0	0.000000	0.000000	711	533.489070	592.63	651.770930	0.833516
GO:0045936_negative_regulation_of_phosphate_metabolic_process	28	0	0.000000	0.000000	711	533.489070	592.63	651.770930	0.833516
GO:0051349_positive_regulation_of_lyase_activity	28	0	0.000000	0.000000	711	533.489070	592.63	651.770930	0.833516
GO:0051650_establishment_of_vesicle_localization	28	0	0.000000	0.000000	711	533.489070	592.63	651.770930	0.833516
GO:0070662_mast_cell_proliferation	28	0	0.000000	0.000000	711	533.489070	592.63	651.770930	0.833516
GO:0070666_regulation_of_mast_cell_proliferation	28	0	0.000000	0.000000	711	533.489070	592.63	651.770930	0.833516
GO:0019935_cyclic-nucleotide-mediated_signaling	82	0	0.000000	0.000000	714	538.494622	597.12	655.745378	0.836303
GO:0045087_innate_immune_response	82	0	0.000000	0.000000	714	538.494622	597.12	655.745378	0.836303
GO:0048193_Golgi_vesicle_transport	82	0	0.000000	0.000000	714	538.494622	597.12	655.745378	0.836303
GO:0007605_sensory_perception_of_sound	54	0	0.000000	0.000000	716	540.435952	598.94	657.444048	0.836508
GO:0050954_sensory_perception_of_mechanical_stimulus	54	0	0.000000	0.000000	716	540.435952	598.94	657.444048	0.836508
GO:0009101_glycoprotein_biosynthetic_process	109	0	0.000000	0.000000	719	543.066885	601.44	659.813115	0.836495
GO:0009790_embryonic_development	109	0	0.000000	0.000000	719	543.066885	601.44	659.813115	0.836495
GO:0010817_regulation_of_hormone_levels	109	0	0.000000	0.000000	719	543.066885	601.44	659.813115	0.836495
GO:0018193_peptidyl-amino_acid_modification	117	0	0.000000	0.000000	720	543.958087	602.29	660.621913	0.836514
GO:0051254_positive_regulation_of_RNA_metabolic_process	213	0	0.000000	0.000000	722	546.326425	604.24	662.153575	0.836898
GO:0051726_regulation_of_cell_cycle	213	0	0.000000	0.000000	722	546.326425	604.24	662.153575	0.836898
GO:0001655_urogenital_system_development	23	0	0.000000	0.000000	742	571.886717	628.85	685.813283	0.847507
GO:0001906_cell_killing	23	0	0.000000	0.000000	742	571.886717	628.85	685.813283	0.847507
GO:0006023_aminoglycan_biosynthetic_process	23	0	0.000000	0.000000	742	571.886717	628.85	685.813283	0.847507
GO:0007190_activation_of_adenylate_cyclase_activity	23	0	0.000000	0.000000	742	571.886717	628.85	685.813283	0.847507
GO:0007218_neuropeptide_signaling_pathway	23	0	0.000000	0.000000	742	571.886717	628.85	685.813283	0.847507
GO:0007623_circadian_rhythm	23	0	0.000000	0.000000	742	571.886717	628.85	685.813283	0.847507
GO:0016579_protein_deubiquitination	23	0	0.000000	0.000000	742	571.886717	628.85	685.813283	0.847507
GO:0018130_heterocycle_biosynthetic_process	23	0	0.000000	0.000000	742	571.886717	628.85	685.813283	0.847507
GO:0030166_proteoglycan_biosynthetic_process	23	0	0.000000	0.000000	742	571.886717	628.85	685.813283	0.847507
GO:0033344_cholesterol_efflux	23	0	0.000000	0.000000	742	571.886717	628.85	685.813283	0.847507
GO:0034637_cellular_carbohydrate_biosynthetic_process	23	0	0.000000	0.000000	742	571.886717	628.85	685.813283	0.847507
GO:0043473_pigmentation	23	0	0.000000	0.000000	742	571.886717	628.85	685.813283	0.847507
GO:0045740_positive_regulation_of_DNA_replication	23	0	0.000000	0.000000	742	571.886717	628.85	685.813283	0.847507
GO:0046467_membrane_lipid_biosynthetic_process	23	0	0.000000	0.000000	742	571.886717	628.85	685.813283	0.847507
GO:0048871_multicellular_organismal_homeostasis	23	0	0.000000	0.000000	742	571.886717	628.85	685.813283	0.847507
GO:0050671_positive_regulation_of_lymphocyte_proliferation	23	0	0.000000	0.000000	742	571.886717	628.85	685.813283	0.847507
GO:0050707_regulation_of_cytokine_secretion	23	0	0.000000	0.000000	742	571.886717	628.85	685.813283	0.847507
GO:0051262_protein_tetramerization	23	0	0.000000	0.000000	742	571.886717	628.85	685.813283	0.847507
GO:0051353_positive_regulation_of_oxidoreductase_activity	23	0	0.000000	0.000000	742	571.886717	628.85	685.813283	0.847507
GO:0070668_positive_regulation_of_mast_cell_proliferation	23	0	0.000000	0.000000	742	571.886717	628.85	685.813283	0.847507
GO:0015849_organic_acid_transport	80	0	0.000000	0.000000	744	574.521767	631.29	688.058233	0.848508
GO:0031175_neuron_projection_development	80	0	0.000000	0.000000	744	574.521767	631.29	688.058233	0.848508
GO:0000002_mitochondrial_genome_maintenance	6	0	0.000000	0.000000	960	793.499213	848.89	904.280787	0.884260
GO:0000076_DNA_replication_checkpoint	6	0	0.000000	0.000000	960	793.499213	848.89	904.280787	0.884260
GO:0000381_regulation_of_alternative_nuclear_mRNA_splicing__via_spliceosome	6	0	0.000000	0.000000	960	793.499213	848.89	904.280787	0.884260
GO:0001656_metanephros_development	6	0	0.000000	0.000000	960	793.499213	848.89	904.280787	0.884260
GO:0001838_embryonic_epithelial_tube_formation	6	0	0.000000	0.000000	960	793.499213	848.89	904.280787	0.884260
GO:0001841_neural_tube_formation	6	0	0.000000	0.000000	960	793.499213	848.89	904.280787	0.884260
GO:0001843_neural_tube_closure	6	0	0.000000	0.000000	960	793.499213	848.89	904.280787	0.884260
GO:0001893_maternal_placenta_development	6	0	0.000000	0.000000	960	793.499213	848.89	904.280787	0.884260
GO:0001913_T_cell_mediated_cytotoxicity	6	0	0.000000	0.000000	960	793.499213	848.89	904.280787	0.884260
GO:0001942_hair_follicle_development	6	0	0.000000	0.000000	960	793.499213	848.89	904.280787	0.884260
GO:0001947_heart_looping	6	0	0.000000	0.000000	960	793.499213	848.89	904.280787	0.884260
GO:0002221_pattern_recognition_receptor_signaling_pathway	6	0	0.000000	0.000000	960	793.499213	848.89	904.280787	0.884260
GO:0002224_toll-like_receptor_signaling_pathway	6	0	0.000000	0.000000	960	793.499213	848.89	904.280787	0.884260
GO:0002260_lymphocyte_homeostasis	6	0	0.000000	0.000000	960	793.499213	848.89	904.280787	0.884260
GO:0002420_natural_killer_cell_mediated_cytotoxicity_directed_against_tumor_cell_target	6	0	0.000000	0.000000	960	793.499213	848.89	904.280787	0.884260
GO:0002423_natural_killer_cell_mediated_immune_response_to_tumor_cell	6	0	0.000000	0.000000	960	793.499213	848.89	904.280787	0.884260
GO:0002712_regulation_of_B_cell_mediated_immunity	6	0	0.000000	0.000000	960	793.499213	848.89	904.280787	0.884260
GO:0002855_regulation_of_natural_killer_cell_mediated_immune_response_to_tumor_cell	6	0	0.000000	0.000000	960	793.499213	848.89	904.280787	0.884260
GO:0002857_positive_regulation_of_natural_killer_cell_mediated_immune_response_to_tumor_cell	6	0	0.000000	0.000000	960	793.499213	848.89	904.280787	0.884260
GO:0002858_regulation_of_natural_killer_cell_mediated_cytotoxicity_directed_against_tumor_cell_target	6	0	0.000000	0.000000	960	793.499213	848.89	904.280787	0.884260
GO:0002860_positive_regulation_of_natural_killer_cell_mediated_cytotoxicity_directed_against_tumor_cell_target	6	0	0.000000	0.000000	960	793.499213	848.89	904.280787	0.884260
GO:0002889_regulation_of_immunoglobulin_mediated_immune_response	6	0	0.000000	0.000000	960	793.499213	848.89	904.280787	0.884260
GO:0006020_inositol_metabolic_process	6	0	0.000000	0.000000	960	793.499213	848.89	904.280787	0.884260
GO:0006144_purine_base_metabolic_process	6	0	0.000000	0.000000	960	793.499213	848.89	904.280787	0.884260
GO:0006283_transcription-coupled_nucleotide-excision_repair	6	0	0.000000	0.000000	960	793.499213	848.89	904.280787	0.884260
GO:0006337_nucleosome_disassembly	6	0	0.000000	0.000000	960	793.499213	848.89	904.280787	0.884260
GO:0006390_transcription_from_mitochondrial_promoter	6	0	0.000000	0.000000	960	793.499213	848.89	904.280787	0.884260
GO:0006458_'de_novo'_protein_folding	6	0	0.000000	0.000000	960	793.499213	848.89	904.280787	0.884260
GO:0006477_protein_amino_acid_sulfation	6	0	0.000000	0.000000	960	793.499213	848.89	904.280787	0.884260
GO:0006527_arginine_catabolic_process	6	0	0.000000	0.000000	960	793.499213	848.89	904.280787	0.884260
GO:0006700_C21-steroid_hormone_biosynthetic_process	6	0	0.000000	0.000000	960	793.499213	848.89	904.280787	0.884260
GO:0006739_NADP_metabolic_process	6	0	0.000000	0.000000	960	793.499213	848.89	904.280787	0.884260
GO:0006826_iron_ion_transport	6	0	0.000000	0.000000	960	793.499213	848.89	904.280787	0.884260
GO:0006878_cellular_copper_ion_homeostasis	6	0	0.000000	0.000000	960	793.499213	848.89	904.280787	0.884260
GO:0006893_Golgi_to_plasma_membrane_transport	6	0	0.000000	0.000000	960	793.499213	848.89	904.280787	0.884260
GO:0006906_vesicle_fusion	6	0	0.000000	0.000000	960	793.499213	848.89	904.280787	0.884260
GO:0006911_phagocytosis__engulfment	6	0	0.000000	0.000000	960	793.499213	848.89	904.280787	0.884260
GO:0006929_substrate-bound_cell_migration	6	0	0.000000	0.000000	960	793.499213	848.89	904.280787	0.884260
GO:0006978_DNA_damage_response__signal_transduction_by_p53_class_mediator_resulting_in_transcription_of_p21_class_mediator	6	0	0.000000	0.000000	960	793.499213	848.89	904.280787	0.884260
GO:0006983_ER_overload_response	6	0	0.000000	0.000000	960	793.499213	848.89	904.280787	0.884260
GO:0007158_neuron_adhesion	6	0	0.000000	0.000000	960	793.499213	848.89	904.280787	0.884260
GO:0007185_transmembrane_receptor_protein_tyrosine_phosphatase_signaling_pathway	6	0	0.000000	0.000000	960	793.499213	848.89	904.280787	0.884260
GO:0007189_activation_of_adenylate_cyclase_activity_by_G-protein_signaling_pathway	6	0	0.000000	0.000000	960	793.499213	848.89	904.280787	0.884260
GO:0007212_dopamine_receptor_signaling_pathway	6	0	0.000000	0.000000	960	793.499213	848.89	904.280787	0.884260
GO:0007217_tachykinin_receptor_signaling_pathway	6	0	0.000000	0.000000	960	793.499213	848.89	904.280787	0.884260
GO:0007224_smoothened_signaling_pathway	6	0	0.000000	0.000000	960	793.499213	848.89	904.280787	0.884260
GO:0007340_acrosome_reaction	6	0	0.000000	0.000000	960	793.499213	848.89	904.280787	0.884260
GO:0007530_sex_determination	6	0	0.000000	0.000000	960	793.499213	848.89	904.280787	0.884260
GO:0007613_memory	6	0	0.000000	0.000000	960	793.499213	848.89	904.280787	0.884260
GO:0007618_mating	6	0	0.000000	0.000000	960	793.499213	848.89	904.280787	0.884260
GO:0007622_rhythmic_behavior	6	0	0.000000	0.000000	960	793.499213	848.89	904.280787	0.884260
GO:0008343_adult_feeding_behavior	6	0	0.000000	0.000000	960	793.499213	848.89	904.280787	0.884260
GO:0009071_serine_family_amino_acid_catabolic_process	6	0	0.000000	0.000000	960	793.499213	848.89	904.280787	0.884260
GO:0009164_nucleoside_catabolic_process	6	0	0.000000	0.000000	960	793.499213	848.89	904.280787	0.884260
GO:0009312_oligosaccharide_biosynthetic_process	6	0	0.000000	0.000000	960	793.499213	848.89	904.280787	0.884260
GO:0009994_oocyte_differentiation	6	0	0.000000	0.000000	960	793.499213	848.89	904.280787	0.884260
GO:0010149_senescence	6	0	0.000000	0.000000	960	793.499213	848.89	904.280787	0.884260
GO:0010573_vascular_endothelial_growth_factor_production	6	0	0.000000	0.000000	960	793.499213	848.89	904.280787	0.884260
GO:0010574_regulation_of_vascular_endothelial_growth_factor_production	6	0	0.000000	0.000000	960	793.499213	848.89	904.280787	0.884260
GO:0010578_regulation_of_adenylate_cyclase_activity_involved_in_G-protein_signaling	6	0	0.000000	0.000000	960	793.499213	848.89	904.280787	0.884260
GO:0010579_positive_regulation_of_adenylate_cyclase_activity_by_G-protein_signaling_pathway	6	0	0.000000	0.000000	960	793.499213	848.89	904.280787	0.884260
GO:0010611_regulation_of_cardiac_muscle_hypertrophy	6	0	0.000000	0.000000	960	793.499213	848.89	904.280787	0.884260
GO:0010612_regulation_of_cardiac_muscle_adaptation	6	0	0.000000	0.000000	960	793.499213	848.89	904.280787	0.884260
GO:0010657_muscle_cell_apoptosis	6	0	0.000000	0.000000	960	793.499213	848.89	904.280787	0.884260
GO:0010660_regulation_of_muscle_cell_apoptosis	6	0	0.000000	0.000000	960	793.499213	848.89	904.280787	0.884260
GO:0010718_positive_regulation_of_epithelial_to_mesenchymal_transition	6	0	0.000000	0.000000	960	793.499213	848.89	904.280787	0.884260
GO:0010770_positive_regulation_of_cell_morphogenesis_involved_in_differentiation	6	0	0.000000	0.000000	960	793.499213	848.89	904.280787	0.884260
GO:0010875_positive_regulation_of_cholesterol_efflux	6	0	0.000000	0.000000	960	793.499213	848.89	904.280787	0.884260
GO:0010887_negative_regulation_of_cholesterol_storage	6	0	0.000000	0.000000	960	793.499213	848.89	904.280787	0.884260
GO:0010896_regulation_of_triglyceride_catabolic_process	6	0	0.000000	0.000000	960	793.499213	848.89	904.280787	0.884260
GO:0014020_primary_neural_tube_formation	6	0	0.000000	0.000000	960	793.499213	848.89	904.280787	0.884260
GO:0014743_regulation_of_muscle_hypertrophy	6	0	0.000000	0.000000	960	793.499213	848.89	904.280787	0.884260
GO:0014855_striated_muscle_cell_proliferation	6	0	0.000000	0.000000	960	793.499213	848.89	904.280787	0.884260
GO:0014887_cardiac_muscle_adaptation	6	0	0.000000	0.000000	960	793.499213	848.89	904.280787	0.884260
GO:0014888_striated_muscle_adaptation	6	0	0.000000	0.000000	960	793.499213	848.89	904.280787	0.884260
GO:0014897_striated_muscle_hypertrophy	6	0	0.000000	0.000000	960	793.499213	848.89	904.280787	0.884260
GO:0014898_cardiac_muscle_hypertrophy	6	0	0.000000	0.000000	960	793.499213	848.89	904.280787	0.884260
GO:0015671_oxygen_transport	6	0	0.000000	0.000000	960	793.499213	848.89	904.280787	0.884260
GO:0015810_aspartate_transport	6	0	0.000000	0.000000	960	793.499213	848.89	904.280787	0.884260
GO:0015850_organic_alcohol_transport	6	0	0.000000	0.000000	960	793.499213	848.89	904.280787	0.884260
GO:0017156_calcium_ion-dependent_exocytosis	6	0	0.000000	0.000000	960	793.499213	848.89	904.280787	0.884260
GO:0019062_virion_attachment_to_host_cell_surface_receptor	6	0	0.000000	0.000000	960	793.499213	848.89	904.280787	0.884260
GO:0019080_viral_genome_expression	6	0	0.000000	0.000000	960	793.499213	848.89	904.280787	0.884260
GO:0019083_viral_transcription	6	0	0.000000	0.000000	960	793.499213	848.89	904.280787	0.884260
GO:0019827_stem_cell_maintenance	6	0	0.000000	0.000000	960	793.499213	848.89	904.280787	0.884260
GO:0019883_antigen_processing_and_presentation_of_endogenous_antigen	6	0	0.000000	0.000000	960	793.499213	848.89	904.280787	0.884260
GO:0021537_telencephalon_development	6	0	0.000000	0.000000	960	793.499213	848.89	904.280787	0.884260
GO:0021953_central_nervous_system_neuron_differentiation	6	0	0.000000	0.000000	960	793.499213	848.89	904.280787	0.884260
GO:0021954_central_nervous_system_neuron_development	6	0	0.000000	0.000000	960	793.499213	848.89	904.280787	0.884260
GO:0022404_molting_cycle_process	6	0	0.000000	0.000000	960	793.499213	848.89	904.280787	0.884260
GO:0022405_hair_cycle_process	6	0	0.000000	0.000000	960	793.499213	848.89	904.280787	0.884260
GO:0022408_negative_regulation_of_cell-cell_adhesion	6	0	0.000000	0.000000	960	793.499213	848.89	904.280787	0.884260
GO:0022409_positive_regulation_of_cell-cell_adhesion	6	0	0.000000	0.000000	960	793.499213	848.89	904.280787	0.884260
GO:0030032_lamellipodium_assembly	6	0	0.000000	0.000000	960	793.499213	848.89	904.280787	0.884260
GO:0030147_natriuresis	6	0	0.000000	0.000000	960	793.499213	848.89	904.280787	0.884260
GO:0030224_monocyte_differentiation	6	0	0.000000	0.000000	960	793.499213	848.89	904.280787	0.884260
GO:0030299_intestinal_cholesterol_absorption	6	0	0.000000	0.000000	960	793.499213	848.89	904.280787	0.884260
GO:0030801_positive_regulation_of_cyclic_nucleotide_metabolic_process	6	0	0.000000	0.000000	960	793.499213	848.89	904.280787	0.884260
GO:0030804_positive_regulation_of_cyclic_nucleotide_biosynthetic_process	6	0	0.000000	0.000000	960	793.499213	848.89	904.280787	0.884260
GO:0030810_positive_regulation_of_nucleotide_biosynthetic_process	6	0	0.000000	0.000000	960	793.499213	848.89	904.280787	0.884260
GO:0030835_negative_regulation_of_actin_filament_depolymerization	6	0	0.000000	0.000000	960	793.499213	848.89	904.280787	0.884260
GO:0030837_negative_regulation_of_actin_filament_polymerization	6	0	0.000000	0.000000	960	793.499213	848.89	904.280787	0.884260
GO:0031099_regeneration	6	0	0.000000	0.000000	960	793.499213	848.89	904.280787	0.884260
GO:0031268_pseudopodium_organization	6	0	0.000000	0.000000	960	793.499213	848.89	904.280787	0.884260
GO:0031269_pseudopodium_assembly	6	0	0.000000	0.000000	960	793.499213	848.89	904.280787	0.884260
GO:0031272_regulation_of_pseudopodium_assembly	6	0	0.000000	0.000000	960	793.499213	848.89	904.280787	0.884260
GO:0031274_positive_regulation_of_pseudopodium_assembly	6	0	0.000000	0.000000	960	793.499213	848.89	904.280787	0.884260
GO:0031958_corticosteroid_receptor_signaling_pathway	6	0	0.000000	0.000000	960	793.499213	848.89	904.280787	0.884260
GO:0032297_negative_regulation_of_DNA_replication_initiation	6	0	0.000000	0.000000	960	793.499213	848.89	904.280787	0.884260
GO:0032372_negative_regulation_of_sterol_transport	6	0	0.000000	0.000000	960	793.499213	848.89	904.280787	0.884260
GO:0032375_negative_regulation_of_cholesterol_transport	6	0	0.000000	0.000000	960	793.499213	848.89	904.280787	0.884260
GO:0032402_melanosome_transport	6	0	0.000000	0.000000	960	793.499213	848.89	904.280787	0.884260
GO:0032411_positive_regulation_of_transporter_activity	6	0	0.000000	0.000000	960	793.499213	848.89	904.280787	0.884260
GO:0032434_regulation_of_proteasomal_ubiquitin-dependent_protein_catabolic_process	6	0	0.000000	0.000000	960	793.499213	848.89	904.280787	0.884260
GO:0032890_regulation_of_organic_acid_transport	6	0	0.000000	0.000000	960	793.499213	848.89	904.280787	0.884260
GO:0032945_negative_regulation_of_mononuclear_cell_proliferation	6	0	0.000000	0.000000	960	793.499213	848.89	904.280787	0.884260
GO:0032986_protein-DNA_complex_disassembly	6	0	0.000000	0.000000	960	793.499213	848.89	904.280787	0.884260
GO:0033158_regulation_of_protein_import_into_nucleus__translocation	6	0	0.000000	0.000000	960	793.499213	848.89	904.280787	0.884260
GO:0033238_regulation_of_cellular_amine_metabolic_process	6	0	0.000000	0.000000	960	793.499213	848.89	904.280787	0.884260
GO:0033363_secretory_granule_organization	6	0	0.000000	0.000000	960	793.499213	848.89	904.280787	0.884260
GO:0033683_nucleotide-excision_repair__DNA_incision	6	0	0.000000	0.000000	960	793.499213	848.89	904.280787	0.884260
GO:0034405_response_to_fluid_shear_stress	6	0	0.000000	0.000000	960	793.499213	848.89	904.280787	0.884260
GO:0034446_substrate_adhesion-dependent_cell_spreading	6	0	0.000000	0.000000	960	793.499213	848.89	904.280787	0.884260
GO:0034447_very-low-density_lipoprotein_particle_clearance	6	0	0.000000	0.000000	960	793.499213	848.89	904.280787	0.884260
GO:0034502_protein_localization_to_chromosome	6	0	0.000000	0.000000	960	793.499213	848.89	904.280787	0.884260
GO:0034508_centromere_complex_assembly	6	0	0.000000	0.000000	960	793.499213	848.89	904.280787	0.884260
GO:0035148_tube_lumen_formation	6	0	0.000000	0.000000	960	793.499213	848.89	904.280787	0.884260
GO:0042092_T-helper_2_type_immune_response	6	0	0.000000	0.000000	960	793.499213	848.89	904.280787	0.884260
GO:0042119_neutrophil_activation	6	0	0.000000	0.000000	960	793.499213	848.89	904.280787	0.884260
GO:0042255_ribosome_assembly	6	0	0.000000	0.000000	960	793.499213	848.89	904.280787	0.884260
GO:0042273_ribosomal_large_subunit_biogenesis	6	0	0.000000	0.000000	960	793.499213	848.89	904.280787	0.884260
GO:0042303_molting_cycle	6	0	0.000000	0.000000	960	793.499213	848.89	904.280787	0.884260
GO:0042346_positive_regulation_of_NF-kappaB_import_into_nucleus	6	0	0.000000	0.000000	960	793.499213	848.89	904.280787	0.884260
GO:0042402_biogenic_amine_catabolic_process	6	0	0.000000	0.000000	960	793.499213	848.89	904.280787	0.884260
GO:0042447_hormone_catabolic_process	6	0	0.000000	0.000000	960	793.499213	848.89	904.280787	0.884260
GO:0042559_pteridine_and_derivative_biosynthetic_process	6	0	0.000000	0.000000	960	793.499213	848.89	904.280787	0.884260
GO:0042633_hair_cycle	6	0	0.000000	0.000000	960	793.499213	848.89	904.280787	0.884260
GO:0042772_DNA_damage_response__signal_transduction_resulting_in_transcription	6	0	0.000000	0.000000	960	793.499213	848.89	904.280787	0.884260
GO:0042921_glucocorticoid_receptor_signaling_pathway	6	0	0.000000	0.000000	960	793.499213	848.89	904.280787	0.884260
GO:0043206_fibril_organization	6	0	0.000000	0.000000	960	793.499213	848.89	904.280787	0.884260
GO:0043370_regulation_of_CD4-positive__alpha_beta_T_cell_differentiation	6	0	0.000000	0.000000	960	793.499213	848.89	904.280787	0.884260
GO:0043502_regulation_of_muscle_adaptation	6	0	0.000000	0.000000	960	793.499213	848.89	904.280787	0.884260
GO:0043525_positive_regulation_of_neuron_apoptosis	6	0	0.000000	0.000000	960	793.499213	848.89	904.280787	0.884260
GO:0043536_positive_regulation_of_blood_vessel_endothelial_cell_migration	6	0	0.000000	0.000000	960	793.499213	848.89	904.280787	0.884260
GO:0043666_regulation_of_phosphoprotein_phosphatase_activity	6	0	0.000000	0.000000	960	793.499213	848.89	904.280787	0.884260
GO:0043981_histone_H4-K5_acetylation	6	0	0.000000	0.000000	960	793.499213	848.89	904.280787	0.884260
GO:0043982_histone_H4-K8_acetylation	6	0	0.000000	0.000000	960	793.499213	848.89	904.280787	0.884260
GO:0043983_histone_H4-K12_acetylation	6	0	0.000000	0.000000	960	793.499213	848.89	904.280787	0.884260
GO:0043984_histone_H4-K16_acetylation	6	0	0.000000	0.000000	960	793.499213	848.89	904.280787	0.884260
GO:0045073_regulation_of_chemokine_biosynthetic_process	6	0	0.000000	0.000000	960	793.499213	848.89	904.280787	0.884260
GO:0045090_retroviral_genome_replication	6	0	0.000000	0.000000	960	793.499213	848.89	904.280787	0.884260
GO:0045116_protein_neddylation	6	0	0.000000	0.000000	960	793.499213	848.89	904.280787	0.884260
GO:0045540_regulation_of_cholesterol_biosynthetic_process	6	0	0.000000	0.000000	960	793.499213	848.89	904.280787	0.884260
GO:0045604_regulation_of_epidermal_cell_differentiation	6	0	0.000000	0.000000	960	793.499213	848.89	904.280787	0.884260
GO:0045616_regulation_of_keratinocyte_differentiation	6	0	0.000000	0.000000	960	793.499213	848.89	904.280787	0.884260
GO:0045622_regulation_of_T-helper_cell_differentiation	6	0	0.000000	0.000000	960	793.499213	848.89	904.280787	0.884260
GO:0045661_regulation_of_myoblast_differentiation	6	0	0.000000	0.000000	960	793.499213	848.89	904.280787	0.884260
GO:0045671_negative_regulation_of_osteoclast_differentiation	6	0	0.000000	0.000000	960	793.499213	848.89	904.280787	0.884260
GO:0045684_positive_regulation_of_epidermis_development	6	0	0.000000	0.000000	960	793.499213	848.89	904.280787	0.884260
GO:0045723_positive_regulation_of_fatty_acid_biosynthetic_process	6	0	0.000000	0.000000	960	793.499213	848.89	904.280787	0.884260
GO:0045737_positive_regulation_of_cyclin-dependent_protein_kinase_activity	6	0	0.000000	0.000000	960	793.499213	848.89	904.280787	0.884260
GO:0045823_positive_regulation_of_heart_contraction	6	0	0.000000	0.000000	960	793.499213	848.89	904.280787	0.884260
GO:0045885_positive_regulation_of_survival_gene_product_expression	6	0	0.000000	0.000000	960	793.499213	848.89	904.280787	0.884260
GO:0045931_positive_regulation_of_mitotic_cell_cycle	6	0	0.000000	0.000000	960	793.499213	848.89	904.280787	0.884260
GO:0045932_negative_regulation_of_muscle_contraction	6	0	0.000000	0.000000	960	793.499213	848.89	904.280787	0.884260
GO:0045981_positive_regulation_of_nucleotide_metabolic_process	6	0	0.000000	0.000000	960	793.499213	848.89	904.280787	0.884260
GO:0046006_regulation_of_activated_T_cell_proliferation	6	0	0.000000	0.000000	960	793.499213	848.89	904.280787	0.884260
GO:0046520_sphingoid_biosynthetic_process	6	0	0.000000	0.000000	960	793.499213	848.89	904.280787	0.884260
GO:0046579_positive_regulation_of_Ras_protein_signal_transduction	6	0	0.000000	0.000000	960	793.499213	848.89	904.280787	0.884260
GO:0046638_positive_regulation_of_alpha-beta_T_cell_differentiation	6	0	0.000000	0.000000	960	793.499213	848.89	904.280787	0.884260
GO:0046677_response_to_antibiotic	6	0	0.000000	0.000000	960	793.499213	848.89	904.280787	0.884260
GO:0046697_decidualization	6	0	0.000000	0.000000	960	793.499213	848.89	904.280787	0.884260
GO:0046716_muscle_maintenance	6	0	0.000000	0.000000	960	793.499213	848.89	904.280787	0.884260
GO:0048008_platelet-derived_growth_factor_receptor_signaling_pathway	6	0	0.000000	0.000000	960	793.499213	848.89	904.280787	0.884260
GO:0048247_lymphocyte_chemotaxis	6	0	0.000000	0.000000	960	793.499213	848.89	904.280787	0.884260
GO:0048385_regulation_of_retinoic_acid_receptor_signaling_pathway	6	0	0.000000	0.000000	960	793.499213	848.89	904.280787	0.884260
GO:0048512_circadian_behavior	6	0	0.000000	0.000000	960	793.499213	848.89	904.280787	0.884260
GO:0048525_negative_regulation_of_viral_reproduction	6	0	0.000000	0.000000	960	793.499213	848.89	904.280787	0.884260
GO:0048562_embryonic_organ_morphogenesis	6	0	0.000000	0.000000	960	793.499213	848.89	904.280787	0.884260
GO:0048610_reproductive_cellular_process	6	0	0.000000	0.000000	960	793.499213	848.89	904.280787	0.884260
GO:0048704_embryonic_skeletal_system_morphogenesis	6	0	0.000000	0.000000	960	793.499213	848.89	904.280787	0.884260
GO:0048738_cardiac_muscle_tissue_development	6	0	0.000000	0.000000	960	793.499213	848.89	904.280787	0.884260
GO:0048864_stem_cell_development	6	0	0.000000	0.000000	960	793.499213	848.89	904.280787	0.884260
GO:0050432_catecholamine_secretion	6	0	0.000000	0.000000	960	793.499213	848.89	904.280787	0.884260
GO:0050433_regulation_of_catecholamine_secretion	6	0	0.000000	0.000000	960	793.499213	848.89	904.280787	0.884260
GO:0050672_negative_regulation_of_lymphocyte_proliferation	6	0	0.000000	0.000000	960	793.499213	848.89	904.280787	0.884260
GO:0050732_negative_regulation_of_peptidyl-tyrosine_phosphorylation	6	0	0.000000	0.000000	960	793.499213	848.89	904.280787	0.884260
GO:0050746_regulation_of_lipoprotein_metabolic_process	6	0	0.000000	0.000000	960	793.499213	848.89	904.280787	0.884260
GO:0050748_negative_regulation_of_lipoprotein_metabolic_process	6	0	0.000000	0.000000	960	793.499213	848.89	904.280787	0.884260
GO:0050764_regulation_of_phagocytosis	6	0	0.000000	0.000000	960	793.499213	848.89	904.280787	0.884260
GO:0050803_regulation_of_synapse_structure_and_activity	6	0	0.000000	0.000000	960	793.499213	848.89	904.280787	0.884260
GO:0050850_positive_regulation_of_calcium-mediated_signaling	6	0	0.000000	0.000000	960	793.499213	848.89	904.280787	0.884260
GO:0050892_intestinal_absorption	6	0	0.000000	0.000000	960	793.499213	848.89	904.280787	0.884260
GO:0050913_sensory_perception_of_bitter_taste	6	0	0.000000	0.000000	960	793.499213	848.89	904.280787	0.884260
GO:0050957_equilibrioception	6	0	0.000000	0.000000	960	793.499213	848.89	904.280787	0.884260
GO:0051006_positive_regulation_of_lipoprotein_lipase_activity	6	0	0.000000	0.000000	960	793.499213	848.89	904.280787	0.884260
GO:0051057_positive_regulation_of_small_GTPase_mediated_signal_transduction	6	0	0.000000	0.000000	960	793.499213	848.89	904.280787	0.884260
GO:0051148_negative_regulation_of_muscle_cell_differentiation	6	0	0.000000	0.000000	960	793.499213	848.89	904.280787	0.884260
GO:0051205_protein_insertion_into_membrane	6	0	0.000000	0.000000	960	793.499213	848.89	904.280787	0.884260
GO:0051291_protein_heterooligomerization	6	0	0.000000	0.000000	960	793.499213	848.89	904.280787	0.884260
GO:0051302_regulation_of_cell_division	6	0	0.000000	0.000000	960	793.499213	848.89	904.280787	0.884260
GO:0051588_regulation_of_neurotransmitter_transport	6	0	0.000000	0.000000	960	793.499213	848.89	904.280787	0.884260
GO:0051702_interaction_with_symbiont	6	0	0.000000	0.000000	960	793.499213	848.89	904.280787	0.884260
GO:0051865_protein_autoubiquitination	6	0	0.000000	0.000000	960	793.499213	848.89	904.280787	0.884260
GO:0051904_pigment_granule_transport	6	0	0.000000	0.000000	960	793.499213	848.89	904.280787	0.884260
GO:0051917_regulation_of_fibrinolysis	6	0	0.000000	0.000000	960	793.499213	848.89	904.280787	0.884260
GO:0051923_sulfation	6	0	0.000000	0.000000	960	793.499213	848.89	904.280787	0.884260
GO:0051972_regulation_of_telomerase_activity	6	0	0.000000	0.000000	960	793.499213	848.89	904.280787	0.884260
GO:0060038_cardiac_muscle_cell_proliferation	6	0	0.000000	0.000000	960	793.499213	848.89	904.280787	0.884260
GO:0060192_negative_regulation_of_lipase_activity	6	0	0.000000	0.000000	960	793.499213	848.89	904.280787	0.884260
GO:0060396_growth_hormone_receptor_signaling_pathway	6	0	0.000000	0.000000	960	793.499213	848.89	904.280787	0.884260
GO:0060606_tube_closure	6	0	0.000000	0.000000	960	793.499213	848.89	904.280787	0.884260
GO:0070198_protein_localization_to_telomere	6	0	0.000000	0.000000	960	793.499213	848.89	904.280787	0.884260
GO:0070265_necrotic_cell_death	6	0	0.000000	0.000000	960	793.499213	848.89	904.280787	0.884260
GO:0070613_regulation_of_protein_processing	6	0	0.000000	0.000000	960	793.499213	848.89	904.280787	0.884260
GO:0070664_negative_regulation_of_leukocyte_proliferation	6	0	0.000000	0.000000	960	793.499213	848.89	904.280787	0.884260
GO:0000122_negative_regulation_of_transcription_from_RNA_polymerase_II_promoter	113	0	0.000000	0.000000	961	795.330759	850.56	905.789241	0.885078
GO:0001508_regulation_of_action_potential	24	0	0.000000	0.000000	987	823.501095	878.29	933.078905	0.889858
GO:0001649_osteoblast_differentiation	24	0	0.000000	0.000000	987	823.501095	878.29	933.078905	0.889858
GO:0006479_protein_amino_acid_methylation	24	0	0.000000	0.000000	987	823.501095	878.29	933.078905	0.889858
GO:0007163_establishment_or_maintenance_of_cell_polarity	24	0	0.000000	0.000000	987	823.501095	878.29	933.078905	0.889858
GO:0007229_integrin-mediated_signaling_pathway	24	0	0.000000	0.000000	987	823.501095	878.29	933.078905	0.889858
GO:0007568_aging	24	0	0.000000	0.000000	987	823.501095	878.29	933.078905	0.889858
GO:0008213_protein_amino_acid_alkylation	24	0	0.000000	0.000000	987	823.501095	878.29	933.078905	0.889858
GO:0009116_nucleoside_metabolic_process	24	0	0.000000	0.000000	987	823.501095	878.29	933.078905	0.889858
GO:0009266_response_to_temperature_stimulus	24	0	0.000000	0.000000	987	823.501095	878.29	933.078905	0.889858
GO:0017148_negative_regulation_of_translation	24	0	0.000000	0.000000	987	823.501095	878.29	933.078905	0.889858
GO:0019059_initiation_of_viral_infection	24	0	0.000000	0.000000	987	823.501095	878.29	933.078905	0.889858
GO:0030073_insulin_secretion	24	0	0.000000	0.000000	987	823.501095	878.29	933.078905	0.889858
GO:0032946_positive_regulation_of_mononuclear_cell_proliferation	24	0	0.000000	0.000000	987	823.501095	878.29	933.078905	0.889858
GO:0033002_muscle_cell_proliferation	24	0	0.000000	0.000000	987	823.501095	878.29	933.078905	0.889858
GO:0035023_regulation_of_Rho_protein_signal_transduction	24	0	0.000000	0.000000	987	823.501095	878.29	933.078905	0.889858
GO:0042440_pigment_metabolic_process	24	0	0.000000	0.000000	987	823.501095	878.29	933.078905	0.889858
GO:0042509_regulation_of_tyrosine_phosphorylation_of_STAT_protein	24	0	0.000000	0.000000	987	823.501095	878.29	933.078905	0.889858
GO:0043506_regulation_of_JUN_kinase_activity	24	0	0.000000	0.000000	987	823.501095	878.29	933.078905	0.889858
GO:0045216_cell-cell_junction_organization	24	0	0.000000	0.000000	987	823.501095	878.29	933.078905	0.889858
GO:0045638_negative_regulation_of_myeloid_cell_differentiation	24	0	0.000000	0.000000	987	823.501095	878.29	933.078905	0.889858
GO:0046890_regulation_of_lipid_biosynthetic_process	24	0	0.000000	0.000000	987	823.501095	878.29	933.078905	0.889858
GO:0051701_interaction_with_host	24	0	0.000000	0.000000	987	823.501095	878.29	933.078905	0.889858
GO:0051969_regulation_of_transmission_of_nerve_impulse	24	0	0.000000	0.000000	987	823.501095	878.29	933.078905	0.889858
GO:0055067_monovalent_inorganic_cation_homeostasis	24	0	0.000000	0.000000	987	823.501095	878.29	933.078905	0.889858
GO:0070646_protein_modification_by_small_protein_removal	24	0	0.000000	0.000000	987	823.501095	878.29	933.078905	0.889858
GO:0070665_positive_regulation_of_leukocyte_proliferation	24	0	0.000000	0.000000	987	823.501095	878.29	933.078905	0.889858
GO:0045934_negative_regulation_of_nucleobase__nucleoside__nucleotide_and_nucleic_acid_metabolic_process	295	0	0.000000	0.000000	988	824.292424	878.96	933.627576	0.889636
GO:0006260_DNA_replication	153	0	0.000000	0.000000	989	828.104703	882.29	936.475297	0.892103
GO:0000087_M_phase_of_mitotic_cell_cycle	118	0	0.000000	0.000000	992	830.803180	884.8	938.796820	0.891935
GO:0010608_posttranscriptional_regulation_of_gene_expression	118	0	0.000000	0.000000	992	830.803180	884.8	938.796820	0.891935
GO:0048285_organelle_fission	118	0	0.000000	0.000000	992	830.803180	884.8	938.796820	0.891935
GO:0000082_G1_S_transition_of_mitotic_cell_cycle	36	0	0.000000	0.000000	999	840.041372	893.33	946.618628	0.894224
GO:0000910_cytokinesis	36	0	0.000000	0.000000	999	840.041372	893.33	946.618628	0.894224
GO:0001819_positive_regulation_of_cytokine_production	36	0	0.000000	0.000000	999	840.041372	893.33	946.618628	0.894224
GO:0006334_nucleosome_assembly	36	0	0.000000	0.000000	999	840.041372	893.33	946.618628	0.894224
GO:0006814_sodium_ion_transport	36	0	0.000000	0.000000	999	840.041372	893.33	946.618628	0.894224
GO:0009566_fertilization	36	0	0.000000	0.000000	999	840.041372	893.33	946.618628	0.894224
GO:0034103_regulation_of_tissue_remodeling	36	0	0.000000	0.000000	999	840.041372	893.33	946.618628	0.894224
GO:0031325_positive_regulation_of_cellular_metabolic_process	454	0	0.000000	0.000000	1000	840.635103	893.69	946.744897	0.893690
GO:0000028_ribosomal_small_subunit_assembly	1	0									
GO:0000042_protein_targeting_to_Golgi	1	0									
GO:0000046_autophagic_vacuole_fusion	1	0									
GO:0000052_citrulline_metabolic_process	1	0									
GO:0000054_ribosome_export_from_nucleus	1	0									
GO:0000056_ribosomal_small_subunit_export_from_nucleus	1	0									
GO:0000072_M_phase_specific_microtubule_process	1	0									
GO:0000093_mitotic_telophase	1	0									
GO:0000098_sulfur_amino_acid_catabolic_process	1	0									
GO:0000114_regulation_of_transcription_during_G1_phase_of_mitotic_cell_cycle	1	0									
GO:0000115_regulation_of_transcription_during_S-phase_of_mitotic_cell_cycle	1	0									
GO:0000117_regulation_of_transcription_during_G2_M-phase_of_mitotic_cell_cycle	1	0									
GO:0000132_establishment_of_mitotic_spindle_orientation	1	0									
GO:0000154_rRNA_modification	1	0									
GO:0000160_two-component_signal_transduction_system_(phosphorelay)	1	0									
GO:0000161_MAPKKK_cascade_involved_in_osmosensory_signaling_pathway	1	0									
GO:0000173_inactivation_of_MAPK_activity_involved_in_osmosensory_signaling_pathway	1	0									
GO:0000212_meiotic_spindle_organization	1	0									
GO:0000255_allantoin_metabolic_process	1	0									
GO:0000270_peptidoglycan_metabolic_process	1	0									
GO:0000296_spermine_transport	1	0									
GO:0000301_retrograde_transport__vesicle_recycling_within_Golgi	1	0									
GO:0000303_response_to_superoxide	1	0									
GO:0000320_re-entry_into_mitotic_cell_cycle	1	0									
GO:0000338_protein_deneddylation	1	0									
GO:0000395_nuclear_mRNA_5'-splice_site_recognition	1	0									
GO:0000710_meiotic_mismatch_repair	1	0									
GO:0000717_nucleotide-excision_repair__DNA_duplex_unwinding	1	0									
GO:0000722_telomere_maintenance_via_recombination	1	0									
GO:0000746_conjugation	1	0									
GO:0000747_conjugation_with_cellular_fusion	1	0									
GO:0000912_formation_of_actomyosin_apparatus_involved_in_cytokinesis	1	0									
GO:0000915_cytokinesis__contractile_ring_formation	1	0									
GO:0000921_septin_ring_assembly	1	0									
GO:0000966_RNA_5'-end_processing	1	0									
GO:0001315_age-dependent_response_to_reactive_oxygen_species	1	0									
GO:0001519_peptide_amidation	1	0									
GO:0001560_regulation_of_cell_growth_by_extracellular_stimulus	1	0									
GO:0001574_ganglioside_biosynthetic_process	1	0									
GO:0001575_globoside_metabolic_process	1	0									
GO:0001658_branching_involved_in_ureteric_bud_morphogenesis	1	0									
GO:0001662_behavioral_fear_response	1	0									
GO:0001675_acrosome_assembly	1	0									
GO:0001692_histamine_metabolic_process	1	0									
GO:0001694_histamine_biosynthetic_process	1	0									
GO:0001732_formation_of_translation_initiation_complex	1	0									
GO:0001757_somite_specification	1	0									
GO:0001774_microglial_cell_activation	1	0									
GO:0001782_B_cell_homeostasis	1	0									
GO:0001787_natural_killer_cell_proliferation	1	0									
GO:0001823_mesonephros_development	1	0									
GO:0001832_blastocyst_growth	1	0									
GO:0001833_inner_cell_mass_cell_proliferation	1	0									
GO:0001839_neural_plate_morphogenesis	1	0									
GO:0001845_phagolysosome_formation	1	0									
GO:0001865_NK_T_cell_differentiation	1	0									
GO:0001866_NK_T_cell_proliferation	1	0									
GO:0001887_selenium_metabolic_process	1	0									
GO:0001892_embryonic_placenta_development	1	0									
GO:0001911_negative_regulation_of_leukocyte_mediated_cytotoxicity	1	0									
GO:0001915_negative_regulation_of_T_cell_mediated_cytotoxicity	1	0									
GO:0001920_negative_regulation_of_receptor_recycling	1	0									
GO:0001941_postsynaptic_membrane_organization	1	0									
GO:0001958_endochondral_ossification	1	0									
GO:0001973_adenosine_receptor_signaling_pathway	1	0									
GO:0001977_renal_system_process_involved_in_regulation_of_blood_volume	1	0									
GO:0001980_regulation_of_systemic_arterial_blood_pressure_by_ischemic_conditions	1	0									
GO:0001993_regulation_of_systemic_arterial_blood_pressure_by_norepinephrine-epinephrine	1	0									
GO:0001996_positive_regulation_of_heart_rate_by_epinephrine-norepinephrine	1	0									
GO:0001999_renal_response_to_blood_flow_during_renin-angiotensin_regulation_of_systemic_arterial_blood_pressure	1	0									
GO:0002001_renin_secretion_into_blood_stream	1	0									
GO:0002017_regulation_of_blood_volume_by_renal_aldosterone	1	0									
GO:0002018_renin-angiotensin_regulation_of_aldosterone_production	1	0									
GO:0002031_G-protein_coupled_receptor_internalization	1	0									
GO:0002035_brain_renin-angiotensin_system	1	0									
GO:0002042_cell_migration_involved_in_sprouting_angiogenesis	1	0									
GO:0002052_positive_regulation_of_neuroblast_proliferation	1	0									
GO:0002053_positive_regulation_of_mesenchymal_cell_proliferation	1	0									
GO:0002063_chondrocyte_development	1	0									
GO:0002064_epithelial_cell_development	1	0									
GO:0002074_extraocular_skeletal_muscle_development	1	0									
GO:0002077_acrosome_matrix_dispersal	1	0									
GO:0002082_regulation_of_oxidative_phosphorylation	1	0									
GO:0002084_protein_depalmitoylation	1	0									
GO:0002088_lens_development_in_camera-type_eye	1	0									
GO:0002089_lens_morphogenesis_in_camera-type_eye	1	0									
GO:0002093_auditory_receptor_cell_morphogenesis	1	0									
GO:0002209_behavioral_defense_response	1	0									
GO:0002220_innate_immune_response_activating_cell_surface_receptor_signaling_pathway	1	0									
GO:0002223_stimulatory_C-type_lectin_receptor_signaling_pathway	1	0									
GO:0002312_B_cell_activation_during_immune_response	1	0									
GO:0002313_mature_B_cell_differentiation_during_immune_response	1	0									
GO:0002318_myeloid_progenitor_cell_differentiation	1	0									
GO:0002320_lymphoid_progenitor_cell_differentiation	1	0									
GO:0002326_B_cell_lineage_commitment	1	0									
GO:0002328_pro-B_cell_differentiation	1	0									
GO:0002335_mature_B_cell_differentiation	1	0									
GO:0002355_detection_of_tumor_cell	1	0									
GO:0002368_B_cell_cytokine_production	1	0									
GO:0002424_T_cell_mediated_immune_response_to_tumor_cell	1	0									
GO:0002431_Fc_receptor_mediated_stimulatory_signaling_pathway	1	0									
GO:0002437_inflammatory_response_to_antigenic_stimulus	1	0									
GO:0002439_chronic_inflammatory_response_to_antigenic_stimulus	1	0									
GO:0002447_eosinophil_mediated_immunity	1	0									
GO:0002455_humoral_immune_response_mediated_by_circulating_immunoglobulin	1	0									
GO:0002467_germinal_center_formation	1	0									
GO:0002468_dendritic_cell_antigen_processing_and_presentation	1	0									
GO:0002475_antigen_processing_and_presentation_via_MHC_class_Ib	1	0									
GO:0002478_antigen_processing_and_presentation_of_exogenous_peptide_antigen	1	0									
GO:0002495_antigen_processing_and_presentation_of_peptide_antigen_via_MHC_class_II	1	0									
GO:0002513_tolerance_induction_to_self_antigen	1	0									
GO:0002514_B_cell_tolerance_induction	1	0									
GO:0002517_T_cell_tolerance_induction	1	0									
GO:0002523_leukocyte_migration_during_inflammatory_response	1	0									
GO:0002566_somatic_diversification_of_immune_receptors_via_somatic_mutation	1	0									
GO:0002568_somatic_diversification_of_T_cell_receptor_genes	1	0									
GO:0002576_platelet_degranulation	1	0									
GO:0002577_regulation_of_antigen_processing_and_presentation	1	0									
GO:0002578_negative_regulation_of_antigen_processing_and_presentation	1	0									
GO:0002580_regulation_of_antigen_processing_and_presentation_of_peptide_or_polysaccharide_antigen_via_MHC_class_II	1	0									
GO:0002581_negative_regulation_of_antigen_processing_and_presentation_of_peptide_or_polysaccharide_antigen_via_MHC_class_II	1	0									
GO:0002604_regulation_of_dendritic_cell_antigen_processing_and_presentation	1	0									
GO:0002605_negative_regulation_of_dendritic_cell_antigen_processing_and_presentation	1	0									
GO:0002634_regulation_of_germinal_center_formation	1	0									
GO:0002649_regulation_of_tolerance_induction_to_self_antigen	1	0									
GO:0002651_positive_regulation_of_tolerance_induction_to_self_antigen	1	0									
GO:0002661_regulation_of_B_cell_tolerance_induction	1	0									
GO:0002663_positive_regulation_of_B_cell_tolerance_induction	1	0									
GO:0002664_regulation_of_T_cell_tolerance_induction	1	0									
GO:0002666_positive_regulation_of_T_cell_tolerance_induction	1	0									
GO:0002674_negative_regulation_of_acute_inflammatory_response	1	0									
GO:0002681_somatic_recombination_of_T_cell_receptor_gene_segments	1	0									
GO:0002686_negative_regulation_of_leukocyte_migration	1	0									
GO:0002691_regulation_of_cellular_extravasation	1	0									
GO:0002693_positive_regulation_of_cellular_extravasation	1	0									
GO:0002701_negative_regulation_of_production_of_molecular_mediator_of_immune_response	1	0									
GO:0002719_negative_regulation_of_cytokine_production_during_immune_response	1	0									
GO:0002725_negative_regulation_of_T_cell_cytokine_production	1	0									
GO:0002759_regulation_of_antimicrobial_humoral_response	1	0									
GO:0002775_antimicrobial_peptide_production	1	0									
GO:0002777_antimicrobial_peptide_biosynthetic_process	1	0									
GO:0002778_antibacterial_peptide_production	1	0									
GO:0002780_antibacterial_peptide_biosynthetic_process	1	0									
GO:0002784_regulation_of_antimicrobial_peptide_production	1	0									
GO:0002786_regulation_of_antibacterial_peptide_production	1	0									
GO:0002805_regulation_of_antimicrobial_peptide_biosynthetic_process	1	0									
GO:0002807_positive_regulation_of_antimicrobial_peptide_biosynthetic_process	1	0									
GO:0002808_regulation_of_antibacterial_peptide_biosynthetic_process	1	0									
GO:0002815_biosynthetic_process_of_antibacterial_peptides_active_against_Gram-positive_bacteria	1	0									
GO:0002816_regulation_of_biosynthetic_process_of_antibacterial_peptides_active_against_Gram-positive_bacteria	1	0									
GO:0002832_negative_regulation_of_response_to_biotic_stimulus	1	0									
GO:0002840_regulation_of_T_cell_mediated_immune_response_to_tumor_cell	1	0									
GO:0002842_positive_regulation_of_T_cell_mediated_immune_response_to_tumor_cell	1	0									
GO:0002901_mature_B_cell_apoptosis	1	0									
GO:0002904_positive_regulation_of_B_cell_apoptosis	1	0									
GO:0002905_regulation_of_mature_B_cell_apoptosis	1	0									
GO:0002906_negative_regulation_of_mature_B_cell_apoptosis	1	0									
GO:0003010_voluntary_skeletal_muscle_contraction	1	0									
GO:0003051_angiotensin-mediated_drinking_behavior	1	0									
GO:0003058_hormonal_regulation_of_the_force_of_heart_contraction	1	0									
GO:0003062_regulation_of_heart_rate_by_chemical_signal	1	0									
GO:0003065_positive_regulation_of_heart_rate_by_epinephrine	1	0									
GO:0003071_renal_system_process_involved_in_regulation_of_systemic_arterial_blood_pressure	1	0									
GO:0003085_negative_regulation_of_systemic_arterial_blood_pressure	1	0									
GO:0003099_positive_regulation_of_the_force_of_heart_contraction_by_chemical_signal	1	0									
GO:0003108_negative_regulation_of_the_force_of_heart_contraction_by_chemical_signal	1	0									
GO:0005981_regulation_of_glycogen_catabolic_process	1	0									
GO:0005982_starch_metabolic_process	1	0									
GO:0005983_starch_catabolic_process	1	0									
GO:0005988_lactose_metabolic_process	1	0									
GO:0005989_lactose_biosynthetic_process	1	0									
GO:0005991_trehalose_metabolic_process	1	0									
GO:0005993_trehalose_catabolic_process	1	0									
GO:0006010_glucose_6-phosphate_utilization	1	0									
GO:0006013_mannose_metabolic_process	1	0									
GO:0006021_inositol_biosynthetic_process	1	0									
GO:0006037_cell_wall_chitin_metabolic_process	1	0									
GO:0006042_glucosamine_biosynthetic_process	1	0									
GO:0006045_N-acetylglucosamine_biosynthetic_process	1	0									
GO:0006048_UDP-N-acetylglucosamine_biosynthetic_process	1	0									
GO:0006050_mannosamine_metabolic_process	1	0									
GO:0006051_N-acetylmannosamine_metabolic_process	1	0									
GO:0006059_hexitol_metabolic_process	1	0									
GO:0006060_sorbitol_metabolic_process	1	0									
GO:0006062_sorbitol_catabolic_process	1	0									
GO:0006065_UDP-glucuronate_biosynthetic_process	1	0									
GO:0006083_acetate_metabolic_process	1	0									
GO:0006085_acetyl-CoA_biosynthetic_process	1	0									
GO:0006103_2-oxoglutarate_metabolic_process	1	0									
GO:0006106_fumarate_metabolic_process	1	0									
GO:0006107_oxaloacetate_metabolic_process	1	0									
GO:0006116_NADH_oxidation	1	0									
GO:0006145_purine_base_catabolic_process	1	0									
GO:0006148_inosine_catabolic_process	1	0									
GO:0006154_adenosine_catabolic_process	1	0									
GO:0006166_purine_ribonucleoside_salvage	1	0									
GO:0006172_ADP_biosynthetic_process	1	0									
GO:0006173_dADP_biosynthetic_process	1	0									
GO:0006188_IMP_biosynthetic_process	1	0									
GO:0006189_'de_novo'_IMP_biosynthetic_process	1	0									
GO:0006196_AMP_catabolic_process	1	0									
GO:0006198_cAMP_catabolic_process	1	0									
GO:0006207_'de_novo'_pyrimidine_base_biosynthetic_process	1	0									
GO:0006214_thymidine_catabolic_process	1	0									
GO:0006216_cytidine_catabolic_process	1	0									
GO:0006222_UMP_biosynthetic_process	1	0									
GO:0006241_CTP_biosynthetic_process	1	0									
GO:0006256_UDP_catabolic_process	1	0									
GO:0006265_DNA_topological_change	1	0									
GO:0006272_leading_strand_elongation	1	0									
GO:0006287_base-excision_repair__gap-filling	1	0									
GO:0006313_transposition__DNA-mediated	1	0									
GO:0006336_DNA_replication-independent_nucleosome_assembly	1	0									
GO:0006343_establishment_of_chromatin_silencing	1	0									
GO:0006344_maintenance_of_chromatin_silencing	1	0									
GO:0006346_methylation-dependent_chromatin_silencing	1	0									
GO:0006348_chromatin_silencing_at_telomere	1	0									
GO:0006361_transcription_initiation_from_RNA_polymerase_I_promoter	1	0									
GO:0006369_termination_of_RNA_polymerase_II_transcription	1	0									
GO:0006393_termination_of_mitochondrial_transcription	1	0									
GO:0006407_rRNA_export_from_nucleus	1	0									
GO:0006408_snRNA_export_from_nucleus	1	0									
GO:0006409_tRNA_export_from_nucleus	1	0									
GO:0006419_alanyl-tRNA_aminoacylation	1	0									
GO:0006420_arginyl-tRNA_aminoacylation	1	0									
GO:0006423_cysteinyl-tRNA_aminoacylation	1	0									
GO:0006431_methionyl-tRNA_aminoacylation	1	0									
GO:0006432_phenylalanyl-tRNA_aminoacylation	1	0									
GO:0006434_seryl-tRNA_aminoacylation	1	0									
GO:0006435_threonyl-tRNA_aminoacylation	1	0									
GO:0006436_tryptophanyl-tRNA_aminoacylation	1	0									
GO:0006437_tyrosyl-tRNA_aminoacylation	1	0									
GO:0006447_regulation_of_translational_initiation_by_iron	1	0									
GO:0006448_regulation_of_translational_elongation	1	0									
GO:0006450_regulation_of_translational_fidelity	1	0									
GO:0006494_protein_amino_acid_terminal_glycosylation	1	0									
GO:0006496_protein_amino_acid_terminal_N-glycosylation	1	0									
GO:0006499_N-terminal_protein_myristoylation	1	0									
GO:0006500_N-terminal_protein_palmitoylation	1	0									
GO:0006526_arginine_biosynthetic_process	1	0									
GO:0006528_asparagine_metabolic_process	1	0									
GO:0006530_asparagine_catabolic_process	1	0									
GO:0006534_cysteine_metabolic_process	1	0									
GO:0006543_glutamine_catabolic_process	1	0									
GO:0006545_glycine_biosynthetic_process	1	0									
GO:0006547_histidine_metabolic_process	1	0									
GO:0006549_isoleucine_metabolic_process	1	0									
GO:0006556_S-adenosylmethionine_biosynthetic_process	1	0									
GO:0006562_proline_catabolic_process	1	0									
GO:0006564_L-serine_biosynthetic_process	1	0									
GO:0006577_betaine_metabolic_process	1	0									
GO:0006580_ethanolamine_metabolic_process	1	0									
GO:0006585_dopamine_biosynthetic_process_from_tyrosine	1	0									
GO:0006591_ornithine_metabolic_process	1	0									
GO:0006597_spermine_biosynthetic_process	1	0									
GO:0006598_polyamine_catabolic_process	1	0									
GO:0006610_ribosomal_protein_import_into_nucleus	1	0									
GO:0006614_SRP-dependent_cotranslational_protein_targeting_to_membrane	1	0									
GO:0006616_SRP-dependent_cotranslational_protein_targeting_to_membrane__translocation	1	0									
GO:0006617_SRP-dependent_cotranslational_protein_targeting_to_membrane__signal_sequence_recognition	1	0									
GO:0006627_mitochondrial_protein_processing_during_import	1	0									
GO:0006646_phosphatidylethanolamine_biosynthetic_process	1	0									
GO:0006655_phosphatidylglycerol_biosynthetic_process	1	0									
GO:0006657_CDP-choline_pathway	1	0									
GO:0006667_sphinganine_metabolic_process	1	0									
GO:0006668_sphinganine-1-phosphate_metabolic_process	1	0									
GO:0006669_sphinganine-1-phosphate_biosynthetic_process	1	0									
GO:0006670_sphingosine_metabolic_process	1	0									
GO:0006689_ganglioside_catabolic_process	1	0									
GO:0006711_estrogen_catabolic_process	1	0									
GO:0006713_glucocorticoid_catabolic_process	1	0									
GO:0006734_NADH_metabolic_process	1	0									
GO:0006741_NADP_biosynthetic_process	1	0									
GO:0006746_FADH2_metabolic_process	1	0									
GO:0006768_biotin_metabolic_process	1	0									
GO:0006771_riboflavin_metabolic_process	1	0									
GO:0006781_succinyl-CoA_pathway	1	0									
GO:0006789_bilirubin_conjugation	1	0									
GO:0006797_polyphosphate_metabolic_process	1	0									
GO:0006837_serotonin_transport	1	0									
GO:0006842_tricarboxylic_acid_transport	1	0									
GO:0006843_mitochondrial_citrate_transport	1	0									
GO:0006848_pyruvate_transport	1	0									
GO:0006862_nucleotide_transport	1	0									
GO:0006867_asparagine_transport	1	0									
GO:0006868_glutamine_transport	1	0									
GO:0006876_cellular_cadmium_ion_homeostasis	1	0									
GO:0006926_virus-infected_cell_apoptosis	1	0									
GO:0006931_substrate-bound_cell_migration__cell_attachment_to_substrate	1	0									
GO:0006948_induction_by_virus_of_host_cell-cell_fusion	1	0									
GO:0006958_complement_activation__classical_pathway	1	0									
GO:0006963_positive_regulation_of_antibacterial_peptide_biosynthetic_process	1	0									
GO:0006965_positive_regulation_of_biosynthetic_process_of_antibacterial_peptides_active_against_Gram-positive_bacteria	1	0									
GO:0006987_activation_of_signaling_protein_activity_involved_in_unfolded_protein_response	1	0									
GO:0006990_positive_regulation_of_gene-specific_transcription_involved_in_unfolded_protein_response	1	0									
GO:0006991_response_to_sterol_depletion	1	0									
GO:0006994_positive_regulation_of_transcription_via_sterol_regulatory_element_binding_involved_in_ER-nuclear_sterol_response_pathway	1	0									
GO:0007039_vacuolar_protein_catabolic_process	1	0									
GO:0007068_negative_regulation_of_transcription__mitotic	1	0									
GO:0007097_nuclear_migration	1	0									
GO:0007100_mitotic_centrosome_separation	1	0									
GO:0007108_cytokinesis__initiation_of_separation	1	0									
GO:0007109_cytokinesis__completion_of_separation	1	0									
GO:0007132_meiotic_metaphase_I	1	0									
GO:0007135_meiosis_II	1	0									
GO:0007136_meiotic_prophase_II	1	0									
GO:0007161_calcium-independent_cell-matrix_adhesion	1	0									
GO:0007196_inhibition_of_adenylate_cyclase_activity_by_metabotropic_glutamate_receptor_signaling_pathway	1	0									
GO:0007197_inhibition_of_adenylate_cyclase_activity_by_muscarinic_acetylcholine_receptor_signaling_pathway	1	0									
GO:0007258_JUN_phosphorylation	1	0									
GO:0007321_sperm_displacement	1	0									
GO:0007343_egg_activation	1	0									
GO:0007386_compartment_specification	1	0									
GO:0007387_anterior_compartment_specification	1	0									
GO:0007388_posterior_compartment_specification	1	0									
GO:0007402_ganglion_mother_cell_fate_determination	1	0									
GO:0007406_negative_regulation_of_neuroblast_proliferation	1	0									
GO:0007424_open_tracheal_system_development	1	0									
GO:0007440_foregut_morphogenesis	1	0									
GO:0007443_Malpighian_tubule_morphogenesis	1	0									
GO:0007444_imaginal_disc_development	1	0									
GO:0007447_imaginal_disc_pattern_formation	1	0									
GO:0007494_midgut_development	1	0									
GO:0007497_posterior_midgut_development	1	0									
GO:0007499_ectoderm_and_mesoderm_interaction	1	0									
GO:0007501_mesodermal_cell_fate_specification	1	0									
GO:0007509_mesoderm_migration	1	0									
GO:0007518_myoblast_cell_fate_determination	1	0									
GO:0007538_primary_sex_determination	1	0									
GO:0007597_blood_coagulation__intrinsic_pathway	1	0									
GO:0007616_long-term_memory	1	0									
GO:0007617_mating_behavior	1	0									
GO:0007624_ultradian_rhythm	1	0									
GO:0007638_mechanosensory_behavior	1	0									
GO:0008045_motor_axon_guidance	1	0									
GO:0008057_eye_pigment_granule_organization	1	0									
GO:0008063_Toll_signaling_pathway	1	0									
GO:0008065_establishment_of_blood-nerve_barrier	1	0									
GO:0008090_retrograde_axon_cargo_transport	1	0									
GO:0008215_spermine_metabolic_process	1	0									
GO:0008292_acetylcholine_biosynthetic_process	1	0									
GO:0008295_spermidine_biosynthetic_process	1	0									
GO:0008298_intracellular_mRNA_localization	1	0									
GO:0008356_asymmetric_cell_division	1	0									
GO:0008592_regulation_of_Toll_signaling_pathway	1	0									
GO:0008611_ether_lipid_biosynthetic_process	1	0									
GO:0008614_pyridoxine_metabolic_process	1	0									
GO:0008615_pyridoxine_biosynthetic_process	1	0									
GO:0008627_induction_of_apoptosis_by_ionic_changes	1	0									
GO:0008655_pyrimidine_salvage	1	0									
GO:0009052_pentose-phosphate_shunt__non-oxidative_branch	1	0									
GO:0009067_aspartate_family_amino_acid_biosynthetic_process	1	0									
GO:0009075_histidine_family_amino_acid_metabolic_process	1	0									
GO:0009128_purine_nucleoside_monophosphate_catabolic_process	1	0									
GO:0009129_pyrimidine_nucleoside_monophosphate_metabolic_process	1	0									
GO:0009130_pyrimidine_nucleoside_monophosphate_biosynthetic_process	1	0									
GO:0009133_nucleoside_diphosphate_biosynthetic_process	1	0									
GO:0009135_purine_nucleoside_diphosphate_metabolic_process	1	0									
GO:0009136_purine_nucleoside_diphosphate_biosynthetic_process	1	0									
GO:0009138_pyrimidine_nucleoside_diphosphate_metabolic_process	1	0									
GO:0009140_pyrimidine_nucleoside_diphosphate_catabolic_process	1	0									
GO:0009147_pyrimidine_nucleoside_triphosphate_metabolic_process	1	0									
GO:0009148_pyrimidine_nucleoside_triphosphate_biosynthetic_process	1	0									
GO:0009153_purine_deoxyribonucleotide_biosynthetic_process	1	0									
GO:0009157_deoxyribonucleoside_monophosphate_biosynthetic_process	1	0									
GO:0009158_ribonucleoside_monophosphate_catabolic_process	1	0									
GO:0009159_deoxyribonucleoside_monophosphate_catabolic_process	1	0									
GO:0009169_purine_ribonucleoside_monophosphate_catabolic_process	1	0									
GO:0009173_pyrimidine_ribonucleoside_monophosphate_metabolic_process	1	0									
GO:0009174_pyrimidine_ribonucleoside_monophosphate_biosynthetic_process	1	0									
GO:0009179_purine_ribonucleoside_diphosphate_metabolic_process	1	0									
GO:0009180_purine_ribonucleoside_diphosphate_biosynthetic_process	1	0									
GO:0009182_purine_deoxyribonucleoside_diphosphate_metabolic_process	1	0									
GO:0009183_purine_deoxyribonucleoside_diphosphate_biosynthetic_process	1	0									
GO:0009186_deoxyribonucleoside_diphosphate_metabolic_process	1	0									
GO:0009188_ribonucleoside_diphosphate_biosynthetic_process	1	0									
GO:0009189_deoxyribonucleoside_diphosphate_biosynthetic_process	1	0									
GO:0009193_pyrimidine_ribonucleoside_diphosphate_metabolic_process	1	0									
GO:0009195_pyrimidine_ribonucleoside_diphosphate_catabolic_process	1	0									
GO:0009208_pyrimidine_ribonucleoside_triphosphate_metabolic_process	1	0									
GO:0009209_pyrimidine_ribonucleoside_triphosphate_biosynthetic_process	1	0									
GO:0009214_cyclic_nucleotide_catabolic_process	1	0									
GO:0009222_pyrimidine_ribonucleotide_catabolic_process	1	0									
GO:0009231_riboflavin_biosynthetic_process	1	0									
GO:0009253_peptidoglycan_catabolic_process	1	0									
GO:0009256_10-formyltetrahydrofolate_metabolic_process	1	0									
GO:0009258_10-formyltetrahydrofolate_catabolic_process	1	0									
GO:0009265_2'-deoxyribonucleotide_biosynthetic_process	1	0									
GO:0009292_genetic_transfer	1	0									
GO:0009294_DNA_mediated_transformation	1	0									
GO:0009296_flagellum_assembly	1	0									
GO:0009298_GDP-mannose_biosynthetic_process	1	0									
GO:0009304_tRNA_transcription	1	0									
GO:0009313_oligosaccharide_catabolic_process	1	0									
GO:0009372_quorum_sensing	1	0									
GO:0009386_translational_attenuation	1	0									
GO:0009397_folic_acid_and_derivative_catabolic_process	1	0									
GO:0009399_nitrogen_fixation	1	0									
GO:0009404_toxin_metabolic_process	1	0									
GO:0009435_NAD_biosynthetic_process	1	0									
GO:0009437_carnitine_metabolic_process	1	0									
GO:0009441_glycolate_metabolic_process	1	0									
GO:0009624_response_to_nematode	1	0									
GO:0009642_response_to_light_intensity	1	0									
GO:0009648_photoperiodism	1	0									
GO:0009720_detection_of_hormone_stimulus	1	0									
GO:0009726_detection_of_endogenous_stimulus	1	0									
GO:0009730_detection_of_carbohydrate_stimulus	1	0									
GO:0009732_detection_of_hexose_stimulus	1	0									
GO:0009826_unidimensional_cell_growth	1	0									
GO:0009912_auditory_receptor_cell_fate_commitment	1	0									
GO:0009954_proximal_distal_pattern_formation	1	0									
GO:0009972_cytidine_deamination	1	0									
GO:0010107_potassium_ion_import	1	0									
GO:0010259_multicellular_organismal_aging	1	0									
GO:0010269_response_to_selenium_ion	1	0									
GO:0010273_detoxification_of_copper_ion	1	0									
GO:0010383_cell_wall_polysaccharide_metabolic_process	1	0									
GO:0010430_fatty_acid_omega-oxidation	1	0									
GO:0010463_mesenchymal_cell_proliferation	1	0									
GO:0010464_regulation_of_mesenchymal_cell_proliferation	1	0									
GO:0010507_negative_regulation_of_autophagy	1	0									
GO:0010509_polyamine_homeostasis	1	0									
GO:0010534_regulation_of_activation_of_JAK2_kinase_activity	1	0									
GO:0010535_positive_regulation_of_activation_of_JAK2_kinase_activity	1	0									
GO:0010561_negative_regulation_of_glycoprotein_biosynthetic_process	1	0									
GO:0010569_regulation_of_double-strand_break_repair_via_homologous_recombination	1	0									
GO:0010591_regulation_of_lamellipodium_assembly	1	0									
GO:0010592_positive_regulation_of_lamellipodium_assembly	1	0									
GO:0010621_negative_regulation_of_transcription_by_transcription_factor_localization	1	0									
GO:0010623_developmental_programmed_cell_death	1	0									
GO:0010631_epithelial_cell_migration	1	0									
GO:0010632_regulation_of_epithelial_cell_migration	1	0									
GO:0010634_positive_regulation_of_epithelial_cell_migration	1	0									
GO:0010658_striated_muscle_cell_apoptosis	1	0									
GO:0010659_cardiac_muscle_cell_apoptosis	1	0									
GO:0010662_regulation_of_striated_muscle_cell_apoptosis	1	0									
GO:0010664_negative_regulation_of_striated_muscle_cell_apoptosis	1	0									
GO:0010665_regulation_of_cardiac_muscle_cell_apoptosis	1	0									
GO:0010667_negative_regulation_of_cardiac_muscle_cell_apoptosis	1	0									
GO:0010669_epithelial_structure_maintenance	1	0									
GO:0010692_regulation_of_alkaline_phosphatase_activity	1	0									
GO:0010693_negative_regulation_of_alkaline_phosphatase_activity	1	0									
GO:0010710_regulation_of_collagen_catabolic_process	1	0									
GO:0010711_negative_regulation_of_collagen_catabolic_process	1	0									
GO:0010715_regulation_of_extracellular_matrix_disassembly	1	0									
GO:0010716_negative_regulation_of_extracellular_matrix_disassembly	1	0									
GO:0010719_negative_regulation_of_epithelial_to_mesenchymal_transition	1	0									
GO:0010722_regulation_of_ferrochelatase_activity	1	0									
GO:0010731_protein_amino_acid_glutathionylation	1	0									
GO:0010732_regulation_of_protein_amino_acid_glutathionylation	1	0									
GO:0010734_negative_regulation_of_protein_amino_acid_glutathionylation	1	0									
GO:0010735_positive_regulation_of_transcription_via_serum_response_element_binding	1	0									
GO:0010737_protein_kinase_A_signaling_cascade	1	0									
GO:0010738_regulation_of_protein_kinase_A_signaling_cascade	1	0									
GO:0010739_positive_regulation_of_protein_kinase_A_signaling_cascade	1	0									
GO:0010749_regulation_of_nitric_oxide_mediated_signal_transduction	1	0									
GO:0010751_negative_regulation_of_nitric_oxide_mediated_signal_transduction	1	0									
GO:0010752_regulation_of_cGMP-mediated_signaling	1	0									
GO:0010754_negative_regulation_of_cGMP-mediated_signaling	1	0									
GO:0010756_positive_regulation_of_plasminogen_activation	1	0									
GO:0010757_negative_regulation_of_plasminogen_activation	1	0									
GO:0010758_regulation_of_macrophage_chemotaxis	1	0									
GO:0010759_positive_regulation_of_macrophage_chemotaxis	1	0									
GO:0010766_negative_regulation_of_sodium_ion_transport	1	0									
GO:0010767_regulation_of_transcription_from_RNA_polymerase_II_promoter_in_response_to_UV-induced_DNA_damage	1	0									
GO:0010768_negative_regulation_of_transcription_from_RNA_polymerase_II_promoter_in_response_to_UV-induced_DNA_damage	1	0									
GO:0010771_negative_regulation_of_cell_morphogenesis_involved_in_differentiation	1	0									
GO:0010793_regulation_of_mRNA_export_from_nucleus	1	0									
GO:0010801_negative_regulation_of_peptidyl-threonine_phosphorylation	1	0									
GO:0010803_regulation_of_tumor_necrosis_factor-mediated_signaling_pathway	1	0									
GO:0010804_negative_regulation_of_tumor_necrosis_factor-mediated_signaling_pathway	1	0									
GO:0010813_neuropeptide_catabolic_process	1	0									
GO:0010814_substance_P_catabolic_process	1	0									
GO:0010816_calcitonin_catabolic_process	1	0									
GO:0010826_negative_regulation_of_centrosome_duplication	1	0									
GO:0010830_regulation_of_myotube_differentiation	1	0									
GO:0010832_negative_regulation_of_myotube_differentiation	1	0									
GO:0010835_regulation_of_protein_amino_acid_ADP-ribosylation	1	0									
GO:0010836_negative_regulation_of_protein_amino_acid_ADP-ribosylation	1	0									
GO:0010837_regulation_of_keratinocyte_proliferation	1	0									
GO:0010839_negative_regulation_of_keratinocyte_proliferation	1	0									
GO:0010840_regulation_of_circadian_sleep_wake_cycle__wakefulness	1	0									
GO:0010841_positive_regulation_of_circadian_sleep_wake_cycle__wakefulness	1	0									
GO:0010842_retina_layer_formation	1	0									
GO:0010897_negative_regulation_of_triglyceride_catabolic_process	1	0									
GO:0010899_regulation_of_phosphatidylcholine_catabolic_process	1	0									
GO:0010900_negative_regulation_of_phosphatidylcholine_catabolic_process	1	0									
GO:0010902_positive_regulation_of_very-low-density_lipoprotein_particle_remodeling	1	0									
GO:0010919_regulation_of_inositol_phosphate_biosynthetic_process	1	0									
GO:0010920_negative_regulation_of_inositol_phosphate_biosynthetic_process	1	0									
GO:0010924_regulation_of_inositol-polyphosphate_5-phosphatase_activity	1	0									
GO:0010925_positive_regulation_of_inositol-polyphosphate_5-phosphatase_activity	1	0									
GO:0010931_macrophage_tolerance_induction	1	0									
GO:0010932_regulation_of_macrophage_tolerance_induction	1	0									
GO:0010933_positive_regulation_of_macrophage_tolerance_induction	1	0									
GO:0010934_macrophage_cytokine_production	1	0									
GO:0010935_regulation_of_macrophage_cytokine_production	1	0									
GO:0010936_negative_regulation_of_macrophage_cytokine_production	1	0									
GO:0010944_negative_regulation_of_transcription_by_competitive_promoter_binding	1	0									
GO:0010983_positive_regulation_of_high-density_lipoprotein_particle_clearance	1	0									
GO:0010986_positive_regulation_of_lipoprotein_particle_clearance	1	0									
GO:0010987_negative_regulation_of_high-density_lipoprotein_particle_clearance	1	0									
GO:0010988_regulation_of_low-density_lipoprotein_particle_clearance	1	0									
GO:0010989_negative_regulation_of_low-density_lipoprotein_particle_clearance	1	0									
GO:0010990_regulation_of_SMAD_protein_complex_assembly	1	0									
GO:0010991_negative_regulation_of_SMAD_protein_complex_assembly	1	0									
GO:0014009_glial_cell_proliferation	1	0									
GO:0014010_Schwann_cell_proliferation	1	0									
GO:0014045_establishment_of_endothelial_blood-brain_barrier	1	0									
GO:0014055_acetylcholine_secretion	1	0									
GO:0014056_regulation_of_acetylcholine_secretion	1	0									
GO:0014060_regulation_of_epinephrine_secretion	1	0									
GO:0014067_negative_regulation_of_phosphoinositide_3-kinase_cascade	1	0									
GO:0014071_response_to_cycloalkane	1	0									
GO:0014721_twitch_skeletal_muscle_contraction	1	0									
GO:0014724_regulation_of_twitch_skeletal_muscle_contraction	1	0									
GO:0014806_smooth_muscle_hyperplasia	1	0									
GO:0014823_response_to_activity	1	0									
GO:0014832_urinary_bladder_smooth_muscle_contraction	1	0									
GO:0014834_satellite_cell_maintenance_involved_in_skeletal_muscle_regeneration	1	0									
GO:0014848_urinary_tract_smooth_muscle_contraction	1	0									
GO:0014850_response_to_muscle_activity	1	0									
GO:0014873_response_to_muscle_activity_involved_in_regulation_of_muscle_adaptation	1	0									
GO:0014874_response_to_stimulus_involved_in_regulation_of_muscle_adaptation	1	0									
GO:0014895_smooth_muscle_hypertrophy	1	0									
GO:0014904_myotube_cell_development	1	0									
GO:0014916_regulation_of_lung_blood_pressure	1	0									
GO:0015675_nickel_ion_transport	1	0									
GO:0015676_vanadium_ion_transport	1	0									
GO:0015680_intracellular_copper_ion_transport	1	0									
GO:0015684_ferrous_iron_transport	1	0									
GO:0015692_lead_ion_transport	1	0									
GO:0015693_magnesium_ion_transport	1	0									
GO:0015727_lactate_transport	1	0									
GO:0015728_mevalonate_transport	1	0									
GO:0015742_alpha-ketoglutarate_transport	1	0									
GO:0015746_citrate_transport	1	0									
GO:0015747_urate_transport	1	0									
GO:0015755_fructose_transport	1	0									
GO:0015760_glucose-6-phosphate_transport	1	0									
GO:0015782_CMP-sialic_acid_transport	1	0									
GO:0015785_UDP-galactose_transport	1	0									
GO:0015789_UDP-N-acetylgalactosamine_transport	1	0									
GO:0015790_UDP-xylose_transport	1	0									
GO:0015798_myo-inositol_transport	1	0									
GO:0015803_branched-chain_aliphatic_amino_acid_transport	1	0									
GO:0015805_S-adenosylmethionine_transport	1	0									
GO:0015809_arginine_transport	1	0									
GO:0015817_histidine_transport	1	0									
GO:0015820_leucine_transport	1	0									
GO:0015826_threonine_transport	1	0									
GO:0015827_tryptophan_transport	1	0									
GO:0015846_polyamine_transport	1	0									
GO:0015853_adenine_transport	1	0									
GO:0015855_pyrimidine_transport	1	0									
GO:0015886_heme_transport	1	0									
GO:0015888_thiamin_transport	1	0									
GO:0015910_peroxisomal_long-chain_fatty_acid_import	1	0									
GO:0015919_peroxisomal_membrane_transport	1	0									
GO:0015937_coenzyme_A_biosynthetic_process	1	0									
GO:0015956_bis(5'-nucleosidyl)_oligophosphate_metabolic_process	1	0									
GO:0015958_bis(5'-nucleosidyl)_oligophosphate_catabolic_process	1	0									
GO:0015959_diadenosine_polyphosphate_metabolic_process	1	0									
GO:0015961_diadenosine_polyphosphate_catabolic_process	1	0									
GO:0016046_detection_of_fungus	1	0									
GO:0016078_tRNA_catabolic_process	1	0									
GO:0016091_prenol_biosynthetic_process	1	0									
GO:0016094_polyprenol_biosynthetic_process	1	0									
GO:0016108_tetraterpenoid_metabolic_process	1	0									
GO:0016116_carotenoid_metabolic_process	1	0									
GO:0016119_carotene_metabolic_process	1	0									
GO:0016140_O-glycoside_metabolic_process	1	0									
GO:0016142_O-glycoside_catabolic_process	1	0									
GO:0016188_synaptic_vesicle_maturation	1	0									
GO:0016189_synaptic_vesicle_to_endosome_fusion	1	0									
GO:0016241_regulation_of_macroautophagy	1	0									
GO:0016242_negative_regulation_of_macroautophagy	1	0									
GO:0016259_selenocysteine_metabolic_process	1	0									
GO:0016260_selenocysteine_biosynthetic_process	1	0									
GO:0016269_O-glycan_processing__core_3	1	0									
GO:0016320_endoplasmic_reticulum_membrane_fusion	1	0									
GO:0016344_meiotic_chromosome_movement_towards_spindle_pole	1	0									
GO:0016446_somatic_hypermutation_of_immunoglobulin_genes	1	0									
GO:0016559_peroxisome_fission	1	0									
GO:0016560_protein_import_into_peroxisome_matrix__docking	1	0									
GO:0016598_protein_arginylation	1	0									
GO:0016998_cell_wall_macromolecule_catabolic_process	1	0									
GO:0017062_respiratory_chain_complex_III_assembly	1	0									
GO:0017185_peptidyl-lysine_hydroxylation	1	0									
GO:0018095_protein_polyglutamylation	1	0									
GO:0018125_peptidyl-cysteine_methylation	1	0									
GO:0018126_protein_amino_acid_hydroxylation	1	0									
GO:0018146_keratan_sulfate_biosynthetic_process	1	0									
GO:0018153_isopeptide_cross-linking_via_N6-(L-isoglutamyl)-L-lysine	1	0									
GO:0018184_protein_amino_acid_polyamination	1	0									
GO:0018190_protein_amino_acid_octanoylation	1	0									
GO:0018191_peptidyl-serine_octanoylation	1	0									
GO:0018192_enzyme_active_site_formation_via_L-cysteine_persulfide	1	0									
GO:0018199_peptidyl-glutamine_modification	1	0									
GO:0018200_peptidyl-glutamic_acid_modification	1	0									
GO:0018208_peptidyl-proline_modification	1	0									
GO:0018262_isopeptide_cross-linking	1	0									
GO:0018277_protein_amino_acid_deamination	1	0									
GO:0018307_enzyme_active_site_formation	1	0									
GO:0018318_protein_amino_acid_palmitoylation	1	0									
GO:0018319_protein_amino_acid_myristoylation	1	0									
GO:0018345_protein_palmitoylation	1	0									
GO:0018350_protein_amino_acid_esterification	1	0									
GO:0018352_protein-pyridoxal-5-phosphate_linkage	1	0									
GO:0018377_protein_myristoylation	1	0									
GO:0018395_peptidyl-lysine_hydroxylation_to_5-hydroxy-L-lysine	1	0									
GO:0018401_peptidyl-proline_hydroxylation_to_4-hydroxy-L-proline	1	0									
GO:0018872_arsonoacetate_metabolic_process	1	0									
GO:0018874_benzoate_metabolic_process	1	0									
GO:0019060_intracellular_transport_of_viral_proteins_in_host_cell	1	0									
GO:0019064_viral_envelope_fusion_with_host_membrane	1	0									
GO:0019086_late_viral_mRNA_transcription	1	0									
GO:0019087_transformation_of_host_cell_by_virus	1	0									
GO:0019089_transmission_of_virus	1	0									
GO:0019098_reproductive_behavior	1	0									
GO:0019240_citrulline_biosynthetic_process	1	0									
GO:0019302_D-ribose_biosynthetic_process	1	0									
GO:0019303_D-ribose_catabolic_process	1	0									
GO:0019307_mannose_biosynthetic_process	1	0									
GO:0019310_inositol_catabolic_process	1	0									
GO:0019322_pentose_biosynthetic_process	1	0									
GO:0019323_pentose_catabolic_process	1	0									
GO:0019371_cyclooxygenase_pathway	1	0									
GO:0019372_lipoxygenase_pathway	1	0									
GO:0019388_galactose_catabolic_process	1	0									
GO:0019405_alditol_catabolic_process	1	0									
GO:0019407_hexitol_catabolic_process	1	0									
GO:0019408_dolichol_biosynthetic_process	1	0									
GO:0019441_tryptophan_catabolic_process_to_kynurenine	1	0									
GO:0019471_4-hydroxyproline_metabolic_process	1	0									
GO:0019511_peptidyl-proline_hydroxylation	1	0									
GO:0019519_pentitol_metabolic_process	1	0									
GO:0019527_pentitol_catabolic_process	1	0									
GO:0019614_catechol_catabolic_process	1	0									
GO:0019673_GDP-mannose_metabolic_process	1	0									
GO:0019693_ribose_phosphate_metabolic_process	1	0									
GO:0019695_choline_metabolic_process	1	0									
GO:0019747_regulation_of_isoprenoid_metabolic_process	1	0									
GO:0019852_L-ascorbic_acid_metabolic_process	1	0									
GO:0019856_pyrimidine_base_biosynthetic_process	1	0									
GO:0019858_cytosine_metabolic_process	1	0									
GO:0019884_antigen_processing_and_presentation_of_exogenous_antigen	1	0									
GO:0019886_antigen_processing_and_presentation_of_exogenous_peptide_antigen_via_MHC_class_II	1	0									
GO:0021508_floor_plate_formation	1	0									
GO:0021514_ventral_spinal_cord_interneuron_differentiation	1	0									
GO:0021521_ventral_spinal_cord_interneuron_specification	1	0									
GO:0021522_spinal_cord_motor_neuron_differentiation	1	0									
GO:0021527_spinal_cord_association_neuron_differentiation	1	0									
GO:0021528_commissural_neuron_differentiation_in_the_spinal_cord	1	0									
GO:0021533_cell_differentiation_in_hindbrain	1	0									
GO:0021540_corpus_callosum_morphogenesis	1	0									
GO:0021544_subpallium_development	1	0									
GO:0021554_optic_nerve_development	1	0									
GO:0021562_vestibulocochlear_nerve_development	1	0									
GO:0021602_cranial_nerve_morphogenesis	1	0									
GO:0021631_optic_nerve_morphogenesis	1	0									
GO:0021680_cerebellar_Purkinje_cell_layer_development	1	0									
GO:0021692_cerebellar_Purkinje_cell_layer_morphogenesis	1	0									
GO:0021694_cerebellar_Purkinje_cell_layer_formation	1	0									
GO:0021697_cerebellar_cortex_formation	1	0									
GO:0021702_cerebellar_Purkinje_cell_differentiation	1	0									
GO:0021756_striatum_development	1	0									
GO:0021757_caudate_nucleus_development	1	0									
GO:0021758_putamen_development	1	0									
GO:0021761_limbic_system_development	1	0									
GO:0021771_lateral_geniculate_nucleus_development	1	0									
GO:0021775_smoothened_signaling_pathway_involved_in_ventral_spinal_cord_interneuron_specification	1	0									
GO:0021794_thalamus_development	1	0									
GO:0021799_cerebral_cortex_radially_oriented_cell_migration	1	0									
GO:0021800_cerebral_cortex_tangential_migration	1	0									
GO:0021854_hypothalamus_development	1	0									
GO:0021859_pyramidal_neuron_differentiation	1	0									
GO:0021860_pyramidal_neuron_development	1	0									
GO:0021872_generation_of_neurons_in_the_forebrain	1	0									
GO:0021879_forebrain_neuron_differentiation	1	0									
GO:0021884_forebrain_neuron_development	1	0									
GO:0021896_forebrain_astrocyte_differentiation	1	0									
GO:0021897_forebrain_astrocyte_development	1	0									
GO:0021914_negative_regulation_of_smoothened_signaling_pathway_involved_in_ventral_spinal_cord_patterning	1	0									
GO:0021919_BMP_signaling_pathway_in_spinal_cord_dorsal_ventral_patterning	1	0									
GO:0021965_spinal_cord_ventral_commissure_morphogenesis	1	0									
GO:0021984_adenohypophysis_development	1	0									
GO:0021990_neural_plate_formation	1	0									
GO:0021997_neural_plate_axis_specification	1	0									
GO:0021999_neural_plate_anterior_posterior_pattern_formation	1	0									
GO:0022009_central_nervous_system_vasculogenesis	1	0									
GO:0022038_corpus_callosum_development	1	0									
GO:0030007_cellular_potassium_ion_homeostasis	1	0									
GO:0030011_maintenance_of_cell_polarity	1	0									
GO:0030026_cellular_manganese_ion_homeostasis	1	0									
GO:0030033_microvillus_assembly	1	0									
GO:0030037_actin_filament_reorganization_during_cell_cycle	1	0									
GO:0030047_actin_modification	1	0									
GO:0030070_insulin_processing	1	0									
GO:0030103_vasopressin_secretion	1	0									
GO:0030186_melatonin_metabolic_process	1	0									
GO:0030187_melatonin_biosynthetic_process	1	0									
GO:0030212_hyaluronan_metabolic_process	1	0									
GO:0030220_platelet_formation	1	0									
GO:0030238_male_sex_determination	1	0									
GO:0030259_lipid_glycosylation	1	0									
GO:0030302_deoxynucleotide_transport	1	0									
GO:0030327_prenylated_protein_catabolic_process	1	0									
GO:0030389_fructosamine_metabolic_process	1	0									
GO:0030393_fructoselysine_metabolic_process	1	0									
GO:0030432_peristalsis	1	0									
GO:0030488_tRNA_methylation	1	0									
GO:0030517_negative_regulation_of_axon_extension	1	0									
GO:0030581_symbiont_intracellular_protein_transport_in_host	1	0									
GO:0030718_germ-line_stem_cell_maintenance	1	0									
GO:0030728_ovulation	1	0									
GO:0030824_negative_regulation_of_cGMP_metabolic_process	1	0									
GO:0030825_positive_regulation_of_cGMP_metabolic_process	1	0									
GO:0030827_negative_regulation_of_cGMP_biosynthetic_process	1	0									
GO:0030828_positive_regulation_of_cGMP_biosynthetic_process	1	0									
GO:0030836_positive_regulation_of_actin_filament_depolymerization	1	0									
GO:0030845_inhibition_of_phospholipase_C_activity_involved_in_G-protein_coupled_receptor_signaling_pathway	1	0									
GO:0030854_positive_regulation_of_granulocyte_differentiation	1	0									
GO:0030878_thyroid_gland_development	1	0									
GO:0030885_regulation_of_myeloid_dendritic_cell_activation	1	0									
GO:0030887_positive_regulation_of_myeloid_dendritic_cell_activation	1	0									
GO:0030903_notochord_development	1	0									
GO:0030910_olfactory_placode_formation	1	0									
GO:0030913_paranodal_junction_assembly	1	0									
GO:0030948_negative_regulation_of_vascular_endothelial_growth_factor_receptor_signaling_pathway	1	0									
GO:0030967_ER-nuclear_sterol_response_pathway	1	0									
GO:0031017_exocrine_pancreas_development	1	0									
GO:0031063_regulation_of_histone_deacetylation	1	0									
GO:0031065_positive_regulation_of_histone_deacetylation	1	0									
GO:0031076_embryonic_camera-type_eye_development	1	0									
GO:0031081_nuclear_pore_distribution	1	0									
GO:0031086_nuclear-transcribed_mRNA_catabolic_process__deadenylation-independent_decay	1	0									
GO:0031087_deadenylation-independent_decapping_of_nuclear-transcribed_mRNA	1	0									
GO:0031106_septin_ring_organization	1	0									
GO:0031115_negative_regulation_of_microtubule_polymerization	1	0									
GO:0031117_positive_regulation_of_microtubule_depolymerization	1	0									
GO:0031118_rRNA_pseudouridine_synthesis	1	0									
GO:0031125_rRNA_3'-end_processing	1	0									
GO:0031146_SCF-dependent_proteasomal_ubiquitin-dependent_protein_catabolic_process	1	0									
GO:0031179_peptide_modification	1	0									
GO:0031282_regulation_of_guanylate_cyclase_activity	1	0									
GO:0031284_positive_regulation_of_guanylate_cyclase_activity	1	0									
GO:0031290_retinal_ganglion_cell_axon_guidance	1	0									
GO:0031293_membrane_protein_intracellular_domain_proteolysis	1	0									
GO:0031335_regulation_of_sulfur_amino_acid_metabolic_process	1	0									
GO:0031342_negative_regulation_of_cell_killing	1	0									
GO:0031424_keratinization	1	0									
GO:0031441_negative_regulation_of_mRNA_3'-end_processing	1	0									
GO:0031442_positive_regulation_of_mRNA_3'-end_processing	1	0									
GO:0031443_fast-twitch_skeletal_muscle_fiber_contraction	1	0									
GO:0031446_regulation_of_fast-twitch_skeletal_muscle_fiber_contraction	1	0									
GO:0031448_positive_regulation_of_fast-twitch_skeletal_muscle_fiber_contraction	1	0									
GO:0031453_positive_regulation_of_heterochromatin_formation	1	0									
GO:0031557_induction_of_programmed_cell_death_in_response_to_chemical_stimulus	1	0									
GO:0031574_S-M_checkpoint	1	0									
GO:0031581_hemidesmosome_assembly	1	0									
GO:0031627_telomeric_loop_formation	1	0									
GO:0031848_protection_from_non-homologous_end_joining_at_telomere	1	0									
GO:0031937_positive_regulation_of_chromatin_silencing	1	0									
GO:0031943_regulation_of_glucocorticoid_metabolic_process	1	0									
GO:0031954_positive_regulation_of_protein_amino_acid_autophosphorylation	1	0									
GO:0031999_negative_regulation_of_fatty_acid_beta-oxidation	1	0									
GO:0032011_ARF_protein_signal_transduction	1	0									
GO:0032023_trypsinogen_activation	1	0									
GO:0032025_response_to_cobalt_ion	1	0									
GO:0032048_cardiolipin_metabolic_process	1	0									
GO:0032049_cardiolipin_biosynthetic_process	1	0									
GO:0032060_bleb_formation	1	0									
GO:0032066_nucleolus_to_nucleoplasm_transport	1	0									
GO:0032074_negative_regulation_of_nuclease_activity	1	0									
GO:0032075_positive_regulation_of_nuclease_activity	1	0									
GO:0032119_sequestering_of_zinc_ion	1	0									
GO:0032185_septin_cytoskeleton_organization	1	0									
GO:0032196_transposition	1	0									
GO:0032235_negative_regulation_of_calcium_ion_transport_via_store-operated_calcium_channel_activity	1	0									
GO:0032241_positive_regulation_of_nucleobase__nucleoside__nucleotide_and_nucleic_acid_transport	1	0									
GO:0032261_purine_nucleotide_salvage	1	0									
GO:0032275_luteinizing_hormone_secretion	1	0									
GO:0032287_myelin_maintenance_in_the_peripheral_nervous_system	1	0									
GO:0032288_myelin_assembly	1	0									
GO:0032314_regulation_of_Rac_GTPase_activity	1	0									
GO:0032330_regulation_of_chondrocyte_differentiation	1	0									
GO:0032331_negative_regulation_of_chondrocyte_differentiation	1	0									
GO:0032346_positive_regulation_of_aldosterone_metabolic_process	1	0									
GO:0032347_regulation_of_aldosterone_biosynthetic_process	1	0									
GO:0032349_positive_regulation_of_aldosterone_biosynthetic_process	1	0									
GO:0032354_response_to_follicle-stimulating_hormone_stimulus	1	0									
GO:0032377_regulation_of_intracellular_lipid_transport	1	0									
GO:0032380_regulation_of_intracellular_sterol_transport	1	0									
GO:0032383_regulation_of_intracellular_cholesterol_transport	1	0									
GO:0032423_regulation_of_mismatch_repair	1	0									
GO:0032425_positive_regulation_of_mismatch_repair	1	0									
GO:0032459_regulation_of_protein_oligomerization	1	0									
GO:0032460_negative_regulation_of_protein_oligomerization	1	0									
GO:0032462_regulation_of_protein_homooligomerization	1	0									
GO:0032463_negative_regulation_of_protein_homooligomerization	1	0									
GO:0032467_positive_regulation_of_cytokinesis	1	0									
GO:0032468_Golgi_calcium_ion_homeostasis	1	0									
GO:0032470_elevation_of_endoplasmic_reticulum_calcium_ion_concentration	1	0									
GO:0032471_reduction_of_endoplasmic_reticulum_calcium_ion_concentration	1	0									
GO:0032472_Golgi_calcium_ion_transport	1	0									
GO:0032486_Rap_protein_signal_transduction	1	0									
GO:0032495_response_to_muramyl_dipeptide	1	0									
GO:0032498_detection_of_muramyl_dipeptide	1	0									
GO:0032499_detection_of_peptidoglycan	1	0									
GO:0032528_microvillus_organization	1	0									
GO:0032581_ER-dependent_peroxisome_biogenesis	1	0									
GO:0032594_protein_transport_within_lipid_bilayer	1	0									
GO:0032595_B_cell_receptor_transport_within_lipid_bilayer	1	0									
GO:0032596_protein_transport_into_membrane_raft	1	0									
GO:0032597_B_cell_receptor_transport_into_membrane_raft	1	0									
GO:0032599_protein_transport_out_of_membrane_raft	1	0									
GO:0032600_chemokine_receptor_transport_out_of_membrane_raft	1	0									
GO:0032601_connective_tissue_growth_factor_production	1	0									
GO:0032603_fractalkine_production	1	0									
GO:0032605_hepatocyte_growth_factor_production	1	0									
GO:0032610_interleukin-1_alpha_production	1	0									
GO:0032621_interleukin-18_production	1	0									
GO:0032639_TRAIL_production	1	0									
GO:0032644_regulation_of_fractalkine_production	1	0									
GO:0032646_regulation_of_hepatocyte_growth_factor_production	1	0									
GO:0032650_regulation_of_interleukin-1_alpha_production	1	0									
GO:0032661_regulation_of_interleukin-18_production	1	0									
GO:0032679_regulation_of_TRAIL_production	1	0									
GO:0032681_regulation_of_lymphotoxin_A_production	1	0									
GO:0032693_negative_regulation_of_interleukin-10_production	1	0									
GO:0032703_negative_regulation_of_interleukin-2_production	1	0									
GO:0032713_negative_regulation_of_interleukin-4_production	1	0									
GO:0032730_positive_regulation_of_interleukin-1_alpha_production	1	0									
GO:0032732_positive_regulation_of_interleukin-1_production	1	0									
GO:0032736_positive_regulation_of_interleukin-13_production	1	0									
GO:0032753_positive_regulation_of_interleukin-4_production	1	0									
GO:0032754_positive_regulation_of_interleukin-5_production	1	0									
GO:0032762_mast_cell_cytokine_production	1	0									
GO:0032763_regulation_of_mast_cell_cytokine_production	1	0									
GO:0032765_positive_regulation_of_mast_cell_cytokine_production	1	0									
GO:0032784_regulation_of_RNA_elongation	1	0									
GO:0032786_positive_regulation_of_RNA_elongation	1	0									
GO:0032788_saturated_monocarboxylic_acid_metabolic_process	1	0									
GO:0032789_unsaturated_monocarboxylic_acid_metabolic_process	1	0									
GO:0032790_ribosome_disassembly	1	0									
GO:0032792_negative_regulation_of_CREB_transcription_factor_activity	1	0									
GO:0032793_positive_regulation_of_CREB_transcription_factor_activity	1	0									
GO:0032804_negative_regulation_of_low-density_lipoprotein_receptor_catabolic_process	1	0									
GO:0032805_positive_regulation_of_low-density_lipoprotein_receptor_catabolic_process	1	0									
GO:0032812_positive_regulation_of_epinephrine_secretion	1	0									
GO:0032835_glomerulus_development	1	0									
GO:0032847_regulation_of_cellular_pH_reduction	1	0									
GO:0032848_negative_regulation_of_cellular_pH_reduction	1	0									
GO:0032899_regulation_of_neurotrophin_production	1	0									
GO:0032900_negative_regulation_of_neurotrophin_production	1	0									
GO:0032903_regulation_of_nerve_growth_factor_production	1	0									
GO:0032904_negative_regulation_of_nerve_growth_factor_production	1	0									
GO:0032907_transforming_growth_factor-beta3_production	1	0									
GO:0032910_regulation_of_transforming_growth_factor-beta3_production	1	0									
GO:0032911_negative_regulation_of_transforming_growth_factor-beta1_production	1	0									
GO:0032913_negative_regulation_of_transforming_growth_factor-beta3_production	1	0									
GO:0032926_negative_regulation_of_activin_receptor_signaling_pathway	1	0									
GO:0032933_SREBP-mediated_signaling_pathway	1	0									
GO:0032938_negative_regulation_of_translation_in_response_to_oxidative_stress	1	0									
GO:0032958_inositol_phosphate_biosynthetic_process	1	0									
GO:0032976_release_of_matrix_enzymes_from_mitochondria	1	0									
GO:0032980_keratinocyte_activation	1	0									
GO:0032988_ribonucleoprotein_complex_disassembly	1	0									
GO:0033029_regulation_of_neutrophil_apoptosis	1	0									
GO:0033031_positive_regulation_of_neutrophil_apoptosis	1	0									
GO:0033079_immature_T_cell_proliferation	1	0									
GO:0033080_immature_T_cell_proliferation_in_the_thymus	1	0									
GO:0033083_regulation_of_immature_T_cell_proliferation	1	0									
GO:0033084_regulation_of_immature_T_cell_proliferation_in_the_thymus	1	0									
GO:0033085_negative_regulation_of_T_cell_differentiation_in_the_thymus	1	0									
GO:0033087_negative_regulation_of_immature_T_cell_proliferation	1	0									
GO:0033088_negative_regulation_of_immature_T_cell_proliferation_in_the_thymus	1	0									
GO:0033136_serine_phosphorylation_of_STAT3_protein	1	0									
GO:0033137_negative_regulation_of_peptidyl-serine_phosphorylation	1	0									
GO:0033139_regulation_of_peptidyl-serine_phosphorylation_of_STAT_protein	1	0									
GO:0033141_positive_regulation_of_peptidyl-serine_phosphorylation_of_STAT_protein	1	0									
GO:0033153_T_cell_receptor_V(D)J_recombination	1	0									
GO:0033169_histone_H3-K9_demethylation	1	0									
GO:0033173_calcineurin-NFAT_signaling_pathway	1	0									
GO:0033182_regulation_of_histone_ubiquitination	1	0									
GO:0033206_cytokinesis_after_meiosis	1	0									
GO:0033239_negative_regulation_of_cellular_amine_metabolic_process	1	0									
GO:0033240_positive_regulation_of_cellular_amine_metabolic_process	1	0									
GO:0033260_DNA_replication_during_S_phase	1	0									
GO:0033262_regulation_of_DNA_replication_during_S_phase	1	0									
GO:0033292_T-tubule_organization	1	0									
GO:0033341_regulation_of_collagen_binding	1	0									
GO:0033342_negative_regulation_of_collagen_binding	1	0									
GO:0033345_asparagine_catabolic_process_via_L-aspartate	1	0									
GO:0033366_protein_localization_in_secretory_granule	1	0									
GO:0033367_protein_localization_in_mast_cell_secretory_granule	1	0									
GO:0033368_protease_localization_in_mast_cell_secretory_granule	1	0									
GO:0033370_maintenance_of_protein_location_in_mast_cell_secretory_granule	1	0									
GO:0033371_T_cell_secretory_granule_organization	1	0									
GO:0033373_maintenance_of_protease_location_in_mast_cell_secretory_granule	1	0									
GO:0033374_protein_localization_in_T_cell_secretory_granule	1	0									
GO:0033375_protease_localization_in_T_cell_secretory_granule	1	0									
GO:0033377_maintenance_of_protein_location_in_T_cell_secretory_granule	1	0									
GO:0033379_maintenance_of_protease_location_in_T_cell_secretory_granule	1	0									
GO:0033380_granzyme_B_localization_in_T_cell_secretory_granule	1	0									
GO:0033382_maintenance_of_granzyme_B_location_in_T_cell_secretory_granule	1	0									
GO:0033504_floor_plate_development	1	0									
GO:0033566_gamma-tubulin_complex_localization	1	0									
GO:0033577_protein_amino_acid_glycosylation_in_endoplasmic_reticulum	1	0									
GO:0033595_response_to_genistein	1	0									
GO:0033600_negative_regulation_of_mammary_gland_epithelial_cell_proliferation	1	0									
GO:0033606_chemokine_receptor_transport_within_lipid_bilayer	1	0									
GO:0033617_mitochondrial_respiratory_chain_complex_IV_assembly	1	0									
GO:0033622_integrin_activation	1	0									
GO:0033623_regulation_of_integrin_activation	1	0									
GO:0033625_positive_regulation_of_integrin_activation	1	0									
GO:0033693_neurofilament_bundle_assembly	1	0									
GO:0033750_ribosome_localization	1	0									
GO:0033753_establishment_of_ribosome_localization	1	0									
GO:0033875_ribonucleoside_bisphosphate_metabolic_process	1	0									
GO:0033962_cytoplasmic_mRNA_processing_body_assembly	1	0									
GO:0034032_purine_nucleoside_bisphosphate_metabolic_process	1	0									
GO:0034035_purine_ribonucleoside_bisphosphate_metabolic_process	1	0									
GO:0034063_stress_granule_assembly	1	0									
GO:0034080_CenH3-containing_nucleosome_assembly_at_centromere	1	0									
GO:0034109_homotypic_cell-cell_adhesion	1	0									
GO:0034115_negative_regulation_of_heterotypic_cell-cell_adhesion	1	0									
GO:0034116_positive_regulation_of_heterotypic_cell-cell_adhesion	1	0									
GO:0034122_negative_regulation_of_toll-like_receptor_signaling_pathway	1	0									
GO:0034123_positive_regulation_of_toll-like_receptor_signaling_pathway	1	0									
GO:0034142_toll-like_receptor_4_signaling_pathway	1	0									
GO:0034143_regulation_of_toll-like_receptor_4_signaling_pathway	1	0									
GO:0034145_positive_regulation_of_toll-like_receptor_4_signaling_pathway	1	0									
GO:0034196_acylglycerol_transport	1	0									
GO:0034197_triglyceride_transport	1	0									
GO:0034205_beta-amyloid_formation	1	0									
GO:0034213_quinolinate_catabolic_process	1	0									
GO:0034231_islet_amyloid_polypeptide_processing	1	0									
GO:0034248_regulation_of_amide_metabolic_process	1	0									
GO:0034263_autophagy_in_response_to_ER_overload	1	0									
GO:0034287_detection_of_monosaccharide_stimulus	1	0									
GO:0034313_diol_catabolic_process	1	0									
GO:0034332_adherens_junction_organization	1	0									
GO:0034333_adherens_junction_assembly	1	0									
GO:0034340_response_to_type_I_interferon	1	0									
GO:0034356_NAD_biosynthesis_via_nicotinamide_riboside_salvage_pathway	1	0									
GO:0034373_intermediate-density_lipoprotein_particle_remodeling	1	0									
GO:0034378_chylomicron_assembly	1	0									
GO:0034436_glycoprotein_transport	1	0									
GO:0034439_lipoprotein_lipid_oxidation	1	0									
GO:0034454_microtubule_anchoring_at_centrosome	1	0									
GO:0034465_response_to_carbon_monoxide	1	0									
GO:0034509_centromeric_core_chromatin_formation	1	0									
GO:0034516_response_to_vitamin_B6	1	0									
GO:0034551_mitochondrial_respiratory_chain_complex_III_assembly	1	0									
GO:0034552_respiratory_chain_complex_II_assembly	1	0									
GO:0034553_mitochondrial_respiratory_chain_complex_II_assembly	1	0									
GO:0034589_hydroxyproline_transport	1	0									
GO:0034694_response_to_prostaglandin_stimulus	1	0									
GO:0034695_response_to_prostaglandin_E_stimulus	1	0									
GO:0034698_response_to_gonadotropin_stimulus	1	0									
GO:0034699_response_to_luteinizing_hormone_stimulus	1	0									
GO:0034724_DNA_replication-independent_nucleosome_organization	1	0									
GO:0034729_histone_H3-K79_methylation	1	0									
GO:0034755_iron_ion_transmembrane_transport	1	0									
GO:0034764_positive_regulation_of_transmembrane_transport	1	0									
GO:0034765_regulation_of_ion_transmembrane_transport	1	0									
GO:0034767_positive_regulation_of_ion_transmembrane_transport	1	0									
GO:0034959_endothelin_maturation	1	0									
GO:0034982_mitochondrial_protein_processing	1	0									
GO:0034983_peptidyl-lysine_deacetylation	1	0									
GO:0035021_negative_regulation_of_Rac_protein_signal_transduction	1	0									
GO:0035041_sperm_chromatin_decondensation	1	0									
GO:0035042_fertilization__exchange_of_chromosomal_proteins	1	0									
GO:0035054_embryonic_heart_tube_anterior_posterior_pattern_formation	1	0									
GO:0035066_positive_regulation_of_histone_acetylation	1	0									
GO:0035082_axoneme_assembly	1	0									
GO:0035087_RNA_interference__siRNA_loading_onto_RISC	1	0									
GO:0035090_maintenance_of_apical_basal_cell_polarity	1	0									
GO:0035093_spermatogenesis__exchange_of_chromosomal_proteins	1	0									
GO:0035104_positive_regulation_of_transcription_via_sterol_regulatory_element_binding	1	0									
GO:0035110_leg_morphogenesis	1	0									
GO:0035112_genitalia_morphogenesis	1	0									
GO:0035116_embryonic_hindlimb_morphogenesis	1	0									
GO:0035137_hindlimb_morphogenesis	1	0									
GO:0035238_vitamin_A_biosynthetic_process	1	0									
GO:0035265_organ_growth	1	0									
GO:0035280_gene_silencing_by_miRNA__miRNA_loading_onto_RISC	1	0									
GO:0040009_regulation_of_growth_rate	1	0									
GO:0040013_negative_regulation_of_locomotion	1	0									
GO:0040015_negative_regulation_of_multicellular_organism_growth	1	0									
GO:0040020_regulation_of_meiosis	1	0									
GO:0040023_establishment_of_nucleus_localization	1	0									
GO:0040030_regulation_of_molecular_function__epigenetic	1	0									
GO:0040037_negative_regulation_of_fibroblast_growth_factor_receptor_signaling_pathway	1	0									
GO:0040038_polar_body_extrusion_after_meiotic_divisions	1	0									
GO:0042074_cell_migration_involved_in_gastrulation	1	0									
GO:0042091_interleukin-10_biosynthetic_process	1	0									
GO:0042118_endothelial_cell_activation	1	0									
GO:0042159_lipoprotein_catabolic_process	1	0									
GO:0042214_terpene_metabolic_process	1	0									
GO:0042225_interleukin-5_biosynthetic_process	1	0									
GO:0042241_interleukin-18_biosynthetic_process	1	0									
GO:0042257_ribosomal_subunit_assembly	1	0									
GO:0042262_DNA_protection	1	0									
GO:0042276_error-prone_postreplication_DNA_repair	1	0									
GO:0042313_protein_kinase_C_deactivation	1	0									
GO:0042369_vitamin_D_catabolic_process	1	0									
GO:0042412_taurine_biosynthetic_process	1	0									
GO:0042418_epinephrine_biosynthetic_process	1	0									
GO:0042421_norepinephrine_biosynthetic_process	1	0									
GO:0042424_catecholamine_catabolic_process	1	0									
GO:0042428_serotonin_metabolic_process	1	0									
GO:0042435_indole_derivative_biosynthetic_process	1	0									
GO:0042474_middle_ear_morphogenesis	1	0									
GO:0042504_tyrosine_phosphorylation_of_Stat4_protein	1	0									
GO:0042519_regulation_of_tyrosine_phosphorylation_of_Stat4_protein	1	0									
GO:0042520_positive_regulation_of_tyrosine_phosphorylation_of_Stat4_protein	1	0									
GO:0042524_negative_regulation_of_tyrosine_phosphorylation_of_Stat5_protein	1	0									
GO:0042537_benzene_and_derivative_metabolic_process	1	0									
GO:0042560_pteridine_and_derivative_catabolic_process	1	0									
GO:0042596_fear_response	1	0									
GO:0042637_catagen	1	0									
GO:0042640_anagen	1	0									
GO:0042670_retinal_cone_cell_differentiation	1	0									
GO:0042700_luteinizing_hormone_signaling_pathway	1	0									
GO:0042703_menstruation	1	0									
GO:0042726_riboflavin_and_derivative_metabolic_process	1	0									
GO:0042727_riboflavin_and_derivative_biosynthetic_process	1	0									
GO:0042746_circadian_sleep_wake_cycle__wakefulness	1	0									
GO:0042748_circadian_sleep_wake_cycle__non-REM_sleep	1	0									
GO:0042755_eating_behavior	1	0									
GO:0042756_drinking_behavior	1	0									
GO:0042766_nucleosome_mobilization	1	0									
GO:0042780_tRNA_3'-end_processing	1	0									
GO:0042789_mRNA_transcription_from_RNA_polymerase_II_promoter	1	0									
GO:0042795_snRNA_transcription_from_RNA_polymerase_II_promoter	1	0									
GO:0042796_snRNA_transcription_from_RNA_polymerase_III_promoter	1	0									
GO:0042822_pyridoxal_phosphate_metabolic_process	1	0									
GO:0042823_pyridoxal_phosphate_biosynthetic_process	1	0									
GO:0042866_pyruvate_biosynthetic_process	1	0									
GO:0042904_9-cis-retinoic_acid_biosynthetic_process	1	0									
GO:0042905_9-cis-retinoic_acid_metabolic_process	1	0									
GO:0042985_negative_regulation_of_amyloid_precursor_protein_biosynthetic_process	1	0									
GO:0042986_positive_regulation_of_amyloid_precursor_protein_biosynthetic_process	1	0									
GO:0042989_sequestering_of_actin_monomers	1	0									
GO:0042996_regulation_of_Golgi_to_plasma_membrane_protein_transport	1	0									
GO:0042997_negative_regulation_of_Golgi_to_plasma_membrane_protein_transport	1	0									
GO:0042999_regulation_of_Golgi_to_plasma_membrane_CFTR_protein_transport	1	0									
GO:0043002_negative_regulation_of_Golgi_to_plasma_membrane_CFTR_protein_transport	1	0									
GO:0043004_cytoplasmic_sequestering_of_CFTR_protein	1	0									
GO:0043012_regulation_of_fusion_of_sperm_to_egg_plasma_membrane	1	0									
GO:0043016_regulation_of_lymphotoxin_A_biosynthetic_process	1	0									
GO:0043017_positive_regulation_of_lymphotoxin_A_biosynthetic_process	1	0									
GO:0043049_otic_placode_formation	1	0									
GO:0043064_flagellum_organization	1	0									
GO:0043116_negative_regulation_of_vascular_permeability	1	0									
GO:0043126_regulation_of_1-phosphatidylinositol_4-kinase_activity	1	0									
GO:0043128_positive_regulation_of_1-phosphatidylinositol_4-kinase_activity	1	0									
GO:0043129_surfactant_homeostasis	1	0									
GO:0043146_spindle_stabilization	1	0									
GO:0043148_mitotic_spindle_stabilization	1	0									
GO:0043152_induction_of_bacterial_agglutination	1	0									
GO:0043173_nucleotide_salvage	1	0									
GO:0043174_nucleoside_salvage	1	0									
GO:0043181_vacuolar_sequestering	1	0									
GO:0043200_response_to_amino_acid_stimulus	1	0									
GO:0043217_myelin_maintenance	1	0									
GO:0043247_telomere_maintenance_in_response_to_DNA_damage	1	0									
GO:0043249_erythrocyte_maturation	1	0									
GO:0043268_positive_regulation_of_potassium_ion_transport	1	0									
GO:0043299_leukocyte_degranulation	1	0									
GO:0043307_eosinophil_activation	1	0									
GO:0043308_eosinophil_degranulation	1	0									
GO:0043312_neutrophil_degranulation	1	0									
GO:0043330_response_to_exogenous_dsRNA	1	0									
GO:0043353_enucleate_erythrocyte_differentiation	1	0									
GO:0043371_negative_regulation_of_CD4-positive__alpha_beta_T_cell_differentiation	1	0									
GO:0043383_negative_T_cell_selection	1	0									
GO:0043403_skeletal_muscle_regeneration	1	0									
GO:0043418_homocysteine_catabolic_process	1	0									
GO:0043420_anthranilate_metabolic_process	1	0									
GO:0043437_butanoic_acid_metabolic_process	1	0									
GO:0043455_regulation_of_secondary_metabolic_process	1	0									
GO:0043456_regulation_of_pentose-phosphate_shunt	1	0									
GO:0043457_regulation_of_cellular_respiration	1	0									
GO:0043517_positive_regulation_of_DNA_damage_response__signal_transduction_by_p53_class_mediator	1	0									
GO:0043518_negative_regulation_of_DNA_damage_response__signal_transduction_by_p53_class_mediator	1	0									
GO:0043551_regulation_of_phosphoinositide_3-kinase_activity	1	0									
GO:0043552_positive_regulation_of_phosphoinositide_3-kinase_activity	1	0									
GO:0043556_regulation_of_translation_in_response_to_oxidative_stress	1	0									
GO:0043584_nose_development	1	0									
GO:0043586_tongue_development	1	0									
GO:0043587_tongue_morphogenesis	1	0									
GO:0043647_inositol_phosphate_metabolic_process	1	0									
GO:0043652_engulfment_of_apoptotic_cell	1	0									
GO:0043654_recognition_of_apoptotic_cell	1	0									
GO:0043696_dedifferentiation	1	0									
GO:0043697_cell_dedifferentiation	1	0									
GO:0043901_negative_regulation_of_multi-organism_process	1	0									
GO:0043921_modulation_by_host_of_viral_transcription	1	0									
GO:0043923_positive_regulation_by_host_of_viral_transcription	1	0									
GO:0044007_dissemination_or_transmission_of_symbiont_from_host	1	0									
GO:0044089_positive_regulation_of_cellular_component_biogenesis	1	0									
GO:0044258_intestinal_lipid_catabolic_process	1	0									
GO:0044273_sulfur_compound_catabolic_process	1	0									
GO:0045013_negative_regulation_of_transcription_by_carbon_catabolites	1	0									
GO:0045014_negative_regulation_of_transcription_by_glucose	1	0									
GO:0045020_error-prone_DNA_repair	1	0									
GO:0045023_G0_to_G1_transition	1	0									
GO:0045047_protein_targeting_to_ER	1	0									
GO:0045065_cytotoxic_T_cell_differentiation	1	0									
GO:0045074_regulation_of_interleukin-10_biosynthetic_process	1	0									
GO:0045082_positive_regulation_of_interleukin-10_biosynthetic_process	1	0									
GO:0045132_meiotic_chromosome_segregation	1	0									
GO:0045163_clustering_of_voltage-gated_potassium_channels	1	0									
GO:0045175_basal_protein_localization	1	0									
GO:0045188_regulation_of_circadian_sleep_wake_cycle__non-REM_sleep	1	0									
GO:0045189_connective_tissue_growth_factor_biosynthetic_process	1	0									
GO:0045196_establishment_or_maintenance_of_neuroblast_polarity	1	0									
GO:0045199_maintenance_of_epithelial_cell_apical_basal_polarity	1	0									
GO:0045200_establishment_of_neuroblast_polarity	1	0									
GO:0045204_MAPK_export_from_nucleus	1	0									
GO:0045208_MAPK_phosphatase_export_from_nucleus	1	0									
GO:0045209_MAPK_phosphatase_export_from_nucleus__leptomycin_B_sensitive	1	0									
GO:0045292_nuclear_mRNA_cis_splicing__via_spliceosome	1	0									
GO:0045324_late_endosome_to_vacuole_transport	1	0									
GO:0045329_carnitine_biosynthetic_process	1	0									
GO:0045345_positive_regulation_of_MHC_class_I_biosynthetic_process	1	0									
GO:0045355_negative_regulation_of_interferon-alpha_biosynthetic_process	1	0									
GO:0045360_regulation_of_interleukin-1_biosynthetic_process	1	0									
GO:0045362_positive_regulation_of_interleukin-1_biosynthetic_process	1	0									
GO:0045366_regulation_of_interleukin-13_biosynthetic_process	1	0									
GO:0045368_positive_regulation_of_interleukin-13_biosynthetic_process	1	0									
GO:0045381_regulation_of_interleukin-18_biosynthetic_process	1	0									
GO:0045405_regulation_of_interleukin-5_biosynthetic_process	1	0									
GO:0045407_positive_regulation_of_interleukin-5_biosynthetic_process	1	0									
GO:0045425_positive_regulation_of_granulocyte_macrophage_colony-stimulating_factor_biosynthetic_process	1	0									
GO:0045475_locomotor_rhythm	1	0									
GO:0045553_TRAIL_biosynthetic_process	1	0									
GO:0045554_regulation_of_TRAIL_biosynthetic_process	1	0									
GO:0045556_positive_regulation_of_TRAIL_biosynthetic_process	1	0									
GO:0045575_basophil_activation	1	0									
GO:0045579_positive_regulation_of_B_cell_differentiation	1	0									
GO:0045583_regulation_of_cytotoxic_T_cell_differentiation	1	0									
GO:0045585_positive_regulation_of_cytotoxic_T_cell_differentiation	1	0									
GO:0045589_regulation_of_regulatory_T_cell_differentiation	1	0									
GO:0045590_negative_regulation_of_regulatory_T_cell_differentiation	1	0									
GO:0045602_negative_regulation_of_endothelial_cell_differentiation	1	0									
GO:0045603_positive_regulation_of_endothelial_cell_differentiation	1	0									
GO:0045605_negative_regulation_of_epidermal_cell_differentiation	1	0									
GO:0045617_negative_regulation_of_keratinocyte_differentiation	1	0									
GO:0045623_negative_regulation_of_T-helper_cell_differentiation	1	0									
GO:0045629_negative_regulation_of_T-helper_2_cell_differentiation	1	0									
GO:0045654_positive_regulation_of_megakaryocyte_differentiation	1	0									
GO:0045672_positive_regulation_of_osteoclast_differentiation	1	0									
GO:0045683_negative_regulation_of_epidermis_development	1	0									
GO:0045716_positive_regulation_of_low-density_lipoprotein_receptor_biosynthetic_process	1	0									
GO:0045719_negative_regulation_of_glycogen_biosynthetic_process	1	0									
GO:0045738_negative_regulation_of_DNA_repair	1	0									
GO:0045747_positive_regulation_of_Notch_signaling_pathway	1	0									
GO:0045750_positive_regulation_of_S_phase_of_mitotic_cell_cycle	1	0									
GO:0045751_negative_regulation_of_Toll_signaling_pathway	1	0									
GO:0045759_negative_regulation_of_action_potential	1	0									
GO:0045773_positive_regulation_of_axon_extension	1	0									
GO:0045794_negative_regulation_of_cell_volume	1	0									
GO:0045799_positive_regulation_of_chromatin_assembly_or_disassembly	1	0									
GO:0045818_negative_regulation_of_glycogen_catabolic_process	1	0									
GO:0045836_positive_regulation_of_meiosis	1	0									
GO:0045837_negative_regulation_of_membrane_potential	1	0									
GO:0045844_positive_regulation_of_striated_muscle_development	1	0									
GO:0045852_pH_elevation	1	0									
GO:0045870_positive_regulation_of_retroviral_genome_replication	1	0									
GO:0045875_negative_regulation_of_sister_chromatid_cohesion	1	0									
GO:0045879_negative_regulation_of_smoothened_signaling_pathway	1	0									
GO:0045896_regulation_of_transcription__mitotic	1	0									
GO:0045910_negative_regulation_of_DNA_recombination	1	0									
GO:0045915_positive_regulation_of_catecholamine_metabolic_process	1	0									
GO:0045921_positive_regulation_of_exocytosis	1	0									
GO:0045945_positive_regulation_of_transcription_from_RNA_polymerase_III_promoter	1	0									
GO:0045956_positive_regulation_of_calcium_ion-dependent_exocytosis	1	0									
GO:0045964_positive_regulation_of_dopamine_metabolic_process	1	0									
GO:0045989_positive_regulation_of_striated_muscle_contraction	1	0									
GO:0045993_negative_regulation_of_translational_initiation_by_iron	1	0									
GO:0046005_positive_regulation_of_circadian_sleep_wake_cycle__REM_sleep	1	0									
GO:0046007_negative_regulation_of_activated_T_cell_proliferation	1	0									
GO:0046010_positive_regulation_of_circadian_sleep_wake_cycle__non-REM_sleep	1	0									
GO:0046031_ADP_metabolic_process	1	0									
GO:0046036_CTP_metabolic_process	1	0									
GO:0046040_IMP_metabolic_process	1	0									
GO:0046048_UDP_metabolic_process	1	0									
GO:0046049_UMP_metabolic_process	1	0									
GO:0046056_dADP_metabolic_process	1	0									
GO:0046085_adenosine_metabolic_process	1	0									
GO:0046087_cytidine_metabolic_process	1	0									
GO:0046101_hypoxanthine_biosynthetic_process	1	0									
GO:0046103_inosine_biosynthetic_process	1	0									
GO:0046104_thymidine_metabolic_process	1	0									
GO:0046108_uridine_metabolic_process	1	0									
GO:0046125_pyrimidine_deoxyribonucleoside_metabolic_process	1	0									
GO:0046127_pyrimidine_deoxyribonucleoside_catabolic_process	1	0									
GO:0046133_pyrimidine_ribonucleoside_catabolic_process	1	0									
GO:0046173_polyol_biosynthetic_process	1	0									
GO:0046184_aldehyde_biosynthetic_process	1	0									
GO:0046203_spermidine_catabolic_process	1	0									
GO:0046219_indolalkylamine_biosynthetic_process	1	0									
GO:0046292_formaldehyde_metabolic_process	1	0									
GO:0046293_formaldehyde_biosynthetic_process	1	0									
GO:0046317_regulation_of_glucosylceramide_biosynthetic_process	1	0									
GO:0046318_negative_regulation_of_glucosylceramide_biosynthetic_process	1	0									
GO:0046322_negative_regulation_of_fatty_acid_oxidation	1	0									
GO:0046335_ethanolamine_biosynthetic_process	1	0									
GO:0046337_phosphatidylethanolamine_metabolic_process	1	0									
GO:0046340_diacylglycerol_catabolic_process	1	0									
GO:0046351_disaccharide_biosynthetic_process	1	0									
GO:0046352_disaccharide_catabolic_process	1	0									
GO:0046370_fructose_biosynthetic_process	1	0									
GO:0046380_N-acetylneuraminate_biosynthetic_process	1	0									
GO:0046390_ribose_phosphate_biosynthetic_process	1	0									
GO:0046399_glucuronate_biosynthetic_process	1	0									
GO:0046434_organophosphate_catabolic_process	1	0									
GO:0046448_tropane_alkaloid_metabolic_process	1	0									
GO:0046449_creatinine_metabolic_process	1	0									
GO:0046471_phosphatidylglycerol_metabolic_process	1	0									
GO:0046477_glycosylceramide_catabolic_process	1	0									
GO:0046485_ether_lipid_metabolic_process	1	0									
GO:0046487_glyoxylate_metabolic_process	1	0									
GO:0046491_L-methylmalonyl-CoA_metabolic_process	1	0									
GO:0046501_protoporphyrinogen_IX_metabolic_process	1	0									
GO:0046511_sphinganine_biosynthetic_process	1	0									
GO:0046514_ceramide_catabolic_process	1	0									
GO:0046549_retinal_cone_cell_development	1	0									
GO:0046586_regulation_of_calcium-dependent_cell-cell_adhesion	1	0									
GO:0046588_negative_regulation_of_calcium-dependent_cell-cell_adhesion	1	0									
GO:0046597_negative_regulation_of_virion_penetration_into_host_cell	1	0									
GO:0046600_negative_regulation_of_centriole_replication	1	0									
GO:0046606_negative_regulation_of_centrosome_cycle	1	0									
GO:0046620_regulation_of_organ_growth	1	0									
GO:0046636_negative_regulation_of_alpha-beta_T_cell_activation	1	0									
GO:0046639_negative_regulation_of_alpha-beta_T_cell_differentiation	1	0									
GO:0046640_regulation_of_alpha-beta_T_cell_proliferation	1	0									
GO:0046641_positive_regulation_of_alpha-beta_T_cell_proliferation	1	0									
GO:0046655_folic_acid_metabolic_process	1	0									
GO:0046666_retinal_cell_programmed_cell_death	1	0									
GO:0046668_regulation_of_retinal_cell_programmed_cell_death	1	0									
GO:0046670_positive_regulation_of_retinal_cell_programmed_cell_death	1	0									
GO:0046674_induction_of_retinal_programmed_cell_death	1	0									
GO:0046685_response_to_arsenic	1	0									
GO:0046686_response_to_cadmium_ion	1	0									
GO:0046689_response_to_mercury_ion	1	0									
GO:0046692_sperm_competition	1	0									
GO:0046713_boron_transport	1	0									
GO:0046719_regulation_of_viral_protein_levels_in_host_cell	1	0									
GO:0046814_virion_attachment__binding_of_host_cell_surface_coreceptor	1	0									
GO:0046826_negative_regulation_of_protein_export_from_nucleus	1	0									
GO:0046827_positive_regulation_of_protein_export_from_nucleus	1	0									
GO:0046833_positive_regulation_of_RNA_export_from_nucleus	1	0									
GO:0046835_carbohydrate_phosphorylation	1	0									
GO:0046838_phosphorylated_carbohydrate_dephosphorylation	1	0									
GO:0046853_inositol_and_derivative_phosphorylation	1	0									
GO:0046855_inositol_phosphate_dephosphorylation	1	0									
GO:0046856_phosphoinositide_dephosphorylation	1	0									
GO:0046898_response_to_cycloheximide	1	0									
GO:0046916_cellular_transition_metal_ion_homeostasis	1	0									
GO:0046931_pore_complex_biogenesis	1	0									
GO:0046939_nucleotide_phosphorylation	1	0									
GO:0046946_hydroxylysine_metabolic_process	1	0									
GO:0046947_hydroxylysine_biosynthetic_process	1	0									
GO:0046963_3'-phosphoadenosine_5'-phosphosulfate_transport	1	0									
GO:0046984_regulation_of_hemoglobin_biosynthetic_process	1	0									
GO:0046986_negative_regulation_of_hemoglobin_biosynthetic_process	1	0									
GO:0048003_antigen_processing_and_presentation_of_lipid_antigen_via_MHC_class_Ib	1	0									
GO:0048006_antigen_processing_and_presentation__endogenous_lipid_antigen_via_MHC_class_Ib	1	0									
GO:0048013_ephrin_receptor_signaling_pathway	1	0									
GO:0048070_regulation_of_pigmentation_during_development	1	0									
GO:0048073_regulation_of_eye_pigmentation	1	0									
GO:0048075_positive_regulation_of_eye_pigmentation	1	0									
GO:0048087_positive_regulation_of_pigmentation_during_development	1	0									
GO:0048160_primary_follicle_stage__oogenesis	1	0									
GO:0048170_positive_regulation_of_long-term_neuronal_synaptic_plasticity	1	0									
GO:0048172_regulation_of_short-term_neuronal_synaptic_plasticity	1	0									
GO:0048175_hepatocyte_growth_factor_biosynthetic_process	1	0									
GO:0048176_regulation_of_hepatocyte_growth_factor_biosynthetic_process	1	0									
GO:0048178_negative_regulation_of_hepatocyte_growth_factor_biosynthetic_process	1	0									
GO:0048203_vesicle_targeting__trans-Golgi_to_endosome	1	0									
GO:0048210_Golgi_vesicle_fusion_to_target_membrane	1	0									
GO:0048241_epinephrine_transport	1	0									
GO:0048242_epinephrine_secretion	1	0									
GO:0048245_eosinophil_chemotaxis	1	0									
GO:0048265_response_to_pain	1	0									
GO:0048289_isotype_switching_to_IgE_isotypes	1	0									
GO:0048293_regulation_of_isotype_switching_to_IgE_isotypes	1	0									
GO:0048295_positive_regulation_of_isotype_switching_to_IgE_isotypes	1	0									
GO:0048302_regulation_of_isotype_switching_to_IgG_isotypes	1	0									
GO:0048304_positive_regulation_of_isotype_switching_to_IgG_isotypes	1	0									
GO:0048311_mitochondrion_distribution	1	0									
GO:0048339_paraxial_mesoderm_development	1	0									
GO:0048340_paraxial_mesoderm_morphogenesis	1	0									
GO:0048388_endosomal_lumen_acidification	1	0									
GO:0048478_replication_fork_protection	1	0									
GO:0048483_autonomic_nervous_system_development	1	0									
GO:0048485_sympathetic_nervous_system_development	1	0									
GO:0048499_synaptic_vesicle_membrane_organization	1	0									
GO:0048535_lymph_node_development	1	0									
GO:0048539_bone_marrow_development	1	0									
GO:0048549_positive_regulation_of_pinocytosis	1	0									
GO:0048553_negative_regulation_of_metalloenzyme_activity	1	0									
GO:0048566_embryonic_gut_development	1	0									
GO:0048596_embryonic_camera-type_eye_morphogenesis	1	0									
GO:0048617_embryonic_foregut_morphogenesis	1	0									
GO:0048619_embryonic_hindgut_morphogenesis	1	0									
GO:0048636_positive_regulation_of_muscle_development	1	0									
GO:0048639_positive_regulation_of_developmental_growth	1	0									
GO:0048640_negative_regulation_of_developmental_growth	1	0									
GO:0048665_neuron_fate_specification	1	0									
GO:0048679_regulation_of_axon_regeneration	1	0									
GO:0048681_negative_regulation_of_axon_regeneration	1	0									
GO:0048703_embryonic_viscerocranium_morphogenesis	1	0									
GO:0048745_smooth_muscle_tissue_development	1	0									
GO:0048755_branching_morphogenesis_of_a_nerve	1	0									
GO:0048793_pronephros_development	1	0									
GO:0048807_female_genitalia_morphogenesis	1	0									
GO:0048818_positive_regulation_of_hair_follicle_maturation	1	0									
GO:0048819_regulation_of_hair_follicle_maturation	1	0									
GO:0048821_erythrocyte_development	1	0									
GO:0048845_venous_blood_vessel_morphogenesis	1	0									
GO:0048853_forebrain_morphogenesis	1	0									
GO:0048865_stem_cell_fate_commitment	1	0									
GO:0048867_stem_cell_fate_determination	1	0									
GO:0048874_homeostasis_of_number_of_cells_in_a_free-living_population	1	0									
GO:0048875_chemical_homeostasis_within_a_tissue	1	0									
GO:0050427_3'-phosphoadenosine_5'-phosphosulfate_metabolic_process	1	0									
GO:0050652_dermatan_sulfate_proteoglycan_biosynthetic_process__polysaccharide_chain_biosynthetic_process	1	0									
GO:0050666_regulation_of_homocysteine_metabolic_process	1	0									
GO:0050674_urothelial_cell_proliferation	1	0									
GO:0050675_regulation_of_urothelial_cell_proliferation	1	0									
GO:0050677_positive_regulation_of_urothelial_cell_proliferation	1	0									
GO:0050685_positive_regulation_of_mRNA_processing	1	0									
GO:0050687_negative_regulation_of_defense_response_to_virus	1	0									
GO:0050689_negative_regulation_of_defense_response_to_virus_by_host	1	0									
GO:0050713_negative_regulation_of_interleukin-1_beta_secretion	1	0									
GO:0050722_regulation_of_interleukin-1_beta_biosynthetic_process	1	0									
GO:0050725_positive_regulation_of_interleukin-1_beta_biosynthetic_process	1	0									
GO:0050751_fractalkine_biosynthetic_process	1	0									
GO:0050752_regulation_of_fractalkine_biosynthetic_process	1	0									
GO:0050754_positive_regulation_of_fractalkine_biosynthetic_process	1	0									
GO:0050756_fractalkine_metabolic_process	1	0									
GO:0050757_thymidylate_synthase_biosynthetic_process	1	0									
GO:0050758_regulation_of_thymidylate_synthase_biosynthetic_process	1	0									
GO:0050760_negative_regulation_of_thymidylate_synthase_biosynthetic_process	1	0									
GO:0050765_negative_regulation_of_phagocytosis	1	0									
GO:0050774_negative_regulation_of_dendrite_morphogenesis	1	0									
GO:0050783_cocaine_metabolic_process	1	0									
GO:0050822_peptide_stabilization	1	0									
GO:0050823_peptide_antigen_stabilization	1	0									
GO:0050832_defense_response_to_fungus	1	0									
GO:0050855_regulation_of_B_cell_receptor_signaling_pathway	1	0									
GO:0050858_negative_regulation_of_antigen_receptor-mediated_signaling_pathway	1	0									
GO:0050860_negative_regulation_of_T_cell_receptor_signaling_pathway	1	0									
GO:0050861_positive_regulation_of_B_cell_receptor_signaling_pathway	1	0									
GO:0050883_musculoskeletal_movement__spinal_reflex_action	1	0									
GO:0050884_neuromuscular_process_controlling_posture	1	0									
GO:0050893_sensory_processing	1	0									
GO:0050902_leukocyte_adhesive_activation	1	0									
GO:0050910_detection_of_mechanical_stimulus_involved_in_sensory_perception_of_sound	1	0									
GO:0050922_negative_regulation_of_chemotaxis	1	0									
GO:0050923_regulation_of_negative_chemotaxis	1	0									
GO:0050924_positive_regulation_of_negative_chemotaxis	1	0									
GO:0050929_induction_of_negative_chemotaxis	1	0									
GO:0050951_sensory_perception_of_temperature_stimulus	1	0									
GO:0050955_thermoception	1	0									
GO:0050974_detection_of_mechanical_stimulus_involved_in_sensory_perception	1	0									
GO:0050983_spermidine_catabolic_process_to_deoxyhypusine__using_deoxyhypusine_synthase	1	0									
GO:0051013_microtubule_severing	1	0									
GO:0051029_rRNA_transport	1	0									
GO:0051030_snRNA_transport	1	0									
GO:0051031_tRNA_transport	1	0									
GO:0051036_regulation_of_endosome_size	1	0									
GO:0051040_regulation_of_calcium-independent_cell-cell_adhesion	1	0									
GO:0051041_positive_regulation_of_calcium-independent_cell-cell_adhesion	1	0									
GO:0051066_dihydrobiopterin_metabolic_process	1	0									
GO:0051085_chaperone_mediated_protein_folding_requiring_cofactor	1	0									
GO:0051089_constitutive_protein_ectodomain_proteolysis	1	0									
GO:0051102_DNA_ligation_during_DNA_recombination	1	0									
GO:0051105_regulation_of_DNA_ligation	1	0									
GO:0051106_positive_regulation_of_DNA_ligation	1	0									
GO:0051125_regulation_of_actin_nucleation	1	0									
GO:0051126_negative_regulation_of_actin_nucleation	1	0									
GO:0051136_regulation_of_NK_T_cell_differentiation	1	0									
GO:0051138_positive_regulation_of_NK_T_cell_differentiation	1	0									
GO:0051155_positive_regulation_of_striated_muscle_cell_differentiation	1	0									
GO:0051156_glucose_6-phosphate_metabolic_process	1	0									
GO:0051160_L-xylitol_catabolic_process	1	0									
GO:0051164_L-xylitol_metabolic_process	1	0									
GO:0051193_regulation_of_cofactor_metabolic_process	1	0									
GO:0051196_regulation_of_coenzyme_metabolic_process	1	0									
GO:0051204_protein_insertion_into_mitochondrial_membrane	1	0									
GO:0051290_protein_heterotetramerization	1	0									
GO:0051292_nuclear_pore_complex_assembly	1	0									
GO:0051294_establishment_of_spindle_orientation	1	0									
GO:0051295_establishment_of_meiotic_spindle_localization	1	0									
GO:0051315_attachment_of_spindle_microtubules_to_kinetochore_during_mitosis	1	0									
GO:0051326_telophase	1	0									
GO:0051342_regulation_of_cyclic-nucleotide_phosphodiesterase_activity	1	0									
GO:0051344_negative_regulation_of_cyclic-nucleotide_phosphodiesterase_activity	1	0									
GO:0051445_regulation_of_meiotic_cell_cycle	1	0									
GO:0051450_myoblast_proliferation	1	0									
GO:0051454_intracellular_pH_elevation	1	0									
GO:0051458_adrenocorticotropin_secretion	1	0									
GO:0051459_regulation_of_adrenocorticotropin_secretion	1	0									
GO:0051461_positive_regulation_of_adrenocorticotropin_secretion	1	0									
GO:0051531_NFAT_protein_import_into_nucleus	1	0									
GO:0051532_regulation_of_NFAT_protein_import_into_nucleus	1	0									
GO:0051533_positive_regulation_of_NFAT_protein_import_into_nucleus	1	0									
GO:0051542_elastin_biosynthetic_process	1	0									
GO:0051560_mitochondrial_calcium_ion_homeostasis	1	0									
GO:0051561_elevation_of_mitochondrial_calcium_ion_concentration	1	0									
GO:0051582_positive_regulation_of_neurotransmitter_uptake	1	0									
GO:0051586_positive_regulation_of_dopamine_uptake	1	0									
GO:0051590_positive_regulation_of_neurotransmitter_transport	1	0									
GO:0051594_detection_of_glucose	1	0									
GO:0051642_centrosome_localization	1	0									
GO:0051645_Golgi_localization	1	0									
GO:0051647_nucleus_localization	1	0									
GO:0051664_nuclear_pore_localization	1	0									
GO:0051708_intracellular_protein_transport_in_other_organism_during_symbiotic_interaction	1	0									
GO:0051764_actin_crosslink_formation	1	0									
GO:0051767_nitric-oxide_synthase_biosynthetic_process	1	0									
GO:0051768_nitric-oxide_synthase_2_biosynthetic_process	1	0									
GO:0051769_regulation_of_nitric-oxide_synthase_biosynthetic_process	1	0									
GO:0051771_negative_regulation_of_nitric-oxide_synthase_biosynthetic_process	1	0									
GO:0051772_regulation_of_nitric-oxide_synthase_2_biosynthetic_process	1	0									
GO:0051773_positive_regulation_of_nitric-oxide_synthase_2_biosynthetic_process	1	0									
GO:0051781_positive_regulation_of_cell_division	1	0									
GO:0051782_negative_regulation_of_cell_division	1	0									
GO:0051788_response_to_misfolded_protein	1	0									
GO:0051790_short-chain_fatty_acid_biosynthetic_process	1	0									
GO:0051791_medium-chain_fatty_acid_metabolic_process	1	0									
GO:0051792_medium-chain_fatty_acid_biosynthetic_process	1	0									
GO:0051794_regulation_of_catagen	1	0									
GO:0051795_positive_regulation_of_catagen	1	0									
GO:0051821_dissemination_or_transmission_of_organism_from_other_organism_during_symbiotic_interaction	1	0									
GO:0051894_positive_regulation_of_focal_adhesion_formation	1	0									
GO:0051930_regulation_of_sensory_perception_of_pain	1	0									
GO:0051931_regulation_of_sensory_perception	1	0									
GO:0051944_positive_regulation_of_catecholamine_uptake_during_transmission_of_nerve_impulse	1	0									
GO:0051962_positive_regulation_of_nervous_system_development	1	0									
GO:0051965_positive_regulation_of_synaptogenesis	1	0									
GO:0051977_lysophospholipid_transport	1	0									
GO:0051988_regulation_of_attachment_of_spindle_microtubules_to_kinetochore	1	0									
GO:0052097_interspecies_quorum_sensing	1	0									
GO:0052106_quorum_sensing_during_interaction_with_host	1	0									
GO:0052312_modulation_of_transcription_in_other_organism_during_symbiotic_interaction	1	0									
GO:0052472_modulation_by_host_of_symbiont_transcription	1	0									
GO:0055009_atrial_cardiac_muscle_morphogenesis	1	0									
GO:0055012_ventricular_cardiac_muscle_cell_differentiation	1	0									
GO:0055071_manganese_ion_homeostasis	1	0									
GO:0055073_cadmium_ion_homeostasis	1	0									
GO:0055076_transition_metal_ion_homeostasis	1	0									
GO:0055089_fatty_acid_homeostasis	1	0									
GO:0055095_lipoprotein_mediated_signaling	1	0									
GO:0055096_low_density_lipoprotein_mediated_signaling	1	0									
GO:0055099_response_to_high_density_lipoprotein_stimulus	1	0									
GO:0055118_negative_regulation_of_cardiac_muscle_contraction	1	0									
GO:0055119_relaxation_of_cardiac_muscle	1	0									
GO:0060003_copper_ion_export	1	0									
GO:0060022_hard_palate_development	1	0									
GO:0060039_pericardium_development	1	0									
GO:0060055_angiogenesis_involved_in_wound_healing	1	0									
GO:0060059_embryonic_retina_morphogenesis_in_camera-type_eye	1	0									
GO:0060065_uterus_development	1	0									
GO:0060068_vagina_development	1	0									
GO:0060082_eye_blink_reflex	1	0									
GO:0060083_smooth_muscle_contraction_involved_in_micturition	1	0									
GO:0060088_auditory_receptor_cell_stereocilium_organization	1	0									
GO:0060120_inner_ear_receptor_cell_fate_commitment	1	0									
GO:0060135_maternal_process_involved_in_female_pregnancy	1	0									
GO:0060157_urinary_bladder_development	1	0									
GO:0060160_negative_regulation_of_dopamine_receptor_signaling_pathway	1	0									
GO:0060161_positive_regulation_of_dopamine_receptor_signaling_pathway	1	0									
GO:0060167_regulation_of_adenosine_receptor_signaling_pathway	1	0									
GO:0060169_negative_regulation_of_adenosine_receptor_signaling_pathway	1	0									
GO:0060216_definitive_hemopoiesis	1	0									
GO:0060219_camera-type_eye_photoreceptor_cell_differentiation	1	0									
GO:0060231_mesenchymal_to_epithelial_transition	1	0									
GO:0060254_regulation_of_N-terminal_protein_palmitoylation	1	0									
GO:0060259_regulation_of_feeding_behavior	1	0									
GO:0060262_negative_regulation_of_N-terminal_protein_palmitoylation	1	0									
GO:0060265_positive_regulation_of_respiratory_burst_during_acute_inflammatory_response	1	0									
GO:0060266_negative_regulation_of_respiratory_burst_during_acute_inflammatory_response	1	0									
GO:0060268_negative_regulation_of_respiratory_burst	1	0									
GO:0060286_flagellar_cell_motility	1	0									
GO:0060298_positive_regulation_of_sarcomere_organization	1	0									
GO:0060299_negative_regulation_of_sarcomere_organization	1	0									
GO:0060300_regulation_of_cytokine_activity	1	0									
GO:0060302_negative_regulation_of_cytokine_activity	1	0									
GO:0060305_regulation_of_cell_diameter	1	0									
GO:0060306_regulation_of_membrane_repolarization	1	0									
GO:0060307_regulation_of_ventricular_cardiomyocyte_membrane_repolarization	1	0									
GO:0060309_elastin_catabolic_process	1	0									
GO:0060310_regulation_of_elastin_catabolic_process	1	0									
GO:0060311_negative_regulation_of_elastin_catabolic_process	1	0									
GO:0060312_regulation_of_blood_vessel_remodeling	1	0									
GO:0060313_negative_regulation_of_blood_vessel_remodeling	1	0									
GO:0060315_negative_regulation_of_ryanodine-sensitive_calcium-release_channel_activity	1	0									
GO:0060316_positive_regulation_of_ryanodine-sensitive_calcium-release_channel_activity	1	0									
GO:0060318_definitive_erythrocyte_differentiation	1	0									
GO:0060322_head_development	1	0									
GO:0060324_face_development	1	0									
GO:0060336_negative_regulation_of_interferon-gamma-mediated_signaling_pathway	1	0									
GO:0060349_bone_morphogenesis	1	0									
GO:0060350_endochondral_bone_morphogenesis	1	0									
GO:0060356_leucine_import	1	0									
GO:0060368_regulation_of_Fc_receptor_mediated_stimulatory_signaling_pathway	1	0									
GO:0060369_positive_regulation_of_Fc_receptor_mediated_stimulatory_signaling_pathway	1	0									
GO:0060380_regulation_of_single-stranded_telomeric_DNA_binding	1	0									
GO:0060381_positive_regulation_of_single-stranded_telomeric_DNA_binding	1	0									
GO:0060382_regulation_of_DNA_strand_elongation	1	0									
GO:0060383_positive_regulation_of_DNA_strand_elongation	1	0									
GO:0060397_JAK-STAT_cascade_involved_in_growth_hormone_signaling_pathway	1	0									
GO:0060398_regulation_of_growth_hormone_receptor_signaling_pathway	1	0									
GO:0060425_lung_morphogenesis	1	0									
GO:0060433_bronchus_development	1	0									
GO:0060438_trachea_development	1	0									
GO:0060441_branching_involved_in_lung_morphogenesis	1	0									
GO:0060445_branching_involved_in_salivary_gland_morphogenesis	1	0									
GO:0060502_epithelial_cell_proliferation_involved_in_lung_morphogenesis	1	0									
GO:0060503_bud_dilation_involved_in_lung_branching	1	0									
GO:0060560_developmental_growth_involved_in_morphogenesis	1	0									
GO:0060579_ventral_spinal_cord_interneuron_fate_commitment	1	0									
GO:0060586_multicellular_organismal_iron_ion_homeostasis	1	0									
GO:0060587_regulation_of_lipoprotein_lipid_oxidation	1	0									
GO:0060588_negative_regulation_of_lipoprotein_lipid_oxidation	1	0									
GO:0060638_mesenchymal-epithelial_cell_signaling	1	0									
GO:0060665_regulation_of_branching_involved_in_salivary_gland_morphogenesis_by_mesenchymal-epithelial_signaling	1	0									
GO:0060675_ureteric_bud_morphogenesis	1	0									
GO:0060688_regulation_of_morphogenesis_of_a_branching_structure	1	0									
GO:0060693_regulation_of_branching_involved_in_salivary_gland_morphogenesis	1	0									
GO:0060694_regulation_of_cholesterol_transporter_activity	1	0									
GO:0060695_negative_regulation_of_cholesterol_transporter_activity	1	0									
GO:0060697_positive_regulation_of_phospholipid_catabolic_process	1	0									
GO:0060729_intestinal_epithelial_structure_maintenance	1	0									
GO:0060730_regulation_of_intestinal_epithelial_structure_maintenance	1	0									
GO:0060731_positive_regulation_of_intestinal_epithelial_structure_maintenance	1	0									
GO:0060760_positive_regulation_of_response_to_cytokine_stimulus	1	0									
GO:0060761_negative_regulation_of_response_to_cytokine_stimulus	1	0									
GO:0060788_ectodermal_placode_formation	1	0									
GO:0060841_venous_blood_vessel_development	1	0									
GO:0060856_establishment_of_blood-brain_barrier	1	0									
GO:0060896_neural_plate_pattern_specification	1	0									
GO:0065001_specification_of_axis_polarity	1	0									
GO:0070075_tear_secretion	1	0									
GO:0070076_histone_lysine_demethylation	1	0									
GO:0070077_histone_arginine_demethylation	1	0									
GO:0070078_histone_H3-R2_demethylation	1	0									
GO:0070079_histone_H4-R3_demethylation	1	0									
GO:0070086_ubiquitin-dependent_endocytosis	1	0									
GO:0070091_glucagon_secretion	1	0									
GO:0070103_regulation_of_interleukin-6-mediated_signaling_pathway	1	0									
GO:0070104_negative_regulation_of_interleukin-6-mediated_signaling_pathway	1	0									
GO:0070106_interleukin-27-mediated_signaling_pathway	1	0									
GO:0070162_adiponectin_secretion	1	0									
GO:0070163_regulation_of_adiponectin_secretion	1	0									
GO:0070165_positive_regulation_of_adiponectin_secretion	1	0									
GO:0070172_positive_regulation_of_tooth_mineralization	1	0									
GO:0070173_regulation_of_enamel_mineralization	1	0									
GO:0070189_kynurenine_metabolic_process	1	0									
GO:0070212_protein_amino_acid_poly-ADP-ribosylation	1	0									
GO:0070213_protein_amino_acid_auto-ADP-ribosylation	1	0									
GO:0070232_regulation_of_T_cell_apoptosis	1	0									
GO:0070234_positive_regulation_of_T_cell_apoptosis	1	0									
GO:0070242_thymocyte_apoptosis	1	0									
GO:0070243_regulation_of_thymocyte_apoptosis	1	0									
GO:0070245_positive_regulation_of_thymocyte_apoptosis	1	0									
GO:0070267_oncosis	1	0									
GO:0070286_axonemal_dynein_complex_assembly	1	0									
GO:0070314_G1_to_G0_transition	1	0									
GO:0070327_thyroid_hormone_transport	1	0									
GO:0070407_oxidation-dependent_protein_catabolic_process	1	0									
GO:0070408_carbamoyl_phosphate_metabolic_process	1	0									
GO:0070409_carbamoyl_phosphate_biosynthetic_process	1	0									
GO:0070509_calcium_ion_import	1	0									
GO:0070527_platelet_aggregation	1	0									
GO:0070528_protein_kinase_C_signaling_cascade	1	0									
GO:0070534_protein_K63-linked_ubiquitination	1	0									
GO:0070535_histone_H2A_K63-linked_ubiquitination	1	0									
GO:0070537_histone_H2A_K63-linked_deubiquitination	1	0									
GO:0070560_protein_secretion_by_platelet	1	0									
GO:0070562_regulation_of_vitamin_D_receptor_signaling_pathway	1	0									
GO:0070564_positive_regulation_of_vitamin_D_receptor_signaling_pathway	1	0									
GO:0070570_regulation_of_neuron_projection_regeneration	1	0									
GO:0070571_negative_regulation_of_neuron_projection_regeneration	1	0									
GO:0070601_centromeric_sister_chromatid_cohesion	1	0									
GO:0070602_regulation_of_centromeric_sister_chromatid_cohesion	1	0									
GO:0070625_zymogen_granule_exocytosis	1	0									
GO:0070684_seminal_clot_liquefaction	1	0									
GO:0070715_sodium-dependent_organic_cation_transport	1	0									
GO:0070813_hydrogen_sulfide_metabolic_process	1	0									
GO:0070814_hydrogen_sulfide_biosynthetic_process	1	0									
GO:0070846_Hsp90_deacetylation	1	0									
GO:0090030_regulation_of_steroid_hormone_biosynthetic_process	1	0									
GO:0090031_positive_regulation_of_steroid_hormone_biosynthetic_process	1	0									
GO:0010557_positive_regulation_of_macromolecule_biosynthetic_process	334	0	0.000000	0.000000	1001	842.653226	895.28	947.906774	0.894386
GO:0002694_regulation_of_leukocyte_activation	70	0	0.000000	0.000000	1007	848.281954	900.48	952.678046	0.894220
GO:0009124_nucleoside_monophosphate_biosynthetic_process	70	0	0.000000	0.000000	1007	848.281954	900.48	952.678046	0.894220
GO:0009416_response_to_light_stimulus	70	0	0.000000	0.000000	1007	848.281954	900.48	952.678046	0.894220
GO:0016032_viral_reproduction	70	0	0.000000	0.000000	1007	848.281954	900.48	952.678046	0.894220
GO:0022411_cellular_component_disassembly	70	0	0.000000	0.000000	1007	848.281954	900.48	952.678046	0.894220
GO:0051170_nuclear_import	70	0	0.000000	0.000000	1007	848.281954	900.48	952.678046	0.894220
GO:0002682_regulation_of_immune_system_process	196	0	0.000000	0.000000	1009	850.757741	902.57	954.382259	0.894519
GO:0009308_amine_metabolic_process	196	0	0.000000	0.000000	1009	850.757741	902.57	954.382259	0.894519
GO:0006519_cellular_amino_acid_and_derivative_metabolic_process	173	0	0.000000	0.000000	1011	853.935093	905.25	956.564907	0.895401
GO:0046483_heterocycle_metabolic_process	173	0	0.000000	0.000000	1011	853.935093	905.25	956.564907	0.895401
GO:0043068_positive_regulation_of_programmed_cell_death	246	0	0.000000	0.000000	1012	856.242605	907.27	958.297395	0.896512
GO:0009100_glycoprotein_metabolic_process	139	0	0.000000	0.000000	1014	858.585410	909.29	959.994590	0.896736
GO:0048534_hemopoietic_or_lymphoid_organ_development	139	0	0.000000	0.000000	1014	858.585410	909.29	959.994590	0.896736
GO:0006790_sulfur_metabolic_process	62	0	0.000000	0.000000	1023	871.918606	921.82	971.721394	0.901095
GO:0007420_brain_development	62	0	0.000000	0.000000	1023	871.918606	921.82	971.721394	0.901095
GO:0007586_digestion	62	0	0.000000	0.000000	1023	871.918606	921.82	971.721394	0.901095
GO:0009190_cyclic_nucleotide_biosynthetic_process	62	0	0.000000	0.000000	1023	871.918606	921.82	971.721394	0.901095
GO:0031145_anaphase-promoting_complex-dependent_proteasomal_ubiquitin-dependent_protein_catabolic_process	62	0	0.000000	0.000000	1023	871.918606	921.82	971.721394	0.901095
GO:0043406_positive_regulation_of_MAP_kinase_activity	62	0	0.000000	0.000000	1023	871.918606	921.82	971.721394	0.901095
GO:0044242_cellular_lipid_catabolic_process	62	0	0.000000	0.000000	1023	871.918606	921.82	971.721394	0.901095
GO:0051436_negative_regulation_of_ubiquitin-protein_ligase_activity_during_mitotic_cell_cycle	62	0	0.000000	0.000000	1023	871.918606	921.82	971.721394	0.901095
GO:0052548_regulation_of_endopeptidase_activity	62	0	0.000000	0.000000	1023	871.918606	921.82	971.721394	0.901095
GO:0000077_DNA_damage_checkpoint	37	0	0.000000	0.000000	1031	884.382739	933.69	982.997261	0.905616
GO:0002443_leukocyte_mediated_immunity	37	0	0.000000	0.000000	1031	884.382739	933.69	982.997261	0.905616
GO:0002460_adaptive_immune_response_based_on_somatic_recombination_of_immune_receptors_built_from_immunoglobulin_superfamily_domains	37	0	0.000000	0.000000	1031	884.382739	933.69	982.997261	0.905616
GO:0007584_response_to_nutrient	37	0	0.000000	0.000000	1031	884.382739	933.69	982.997261	0.905616
GO:0032956_regulation_of_actin_cytoskeleton_organization	37	0	0.000000	0.000000	1031	884.382739	933.69	982.997261	0.905616
GO:0046489_phosphoinositide_biosynthetic_process	37	0	0.000000	0.000000	1031	884.382739	933.69	982.997261	0.905616
GO:0046700_heterocycle_catabolic_process	37	0	0.000000	0.000000	1031	884.382739	933.69	982.997261	0.905616
GO:0046822_regulation_of_nucleocytoplasmic_transport	37	0	0.000000	0.000000	1031	884.382739	933.69	982.997261	0.905616
GO:0000187_activation_of_MAPK_activity	50	0	0.000000	0.000000	1036	891.979529	940.94	989.900471	0.908243
GO:0007389_pattern_specification_process	50	0	0.000000	0.000000	1036	891.979529	940.94	989.900471	0.908243
GO:0030098_lymphocyte_differentiation	50	0	0.000000	0.000000	1036	891.979529	940.94	989.900471	0.908243
GO:0045761_regulation_of_adenylate_cyclase_activity	50	0	0.000000	0.000000	1036	891.979529	940.94	989.900471	0.908243
GO:0048598_embryonic_morphogenesis	50	0	0.000000	0.000000	1036	891.979529	940.94	989.900471	0.908243
GO:0006163_purine_nucleotide_metabolic_process	99	0	0.000000	0.000000	1038	894.625041	943.38	992.134959	0.908844
GO:0016569_covalent_chromatin_modification	99	0	0.000000	0.000000	1038	894.625041	943.38	992.134959	0.908844
GO:0006725_cellular_aromatic_compound_metabolic_process	55	0	0.000000	0.000000	1043	900.179104	948.76	997.340896	0.909645
GO:0007606_sensory_perception_of_chemical_stimulus	55	0	0.000000	0.000000	1043	900.179104	948.76	997.340896	0.909645
GO:0030814_regulation_of_cAMP_metabolic_process	55	0	0.000000	0.000000	1043	900.179104	948.76	997.340896	0.909645
GO:0030817_regulation_of_cAMP_biosynthetic_process	55	0	0.000000	0.000000	1043	900.179104	948.76	997.340896	0.909645
GO:0043543_protein_amino_acid_acylation	55	0	0.000000	0.000000	1043	900.179104	948.76	997.340896	0.909645
GO:0006333_chromatin_assembly_or_disassembly	52	0	0.000000	0.000000	1049	906.612788	954.96	1003.307212	0.910353
GO:0006473_protein_amino_acid_acetylation	52	0	0.000000	0.000000	1049	906.612788	954.96	1003.307212	0.910353
GO:0022904_respiratory_electron_transport_chain	52	0	0.000000	0.000000	1049	906.612788	954.96	1003.307212	0.910353
GO:0042089_cytokine_biosynthetic_process	52	0	0.000000	0.000000	1049	906.612788	954.96	1003.307212	0.910353
GO:0044270_nitrogen_compound_catabolic_process	52	0	0.000000	0.000000	1049	906.612788	954.96	1003.307212	0.910353
GO:0060284_regulation_of_cell_development	52	0	0.000000	0.000000	1049	906.612788	954.96	1003.307212	0.910353
GO:0000075_cell_cycle_checkpoint	73	0	0.000000	0.000000	1056	914.437928	962.45	1010.462072	0.911411
GO:0006352_transcription_initiation	73	0	0.000000	0.000000	1056	914.437928	962.45	1010.462072	0.911411
GO:0007187_G-protein_signaling__coupled_to_cyclic_nucleotide_second_messenger	73	0	0.000000	0.000000	1056	914.437928	962.45	1010.462072	0.911411
GO:0009894_regulation_of_catabolic_process	73	0	0.000000	0.000000	1056	914.437928	962.45	1010.462072	0.911411
GO:0030099_myeloid_cell_differentiation	73	0	0.000000	0.000000	1056	914.437928	962.45	1010.462072	0.911411
GO:0032990_cell_part_morphogenesis	73	0	0.000000	0.000000	1056	914.437928	962.45	1010.462072	0.911411
GO:0055085_transmembrane_transport	73	0	0.000000	0.000000	1056	914.437928	962.45	1010.462072	0.911411
GO:0019226_transmission_of_nerve_impulse	209	0	0.000000	0.000000	1059	918.063436	965.67	1013.276564	0.911870
GO:0043069_negative_regulation_of_programmed_cell_death	209	0	0.000000	0.000000	1059	918.063436	965.67	1013.276564	0.911870
GO:0060548_negative_regulation_of_cell_death	209	0	0.000000	0.000000	1059	918.063436	965.67	1013.276564	0.911870
GO:0001525_angiogenesis	69	0	0.000000	0.000000	1064	924.382178	971.63	1018.877822	0.913186
GO:0007005_mitochondrion_organization	69	0	0.000000	0.000000	1064	924.382178	971.63	1018.877822	0.913186
GO:0016042_lipid_catabolic_process	69	0	0.000000	0.000000	1064	924.382178	971.63	1018.877822	0.913186
GO:0045333_cellular_respiration	69	0	0.000000	0.000000	1064	924.382178	971.63	1018.877822	0.913186
GO:0051351_positive_regulation_of_ligase_activity	69	0	0.000000	0.000000	1064	924.382178	971.63	1018.877822	0.913186
GO:0007169_transmembrane_receptor_protein_tyrosine_kinase_signaling_pathway	157	0	0.000000	0.000000	1066	926.913757	973.9	1020.886243	0.913602
GO:0070887_cellular_response_to_chemical_stimulus	157	0	0.000000	0.000000	1066	926.913757	973.9	1020.886243	0.913602
GO:0000271_polysaccharide_biosynthetic_process	38	0	0.000000	0.000000	1084	945.307557	991.49	1037.672443	0.914659
GO:0002250_adaptive_immune_response	38	0	0.000000	0.000000	1084	945.307557	991.49	1037.672443	0.914659
GO:0008016_regulation_of_heart_contraction	38	0	0.000000	0.000000	1084	945.307557	991.49	1037.672443	0.914659
GO:0009411_response_to_UV	38	0	0.000000	0.000000	1084	945.307557	991.49	1037.672443	0.914659
GO:0019933_cAMP-mediated_signaling	38	0	0.000000	0.000000	1084	945.307557	991.49	1037.672443	0.914659
GO:0030336_negative_regulation_of_cell_migration	38	0	0.000000	0.000000	1084	945.307557	991.49	1037.672443	0.914659
GO:0032869_cellular_response_to_insulin_stimulus	38	0	0.000000	0.000000	1084	945.307557	991.49	1037.672443	0.914659
GO:0042113_B_cell_activation	38	0	0.000000	0.000000	1084	945.307557	991.49	1037.672443	0.914659
GO:0042493_response_to_drug	38	0	0.000000	0.000000	1084	945.307557	991.49	1037.672443	0.914659
GO:0045765_regulation_of_angiogenesis	38	0	0.000000	0.000000	1084	945.307557	991.49	1037.672443	0.914659
GO:0045787_positive_regulation_of_cell_cycle	38	0	0.000000	0.000000	1084	945.307557	991.49	1037.672443	0.914659
GO:0046849_bone_remodeling	38	0	0.000000	0.000000	1084	945.307557	991.49	1037.672443	0.914659
GO:0048511_rhythmic_process	38	0	0.000000	0.000000	1084	945.307557	991.49	1037.672443	0.914659
GO:0050730_regulation_of_peptidyl-tyrosine_phosphorylation	38	0	0.000000	0.000000	1084	945.307557	991.49	1037.672443	0.914659
GO:0051091_positive_regulation_of_transcription_factor_activity	38	0	0.000000	0.000000	1084	945.307557	991.49	1037.672443	0.914659
GO:0051188_cofactor_biosynthetic_process	38	0	0.000000	0.000000	1084	945.307557	991.49	1037.672443	0.914659
GO:0060627_regulation_of_vesicle-mediated_transport	38	0	0.000000	0.000000	1084	945.307557	991.49	1037.672443	0.914659
GO:0090047_positive_regulation_of_transcription_regulator_activity	38	0	0.000000	0.000000	1084	945.307557	991.49	1037.672443	0.914659
GO:0044265_cellular_macromolecule_catabolic_process	239	0	0.000000	0.000000	1085	946.020691	992.17	1038.319309	0.914442
GO:0007015_actin_filament_organization	67	0	0.000000	0.000000	1088	949.756951	995.71	1041.663049	0.915175
GO:0009187_cyclic_nucleotide_metabolic_process	67	0	0.000000	0.000000	1088	949.756951	995.71	1041.663049	0.915175
GO:0051443_positive_regulation_of_ubiquitin-protein_ligase_activity	67	0	0.000000	0.000000	1088	949.756951	995.71	1041.663049	0.915175
GO:0006575_cellular_amino_acid_derivative_metabolic_process	76	0	0.000000	0.000000	1092	955.509923	1000.89	1046.270077	0.916566
GO:0034504_protein_localization_in_nucleus	76	0	0.000000	0.000000	1092	955.509923	1000.89	1046.270077	0.916566
GO:0051051_negative_regulation_of_transport	76	0	0.000000	0.000000	1092	955.509923	1000.89	1046.270077	0.916566
GO:0051101_regulation_of_DNA_binding	76	0	0.000000	0.000000	1092	955.509923	1000.89	1046.270077	0.916566
GO:0051276_chromosome_organization	272	0	0.000000	0.000000	1093	957.167019	1002.44	1047.712981	0.917145
GO:0002696_positive_regulation_of_leukocyte_activation	46	0	0.000000	0.000000	1103	971.402669	1016.24	1061.077331	0.921342
GO:0006413_translational_initiation	46	0	0.000000	0.000000	1103	971.402669	1016.24	1061.077331	0.921342
GO:0007588_excretion	46	0	0.000000	0.000000	1103	971.402669	1016.24	1061.077331	0.921342
GO:0010638_positive_regulation_of_organelle_organization	46	0	0.000000	0.000000	1103	971.402669	1016.24	1061.077331	0.921342
GO:0010639_negative_regulation_of_organelle_organization	46	0	0.000000	0.000000	1103	971.402669	1016.24	1061.077331	0.921342
GO:0030384_phosphoinositide_metabolic_process	46	0	0.000000	0.000000	1103	971.402669	1016.24	1061.077331	0.921342
GO:0042157_lipoprotein_metabolic_process	46	0	0.000000	0.000000	1103	971.402669	1016.24	1061.077331	0.921342
GO:0042254_ribosome_biogenesis	46	0	0.000000	0.000000	1103	971.402669	1016.24	1061.077331	0.921342
GO:0046879_hormone_secretion	46	0	0.000000	0.000000	1103	971.402669	1016.24	1061.077331	0.921342
GO:0065004_protein-DNA_complex_assembly	46	0	0.000000	0.000000	1103	971.402669	1016.24	1061.077331	0.921342
GO:0007283_spermatogenesis	130	0	0.000000	0.000000	1105	974.170913	1018.73	1063.289087	0.921928
GO:0048232_male_gamete_generation	130	0	0.000000	0.000000	1105	974.170913	1018.73	1063.289087	0.921928
GO:0003001_generation_of_a_signal_involved_in_cell-cell_signaling	64	0	0.000000	0.000000	1114	983.395543	1027.58	1071.764457	0.922424
GO:0006310_DNA_recombination	64	0	0.000000	0.000000	1114	983.395543	1027.58	1071.764457	0.922424
GO:0006323_DNA_packaging	64	0	0.000000	0.000000	1114	983.395543	1027.58	1071.764457	0.922424
GO:0015837_amine_transport	64	0	0.000000	0.000000	1114	983.395543	1027.58	1071.764457	0.922424
GO:0016051_carbohydrate_biosynthetic_process	64	0	0.000000	0.000000	1114	983.395543	1027.58	1071.764457	0.922424
GO:0031098_stress-activated_protein_kinase_signaling_pathway	64	0	0.000000	0.000000	1114	983.395543	1027.58	1071.764457	0.922424
GO:0042327_positive_regulation_of_phosphorylation	64	0	0.000000	0.000000	1114	983.395543	1027.58	1071.764457	0.922424
GO:0051352_negative_regulation_of_ligase_activity	64	0	0.000000	0.000000	1114	983.395543	1027.58	1071.764457	0.922424
GO:0051444_negative_regulation_of_ubiquitin-protein_ligase_activity	64	0	0.000000	0.000000	1114	983.395543	1027.58	1071.764457	0.922424
GO:0008610_lipid_biosynthetic_process	179	0	0.000000	0.000000	1115	984.159959	1028.29	1072.420041	0.922233
GO:0002521_leukocyte_differentiation	87	0	0.000000	0.000000	1117	986.047546	1030.0	1073.952454	0.922113
GO:0051052_regulation_of_DNA_metabolic_process	87	0	0.000000	0.000000	1117	986.047546	1030.0	1073.952454	0.922113
GO:0000019_regulation_of_mitotic_recombination	2	0									
GO:0000022_mitotic_spindle_elongation	2	0									
GO:0000059_protein_import_into_nucleus__docking	2	0									
GO:0000066_mitochondrial_ornithine_transport	2	0									
GO:0000183_chromatin_silencing_at_rDNA	2	0									
GO:0000305_response_to_oxygen_radical	2	0									
GO:0000429_regulation_of_transcription_from_RNA_polymerase_II_promoter_by_carbon_catabolites	2	0									
GO:0000430_regulation_of_transcription_from_RNA_polymerase_II_promoter_by_glucose	2	0									
GO:0000432_positive_regulation_of_transcription_from_RNA_polymerase_II_promoter_by_glucose	2	0									
GO:0000436_positive_regulation_of_transcription_from_RNA_polymerase_II_promoter_by_carbon_catabolites	2	0									
GO:0000460_maturation_of_5.8S_rRNA	2	0									
GO:0000466_maturation_of_5.8S_rRNA_from_tricistronic_rRNA_transcript_(SSU-rRNA__5.8S_rRNA__LSU-rRNA)	2	0									
GO:0000729_DNA_double-strand_break_processing	2	0									
GO:0000733_DNA_strand_renaturation	2	0									
GO:0000920_cell_separation_during_cytokinesis	2	0									
GO:0001101_response_to_acid	2	0									
GO:0001300_chronological_cell_aging	2	0									
GO:0001301_progressive_alteration_of_chromatin_during_cell_aging	2	0									
GO:0001304_progressive_alteration_of_chromatin_during_replicative_cell_aging	2	0									
GO:0001309_age-dependent_telomere_shortening	2	0									
GO:0001507_acetylcholine_catabolic_process_in_synaptic_cleft	2	0									
GO:0001522_pseudouridine_synthesis	2	0									
GO:0001547_antral_ovarian_follicle_growth	2	0									
GO:0001550_ovarian_cumulus_expansion	2	0									
GO:0001556_oocyte_maturation	2	0									
GO:0001562_response_to_protozoan	2	0									
GO:0001582_detection_of_chemical_stimulus_involved_in_sensory_perception_of_sweet_taste	2	0									
GO:0001667_ameboidal_cell_migration	2	0									
GO:0001678_cellular_glucose_homeostasis	2	0									
GO:0001702_gastrulation_with_mouth_forming_second	2	0									
GO:0001736_establishment_of_planar_polarity	2	0									
GO:0001738_morphogenesis_of_a_polarized_epithelium	2	0									
GO:0001756_somitogenesis	2	0									
GO:0001766_membrane_raft_polarization	2	0									
GO:0001780_neutrophil_homeostasis	2	0									
GO:0001781_neutrophil_apoptosis	2	0									
GO:0001825_blastocyst_formation	2	0									
GO:0001829_trophectodermal_cell_differentiation	2	0									
GO:0001840_neural_plate_development	2	0									
GO:0001868_regulation_of_complement_activation__lectin_pathway	2	0									
GO:0001869_negative_regulation_of_complement_activation__lectin_pathway	2	0									
GO:0001880_Mullerian_duct_regression	2	0									
GO:0001885_endothelial_cell_development	2	0									
GO:0001897_cytolysis_by_symbiont_of_host_cells	2	0									
GO:0001907_killing_by_symbiont_of_host_cells	2	0									
GO:0001921_positive_regulation_of_receptor_recycling	2	0									
GO:0001967_suckling_behavior	2	0									
GO:0001975_response_to_amphetamine	2	0									
GO:0002003_angiotensin_maturation	2	0									
GO:0002016_regulation_of_blood_volume_by_renin-angiotensin	2	0									
GO:0002032_desensitization_of_G-protein_coupled_receptor_protein_signaling_pathway_by_arrestin	2	0									
GO:0002090_regulation_of_receptor_internalization	2	0									
GO:0002092_positive_regulation_of_receptor_internalization	2	0									
GO:0002227_innate_immune_response_in_mucosa	2	0									
GO:0002248_connective_tissue_replacement_during_inflammatory_response	2	0									
GO:0002254_kinin_cascade	2	0									
GO:0002275_myeloid_cell_activation_during_immune_response	2	0									
GO:0002281_macrophage_activation_during_immune_response	2	0									
GO:0002291_T_cell_activation_via_T_cell_receptor_contact_with_antigen_bound_to_MHC_molecule_on_antigen_presenting_cell	2	0									
GO:0002353_plasma_kallikrein-kinin_cascade	2	0									
GO:0002378_immunoglobulin_biosynthetic_process	2	0									
GO:0002384_hepatic_immune_response	2	0									
GO:0002385_mucosal_immune_response	2	0									
GO:0002504_antigen_processing_and_presentation_of_peptide_or_polysaccharide_antigen_via_MHC_class_II	2	0									
GO:0002507_tolerance_induction	2	0									
GO:0002532_production_of_molecular_mediator_of_acute_inflammatory_response	2	0									
GO:0002536_respiratory_burst_during_acute_inflammatory_response	2	0									
GO:0002542_Factor_XII_activation	2	0									
GO:0002544_chronic_inflammatory_response	2	0									
GO:0002548_monocyte_chemotaxis	2	0									
GO:0002643_regulation_of_tolerance_induction	2	0									
GO:0002645_positive_regulation_of_tolerance_induction	2	0									
GO:0002675_positive_regulation_of_acute_inflammatory_response	2	0									
GO:0002679_respiratory_burst_during_defense_response	2	0									
GO:0002704_negative_regulation_of_leukocyte_mediated_immunity	2	0									
GO:0002707_negative_regulation_of_lymphocyte_mediated_immunity	2	0									
GO:0002710_negative_regulation_of_T_cell_mediated_immunity	2	0									
GO:0002714_positive_regulation_of_B_cell_mediated_immunity	2	0									
GO:0002820_negative_regulation_of_adaptive_immune_response	2	0									
GO:0002823_negative_regulation_of_adaptive_immune_response_based_on_somatic_recombination_of_immune_receptors_built_from_immunoglobulin_superfamily_domains	2	0									
GO:0002891_positive_regulation_of_immunoglobulin_mediated_immune_response	2	0									
GO:0003057_regulation_of_the_force_of_heart_contraction_by_chemical_signal	2	0									
GO:0003078_regulation_of_natriuresis	2	0									
GO:0006005_L-fucose_biosynthetic_process	2	0									
GO:0006011_UDP-glucose_metabolic_process	2	0									
GO:0006030_chitin_metabolic_process	2	0									
GO:0006032_chitin_catabolic_process	2	0									
GO:0006046_N-acetylglucosamine_catabolic_process	2	0									
GO:0006047_UDP-N-acetylglucosamine_metabolic_process	2	0									
GO:0006054_N-acetylneuraminate_metabolic_process	2	0									
GO:0006063_uronic_acid_metabolic_process	2	0									
GO:0006122_mitochondrial_electron_transport__ubiquinol_to_cytochrome_c	2	0									
GO:0006184_GTP_catabolic_process	2	0									
GO:0006208_pyrimidine_base_catabolic_process	2	0									
GO:0006210_thymine_catabolic_process	2	0									
GO:0006212_uracil_catabolic_process	2	0									
GO:0006264_mitochondrial_DNA_replication	2	0									
GO:0006307_DNA_dealkylation	2	0									
GO:0006335_DNA_replication-dependent_nucleosome_assembly	2	0									
GO:0006345_loss_of_chromatin_silencing	2	0									
GO:0006370_mRNA_capping	2	0									
GO:0006398_histone_mRNA_3'-end_processing	2	0									
GO:0006410_transcription__RNA-dependent	2	0									
GO:0006422_aspartyl-tRNA_aminoacylation	2	0									
GO:0006465_signal_peptide_processing	2	0									
GO:0006475_internal_protein_amino_acid_acetylation	2	0									
GO:0006478_peptidyl-tyrosine_sulfation	2	0									
GO:0006481_C-terminal_protein_amino_acid_methylation	2	0									
GO:0006488_dolichol-linked_oligosaccharide_biosynthetic_process	2	0									
GO:0006498_N-terminal_protein_lipidation	2	0									
GO:0006517_protein_deglycosylation	2	0									
GO:0006521_regulation_of_cellular_amino_acid_metabolic_process	2	0									
GO:0006537_glutamate_biosynthetic_process	2	0									
GO:0006540_glutamate_decarboxylation_to_succinate	2	0									
GO:0006541_glutamine_metabolic_process	2	0									
GO:0006551_leucine_metabolic_process	2	0									
GO:0006552_leucine_catabolic_process	2	0									
GO:0006561_proline_biosynthetic_process	2	0									
GO:0006569_tryptophan_catabolic_process	2	0									
GO:0006581_acetylcholine_catabolic_process	2	0									
GO:0006582_melanin_metabolic_process	2	0									
GO:0006583_melanin_biosynthetic_process_from_tyrosine	2	0									
GO:0006601_creatine_biosynthetic_process	2	0									
GO:0006608_snRNP_protein_import_into_nucleus	2	0									
GO:0006651_diacylglycerol_biosynthetic_process	2	0									
GO:0006679_glucosylceramide_biosynthetic_process	2	0									
GO:0006681_galactosylceramide_metabolic_process	2	0									
GO:0006685_sphingomyelin_catabolic_process	2	0									
GO:0006702_androgen_biosynthetic_process	2	0									
GO:0006703_estrogen_biosynthetic_process	2	0									
GO:0006710_androgen_catabolic_process	2	0									
GO:0006738_nicotinamide_riboside_catabolic_process	2	0									
GO:0006772_thiamin_metabolic_process	2	0									
GO:0006780_uroporphyrinogen_III_biosynthetic_process	2	0									
GO:0006784_heme_a_biosynthetic_process	2	0									
GO:0006824_cobalt_ion_transport	2	0									
GO:0006828_manganese_ion_transport	2	0									
GO:0006880_intracellular_sequestering_of_iron_ion	2	0									
GO:0006883_cellular_sodium_ion_homeostasis	2	0									
GO:0006924_activation-induced_cell_death_of_T_cells	2	0									
GO:0006972_hyperosmotic_response	2	0									
GO:0006975_DNA_damage_induced_protein_phosphorylation	2	0									
GO:0006982_response_to_lipid_hydroperoxide	2	0									
GO:0006998_nuclear_envelope_organization	2	0									
GO:0007021_tubulin_complex_assembly	2	0									
GO:0007023_post-chaperonin_tubulin_folding_pathway	2	0									
GO:0007063_regulation_of_sister_chromatid_cohesion	2	0									
GO:0007079_mitotic_chromosome_movement_towards_spindle_pole	2	0									
GO:0007095_mitotic_cell_cycle_G2_M_transition_DNA_damage_checkpoint	2	0									
GO:0007128_meiotic_prophase_I	2	0									
GO:0007141_male_meiosis_I	2	0									
GO:0007143_female_meiosis	2	0									
GO:0007191_activation_of_adenylate_cyclase_activity_by_dopamine_receptor_signaling_pathway	2	0									
GO:0007206_activation_of_phospholipase_C_activity_by_metabotropic_glutamate_receptor_signaling_pathway	2	0									
GO:0007231_osmosensory_signaling_pathway	2	0									
GO:0007262_STAT_protein_nuclear_translocation	2	0									
GO:0007290_spermatid_nucleus_elongation	2	0									
GO:0007308_oocyte_construction	2	0									
GO:0007309_oocyte_axis_specification	2	0									
GO:0007341_penetration_of_zona_pellucida	2	0									
GO:0007379_segment_specification	2	0									
GO:0007418_ventral_midline_development	2	0									
GO:0007442_hindgut_morphogenesis	2	0									
GO:0007492_endoderm_development	2	0									
GO:0007525_somatic_muscle_development	2	0									
GO:0007549_dosage_compensation	2	0									
GO:0007628_adult_walking_behavior	2	0									
GO:0008216_spermidine_metabolic_process	2	0									
GO:0008306_associative_learning	2	0									
GO:0008582_regulation_of_synaptic_growth_at_neuromuscular_junction	2	0									
GO:0008593_regulation_of_Notch_signaling_pathway	2	0									
GO:0008608_attachment_of_spindle_microtubules_to_kinetochore	2	0									
GO:0008616_queuosine_biosynthetic_process	2	0									
GO:0008618_7-methylguanosine_metabolic_process	2	0									
GO:0008653_lipopolysaccharide_metabolic_process	2	0									
GO:0009051_pentose-phosphate_shunt__oxidative_branch	2	0									
GO:0009082_branched_chain_family_amino_acid_biosynthetic_process	2	0									
GO:0009103_lipopolysaccharide_biosynthetic_process	2	0									
GO:0009120_deoxyribonucleoside_metabolic_process	2	0									
GO:0009134_nucleoside_diphosphate_catabolic_process	2	0									
GO:0009162_deoxyribonucleoside_monophosphate_metabolic_process	2	0									
GO:0009191_ribonucleoside_diphosphate_catabolic_process	2	0									
GO:0009263_deoxyribonucleotide_biosynthetic_process	2	0									
GO:0009439_cyanate_metabolic_process	2	0									
GO:0009440_cyanate_catabolic_process	2	0									
GO:0009448_gamma-aminobutyric_acid_metabolic_process	2	0									
GO:0009450_gamma-aminobutyric_acid_catabolic_process	2	0									
GO:0009452_RNA_capping	2	0									
GO:0009586_rhodopsin_mediated_phototransduction	2	0									
GO:0009597_detection_of_virus	2	0									
GO:0009602_detection_of_symbiont	2	0									
GO:0009608_response_to_symbiont	2	0									
GO:0009649_entrainment_of_circadian_clock	2	0									
GO:0009651_response_to_salt_stress	2	0									
GO:0009756_carbohydrate_mediated_signaling	2	0									
GO:0010155_regulation_of_proton_transport	2	0									
GO:0010216_maintenance_of_DNA_methylation	2	0									
GO:0010248_establishment_or_maintenance_of_transmembrane_electrochemical_gradient	2	0									
GO:0010389_regulation_of_G2_M_transition_of_mitotic_cell_cycle	2	0									
GO:0010459_negative_regulation_of_heart_rate	2	0									
GO:0010470_regulation_of_gastrulation	2	0									
GO:0010506_regulation_of_autophagy	2	0									
GO:0010511_regulation_of_phosphatidylinositol_biosynthetic_process	2	0									
GO:0010512_negative_regulation_of_phosphatidylinositol_biosynthetic_process	2	0									
GO:0010519_negative_regulation_of_phospholipase_activity	2	0									
GO:0010523_negative_regulation_of_calcium_ion_transport_into_cytosol	2	0									
GO:0010533_regulation_of_activation_of_Janus_kinase_activity	2	0									
GO:0010536_positive_regulation_of_activation_of_Janus_kinase_activity	2	0									
GO:0010614_negative_regulation_of_cardiac_muscle_hypertrophy	2	0									
GO:0010616_negative_regulation_of_cardiac_muscle_adaptation	2	0									
GO:0010640_regulation_of_platelet-derived_growth_factor_receptor_signaling_pathway	2	0									
GO:0010641_positive_regulation_of_platelet-derived_growth_factor_receptor_signaling_pathway	2	0									
GO:0010670_positive_regulation_of_oxygen_and_reactive_oxygen_species_metabolic_process	2	0									
GO:0010755_regulation_of_plasminogen_activation	2	0									
GO:0010761_fibroblast_migration	2	0									
GO:0010762_regulation_of_fibroblast_migration	2	0									
GO:0010763_positive_regulation_of_fibroblast_migration	2	0									
GO:0010815_bradykinin_catabolic_process	2	0									
GO:0010818_T_cell_chemotaxis	2	0									
GO:0010819_regulation_of_T_cell_chemotaxis	2	0									
GO:0010820_positive_regulation_of_T_cell_chemotaxis	2	0									
GO:0010866_regulation_of_triglyceride_biosynthetic_process	2	0									
GO:0010867_positive_regulation_of_triglyceride_biosynthetic_process	2	0									
GO:0010881_regulation_of_cardiac_muscle_contraction_by_regulation_of_the_release_of_sequestered_calcium_ion	2	0									
GO:0010882_regulation_of_cardiac_muscle_contraction_by_calcium_ion_signaling	2	0									
GO:0010908_regulation_of_heparan_sulfate_proteoglycan_biosynthetic_process	2	0									
GO:0010909_positive_regulation_of_heparan_sulfate_proteoglycan_biosynthetic_process	2	0									
GO:0010949_negative_regulation_of_intestinal_phytosterol_absorption	2	0									
GO:0010954_positive_regulation_of_protein_maturation_by_peptide_bond_cleavage	2	0									
GO:0010979_regulation_of_vitamin_D_24-hydroxylase_activity	2	0									
GO:0010980_positive_regulation_of_vitamin_D_24-hydroxylase_activity	2	0									
GO:0010982_regulation_of_high-density_lipoprotein_particle_clearance	2	0									
GO:0014002_astrocyte_development	2	0									
GO:0014013_regulation_of_gliogenesis	2	0									
GO:0014014_negative_regulation_of_gliogenesis	2	0									
GO:0014037_Schwann_cell_differentiation	2	0									
GO:0014044_Schwann_cell_development	2	0									
GO:0014072_response_to_isoquinoline_alkaloid	2	0									
GO:0014074_response_to_purine	2	0									
GO:0014741_negative_regulation_of_muscle_hypertrophy	2	0									
GO:0014745_negative_regulation_of_muscle_adaptation	2	0									
GO:0014819_regulation_of_skeletal_muscle_contraction	2	0									
GO:0014911_positive_regulation_of_smooth_muscle_cell_migration	2	0									
GO:0015677_copper_ion_import	2	0									
GO:0015691_cadmium_ion_transport	2	0									
GO:0015732_prostaglandin_transport	2	0									
GO:0015788_UDP-N-acetylglucosamine_transport	2	0									
GO:0015793_glycerol_transport	2	0									
GO:0015801_aromatic_amino_acid_transport	2	0									
GO:0015808_L-alanine_transport	2	0									
GO:0015822_ornithine_transport	2	0									
GO:0015824_proline_transport	2	0									
GO:0015825_L-serine_transport	2	0									
GO:0015860_purine_nucleoside_transport	2	0									
GO:0015870_acetylcholine_transport	2	0									
GO:0015871_choline_transport	2	0									
GO:0015893_drug_transport	2	0									
GO:0015920_lipopolysaccharide_transport	2	0									
GO:0015936_coenzyme_A_metabolic_process	2	0									
GO:0015939_pantothenate_metabolic_process	2	0									
GO:0015942_formate_metabolic_process	2	0									
GO:0015988_energy_coupled_proton_transport__against_electrochemical_gradient	2	0									
GO:0015991_ATP_hydrolysis_coupled_proton_transport	2	0									
GO:0015993_molecular_hydrogen_transport	2	0									
GO:0016075_rRNA_catabolic_process	2	0									
GO:0016080_synaptic_vesicle_targeting	2	0									
GO:0016090_prenol_metabolic_process	2	0									
GO:0016093_polyprenol_metabolic_process	2	0									
GO:0016233_telomere_capping	2	0									
GO:0016264_gap_junction_assembly	2	0									
GO:0016266_O-glycan_processing	2	0									
GO:0016322_neuron_remodeling	2	0									
GO:0016482_cytoplasmic_transport	2	0									
GO:0016557_peroxisome_membrane_biogenesis	2	0									
GO:0016561_protein_import_into_peroxisome_matrix__translocation	2	0									
GO:0016973_poly(A)+_mRNA_export_from_nucleus	2	0									
GO:0017004_cytochrome_complex_assembly	2	0									
GO:0017055_negative_regulation_of_transcriptional_preinitiation_complex_assembly	2	0									
GO:0017145_stem_cell_division	2	0									
GO:0017158_regulation_of_calcium_ion-dependent_exocytosis	2	0									
GO:0017182_peptidyl-diphthamide_metabolic_process	2	0									
GO:0017183_peptidyl-diphthamide_biosynthetic_process_from_peptidyl-histidine	2	0									
GO:0018198_peptidyl-cysteine_modification	2	0									
GO:0018202_peptidyl-histidine_modification	2	0									
GO:0018282_metal_incorporation_into_metallo-sulfur_cluster	2	0									
GO:0018283_iron_incorporation_into_metallo-sulfur_cluster	2	0									
GO:0018347_protein_amino_acid_farnesylation	2	0									
GO:0018410_peptide_or_protein_carboxyl-terminal_blocking	2	0									
GO:0019042_latent_virus_infection	2	0									
GO:0019046_reactivation_of_latent_virus	2	0									
GO:0019049_evasion_of_host_defenses_by_virus	2	0									
GO:0019076_release_of_virus_from_host	2	0									
GO:0019348_dolichol_metabolic_process	2	0									
GO:0019359_nicotinamide_nucleotide_biosynthetic_process	2	0									
GO:0019363_pyridine_nucleotide_biosynthetic_process	2	0									
GO:0019374_galactolipid_metabolic_process	2	0									
GO:0019459_glutamate_deamidation	2	0									
GO:0019509_methionine_salvage	2	0									
GO:0019530_taurine_metabolic_process	2	0									
GO:0019532_oxalate_transport	2	0									
GO:0019585_glucuronate_metabolic_process	2	0									
GO:0019605_butyrate_metabolic_process	2	0									
GO:0019626_short-chain_fatty_acid_catabolic_process	2	0									
GO:0019730_antimicrobial_humoral_response	2	0									
GO:0019731_antibacterial_humoral_response	2	0									
GO:0019805_quinolinate_biosynthetic_process	2	0									
GO:0019836_hemolysis_by_symbiont_of_host_erythrocytes	2	0									
GO:0019860_uracil_metabolic_process	2	0									
GO:0019896_axon_transport_of_mitochondrion	2	0									
GO:0019919_peptidyl-arginine_methylation__to_asymmetrical-dimethyl_arginine	2	0									
GO:0021511_spinal_cord_patterning	2	0									
GO:0021513_spinal_cord_dorsal_ventral_patterning	2	0									
GO:0021517_ventral_spinal_cord_development	2	0									
GO:0021545_cranial_nerve_development	2	0									
GO:0021587_cerebellum_morphogenesis	2	0									
GO:0021675_nerve_development	2	0									
GO:0021695_cerebellar_cortex_development	2	0									
GO:0021696_cerebellar_cortex_morphogenesis	2	0									
GO:0021795_cerebral_cortex_cell_migration	2	0									
GO:0021826_substrate-independent_telencephalic_tangential_migration	2	0									
GO:0021830_interneuron_migration_from_the_subpallium_to_the_cortex	2	0									
GO:0021843_substrate-independent_telencephalic_tangential_interneuron_migration	2	0									
GO:0021853_cerebral_cortex_GABAergic_interneuron_migration	2	0									
GO:0021892_cerebral_cortex_GABAergic_interneuron_differentiation	2	0									
GO:0021894_cerebral_cortex_GABAergic_interneuron_development	2	0									
GO:0021895_cerebral_cortex_neuron_differentiation	2	0									
GO:0021910_smoothened_signaling_pathway_involved_in_ventral_spinal_cord_patterning	2	0									
GO:0022011_myelination_in_the_peripheral_nervous_system	2	0									
GO:0022605_oogenesis_stage	2	0									
GO:0030150_protein_import_into_mitochondrial_matrix	2	0									
GO:0030185_nitric_oxide_transport	2	0									
GO:0030202_heparin_metabolic_process	2	0									
GO:0030205_dermatan_sulfate_metabolic_process	2	0									
GO:0030208_dermatan_sulfate_biosynthetic_process	2	0									
GO:0030210_heparin_biosynthetic_process	2	0									
GO:0030264_nuclear_fragmentation_during_apoptosis	2	0									
GO:0030300_regulation_of_intestinal_cholesterol_absorption	2	0									
GO:0030311_poly-N-acetyllactosamine_biosynthetic_process	2	0									
GO:0030318_melanocyte_differentiation	2	0									
GO:0030321_transepithelial_chloride_transport	2	0									
GO:0030490_maturation_of_SSU-rRNA	2	0									
GO:0030505_inorganic_diphosphate_transport	2	0									
GO:0030513_positive_regulation_of_BMP_signaling_pathway	2	0									
GO:0030540_female_genitalia_development	2	0									
GO:0030575_nuclear_body_organization	2	0									
GO:0030578_PML_body_organization	2	0									
GO:0030815_negative_regulation_of_cAMP_metabolic_process	2	0									
GO:0030818_negative_regulation_of_cAMP_biosynthetic_process	2	0									
GO:0030889_negative_regulation_of_B_cell_proliferation	2	0									
GO:0030901_midbrain_development	2	0									
GO:0030916_otic_vesicle_formation	2	0									
GO:0030949_positive_regulation_of_vascular_endothelial_growth_factor_receptor_signaling_pathway	2	0									
GO:0030951_establishment_or_maintenance_of_microtubule_cytoskeleton_polarity	2	0									
GO:0030952_establishment_or_maintenance_of_cytoskeleton_polarity	2	0									
GO:0030997_regulation_of_centriole-centriole_cohesion	2	0									
GO:0031000_response_to_caffeine	2	0									
GO:0031061_negative_regulation_of_histone_methylation	2	0									
GO:0031062_positive_regulation_of_histone_methylation	2	0									
GO:0031122_cytoplasmic_microtubule_organization	2	0									
GO:0031294_lymphocyte_costimulation	2	0									
GO:0031295_T_cell_costimulation	2	0									
GO:0031297_replication_fork_processing	2	0									
GO:0031440_regulation_of_mRNA_3'-end_processing	2	0									
GO:0031452_negative_regulation_of_heterochromatin_formation	2	0									
GO:0031508_centromeric_heterochromatin_formation	2	0									
GO:0031536_positive_regulation_of_exit_from_mitosis	2	0									
GO:0031573_intra-S_DNA_damage_checkpoint	2	0									
GO:0031580_membrane_raft_distribution	2	0									
GO:0031641_regulation_of_myelination	2	0									
GO:0031642_negative_regulation_of_myelination	2	0									
GO:0031664_regulation_of_lipopolysaccharide-mediated_signaling_pathway	2	0									
GO:0031665_negative_regulation_of_lipopolysaccharide-mediated_signaling_pathway	2	0									
GO:0031936_negative_regulation_of_chromatin_silencing	2	0									
GO:0032026_response_to_magnesium_ion	2	0									
GO:0032069_regulation_of_nuclease_activity	2	0									
GO:0032096_negative_regulation_of_response_to_food	2	0									
GO:0032099_negative_regulation_of_appetite	2	0									
GO:0032201_telomere_maintenance_via_semi-conservative_replication	2	0									
GO:0032212_positive_regulation_of_telomere_maintenance_via_telomerase	2	0									
GO:0032213_regulation_of_telomere_maintenance_via_semi-conservative_replication	2	0									
GO:0032214_negative_regulation_of_telomere_maintenance_via_semi-conservative_replication	2	0									
GO:0032225_regulation_of_synaptic_transmission__dopaminergic	2	0									
GO:0032228_regulation_of_synaptic_transmission__GABAergic	2	0									
GO:0032236_positive_regulation_of_calcium_ion_transport_via_store-operated_calcium_channel_activity	2	0									
GO:0032237_activation_of_store-operated_calcium_channel_activity	2	0									
GO:0032292_ensheathment_of_axons_in_the_peripheral_nervous_system	2	0									
GO:0032303_regulation_of_icosanoid_secretion	2	0									
GO:0032305_positive_regulation_of_icosanoid_secretion	2	0									
GO:0032306_regulation_of_prostaglandin_secretion	2	0									
GO:0032308_positive_regulation_of_prostaglandin_secretion	2	0									
GO:0032310_prostaglandin_secretion	2	0									
GO:0032328_alanine_transport	2	0									
GO:0032329_serine_transport	2	0									
GO:0032344_regulation_of_aldosterone_metabolic_process	2	0									
GO:0032417_positive_regulation_of_sodium:hydrogen_antiporter_activity	2	0									
GO:0032435_negative_regulation_of_proteasomal_ubiquitin-dependent_protein_catabolic_process	2	0									
GO:0032506_cytokinetic_process	2	0									
GO:0032510_endosome_to_lysosome_transport_via_multivesicular_body_sorting_pathway	2	0									
GO:0032512_regulation_of_protein_phosphatase_type_2B_activity	2	0									
GO:0032513_negative_regulation_of_protein_phosphatase_type_2B_activity	2	0									
GO:0032516_positive_regulation_of_phosphoprotein_phosphatase_activity	2	0									
GO:0032525_somite_rostral_caudal_axis_specification	2	0									
GO:0032620_interleukin-17_production	2	0									
GO:0032634_interleukin-5_production	2	0									
GO:0032645_regulation_of_granulocyte_macrophage_colony-stimulating_factor_production	2	0									
GO:0032656_regulation_of_interleukin-13_production	2	0									
GO:0032660_regulation_of_interleukin-17_production	2	0									
GO:0032674_regulation_of_interleukin-5_production	2	0									
GO:0032689_negative_regulation_of_interferon-gamma_production	2	0									
GO:0032691_negative_regulation_of_interleukin-1_beta_production	2	0									
GO:0032692_negative_regulation_of_interleukin-1_production	2	0									
GO:0032733_positive_regulation_of_interleukin-10_production	2	0									
GO:0032740_positive_regulation_of_interleukin-17_production	2	0									
GO:0032802_low-density_lipoprotein_receptor_catabolic_process	2	0									
GO:0032803_regulation_of_low-density_lipoprotein_receptor_catabolic_process	2	0									
GO:0032814_regulation_of_natural_killer_cell_activation	2	0									
GO:0032816_positive_regulation_of_natural_killer_cell_activation	2	0									
GO:0032863_activation_of_Rac_GTPase_activity	2	0									
GO:0032892_positive_regulation_of_organic_acid_transport	2	0									
GO:0032897_negative_regulation_of_viral_transcription	2	0									
GO:0032898_neurotrophin_production	2	0									
GO:0032902_nerve_growth_factor_production	2	0									
GO:0032914_positive_regulation_of_transforming_growth_factor-beta1_production	2	0									
GO:0032966_negative_regulation_of_collagen_biosynthetic_process	2	0									
GO:0032971_regulation_of_muscle_filament_sliding	2	0									
GO:0033003_regulation_of_mast_cell_activation	2	0									
GO:0033005_positive_regulation_of_mast_cell_activation	2	0									
GO:0033033_negative_regulation_of_myeloid_cell_apoptosis	2	0									
GO:0033034_positive_regulation_of_myeloid_cell_apoptosis	2	0									
GO:0033144_negative_regulation_of_steroid_hormone_receptor_signaling_pathway	2	0									
GO:0033194_response_to_hydroperoxide	2	0									
GO:0033364_mast_cell_secretory_granule_organization	2	0									
GO:0033567_DNA_replication__Okazaki_fragment_processing	2	0									
GO:0033598_mammary_gland_epithelial_cell_proliferation	2	0									
GO:0033599_regulation_of_mammary_gland_epithelial_cell_proliferation	2	0									
GO:0033603_positive_regulation_of_dopamine_secretion	2	0									
GO:0033615_mitochondrial_proton-transporting_ATP_synthase_complex_assembly	2	0									
GO:0033632_regulation_of_cell-cell_adhesion_mediated_by_integrin	2	0									
GO:0033861_negative_regulation_of_NAD(P)H_oxidase_activity	2	0									
GO:0033864_positive_regulation_of_NAD(P)H_oxidase_activity	2	0									
GO:0034113_heterotypic_cell-cell_adhesion	2	0									
GO:0034114_regulation_of_heterotypic_cell-cell_adhesion	2	0									
GO:0034121_regulation_of_toll-like_receptor_signaling_pathway	2	0									
GO:0034134_toll-like_receptor_2_signaling_pathway	2	0									
GO:0034214_protein_hexamerization	2	0									
GO:0034259_negative_regulation_of_Rho_GTPase_activity	2	0									
GO:0034260_negative_regulation_of_GTPase_activity	2	0									
GO:0034261_negative_regulation_of_Ras_GTPase_activity	2	0									
GO:0034331_cell_junction_maintenance	2	0									
GO:0034392_negative_regulation_of_smooth_muscle_cell_apoptosis	2	0									
GO:0034418_urate_biosynthetic_process	2	0									
GO:0034441_plasma_lipoprotein_oxidation	2	0									
GO:0034444_regulation_of_plasma_lipoprotein_oxidation	2	0									
GO:0034445_negative_regulation_of_plasma_lipoprotein_oxidation	2	0									
GO:0034605_cellular_response_to_heat	2	0									
GO:0034616_response_to_laminar_fluid_shear_stress	2	0									
GO:0034619_cellular_chaperone-mediated_protein_complex_assembly	2	0									
GO:0034638_phosphatidylcholine_catabolic_process	2	0									
GO:0034644_cellular_response_to_UV	2	0									
GO:0034650_cortisol_metabolic_process	2	0									
GO:0034651_cortisol_biosynthetic_process	2	0									
GO:0034723_DNA_replication-dependent_nucleosome_organization	2	0									
GO:0034970_histone_H3-R2_methylation	2	0									
GO:0035025_positive_regulation_of_Rho_protein_signal_transduction	2	0									
GO:0035039_male_pronucleus_formation	2	0									
GO:0035050_embryonic_heart_tube_development	2	0									
GO:0035058_sensory_cilium_assembly	2	0									
GO:0035117_embryonic_arm_morphogenesis	2	0									
GO:0035140_arm_morphogenesis	2	0									
GO:0035162_embryonic_hemopoiesis	2	0									
GO:0035247_peptidyl-arginine_omega-N-methylation	2	0									
GO:0035279_gene_silencing_by_miRNA__mRNA_cleavage	2	0									
GO:0035305_negative_regulation_of_dephosphorylation	2	0									
GO:0035308_negative_regulation_of_protein_amino_acid_dephosphorylation	2	0									
GO:0040036_regulation_of_fibroblast_growth_factor_receptor_signaling_pathway	2	0									
GO:0042062_long-term_strengthening_of_neuromuscular_junction	2	0									
GO:0042097_interleukin-4_biosynthetic_process	2	0									
GO:0042167_heme_catabolic_process	2	0									
GO:0042222_interleukin-1_biosynthetic_process	2	0									
GO:0042231_interleukin-13_biosynthetic_process	2	0									
GO:0042321_negative_regulation_of_circadian_sleep_wake_cycle__sleep	2	0									
GO:0042322_negative_regulation_of_circadian_sleep_wake_cycle__REM_sleep	2	0									
GO:0042335_cuticle_development	2	0									
GO:0042339_keratan_sulfate_metabolic_process	2	0									
GO:0042350_GDP-L-fucose_biosynthetic_process	2	0									
GO:0042351_'de_novo'_GDP-L-fucose_biosynthetic_process	2	0									
GO:0042353_fucose_biosynthetic_process	2	0									
GO:0042396_phosphagen_biosynthetic_process	2	0									
GO:0042407_cristae_formation	2	0									
GO:0042414_epinephrine_metabolic_process	2	0									
GO:0042415_norepinephrine_metabolic_process	2	0									
GO:0042436_indole_derivative_catabolic_process	2	0									
GO:0042438_melanin_biosynthetic_process	2	0									
GO:0042481_regulation_of_odontogenesis	2	0									
GO:0042501_serine_phosphorylation_of_STAT_protein	2	0									
GO:0042508_tyrosine_phosphorylation_of_Stat1_protein	2	0									
GO:0042510_regulation_of_tyrosine_phosphorylation_of_Stat1_protein	2	0									
GO:0042511_positive_regulation_of_tyrosine_phosphorylation_of_Stat1_protein	2	0									
GO:0042536_negative_regulation_of_tumor_necrosis_factor_biosynthetic_process	2	0									
GO:0042634_regulation_of_hair_cycle	2	0									
GO:0042754_negative_regulation_of_circadian_rhythm	2	0									
GO:0042776_mitochondrial_ATP_synthesis_coupled_proton_transport	2	0									
GO:0042816_vitamin_B6_metabolic_process	2	0									
GO:0042819_vitamin_B6_biosynthetic_process	2	0									
GO:0042832_defense_response_to_protozoan	2	0									
GO:0043000_Golgi_to_plasma_membrane_CFTR_protein_transport	2	0									
GO:0043006_activation_of_phospholipase_A2_activity_by_calcium-mediated_signaling	2	0									
GO:0043011_myeloid_dendritic_cell_differentiation	2	0									
GO:0043031_negative_regulation_of_macrophage_activation	2	0									
GO:0043045_DNA_methylation_during_embryonic_development	2	0									
GO:0043101_purine_salvage	2	0									
GO:0043102_amino_acid_salvage	2	0									
GO:0043137_DNA_replication__removal_of_RNA_primer	2	0									
GO:0043162_ubiquitin-dependent_protein_catabolic_process_via_the_multivesicular_body_sorting_pathway	2	0									
GO:0043163_cell_envelope_organization	2	0									
GO:0043243_positive_regulation_of_protein_complex_disassembly	2	0									
GO:0043266_regulation_of_potassium_ion_transport	2	0									
GO:0043277_apoptotic_cell_clearance	2	0									
GO:0043278_response_to_morphine	2	0									
GO:0043297_apical_junction_assembly	2	0									
GO:0043400_cortisol_secretion	2	0									
GO:0043476_pigment_accumulation	2	0									
GO:0043482_cellular_pigment_accumulation	2	0									
GO:0043490_malate-aspartate_shuttle	2	0									
GO:0043508_negative_regulation_of_JUN_kinase_activity	2	0									
GO:0043516_regulation_of_DNA_damage_response__signal_transduction_by_p53_class_mediator	2	0									
GO:0043569_negative_regulation_of_insulin-like_growth_factor_receptor_signaling_pathway	2	0									
GO:0043589_skin_morphogenesis	2	0									
GO:0043619_regulation_of_transcription_from_RNA_polymerase_II_promoter_in_response_to_oxidative_stress	2	0									
GO:0043628_ncRNA_3'-end_processing	2	0									
GO:0043653_mitochondrial_fragmentation_during_apoptosis	2	0									
GO:0043903_regulation_of_symbiosis__encompassing_mutualism_through_parasitism	2	0									
GO:0043932_ossification_involved_in_bone_remodeling	2	0									
GO:0043954_cellular_component_maintenance	2	0									
GO:0043985_histone_H4-R3_methylation	2	0									
GO:0044004_disruption_by_symbiont_of_host_cells	2	0									
GO:0044030_regulation_of_DNA_methylation	2	0									
GO:0044036_cell_wall_macromolecule_metabolic_process	2	0									
GO:0044058_regulation_of_digestive_system_process	2	0									
GO:0044062_regulation_of_excretion	2	0									
GO:0044091_membrane_biogenesis	2	0									
GO:0044413_avoidance_of_host_defenses	2	0									
GO:0044415_evasion_or_tolerance_of_host_defenses	2	0									
GO:0045002_double-strand_break_repair_via_single-strand_annealing	2	0									
GO:0045005_maintenance_of_fidelity_during_DNA-dependent_DNA_replication	2	0									
GO:0045046_protein_import_into_peroxisome_membrane	2	0									
GO:0045059_positive_thymic_T_cell_selection	2	0									
GO:0045066_regulatory_T_cell_differentiation	2	0									
GO:0045077_negative_regulation_of_interferon-gamma_biosynthetic_process	2	0									
GO:0045084_positive_regulation_of_interleukin-12_biosynthetic_process	2	0									
GO:0045085_negative_regulation_of_interleukin-2_biosynthetic_process	2	0									
GO:0045110_intermediate_filament_bundle_assembly	2	0									
GO:0045113_regulation_of_integrin_biosynthetic_process	2	0									
GO:0045162_clustering_of_voltage-gated_sodium_channels	2	0									
GO:0045217_cell-cell_junction_maintenance	2	0									
GO:0045229_external_encapsulating_structure_organization	2	0									
GO:0045341_MHC_class_I_biosynthetic_process	2	0									
GO:0045343_regulation_of_MHC_class_I_biosynthetic_process	2	0									
GO:0045347_negative_regulation_of_MHC_class_II_biosynthetic_process	2	0									
GO:0045348_positive_regulation_of_MHC_class_II_biosynthetic_process	2	0									
GO:0045402_regulation_of_interleukin-4_biosynthetic_process	2	0									
GO:0045404_positive_regulation_of_interleukin-4_biosynthetic_process	2	0									
GO:0045415_negative_regulation_of_interleukin-8_biosynthetic_process	2	0									
GO:0045423_regulation_of_granulocyte_macrophage_colony-stimulating_factor_biosynthetic_process	2	0									
GO:0045542_positive_regulation_of_cholesterol_biosynthetic_process	2	0									
GO:0045576_mast_cell_activation	2	0									
GO:0045578_negative_regulation_of_B_cell_differentiation	2	0									
GO:0045599_negative_regulation_of_fat_cell_differentiation	2	0									
GO:0045601_regulation_of_endothelial_cell_differentiation	2	0									
GO:0045627_positive_regulation_of_T-helper_1_cell_differentiation	2	0									
GO:0045630_positive_regulation_of_T-helper_2_cell_differentiation	2	0									
GO:0045647_negative_regulation_of_erythrocyte_differentiation	2	0									
GO:0045653_negative_regulation_of_megakaryocyte_differentiation	2	0									
GO:0045655_regulation_of_monocyte_differentiation	2	0									
GO:0045657_positive_regulation_of_monocyte_differentiation	2	0									
GO:0045685_regulation_of_glial_cell_differentiation	2	0									
GO:0045686_negative_regulation_of_glial_cell_differentiation	2	0									
GO:0045721_negative_regulation_of_gluconeogenesis	2	0									
GO:0045722_positive_regulation_of_gluconeogenesis	2	0									
GO:0045726_positive_regulation_of_integrin_biosynthetic_process	2	0									
GO:0045780_positive_regulation_of_bone_resorption	2	0									
GO:0045796_negative_regulation_of_intestinal_cholesterol_absorption	2	0									
GO:0045798_negative_regulation_of_chromatin_assembly_or_disassembly	2	0									
GO:0045842_positive_regulation_of_mitotic_metaphase_anaphase_transition	2	0									
GO:0045869_negative_regulation_of_retroviral_genome_replication	2	0									
GO:0045906_negative_regulation_of_vasoconstriction	2	0									
GO:0045918_negative_regulation_of_cytolysis	2	0									
GO:0045919_positive_regulation_of_cytolysis	2	0									
GO:0045938_positive_regulation_of_circadian_sleep_wake_cycle__sleep	2	0									
GO:0045986_negative_regulation_of_smooth_muscle_contraction	2	0									
GO:0045991_positive_regulation_of_transcription_by_carbon_catabolites	2	0									
GO:0046016_positive_regulation_of_transcription_by_glucose	2	0									
GO:0046039_GTP_metabolic_process	2	0									
GO:0046100_hypoxanthine_metabolic_process	2	0									
GO:0046102_inosine_metabolic_process	2	0									
GO:0046113_nucleobase_catabolic_process	2	0									
GO:0046114_guanosine_biosynthetic_process	2	0									
GO:0046116_queuosine_metabolic_process	2	0									
GO:0046118_7-methylguanosine_biosynthetic_process	2	0									
GO:0046121_deoxyribonucleoside_catabolic_process	2	0									
GO:0046135_pyrimidine_nucleoside_catabolic_process	2	0									
GO:0046136_positive_regulation_of_vitamin_metabolic_process	2	0									
GO:0046149_pigment_catabolic_process	2	0									
GO:0046160_heme_a_metabolic_process	2	0									
GO:0046174_polyol_catabolic_process	2	0									
GO:0046218_indolalkylamine_catabolic_process	2	0									
GO:0046349_amino_sugar_biosynthetic_process	2	0									
GO:0046359_butyrate_catabolic_process	2	0									
GO:0046368_GDP-L-fucose_metabolic_process	2	0									
GO:0046398_UDP-glucuronate_metabolic_process	2	0									
GO:0046415_urate_metabolic_process	2	0									
GO:0046476_glycosylceramide_biosynthetic_process	2	0									
GO:0046479_glycosphingolipid_catabolic_process	2	0									
GO:0046495_nicotinamide_riboside_metabolic_process	2	0									
GO:0046500_S-adenosylmethionine_metabolic_process	2	0									
GO:0046502_uroporphyrinogen_III_metabolic_process	2	0									
GO:0046521_sphingoid_catabolic_process	2	0									
GO:0046541_saliva_secretion	2	0									
GO:0046596_regulation_of_virion_penetration_into_host_cell	2	0									
GO:0046599_regulation_of_centriole_replication	2	0									
GO:0046629_gamma-delta_T_cell_activation	2	0									
GO:0046633_alpha-beta_T_cell_proliferation	2	0									
GO:0046753_non-lytic_viral_release	2	0									
GO:0046755_non-lytic_virus_budding	2	0									
GO:0046794_virion_transport	2	0									
GO:0046795_intracellular_virion_transport	2	0									
GO:0046836_glycolipid_transport	2	0									
GO:0046839_phospholipid_dephosphorylation	2	0									
GO:0046967_cytosol_to_ER_transport	2	0									
GO:0046968_peptide_antigen_transport	2	0									
GO:0047496_vesicle_transport_along_microtubule	2	0									
GO:0048025_negative_regulation_of_nuclear_mRNA_splicing__via_spliceosome	2	0									
GO:0048102_autophagic_cell_death	2	0									
GO:0048103_somatic_stem_cell_division	2	0									
GO:0048147_negative_regulation_of_fibroblast_proliferation	2	0									
GO:0048149_behavioral_response_to_ethanol	2	0									
GO:0048165_fused_antrum_stage__oogenesis	2	0									
GO:0048169_regulation_of_long-term_neuronal_synaptic_plasticity	2	0									
GO:0048227_plasma_membrane_to_endosome_transport	2	0									
GO:0048290_isotype_switching_to_IgA_isotypes	2	0									
GO:0048291_isotype_switching_to_IgG_isotypes	2	0									
GO:0048296_regulation_of_isotype_switching_to_IgA_isotypes	2	0									
GO:0048298_positive_regulation_of_isotype_switching_to_IgA_isotypes	2	0									
GO:0048386_positive_regulation_of_retinoic_acid_receptor_signaling_pathway	2	0									
GO:0048550_negative_regulation_of_pinocytosis	2	0									
GO:0048625_myoblast_cell_fate_commitment	2	0									
GO:0048630_skeletal_muscle_tissue_growth	2	0									
GO:0048708_astrocyte_differentiation	2	0									
GO:0048713_regulation_of_oligodendrocyte_differentiation	2	0									
GO:0048715_negative_regulation_of_oligodendrocyte_differentiation	2	0									
GO:0048820_hair_follicle_maturation	2	0									
GO:0048844_artery_morphogenesis	2	0									
GO:0048854_brain_morphogenesis	2	0									
GO:0048857_neural_nucleus_development	2	0									
GO:0050653_chondroitin_sulfate_proteoglycan_biosynthetic_process__polysaccharide_chain_biosynthetic_process	2	0									
GO:0050667_homocysteine_metabolic_process	2	0									
GO:0050711_negative_regulation_of_interleukin-1_secretion	2	0									
GO:0050720_interleukin-1_beta_biosynthetic_process	2	0									
GO:0050805_negative_regulation_of_synaptic_transmission	2	0									
GO:0050847_progesterone_receptor_signaling_pathway	2	0									
GO:0050849_negative_regulation_of_calcium-mediated_signaling	2	0									
GO:0050862_positive_regulation_of_T_cell_receptor_signaling_pathway	2	0									
GO:0050872_white_fat_cell_differentiation	2	0									
GO:0050916_sensory_perception_of_sweet_taste	2	0									
GO:0050917_sensory_perception_of_umami_taste	2	0									
GO:0050919_negative_chemotaxis	2	0									
GO:0050931_pigment_cell_differentiation	2	0									
GO:0050982_detection_of_mechanical_stimulus	2	0									
GO:0051097_negative_regulation_of_helicase_activity	2	0									
GO:0051124_synaptic_growth_at_neuromuscular_junction	2	0									
GO:0051151_negative_regulation_of_smooth_muscle_cell_differentiation	2	0									
GO:0051176_positive_regulation_of_sulfur_metabolic_process	2	0									
GO:0051225_spindle_assembly	2	0									
GO:0051231_spindle_elongation	2	0									
GO:0051313_attachment_of_spindle_microtubules_to_chromosome	2	0									
GO:0051386_regulation_of_nerve_growth_factor_receptor_signaling_pathway	2	0									
GO:0051387_negative_regulation_of_nerve_growth_factor_receptor_signaling_pathway	2	0									
GO:0051462_regulation_of_cortisol_secretion	2	0									
GO:0051464_positive_regulation_of_cortisol_secretion	2	0									
GO:0051541_elastin_metabolic_process	2	0									
GO:0051570_regulation_of_histone_H3-K9_methylation	2	0									
GO:0051571_positive_regulation_of_histone_H3-K4_methylation	2	0									
GO:0051573_negative_regulation_of_histone_H3-K9_methylation	2	0									
GO:0051580_regulation_of_neurotransmitter_uptake	2	0									
GO:0051583_dopamine_uptake	2	0									
GO:0051584_regulation_of_dopamine_uptake	2	0									
GO:0051657_maintenance_of_organelle_location	2	0									
GO:0051659_maintenance_of_mitochondrion_location	2	0									
GO:0051665_membrane_raft_localization	2	0									
GO:0051715_cytolysis_of_cells_of_another_organism	2	0									
GO:0051797_regulation_of_hair_follicle_development	2	0									
GO:0051798_positive_regulation_of_hair_follicle_development	2	0									
GO:0051801_cytolysis_of_cells_in_other_organism_during_symbiotic_interaction	2	0									
GO:0051818_disruption_of_cells_of_other_organism_during_symbiotic_interaction	2	0									
GO:0051832_avoidance_of_defenses_of_other_organism_during_symbiotic_interaction	2	0									
GO:0051834_evasion_or_tolerance_of_defenses_of_other_organism_during_symbiotic_interaction	2	0									
GO:0051883_killing_of_cells_in_other_organism_during_symbiotic_interaction	2	0									
GO:0051890_regulation_of_cardioblast_differentiation	2	0									
GO:0051891_positive_regulation_of_cardioblast_differentiation	2	0									
GO:0051900_regulation_of_mitochondrial_depolarization	2	0									
GO:0051902_negative_regulation_of_mitochondrial_depolarization	2	0									
GO:0051927_negative_regulation_of_calcium_ion_transport_via_voltage-gated_calcium_channel_activity	2	0									
GO:0051932_synaptic_transmission__GABAergic	2	0									
GO:0051934_catecholamine_uptake_during_transmission_of_nerve_impulse	2	0									
GO:0051940_regulation_of_catecholamine_uptake_during_transmission_of_nerve_impulse	2	0									
GO:0051967_negative_regulation_of_synaptic_transmission__glutamatergic	2	0									
GO:0052025_modification_by_symbiont_of_host_cell_membrane	2	0									
GO:0052043_modification_by_symbiont_of_host_cellular_component	2	0									
GO:0052111_modification_by_symbiont_of_host_structure	2	0									
GO:0052173_response_to_defenses_of_other_organism_during_symbiotic_interaction	2	0									
GO:0052185_modification_of_structure_of_other_organism_during_symbiotic_interaction	2	0									
GO:0052188_modification_of_cellular_component_in_other_organism_during_symbiotic_interaction	2	0									
GO:0052200_response_to_host_defenses	2	0									
GO:0052331_hemolysis_by_organism_of_erythrocytes_in_other_organism_during_symbiotic_interaction	2	0									
GO:0052332_modification_by_organism_of_cell_membrane_in_other_organism_during_symbiotic_interaction	2	0									
GO:0055007_cardiac_muscle_cell_differentiation	2	0									
GO:0055075_potassium_ion_homeostasis	2	0									
GO:0055090_acylglycerol_homeostasis	2	0									
GO:0055098_response_to_low_density_lipoprotein_stimulus	2	0									
GO:0060004_reflex	2	0									
GO:0060026_convergent_extension	2	0									
GO:0060027_convergent_extension_involved_in_gastrulation	2	0									
GO:0060033_anatomical_structure_regression	2	0									
GO:0060037_pharyngeal_system_development	2	0									
GO:0060044_negative_regulation_of_cardiac_muscle_cell_proliferation	2	0									
GO:0060045_positive_regulation_of_cardiac_muscle_cell_proliferation	2	0									
GO:0060052_neurofilament_cytoskeleton_organization	2	0									
GO:0060079_regulation_of_excitatory_postsynaptic_membrane_potential	2	0									
GO:0060080_regulation_of_inhibitory_postsynaptic_membrane_potential	2	0									
GO:0060081_membrane_hyperpolarization	2	0									
GO:0060087_relaxation_of_vascular_smooth_muscle	2	0									
GO:0060117_auditory_receptor_cell_development	2	0									
GO:0060122_inner_ear_receptor_stereocilium_organization	2	0									
GO:0060151_peroxisome_localization	2	0									
GO:0060152_microtubule-based_peroxisome_localization	2	0									
GO:0060159_regulation_of_dopamine_receptor_signaling_pathway	2	0									
GO:0060261_positive_regulation_of_transcription_initiation_from_RNA_polymerase_II_promoter	2	0									
GO:0060264_regulation_of_respiratory_burst_during_acute_inflammatory_response	2	0									
GO:0060271_cilium_morphogenesis	2	0									
GO:0060272_embryonic_skeletal_joint_morphogenesis	2	0									
GO:0060285_ciliary_cell_motility	2	0									
GO:0060297_regulation_of_sarcomere_organization	2	0									
GO:0060337_type_I_interferon-mediated_signaling_pathway	2	0									
GO:0060338_regulation_of_type_I_interferon-mediated_signaling_pathway	2	0									
GO:0060370_susceptibility_to_T_cell_mediated_cytotoxicity	2	0									
GO:0060457_negative_regulation_of_digestive_system_process	2	0									
GO:0060544_regulation_of_necroptosis	2	0									
GO:0060545_positive_regulation_of_necroptosis	2	0									
GO:0060553_induction_of_necroptosis	2	0									
GO:0060555_induction_of_necroptosis_by_extracellular_signals	2	0									
GO:0060556_regulation_of_vitamin_D_biosynthetic_process	2	0									
GO:0060557_positive_regulation_of_vitamin_D_biosynthetic_process	2	0									
GO:0060584_regulation_of_prostaglandin-endoperoxide_synthase_activity	2	0									
GO:0060585_positive_regulation_of_prostaglandin-endoperoxidase_synthase_activity	2	0									
GO:0060620_regulation_of_cholesterol_import	2	0									
GO:0060621_negative_regulation_of_cholesterol_import	2	0									
GO:0060696_regulation_of_phospholipid_catabolic_process	2	0									
GO:0060752_intestinal_phytosterol_absorption	2	0									
GO:0060759_regulation_of_response_to_cytokine_stimulus	2	0									
GO:0060840_artery_development	2	0									
GO:0070059_apoptosis_in_response_to_endoplasmic_reticulum_stress	2	0									
GO:0070070_proton-transporting_V-type_ATPase_complex_assembly	2	0									
GO:0070072_vacuolar_proton-transporting_V-type_ATPase_complex_assembly	2	0									
GO:0070166_enamel_mineralization	2	0									
GO:0070170_regulation_of_tooth_mineralization	2	0									
GO:0070230_positive_regulation_of_lymphocyte_apoptosis	2	0									
GO:0070266_necroptosis	2	0									
GO:0070483_detection_of_hypoxia	2	0									
GO:0070493_thrombin_receptor_signaling_pathway	2	0									
GO:0070536_protein_K63-linked_deubiquitination	2	0									
GO:0070574_cadmium_ion_transmembrane_transport	2	0									
GO:0070586_cell-cell_adhesion_involved_in_gastrulation	2	0									
GO:0070587_regulation_of_cell-cell_adhesion_involved_in_gastrulation	2	0									
GO:0070637_pyridine_nucleoside_metabolic_process	2	0									
GO:0070638_pyridine_nucleoside_catabolic_process	2	0									
GO:0070874_negative_regulation_of_glycogen_metabolic_process	2	0									
GO:0075136_response_to_host	2	0									
GO:0060249_anatomical_structure_homeostasis	72	0	0.000000	0.000000	1118	988.637597	1032.22	1075.802403	0.923274
GO:0022613_ribonucleoprotein_complex_biogenesis	100	0	0.000000	0.000000	1121	992.316662	1035.56	1078.803338	0.923782
GO:0050776_regulation_of_immune_response	100	0	0.000000	0.000000	1121	992.316662	1035.56	1078.803338	0.923782
GO:0055114_oxidation_reduction	100	0	0.000000	0.000000	1121	992.316662	1035.56	1078.803338	0.923782
GO:0000902_cell_morphogenesis	144	0	0.000000	0.000000	1123	995.356066	1038.14	1080.923934	0.924435
GO:0031399_regulation_of_protein_modification_process	144	0	0.000000	0.000000	1123	995.356066	1038.14	1080.923934	0.924435
GO:0002757_immune_response-activating_signal_transduction	25	0	0.000000	0.000000	1147	1026.403909	1067.8	1109.196091	0.930950
GO:0002764_immune_response-regulating_signal_transduction	25	0	0.000000	0.000000	1147	1026.403909	1067.8	1109.196091	0.930950
GO:0006112_energy_reserve_metabolic_process	25	0	0.000000	0.000000	1147	1026.403909	1067.8	1109.196091	0.930950
GO:0006518_peptide_metabolic_process	25	0	0.000000	0.000000	1147	1026.403909	1067.8	1109.196091	0.930950
GO:0006767_water-soluble_vitamin_metabolic_process	25	0	0.000000	0.000000	1147	1026.403909	1067.8	1109.196091	0.930950
GO:0007127_meiosis_I	25	0	0.000000	0.000000	1147	1026.403909	1067.8	1109.196091	0.930950
GO:0007416_synaptogenesis	25	0	0.000000	0.000000	1147	1026.403909	1067.8	1109.196091	0.930950
GO:0009141_nucleoside_triphosphate_metabolic_process	25	0	0.000000	0.000000	1147	1026.403909	1067.8	1109.196091	0.930950
GO:0015711_organic_anion_transport	25	0	0.000000	0.000000	1147	1026.403909	1067.8	1109.196091	0.930950
GO:0030168_platelet_activation	25	0	0.000000	0.000000	1147	1026.403909	1067.8	1109.196091	0.930950
GO:0030282_bone_mineralization	25	0	0.000000	0.000000	1147	1026.403909	1067.8	1109.196091	0.930950
GO:0031023_microtubule_organizing_center_organization	25	0	0.000000	0.000000	1147	1026.403909	1067.8	1109.196091	0.930950
GO:0031644_regulation_of_neurological_system_process	25	0	0.000000	0.000000	1147	1026.403909	1067.8	1109.196091	0.930950
GO:0032368_regulation_of_lipid_transport	25	0	0.000000	0.000000	1147	1026.403909	1067.8	1109.196091	0.930950
GO:0034101_erythrocyte_homeostasis	25	0	0.000000	0.000000	1147	1026.403909	1067.8	1109.196091	0.930950
GO:0042129_regulation_of_T_cell_proliferation	25	0	0.000000	0.000000	1147	1026.403909	1067.8	1109.196091	0.930950
GO:0043087_regulation_of_GTPase_activity	25	0	0.000000	0.000000	1147	1026.403909	1067.8	1109.196091	0.930950
GO:0043624_cellular_protein_complex_disassembly	25	0	0.000000	0.000000	1147	1026.403909	1067.8	1109.196091	0.930950
GO:0043966_histone_H3_acetylation	25	0	0.000000	0.000000	1147	1026.403909	1067.8	1109.196091	0.930950
GO:0045762_positive_regulation_of_adenylate_cyclase_activity	25	0	0.000000	0.000000	1147	1026.403909	1067.8	1109.196091	0.930950
GO:0050678_regulation_of_epithelial_cell_proliferation	25	0	0.000000	0.000000	1147	1026.403909	1067.8	1109.196091	0.930950
GO:0050727_regulation_of_inflammatory_response	25	0	0.000000	0.000000	1147	1026.403909	1067.8	1109.196091	0.930950
GO:0050795_regulation_of_behavior	25	0	0.000000	0.000000	1147	1026.403909	1067.8	1109.196091	0.930950
GO:0050821_protein_stabilization	25	0	0.000000	0.000000	1147	1026.403909	1067.8	1109.196091	0.930950
GO:0006029_proteoglycan_metabolic_process	32	0	0.000000	0.000000	1164	1043.934869	1084.85	1125.765131	0.932002
GO:0006446_regulation_of_translational_initiation	32	0	0.000000	0.000000	1164	1043.934869	1084.85	1125.765131	0.932002
GO:0006487_protein_amino_acid_N-linked_glycosylation	32	0	0.000000	0.000000	1164	1043.934869	1084.85	1125.765131	0.932002
GO:0006839_mitochondrial_transport	32	0	0.000000	0.000000	1164	1043.934869	1084.85	1125.765131	0.932002
GO:0008286_insulin_receptor_signaling_pathway	32	0	0.000000	0.000000	1164	1043.934869	1084.85	1125.765131	0.932002
GO:0015698_inorganic_anion_transport	32	0	0.000000	0.000000	1164	1043.934869	1084.85	1125.765131	0.932002
GO:0015992_proton_transport	32	0	0.000000	0.000000	1164	1043.934869	1084.85	1125.765131	0.932002
GO:0030595_leukocyte_chemotaxis	32	0	0.000000	0.000000	1164	1043.934869	1084.85	1125.765131	0.932002
GO:0031329_regulation_of_cellular_catabolic_process	32	0	0.000000	0.000000	1164	1043.934869	1084.85	1125.765131	0.932002
GO:0033157_regulation_of_intracellular_protein_transport	32	0	0.000000	0.000000	1164	1043.934869	1084.85	1125.765131	0.932002
GO:0034623_cellular_macromolecular_complex_disassembly	32	0	0.000000	0.000000	1164	1043.934869	1084.85	1125.765131	0.932002
GO:0043542_endothelial_cell_migration	32	0	0.000000	0.000000	1164	1043.934869	1084.85	1125.765131	0.932002
GO:0046578_regulation_of_Ras_protein_signal_transduction	32	0	0.000000	0.000000	1164	1043.934869	1084.85	1125.765131	0.932002
GO:0050657_nucleic_acid_transport	32	0	0.000000	0.000000	1164	1043.934869	1084.85	1125.765131	0.932002
GO:0050658_RNA_transport	32	0	0.000000	0.000000	1164	1043.934869	1084.85	1125.765131	0.932002
GO:0051056_regulation_of_small_GTPase_mediated_signal_transduction	32	0	0.000000	0.000000	1164	1043.934869	1084.85	1125.765131	0.932002
GO:0051236_establishment_of_RNA_localization	32	0	0.000000	0.000000	1164	1043.934869	1084.85	1125.765131	0.932002
GO:0006974_response_to_DNA_damage_stimulus	234	0	0.000000	0.000000	1165	1044.684027	1085.55	1126.415973	0.931803
GO:0006281_DNA_repair	177	0	0.000000	0.000000	1166	1047.038787	1087.73	1128.421213	0.932873
GO:0005976_polysaccharide_metabolic_process	61	0	0.000000	0.000000	1171	1055.211479	1095.41	1135.608521	0.935448
GO:0007254_JNK_cascade	61	0	0.000000	0.000000	1171	1055.211479	1095.41	1135.608521	0.935448
GO:0031347_regulation_of_defense_response	61	0	0.000000	0.000000	1171	1055.211479	1095.41	1135.608521	0.935448
GO:0045017_glycerolipid_biosynthetic_process	61	0	0.000000	0.000000	1171	1055.211479	1095.41	1135.608521	0.935448
GO:0051493_regulation_of_cytoskeleton_organization	61	0	0.000000	0.000000	1171	1055.211479	1095.41	1135.608521	0.935448
GO:0008654_phospholipid_biosynthetic_process	63	0	0.000000	0.000000	1173	1059.444855	1099.45	1139.455145	0.937298
GO:0042445_hormone_metabolic_process	63	0	0.000000	0.000000	1173	1059.444855	1099.45	1139.455145	0.937298
GO:0000096_sulfur_amino_acid_metabolic_process	10	0	0.000000	0.000000	1276	1166.801072	1205.28	1243.758928	0.944577
GO:0001890_placenta_development	10	0	0.000000	0.000000	1276	1166.801072	1205.28	1243.758928	0.944577
GO:0001959_regulation_of_cytokine-mediated_signaling_pathway	10	0	0.000000	0.000000	1276	1166.801072	1205.28	1243.758928	0.944577
GO:0002286_T_cell_activation_during_immune_response	10	0	0.000000	0.000000	1276	1166.801072	1205.28	1243.758928	0.944577
GO:0002709_regulation_of_T_cell_mediated_immunity	10	0	0.000000	0.000000	1276	1166.801072	1205.28	1243.758928	0.944577
GO:0002718_regulation_of_cytokine_production_during_immune_response	10	0	0.000000	0.000000	1276	1166.801072	1205.28	1243.758928	0.944577
GO:0002793_positive_regulation_of_peptide_secretion	10	0	0.000000	0.000000	1276	1166.801072	1205.28	1243.758928	0.944577
GO:0005979_regulation_of_glycogen_biosynthetic_process	10	0	0.000000	0.000000	1276	1166.801072	1205.28	1243.758928	0.944577
GO:0006379_mRNA_cleavage	10	0	0.000000	0.000000	1276	1166.801072	1205.28	1243.758928	0.944577
GO:0006584_catecholamine_metabolic_process	10	0	0.000000	0.000000	1276	1166.801072	1205.28	1243.758928	0.944577
GO:0006637_acyl-CoA_metabolic_process	10	0	0.000000	0.000000	1276	1166.801072	1205.28	1243.758928	0.944577
GO:0006833_water_transport	10	0	0.000000	0.000000	1276	1166.801072	1205.28	1243.758928	0.944577
GO:0007032_endosome_organization	10	0	0.000000	0.000000	1276	1166.801072	1205.28	1243.758928	0.944577
GO:0007062_sister_chromatid_cohesion	10	0	0.000000	0.000000	1276	1166.801072	1205.28	1243.758928	0.944577
GO:0007096_regulation_of_exit_from_mitosis	10	0	0.000000	0.000000	1276	1166.801072	1205.28	1243.758928	0.944577
GO:0007176_regulation_of_epidermal_growth_factor_receptor_activity	10	0	0.000000	0.000000	1276	1166.801072	1205.28	1243.758928	0.944577
GO:0007205_activation_of_protein_kinase_C_activity_by_G-protein_coupled_receptor_protein_signaling_pathway	10	0	0.000000	0.000000	1276	1166.801072	1205.28	1243.758928	0.944577
GO:0007270_nerve-nerve_synaptic_transmission	10	0	0.000000	0.000000	1276	1166.801072	1205.28	1243.758928	0.944577
GO:0007566_embryo_implantation	10	0	0.000000	0.000000	1276	1166.801072	1205.28	1243.758928	0.944577
GO:0007612_learning	10	0	0.000000	0.000000	1276	1166.801072	1205.28	1243.758928	0.944577
GO:0008625_induction_of_apoptosis_via_death_domain_receptors	10	0	0.000000	0.000000	1276	1166.801072	1205.28	1243.758928	0.944577
GO:0009066_aspartate_family_amino_acid_metabolic_process	10	0	0.000000	0.000000	1276	1166.801072	1205.28	1243.758928	0.944577
GO:0009081_branched_chain_family_amino_acid_metabolic_process	10	0	0.000000	0.000000	1276	1166.801072	1205.28	1243.758928	0.944577
GO:0009112_nucleobase_metabolic_process	10	0	0.000000	0.000000	1276	1166.801072	1205.28	1243.758928	0.944577
GO:0009154_purine_ribonucleotide_catabolic_process	10	0	0.000000	0.000000	1276	1166.801072	1205.28	1243.758928	0.944577
GO:0009201_ribonucleoside_triphosphate_biosynthetic_process	10	0	0.000000	0.000000	1276	1166.801072	1205.28	1243.758928	0.944577
GO:0009225_nucleotide-sugar_metabolic_process	10	0	0.000000	0.000000	1276	1166.801072	1205.28	1243.758928	0.944577
GO:0009712_catechol_metabolic_process	10	0	0.000000	0.000000	1276	1166.801072	1205.28	1243.758928	0.944577
GO:0010595_positive_regulation_of_endothelial_cell_migration	10	0	0.000000	0.000000	1276	1166.801072	1205.28	1243.758928	0.944577
GO:0010885_regulation_of_cholesterol_storage	10	0	0.000000	0.000000	1276	1166.801072	1205.28	1243.758928	0.944577
GO:0010962_regulation_of_glucan_biosynthetic_process	10	0	0.000000	0.000000	1276	1166.801072	1205.28	1243.758928	0.944577
GO:0015012_heparan_sulfate_proteoglycan_biosynthetic_process	10	0	0.000000	0.000000	1276	1166.801072	1205.28	1243.758928	0.944577
GO:0015669_gas_transport	10	0	0.000000	0.000000	1276	1166.801072	1205.28	1243.758928	0.944577
GO:0015697_quaternary_ammonium_group_transport	10	0	0.000000	0.000000	1276	1166.801072	1205.28	1243.758928	0.944577
GO:0016073_snRNA_metabolic_process	10	0	0.000000	0.000000	1276	1166.801072	1205.28	1243.758928	0.944577
GO:0016180_snRNA_processing	10	0	0.000000	0.000000	1276	1166.801072	1205.28	1243.758928	0.944577
GO:0016558_protein_import_into_peroxisome_matrix	10	0	0.000000	0.000000	1276	1166.801072	1205.28	1243.758928	0.944577
GO:0019048_virus-host_interaction	10	0	0.000000	0.000000	1276	1166.801072	1205.28	1243.758928	0.944577
GO:0019751_polyol_metabolic_process	10	0	0.000000	0.000000	1276	1166.801072	1205.28	1243.758928	0.944577
GO:0030323_respiratory_tube_development	10	0	0.000000	0.000000	1276	1166.801072	1205.28	1243.758928	0.944577
GO:0030511_positive_regulation_of_transforming_growth_factor_beta_receptor_signaling_pathway	10	0	0.000000	0.000000	1276	1166.801072	1205.28	1243.758928	0.944577
GO:0030520_estrogen_receptor_signaling_pathway	10	0	0.000000	0.000000	1276	1166.801072	1205.28	1243.758928	0.944577
GO:0030730_sequestering_of_triglyceride	10	0	0.000000	0.000000	1276	1166.801072	1205.28	1243.758928	0.944577
GO:0030968_endoplasmic_reticulum_unfolded_protein_response	10	0	0.000000	0.000000	1276	1166.801072	1205.28	1243.758928	0.944577
GO:0032273_positive_regulation_of_protein_polymerization	10	0	0.000000	0.000000	1276	1166.801072	1205.28	1243.758928	0.944577
GO:0032320_positive_regulation_of_Ras_GTPase_activity	10	0	0.000000	0.000000	1276	1166.801072	1205.28	1243.758928	0.944577
GO:0032602_chemokine_production	10	0	0.000000	0.000000	1276	1166.801072	1205.28	1243.758928	0.944577
GO:0032885_regulation_of_polysaccharide_biosynthetic_process	10	0	0.000000	0.000000	1276	1166.801072	1205.28	1243.758928	0.944577
GO:0032964_collagen_biosynthetic_process	10	0	0.000000	0.000000	1276	1166.801072	1205.28	1243.758928	0.944577
GO:0033108_mitochondrial_respiratory_chain_complex_assembly	10	0	0.000000	0.000000	1276	1166.801072	1205.28	1243.758928	0.944577
GO:0034311_diol_metabolic_process	10	0	0.000000	0.000000	1276	1166.801072	1205.28	1243.758928	0.944577
GO:0034370_triglyceride-rich_lipoprotein_particle_remodeling	10	0	0.000000	0.000000	1276	1166.801072	1205.28	1243.758928	0.944577
GO:0034372_very-low-density_lipoprotein_particle_remodeling	10	0	0.000000	0.000000	1276	1166.801072	1205.28	1243.758928	0.944577
GO:0034620_cellular_response_to_unfolded_protein	10	0	0.000000	0.000000	1276	1166.801072	1205.28	1243.758928	0.944577
GO:0035264_multicellular_organism_growth	10	0	0.000000	0.000000	1276	1166.801072	1205.28	1243.758928	0.944577
GO:0040014_regulation_of_multicellular_organism_growth	10	0	0.000000	0.000000	1276	1166.801072	1205.28	1243.758928	0.944577
GO:0042044_fluid_transport	10	0	0.000000	0.000000	1276	1166.801072	1205.28	1243.758928	0.944577
GO:0042133_neurotransmitter_metabolic_process	10	0	0.000000	0.000000	1276	1166.801072	1205.28	1243.758928	0.944577
GO:0042147_retrograde_transport__endosome_to_Golgi	10	0	0.000000	0.000000	1276	1166.801072	1205.28	1243.758928	0.944577
GO:0042228_interleukin-8_biosynthetic_process	10	0	0.000000	0.000000	1276	1166.801072	1205.28	1243.758928	0.944577
GO:0042274_ribosomal_small_subunit_biogenesis	10	0	0.000000	0.000000	1276	1166.801072	1205.28	1243.758928	0.944577
GO:0042307_positive_regulation_of_protein_import_into_nucleus	10	0	0.000000	0.000000	1276	1166.801072	1205.28	1243.758928	0.944577
GO:0042517_positive_regulation_of_tyrosine_phosphorylation_of_Stat3_protein	10	0	0.000000	0.000000	1276	1166.801072	1205.28	1243.758928	0.944577
GO:0042993_positive_regulation_of_transcription_factor_import_into_nucleus	10	0	0.000000	0.000000	1276	1166.801072	1205.28	1243.758928	0.944577
GO:0043010_camera-type_eye_development	10	0	0.000000	0.000000	1276	1166.801072	1205.28	1243.758928	0.944577
GO:0043331_response_to_dsRNA	10	0	0.000000	0.000000	1276	1166.801072	1205.28	1243.758928	0.944577
GO:0043500_muscle_adaptation	10	0	0.000000	0.000000	1276	1166.801072	1205.28	1243.758928	0.944577
GO:0043588_skin_development	10	0	0.000000	0.000000	1276	1166.801072	1205.28	1243.758928	0.944577
GO:0043631_RNA_polyadenylation	10	0	0.000000	0.000000	1276	1166.801072	1205.28	1243.758928	0.944577
GO:0043691_reverse_cholesterol_transport	10	0	0.000000	0.000000	1276	1166.801072	1205.28	1243.758928	0.944577
GO:0044269_glycerol_ether_catabolic_process	10	0	0.000000	0.000000	1276	1166.801072	1205.28	1243.758928	0.944577
GO:0045078_positive_regulation_of_interferon-gamma_biosynthetic_process	10	0	0.000000	0.000000	1276	1166.801072	1205.28	1243.758928	0.944577
GO:0045103_intermediate_filament-based_process	10	0	0.000000	0.000000	1276	1166.801072	1205.28	1243.758928	0.944577
GO:0045104_intermediate_filament_cytoskeleton_organization	10	0	0.000000	0.000000	1276	1166.801072	1205.28	1243.758928	0.944577
GO:0045621_positive_regulation_of_lymphocyte_differentiation	10	0	0.000000	0.000000	1276	1166.801072	1205.28	1243.758928	0.944577
GO:0045947_negative_regulation_of_translational_initiation	10	0	0.000000	0.000000	1276	1166.801072	1205.28	1243.758928	0.944577
GO:0046460_neutral_lipid_biosynthetic_process	10	0	0.000000	0.000000	1276	1166.801072	1205.28	1243.758928	0.944577
GO:0046461_neutral_lipid_catabolic_process	10	0	0.000000	0.000000	1276	1166.801072	1205.28	1243.758928	0.944577
GO:0046463_acylglycerol_biosynthetic_process	10	0	0.000000	0.000000	1276	1166.801072	1205.28	1243.758928	0.944577
GO:0046464_acylglycerol_catabolic_process	10	0	0.000000	0.000000	1276	1166.801072	1205.28	1243.758928	0.944577
GO:0046632_alpha-beta_T_cell_differentiation	10	0	0.000000	0.000000	1276	1166.801072	1205.28	1243.758928	0.944577
GO:0046847_filopodium_assembly	10	0	0.000000	0.000000	1276	1166.801072	1205.28	1243.758928	0.944577
GO:0046888_negative_regulation_of_hormone_secretion	10	0	0.000000	0.000000	1276	1166.801072	1205.28	1243.758928	0.944577
GO:0048167_regulation_of_synaptic_plasticity	10	0	0.000000	0.000000	1276	1166.801072	1205.28	1243.758928	0.944577
GO:0048194_Golgi_vesicle_budding	10	0	0.000000	0.000000	1276	1166.801072	1205.28	1243.758928	0.944577
GO:0048200_Golgi_transport_vesicle_coating	10	0	0.000000	0.000000	1276	1166.801072	1205.28	1243.758928	0.944577
GO:0048205_COPI_coating_of_Golgi_vesicle	10	0	0.000000	0.000000	1276	1166.801072	1205.28	1243.758928	0.944577
GO:0048384_retinoic_acid_receptor_signaling_pathway	10	0	0.000000	0.000000	1276	1166.801072	1205.28	1243.758928	0.944577
GO:0050654_chondroitin_sulfate_proteoglycan_metabolic_process	10	0	0.000000	0.000000	1276	1166.801072	1205.28	1243.758928	0.944577
GO:0050706_regulation_of_interleukin-1_beta_secretion	10	0	0.000000	0.000000	1276	1166.801072	1205.28	1243.758928	0.944577
GO:0050716_positive_regulation_of_interleukin-1_secretion	10	0	0.000000	0.000000	1276	1166.801072	1205.28	1243.758928	0.944577
GO:0050810_regulation_of_steroid_biosynthetic_process	10	0	0.000000	0.000000	1276	1166.801072	1205.28	1243.758928	0.944577
GO:0050868_negative_regulation_of_T_cell_activation	10	0	0.000000	0.000000	1276	1166.801072	1205.28	1243.758928	0.944577
GO:0050879_multicellular_organismal_movement	10	0	0.000000	0.000000	1276	1166.801072	1205.28	1243.758928	0.944577
GO:0050881_musculoskeletal_movement	10	0	0.000000	0.000000	1276	1166.801072	1205.28	1243.758928	0.944577
GO:0051354_negative_regulation_of_oxidoreductase_activity	10	0	0.000000	0.000000	1276	1166.801072	1205.28	1243.758928	0.944577
GO:0051492_regulation_of_stress_fiber_formation	10	0	0.000000	0.000000	1276	1166.801072	1205.28	1243.758928	0.944577
GO:0051646_mitochondrion_localization	10	0	0.000000	0.000000	1276	1166.801072	1205.28	1243.758928	0.944577
GO:0060021_palate_development	10	0	0.000000	0.000000	1276	1166.801072	1205.28	1243.758928	0.944577
GO:0060491_regulation_of_cell_projection_assembly	10	0	0.000000	0.000000	1276	1166.801072	1205.28	1243.758928	0.944577
GO:0060541_respiratory_system_development	10	0	0.000000	0.000000	1276	1166.801072	1205.28	1243.758928	0.944577
GO:0070206_protein_trimerization	10	0	0.000000	0.000000	1276	1166.801072	1205.28	1243.758928	0.944577
GO:0070873_regulation_of_glycogen_metabolic_process	10	0	0.000000	0.000000	1276	1166.801072	1205.28	1243.758928	0.944577
GO:0007399_nervous_system_development	459	0	0.000000	0.000000	1277	1167.199625	1205.69	1244.180375	0.944158
GO:0008380_RNA_splicing	192	0	0.000000	0.000000	1278	1167.767479	1206.37	1244.972521	0.943951
GO:0000578_embryonic_axis_specification	8	0	0.000000	0.000000	1418	1308.696414	1346.02	1383.343586	0.949238
GO:0000724_double-strand_break_repair_via_homologous_recombination	8	0	0.000000	0.000000	1418	1308.696414	1346.02	1383.343586	0.949238
GO:0000725_recombinational_repair	8	0	0.000000	0.000000	1418	1308.696414	1346.02	1383.343586	0.949238
GO:0001516_prostaglandin_biosynthetic_process	8	0	0.000000	0.000000	1418	1308.696414	1346.02	1383.343586	0.949238
GO:0001539_ciliary_or_flagellar_motility	8	0	0.000000	0.000000	1418	1308.696414	1346.02	1383.343586	0.949238
GO:0001889_liver_development	8	0	0.000000	0.000000	1418	1308.696414	1346.02	1383.343586	0.949238
GO:0002292_T_cell_differentiation_during_immune_response	8	0	0.000000	0.000000	1418	1308.696414	1346.02	1383.343586	0.949238
GO:0002293_alpha-beta_T_cell_differentiation_during_immune_response	8	0	0.000000	0.000000	1418	1308.696414	1346.02	1383.343586	0.949238
GO:0002294_CD4-positive__alpha-beta_T_cell_differentiation_during_immune_response	8	0	0.000000	0.000000	1418	1308.696414	1346.02	1383.343586	0.949238
GO:0002347_response_to_tumor_cell	8	0	0.000000	0.000000	1418	1308.696414	1346.02	1383.343586	0.949238
GO:0002418_immune_response_to_tumor_cell	8	0	0.000000	0.000000	1418	1308.696414	1346.02	1383.343586	0.949238
GO:0002637_regulation_of_immunoglobulin_production	8	0	0.000000	0.000000	1418	1308.696414	1346.02	1383.343586	0.949238
GO:0002673_regulation_of_acute_inflammatory_response	8	0	0.000000	0.000000	1418	1308.696414	1346.02	1383.343586	0.949238
GO:0002688_regulation_of_leukocyte_chemotaxis	8	0	0.000000	0.000000	1418	1308.696414	1346.02	1383.343586	0.949238
GO:0002690_positive_regulation_of_leukocyte_chemotaxis	8	0	0.000000	0.000000	1418	1308.696414	1346.02	1383.343586	0.949238
GO:0002711_positive_regulation_of_T_cell_mediated_immunity	8	0	0.000000	0.000000	1418	1308.696414	1346.02	1383.343586	0.949238
GO:0002717_positive_regulation_of_natural_killer_cell_mediated_immunity	8	0	0.000000	0.000000	1418	1308.696414	1346.02	1383.343586	0.949238
GO:0003009_skeletal_muscle_contraction	8	0	0.000000	0.000000	1418	1308.696414	1346.02	1383.343586	0.949238
GO:0006084_acetyl-CoA_metabolic_process	8	0	0.000000	0.000000	1418	1308.696414	1346.02	1383.343586	0.949238
GO:0006213_pyrimidine_nucleoside_metabolic_process	8	0	0.000000	0.000000	1418	1308.696414	1346.02	1383.343586	0.949238
GO:0006244_pyrimidine_nucleotide_catabolic_process	8	0	0.000000	0.000000	1418	1308.696414	1346.02	1383.343586	0.949238
GO:0006285_base-excision_repair__AP_site_formation	8	0	0.000000	0.000000	1418	1308.696414	1346.02	1383.343586	0.949238
GO:0006359_regulation_of_transcription_from_RNA_polymerase_III_promoter	8	0	0.000000	0.000000	1418	1308.696414	1346.02	1383.343586	0.949238
GO:0006360_transcription_from_RNA_polymerase_I_promoter	8	0	0.000000	0.000000	1418	1308.696414	1346.02	1383.343586	0.949238
GO:0006513_protein_monoubiquitination	8	0	0.000000	0.000000	1418	1308.696414	1346.02	1383.343586	0.949238
GO:0006525_arginine_metabolic_process	8	0	0.000000	0.000000	1418	1308.696414	1346.02	1383.343586	0.949238
GO:0006661_phosphatidylinositol_biosynthetic_process	8	0	0.000000	0.000000	1418	1308.696414	1346.02	1383.343586	0.949238
GO:0006684_sphingomyelin_metabolic_process	8	0	0.000000	0.000000	1418	1308.696414	1346.02	1383.343586	0.949238
GO:0006895_Golgi_to_endosome_transport	8	0	0.000000	0.000000	1418	1308.696414	1346.02	1383.343586	0.949238
GO:0006970_response_to_osmotic_stress	8	0	0.000000	0.000000	1418	1308.696414	1346.02	1383.343586	0.949238
GO:0007020_microtubule_nucleation	8	0	0.000000	0.000000	1418	1308.696414	1346.02	1383.343586	0.949238
GO:0007026_negative_regulation_of_microtubule_depolymerization	8	0	0.000000	0.000000	1418	1308.696414	1346.02	1383.343586	0.949238
GO:0007030_Golgi_organization	8	0	0.000000	0.000000	1418	1308.696414	1346.02	1383.343586	0.949238
GO:0007094_mitotic_cell_cycle_spindle_assembly_checkpoint	8	0	0.000000	0.000000	1418	1308.696414	1346.02	1383.343586	0.949238
GO:0007184_SMAD_protein_nuclear_translocation	8	0	0.000000	0.000000	1418	1308.696414	1346.02	1383.343586	0.949238
GO:0007632_visual_behavior	8	0	0.000000	0.000000	1418	1308.696414	1346.02	1383.343586	0.949238
GO:0008209_androgen_metabolic_process	8	0	0.000000	0.000000	1418	1308.696414	1346.02	1383.343586	0.949238
GO:0008272_sulfate_transport	8	0	0.000000	0.000000	1418	1308.696414	1346.02	1383.343586	0.949238
GO:0008635_activation_of_caspase_activity_by_cytochrome_c	8	0	0.000000	0.000000	1418	1308.696414	1346.02	1383.343586	0.949238
GO:0009109_coenzyme_catabolic_process	8	0	0.000000	0.000000	1418	1308.696414	1346.02	1383.343586	0.949238
GO:0009161_ribonucleoside_monophosphate_metabolic_process	8	0	0.000000	0.000000	1418	1308.696414	1346.02	1383.343586	0.949238
GO:0009299_mRNA_transcription	8	0	0.000000	0.000000	1418	1308.696414	1346.02	1383.343586	0.949238
GO:0009405_pathogenesis	8	0	0.000000	0.000000	1418	1308.696414	1346.02	1383.343586	0.949238
GO:0009650_UV_protection	8	0	0.000000	0.000000	1418	1308.696414	1346.02	1383.343586	0.949238
GO:0010001_glial_cell_differentiation	8	0	0.000000	0.000000	1418	1308.696414	1346.02	1383.343586	0.949238
GO:0010712_regulation_of_collagen_metabolic_process	8	0	0.000000	0.000000	1418	1308.696414	1346.02	1383.343586	0.949238
GO:0010721_negative_regulation_of_cell_development	8	0	0.000000	0.000000	1418	1308.696414	1346.02	1383.343586	0.949238
GO:0010872_regulation_of_cholesterol_esterification	8	0	0.000000	0.000000	1418	1308.696414	1346.02	1383.343586	0.949238
GO:0010921_regulation_of_phosphatase_activity	8	0	0.000000	0.000000	1418	1308.696414	1346.02	1383.343586	0.949238
GO:0014066_regulation_of_phosphoinositide_3-kinase_cascade	8	0	0.000000	0.000000	1418	1308.696414	1346.02	1383.343586	0.949238
GO:0014812_muscle_cell_migration	8	0	0.000000	0.000000	1418	1308.696414	1346.02	1383.343586	0.949238
GO:0014896_muscle_hypertrophy	8	0	0.000000	0.000000	1418	1308.696414	1346.02	1383.343586	0.949238
GO:0014909_smooth_muscle_cell_migration	8	0	0.000000	0.000000	1418	1308.696414	1346.02	1383.343586	0.949238
GO:0015807_L-amino_acid_transport	8	0	0.000000	0.000000	1418	1308.696414	1346.02	1383.343586	0.949238
GO:0016045_detection_of_bacterium	8	0	0.000000	0.000000	1418	1308.696414	1346.02	1383.343586	0.949238
GO:0016226_iron-sulfur_cluster_assembly	8	0	0.000000	0.000000	1418	1308.696414	1346.02	1383.343586	0.949238
GO:0016236_macroautophagy	8	0	0.000000	0.000000	1418	1308.696414	1346.02	1383.343586	0.949238
GO:0016331_morphogenesis_of_embryonic_epithelium	8	0	0.000000	0.000000	1418	1308.696414	1346.02	1383.343586	0.949238
GO:0016601_Rac_protein_signal_transduction	8	0	0.000000	0.000000	1418	1308.696414	1346.02	1383.343586	0.949238
GO:0016925_protein_sumoylation	8	0	0.000000	0.000000	1418	1308.696414	1346.02	1383.343586	0.949238
GO:0017144_drug_metabolic_process	8	0	0.000000	0.000000	1418	1308.696414	1346.02	1383.343586	0.949238
GO:0019047_provirus_integration	8	0	0.000000	0.000000	1418	1308.696414	1346.02	1383.343586	0.949238
GO:0019432_triglyceride_biosynthetic_process	8	0	0.000000	0.000000	1418	1308.696414	1346.02	1383.343586	0.949238
GO:0019438_aromatic_compound_biosynthetic_process	8	0	0.000000	0.000000	1418	1308.696414	1346.02	1383.343586	0.949238
GO:0019674_NAD_metabolic_process	8	0	0.000000	0.000000	1418	1308.696414	1346.02	1383.343586	0.949238
GO:0030069_lysogeny	8	0	0.000000	0.000000	1418	1308.696414	1346.02	1383.343586	0.949238
GO:0030149_sphingolipid_catabolic_process	8	0	0.000000	0.000000	1418	1308.696414	1346.02	1383.343586	0.949238
GO:0030174_regulation_of_DNA_replication_initiation	8	0	0.000000	0.000000	1418	1308.696414	1346.02	1383.343586	0.949238
GO:0030204_chondroitin_sulfate_metabolic_process	8	0	0.000000	0.000000	1418	1308.696414	1346.02	1383.343586	0.949238
GO:0030206_chondroitin_sulfate_biosynthetic_process	8	0	0.000000	0.000000	1418	1308.696414	1346.02	1383.343586	0.949238
GO:0030252_growth_hormone_secretion	8	0	0.000000	0.000000	1418	1308.696414	1346.02	1383.343586	0.949238
GO:0031016_pancreas_development	8	0	0.000000	0.000000	1418	1308.696414	1346.02	1383.343586	0.949238
GO:0031050_dsRNA_fragmentation	8	0	0.000000	0.000000	1418	1308.696414	1346.02	1383.343586	0.949238
GO:0031114_regulation_of_microtubule_depolymerization	8	0	0.000000	0.000000	1418	1308.696414	1346.02	1383.343586	0.949238
GO:0031163_metallo-sulfur_cluster_assembly	8	0	0.000000	0.000000	1418	1308.696414	1346.02	1383.343586	0.949238
GO:0031960_response_to_corticosteroid_stimulus	8	0	0.000000	0.000000	1418	1308.696414	1346.02	1383.343586	0.949238
GO:0032006_regulation_of_TOR_signaling_pathway	8	0	0.000000	0.000000	1418	1308.696414	1346.02	1383.343586	0.949238
GO:0032205_negative_regulation_of_telomere_maintenance	8	0	0.000000	0.000000	1418	1308.696414	1346.02	1383.343586	0.949238
GO:0032365_intracellular_lipid_transport	8	0	0.000000	0.000000	1418	1308.696414	1346.02	1383.343586	0.949238
GO:0032410_negative_regulation_of_transporter_activity	8	0	0.000000	0.000000	1418	1308.696414	1346.02	1383.343586	0.949238
GO:0032781_positive_regulation_of_ATPase_activity	8	0	0.000000	0.000000	1418	1308.696414	1346.02	1383.343586	0.949238
GO:0033138_positive_regulation_of_peptidyl-serine_phosphorylation	8	0	0.000000	0.000000	1418	1308.696414	1346.02	1383.343586	0.949238
GO:0033209_tumor_necrosis_factor-mediated_signaling_pathway	8	0	0.000000	0.000000	1418	1308.696414	1346.02	1383.343586	0.949238
GO:0033280_response_to_vitamin_D	8	0	0.000000	0.000000	1418	1308.696414	1346.02	1383.343586	0.949238
GO:0033523_histone_H2B_ubiquitination	8	0	0.000000	0.000000	1418	1308.696414	1346.02	1383.343586	0.949238
GO:0034104_negative_regulation_of_tissue_remodeling	8	0	0.000000	0.000000	1418	1308.696414	1346.02	1383.343586	0.949238
GO:0034404_nucleobase__nucleoside_and_nucleotide_biosynthetic_process	8	0	0.000000	0.000000	1418	1308.696414	1346.02	1383.343586	0.949238
GO:0034654_nucleobase__nucleoside__nucleotide_and_nucleic_acid_biosynthetic_process	8	0	0.000000	0.000000	1418	1308.696414	1346.02	1383.343586	0.949238
GO:0035094_response_to_nicotine	8	0	0.000000	0.000000	1418	1308.696414	1346.02	1383.343586	0.949238
GO:0035282_segmentation	8	0	0.000000	0.000000	1418	1308.696414	1346.02	1383.343586	0.949238
GO:0042088_T-helper_1_type_immune_response	8	0	0.000000	0.000000	1418	1308.696414	1346.02	1383.343586	0.949238
GO:0042093_T-helper_cell_differentiation	8	0	0.000000	0.000000	1418	1308.696414	1346.02	1383.343586	0.949238
GO:0042219_cellular_amino_acid_derivative_catabolic_process	8	0	0.000000	0.000000	1418	1308.696414	1346.02	1383.343586	0.949238
GO:0042226_interleukin-6_biosynthetic_process	8	0	0.000000	0.000000	1418	1308.696414	1346.02	1383.343586	0.949238
GO:0042417_dopamine_metabolic_process	8	0	0.000000	0.000000	1418	1308.696414	1346.02	1383.343586	0.949238
GO:0042506_tyrosine_phosphorylation_of_Stat5_protein	8	0	0.000000	0.000000	1418	1308.696414	1346.02	1383.343586	0.949238
GO:0042522_regulation_of_tyrosine_phosphorylation_of_Stat5_protein	8	0	0.000000	0.000000	1418	1308.696414	1346.02	1383.343586	0.949238
GO:0042551_neuron_maturation	8	0	0.000000	0.000000	1418	1308.696414	1346.02	1383.343586	0.949238
GO:0042573_retinoic_acid_metabolic_process	8	0	0.000000	0.000000	1418	1308.696414	1346.02	1383.343586	0.949238
GO:0042987_amyloid_precursor_protein_catabolic_process	8	0	0.000000	0.000000	1418	1308.696414	1346.02	1383.343586	0.949238
GO:0043043_peptide_biosynthetic_process	8	0	0.000000	0.000000	1418	1308.696414	1346.02	1383.343586	0.949238
GO:0043124_negative_regulation_of_I-kappaB_kinase_NF-kappaB_cascade	8	0	0.000000	0.000000	1418	1308.696414	1346.02	1383.343586	0.949238
GO:0043367_CD4-positive__alpha_beta_T_cell_differentiation	8	0	0.000000	0.000000	1418	1308.696414	1346.02	1383.343586	0.949238
GO:0044241_lipid_digestion	8	0	0.000000	0.000000	1418	1308.696414	1346.02	1383.343586	0.949238
GO:0044246_regulation_of_multicellular_organismal_metabolic_process	8	0	0.000000	0.000000	1418	1308.696414	1346.02	1383.343586	0.949238
GO:0045086_positive_regulation_of_interleukin-2_biosynthetic_process	8	0	0.000000	0.000000	1418	1308.696414	1346.02	1383.343586	0.949238
GO:0045454_cell_redox_homeostasis	8	0	0.000000	0.000000	1418	1308.696414	1346.02	1383.343586	0.949238
GO:0045670_regulation_of_osteoclast_differentiation	8	0	0.000000	0.000000	1418	1308.696414	1346.02	1383.343586	0.949238
GO:0045682_regulation_of_epidermis_development	8	0	0.000000	0.000000	1418	1308.696414	1346.02	1383.343586	0.949238
GO:0045742_positive_regulation_of_epidermal_growth_factor_receptor_signaling_pathway	8	0	0.000000	0.000000	1418	1308.696414	1346.02	1383.343586	0.949238
GO:0045749_negative_regulation_of_S_phase_of_mitotic_cell_cycle	8	0	0.000000	0.000000	1418	1308.696414	1346.02	1383.343586	0.949238
GO:0045841_negative_regulation_of_mitotic_metaphase_anaphase_transition	8	0	0.000000	0.000000	1418	1308.696414	1346.02	1383.343586	0.949238
GO:0045954_positive_regulation_of_natural_killer_cell_mediated_cytotoxicity	8	0	0.000000	0.000000	1418	1308.696414	1346.02	1383.343586	0.949238
GO:0046330_positive_regulation_of_JNK_cascade	8	0	0.000000	0.000000	1418	1308.696414	1346.02	1383.343586	0.949238
GO:0046457_prostanoid_biosynthetic_process	8	0	0.000000	0.000000	1418	1308.696414	1346.02	1383.343586	0.949238
GO:0046466_membrane_lipid_catabolic_process	8	0	0.000000	0.000000	1418	1308.696414	1346.02	1383.343586	0.949238
GO:0046637_regulation_of_alpha-beta_T_cell_differentiation	8	0	0.000000	0.000000	1418	1308.696414	1346.02	1383.343586	0.949238
GO:0048002_antigen_processing_and_presentation_of_peptide_antigen	8	0	0.000000	0.000000	1418	1308.696414	1346.02	1383.343586	0.949238
GO:0048024_regulation_of_nuclear_mRNA_splicing__via_spliceosome	8	0	0.000000	0.000000	1418	1308.696414	1346.02	1383.343586	0.949238
GO:0048246_macrophage_chemotaxis	8	0	0.000000	0.000000	1418	1308.696414	1346.02	1383.343586	0.949238
GO:0048260_positive_regulation_of_receptor-mediated_endocytosis	8	0	0.000000	0.000000	1418	1308.696414	1346.02	1383.343586	0.949238
GO:0048332_mesoderm_morphogenesis	8	0	0.000000	0.000000	1418	1308.696414	1346.02	1383.343586	0.949238
GO:0048524_positive_regulation_of_viral_reproduction	8	0	0.000000	0.000000	1418	1308.696414	1346.02	1383.343586	0.949238
GO:0048662_negative_regulation_of_smooth_muscle_cell_proliferation	8	0	0.000000	0.000000	1418	1308.696414	1346.02	1383.343586	0.949238
GO:0048839_inner_ear_development	8	0	0.000000	0.000000	1418	1308.696414	1346.02	1383.343586	0.949238
GO:0050690_regulation_of_defense_response_to_virus_by_virus	8	0	0.000000	0.000000	1418	1308.696414	1346.02	1383.343586	0.949238
GO:0050710_negative_regulation_of_cytokine_secretion	8	0	0.000000	0.000000	1418	1308.696414	1346.02	1383.343586	0.949238
GO:0050729_positive_regulation_of_inflammatory_response	8	0	0.000000	0.000000	1418	1308.696414	1346.02	1383.343586	0.949238
GO:0050798_activated_T_cell_proliferation	8	0	0.000000	0.000000	1418	1308.696414	1346.02	1383.343586	0.949238
GO:0051000_positive_regulation_of_nitric-oxide_synthase_activity	8	0	0.000000	0.000000	1418	1308.696414	1346.02	1383.343586	0.949238
GO:0051279_regulation_of_release_of_sequestered_calcium_ion_into_cytosol	8	0	0.000000	0.000000	1418	1308.696414	1346.02	1383.343586	0.949238
GO:0051384_response_to_glucocorticoid_stimulus	8	0	0.000000	0.000000	1418	1308.696414	1346.02	1383.343586	0.949238
GO:0051705_behavioral_interaction_between_organisms	8	0	0.000000	0.000000	1418	1308.696414	1346.02	1383.343586	0.949238
GO:0051897_positive_regulation_of_protein_kinase_B_signaling_cascade	8	0	0.000000	0.000000	1418	1308.696414	1346.02	1383.343586	0.949238
GO:0051937_catecholamine_transport	8	0	0.000000	0.000000	1418	1308.696414	1346.02	1383.343586	0.949238
GO:0051952_regulation_of_amine_transport	8	0	0.000000	0.000000	1418	1308.696414	1346.02	1383.343586	0.949238
GO:0060562_epithelial_tube_morphogenesis	8	0	0.000000	0.000000	1418	1308.696414	1346.02	1383.343586	0.949238
GO:0070227_lymphocyte_apoptosis	8	0	0.000000	0.000000	1418	1308.696414	1346.02	1383.343586	0.949238
GO:0070328_triglyceride_homeostasis	8	0	0.000000	0.000000	1418	1308.696414	1346.02	1383.343586	0.949238
GO:0070555_response_to_interleukin-1	8	0	0.000000	0.000000	1418	1308.696414	1346.02	1383.343586	0.949238
GO:0001817_regulation_of_cytokine_production	103	0	0.000000	0.000000	1419	1309.662956	1346.85	1384.037044	0.949154
GO:0044262_cellular_carbohydrate_metabolic_process	133	0	0.000000	0.000000	1420	1313.316638	1350.14	1386.963362	0.950803
GO:0006289_nucleotide-excision_repair	45	0	0.000000	0.000000	1429	1324.093197	1360.55	1397.006803	0.952099
GO:0006308_DNA_catabolic_process	45	0	0.000000	0.000000	1429	1324.093197	1360.55	1397.006803	0.952099
GO:0006368_RNA_elongation_from_RNA_polymerase_II_promoter	45	0	0.000000	0.000000	1429	1324.093197	1360.55	1397.006803	0.952099
GO:0006576_biogenic_amine_metabolic_process	45	0	0.000000	0.000000	1429	1324.093197	1360.55	1397.006803	0.952099
GO:0006919_activation_of_caspase_activity	45	0	0.000000	0.000000	1429	1324.093197	1360.55	1397.006803	0.952099
GO:0016197_endosome_transport	45	0	0.000000	0.000000	1429	1324.093197	1360.55	1397.006803	0.952099
GO:0016573_histone_acetylation	45	0	0.000000	0.000000	1429	1324.093197	1360.55	1397.006803	0.952099
GO:0034728_nucleosome_organization	45	0	0.000000	0.000000	1429	1324.093197	1360.55	1397.006803	0.952099
GO:0051168_nuclear_export	45	0	0.000000	0.000000	1429	1324.093197	1360.55	1397.006803	0.952099
GO:0055086_nucleobase__nucleoside_and_nucleotide_metabolic_process	167	0	0.000000	0.000000	1430	1324.858299	1361.22	1397.581701	0.951902
GO:0000279_M_phase	170	0	0.000000	0.000000	1431	1326.607106	1362.7	1398.792894	0.952271
GO:0051246_regulation_of_protein_metabolic_process	301	0	0.000000	0.000000	1432	1327.351316	1363.28	1399.208684	0.952011
GO:0009628_response_to_abiotic_stimulus	140	0	0.000000	0.000000	1433	1328.926252	1364.75	1400.573748	0.952373
GO:0034660_ncRNA_metabolic_process	89	0	0.000000	0.000000	1435	1333.601553	1369.18	1404.758447	0.954132
GO:0051325_interphase	89	0	0.000000	0.000000	1435	1333.601553	1369.18	1404.758447	0.954132
GO:0006520_cellular_amino_acid_metabolic_process	108	0	0.000000	0.000000	1442	1343.299061	1378.21	1413.120939	0.955763
GO:0006644_phospholipid_metabolic_process	108	0	0.000000	0.000000	1442	1343.299061	1378.21	1413.120939	0.955763
GO:0007346_regulation_of_mitotic_cell_cycle	108	0	0.000000	0.000000	1442	1343.299061	1378.21	1413.120939	0.955763
GO:0008202_steroid_metabolic_process	108	0	0.000000	0.000000	1442	1343.299061	1378.21	1413.120939	0.955763
GO:0019637_organophosphate_metabolic_process	108	0	0.000000	0.000000	1442	1343.299061	1378.21	1413.120939	0.955763
GO:0032446_protein_modification_by_small_protein_conjugation	108	0	0.000000	0.000000	1442	1343.299061	1378.21	1413.120939	0.955763
GO:0044106_cellular_amine_metabolic_process	108	0	0.000000	0.000000	1442	1343.299061	1378.21	1413.120939	0.955763
GO:0006140_regulation_of_nucleotide_metabolic_process	60	0	0.000000	0.000000	1446	1347.110240	1381.68	1416.249760	0.955519
GO:0044087_regulation_of_cellular_component_biogenesis	60	0	0.000000	0.000000	1446	1347.110240	1381.68	1416.249760	0.955519
GO:0046058_cAMP_metabolic_process	60	0	0.000000	0.000000	1446	1347.110240	1381.68	1416.249760	0.955519
GO:0051249_regulation_of_lymphocyte_activation	60	0	0.000000	0.000000	1446	1347.110240	1381.68	1416.249760	0.955519
GO:0019953_sexual_reproduction	193	0	0.000000	0.000000	1447	1347.868774	1382.39	1416.911226	0.955349
GO:0002252_immune_effector_process	96	0	0.000000	0.000000	1451	1352.403073	1386.57	1420.736927	0.955596
GO:0006414_translational_elongation	96	0	0.000000	0.000000	1451	1352.403073	1386.57	1420.736927	0.955596
GO:0015980_energy_derivation_by_oxidation_of_organic_compounds	96	0	0.000000	0.000000	1451	1352.403073	1386.57	1420.736927	0.955596
GO:0051248_negative_regulation_of_protein_metabolic_process	96	0	0.000000	0.000000	1451	1352.403073	1386.57	1420.736927	0.955596
GO:0006120_mitochondrial_electron_transport__NADH_to_ubiquinone	42	0	0.000000	0.000000	1464	1366.561480	1400.45	1434.338520	0.956592
GO:0006865_amino_acid_transport	42	0	0.000000	0.000000	1464	1366.561480	1400.45	1434.338520	0.956592
GO:0006887_exocytosis	42	0	0.000000	0.000000	1464	1366.561480	1400.45	1434.338520	0.956592
GO:0007608_sensory_perception_of_smell	42	0	0.000000	0.000000	1464	1366.561480	1400.45	1434.338520	0.956592
GO:0008203_cholesterol_metabolic_process	42	0	0.000000	0.000000	1464	1366.561480	1400.45	1434.338520	0.956592
GO:0016072_rRNA_metabolic_process	42	0	0.000000	0.000000	1464	1366.561480	1400.45	1434.338520	0.956592
GO:0032259_methylation	42	0	0.000000	0.000000	1464	1366.561480	1400.45	1434.338520	0.956592
GO:0032868_response_to_insulin_stimulus	42	0	0.000000	0.000000	1464	1366.561480	1400.45	1434.338520	0.956592
GO:0032943_mononuclear_cell_proliferation	42	0	0.000000	0.000000	1464	1366.561480	1400.45	1434.338520	0.956592
GO:0042692_muscle_cell_differentiation	42	0	0.000000	0.000000	1464	1366.561480	1400.45	1434.338520	0.956592
GO:0043414_biopolymer_methylation	42	0	0.000000	0.000000	1464	1366.561480	1400.45	1434.338520	0.956592
GO:0048585_negative_regulation_of_response_to_stimulus	42	0	0.000000	0.000000	1464	1366.561480	1400.45	1434.338520	0.956592
GO:0070661_leukocyte_proliferation	42	0	0.000000	0.000000	1464	1366.561480	1400.45	1434.338520	0.956592
GO:0006164_purine_nucleotide_biosynthetic_process	79	0	0.000000	0.000000	1467	1371.138776	1404.72	1438.301224	0.957546
GO:0032870_cellular_response_to_hormone_stimulus	79	0	0.000000	0.000000	1467	1371.138776	1404.72	1438.301224	0.957546
GO:0046942_carboxylic_acid_transport	79	0	0.000000	0.000000	1467	1371.138776	1404.72	1438.301224	0.957546
GO:0007010_cytoskeleton_organization	275	0	0.000000	0.000000	1468	1371.799392	1405.28	1438.760608	0.957275
GO:0012502_induction_of_programmed_cell_death	191	0	0.000000	0.000000	1469	1372.595664	1406.04	1439.484336	0.957141
GO:0000038_very-long-chain_fatty_acid_metabolic_process	11	0	0.000000	0.000000	1563	1466.600821	1499.07	1531.539179	0.959098
GO:0000272_polysaccharide_catabolic_process	11	0	0.000000	0.000000	1563	1466.600821	1499.07	1531.539179	0.959098
GO:0001836_release_of_cytochrome_c_from_mitochondria	11	0	0.000000	0.000000	1563	1466.600821	1499.07	1531.539179	0.959098
GO:0002285_lymphocyte_activation_during_immune_response	11	0	0.000000	0.000000	1563	1466.600821	1499.07	1531.539179	0.959098
GO:0002687_positive_regulation_of_leukocyte_migration	11	0	0.000000	0.000000	1563	1466.600821	1499.07	1531.539179	0.959098
GO:0006094_gluconeogenesis	11	0	0.000000	0.000000	1563	1466.600821	1499.07	1531.539179	0.959098
GO:0006342_chromatin_silencing	11	0	0.000000	0.000000	1563	1466.600821	1499.07	1531.539179	0.959098
GO:0006400_tRNA_modification	11	0	0.000000	0.000000	1563	1466.600821	1499.07	1531.539179	0.959098
GO:0006515_misfolded_or_incompletely_synthesized_protein_catabolic_process	11	0	0.000000	0.000000	1563	1466.600821	1499.07	1531.539179	0.959098
GO:0006706_steroid_catabolic_process	11	0	0.000000	0.000000	1563	1466.600821	1499.07	1531.539179	0.959098
GO:0006749_glutathione_metabolic_process	11	0	0.000000	0.000000	1563	1466.600821	1499.07	1531.539179	0.959098
GO:0006904_vesicle_docking_during_exocytosis	11	0	0.000000	0.000000	1563	1466.600821	1499.07	1531.539179	0.959098
GO:0007009_plasma_membrane_organization	11	0	0.000000	0.000000	1563	1466.600821	1499.07	1531.539179	0.959098
GO:0007076_mitotic_chromosome_condensation	11	0	0.000000	0.000000	1563	1466.600821	1499.07	1531.539179	0.959098
GO:0007090_regulation_of_S_phase_of_mitotic_cell_cycle	11	0	0.000000	0.000000	1563	1466.600821	1499.07	1531.539179	0.959098
GO:0007172_signal_complex_assembly	11	0	0.000000	0.000000	1563	1466.600821	1499.07	1531.539179	0.959098
GO:0008206_bile_acid_metabolic_process	11	0	0.000000	0.000000	1563	1466.600821	1499.07	1531.539179	0.959098
GO:0008333_endosome_to_lysosome_transport	11	0	0.000000	0.000000	1563	1466.600821	1499.07	1531.539179	0.959098
GO:0009072_aromatic_amino_acid_family_metabolic_process	11	0	0.000000	0.000000	1563	1466.600821	1499.07	1531.539179	0.959098
GO:0009143_nucleoside_triphosphate_catabolic_process	11	0	0.000000	0.000000	1563	1466.600821	1499.07	1531.539179	0.959098
GO:0009247_glycolipid_biosynthetic_process	11	0	0.000000	0.000000	1563	1466.600821	1499.07	1531.539179	0.959098
GO:0009264_deoxyribonucleotide_catabolic_process	11	0	0.000000	0.000000	1563	1466.600821	1499.07	1531.539179	0.959098
GO:0009394_2'-deoxyribonucleotide_metabolic_process	11	0	0.000000	0.000000	1563	1466.600821	1499.07	1531.539179	0.959098
GO:0009395_phospholipid_catabolic_process	11	0	0.000000	0.000000	1563	1466.600821	1499.07	1531.539179	0.959098
GO:0009953_dorsal_ventral_pattern_formation	11	0	0.000000	0.000000	1563	1466.600821	1499.07	1531.539179	0.959098
GO:0010458_exit_from_mitosis	11	0	0.000000	0.000000	1563	1466.600821	1499.07	1531.539179	0.959098
GO:0010469_regulation_of_receptor_activity	11	0	0.000000	0.000000	1563	1466.600821	1499.07	1531.539179	0.959098
GO:0010878_cholesterol_storage	11	0	0.000000	0.000000	1563	1466.600821	1499.07	1531.539179	0.959098
GO:0010907_positive_regulation_of_glucose_metabolic_process	11	0	0.000000	0.000000	1563	1466.600821	1499.07	1531.539179	0.959098
GO:0015804_neutral_amino_acid_transport	11	0	0.000000	0.000000	1563	1466.600821	1499.07	1531.539179	0.959098
GO:0016445_somatic_diversification_of_immunoglobulins	11	0	0.000000	0.000000	1563	1466.600821	1499.07	1531.539179	0.959098
GO:0016575_histone_deacetylation	11	0	0.000000	0.000000	1563	1466.600821	1499.07	1531.539179	0.959098
GO:0018205_peptidyl-lysine_modification	11	0	0.000000	0.000000	1563	1466.600821	1499.07	1531.539179	0.959098
GO:0018958_phenol_metabolic_process	11	0	0.000000	0.000000	1563	1466.600821	1499.07	1531.539179	0.959098
GO:0019692_deoxyribose_phosphate_metabolic_process	11	0	0.000000	0.000000	1563	1466.600821	1499.07	1531.539179	0.959098
GO:0021915_neural_tube_development	11	0	0.000000	0.000000	1563	1466.600821	1499.07	1531.539179	0.959098
GO:0030035_microspike_assembly	11	0	0.000000	0.000000	1563	1466.600821	1499.07	1531.539179	0.959098
GO:0030049_muscle_filament_sliding	11	0	0.000000	0.000000	1563	1466.600821	1499.07	1531.539179	0.959098
GO:0030317_sperm_motility	11	0	0.000000	0.000000	1563	1466.600821	1499.07	1531.539179	0.959098
GO:0030326_embryonic_limb_morphogenesis	11	0	0.000000	0.000000	1563	1466.600821	1499.07	1531.539179	0.959098
GO:0030433_ER-associated_protein_catabolic_process	11	0	0.000000	0.000000	1563	1466.600821	1499.07	1531.539179	0.959098
GO:0031333_negative_regulation_of_protein_complex_assembly	11	0	0.000000	0.000000	1563	1466.600821	1499.07	1531.539179	0.959098
GO:0031343_positive_regulation_of_cell_killing	11	0	0.000000	0.000000	1563	1466.600821	1499.07	1531.539179	0.959098
GO:0031348_negative_regulation_of_defense_response	11	0	0.000000	0.000000	1563	1466.600821	1499.07	1531.539179	0.959098
GO:0031572_G2_M_transition_DNA_damage_checkpoint	11	0	0.000000	0.000000	1563	1466.600821	1499.07	1531.539179	0.959098
GO:0031576_G2_M_transition_checkpoint	11	0	0.000000	0.000000	1563	1466.600821	1499.07	1531.539179	0.959098
GO:0031929_TOR_signaling_pathway	11	0	0.000000	0.000000	1563	1466.600821	1499.07	1531.539179	0.959098
GO:0032088_negative_regulation_of_NF-kappaB_transcription_factor_activity	11	0	0.000000	0.000000	1563	1466.600821	1499.07	1531.539179	0.959098
GO:0032204_regulation_of_telomere_maintenance	11	0	0.000000	0.000000	1563	1466.600821	1499.07	1531.539179	0.959098
GO:0032231_regulation_of_actin_filament_bundle_formation	11	0	0.000000	0.000000	1563	1466.600821	1499.07	1531.539179	0.959098
GO:0032355_response_to_estradiol_stimulus	11	0	0.000000	0.000000	1563	1466.600821	1499.07	1531.539179	0.959098
GO:0032924_activin_receptor_signaling_pathway	11	0	0.000000	0.000000	1563	1466.600821	1499.07	1531.539179	0.959098
GO:0033275_actin-myosin_filament_sliding	11	0	0.000000	0.000000	1563	1466.600821	1499.07	1531.539179	0.959098
GO:0034375_high-density_lipoprotein_particle_remodeling	11	0	0.000000	0.000000	1563	1466.600821	1499.07	1531.539179	0.959098
GO:0034377_plasma_lipoprotein_particle_assembly	11	0	0.000000	0.000000	1563	1466.600821	1499.07	1531.539179	0.959098
GO:0034433_steroid_esterification	11	0	0.000000	0.000000	1563	1466.600821	1499.07	1531.539179	0.959098
GO:0034434_sterol_esterification	11	0	0.000000	0.000000	1563	1466.600821	1499.07	1531.539179	0.959098
GO:0034435_cholesterol_esterification	11	0	0.000000	0.000000	1563	1466.600821	1499.07	1531.539179	0.959098
GO:0035113_embryonic_appendage_morphogenesis	11	0	0.000000	0.000000	1563	1466.600821	1499.07	1531.539179	0.959098
GO:0042278_purine_nucleoside_metabolic_process	11	0	0.000000	0.000000	1563	1466.600821	1499.07	1531.539179	0.959098
GO:0042308_negative_regulation_of_protein_import_into_nucleus	11	0	0.000000	0.000000	1563	1466.600821	1499.07	1531.539179	0.959098
GO:0042354_L-fucose_metabolic_process	11	0	0.000000	0.000000	1563	1466.600821	1499.07	1531.539179	0.959098
GO:0042384_cilium_assembly	11	0	0.000000	0.000000	1563	1466.600821	1499.07	1531.539179	0.959098
GO:0042730_fibrinolysis	11	0	0.000000	0.000000	1563	1466.600821	1499.07	1531.539179	0.959098
GO:0042787_protein_ubiquitination_during_ubiquitin-dependent_protein_catabolic_process	11	0	0.000000	0.000000	1563	1466.600821	1499.07	1531.539179	0.959098
GO:0042992_negative_regulation_of_transcription_factor_import_into_nucleus	11	0	0.000000	0.000000	1563	1466.600821	1499.07	1531.539179	0.959098
GO:0043149_stress_fiber_formation	11	0	0.000000	0.000000	1563	1466.600821	1499.07	1531.539179	0.959098
GO:0043154_negative_regulation_of_caspase_activity	11	0	0.000000	0.000000	1563	1466.600821	1499.07	1531.539179	0.959098
GO:0043524_negative_regulation_of_neuron_apoptosis	11	0	0.000000	0.000000	1563	1466.600821	1499.07	1531.539179	0.959098
GO:0043535_regulation_of_blood_vessel_endothelial_cell_migration	11	0	0.000000	0.000000	1563	1466.600821	1499.07	1531.539179	0.959098
GO:0043547_positive_regulation_of_GTPase_activity	11	0	0.000000	0.000000	1563	1466.600821	1499.07	1531.539179	0.959098
GO:0043583_ear_development	11	0	0.000000	0.000000	1563	1466.600821	1499.07	1531.539179	0.959098
GO:0045069_regulation_of_viral_genome_replication	11	0	0.000000	0.000000	1563	1466.600821	1499.07	1531.539179	0.959098
GO:0045076_regulation_of_interleukin-2_biosynthetic_process	11	0	0.000000	0.000000	1563	1466.600821	1499.07	1531.539179	0.959098
GO:0045453_bone_resorption	11	0	0.000000	0.000000	1563	1466.600821	1499.07	1531.539179	0.959098
GO:0045806_negative_regulation_of_endocytosis	11	0	0.000000	0.000000	1563	1466.600821	1499.07	1531.539179	0.959098
GO:0045923_positive_regulation_of_fatty_acid_metabolic_process	11	0	0.000000	0.000000	1563	1466.600821	1499.07	1531.539179	0.959098
GO:0046128_purine_ribonucleoside_metabolic_process	11	0	0.000000	0.000000	1563	1466.600821	1499.07	1531.539179	0.959098
GO:0046504_glycerol_ether_biosynthetic_process	11	0	0.000000	0.000000	1563	1466.600821	1499.07	1531.539179	0.959098
GO:0048284_organelle_fusion	11	0	0.000000	0.000000	1563	1466.600821	1499.07	1531.539179	0.959098
GO:0050680_negative_regulation_of_epithelial_cell_proliferation	11	0	0.000000	0.000000	1563	1466.600821	1499.07	1531.539179	0.959098
GO:0050704_regulation_of_interleukin-1_secretion	11	0	0.000000	0.000000	1563	1466.600821	1499.07	1531.539179	0.959098
GO:0050777_negative_regulation_of_immune_response	11	0	0.000000	0.000000	1563	1466.600821	1499.07	1531.539179	0.959098
GO:0050830_defense_response_to_Gram-positive_bacterium	11	0	0.000000	0.000000	1563	1466.600821	1499.07	1531.539179	0.959098
GO:0050871_positive_regulation_of_B_cell_activation	11	0	0.000000	0.000000	1563	1466.600821	1499.07	1531.539179	0.959098
GO:0050918_positive_chemotaxis	11	0	0.000000	0.000000	1563	1466.600821	1499.07	1531.539179	0.959098
GO:0050996_positive_regulation_of_lipid_catabolic_process	11	0	0.000000	0.000000	1563	1466.600821	1499.07	1531.539179	0.959098
GO:0051043_regulation_of_membrane_protein_ectodomain_proteolysis	11	0	0.000000	0.000000	1563	1466.600821	1499.07	1531.539179	0.959098
GO:0051187_cofactor_catabolic_process	11	0	0.000000	0.000000	1563	1466.600821	1499.07	1531.539179	0.959098
GO:0051220_cytoplasmic_sequestering_of_protein	11	0	0.000000	0.000000	1563	1466.600821	1499.07	1531.539179	0.959098
GO:0051453_regulation_of_intracellular_pH	11	0	0.000000	0.000000	1563	1466.600821	1499.07	1531.539179	0.959098
GO:0051668_localization_within_membrane	11	0	0.000000	0.000000	1563	1466.600821	1499.07	1531.539179	0.959098
GO:0065005_protein-lipid_complex_assembly	11	0	0.000000	0.000000	1563	1466.600821	1499.07	1531.539179	0.959098
GO:0070252_actin-mediated_cell_contraction	11	0	0.000000	0.000000	1563	1466.600821	1499.07	1531.539179	0.959098
GO:0048468_cell_development	251	0	0.000000	0.000000	1564	1467.273509	1499.63	1531.986491	0.958843
GO:0000018_regulation_of_DNA_recombination	12	0	0.000000	0.000000	1637	1543.544229	1575.05	1606.555771	0.962156
GO:0001541_ovarian_follicle_development	12	0	0.000000	0.000000	1637	1543.544229	1575.05	1606.555771	0.962156
GO:0001709_cell_fate_determination	12	0	0.000000	0.000000	1637	1543.544229	1575.05	1606.555771	0.962156
GO:0001910_regulation_of_leukocyte_mediated_cytotoxicity	12	0	0.000000	0.000000	1637	1543.544229	1575.05	1606.555771	0.962156
GO:0001990_regulation_of_systemic_arterial_blood_pressure_by_hormone	12	0	0.000000	0.000000	1637	1543.544229	1575.05	1606.555771	0.962156
GO:0002367_cytokine_production_during_immune_response	12	0	0.000000	0.000000	1637	1543.544229	1575.05	1606.555771	0.962156
GO:0002685_regulation_of_leukocyte_migration	12	0	0.000000	0.000000	1637	1543.544229	1575.05	1606.555771	0.962156
GO:0002763_positive_regulation_of_myeloid_leukocyte_differentiation	12	0	0.000000	0.000000	1637	1543.544229	1575.05	1606.555771	0.962156
GO:0005978_glycogen_biosynthetic_process	12	0	0.000000	0.000000	1637	1543.544229	1575.05	1606.555771	0.962156
GO:0006000_fructose_metabolic_process	12	0	0.000000	0.000000	1637	1543.544229	1575.05	1606.555771	0.962156
GO:0006004_fucose_metabolic_process	12	0	0.000000	0.000000	1637	1543.544229	1575.05	1606.555771	0.962156
GO:0006044_N-acetylglucosamine_metabolic_process	12	0	0.000000	0.000000	1637	1543.544229	1575.05	1606.555771	0.962156
GO:0006309_DNA_fragmentation_involved_in_apoptosis	12	0	0.000000	0.000000	1637	1543.544229	1575.05	1606.555771	0.962156
GO:0006418_tRNA_aminoacylation_for_protein_translation	12	0	0.000000	0.000000	1637	1543.544229	1575.05	1606.555771	0.962156
GO:0006476_protein_amino_acid_deacetylation	12	0	0.000000	0.000000	1637	1543.544229	1575.05	1606.555771	0.962156
GO:0007250_activation_of_NF-kappaB-inducing_kinase_activity	12	0	0.000000	0.000000	1637	1543.544229	1575.05	1606.555771	0.962156
GO:0007271_synaptic_transmission__cholinergic	12	0	0.000000	0.000000	1637	1543.544229	1575.05	1606.555771	0.962156
GO:0007422_peripheral_nervous_system_development	12	0	0.000000	0.000000	1637	1543.544229	1575.05	1606.555771	0.962156
GO:0009069_serine_family_amino_acid_metabolic_process	12	0	0.000000	0.000000	1637	1543.544229	1575.05	1606.555771	0.962156
GO:0009142_nucleoside_triphosphate_biosynthetic_process	12	0	0.000000	0.000000	1637	1543.544229	1575.05	1606.555771	0.962156
GO:0009250_glucan_biosynthetic_process	12	0	0.000000	0.000000	1637	1543.544229	1575.05	1606.555771	0.962156
GO:0009261_ribonucleotide_catabolic_process	12	0	0.000000	0.000000	1637	1543.544229	1575.05	1606.555771	0.962156
GO:0009880_embryonic_pattern_specification	12	0	0.000000	0.000000	1637	1543.544229	1575.05	1606.555771	0.962156
GO:0010596_negative_regulation_of_endothelial_cell_migration	12	0	0.000000	0.000000	1637	1543.544229	1575.05	1606.555771	0.962156
GO:0010828_positive_regulation_of_glucose_transport	12	0	0.000000	0.000000	1637	1543.544229	1575.05	1606.555771	0.962156
GO:0010862_positive_regulation_of_pathway-restricted_SMAD_protein_phosphorylation	12	0	0.000000	0.000000	1637	1543.544229	1575.05	1606.555771	0.962156
GO:0010888_negative_regulation_of_lipid_storage	12	0	0.000000	0.000000	1637	1543.544229	1575.05	1606.555771	0.962156
GO:0016486_peptide_hormone_processing	12	0	0.000000	0.000000	1637	1543.544229	1575.05	1606.555771	0.962156
GO:0016578_histone_deubiquitination	12	0	0.000000	0.000000	1637	1543.544229	1575.05	1606.555771	0.962156
GO:0019882_antigen_processing_and_presentation	12	0	0.000000	0.000000	1637	1543.544229	1575.05	1606.555771	0.962156
GO:0030071_regulation_of_mitotic_metaphase_anaphase_transition	12	0	0.000000	0.000000	1637	1543.544229	1575.05	1606.555771	0.962156
GO:0030178_negative_regulation_of_Wnt_receptor_signaling_pathway	12	0	0.000000	0.000000	1637	1543.544229	1575.05	1606.555771	0.962156
GO:0030593_neutrophil_chemotaxis	12	0	0.000000	0.000000	1637	1543.544229	1575.05	1606.555771	0.962156
GO:0031532_actin_cytoskeleton_reorganization	12	0	0.000000	0.000000	1637	1543.544229	1575.05	1606.555771	0.962156
GO:0032526_response_to_retinoic_acid	12	0	0.000000	0.000000	1637	1543.544229	1575.05	1606.555771	0.962156
GO:0032770_positive_regulation_of_monooxygenase_activity	12	0	0.000000	0.000000	1637	1543.544229	1575.05	1606.555771	0.962156
GO:0032800_receptor_biosynthetic_process	12	0	0.000000	0.000000	1637	1543.544229	1575.05	1606.555771	0.962156
GO:0032881_regulation_of_polysaccharide_metabolic_process	12	0	0.000000	0.000000	1637	1543.544229	1575.05	1606.555771	0.962156
GO:0033059_cellular_pigmentation	12	0	0.000000	0.000000	1637	1543.544229	1575.05	1606.555771	0.962156
GO:0033189_response_to_vitamin_A	12	0	0.000000	0.000000	1637	1543.544229	1575.05	1606.555771	0.962156
GO:0034220_ion_transmembrane_transport	12	0	0.000000	0.000000	1637	1543.544229	1575.05	1606.555771	0.962156
GO:0034614_cellular_response_to_reactive_oxygen_species	12	0	0.000000	0.000000	1637	1543.544229	1575.05	1606.555771	0.962156
GO:0035195_gene_silencing_by_miRNA	12	0	0.000000	0.000000	1637	1543.544229	1575.05	1606.555771	0.962156
GO:0035239_tube_morphogenesis	12	0	0.000000	0.000000	1637	1543.544229	1575.05	1606.555771	0.962156
GO:0042094_interleukin-2_biosynthetic_process	12	0	0.000000	0.000000	1637	1543.544229	1575.05	1606.555771	0.962156
GO:0042345_regulation_of_NF-kappaB_import_into_nucleus	12	0	0.000000	0.000000	1637	1543.544229	1575.05	1606.555771	0.962156
GO:0042348_NF-kappaB_import_into_nucleus	12	0	0.000000	0.000000	1637	1543.544229	1575.05	1606.555771	0.962156
GO:0042401_biogenic_amine_biosynthetic_process	12	0	0.000000	0.000000	1637	1543.544229	1575.05	1606.555771	0.962156
GO:0042552_myelination	12	0	0.000000	0.000000	1637	1543.544229	1575.05	1606.555771	0.962156
GO:0042558_pteridine_and_derivative_metabolic_process	12	0	0.000000	0.000000	1637	1543.544229	1575.05	1606.555771	0.962156
GO:0043038_amino_acid_activation	12	0	0.000000	0.000000	1637	1543.544229	1575.05	1606.555771	0.962156
GO:0043039_tRNA_aminoacylation	12	0	0.000000	0.000000	1637	1543.544229	1575.05	1606.555771	0.962156
GO:0043968_histone_H2A_acetylation	12	0	0.000000	0.000000	1637	1543.544229	1575.05	1606.555771	0.962156
GO:0045072_regulation_of_interferon-gamma_biosynthetic_process	12	0	0.000000	0.000000	1637	1543.544229	1575.05	1606.555771	0.962156
GO:0045429_positive_regulation_of_nitric_oxide_biosynthetic_process	12	0	0.000000	0.000000	1637	1543.544229	1575.05	1606.555771	0.962156
GO:0045494_photoreceptor_cell_maintenance	12	0	0.000000	0.000000	1637	1543.544229	1575.05	1606.555771	0.962156
GO:0045650_negative_regulation_of_macrophage_differentiation	12	0	0.000000	0.000000	1637	1543.544229	1575.05	1606.555771	0.962156
GO:0045669_positive_regulation_of_osteoblast_differentiation	12	0	0.000000	0.000000	1637	1543.544229	1575.05	1606.555771	0.962156
GO:0045884_regulation_of_survival_gene_product_expression	12	0	0.000000	0.000000	1637	1543.544229	1575.05	1606.555771	0.962156
GO:0045940_positive_regulation_of_steroid_metabolic_process	12	0	0.000000	0.000000	1637	1543.544229	1575.05	1606.555771	0.962156
GO:0046326_positive_regulation_of_glucose_import	12	0	0.000000	0.000000	1637	1543.544229	1575.05	1606.555771	0.962156
GO:0046823_negative_regulation_of_nucleocytoplasmic_transport	12	0	0.000000	0.000000	1637	1543.544229	1575.05	1606.555771	0.962156
GO:0048199_vesicle_targeting__to__from_or_within_Golgi	12	0	0.000000	0.000000	1637	1543.544229	1575.05	1606.555771	0.962156
GO:0048278_vesicle_docking	12	0	0.000000	0.000000	1637	1543.544229	1575.05	1606.555771	0.962156
GO:0048705_skeletal_system_morphogenesis	12	0	0.000000	0.000000	1637	1543.544229	1575.05	1606.555771	0.962156
GO:0050702_interleukin-1_beta_secretion	12	0	0.000000	0.000000	1637	1543.544229	1575.05	1606.555771	0.962156
GO:0050770_regulation_of_axonogenesis	12	0	0.000000	0.000000	1637	1543.544229	1575.05	1606.555771	0.962156
GO:0050852_T_cell_receptor_signaling_pathway	12	0	0.000000	0.000000	1637	1543.544229	1575.05	1606.555771	0.962156
GO:0050886_endocrine_process	12	0	0.000000	0.000000	1637	1543.544229	1575.05	1606.555771	0.962156
GO:0050909_sensory_perception_of_taste	12	0	0.000000	0.000000	1637	1543.544229	1575.05	1606.555771	0.962156
GO:0050999_regulation_of_nitric-oxide_synthase_activity	12	0	0.000000	0.000000	1637	1543.544229	1575.05	1606.555771	0.962156
GO:0051216_cartilage_development	12	0	0.000000	0.000000	1637	1543.544229	1575.05	1606.555771	0.962156
GO:0055010_ventricular_cardiac_muscle_morphogenesis	12	0	0.000000	0.000000	1637	1543.544229	1575.05	1606.555771	0.962156
GO:0002526_acute_inflammatory_response	31	0	0.000000	0.000000	1649	1558.129406	1589.14	1620.150594	0.963699
GO:0006633_fatty_acid_biosynthetic_process	31	0	0.000000	0.000000	1649	1558.129406	1589.14	1620.150594	0.963699
GO:0006888_ER_to_Golgi_vesicle-mediated_transport	31	0	0.000000	0.000000	1649	1558.129406	1589.14	1620.150594	0.963699
GO:0007173_epidermal_growth_factor_receptor_signaling_pathway	31	0	0.000000	0.000000	1649	1558.129406	1589.14	1620.150594	0.963699
GO:0007423_sensory_organ_development	31	0	0.000000	0.000000	1649	1558.129406	1589.14	1620.150594	0.963699
GO:0008629_induction_of_apoptosis_by_intracellular_signals	31	0	0.000000	0.000000	1649	1558.129406	1589.14	1620.150594	0.963699
GO:0032944_regulation_of_mononuclear_cell_proliferation	31	0	0.000000	0.000000	1649	1558.129406	1589.14	1620.150594	0.963699
GO:0042742_defense_response_to_bacterium	31	0	0.000000	0.000000	1649	1558.129406	1589.14	1620.150594	0.963699
GO:0044403_symbiosis__encompassing_mutualism_through_parasitism	31	0	0.000000	0.000000	1649	1558.129406	1589.14	1620.150594	0.963699
GO:0044419_interspecies_interaction_between_organisms	31	0	0.000000	0.000000	1649	1558.129406	1589.14	1620.150594	0.963699
GO:0046883_regulation_of_hormone_secretion	31	0	0.000000	0.000000	1649	1558.129406	1589.14	1620.150594	0.963699
GO:0070663_regulation_of_leukocyte_proliferation	31	0	0.000000	0.000000	1649	1558.129406	1589.14	1620.150594	0.963699
GO:0000726_non-recombinational_repair	9	0	0.000000	0.000000	1760	1669.973092	1699.52	1729.066908	0.965636
GO:0000731_DNA_synthesis_during_DNA_repair	9	0	0.000000	0.000000	1760	1669.973092	1699.52	1729.066908	0.965636
GO:0001763_morphogenesis_of_a_branching_structure	9	0	0.000000	0.000000	1760	1669.973092	1699.52	1729.066908	0.965636
GO:0001776_leukocyte_homeostasis	9	0	0.000000	0.000000	1760	1669.973092	1699.52	1729.066908	0.965636
GO:0001912_positive_regulation_of_leukocyte_mediated_cytotoxicity	9	0	0.000000	0.000000	1760	1669.973092	1699.52	1729.066908	0.965636
GO:0002027_regulation_of_heart_rate	9	0	0.000000	0.000000	1760	1669.973092	1699.52	1729.066908	0.965636
GO:0002562_somatic_diversification_of_immune_receptors_via_germline_recombination_within_a_single_locus	9	0	0.000000	0.000000	1760	1669.973092	1699.52	1729.066908	0.965636
GO:0002715_regulation_of_natural_killer_cell_mediated_immunity	9	0	0.000000	0.000000	1760	1669.973092	1699.52	1729.066908	0.965636
GO:0002821_positive_regulation_of_adaptive_immune_response	9	0	0.000000	0.000000	1760	1669.973092	1699.52	1729.066908	0.965636
GO:0002824_positive_regulation_of_adaptive_immune_response_based_on_somatic_recombination_of_immune_receptors_built_from_immunoglobulin_superfamily_domains	9	0	0.000000	0.000000	1760	1669.973092	1699.52	1729.066908	0.965636
GO:0005513_detection_of_calcium_ion	9	0	0.000000	0.000000	1760	1669.973092	1699.52	1729.066908	0.965636
GO:0006110_regulation_of_glycolysis	9	0	0.000000	0.000000	1760	1669.973092	1699.52	1729.066908	0.965636
GO:0006266_DNA_ligation	9	0	0.000000	0.000000	1760	1669.973092	1699.52	1729.066908	0.965636
GO:0006378_mRNA_polyadenylation	9	0	0.000000	0.000000	1760	1669.973092	1699.52	1729.066908	0.965636
GO:0006688_glycosphingolipid_biosynthetic_process	9	0	0.000000	0.000000	1760	1669.973092	1699.52	1729.066908	0.965636
GO:0006752_group_transfer_coenzyme_metabolic_process	9	0	0.000000	0.000000	1760	1669.973092	1699.52	1729.066908	0.965636
GO:0006754_ATP_biosynthetic_process	9	0	0.000000	0.000000	1760	1669.973092	1699.52	1729.066908	0.965636
GO:0006825_copper_ion_transport	9	0	0.000000	0.000000	1760	1669.973092	1699.52	1729.066908	0.965636
GO:0007019_microtubule_depolymerization	9	0	0.000000	0.000000	1760	1669.973092	1699.52	1729.066908	0.965636
GO:0007183_SMAD_protein_complex_assembly	9	0	0.000000	0.000000	1760	1669.973092	1699.52	1729.066908	0.965636
GO:0007213_muscarinic_acetylcholine_receptor_signaling_pathway	9	0	0.000000	0.000000	1760	1669.973092	1699.52	1729.066908	0.965636
GO:0007214_gamma-aminobutyric_acid_signaling_pathway	9	0	0.000000	0.000000	1760	1669.973092	1699.52	1729.066908	0.965636
GO:0007368_determination_of_left_right_symmetry	9	0	0.000000	0.000000	1760	1669.973092	1699.52	1729.066908	0.965636
GO:0008038_neuron_recognition	9	0	0.000000	0.000000	1760	1669.973092	1699.52	1729.066908	0.965636
GO:0008207_C21-steroid_hormone_metabolic_process	9	0	0.000000	0.000000	1760	1669.973092	1699.52	1729.066908	0.965636
GO:0009110_vitamin_biosynthetic_process	9	0	0.000000	0.000000	1760	1669.973092	1699.52	1729.066908	0.965636
GO:0009145_purine_nucleoside_triphosphate_biosynthetic_process	9	0	0.000000	0.000000	1760	1669.973092	1699.52	1729.066908	0.965636
GO:0009146_purine_nucleoside_triphosphate_catabolic_process	9	0	0.000000	0.000000	1760	1669.973092	1699.52	1729.066908	0.965636
GO:0009203_ribonucleoside_triphosphate_catabolic_process	9	0	0.000000	0.000000	1760	1669.973092	1699.52	1729.066908	0.965636
GO:0009206_purine_ribonucleoside_triphosphate_biosynthetic_process	9	0	0.000000	0.000000	1760	1669.973092	1699.52	1729.066908	0.965636
GO:0009207_purine_ribonucleoside_triphosphate_catabolic_process	9	0	0.000000	0.000000	1760	1669.973092	1699.52	1729.066908	0.965636
GO:0009799_determination_of_symmetry	9	0	0.000000	0.000000	1760	1669.973092	1699.52	1729.066908	0.965636
GO:0009855_determination_of_bilateral_symmetry	9	0	0.000000	0.000000	1760	1669.973092	1699.52	1729.066908	0.965636
GO:0010257_NADH_dehydrogenase_complex_assembly	9	0	0.000000	0.000000	1760	1669.973092	1699.52	1729.066908	0.965636
GO:0010745_negative_regulation_of_foam_cell_differentiation	9	0	0.000000	0.000000	1760	1669.973092	1699.52	1729.066908	0.965636
GO:0010869_regulation_of_receptor_biosynthetic_process	9	0	0.000000	0.000000	1760	1669.973092	1699.52	1729.066908	0.965636
GO:0015074_DNA_integration	9	0	0.000000	0.000000	1760	1669.973092	1699.52	1729.066908	0.965636
GO:0015800_acidic_amino_acid_transport	9	0	0.000000	0.000000	1760	1669.973092	1699.52	1729.066908	0.965636
GO:0015813_L-glutamate_transport	9	0	0.000000	0.000000	1760	1669.973092	1699.52	1729.066908	0.965636
GO:0016358_dendrite_development	9	0	0.000000	0.000000	1760	1669.973092	1699.52	1729.066908	0.965636
GO:0016444_somatic_cell_DNA_recombination	9	0	0.000000	0.000000	1760	1669.973092	1699.52	1729.066908	0.965636
GO:0018409_peptide_or_protein_amino-terminal_blocking	9	0	0.000000	0.000000	1760	1669.973092	1699.52	1729.066908	0.965636
GO:0019317_fucose_catabolic_process	9	0	0.000000	0.000000	1760	1669.973092	1699.52	1729.066908	0.965636
GO:0019433_triglyceride_catabolic_process	9	0	0.000000	0.000000	1760	1669.973092	1699.52	1729.066908	0.965636
GO:0030316_osteoclast_differentiation	9	0	0.000000	0.000000	1760	1669.973092	1699.52	1729.066908	0.965636
GO:0030324_lung_development	9	0	0.000000	0.000000	1760	1669.973092	1699.52	1729.066908	0.965636
GO:0030888_regulation_of_B_cell_proliferation	9	0	0.000000	0.000000	1760	1669.973092	1699.52	1729.066908	0.965636
GO:0031056_regulation_of_histone_modification	9	0	0.000000	0.000000	1760	1669.973092	1699.52	1729.066908	0.965636
GO:0031111_negative_regulation_of_microtubule_polymerization_or_depolymerization	9	0	0.000000	0.000000	1760	1669.973092	1699.52	1729.066908	0.965636
GO:0031330_negative_regulation_of_cellular_catabolic_process	9	0	0.000000	0.000000	1760	1669.973092	1699.52	1729.066908	0.965636
GO:0031571_G1_DNA_damage_checkpoint	9	0	0.000000	0.000000	1760	1669.973092	1699.52	1729.066908	0.965636
GO:0031577_spindle_checkpoint	9	0	0.000000	0.000000	1760	1669.973092	1699.52	1729.066908	0.965636
GO:0032309_icosanoid_secretion	9	0	0.000000	0.000000	1760	1669.973092	1699.52	1729.066908	0.965636
GO:0032321_positive_regulation_of_Rho_GTPase_activity	9	0	0.000000	0.000000	1760	1669.973092	1699.52	1729.066908	0.965636
GO:0032370_positive_regulation_of_lipid_transport	9	0	0.000000	0.000000	1760	1669.973092	1699.52	1729.066908	0.965636
GO:0032392_DNA_geometric_change	9	0	0.000000	0.000000	1760	1669.973092	1699.52	1729.066908	0.965636
GO:0032489_regulation_of_Cdc42_protein_signal_transduction	9	0	0.000000	0.000000	1760	1669.973092	1699.52	1729.066908	0.965636
GO:0032508_DNA_duplex_unwinding	9	0	0.000000	0.000000	1760	1669.973092	1699.52	1729.066908	0.965636
GO:0032615_interleukin-12_production	9	0	0.000000	0.000000	1760	1669.973092	1699.52	1729.066908	0.965636
GO:0032642_regulation_of_chemokine_production	9	0	0.000000	0.000000	1760	1669.973092	1699.52	1729.066908	0.965636
GO:0032655_regulation_of_interleukin-12_production	9	0	0.000000	0.000000	1760	1669.973092	1699.52	1729.066908	0.965636
GO:0032981_mitochondrial_respiratory_chain_complex_I_assembly	9	0	0.000000	0.000000	1760	1669.973092	1699.52	1729.066908	0.965636
GO:0033135_regulation_of_peptidyl-serine_phosphorylation	9	0	0.000000	0.000000	1760	1669.973092	1699.52	1729.066908	0.965636
GO:0033700_phospholipid_efflux	9	0	0.000000	0.000000	1760	1669.973092	1699.52	1729.066908	0.965636
GO:0034341_response_to_interferon-gamma	9	0	0.000000	0.000000	1760	1669.973092	1699.52	1729.066908	0.965636
GO:0034374_low-density_lipoprotein_particle_remodeling	9	0	0.000000	0.000000	1760	1669.973092	1699.52	1729.066908	0.965636
GO:0042269_regulation_of_natural_killer_cell_mediated_cytotoxicity	9	0	0.000000	0.000000	1760	1669.973092	1699.52	1729.066908	0.965636
GO:0042304_regulation_of_fatty_acid_biosynthetic_process	9	0	0.000000	0.000000	1760	1669.973092	1699.52	1729.066908	0.965636
GO:0042355_L-fucose_catabolic_process	9	0	0.000000	0.000000	1760	1669.973092	1699.52	1729.066908	0.965636
GO:0042554_superoxide_anion_generation	9	0	0.000000	0.000000	1760	1669.973092	1699.52	1729.066908	0.965636
GO:0042752_regulation_of_circadian_rhythm	9	0	0.000000	0.000000	1760	1669.973092	1699.52	1729.066908	0.965636
GO:0042771_DNA_damage_response__signal_transduction_by_p53_class_mediator_resulting_in_induction_of_apoptosis	9	0	0.000000	0.000000	1760	1669.973092	1699.52	1729.066908	0.965636
GO:0042994_cytoplasmic_sequestering_of_transcription_factor	9	0	0.000000	0.000000	1760	1669.973092	1699.52	1729.066908	0.965636
GO:0043030_regulation_of_macrophage_activation	9	0	0.000000	0.000000	1760	1669.973092	1699.52	1729.066908	0.965636
GO:0043088_regulation_of_Cdc42_GTPase_activity	9	0	0.000000	0.000000	1760	1669.973092	1699.52	1729.066908	0.965636
GO:0043470_regulation_of_carbohydrate_catabolic_process	9	0	0.000000	0.000000	1760	1669.973092	1699.52	1729.066908	0.965636
GO:0043471_regulation_of_cellular_carbohydrate_catabolic_process	9	0	0.000000	0.000000	1760	1669.973092	1699.52	1729.066908	0.965636
GO:0045022_early_endosome_to_late_endosome_transport	9	0	0.000000	0.000000	1760	1669.973092	1699.52	1729.066908	0.965636
GO:0045414_regulation_of_interleukin-8_biosynthetic_process	9	0	0.000000	0.000000	1760	1669.973092	1699.52	1729.066908	0.965636
GO:0045582_positive_regulation_of_T_cell_differentiation	9	0	0.000000	0.000000	1760	1669.973092	1699.52	1729.066908	0.965636
GO:0045646_regulation_of_erythrocyte_differentiation	9	0	0.000000	0.000000	1760	1669.973092	1699.52	1729.066908	0.965636
GO:0045651_positive_regulation_of_macrophage_differentiation	9	0	0.000000	0.000000	1760	1669.973092	1699.52	1729.066908	0.965636
GO:0045725_positive_regulation_of_glycogen_biosynthetic_process	9	0	0.000000	0.000000	1760	1669.973092	1699.52	1729.066908	0.965636
GO:0045839_negative_regulation_of_mitosis	9	0	0.000000	0.000000	1760	1669.973092	1699.52	1729.066908	0.965636
GO:0045851_pH_reduction	9	0	0.000000	0.000000	1760	1669.973092	1699.52	1729.066908	0.965636
GO:0046488_phosphatidylinositol_metabolic_process	9	0	0.000000	0.000000	1760	1669.973092	1699.52	1729.066908	0.965636
GO:0046627_negative_regulation_of_insulin_receptor_signaling_pathway	9	0	0.000000	0.000000	1760	1669.973092	1699.52	1729.066908	0.965636
GO:0046634_regulation_of_alpha-beta_T_cell_activation	9	0	0.000000	0.000000	1760	1669.973092	1699.52	1729.066908	0.965636
GO:0048477_oogenesis	9	0	0.000000	0.000000	1760	1669.973092	1699.52	1729.066908	0.965636
GO:0048568_embryonic_organ_development	9	0	0.000000	0.000000	1760	1669.973092	1699.52	1729.066908	0.965636
GO:0048641_regulation_of_skeletal_muscle_tissue_development	9	0	0.000000	0.000000	1760	1669.973092	1699.52	1729.066908	0.965636
GO:0048661_positive_regulation_of_smooth_muscle_cell_proliferation	9	0	0.000000	0.000000	1760	1669.973092	1699.52	1729.066908	0.965636
GO:0048706_embryonic_skeletal_system_development	9	0	0.000000	0.000000	1760	1669.973092	1699.52	1729.066908	0.965636
GO:0048742_regulation_of_skeletal_muscle_fiber_development	9	0	0.000000	0.000000	1760	1669.973092	1699.52	1729.066908	0.965636
GO:0050000_chromosome_localization	9	0	0.000000	0.000000	1760	1669.973092	1699.52	1729.066908	0.965636
GO:0050650_chondroitin_sulfate_proteoglycan_biosynthetic_process	9	0	0.000000	0.000000	1760	1669.973092	1699.52	1729.066908	0.965636
GO:0050718_positive_regulation_of_interleukin-1_beta_secretion	9	0	0.000000	0.000000	1760	1669.973092	1699.52	1729.066908	0.965636
GO:0050769_positive_regulation_of_neurogenesis	9	0	0.000000	0.000000	1760	1669.973092	1699.52	1729.066908	0.965636
GO:0050848_regulation_of_calcium-mediated_signaling	9	0	0.000000	0.000000	1760	1669.973092	1699.52	1729.066908	0.965636
GO:0050885_neuromuscular_process_controlling_balance	9	0	0.000000	0.000000	1760	1669.973092	1699.52	1729.066908	0.965636
GO:0050926_regulation_of_positive_chemotaxis	9	0	0.000000	0.000000	1760	1669.973092	1699.52	1729.066908	0.965636
GO:0050927_positive_regulation_of_positive_chemotaxis	9	0	0.000000	0.000000	1760	1669.973092	1699.52	1729.066908	0.965636
GO:0050995_negative_regulation_of_lipid_catabolic_process	9	0	0.000000	0.000000	1760	1669.973092	1699.52	1729.066908	0.965636
GO:0051055_negative_regulation_of_lipid_biosynthetic_process	9	0	0.000000	0.000000	1760	1669.973092	1699.52	1729.066908	0.965636
GO:0051298_centrosome_duplication	9	0	0.000000	0.000000	1760	1669.973092	1699.52	1729.066908	0.965636
GO:0051303_establishment_of_chromosome_localization	9	0	0.000000	0.000000	1760	1669.973092	1699.52	1729.066908	0.965636
GO:0051452_intracellular_pH_reduction	9	0	0.000000	0.000000	1760	1669.973092	1699.52	1729.066908	0.965636
GO:0051784_negative_regulation_of_nuclear_division	9	0	0.000000	0.000000	1760	1669.973092	1699.52	1729.066908	0.965636
GO:0051881_regulation_of_mitochondrial_membrane_potential	9	0	0.000000	0.000000	1760	1669.973092	1699.52	1729.066908	0.965636
GO:0070304_positive_regulation_of_stress-activated_protein_kinase_signaling_pathway	9	0	0.000000	0.000000	1760	1669.973092	1699.52	1729.066908	0.965636
GO:0070875_positive_regulation_of_glycogen_metabolic_process	9	0	0.000000	0.000000	1760	1669.973092	1699.52	1729.066908	0.965636
GO:0007268_synaptic_transmission	189	0	0.000000	0.000000	1762	1671.422026	1700.89	1730.357974	0.965318
GO:0010647_positive_regulation_of_cell_communication	189	0	0.000000	0.000000	1762	1671.422026	1700.89	1730.357974	0.965318
GO:0000280_nuclear_division	115	0	0.000000	0.000000	1765	1675.658663	1704.67	1733.681337	0.965819
GO:0007067_mitosis	115	0	0.000000	0.000000	1765	1675.658663	1704.67	1733.681337	0.965819
GO:0045944_positive_regulation_of_transcription_from_RNA_polymerase_II_promoter	115	0	0.000000	0.000000	1765	1675.658663	1704.67	1733.681337	0.965819
GO:0000723_telomere_maintenance	26	0	0.000000	0.000000	1792	1703.092474	1731.44	1759.787526	0.966205
GO:0006720_isoprenoid_metabolic_process	26	0	0.000000	0.000000	1792	1703.092474	1731.44	1759.787526	0.966205
GO:0007162_negative_regulation_of_cell_adhesion	26	0	0.000000	0.000000	1792	1703.092474	1731.44	1759.787526	0.966205
GO:0007194_negative_regulation_of_adenylate_cyclase_activity	26	0	0.000000	0.000000	1792	1703.092474	1731.44	1759.787526	0.966205
GO:0007498_mesoderm_development	26	0	0.000000	0.000000	1792	1703.092474	1731.44	1759.787526	0.966205
GO:0008037_cell_recognition	26	0	0.000000	0.000000	1792	1703.092474	1731.44	1759.787526	0.966205
GO:0009150_purine_ribonucleotide_metabolic_process	26	0	0.000000	0.000000	1792	1703.092474	1731.44	1759.787526	0.966205
GO:0009166_nucleotide_catabolic_process	26	0	0.000000	0.000000	1792	1703.092474	1731.44	1759.787526	0.966205
GO:0009309_amine_biosynthetic_process	26	0	0.000000	0.000000	1792	1703.092474	1731.44	1759.787526	0.966205
GO:0009582_detection_of_abiotic_stimulus	26	0	0.000000	0.000000	1792	1703.092474	1731.44	1759.787526	0.966205
GO:0018105_peptidyl-serine_phosphorylation	26	0	0.000000	0.000000	1792	1703.092474	1731.44	1759.787526	0.966205
GO:0030225_macrophage_differentiation	26	0	0.000000	0.000000	1792	1703.092474	1731.44	1759.787526	0.966205
GO:0031280_negative_regulation_of_cyclase_activity	26	0	0.000000	0.000000	1792	1703.092474	1731.44	1759.787526	0.966205
GO:0031281_positive_regulation_of_cyclase_activity	26	0	0.000000	0.000000	1792	1703.092474	1731.44	1759.787526	0.966205
GO:0031344_regulation_of_cell_projection_organization	26	0	0.000000	0.000000	1792	1703.092474	1731.44	1759.787526	0.966205
GO:0032504_multicellular_organism_reproduction	26	0	0.000000	0.000000	1792	1703.092474	1731.44	1759.787526	0.966205
GO:0042326_negative_regulation_of_phosphorylation	26	0	0.000000	0.000000	1792	1703.092474	1731.44	1759.787526	0.966205
GO:0043241_protein_complex_disassembly	26	0	0.000000	0.000000	1792	1703.092474	1731.44	1759.787526	0.966205
GO:0045088_regulation_of_innate_immune_response	26	0	0.000000	0.000000	1792	1703.092474	1731.44	1759.787526	0.966205
GO:0045927_positive_regulation_of_growth	26	0	0.000000	0.000000	1792	1703.092474	1731.44	1759.787526	0.966205
GO:0048609_reproductive_process_in_a_multicellular_organism	26	0	0.000000	0.000000	1792	1703.092474	1731.44	1759.787526	0.966205
GO:0050663_cytokine_secretion	26	0	0.000000	0.000000	1792	1703.092474	1731.44	1759.787526	0.966205
GO:0050673_epithelial_cell_proliferation	26	0	0.000000	0.000000	1792	1703.092474	1731.44	1759.787526	0.966205
GO:0051053_negative_regulation_of_DNA_metabolic_process	26	0	0.000000	0.000000	1792	1703.092474	1731.44	1759.787526	0.966205
GO:0051258_protein_polymerization	26	0	0.000000	0.000000	1792	1703.092474	1731.44	1759.787526	0.966205
GO:0051350_negative_regulation_of_lyase_activity	26	0	0.000000	0.000000	1792	1703.092474	1731.44	1759.787526	0.966205
GO:0051402_neuron_apoptosis	26	0	0.000000	0.000000	1792	1703.092474	1731.44	1759.787526	0.966205
GO:0042110_T_cell_activation	83	0	0.000000	0.000000	1794	1706.811145	1734.89	1762.968855	0.967051
GO:0051329_interphase_of_mitotic_cell_cycle	83	0	0.000000	0.000000	1794	1706.811145	1734.89	1762.968855	0.967051
GO:0045597_positive_regulation_of_cell_differentiation	74	0	0.000000	0.000000	1795	1708.767355	1736.65	1764.532645	0.967493
GO:0006606_protein_import_into_nucleus	68	0	0.000000	0.000000	1800	1714.224946	1741.98	1769.735054	0.967767
GO:0007507_heart_development	68	0	0.000000	0.000000	1800	1714.224946	1741.98	1769.735054	0.967767
GO:0043062_extracellular_structure_organization	68	0	0.000000	0.000000	1800	1714.224946	1741.98	1769.735054	0.967767
GO:0048858_cell_projection_morphogenesis	68	0	0.000000	0.000000	1800	1714.224946	1741.98	1769.735054	0.967767
GO:0051439_regulation_of_ubiquitin-protein_ligase_activity_during_mitotic_cell_cycle	68	0	0.000000	0.000000	1800	1714.224946	1741.98	1769.735054	0.967767
GO:0000375_RNA_splicing__via_transesterification_reactions	152	0	0.000000	0.000000	1801	1714.867987	1742.71	1770.552013	0.967635
GO:0045935_positive_regulation_of_nucleobase__nucleoside__nucleotide_and_nucleic_acid_metabolic_process	307	0	0.000000	0.000000	1802	1716.133925	1743.72	1771.306075	0.967658
GO:0051098_regulation_of_binding	97	0	0.000000	0.000000	1803	1718.639782	1746.02	1773.400218	0.968397
GO:0003015_heart_process	47	0	0.000000	0.000000	1816	1733.776683	1760.82	1787.863317	0.969615
GO:0006354_RNA_elongation	47	0	0.000000	0.000000	1816	1733.776683	1760.82	1787.863317	0.969615
GO:0006694_steroid_biosynthetic_process	47	0	0.000000	0.000000	1816	1733.776683	1760.82	1787.863317	0.969615
GO:0006766_vitamin_metabolic_process	47	0	0.000000	0.000000	1816	1733.776683	1760.82	1787.863317	0.969615
GO:0007088_regulation_of_mitosis	47	0	0.000000	0.000000	1816	1733.776683	1760.82	1787.863317	0.969615
GO:0007548_sex_differentiation	47	0	0.000000	0.000000	1816	1733.776683	1760.82	1787.863317	0.969615
GO:0019221_cytokine-mediated_signaling_pathway	47	0	0.000000	0.000000	1816	1733.776683	1760.82	1787.863317	0.969615
GO:0032386_regulation_of_intracellular_transport	47	0	0.000000	0.000000	1816	1733.776683	1760.82	1787.863317	0.969615
GO:0042176_regulation_of_protein_catabolic_process	47	0	0.000000	0.000000	1816	1733.776683	1760.82	1787.863317	0.969615
GO:0051099_positive_regulation_of_binding	47	0	0.000000	0.000000	1816	1733.776683	1760.82	1787.863317	0.969615
GO:0051656_establishment_of_organelle_localization	47	0	0.000000	0.000000	1816	1733.776683	1760.82	1787.863317	0.969615
GO:0051783_regulation_of_nuclear_division	47	0	0.000000	0.000000	1816	1733.776683	1760.82	1787.863317	0.969615
GO:0060047_heart_contraction	47	0	0.000000	0.000000	1816	1733.776683	1760.82	1787.863317	0.969615
GO:0007600_sensory_perception	245	0	0.000000	0.000000	1818	1735.266604	1762.18	1789.093396	0.969296
GO:0022403_cell_cycle_phase	245	0	0.000000	0.000000	1818	1735.266604	1762.18	1789.093396	0.969296
GO:0007267_cell-cell_signaling	445	0	0.000000	0.000000	1819	1735.778804	1762.68	1789.581196	0.969038
GO:0001932_regulation_of_protein_amino_acid_phosphorylation	101	0	0.000000	0.000000	1821	1740.056196	1766.52	1792.983804	0.970082
GO:0043623_cellular_protein_complex_assembly	101	0	0.000000	0.000000	1821	1740.056196	1766.52	1792.983804	0.970082
GO:0000060_protein_import_into_nucleus__translocation	22	0	0.000000	0.000000	1849	1769.661353	1795.35	1821.038647	0.970984
GO:0001894_tissue_homeostasis	22	0	0.000000	0.000000	1849	1769.661353	1795.35	1821.038647	0.970984
GO:0006383_transcription_from_RNA_polymerase_III_promoter	22	0	0.000000	0.000000	1849	1769.661353	1795.35	1821.038647	0.970984
GO:0006406_mRNA_export_from_nucleus	22	0	0.000000	0.000000	1849	1769.661353	1795.35	1821.038647	0.970984
GO:0007018_microtubule-based_movement	22	0	0.000000	0.000000	1849	1769.661353	1795.35	1821.038647	0.970984
GO:0007034_vacuolar_transport	22	0	0.000000	0.000000	1849	1769.661353	1795.35	1821.038647	0.970984
GO:0007051_spindle_organization	22	0	0.000000	0.000000	1849	1769.661353	1795.35	1821.038647	0.970984
GO:0007611_learning_or_memory	22	0	0.000000	0.000000	1849	1769.661353	1795.35	1821.038647	0.970984
GO:0008033_tRNA_processing	22	0	0.000000	0.000000	1849	1769.661353	1795.35	1821.038647	0.970984
GO:0010212_response_to_ionizing_radiation	22	0	0.000000	0.000000	1849	1769.661353	1795.35	1821.038647	0.970984
GO:0010769_regulation_of_cell_morphogenesis_involved_in_differentiation	22	0	0.000000	0.000000	1849	1769.661353	1795.35	1821.038647	0.970984
GO:0015908_fatty_acid_transport	22	0	0.000000	0.000000	1849	1769.661353	1795.35	1821.038647	0.970984
GO:0016339_calcium-dependent_cell-cell_adhesion	22	0	0.000000	0.000000	1849	1769.661353	1795.35	1821.038647	0.970984
GO:0030218_erythrocyte_differentiation	22	0	0.000000	0.000000	1849	1769.661353	1795.35	1821.038647	0.970984
GO:0030330_DNA_damage_response__signal_transduction_by_p53_class_mediator	22	0	0.000000	0.000000	1849	1769.661353	1795.35	1821.038647	0.970984
GO:0032582_negative_regulation_of_gene-specific_transcription	22	0	0.000000	0.000000	1849	1769.661353	1795.35	1821.038647	0.970984
GO:0033500_carbohydrate_homeostasis	22	0	0.000000	0.000000	1849	1769.661353	1795.35	1821.038647	0.970984
GO:0042593_glucose_homeostasis	22	0	0.000000	0.000000	1849	1769.661353	1795.35	1821.038647	0.970984
GO:0042990_regulation_of_transcription_factor_import_into_nucleus	22	0	0.000000	0.000000	1849	1769.661353	1795.35	1821.038647	0.970984
GO:0042991_transcription_factor_import_into_nucleus	22	0	0.000000	0.000000	1849	1769.661353	1795.35	1821.038647	0.970984
GO:0043410_positive_regulation_of_MAPKKK_cascade	22	0	0.000000	0.000000	1849	1769.661353	1795.35	1821.038647	0.970984
GO:0043507_positive_regulation_of_JUN_kinase_activity	22	0	0.000000	0.000000	1849	1769.661353	1795.35	1821.038647	0.970984
GO:0045793_positive_regulation_of_cell_size	22	0	0.000000	0.000000	1849	1769.661353	1795.35	1821.038647	0.970984
GO:0046148_pigment_biosynthetic_process	22	0	0.000000	0.000000	1849	1769.661353	1795.35	1821.038647	0.970984
GO:0046165_alcohol_biosynthetic_process	22	0	0.000000	0.000000	1849	1769.661353	1795.35	1821.038647	0.970984
GO:0051017_actin_filament_bundle_formation	22	0	0.000000	0.000000	1849	1769.661353	1795.35	1821.038647	0.970984
GO:0051028_mRNA_transport	22	0	0.000000	0.000000	1849	1769.661353	1795.35	1821.038647	0.970984
GO:0051494_negative_regulation_of_cytoskeleton_organization	22	0	0.000000	0.000000	1849	1769.661353	1795.35	1821.038647	0.970984
GO:0007249_I-kappaB_kinase_NF-kappaB_cascade	134	0	0.000000	0.000000	1852	1772.882002	1798.41	1823.937998	0.971064
GO:0007601_visual_perception	134	0	0.000000	0.000000	1852	1772.882002	1798.41	1823.937998	0.971064
GO:0050953_sensory_perception_of_light_stimulus	134	0	0.000000	0.000000	1852	1772.882002	1798.41	1823.937998	0.971064
GO:0006412_translation	233	0	0.000000	0.000000	1853	1775.886367	1801.1	1826.313633	0.971991
GO:0006753_nucleoside_phosphate_metabolic_process	146	0	0.000000	0.000000	1857	1778.894082	1803.92	1828.945918	0.971416
GO:0009117_nucleotide_metabolic_process	146	0	0.000000	0.000000	1857	1778.894082	1803.92	1828.945918	0.971416
GO:0016568_chromatin_modification	146	0	0.000000	0.000000	1857	1778.894082	1803.92	1828.945918	0.971416
GO:0022008_neurogenesis	146	0	0.000000	0.000000	1857	1778.894082	1803.92	1828.945918	0.971416
GO:0000085_G2_phase_of_mitotic_cell_cycle	5	0	0.000000	0.000000	2134	2058.732466	2081.83	2104.927534	0.975553
GO:0000389_nuclear_mRNA_3'-splice_site_recognition	5	0	0.000000	0.000000	2134	2058.732466	2081.83	2104.927534	0.975553
GO:0001504_neurotransmitter_uptake	5	0	0.000000	0.000000	2134	2058.732466	2081.83	2104.927534	0.975553
GO:0001580_detection_of_chemical_stimulus_involved_in_sensory_perception_of_bitter_taste	5	0	0.000000	0.000000	2134	2058.732466	2081.83	2104.927534	0.975553
GO:0001672_regulation_of_chromatin_assembly_or_disassembly	5	0	0.000000	0.000000	2134	2058.732466	2081.83	2104.927534	0.975553
GO:0001754_eye_photoreceptor_cell_differentiation	5	0	0.000000	0.000000	2134	2058.732466	2081.83	2104.927534	0.975553
GO:0001783_B_cell_apoptosis	5	0	0.000000	0.000000	2134	2058.732466	2081.83	2104.927534	0.975553
GO:0001954_positive_regulation_of_cell-matrix_adhesion	5	0	0.000000	0.000000	2134	2058.732466	2081.83	2104.927534	0.975553
GO:0001960_negative_regulation_of_cytokine-mediated_signaling_pathway	5	0	0.000000	0.000000	2134	2058.732466	2081.83	2104.927534	0.975553
GO:0001964_startle_response	5	0	0.000000	0.000000	2134	2058.732466	2081.83	2104.927534	0.975553
GO:0001991_regulation_of_systemic_arterial_blood_pressure_by_circulatory_renin-angiotensin	5	0	0.000000	0.000000	2134	2058.732466	2081.83	2104.927534	0.975553
GO:0002369_T_cell_cytokine_production	5	0	0.000000	0.000000	2134	2058.732466	2081.83	2104.927534	0.975553
GO:0002702_positive_regulation_of_production_of_molecular_mediator_of_immune_response	5	0	0.000000	0.000000	2134	2058.732466	2081.83	2104.927534	0.975553
GO:0002720_positive_regulation_of_cytokine_production_during_immune_response	5	0	0.000000	0.000000	2134	2058.732466	2081.83	2104.927534	0.975553
GO:0002724_regulation_of_T_cell_cytokine_production	5	0	0.000000	0.000000	2134	2058.732466	2081.83	2104.927534	0.975553
GO:0003091_renal_water_homeostasis	5	0	0.000000	0.000000	2134	2058.732466	2081.83	2104.927534	0.975553
GO:0006012_galactose_metabolic_process	5	0	0.000000	0.000000	2134	2058.732466	2081.83	2104.927534	0.975553
GO:0006027_glycosaminoglycan_catabolic_process	5	0	0.000000	0.000000	2134	2058.732466	2081.83	2104.927534	0.975553
GO:0006098_pentose-phosphate_shunt	5	0	0.000000	0.000000	2134	2058.732466	2081.83	2104.927534	0.975553
GO:0006105_succinate_metabolic_process	5	0	0.000000	0.000000	2134	2058.732466	2081.83	2104.927534	0.975553
GO:0006206_pyrimidine_base_metabolic_process	5	0	0.000000	0.000000	2134	2058.732466	2081.83	2104.927534	0.975553
GO:0006221_pyrimidine_nucleotide_biosynthetic_process	5	0	0.000000	0.000000	2134	2058.732466	2081.83	2104.927534	0.975553
GO:0006268_DNA_unwinding_during_replication	5	0	0.000000	0.000000	2134	2058.732466	2081.83	2104.927534	0.975553
GO:0006271_DNA_strand_elongation_during_DNA_replication	5	0	0.000000	0.000000	2134	2058.732466	2081.83	2104.927534	0.975553
GO:0006544_glycine_metabolic_process	5	0	0.000000	0.000000	2134	2058.732466	2081.83	2104.927534	0.975553
GO:0006563_L-serine_metabolic_process	5	0	0.000000	0.000000	2134	2058.732466	2081.83	2104.927534	0.975553
GO:0006595_polyamine_metabolic_process	5	0	0.000000	0.000000	2134	2058.732466	2081.83	2104.927534	0.975553
GO:0006613_cotranslational_protein_targeting_to_membrane	5	0	0.000000	0.000000	2134	2058.732466	2081.83	2104.927534	0.975553
GO:0006677_glycosylceramide_metabolic_process	5	0	0.000000	0.000000	2134	2058.732466	2081.83	2104.927534	0.975553
GO:0006740_NADPH_regeneration	5	0	0.000000	0.000000	2134	2058.732466	2081.83	2104.927534	0.975553
GO:0006743_ubiquinone_metabolic_process	5	0	0.000000	0.000000	2134	2058.732466	2081.83	2104.927534	0.975553
GO:0006744_ubiquinone_biosynthetic_process	5	0	0.000000	0.000000	2134	2058.732466	2081.83	2104.927534	0.975553
GO:0006760_folic_acid_and_derivative_metabolic_process	5	0	0.000000	0.000000	2134	2058.732466	2081.83	2104.927534	0.975553
GO:0006817_phosphate_transport	5	0	0.000000	0.000000	2134	2058.732466	2081.83	2104.927534	0.975553
GO:0006835_dicarboxylic_acid_transport	5	0	0.000000	0.000000	2134	2058.732466	2081.83	2104.927534	0.975553
GO:0006884_cell_volume_homeostasis	5	0	0.000000	0.000000	2134	2058.732466	2081.83	2104.927534	0.975553
GO:0006977_DNA_damage_response__signal_transduction_by_p53_class_mediator_resulting_in_cell_cycle_arrest	5	0	0.000000	0.000000	2134	2058.732466	2081.83	2104.927534	0.975553
GO:0007016_cytoskeletal_anchoring_at_plasma_membrane	5	0	0.000000	0.000000	2134	2058.732466	2081.83	2104.927534	0.975553
GO:0007064_mitotic_sister_chromatid_cohesion	5	0	0.000000	0.000000	2134	2058.732466	2081.83	2104.927534	0.975553
GO:0007140_male_meiosis	5	0	0.000000	0.000000	2134	2058.732466	2081.83	2104.927534	0.975553
GO:0007171_activation_of_transmembrane_receptor_protein_tyrosine_kinase_activity	5	0	0.000000	0.000000	2134	2058.732466	2081.83	2104.927534	0.975553
GO:0007220_Notch_receptor_processing	5	0	0.000000	0.000000	2134	2058.732466	2081.83	2104.927534	0.975553
GO:0007350_blastoderm_segmentation	5	0	0.000000	0.000000	2134	2058.732466	2081.83	2104.927534	0.975553
GO:0007351_tripartite_regional_subdivision	5	0	0.000000	0.000000	2134	2058.732466	2081.83	2104.927534	0.975553
GO:0007431_salivary_gland_development	5	0	0.000000	0.000000	2134	2058.732466	2081.83	2104.927534	0.975553
GO:0007435_salivary_gland_morphogenesis	5	0	0.000000	0.000000	2134	2058.732466	2081.83	2104.927534	0.975553
GO:0007598_blood_coagulation__extrinsic_pathway	5	0	0.000000	0.000000	2134	2058.732466	2081.83	2104.927534	0.975553
GO:0007603_phototransduction__visible_light	5	0	0.000000	0.000000	2134	2058.732466	2081.83	2104.927534	0.975553
GO:0007635_chemosensory_behavior	5	0	0.000000	0.000000	2134	2058.732466	2081.83	2104.927534	0.975553
GO:0008089_anterograde_axon_cargo_transport	5	0	0.000000	0.000000	2134	2058.732466	2081.83	2104.927534	0.975553
GO:0008210_estrogen_metabolic_process	5	0	0.000000	0.000000	2134	2058.732466	2081.83	2104.927534	0.975553
GO:0008211_glucocorticoid_metabolic_process	5	0	0.000000	0.000000	2134	2058.732466	2081.83	2104.927534	0.975553
GO:0008228_opsonization	5	0	0.000000	0.000000	2134	2058.732466	2081.83	2104.927534	0.975553
GO:0008542_visual_learning	5	0	0.000000	0.000000	2134	2058.732466	2081.83	2104.927534	0.975553
GO:0008589_regulation_of_smoothened_signaling_pathway	5	0	0.000000	0.000000	2134	2058.732466	2081.83	2104.927534	0.975553
GO:0008595_determination_of_anterior_posterior_axis__embryo	5	0	0.000000	0.000000	2134	2058.732466	2081.83	2104.927534	0.975553
GO:0008634_negative_regulation_of_survival_gene_product_expression	5	0	0.000000	0.000000	2134	2058.732466	2081.83	2104.927534	0.975553
GO:0009068_aspartate_family_amino_acid_catabolic_process	5	0	0.000000	0.000000	2134	2058.732466	2081.83	2104.927534	0.975553
GO:0009083_branched_chain_family_amino_acid_catabolic_process	5	0	0.000000	0.000000	2134	2058.732466	2081.83	2104.927534	0.975553
GO:0009084_glutamine_family_amino_acid_biosynthetic_process	5	0	0.000000	0.000000	2134	2058.732466	2081.83	2104.927534	0.975553
GO:0009126_purine_nucleoside_monophosphate_metabolic_process	5	0	0.000000	0.000000	2134	2058.732466	2081.83	2104.927534	0.975553
GO:0009167_purine_ribonucleoside_monophosphate_metabolic_process	5	0	0.000000	0.000000	2134	2058.732466	2081.83	2104.927534	0.975553
GO:0009218_pyrimidine_ribonucleotide_metabolic_process	5	0	0.000000	0.000000	2134	2058.732466	2081.83	2104.927534	0.975553
GO:0009988_cell-cell_recognition	5	0	0.000000	0.000000	2134	2058.732466	2081.83	2104.927534	0.975553
GO:0010043_response_to_zinc_ion	5	0	0.000000	0.000000	2134	2058.732466	2081.83	2104.927534	0.975553
GO:0010165_response_to_X-ray	5	0	0.000000	0.000000	2134	2058.732466	2081.83	2104.927534	0.975553
GO:0010559_regulation_of_glycoprotein_biosynthetic_process	5	0	0.000000	0.000000	2134	2058.732466	2081.83	2104.927534	0.975553
GO:0010575_positive_regulation_vascular_endothelial_growth_factor_production	5	0	0.000000	0.000000	2134	2058.732466	2081.83	2104.927534	0.975553
GO:0010714_positive_regulation_of_collagen_metabolic_process	5	0	0.000000	0.000000	2134	2058.732466	2081.83	2104.927534	0.975553
GO:0010811_positive_regulation_of_cell-substrate_adhesion	5	0	0.000000	0.000000	2134	2058.732466	2081.83	2104.927534	0.975553
GO:0010871_negative_regulation_of_receptor_biosynthetic_process	5	0	0.000000	0.000000	2134	2058.732466	2081.83	2104.927534	0.975553
GO:0010893_positive_regulation_of_steroid_biosynthetic_process	5	0	0.000000	0.000000	2134	2058.732466	2081.83	2104.927534	0.975553
GO:0010898_positive_regulation_of_triglyceride_catabolic_process	5	0	0.000000	0.000000	2134	2058.732466	2081.83	2104.927534	0.975553
GO:0010953_regulation_of_protein_maturation_by_peptide_bond_cleavage	5	0	0.000000	0.000000	2134	2058.732466	2081.83	2104.927534	0.975553
GO:0010984_regulation_of_lipoprotein_particle_clearance	5	0	0.000000	0.000000	2134	2058.732466	2081.83	2104.927534	0.975553
GO:0014003_oligodendrocyte_development	5	0	0.000000	0.000000	2134	2058.732466	2081.83	2104.927534	0.975553
[truncated: 123,749 more chars]
