# Supplementary material for: Concordance of Gene Expression and Functional Correlation Patterns across the NCI-60 Cell Lines and the Cancer Genome Atlas Glioblastoma Samples
Source: PLoS One. 2012 Jul 26;7(7):e40062. doi: 10.1371/journal.pone.0040062 (PMC3406063; doi:10.1371/journal.pone.0040062)
Supplement: Download S1 — Zip archive of HTGM results. (ZIP) [file pone.0040062.s007.zip › work2026406846/Generated_Total2026406846.dir/generic.BP.NCI60.0.6.ANXA2.express.genes.correlation.complete.Thu.May.19.17.26.28.2011.htgm.txt.dir/generic.BP.NCI60.0.6.ANXA2.express.genes.correlation.complete.Thu.May.19.17.26.28.2011.htgm.txt.change.gce]

GO:0051592_response_to_calcium_ion	CAV1	30	2	38.857143	-2.936692	1	0.71	0.710000
GO:0051592_response_to_calcium_ion	ADAM9	30	2	38.857143	-2.936692	1	0.71	0.710000
GO:0030857_negative_regulation_of_epithelial_cell_differentiation	CAV1	1	1							
GO:0033484_nitric_oxide_homeostasis	CAV1	1	1							
GO:0034238_macrophage_fusion	ADAM9	1	1							
GO:0034239_regulation_of_macrophage_fusion	ADAM9	1	1							
GO:0034241_positive_regulation_of_macrophage_fusion	ADAM9	1	1							
GO:0045907_positive_regulation_of_vasoconstriction	CAV1	1	1							
GO:0060142_regulation_of_syncytium_formation_by_plasma_membrane_fusion	ADAM9	1	1							
GO:0060143_positive_regulation_of_syncytium_formation_by_plasma_membrane_fusion	ADAM9	1	1							
GO:0007242_intracellular_signaling_cascade	DCBLD2	853	6	4.099816	-2.735353	2	1.08	0.540000
GO:0007242_intracellular_signaling_cascade	CAV1	853	6	4.099816	-2.735353	2	1.08	0.540000
GO:0007242_intracellular_signaling_cascade	ADAM9	853	6	4.099816	-2.735353	2	1.08	0.540000
GO:0007242_intracellular_signaling_cascade	RRAS	853	6	4.099816	-2.735353	2	1.08	0.540000
GO:0007242_intracellular_signaling_cascade	ARHGAP29	853	6	4.099816	-2.735353	2	1.08	0.540000
GO:0007242_intracellular_signaling_cascade	HRH1	853	6	4.099816	-2.735353	2	1.08	0.540000
GO:0010038_response_to_metal_ion	CAV1	46	2	25.341615	-2.567051	3	1.6	0.533333
GO:0010038_response_to_metal_ion	ADAM9	46	2	25.341615	-2.567051	3	1.6	0.533333
GO:0010035_response_to_inorganic_substance	CAV1	47	2	24.802432	-2.548591	4	1.65	0.412500
GO:0010035_response_to_inorganic_substance	ADAM9	47	2	24.802432	-2.548591	4	1.65	0.412500
GO:0010042_response_to_manganese_ion	ADAM9	2	1							
GO:0033630_positive_regulation_of_cell_adhesion_mediated_by_integrin	ADAM9	2	1							
GO:0045019_negative_regulation_of_nitric_oxide_biosynthetic_process	CAV1	2	1							
GO:0045908_negative_regulation_of_vasodilation	CAV1	2	1							
GO:0051088_PMA-inducible_membrane_protein_ectodomain_proteolysis	ADAM9	2	1							
GO:0051547_regulation_of_keratinocyte_migration	ADAM9	2	1							
GO:0051549_positive_regulation_of_keratinocyte_migration	ADAM9	2	1							
GO:0060056_mammary_gland_involution	CAV1	2	1							
GO:0060443_mammary_gland_morphogenesis	CAV1	2	1							
GO:0007160_cell-matrix_adhesion	ACTN1	58	2	20.098522	-2.368823	5	2.08	0.416000
GO:0007160_cell-matrix_adhesion	ADAM9	58	2	20.098522	-2.368823	5	2.08	0.416000
GO:0030856_regulation_of_epithelial_cell_differentiation	CAV1	3	1							
GO:0048552_regulation_of_metalloenzyme_activity	CAV1	3	1							
GO:0048554_positive_regulation_of_metalloenzyme_activity	CAV1	3	1							
GO:0051546_keratinocyte_migration	ADAM9	3	1							
GO:0031589_cell-substrate_adhesion	ACTN1	66	2	17.662338	-2.259071	6	2.58	0.430000
GO:0031589_cell-substrate_adhesion	ADAM9	66	2	17.662338	-2.259071	6	2.58	0.430000
GO:0009605_response_to_external_stimulus	DCBLD2	464	4	5.024631	-2.184302	7	2.96	0.422857
GO:0009605_response_to_external_stimulus	CAV1	464	4	5.024631	-2.184302	7	2.96	0.422857
GO:0009605_response_to_external_stimulus	FOSL1	464	4	5.024631	-2.184302	7	2.96	0.422857
GO:0009605_response_to_external_stimulus	HRH1	464	4	5.024631	-2.184302	7	2.96	0.422857
GO:0033628_regulation_of_cell_adhesion_mediated_by_integrin	ADAM9	4	1							
GO:0033631_cell-cell_adhesion_mediated_by_integrin	ADAM9	4	1							
GO:0000768_syncytium_formation_by_plasma_membrane_fusion	ADAM9	5	1	116.571429	-2.067976	10	6.66	0.666000
GO:0032570_response_to_progesterone_stimulus	CAV1	5	1	116.571429	-2.067976	10	6.66	0.666000
GO:0042117_monocyte_activation	ADAM9	5	1	116.571429	-2.067976	10	6.66	0.666000
GO:0006949_syncytium_formation	ADAM9	6	1	97.142857	-1.989141	14	9.45	0.675000
GO:0033483_gas_homeostasis	CAV1	6	1	97.142857	-1.989141	14	9.45	0.675000
GO:0033627_cell_adhesion_mediated_by_integrin	ADAM9	6	1	97.142857	-1.989141	14	9.45	0.675000
GO:0046426_negative_regulation_of_JAK-STAT_cascade	CAV1	6	1	97.142857	-1.989141	14	9.45	0.675000
GO:0009611_response_to_wounding	DCBLD2	279	3	6.267281	-1.963438	15	9.69	0.646000
GO:0009611_response_to_wounding	CAV1	279	3	6.267281	-1.963438	15	9.69	0.646000
GO:0009611_response_to_wounding	HRH1	279	3	6.267281	-1.963438	15	9.69	0.646000
GO:0042060_wound_healing	DCBLD2	98	2	11.895044	-1.927129	17	10.0	0.588235
GO:0042060_wound_healing	CAV1	98	2	11.895044	-1.927129	17	10.0	0.588235
GO:0051270_regulation_of_cell_motion	ACTN1	98	2	11.895044	-1.927129	17	10.0	0.588235
GO:0051270_regulation_of_cell_motion	ADAM9	98	2	11.895044	-1.927129	17	10.0	0.588235
GO:0000186_activation_of_MAPKK_activity	ADAM9	7	1	83.265306	-1.922540	19	12.52	0.658947
GO:0022612_gland_morphogenesis	CAV1	7	1	83.265306	-1.922540	19	12.52	0.658947
GO:0022603_regulation_of_anatomical_structure_morphogenesis	CAV1	100	2	11.657143	-1.910341	20	12.65	0.632500
GO:0022603_regulation_of_anatomical_structure_morphogenesis	ADAM9	100	2	11.657143	-1.910341	20	12.65	0.632500
GO:0019229_regulation_of_vasoconstriction	CAV1	8	1	72.857143	-1.864894	22	15.27	0.694091
GO:0043409_negative_regulation_of_MAPKKK_cascade	CAV1	8	1	72.857143	-1.864894	22	15.27	0.694091
GO:0006928_cell_motion	ACTN1	308	3	5.677180	-1.846998	24	15.42	0.642500
GO:0006928_cell_motion	TNFRSF12A	308	3	5.677180	-1.846998	24	15.42	0.642500
GO:0006928_cell_motion	ADAM9	308	3	5.677180	-1.846998	24	15.42	0.642500
GO:0051674_localization_of_cell	ACTN1	308	3	5.677180	-1.846998	24	15.42	0.642500
GO:0051674_localization_of_cell	TNFRSF12A	308	3	5.677180	-1.846998	24	15.42	0.642500
GO:0051674_localization_of_cell	ADAM9	308	3	5.677180	-1.846998	24	15.42	0.642500
GO:0007265_Ras_protein_signal_transduction	RRAS	110	2	10.597403	-1.831403	25	15.66	0.626400
GO:0007265_Ras_protein_signal_transduction	ARHGAP29	110	2	10.597403	-1.831403	25	15.66	0.626400
GO:0030514_negative_regulation_of_BMP_signaling_pathway	CAV1	9	1	64.761905	-1.814087	26	17.78	0.683846
GO:0051050_positive_regulation_of_transport	CAV1	116	2	10.049261	-1.787614	27	17.96	0.665185
GO:0051050_positive_regulation_of_transport	ADAM9	116	2	10.049261	-1.787614	27	17.96	0.665185
GO:0032879_regulation_of_localization	ACTN1	326	3	5.363716	-1.780737	28	18.0	0.642857
GO:0032879_regulation_of_localization	CAV1	326	3	5.363716	-1.780737	28	18.0	0.642857
GO:0032879_regulation_of_localization	ADAM9	326	3	5.363716	-1.780737	28	18.0	0.642857
GO:0034612_response_to_tumor_necrosis_factor	ADAM9	10	1	58.285714	-1.768675	31	20.46	0.660000
GO:0042312_regulation_of_vasodilation	CAV1	10	1	58.285714	-1.768675	31	20.46	0.660000
GO:0042542_response_to_hydrogen_peroxide	ADAM9	10	1	58.285714	-1.768675	31	20.46	0.660000
GO:0006950_response_to_stress	DCBLD2	959	5	3.038880	-1.747511	32	20.57	0.642812
GO:0006950_response_to_stress	CAV1	959	5	3.038880	-1.747511	32	20.57	0.642812
GO:0006950_response_to_stress	ADAM9	959	5	3.038880	-1.747511	32	20.57	0.642812
GO:0006950_response_to_stress	FOSL1	959	5	3.038880	-1.747511	32	20.57	0.642812
GO:0006950_response_to_stress	HRH1	959	5	3.038880	-1.747511	32	20.57	0.642812
GO:0001570_vasculogenesis	CAV1	11	1	52.987013	-1.727628	33	22.71	0.688182
GO:0010524_positive_regulation_of_calcium_ion_transport_into_cytosol	CAV1	12	1	48.571429	-1.690185	37	24.57	0.664054
GO:0030510_regulation_of_BMP_signaling_pathway	CAV1	12	1	48.571429	-1.690185	37	24.57	0.664054
GO:0042311_vasodilation	CAV1	12	1	48.571429	-1.690185	37	24.57	0.664054
GO:0045026_plasma_membrane_fusion	ADAM9	12	1	48.571429	-1.690185	37	24.57	0.664054
GO:0043085_positive_regulation_of_catalytic_activity	CAV1	354	3	4.939467	-1.685472	38	24.8	0.652632
GO:0043085_positive_regulation_of_catalytic_activity	ADAM9	354	3	4.939467	-1.685472	38	24.8	0.652632
GO:0043085_positive_regulation_of_catalytic_activity	HRH1	354	3	4.939467	-1.685472	38	24.8	0.652632
GO:0007264_small_GTPase_mediated_signal_transduction	RRAS	135	2	8.634921	-1.663392	39	25.16	0.645128
GO:0007264_small_GTPase_mediated_signal_transduction	ARHGAP29	135	2	8.634921	-1.663392	39	25.16	0.645128
GO:0006940_regulation_of_smooth_muscle_contraction	CAV1	13	1	44.835165	-1.655768	41	26.96	0.657561
GO:0051899_membrane_depolarization	CAV1	13	1	44.835165	-1.655768	41	26.96	0.657561
GO:0030879_mammary_gland_development	CAV1	14	1	41.632653	-1.623929	44	29.04	0.660000
GO:0042310_vasoconstriction	CAV1	14	1	41.632653	-1.623929	44	29.04	0.660000
GO:0045428_regulation_of_nitric_oxide_biosynthetic_process	CAV1	14	1	41.632653	-1.623929	44	29.04	0.660000
GO:0000165_MAPKKK_cascade	CAV1	143	2	8.151848	-1.616599	45	29.11	0.646889
GO:0000165_MAPKKK_cascade	ADAM9	143	2	8.151848	-1.616599	45	29.11	0.646889
GO:0001937_negative_regulation_of_endothelial_cell_proliferation	CAV1	15	1	38.857143	-1.594311	48	31.19	0.649792
GO:0030512_negative_regulation_of_transforming_growth_factor_beta_receptor_signaling_pathway	CAV1	15	1	38.857143	-1.594311	48	31.19	0.649792
GO:0048041_focal_adhesion_formation	ACTN1	15	1	38.857143	-1.594311	48	31.19	0.649792
GO:0030855_epithelial_cell_differentiation	CAV1	16	1	36.428571	-1.566627	49	33.43	0.682245
GO:0044093_positive_regulation_of_molecular_function	CAV1	394	3	4.437999	-1.563358	50	33.46	0.669200
GO:0044093_positive_regulation_of_molecular_function	ADAM9	394	3	4.437999	-1.563358	50	33.46	0.669200
GO:0044093_positive_regulation_of_molecular_function	HRH1	394	3	4.437999	-1.563358	50	33.46	0.669200
GO:0000188_inactivation_of_MAPK_activity	CAV1	17	1	34.285714	-1.540644	54	35.02	0.648519
GO:0007044_cell-substrate_junction_assembly	ACTN1	17	1	34.285714	-1.540644	54	35.02	0.648519
GO:0010522_regulation_of_calcium_ion_transport_into_cytosol	CAV1	17	1	34.285714	-1.540644	54	35.02	0.648519
GO:0051928_positive_regulation_of_calcium_ion_transport	CAV1	17	1	34.285714	-1.540644	54	35.02	0.648519
GO:0032846_positive_regulation_of_homeostatic_process	CAV1	18	1	32.380952	-1.516165	56	36.64	0.654286
GO:0043270_positive_regulation_of_ion_transport	CAV1	18	1	32.380952	-1.516165	56	36.64	0.654286
GO:0006809_nitric_oxide_biosynthetic_process	CAV1	19	1	30.676692	-1.493029	58	38.64	0.666207
GO:0009267_cellular_response_to_starvation	CAV1	19	1	30.676692	-1.493029	58	38.64	0.666207
GO:0006096_glycolysis	PKM2	20	1	29.142857	-1.471098	61	40.65	0.666393
GO:0042594_response_to_starvation	CAV1	20	1	29.142857	-1.471098	61	40.65	0.666393
GO:0046209_nitric_oxide_metabolic_process	CAV1	20	1	29.142857	-1.471098	61	40.65	0.666393
GO:0007155_cell_adhesion	ACTN1	428	3	4.085447	-1.470341	62	40.67	0.655968
GO:0007155_cell_adhesion	ADAM9	428	3	4.085447	-1.470341	62	40.67	0.655968
GO:0007155_cell_adhesion	CD151	428	3	4.085447	-1.470341	62	40.67	0.655968
GO:0022610_biological_adhesion	ACTN1	429	3	4.075924	-1.467737	63	40.7	0.646032
GO:0022610_biological_adhesion	ADAM9	429	3	4.075924	-1.467737	63	40.7	0.646032
GO:0022610_biological_adhesion	CD151	429	3	4.075924	-1.467737	63	40.7	0.646032
GO:0000302_response_to_reactive_oxygen_species	ADAM9	21	1	27.755102	-1.450253	66	42.98	0.651212
GO:0001936_regulation_of_endothelial_cell_proliferation	CAV1	21	1	27.755102	-1.450253	66	42.98	0.651212
GO:0030048_actin_filament-based_movement	MYO1E	21	1	27.755102	-1.450253	66	42.98	0.651212
GO:0051336_regulation_of_hydrolase_activity	CAV1	180	2	6.476190	-1.431774	67	43.43	0.648209
GO:0051336_regulation_of_hydrolase_activity	HRH1	180	2	6.476190	-1.431774	67	43.43	0.648209
GO:0007165_signal_transduction	DCBLD2	2029	7	2.010843	-1.430678	68	43.5	0.639706
GO:0007165_signal_transduction	CAV1	2029	7	2.010843	-1.430678	68	43.5	0.639706
GO:0007165_signal_transduction	ADAM9	2029	7	2.010843	-1.430678	68	43.5	0.639706
GO:0007165_signal_transduction	RRAS	2029	7	2.010843	-1.430678	68	43.5	0.639706
GO:0007165_signal_transduction	S100A10	2029	7	2.010843	-1.430678	68	43.5	0.639706
GO:0007165_signal_transduction	ARHGAP29	2029	7	2.010843	-1.430678	68	43.5	0.639706
GO:0007165_signal_transduction	HRH1	2029	7	2.010843	-1.430678	68	43.5	0.639706
GO:0042632_cholesterol_homeostasis	CAV1	22	1	26.493506	-1.430395	70	44.64	0.637714
GO:0055092_sterol_homeostasis	CAV1	22	1	26.493506	-1.430395	70	44.64	0.637714
GO:0006509_membrane_protein_ectodomain_proteolysis	ADAM9	23	1	25.341615	-1.411434	74	45.82	0.619189
GO:0006641_triglyceride_metabolic_process	CAV1	23	1	25.341615	-1.411434	74	45.82	0.619189
GO:0033619_membrane_protein_proteolysis	ADAM9	23	1	25.341615	-1.411434	74	45.82	0.619189
GO:0043627_response_to_estrogen_stimulus	CAV1	23	1	25.341615	-1.411434	74	45.82	0.619189
GO:0030193_regulation_of_blood_coagulation	CAV1	24	1	24.285714	-1.393296	77	47.27	0.613896
GO:0043407_negative_regulation_of_MAP_kinase_activity	CAV1	24	1	24.285714	-1.393296	77	47.27	0.613896
GO:0045785_positive_regulation_of_cell_adhesion	ADAM9	24	1	24.285714	-1.393296	77	47.27	0.613896
GO:0001935_endothelial_cell_proliferation	CAV1	25	1	23.314286	-1.375911	83	49.22	0.593012
GO:0006007_glucose_catabolic_process	PKM2	25	1	23.314286	-1.375911	83	49.22	0.593012
GO:0010876_lipid_localization	CAV1	25	1	23.314286	-1.375911	83	49.22	0.593012
GO:0019217_regulation_of_fatty_acid_metabolic_process	CAV1	25	1	23.314286	-1.375911	83	49.22	0.593012
GO:0019915_lipid_storage	CAV1	25	1	23.314286	-1.375911	83	49.22	0.593012
GO:0050818_regulation_of_coagulation	CAV1	25	1	23.314286	-1.375911	83	49.22	0.593012
GO:0010741_negative_regulation_of_protein_kinase_cascade	CAV1	26	1	22.417582	-1.359223	84	50.9	0.605952
GO:0006638_neutral_lipid_metabolic_process	CAV1	27	1	21.587302	-1.343177	89	52.33	0.587978
GO:0006639_acylglycerol_metabolic_process	CAV1	27	1	21.587302	-1.343177	89	52.33	0.587978
GO:0031669_cellular_response_to_nutrient_levels	CAV1	27	1	21.587302	-1.343177	89	52.33	0.587978
GO:0035150_regulation_of_tube_size	CAV1	27	1	21.587302	-1.343177	89	52.33	0.587978
GO:0050880_regulation_of_blood_vessel_size	CAV1	27	1	21.587302	-1.343177	89	52.33	0.587978
GO:0006662_glycerol_ether_metabolic_process	CAV1	28	1	20.816327	-1.327727	94	53.96	0.574043
GO:0006939_smooth_muscle_contraction	CAV1	28	1	20.816327	-1.327727	94	53.96	0.574043
GO:0010565_regulation_of_cellular_ketone_metabolic_process	CAV1	28	1	20.816327	-1.327727	94	53.96	0.574043
GO:0018904_organic_ether_metabolic_process	CAV1	28	1	20.816327	-1.327727	94	53.96	0.574043
GO:0060402_calcium_ion_transport_into_cytosol	CAV1	28	1	20.816327	-1.327727	94	53.96	0.574043
GO:0002009_morphogenesis_of_an_epithelium	CAV1	29	1	20.098522	-1.312831	104	55.27	0.531442
GO:0002274_myeloid_leukocyte_activation	ADAM9	29	1	20.098522	-1.312831	104	55.27	0.531442
GO:0003018_vascular_process_in_circulatory_system	CAV1	29	1	20.098522	-1.312831	104	55.27	0.531442
GO:0032507_maintenance_of_protein_location_in_cell	CAV1	29	1	20.098522	-1.312831	104	55.27	0.531442
GO:0046425_regulation_of_JAK-STAT_cascade	CAV1	29	1	20.098522	-1.312831	104	55.27	0.531442
GO:0048732_gland_development	CAV1	29	1	20.098522	-1.312831	104	55.27	0.531442
GO:0050714_positive_regulation_of_protein_secretion	ADAM9	29	1	20.098522	-1.312831	104	55.27	0.531442
GO:0051924_regulation_of_calcium_ion_transport	CAV1	29	1	20.098522	-1.312831	104	55.27	0.531442
GO:0060401_cytosolic_calcium_ion_transport	CAV1	29	1	20.098522	-1.312831	104	55.27	0.531442
GO:0060429_epithelium_development	CAV1	29	1	20.098522	-1.312831	104	55.27	0.531442
GO:0045859_regulation_of_protein_kinase_activity	CAV1	213	2	5.472837	-1.299144	105	55.68	0.530286
GO:0045859_regulation_of_protein_kinase_activity	ADAM9	213	2	5.472837	-1.299144	105	55.68	0.530286
GO:0010959_regulation_of_metal_ion_transport	CAV1	30	1	19.428571	-1.298453	106	56.69	0.534811
GO:0043549_regulation_of_kinase_activity	CAV1	217	2	5.371955	-1.284637	107	56.99	0.532617
GO:0043549_regulation_of_kinase_activity	ADAM9	217	2	5.371955	-1.284637	107	56.99	0.532617
GO:0007200_activation_of_phospholipase_C_activity_by_G-protein_coupled_receptor_protein_signaling_pathway_coupled_to_IP3_second_messenger	HRH1	31	1	18.801843	-1.284556	110	57.87	0.526091
GO:0031668_cellular_response_to_extracellular_stimulus	CAV1	31	1	18.801843	-1.284556	110	57.87	0.526091
GO:0045185_maintenance_of_protein_location	CAV1	31	1	18.801843	-1.284556	110	57.87	0.526091
GO:0030216_keratinocyte_differentiation	ADAM9	32	1	18.214286	-1.271112	111	58.86	0.530270
GO:0034329_cell_junction_assembly	ACTN1	33	1	17.662338	-1.258092	113	59.65	0.527876
GO:0055088_lipid_homeostasis	CAV1	33	1	17.662338	-1.258092	113	59.65	0.527876
GO:0016044_membrane_organization	CAV1	225	2	5.180952	-1.256501	114	59.72	0.523860
GO:0016044_membrane_organization	ADAM9	225	2	5.180952	-1.256501	114	59.72	0.523860
GO:0051049_regulation_of_transport	CAV1	227	2	5.135305	-1.249642	116	59.95	0.516810
GO:0051049_regulation_of_transport	ADAM9	227	2	5.135305	-1.249642	116	59.95	0.516810
GO:0051338_regulation_of_transferase_activity	CAV1	227	2	5.135305	-1.249642	116	59.95	0.516810
GO:0051338_regulation_of_transferase_activity	ADAM9	227	2	5.135305	-1.249642	116	59.95	0.516810
GO:0050790_regulation_of_catalytic_activity	CAV1	525	3	3.330612	-1.246722	117	60.07	0.513419
GO:0050790_regulation_of_catalytic_activity	ADAM9	525	3	3.330612	-1.246722	117	60.07	0.513419
GO:0050790_regulation_of_catalytic_activity	HRH1	525	3	3.330612	-1.246722	117	60.07	0.513419
GO:0043269_regulation_of_ion_transport	CAV1	34	1	17.142857	-1.245472	120	61.83	0.515250
GO:0048545_response_to_steroid_hormone_stimulus	CAV1	34	1	17.142857	-1.245472	120	61.83	0.515250
GO:0051651_maintenance_of_location_in_cell	CAV1	34	1	17.142857	-1.245472	120	61.83	0.515250
GO:0019320_hexose_catabolic_process	PKM2	35	1	16.653061	-1.233226	122	62.99	0.516311
GO:0030705_cytoskeleton-dependent_intracellular_transport	MYO1E	35	1	16.653061	-1.233226	122	62.99	0.516311
GO:0034097_response_to_cytokine_stimulus	ADAM9	36	1	16.190476	-1.221336	123	63.74	0.518211
GO:0006937_regulation_of_muscle_contraction	CAV1	37	1	15.752896	-1.209781	127	64.69	0.509370
GO:0009913_epidermal_cell_differentiation	ADAM9	37	1	15.752896	-1.209781	127	64.69	0.509370
GO:0015918_sterol_transport	CAV1	37	1	15.752896	-1.209781	127	64.69	0.509370
GO:0030301_cholesterol_transport	CAV1	37	1	15.752896	-1.209781	127	64.69	0.509370
GO:0016050_vesicle_organization	CAV1	38	1	15.338346	-1.198542	128	66.22	0.517344
GO:0030509_BMP_signaling_pathway	CAV1	39	1	14.945055	-1.187605	130	67.15	0.516538
GO:0046365_monosaccharide_catabolic_process	PKM2	39	1	14.945055	-1.187605	130	67.15	0.516538
GO:0007154_cell_communication	DCBLD2	2272	7	1.795775	-1.185068	131	67.32	0.513893
GO:0007154_cell_communication	CAV1	2272	7	1.795775	-1.185068	131	67.32	0.513893
GO:0007154_cell_communication	ADAM9	2272	7	1.795775	-1.185068	131	67.32	0.513893
GO:0007154_cell_communication	RRAS	2272	7	1.795775	-1.185068	131	67.32	0.513893
GO:0007154_cell_communication	S100A10	2272	7	1.795775	-1.185068	131	67.32	0.513893
GO:0007154_cell_communication	ARHGAP29	2272	7	1.795775	-1.185068	131	67.32	0.513893
GO:0007154_cell_communication	HRH1	2272	7	1.795775	-1.185068	131	67.32	0.513893
GO:0010926_anatomical_structure_formation	ACTN1	560	3	3.122449	-1.178042	132	67.38	0.510455
GO:0010926_anatomical_structure_formation	CAV1	560	3	3.122449	-1.178042	132	67.38	0.510455
GO:0010926_anatomical_structure_formation	ADAM9	560	3	3.122449	-1.178042	132	67.38	0.510455
GO:0017015_regulation_of_transforming_growth_factor_beta_receptor_signaling_pathway	CAV1	40	1	14.571429	-1.176954	133	68.02	0.511429
GO:0007519_skeletal_muscle_tissue_development	CAV1	41	1	14.216028	-1.166573	138	69.09	0.500652
GO:0034330_cell_junction_organization	ACTN1	41	1	14.216028	-1.166573	138	69.09	0.500652
GO:0050708_regulation_of_protein_secretion	ADAM9	41	1	14.216028	-1.166573	138	69.09	0.500652
GO:0051222_positive_regulation_of_protein_transport	ADAM9	41	1	14.216028	-1.166573	138	69.09	0.500652
GO:0060538_skeletal_muscle_organ_development	CAV1	41	1	14.216028	-1.166573	138	69.09	0.500652
GO:0006944_membrane_fusion	ADAM9	42	1	13.877551	-1.156451	140	70.2	0.501429
GO:0051271_negative_regulation_of_cell_motion	ACTN1	42	1	13.877551	-1.156451	140	70.2	0.501429
GO:0046164_alcohol_catabolic_process	PKM2	43	1	13.554817	-1.146576	141	71.29	0.505603
GO:0048771_tissue_remodeling	CAV1	45	1	12.952381	-1.127518	142	72.95	0.513732
GO:0007202_activation_of_phospholipase_C_activity	HRH1	46	1	12.670807	-1.118316	146	74.14	0.507808
GO:0010863_positive_regulation_of_phospholipase_C_activity	HRH1	46	1	12.670807	-1.118316	146	74.14	0.507808
GO:0030335_positive_regulation_of_cell_migration	ADAM9	46	1	12.670807	-1.118316	146	74.14	0.507808
GO:0042391_regulation_of_membrane_potential	CAV1	46	1	12.670807	-1.118316	146	74.14	0.507808
GO:0007259_JAK-STAT_cascade	CAV1	47	1	12.401216	-1.109320	148	75.35	0.509122
GO:0051260_protein_homooligomerization	CAV1	47	1	12.401216	-1.109320	148	75.35	0.509122
GO:0010518_positive_regulation_of_phospholipase_activity	HRH1	48	1	12.142857	-1.100519	149	76.49	0.513356
GO:0010033_response_to_organic_substance	CAV1	276	2	4.223602	-1.100213	150	76.59	0.510600
GO:0010033_response_to_organic_substance	ADAM9	276	2	4.223602	-1.100213	150	76.59	0.510600
GO:0065009_regulation_of_molecular_function	CAV1	606	3	2.885431	-1.095473	151	76.8	0.508609
GO:0065009_regulation_of_molecular_function	ADAM9	606	3	2.885431	-1.095473	151	76.8	0.508609
GO:0065009_regulation_of_molecular_function	HRH1	606	3	2.885431	-1.095473	151	76.8	0.508609
GO:0010517_regulation_of_phospholipase_activity	HRH1	49	1	11.895044	-1.091908	152	78.12	0.513947
GO:0001666_response_to_hypoxia	CAV1	50	1	11.657143	-1.083477	155	78.84	0.508645
GO:0007266_Rho_protein_signal_transduction	ARHGAP29	50	1	11.657143	-1.083477	155	78.84	0.508645
GO:0051272_positive_regulation_of_cell_motion	ADAM9	50	1	11.657143	-1.083477	155	78.84	0.508645
GO:0051641_cellular_localization	CAV1	617	3	2.833989	-1.076892	156	78.9	0.505769
GO:0051641_cellular_localization	ADAM9	617	3	2.833989	-1.076892	156	78.9	0.505769
GO:0051641_cellular_localization	MYO1E	617	3	2.833989	-1.076892	156	78.9	0.505769
GO:0042325_regulation_of_phosphorylation	CAV1	285	2	4.090226	-1.076084	157	78.99	0.503121
GO:0042325_regulation_of_phosphorylation	ADAM9	285	2	4.090226	-1.076084	157	78.99	0.503121
GO:0016052_carbohydrate_catabolic_process	PKM2	51	1	11.428571	-1.075220	160	79.87	0.499188
GO:0032147_activation_of_protein_kinase_activity	ADAM9	51	1	11.428571	-1.075220	160	79.87	0.499188
GO:0070482_response_to_oxygen_levels	CAV1	51	1	11.428571	-1.075220	160	79.87	0.499188
GO:0009888_tissue_development	CAV1	287	2	4.061722	-1.070842	161	80.24	0.498385
GO:0009888_tissue_development	ADAM9	287	2	4.061722	-1.070842	161	80.24	0.498385
GO:0006006_glucose_metabolic_process	PKM2	53	1	10.997305	-1.059200	165	82.29	0.498727
GO:0048015_phosphoinositide-mediated_signaling	HRH1	53	1	10.997305	-1.059200	165	82.29	0.498727
GO:0051047_positive_regulation_of_secretion	ADAM9	53	1	10.997305	-1.059200	165	82.29	0.498727
GO:0060193_positive_regulation_of_lipase_activity	HRH1	53	1	10.997305	-1.059200	165	82.29	0.498727
GO:0040011_locomotion	ADAM9	292	2	3.992172	-1.057920	166	82.5	0.496988
GO:0040011_locomotion	FOSL1	292	2	3.992172	-1.057920	166	82.5	0.496988
GO:0042221_response_to_chemical_stimulus	CAV1	631	3	2.771112	-1.053842	167	82.6	0.494611
GO:0042221_response_to_chemical_stimulus	ADAM9	631	3	2.771112	-1.053842	167	82.6	0.494611
GO:0042221_response_to_chemical_stimulus	FOSL1	631	3	2.771112	-1.053842	167	82.6	0.494611
GO:0019220_regulation_of_phosphate_metabolic_process	CAV1	297	2	3.924964	-1.045254	169	83.21	0.492367
GO:0019220_regulation_of_phosphate_metabolic_process	ADAM9	297	2	3.924964	-1.045254	169	83.21	0.492367
GO:0051174_regulation_of_phosphorus_metabolic_process	CAV1	297	2	3.924964	-1.045254	169	83.21	0.492367
GO:0051174_regulation_of_phosphorus_metabolic_process	ADAM9	297	2	3.924964	-1.045254	169	83.21	0.492367
GO:0006469_negative_regulation_of_protein_kinase_activity	CAV1	55	1	10.597403	-1.043798	170	83.81	0.493000
GO:0050794_regulation_of_cellular_process	ACTN1	3515	9	1.492380	-1.037411	171	83.89	0.490585
GO:0050794_regulation_of_cellular_process	CAV1	3515	9	1.492380	-1.037411	171	83.89	0.490585
GO:0050794_regulation_of_cellular_process	DCBLD2	3515	9	1.492380	-1.037411	171	83.89	0.490585
GO:0050794_regulation_of_cellular_process	ADAM9	3515	9	1.492380	-1.037411	171	83.89	0.490585
GO:0050794_regulation_of_cellular_process	FOSL1	3515	9	1.492380	-1.037411	171	83.89	0.490585
GO:0050794_regulation_of_cellular_process	RRAS	3515	9	1.492380	-1.037411	171	83.89	0.490585
GO:0050794_regulation_of_cellular_process	S100A10	3515	9	1.492380	-1.037411	171	83.89	0.490585
GO:0050794_regulation_of_cellular_process	ARHGAP29	3515	9	1.492380	-1.037411	171	83.89	0.490585
GO:0050794_regulation_of_cellular_process	HRH1	3515	9	1.492380	-1.037411	171	83.89	0.490585
GO:0009306_protein_secretion	ADAM9	56	1	10.408163	-1.036316	172	84.38	0.490581
GO:0032844_regulation_of_homeostatic_process	CAV1	57	1	10.225564	-1.028971	173	85.01	0.491387
GO:0006968_cellular_defense_response	FOSL1	58	1	10.049261	-1.021761	175	86.19	0.492514
GO:0030308_negative_regulation_of_cell_growth	DCBLD2	58	1	10.049261	-1.021761	175	86.19	0.492514
GO:0033673_negative_regulation_of_kinase_activity	CAV1	59	1	9.878935	-1.014679	177	87.28	0.493107
GO:0043408_regulation_of_MAPKKK_cascade	CAV1	59	1	9.878935	-1.014679	177	87.28	0.493107
GO:0030155_regulation_of_cell_adhesion	ADAM9	61	1	9.555035	-1.000886	180	88.71	0.492833
GO:0045792_negative_regulation_of_cell_size	DCBLD2	61	1	9.555035	-1.000886	180	88.71	0.492833
GO:0048729_tissue_morphogenesis	CAV1	61	1	9.555035	-1.000886	180	88.71	0.492833
GO:0050793_regulation_of_developmental_process	ACTN1	669	3	2.613709	-0.994447	181	89.11	0.492320
GO:0050793_regulation_of_developmental_process	CAV1	669	3	2.613709	-0.994447	181	89.11	0.492320
GO:0050793_regulation_of_developmental_process	ADAM9	669	3	2.613709	-0.994447	181	89.11	0.492320
GO:0019216_regulation_of_lipid_metabolic_process	CAV1	62	1	9.400922	-0.994166	184	90.33	0.490924
GO:0031667_response_to_nutrient_levels	CAV1	62	1	9.400922	-0.994166	184	90.33	0.490924
GO:0060191_regulation_of_lipase_activity	HRH1	62	1	9.400922	-0.994166	184	90.33	0.490924
GO:0030522_intracellular_receptor-mediated_signaling_pathway	DCBLD2	63	1	9.251701	-0.987560	186	90.79	0.488118
GO:0051348_negative_regulation_of_transferase_activity	CAV1	63	1	9.251701	-0.987560	186	90.79	0.488118
GO:0045926_negative_regulation_of_growth	DCBLD2	64	1	9.107143	-0.981062	187	91.87	0.491283
GO:0045596_negative_regulation_of_cell_differentiation	CAV1	65	1	8.967033	-0.974671	189	92.77	0.490847
GO:0051235_maintenance_of_location	CAV1	65	1	8.967033	-0.974671	189	92.77	0.490847
GO:0014706_striated_muscle_tissue_development	CAV1	66	1	8.831169	-0.968383	191	94.22	0.493298
GO:0052547_regulation_of_peptidase_activity	CAV1	66	1	8.831169	-0.968383	191	94.22	0.493298
GO:0060537_muscle_tissue_development	CAV1	67	1	8.699360	-0.962194	192	94.75	0.493490
GO:0009991_response_to_extracellular_stimulus	CAV1	68	1	8.571429	-0.956101	193	95.57	0.495181
GO:0051179_localization	ACTN1	1561	5	1.866935	-0.952056	194	95.76	0.493608
GO:0051179_localization	TNFRSF12A	1561	5	1.866935	-0.952056	194	95.76	0.493608
GO:0051179_localization	CAV1	1561	5	1.866935	-0.952056	194	95.76	0.493608
GO:0051179_localization	ADAM9	1561	5	1.866935	-0.952056	194	95.76	0.493608
GO:0051179_localization	MYO1E	1561	5	1.866935	-0.952056	194	95.76	0.493608
GO:0051241_negative_regulation_of_multicellular_organismal_process	CAV1	69	1	8.447205	-0.950103	195	96.38	0.494256
GO:0008104_protein_localization	CAV1	339	2	3.438685	-0.947851	196	96.52	0.492449
GO:0008104_protein_localization	ADAM9	339	2	3.438685	-0.947851	196	96.52	0.492449
GO:0050789_regulation_of_biological_process	ACTN1	3649	9	1.437576	-0.941511	197	97.68	0.495838
GO:0050789_regulation_of_biological_process	DCBLD2	3649	9	1.437576	-0.941511	197	97.68	0.495838
GO:0050789_regulation_of_biological_process	CAV1	3649	9	1.437576	-0.941511	197	97.68	0.495838
GO:0050789_regulation_of_biological_process	ADAM9	3649	9	1.437576	-0.941511	197	97.68	0.495838
GO:0050789_regulation_of_biological_process	FOSL1	3649	9	1.437576	-0.941511	197	97.68	0.495838
GO:0050789_regulation_of_biological_process	RRAS	3649	9	1.437576	-0.941511	197	97.68	0.495838
GO:0050789_regulation_of_biological_process	S100A10	3649	9	1.437576	-0.941511	197	97.68	0.495838
GO:0050789_regulation_of_biological_process	ARHGAP29	3649	9	1.437576	-0.941511	197	97.68	0.495838
GO:0050789_regulation_of_biological_process	HRH1	3649	9	1.437576	-0.941511	197	97.68	0.495838
GO:0009615_response_to_virus	FOSL1	71	1	8.209256	-0.938377	200	98.28	0.491400
GO:0032101_regulation_of_response_to_external_stimulus	CAV1	71	1	8.209256	-0.938377	200	98.28	0.491400
GO:0051223_regulation_of_protein_transport	ADAM9	71	1	8.209256	-0.938377	200	98.28	0.491400
GO:0007179_transforming_growth_factor_beta_receptor_signaling_pathway	CAV1	72	1	8.095238	-0.932645	201	98.68	0.490945
GO:0007596_blood_coagulation	CAV1	73	1	7.984344	-0.926996	202	99.65	0.493317
GO:0050817_coagulation	CAV1	74	1	7.876448	-0.921428	203	100.1	0.493103
GO:0006816_calcium_ion_transport	CAV1	75	1	7.771429	-0.915940	207	101.32	0.489469
GO:0006869_lipid_transport	CAV1	75	1	7.771429	-0.915940	207	101.32	0.489469
GO:0044271_nitrogen_compound_biosynthetic_process	CAV1	75	1	7.771429	-0.915940	207	101.32	0.489469
GO:0070201_regulation_of_establishment_of_protein_localization	ADAM9	75	1	7.771429	-0.915940	207	101.32	0.489469
GO:0006979_response_to_oxidative_stress	ADAM9	76	1	7.669173	-0.910529	209	102.14	0.488708
GO:0070838_divalent_metal_ion_transport	CAV1	76	1	7.669173	-0.910529	209	102.14	0.488708
GO:0007599_hemostasis	CAV1	79	1	7.377939	-0.894739	211	104.15	0.493602
GO:0032880_regulation_of_protein_localization	ADAM9	79	1	7.377939	-0.894739	211	104.15	0.493602
GO:0007204_elevation_of_cytosolic_calcium_ion_concentration	CAV1	80	1	7.285714	-0.889617	212	105.23	0.496368
GO:0006952_defense_response	FOSL1	369	2	3.159117	-0.886688	213	105.34	0.494554
GO:0006952_defense_response	HRH1	369	2	3.159117	-0.886688	213	105.34	0.494554
GO:0019318_hexose_metabolic_process	PKM2	81	1	7.195767	-0.884563	215	106.46	0.495163
GO:0051480_cytosolic_calcium_ion_homeostasis	CAV1	81	1	7.195767	-0.884563	215	106.46	0.495163
GO:0048514_blood_vessel_morphogenesis	CAV1	82	1	7.108014	-0.879575	216	107.02	0.495463
GO:0051259_protein_oligomerization	CAV1	83	1	7.022375	-0.874652	217	107.41	0.494977
GO:0007243_protein_kinase_cascade	CAV1	377	2	3.092080	-0.871388	218	107.63	0.493716
GO:0007243_protein_kinase_cascade	ADAM9	377	2	3.092080	-0.871388	218	107.63	0.493716
GO:0015674_di-__tri-valent_inorganic_cation_transport	CAV1	84	1	6.938776	-0.869792	219	108.08	0.493516
GO:0001568_blood_vessel_development	CAV1	85	1	6.857143	-0.864993	220	108.63	0.493773
GO:0033036_macromolecule_localization	CAV1	388	2	3.004418	-0.850986	221	109.56	0.495747
GO:0033036_macromolecule_localization	ADAM9	388	2	3.004418	-0.850986	221	109.56	0.495747
GO:0001944_vasculature_development	CAV1	88	1	6.623377	-0.850951	222	109.69	0.494099
GO:0030334_regulation_of_cell_migration	ADAM9	89	1	6.548957	-0.846384	225	110.22	0.489867
GO:0043405_regulation_of_MAP_kinase_activity	CAV1	89	1	6.548957	-0.846384	225	110.22	0.489867
GO:0051240_positive_regulation_of_multicellular_organismal_process	CAV1	89	1	6.548957	-0.846384	225	110.22	0.489867
GO:0051046_regulation_of_secretion	ADAM9	91	1	6.405024	-0.837413	227	111.34	0.490485
GO:0051130_positive_regulation_of_cellular_component_organization	ADAM9	91	1	6.405024	-0.837413	227	111.34	0.490485
GO:0007178_transmembrane_receptor_protein_serine_threonine_kinase_signaling_pathway	CAV1	92	1	6.335404	-0.833007	228	111.81	0.490395
GO:0050878_regulation_of_body_fluid_levels	CAV1	95	1	6.135338	-0.820092	229	112.62	0.491790
GO:0040012_regulation_of_locomotion	ADAM9	96	1	6.071429	-0.815884	230	113.52	0.493565
GO:0046486_glycerolipid_metabolic_process	CAV1	97	1	6.008837	-0.811724	231	113.94	0.493247
GO:0042127_regulation_of_cell_proliferation	CAV1	411	2	2.836288	-0.810534	232	114.05	0.491595
GO:0042127_regulation_of_cell_proliferation	FOSL1	411	2	2.836288	-0.810534	232	114.05	0.491595
GO:0009968_negative_regulation_of_signal_transduction	CAV1	99	1	5.887446	-0.803540	233	115.44	0.495451
GO:0010648_negative_regulation_of_cell_communication	CAV1	102	1	5.714286	-0.791594	234	116.81	0.499188
GO:0008544_epidermis_development	ADAM9	104	1	5.604396	-0.783840	235	117.66	0.500681
GO:0044057_regulation_of_system_process	CAV1	106	1	5.498652	-0.776246	236	118.34	0.501441
GO:0050896_response_to_stimulus	DCBLD2	1775	5	1.641851	-0.769198	237	118.6	0.500422
GO:0050896_response_to_stimulus	CAV1	1775	5	1.641851	-0.769198	237	118.6	0.500422
GO:0050896_response_to_stimulus	ADAM9	1775	5	1.641851	-0.769198	237	118.6	0.500422
GO:0050896_response_to_stimulus	FOSL1	1775	5	1.641851	-0.769198	237	118.6	0.500422
GO:0050896_response_to_stimulus	HRH1	1775	5	1.641851	-0.769198	237	118.6	0.500422
GO:0001558_regulation_of_cell_growth	DCBLD2	110	1	5.298701	-0.761516	238	120.7	0.507143
GO:0048646_anatomical_structure_formation_involved_in_morphogenesis	ADAM9	111	1	5.250965	-0.757925	239	121.1	0.506695
GO:0007398_ectoderm_development	ADAM9	112	1	5.204082	-0.754369	240	121.82	0.507583
GO:0006631_fatty_acid_metabolic_process	CAV1	113	1	5.158028	-0.750847	241	122.27	0.507344
GO:0006874_cellular_calcium_ion_homeostasis	CAV1	114	1	5.112782	-0.747359	242	122.6	0.506612
GO:0005996_monosaccharide_metabolic_process	PKM2	115	1	5.068323	-0.743905	243	123.39	0.507778
GO:0055074_calcium_ion_homeostasis	CAV1	116	1	5.024631	-0.740484	244	124.0	0.508197
GO:0065007_biological_regulation	ACTN1	3971	9	1.321006	-0.736182	245	124.36	0.507592
GO:0065007_biological_regulation	DCBLD2	3971	9	1.321006	-0.736182	245	124.36	0.507592
GO:0065007_biological_regulation	CAV1	3971	9	1.321006	-0.736182	245	124.36	0.507592
GO:0065007_biological_regulation	ADAM9	3971	9	1.321006	-0.736182	245	124.36	0.507592
GO:0065007_biological_regulation	FOSL1	3971	9	1.321006	-0.736182	245	124.36	0.507592
GO:0065007_biological_regulation	RRAS	3971	9	1.321006	-0.736182	245	124.36	0.507592
GO:0065007_biological_regulation	S100A10	3971	9	1.321006	-0.736182	245	124.36	0.507592
GO:0065007_biological_regulation	ARHGAP29	3971	9	1.321006	-0.736182	245	124.36	0.507592
GO:0065007_biological_regulation	HRH1	3971	9	1.321006	-0.736182	245	124.36	0.507592
GO:0006875_cellular_metal_ion_homeostasis	CAV1	121	1	4.817001	-0.723849	246	125.81	0.511423
GO:0033674_positive_regulation_of_kinase_activity	ADAM9	122	1	4.777518	-0.720613	249	126.92	0.509719
GO:0045860_positive_regulation_of_protein_kinase_activity	ADAM9	122	1	4.777518	-0.720613	249	126.92	0.509719
GO:0060341_regulation_of_cellular_localization	ADAM9	122	1	4.777518	-0.720613	249	126.92	0.509719
GO:0007517_muscle_organ_development	CAV1	123	1	4.738676	-0.717406	250	127.12	0.508480
GO:0006897_endocytosis	CAV1	124	1	4.700461	-0.714227	252	128.01	0.507976
GO:0010324_membrane_invagination	CAV1	124	1	4.700461	-0.714227	252	128.01	0.507976
GO:0006935_chemotaxis	FOSL1	125	1	4.662857	-0.711077	256	128.94	0.503672
GO:0042330_taxis	FOSL1	125	1	4.662857	-0.711077	256	128.94	0.503672
GO:0051707_response_to_other_organism	FOSL1	125	1	4.662857	-0.711077	256	128.94	0.503672
GO:0055065_metal_ion_homeostasis	CAV1	125	1	4.662857	-0.711077	256	128.94	0.503672
GO:0022607_cellular_component_assembly	ACTN1	478	2	2.438733	-0.707196	257	129.76	0.504903
GO:0022607_cellular_component_assembly	CAV1	478	2	2.438733	-0.707196	257	129.76	0.504903
GO:0007275_multicellular_organismal_development	TNFRSF12A	1372	4	1.699292	-0.703358	258	130.16	0.504496
GO:0007275_multicellular_organismal_development	CAV1	1372	4	1.699292	-0.703358	258	130.16	0.504496
GO:0007275_multicellular_organismal_development	ADAM9	1372	4	1.699292	-0.703358	258	130.16	0.504496
GO:0007275_multicellular_organismal_development	ANXA2	1372	4	1.699292	-0.703358	258	130.16	0.504496
GO:0009725_response_to_hormone_stimulus	CAV1	129	1	4.518272	-0.698749	260	130.95	0.503654
GO:0051347_positive_regulation_of_transferase_activity	ADAM9	129	1	4.518272	-0.698749	260	130.95	0.503654
GO:0040008_regulation_of_growth	DCBLD2	131	1	4.449291	-0.692743	262	132.41	0.505382
GO:0051345_positive_regulation_of_hydrolase_activity	HRH1	131	1	4.449291	-0.692743	262	132.41	0.505382
GO:0003013_circulatory_system_process	CAV1	133	1	4.382385	-0.686837	264	133.29	0.504886
GO:0008015_blood_circulation	CAV1	133	1	4.382385	-0.686837	264	133.29	0.504886
GO:0048523_negative_regulation_of_cellular_process	ACTN1	925	3	1.890347	-0.685750	265	133.41	0.503434
GO:0048523_negative_regulation_of_cellular_process	DCBLD2	925	3	1.890347	-0.685750	265	133.41	0.503434
GO:0048523_negative_regulation_of_cellular_process	CAV1	925	3	1.890347	-0.685750	265	133.41	0.503434
GO:0006936_muscle_contraction	CAV1	134	1	4.349680	-0.683922	266	134.4	0.505263
GO:0009719_response_to_endogenous_stimulus	CAV1	135	1	4.317460	-0.681030	268	135.32	0.504925
GO:0034641_cellular_nitrogen_compound_metabolic_process	CAV1	135	1	4.317460	-0.681030	268	135.32	0.504925
GO:0009653_anatomical_structure_morphogenesis	CAV1	500	2	2.331429	-0.677234	269	135.92	0.505279
GO:0009653_anatomical_structure_morphogenesis	ADAM9	500	2	2.331429	-0.677234	269	135.92	0.505279
GO:0030154_cell_differentiation	CAV1	506	2	2.303783	-0.669359	270	136.99	0.507370
GO:0030154_cell_differentiation	ADAM9	506	2	2.303783	-0.669359	270	136.99	0.507370
GO:0030005_cellular_di-__tri-valent_inorganic_cation_homeostasis	CAV1	140	1	4.163265	-0.666922	271	137.47	0.507269
GO:0032502_developmental_process	ACTN1	1919	5	1.518648	-0.665221	272	137.61	0.505919
GO:0032502_developmental_process	TNFRSF12A	1919	5	1.518648	-0.665221	272	137.61	0.505919
GO:0032502_developmental_process	CAV1	1919	5	1.518648	-0.665221	272	137.61	0.505919
GO:0032502_developmental_process	ADAM9	1919	5	1.518648	-0.665221	272	137.61	0.505919
GO:0032502_developmental_process	ANXA2	1919	5	1.518648	-0.665221	272	137.61	0.505919
GO:0003012_muscle_system_process	CAV1	141	1	4.133739	-0.664168	274	138.19	0.504343
GO:0016049_cell_growth	DCBLD2	141	1	4.133739	-0.664168	274	138.19	0.504343
GO:0001501_skeletal_system_development	ANXA2	142	1	4.104628	-0.661435	276	138.75	0.502717
GO:0007626_locomotory_behavior	FOSL1	142	1	4.104628	-0.661435	276	138.75	0.502717
GO:0055066_di-__tri-valent_inorganic_cation_homeostasis	CAV1	145	1	4.019704	-0.653366	277	140.7	0.507942
GO:0080134_regulation_of_response_to_stress	CAV1	147	1	3.965015	-0.648090	278	142.38	0.512158
GO:0008361_regulation_of_cell_size	DCBLD2	149	1	3.911793	-0.642894	279	143.17	0.513154
GO:0045321_leukocyte_activation	ADAM9	150	1	3.885714	-0.640326	280	143.36	0.512000
GO:0019932_second-messenger-mediated_signaling	HRH1	153	1	3.809524	-0.632734	281	144.89	0.515623
GO:0032940_secretion_by_cell	ADAM9	155	1	3.760369	-0.627766	282	145.43	0.515709
GO:0016337_cell-cell_adhesion	ADAM9	156	1	3.736264	-0.625309	284	145.85	0.513556
GO:0032787_monocarboxylic_acid_metabolic_process	CAV1	156	1	3.736264	-0.625309	284	145.85	0.513556
GO:0030003_cellular_cation_homeostasis	CAV1	161	1	3.620231	-0.613287	285	146.93	0.515544
GO:0009987_cellular_process	PKM2	6671	13	1.135833	-0.610019	286	147.08	0.514266
GO:0009987_cellular_process	FOSL1	6671	13	1.135833	-0.610019	286	147.08	0.514266
GO:0009987_cellular_process	CD151	6671	13	1.135833	-0.610019	286	147.08	0.514266
GO:0009987_cellular_process	ARHGAP29	6671	13	1.135833	-0.610019	286	147.08	0.514266
GO:0009987_cellular_process	MYO1E	6671	13	1.135833	-0.610019	286	147.08	0.514266
GO:0009987_cellular_process	ACTN1	6671	13	1.135833	-0.610019	286	147.08	0.514266
GO:0009987_cellular_process	TNFRSF12A	6671	13	1.135833	-0.610019	286	147.08	0.514266
GO:0009987_cellular_process	DCBLD2	6671	13	1.135833	-0.610019	286	147.08	0.514266
GO:0009987_cellular_process	CAV1	6671	13	1.135833	-0.610019	286	147.08	0.514266
GO:0009987_cellular_process	ADAM9	6671	13	1.135833	-0.610019	286	147.08	0.514266
GO:0009987_cellular_process	RRAS	6671	13	1.135833	-0.610019	286	147.08	0.514266
GO:0009987_cellular_process	S100A10	6671	13	1.135833	-0.610019	286	147.08	0.514266
GO:0009987_cellular_process	HRH1	6671	13	1.135833	-0.610019	286	147.08	0.514266
GO:0048522_positive_regulation_of_cellular_process	CAV1	1009	3	1.732975	-0.609766	287	147.3	0.513240
GO:0048522_positive_regulation_of_cellular_process	ADAM9	1009	3	1.732975	-0.609766	287	147.3	0.513240
GO:0048522_positive_regulation_of_cellular_process	FOSL1	1009	3	1.732975	-0.609766	287	147.3	0.513240
GO:0048869_cellular_developmental_process	CAV1	555	2	2.100386	-0.609351	288	147.49	0.512118
GO:0048869_cellular_developmental_process	ADAM9	555	2	2.100386	-0.609351	288	147.49	0.512118
GO:0006091_generation_of_precursor_metabolites_and_energy	PKM2	163	1	3.575811	-0.608596	289	147.8	0.511419
GO:0048519_negative_regulation_of_biological_process	ACTN1	1013	3	1.726132	-0.606385	290	147.95	0.510172
GO:0048519_negative_regulation_of_biological_process	DCBLD2	1013	3	1.726132	-0.606385	290	147.95	0.510172
GO:0048519_negative_regulation_of_biological_process	CAV1	1013	3	1.726132	-0.606385	290	147.95	0.510172
GO:0030029_actin_filament-based_process	MYO1E	165	1	3.532468	-0.603971	291	148.59	0.510619
GO:0044085_cellular_component_biogenesis	ACTN1	560	2	2.081633	-0.603627	292	149.04	0.510411
GO:0044085_cellular_component_biogenesis	CAV1	560	2	2.081633	-0.603627	292	149.04	0.510411
GO:0045595_regulation_of_cell_differentiation	CAV1	170	1	3.428571	-0.592681	293	150.23	0.512730
GO:0012501_programmed_cell_death	ACTN1	571	2	2.041531	-0.591273	294	150.35	0.511395
GO:0012501_programmed_cell_death	PKM2	571	2	2.041531	-0.591273	294	150.35	0.511395
GO:0051649_establishment_of_localization_in_cell	ADAM9	573	2	2.034405	-0.589062	295	150.5	0.510169
GO:0051649_establishment_of_localization_in_cell	MYO1E	573	2	2.034405	-0.589062	295	150.5	0.510169
GO:0055080_cation_homeostasis	CAV1	173	1	3.369116	-0.586089	296	151.25	0.510980
GO:0040007_growth	DCBLD2	174	1	3.349754	-0.583921	297	151.47	0.510000
GO:0001775_cell_activation	ADAM9	175	1	3.330612	-0.581766	298	152.03	0.510168
GO:0009607_response_to_biotic_stimulus	FOSL1	177	1	3.292978	-0.577500	300	153.05	0.510167
GO:0016477_cell_migration	ADAM9	177	1	3.292978	-0.577500	300	153.05	0.510167
GO:0008219_cell_death	ACTN1	585	2	1.992674	-0.576011	302	153.29	0.507583
GO:0008219_cell_death	PKM2	585	2	1.992674	-0.576011	302	153.29	0.507583
GO:0016265_death	ACTN1	585	2	1.992674	-0.576011	302	153.29	0.507583
GO:0016265_death	PKM2	585	2	1.992674	-0.576011	302	153.29	0.507583
GO:0006954_inflammatory_response	HRH1	182	1	3.202512	-0.567074	303	154.74	0.510693
GO:0010627_regulation_of_protein_kinase_cascade	CAV1	184	1	3.167702	-0.562996	304	155.42	0.511250
GO:0016310_phosphorylation	CAV1	601	2	1.939624	-0.559171	305	156.55	0.513279
GO:0016310_phosphorylation	ADAM9	601	2	1.939624	-0.559171	305	156.55	0.513279
GO:0030001_metal_ion_transport	CAV1	186	1	3.133641	-0.558969	306	157.03	0.513170
GO:0048518_positive_regulation_of_biological_process	CAV1	1094	3	1.598329	-0.542080	307	159.33	0.518990
GO:0048518_positive_regulation_of_biological_process	ADAM9	1094	3	1.598329	-0.542080	307	159.33	0.518990
GO:0048518_positive_regulation_of_biological_process	FOSL1	1094	3	1.598329	-0.542080	307	159.33	0.518990
GO:0043086_negative_regulation_of_catalytic_activity	CAV1	196	1	2.973761	-0.539561	308	160.2	0.520130
GO:0048870_cell_motility	ADAM9	197	1	2.958666	-0.537684	309	160.44	0.519223
GO:0008284_positive_regulation_of_cell_proliferation	FOSL1	200	1	2.914286	-0.532119	310	160.73	0.518484
GO:0008285_negative_regulation_of_cell_proliferation	CAV1	202	1	2.885431	-0.528464	311	161.52	0.519357
GO:0009056_catabolic_process	ADAM9	633	2	1.841571	-0.527287	312	161.71	0.518301
GO:0009056_catabolic_process	PKM2	633	2	1.841571	-0.527287	312	161.71	0.518301
GO:0006066_alcohol_metabolic_process	PKM2	206	1	2.829404	-0.521279	314	162.8	0.518471
GO:0006873_cellular_ion_homeostasis	CAV1	206	1	2.829404	-0.521279	314	162.8	0.518471
GO:0055082_cellular_chemical_homeostasis	CAV1	208	1	2.802198	-0.517747	315	163.88	0.520254
GO:0008283_cell_proliferation	CAV1	647	2	1.801722	-0.514040	316	164.85	0.521677
GO:0008283_cell_proliferation	FOSL1	647	2	1.801722	-0.514040	316	164.85	0.521677
GO:0048731_system_development	CAV1	1140	3	1.533835	-0.508803	317	166.44	0.525047
GO:0048731_system_development	ADAM9	1140	3	1.533835	-0.508803	317	166.44	0.525047
GO:0048731_system_development	ANXA2	1140	3	1.533835	-0.508803	317	166.44	0.525047
GO:0007610_behavior	FOSL1	214	1	2.723632	-0.507390	318	166.71	0.524245
GO:0046903_secretion	ADAM9	218	1	2.673657	-0.500674	319	167.5	0.525078
GO:0050801_ion_homeostasis	CAV1	221	1	2.637363	-0.495733	320	167.84	0.524500
GO:0019725_cellular_homeostasis	CAV1	231	1	2.523191	-0.479825	322	170.58	0.529752
GO:0051704_multi-organism_process	FOSL1	231	1	2.523191	-0.479825	322	170.58	0.529752
GO:0044092_negative_regulation_of_molecular_function	CAV1	233	1	2.501533	-0.476743	323	171.09	0.529690
GO:0051128_regulation_of_cellular_component_organization	ADAM9	237	1	2.459313	-0.470672	324	171.66	0.529815
GO:0006793_phosphorus_metabolic_process	CAV1	697	2	1.672474	-0.469890	326	172.22	0.528282
GO:0006793_phosphorus_metabolic_process	ADAM9	697	2	1.672474	-0.469890	326	172.22	0.528282
GO:0006796_phosphate_metabolic_process	CAV1	697	2	1.672474	-0.469890	326	172.22	0.528282
GO:0006796_phosphate_metabolic_process	ADAM9	697	2	1.672474	-0.469890	326	172.22	0.528282
GO:0048583_regulation_of_response_to_stimulus	CAV1	241	1	2.418494	-0.464724	327	172.8	0.528440
GO:0006812_cation_transport	CAV1	246	1	2.369338	-0.457456	329	175.04	0.532036
GO:0009887_organ_morphogenesis	CAV1	246	1	2.369338	-0.457456	329	175.04	0.532036
GO:0006810_transport	CAV1	1243	3	1.406735	-0.441698	330	176.99	0.536333
GO:0006810_transport	ADAM9	1243	3	1.406735	-0.441698	330	176.99	0.536333
GO:0006810_transport	MYO1E	1243	3	1.406735	-0.441698	330	176.99	0.536333
GO:0007167_enzyme_linked_receptor_protein_signaling_pathway	CAV1	258	1	2.259136	-0.440723	331	177.22	0.535408
GO:0048513_organ_development	CAV1	741	2	1.573164	-0.434702	332	177.92	0.535904
GO:0048513_organ_development	ADAM9	741	2	1.573164	-0.434702	332	177.92	0.535904
GO:0051234_establishment_of_localization	CAV1	1260	3	1.387755	-0.431517	333	178.66	0.536517
GO:0051234_establishment_of_localization	ADAM9	1260	3	1.387755	-0.431517	333	178.66	0.536517
GO:0051234_establishment_of_localization	MYO1E	1260	3	1.387755	-0.431517	333	178.66	0.536517
GO:0006461_protein_complex_assembly	CAV1	273	1	2.135008	-0.421105	335	180.23	0.538000
GO:0070271_protein_complex_biogenesis	CAV1	273	1	2.135008	-0.421105	335	180.23	0.538000
GO:0015031_protein_transport	ADAM9	274	1	2.127216	-0.419845	336	180.52	0.537262
GO:0048878_chemical_homeostasis	CAV1	278	1	2.096608	-0.414862	337	182.22	0.540712
GO:0048856_anatomical_structure_development	CAV1	1289	3	1.356533	-0.414686	338	182.46	0.539822
GO:0048856_anatomical_structure_development	ADAM9	1289	3	1.356533	-0.414686	338	182.46	0.539822
GO:0048856_anatomical_structure_development	ANXA2	1289	3	1.356533	-0.414686	338	182.46	0.539822
GO:0045184_establishment_of_protein_localization	ADAM9	279	1	2.089094	-0.413630	339	182.99	0.539794
GO:0019752_carboxylic_acid_metabolic_process	CAV1	286	1	2.037962	-0.405158	341	184.12	0.539941
GO:0043436_oxoacid_metabolic_process	CAV1	286	1	2.037962	-0.405158	341	184.12	0.539941
GO:0006082_organic_acid_metabolic_process	CAV1	290	1	2.009852	-0.400433	343	185.98	0.542216
GO:0051093_negative_regulation_of_developmental_process	CAV1	290	1	2.009852	-0.400433	343	185.98	0.542216
GO:0042180_cellular_ketone_metabolic_process	CAV1	291	1	2.002946	-0.399265	344	186.22	0.541337
GO:0005975_carbohydrate_metabolic_process	PKM2	292	1	1.996086	-0.398101	345	187.18	0.542551
GO:0016192_vesicle-mediated_transport	CAV1	297	1	1.962482	-0.392359	346	188.67	0.545289
GO:0051172_negative_regulation_of_nitrogen_compound_metabolic_process	CAV1	298	1	1.955896	-0.391226	347	188.98	0.544611
GO:0006508_proteolysis	ADAM9	313	1	1.862163	-0.374780	348	191.27	0.549626
GO:0007166_cell_surface_receptor_linked_signal_transduction	CAV1	828	2	1.407867	-0.373648	349	191.53	0.548797
GO:0007166_cell_surface_receptor_linked_signal_transduction	HRH1	828	2	1.407867	-0.373648	349	191.53	0.548797
GO:0016043_cellular_component_organization	ACTN1	1366	3	1.280067	-0.373076	350	191.77	0.547914
GO:0016043_cellular_component_organization	CAV1	1366	3	1.280067	-0.373076	350	191.77	0.547914
GO:0016043_cellular_component_organization	ADAM9	1366	3	1.280067	-0.373076	350	191.77	0.547914
GO:0006811_ion_transport	CAV1	317	1	1.838666	-0.370565	351	192.65	0.548860
GO:0065008_regulation_of_biological_quality	CAV1	848	2	1.374663	-0.361011	352	194.3	0.551989
GO:0065008_regulation_of_biological_quality	DCBLD2	848	2	1.374663	-0.361011	352	194.3	0.551989
GO:0030163_protein_catabolic_process	ADAM9	330	1	1.766234	-0.357325	353	194.86	0.552011
GO:0031327_negative_regulation_of_cellular_biosynthetic_process	CAV1	332	1	1.755594	-0.355348	354	195.36	0.551864
GO:0009890_negative_regulation_of_biosynthetic_process	CAV1	340	1	1.714286	-0.347594	356	196.93	0.553174
GO:0051094_positive_regulation_of_developmental_process	ADAM9	340	1	1.714286	-0.347594	356	196.93	0.553174
GO:0033554_cellular_response_to_stress	CAV1	341	1	1.709258	-0.346642	357	197.26	0.552549
GO:0006357_regulation_of_transcription_from_RNA_polymerase_II_promoter	FOSL1	351	1	1.660562	-0.337315	358	198.68	0.554972
GO:0007186_G-protein_coupled_receptor_protein_signaling_pathway	HRH1	363	1	1.605667	-0.326577	359	201.29	0.560696
GO:0031323_regulation_of_cellular_metabolic_process	CAV1	1466	3	1.192750	-0.325045	360	201.53	0.559806
GO:0031323_regulation_of_cellular_metabolic_process	ADAM9	1466	3	1.192750	-0.325045	360	201.53	0.559806
GO:0031323_regulation_of_cellular_metabolic_process	FOSL1	1466	3	1.192750	-0.325045	360	201.53	0.559806
GO:0065003_macromolecular_complex_assembly	CAV1	366	1	1.592506	-0.323967	361	202.59	0.561191
GO:0009966_regulation_of_signal_transduction	CAV1	378	1	1.541950	-0.313804	363	205.56	0.566281
GO:0051239_regulation_of_multicellular_organismal_process	CAV1	378	1	1.541950	-0.313804	363	205.56	0.566281
GO:0044255_cellular_lipid_metabolic_process	CAV1	381	1	1.529809	-0.311332	364	205.84	0.565495
GO:0032501_multicellular_organismal_process	TNFRSF12A	2082	4	1.119802	-0.303823	365	206.32	0.565260
GO:0032501_multicellular_organismal_process	CAV1	2082	4	1.119802	-0.303823	365	206.32	0.565260
GO:0032501_multicellular_organismal_process	ADAM9	2082	4	1.119802	-0.303823	365	206.32	0.565260
GO:0032501_multicellular_organismal_process	ANXA2	2082	4	1.119802	-0.303823	365	206.32	0.565260
GO:0006468_protein_amino_acid_phosphorylation	ADAM9	393	1	1.483097	-0.301700	366	206.62	0.564536
GO:0042592_homeostatic_process	CAV1	397	1	1.468154	-0.298578	367	207.59	0.565640
GO:0019222_regulation_of_metabolic_process	CAV1	1538	3	1.136913	-0.294175	368	208.11	0.565516
GO:0019222_regulation_of_metabolic_process	ADAM9	1538	3	1.136913	-0.294175	368	208.11	0.565516
GO:0019222_regulation_of_metabolic_process	FOSL1	1538	3	1.136913	-0.294175	368	208.11	0.565516
GO:0031324_negative_regulation_of_cellular_metabolic_process	CAV1	404	1	1.442716	-0.293218	369	208.44	0.564878
GO:0046907_intracellular_transport	MYO1E	420	1	1.387755	-0.281434	370	210.45	0.568784
GO:0010646_regulation_of_cell_communication	CAV1	423	1	1.377913	-0.279294	371	210.82	0.568248
GO:0043933_macromolecular_complex_subunit_organization	CAV1	424	1	1.374663	-0.278586	372	211.12	0.567527
GO:0043285_biopolymer_catabolic_process	ADAM9	426	1	1.368209	-0.277176	373	211.49	0.566997
GO:0009057_macromolecule_catabolic_process	ADAM9	439	1	1.327693	-0.268232	374	213.29	0.570294
GO:0009892_negative_regulation_of_metabolic_process	CAV1	440	1	1.324675	-0.267560	375	213.63	0.569680
GO:0051171_regulation_of_nitrogen_compound_metabolic_process	CAV1	1055	2	1.104942	-0.254171	376	216.37	0.575452
GO:0051171_regulation_of_nitrogen_compound_metabolic_process	FOSL1	1055	2	1.104942	-0.254171	376	216.37	0.575452
GO:0006629_lipid_metabolic_process	CAV1	468	1	1.245421	-0.249578	377	217.38	0.576605
GO:0042981_regulation_of_apoptosis	ACTN1	471	1	1.237489	-0.247743	378	218.72	0.578624
GO:0051716_cellular_response_to_stimulus	CAV1	474	1	1.229656	-0.245926	379	219.29	0.578602
GO:0043067_regulation_of_programmed_cell_death	ACTN1	476	1	1.224490	-0.244724	380	220.02	0.579000
GO:0010941_regulation_of_cell_death	ACTN1	478	1	1.219366	-0.243529	381	220.73	0.579344
GO:0006366_transcription_from_RNA_polymerase_II_promoter	FOSL1	506	1	1.151892	-0.227537	382	223.11	0.584058
GO:0031326_regulation_of_cellular_biosynthetic_process	CAV1	1125	2	1.036190	-0.225991	383	223.42	0.583342
GO:0031326_regulation_of_cellular_biosynthetic_process	FOSL1	1125	2	1.036190	-0.225991	383	223.42	0.583342
GO:0009889_regulation_of_biosynthetic_process	CAV1	1135	2	1.027061	-0.222232	384	223.72	0.582604
GO:0009889_regulation_of_biosynthetic_process	FOSL1	1135	2	1.027061	-0.222232	384	223.72	0.582604
GO:0006915_apoptosis	ACTN1	565	1	1.031606	-0.197844	385	227.04	0.589714
GO:0080090_regulation_of_primary_metabolic_process	CAV1	1311	2	0.889179	-0.165374	386	233.05	0.603756
GO:0080090_regulation_of_primary_metabolic_process	FOSL1	1311	2	0.889179	-0.165374	386	233.05	0.603756
GO:0003008_system_process	CAV1	710	1	0.820926	-0.142243	387	237.04	0.612506
GO:0002376_immune_system_process	ADAM9	718	1	0.811779	-0.139735	388	237.75	0.612758
GO:0006355_regulation_of_transcription__DNA-dependent	FOSL1	723	1	0.806165	-0.138193	389	238.16	0.612237
GO:0043687_post-translational_protein_modification	ADAM9	728	1	0.800628	-0.136669	390	238.53	0.611615
GO:0051252_regulation_of_RNA_metabolic_process	FOSL1	746	1	0.781310	-0.131336	391	239.51	0.612558
GO:0006996_organelle_organization	CAV1	764	1	0.762902	-0.126231	392	240.68	0.613980
GO:0006351_transcription__DNA-dependent	FOSL1	884	1	0.659341	-0.097215	393	244.37	0.621807
GO:0032774_RNA_biosynthetic_process	FOSL1	887	1	0.657111	-0.096587	394	244.95	0.621701
GO:0045449_regulation_of_transcription	FOSL1	900	1	0.647619	-0.093917	395	245.35	0.621139
GO:0006464_protein_modification_process	ADAM9	922	1	0.632166	-0.089574	396	246.01	0.621237
GO:0043412_biopolymer_modification	ADAM9	960	1	0.607143	-0.082557	397	247.3	0.622922
GO:0019219_regulation_of_nucleobase__nucleoside__nucleotide_and_nucleic_acid_metabolic_process	FOSL1	1041	1	0.559901	-0.069427	398	249.2	0.626131
GO:0010556_regulation_of_macromolecule_biosynthetic_process	FOSL1	1055	1	0.552471	-0.067384	399	249.88	0.626266
GO:0010468_regulation_of_gene_expression	FOSL1	1067	1	0.546258	-0.065681	400	250.44	0.626100
GO:0006350_transcription	FOSL1	1069	1	0.545236	-0.065401	401	250.81	0.625461
GO:0044249_cellular_biosynthetic_process	CAV1	1951	2	0.597496	-0.054304	402	252.37	0.627786
GO:0044249_cellular_biosynthetic_process	FOSL1	1951	2	0.597496	-0.054304	402	252.37	0.627786
GO:0009058_biosynthetic_process	CAV1	1988	2	0.586375	-0.050758	403	252.55	0.626675
GO:0009058_biosynthetic_process	FOSL1	1988	2	0.586375	-0.050758	403	252.55	0.626675
GO:0016070_RNA_metabolic_process	FOSL1	1230	1	0.473868	-0.046400	404	253.08	0.626436
GO:0006807_nitrogen_compound_metabolic_process	CAV1	2053	2	0.567810	-0.045033	405	253.55	0.626049
GO:0006807_nitrogen_compound_metabolic_process	FOSL1	2053	2	0.567810	-0.045033	405	253.55	0.626049
GO:0060255_regulation_of_macromolecule_metabolic_process	FOSL1	1328	1	0.438898	-0.037629	406	255.25	0.628695
GO:0044267_cellular_protein_metabolic_process	ADAM9	1382	1	0.421749	-0.033512	407	256.26	0.629631
GO:0034961_cellular_biopolymer_biosynthetic_process	FOSL1	1448	1	0.402526	-0.029071	408	256.74	0.629265
GO:0043284_biopolymer_biosynthetic_process	FOSL1	1458	1	0.399765	-0.028450	409	256.97	0.628289
GO:0044238_primary_metabolic_process	CAV1	3719	4	0.626897	-0.025908	410	257.45	0.627927
GO:0044238_primary_metabolic_process	ADAM9	3719	4	0.626897	-0.025908	410	257.45	0.627927
GO:0044238_primary_metabolic_process	FOSL1	3719	4	0.626897	-0.025908	410	257.45	0.627927
GO:0044238_primary_metabolic_process	PKM2	3719	4	0.626897	-0.025908	410	257.45	0.627927
GO:0044237_cellular_metabolic_process	CAV1	3753	4	0.621217	-0.024294	411	257.6	0.626764
GO:0044237_cellular_metabolic_process	ADAM9	3753	4	0.621217	-0.024294	411	257.6	0.626764
GO:0044237_cellular_metabolic_process	FOSL1	3753	4	0.621217	-0.024294	411	257.6	0.626764
GO:0044237_cellular_metabolic_process	PKM2	3753	4	0.621217	-0.024294	411	257.6	0.626764
GO:0019538_protein_metabolic_process	ADAM9	1569	1	0.371483	-0.022357	412	258.34	0.627039
GO:0034645_cellular_macromolecule_biosynthetic_process	FOSL1	1600	1	0.364286	-0.020893	413	258.54	0.626005
GO:0009059_macromolecule_biosynthetic_process	FOSL1	1626	1	0.358461	-0.019736	414	258.74	0.624976
GO:0010467_gene_expression	FOSL1	1663	1	0.350485	-0.018194	415	258.93	0.623928
GO:0006139_nucleobase__nucleoside__nucleotide_and_nucleic_acid_metabolic_process	FOSL1	1845	1	0.315912	-0.012133	416	259.32	0.623365
GO:0008152_metabolic_process	CAV1	4111	4	0.567120	-0.011788	417	259.39	0.622038
GO:0008152_metabolic_process	ADAM9	4111	4	0.567120	-0.011788	417	259.39	0.622038
GO:0008152_metabolic_process	FOSL1	4111	4	0.567120	-0.011788	417	259.39	0.622038
GO:0008152_metabolic_process	PKM2	4111	4	0.567120	-0.011788	417	259.39	0.622038
GO:0034960_cellular_biopolymer_metabolic_process	ADAM9	2820	2	0.413374	-0.009702	418	259.73	0.621364
GO:0034960_cellular_biopolymer_metabolic_process	FOSL1	2820	2	0.413374	-0.009702	418	259.73	0.621364
GO:0044260_cellular_macromolecule_metabolic_process	ADAM9	2883	2	0.404341	-0.008453	419	259.99	0.620501
GO:0044260_cellular_macromolecule_metabolic_process	FOSL1	2883	2	0.404341	-0.008453	419	259.99	0.620501
GO:0043283_biopolymer_metabolic_process	ADAM9	3027	2	0.385105	-0.006122	420	260.42	0.620048
GO:0043283_biopolymer_metabolic_process	FOSL1	3027	2	0.385105	-0.006122	420	260.42	0.620048
GO:0043170_macromolecule_metabolic_process	ADAM9	3103	2	0.375673	-0.005141	421	260.47	0.618694
GO:0043170_macromolecule_metabolic_process	FOSL1	3103	2	0.375673	-0.005141	421	260.47	0.618694
GO:0008150_biological_process	PKM2	8160	14	1.000000	0.000000	474	327.95	0.691878
GO:0008150_biological_process	FOSL1	8160	14	1.000000	0.000000	474	327.95	0.691878
GO:0008150_biological_process	CD151	8160	14	1.000000	0.000000	474	327.95	0.691878
GO:0008150_biological_process	ANXA2	8160	14	1.000000	0.000000	474	327.95	0.691878
GO:0008150_biological_process	ARHGAP29	8160	14	1.000000	0.000000	474	327.95	0.691878
GO:0008150_biological_process	MYO1E	8160	14	1.000000	0.000000	474	327.95	0.691878
GO:0008150_biological_process	ACTN1	8160	14	1.000000	0.000000	474	327.95	0.691878
GO:0008150_biological_process	TNFRSF12A	8160	14	1.000000	0.000000	474	327.95	0.691878
GO:0008150_biological_process	CAV1	8160	14	1.000000	0.000000	474	327.95	0.691878
GO:0008150_biological_process	DCBLD2	8160	14	1.000000	0.000000	474	327.95	0.691878
GO:0008150_biological_process	ADAM9	8160	14	1.000000	0.000000	474	327.95	0.691878
GO:0008150_biological_process	RRAS	8160	14	1.000000	0.000000	474	327.95	0.691878
GO:0008150_biological_process	S100A10	8160	14	1.000000	0.000000	474	327.95	0.691878
GO:0008150_biological_process	HRH1	8160	14	1.000000	0.000000	474	327.95	0.691878
