# Supplementary material for: Concordance of Gene Expression and Functional Correlation Patterns across the NCI-60 Cell Lines and the Cancer Genome Atlas Glioblastoma Samples
Source: PLoS One. 2012 Jul 26;7(7):e40062. doi: 10.1371/journal.pone.0040062 (PMC3406063; doi:10.1371/journal.pone.0040062)
Supplement: Download S1 — Zip archive of HTGM results. (ZIP) [file pone.0040062.s007.zip › work2026406846/Generated_Total2026406846.dir/generic.BP.NCI60.0.6.ANXA2.express.genes.correlation.complete.Thu.May.19.17.26.28.2011.htgm.txt.dir/generic.BP.NCI60.0.6.ANXA2.express.genes.correlation.complete.Thu.May.19.17.26.28.2011.htgm.txt.change.gce.xls]

=HYPERLINK("http://discover.nci.nih.gov/gominer/hi-thruput-defs.jsp#GO"	HYPERLINKED GO CATEGORY) =HYPERLINK("http://discover.nci.nih.gov/gominer/hi-thruput-defs.jsp#GENE"	HYPERLINKED GENE NAME) =HYPERLINK("http://discover.nci.nih.gov/gominer/hi-thruput-defs.jsp#Total"	TOTAL GENES) =HYPERLINK("http://discover.nci.nih.gov/gominer/hi-thruput-defs.jsp#CHANGED"	CHANGED GENES) =HYPERLINK("http://discover.nci.nih.gov/gominer/hi-thruput-defs.jsp#ENRICH"	ENRICHMENT) =HYPERLINK("http://discover.nci.nih.gov/gominer/hi-thruput-defs.jsp#LOG10"	LOG10(p)) =HYPERLINK("http://discover.nci.nih.gov/gominer/hi-thruput-defs.jsp#NUMB"	CUMULATIVE NUMBER OF CATEGORIES) =HYPERLINK("http://discover.nci.nih.gov/gominer/hi-thruput-defs.jsp#RM"	CUMULATIVE RANDOMS MEAN) =HYPERLINK("http://discover.nci.nih.gov/gominer/hi-thruput-defs.jsp#FDR"	FALSE DISCOVERY RATE)
=HYPERLINK("http://www.godatabase.org/cgi-bin/go.cgi?query=GO:0051592&auto_wild_cards=yes&view=query&action=query&search_constraint=terms"	GO:0051592_response_to_calcium_ion) =HYPERLINK("http://www.ncbi.nih.gov/gquery/gquery.fcgi?term=CAV1"	CAV1) 30 2 38.857143 -2.936692 1 0.71 0.710000
=HYPERLINK("http://www.godatabase.org/cgi-bin/go.cgi?query=GO:0051592&auto_wild_cards=yes&view=query&action=query&search_constraint=terms"	GO:0051592_response_to_calcium_ion) =HYPERLINK("http://www.ncbi.nih.gov/gquery/gquery.fcgi?term=ADAM9"	ADAM9) 30 2 38.857143 -2.936692 1 0.71 0.710000
=HYPERLINK("http://www.godatabase.org/cgi-bin/go.cgi?query=GO:0030857&auto_wild_cards=yes&view=query&action=query&search_constraint=terms"	GO:0030857_negative_regulation_of_epithelial_cell_differentiation) =HYPERLINK("http://www.ncbi.nih.gov/gquery/gquery.fcgi?term=CAV1"	CAV1) 1 1
=HYPERLINK("http://www.godatabase.org/cgi-bin/go.cgi?query=GO:0033484&auto_wild_cards=yes&view=query&action=query&search_constraint=terms"	GO:0033484_nitric_oxide_homeostasis) =HYPERLINK("http://www.ncbi.nih.gov/gquery/gquery.fcgi?term=CAV1"	CAV1) 1 1
=HYPERLINK("http://www.godatabase.org/cgi-bin/go.cgi?query=GO:0034238&auto_wild_cards=yes&view=query&action=query&search_constraint=terms"	GO:0034238_macrophage_fusion) =HYPERLINK("http://www.ncbi.nih.gov/gquery/gquery.fcgi?term=ADAM9"	ADAM9) 1 1
=HYPERLINK("http://www.godatabase.org/cgi-bin/go.cgi?query=GO:0034239&auto_wild_cards=yes&view=query&action=query&search_constraint=terms"	GO:0034239_regulation_of_macrophage_fusion) =HYPERLINK("http://www.ncbi.nih.gov/gquery/gquery.fcgi?term=ADAM9"	ADAM9) 1 1
=HYPERLINK("http://www.godatabase.org/cgi-bin/go.cgi?query=GO:0034241&auto_wild_cards=yes&view=query&action=query&search_constraint=terms"	GO:0034241_positive_regulation_of_macrophage_fusion) =HYPERLINK("http://www.ncbi.nih.gov/gquery/gquery.fcgi?term=ADAM9"	ADAM9) 1 1
=HYPERLINK("http://www.godatabase.org/cgi-bin/go.cgi?query=GO:0045907&auto_wild_cards=yes&view=query&action=query&search_constraint=terms"	GO:0045907_positive_regulation_of_vasoconstriction) =HYPERLINK("http://www.ncbi.nih.gov/gquery/gquery.fcgi?term=CAV1"	CAV1) 1 1
=HYPERLINK("http://www.godatabase.org/cgi-bin/go.cgi?query=GO:0060142&auto_wild_cards=yes&view=query&action=query&search_constraint=terms"	GO:0060142_regulation_of_syncytium_formation_by_plasma_membrane_fusion) =HYPERLINK("http://www.ncbi.nih.gov/gquery/gquery.fcgi?term=ADAM9"	ADAM9) 1 1
=HYPERLINK("http://www.godatabase.org/cgi-bin/go.cgi?query=GO:0060143&auto_wild_cards=yes&view=query&action=query&search_constraint=terms"	GO:0060143_positive_regulation_of_syncytium_formation_by_plasma_membrane_fusion) =HYPERLINK("http://www.ncbi.nih.gov/gquery/gquery.fcgi?term=ADAM9"	ADAM9) 1 1
=HYPERLINK("http://www.godatabase.org/cgi-bin/go.cgi?query=GO:0007242&auto_wild_cards=yes&view=query&action=query&search_constraint=terms"	GO:0007242_intracellular_signaling_cascade) =HYPERLINK("http://www.ncbi.nih.gov/gquery/gquery.fcgi?term=DCBLD2"	DCBLD2) 853 6 4.099816 -2.735353 2 1.08 0.540000
=HYPERLINK("http://www.godatabase.org/cgi-bin/go.cgi?query=GO:0007242&auto_wild_cards=yes&view=query&action=query&search_constraint=terms"	GO:0007242_intracellular_signaling_cascade) =HYPERLINK("http://www.ncbi.nih.gov/gquery/gquery.fcgi?term=CAV1"	CAV1) 853 6 4.099816 -2.735353 2 1.08 0.540000
=HYPERLINK("http://www.godatabase.org/cgi-bin/go.cgi?query=GO:0007242&auto_wild_cards=yes&view=query&action=query&search_constraint=terms"	GO:0007242_intracellular_signaling_cascade) =HYPERLINK("http://www.ncbi.nih.gov/gquery/gquery.fcgi?term=ADAM9"	ADAM9) 853 6 4.099816 -2.735353 2 1.08 0.540000
=HYPERLINK("http://www.godatabase.org/cgi-bin/go.cgi?query=GO:0007242&auto_wild_cards=yes&view=query&action=query&search_constraint=terms"	GO:0007242_intracellular_signaling_cascade) =HYPERLINK("http://www.ncbi.nih.gov/gquery/gquery.fcgi?term=RRAS"	RRAS) 853 6 4.099816 -2.735353 2 1.08 0.540000
=HYPERLINK("http://www.godatabase.org/cgi-bin/go.cgi?query=GO:0007242&auto_wild_cards=yes&view=query&action=query&search_constraint=terms"	GO:0007242_intracellular_signaling_cascade) =HYPERLINK("http://www.ncbi.nih.gov/gquery/gquery.fcgi?term=ARHGAP29"	ARHGAP29) 853 6 4.099816 -2.735353 2 1.08 0.540000
=HYPERLINK("http://www.godatabase.org/cgi-bin/go.cgi?query=GO:0007242&auto_wild_cards=yes&view=query&action=query&search_constraint=terms"	GO:0007242_intracellular_signaling_cascade) =HYPERLINK("http://www.ncbi.nih.gov/gquery/gquery.fcgi?term=HRH1"	HRH1) 853 6 4.099816 -2.735353 2 1.08 0.540000
=HYPERLINK("http://www.godatabase.org/cgi-bin/go.cgi?query=GO:0010038&auto_wild_cards=yes&view=query&action=query&search_constraint=terms"	GO:0010038_response_to_metal_ion) =HYPERLINK("http://www.ncbi.nih.gov/gquery/gquery.fcgi?term=CAV1"	CAV1) 46 2 25.341615 -2.567051 3 1.6 0.533333
=HYPERLINK("http://www.godatabase.org/cgi-bin/go.cgi?query=GO:0010038&auto_wild_cards=yes&view=query&action=query&search_constraint=terms"	GO:0010038_response_to_metal_ion) =HYPERLINK("http://www.ncbi.nih.gov/gquery/gquery.fcgi?term=ADAM9"	ADAM9) 46 2 25.341615 -2.567051 3 1.6 0.533333
=HYPERLINK("http://www.godatabase.org/cgi-bin/go.cgi?query=GO:0010035&auto_wild_cards=yes&view=query&action=query&search_constraint=terms"	GO:0010035_response_to_inorganic_substance) =HYPERLINK("http://www.ncbi.nih.gov/gquery/gquery.fcgi?term=CAV1"	CAV1) 47 2 24.802432 -2.548591 4 1.65 0.412500
=HYPERLINK("http://www.godatabase.org/cgi-bin/go.cgi?query=GO:0010035&auto_wild_cards=yes&view=query&action=query&search_constraint=terms"	GO:0010035_response_to_inorganic_substance) =HYPERLINK("http://www.ncbi.nih.gov/gquery/gquery.fcgi?term=ADAM9"	ADAM9) 47 2 24.802432 -2.548591 4 1.65 0.412500
=HYPERLINK("http://www.godatabase.org/cgi-bin/go.cgi?query=GO:0010042&auto_wild_cards=yes&view=query&action=query&search_constraint=terms"	GO:0010042_response_to_manganese_ion) =HYPERLINK("http://www.ncbi.nih.gov/gquery/gquery.fcgi?term=ADAM9"	ADAM9) 2 1
=HYPERLINK("http://www.godatabase.org/cgi-bin/go.cgi?query=GO:0033630&auto_wild_cards=yes&view=query&action=query&search_constraint=terms"	GO:0033630_positive_regulation_of_cell_adhesion_mediated_by_integrin) =HYPERLINK("http://www.ncbi.nih.gov/gquery/gquery.fcgi?term=ADAM9"	ADAM9) 2 1
=HYPERLINK("http://www.godatabase.org/cgi-bin/go.cgi?query=GO:0045019&auto_wild_cards=yes&view=query&action=query&search_constraint=terms"	GO:0045019_negative_regulation_of_nitric_oxide_biosynthetic_process) =HYPERLINK("http://www.ncbi.nih.gov/gquery/gquery.fcgi?term=CAV1"	CAV1) 2 1
=HYPERLINK("http://www.godatabase.org/cgi-bin/go.cgi?query=GO:0045908&auto_wild_cards=yes&view=query&action=query&search_constraint=terms"	GO:0045908_negative_regulation_of_vasodilation) =HYPERLINK("http://www.ncbi.nih.gov/gquery/gquery.fcgi?term=CAV1"	CAV1) 2 1
=HYPERLINK("http://www.godatabase.org/cgi-bin/go.cgi?query=GO:0051088&auto_wild_cards=yes&view=query&action=query&search_constraint=terms"	GO:0051088_PMA-inducible_membrane_protein_ectodomain_proteolysis) =HYPERLINK("http://www.ncbi.nih.gov/gquery/gquery.fcgi?term=ADAM9"	ADAM9) 2 1
=HYPERLINK("http://www.godatabase.org/cgi-bin/go.cgi?query=GO:0051547&auto_wild_cards=yes&view=query&action=query&search_constraint=terms"	GO:0051547_regulation_of_keratinocyte_migration) =HYPERLINK("http://www.ncbi.nih.gov/gquery/gquery.fcgi?term=ADAM9"	ADAM9) 2 1
=HYPERLINK("http://www.godatabase.org/cgi-bin/go.cgi?query=GO:0051549&auto_wild_cards=yes&view=query&action=query&search_constraint=terms"	GO:0051549_positive_regulation_of_keratinocyte_migration) =HYPERLINK("http://www.ncbi.nih.gov/gquery/gquery.fcgi?term=ADAM9"	ADAM9) 2 1
=HYPERLINK("http://www.godatabase.org/cgi-bin/go.cgi?query=GO:0060056&auto_wild_cards=yes&view=query&action=query&search_constraint=terms"	GO:0060056_mammary_gland_involution) =HYPERLINK("http://www.ncbi.nih.gov/gquery/gquery.fcgi?term=CAV1"	CAV1) 2 1
=HYPERLINK("http://www.godatabase.org/cgi-bin/go.cgi?query=GO:0060443&auto_wild_cards=yes&view=query&action=query&search_constraint=terms"	GO:0060443_mammary_gland_morphogenesis) =HYPERLINK("http://www.ncbi.nih.gov/gquery/gquery.fcgi?term=CAV1"	CAV1) 2 1
=HYPERLINK("http://www.godatabase.org/cgi-bin/go.cgi?query=GO:0007160&auto_wild_cards=yes&view=query&action=query&search_constraint=terms"	GO:0007160_cell-matrix_adhesion) =HYPERLINK("http://www.ncbi.nih.gov/gquery/gquery.fcgi?term=ACTN1"	ACTN1) 58 2 20.098522 -2.368823 5 2.08 0.416000
=HYPERLINK("http://www.godatabase.org/cgi-bin/go.cgi?query=GO:0007160&auto_wild_cards=yes&view=query&action=query&search_constraint=terms"	GO:0007160_cell-matrix_adhesion) =HYPERLINK("http://www.ncbi.nih.gov/gquery/gquery.fcgi?term=ADAM9"	ADAM9) 58 2 20.098522 -2.368823 5 2.08 0.416000
=HYPERLINK("http://www.godatabase.org/cgi-bin/go.cgi?query=GO:0030856&auto_wild_cards=yes&view=query&action=query&search_constraint=terms"	GO:0030856_regulation_of_epithelial_cell_differentiation) =HYPERLINK("http://www.ncbi.nih.gov/gquery/gquery.fcgi?term=CAV1"	CAV1) 3 1
=HYPERLINK("http://www.godatabase.org/cgi-bin/go.cgi?query=GO:0048552&auto_wild_cards=yes&view=query&action=query&search_constraint=terms"	GO:0048552_regulation_of_metalloenzyme_activity) =HYPERLINK("http://www.ncbi.nih.gov/gquery/gquery.fcgi?term=CAV1"	CAV1) 3 1
=HYPERLINK("http://www.godatabase.org/cgi-bin/go.cgi?query=GO:0048554&auto_wild_cards=yes&view=query&action=query&search_constraint=terms"	GO:0048554_positive_regulation_of_metalloenzyme_activity) =HYPERLINK("http://www.ncbi.nih.gov/gquery/gquery.fcgi?term=CAV1"	CAV1) 3 1
=HYPERLINK("http://www.godatabase.org/cgi-bin/go.cgi?query=GO:0051546&auto_wild_cards=yes&view=query&action=query&search_constraint=terms"	GO:0051546_keratinocyte_migration) =HYPERLINK("http://www.ncbi.nih.gov/gquery/gquery.fcgi?term=ADAM9"	ADAM9) 3 1
=HYPERLINK("http://www.godatabase.org/cgi-bin/go.cgi?query=GO:0031589&auto_wild_cards=yes&view=query&action=query&search_constraint=terms"	GO:0031589_cell-substrate_adhesion) =HYPERLINK("http://www.ncbi.nih.gov/gquery/gquery.fcgi?term=ACTN1"	ACTN1) 66 2 17.662338 -2.259071 6 2.58 0.430000
=HYPERLINK("http://www.godatabase.org/cgi-bin/go.cgi?query=GO:0031589&auto_wild_cards=yes&view=query&action=query&search_constraint=terms"	GO:0031589_cell-substrate_adhesion) =HYPERLINK("http://www.ncbi.nih.gov/gquery/gquery.fcgi?term=ADAM9"	ADAM9) 66 2 17.662338 -2.259071 6 2.58 0.430000
=HYPERLINK("http://www.godatabase.org/cgi-bin/go.cgi?query=GO:0009605&auto_wild_cards=yes&view=query&action=query&search_constraint=terms"	GO:0009605_response_to_external_stimulus) =HYPERLINK("http://www.ncbi.nih.gov/gquery/gquery.fcgi?term=DCBLD2"	DCBLD2) 464 4 5.024631 -2.184302 7 2.96 0.422857
=HYPERLINK("http://www.godatabase.org/cgi-bin/go.cgi?query=GO:0009605&auto_wild_cards=yes&view=query&action=query&search_constraint=terms"	GO:0009605_response_to_external_stimulus) =HYPERLINK("http://www.ncbi.nih.gov/gquery/gquery.fcgi?term=CAV1"	CAV1) 464 4 5.024631 -2.184302 7 2.96 0.422857
=HYPERLINK("http://www.godatabase.org/cgi-bin/go.cgi?query=GO:0009605&auto_wild_cards=yes&view=query&action=query&search_constraint=terms"	GO:0009605_response_to_external_stimulus) =HYPERLINK("http://www.ncbi.nih.gov/gquery/gquery.fcgi?term=FOSL1"	FOSL1) 464 4 5.024631 -2.184302 7 2.96 0.422857
=HYPERLINK("http://www.godatabase.org/cgi-bin/go.cgi?query=GO:0009605&auto_wild_cards=yes&view=query&action=query&search_constraint=terms"	GO:0009605_response_to_external_stimulus) =HYPERLINK("http://www.ncbi.nih.gov/gquery/gquery.fcgi?term=HRH1"	HRH1) 464 4 5.024631 -2.184302 7 2.96 0.422857
=HYPERLINK("http://www.godatabase.org/cgi-bin/go.cgi?query=GO:0033628&auto_wild_cards=yes&view=query&action=query&search_constraint=terms"	GO:0033628_regulation_of_cell_adhesion_mediated_by_integrin) =HYPERLINK("http://www.ncbi.nih.gov/gquery/gquery.fcgi?term=ADAM9"	ADAM9) 4 1
=HYPERLINK("http://www.godatabase.org/cgi-bin/go.cgi?query=GO:0033631&auto_wild_cards=yes&view=query&action=query&search_constraint=terms"	GO:0033631_cell-cell_adhesion_mediated_by_integrin) =HYPERLINK("http://www.ncbi.nih.gov/gquery/gquery.fcgi?term=ADAM9"	ADAM9) 4 1
=HYPERLINK("http://www.godatabase.org/cgi-bin/go.cgi?query=GO:0000768&auto_wild_cards=yes&view=query&action=query&search_constraint=terms"	GO:0000768_syncytium_formation_by_plasma_membrane_fusion) =HYPERLINK("http://www.ncbi.nih.gov/gquery/gquery.fcgi?term=ADAM9"	ADAM9) 5 1 116.571429 -2.067976 10 6.66 0.666000
=HYPERLINK("http://www.godatabase.org/cgi-bin/go.cgi?query=GO:0032570&auto_wild_cards=yes&view=query&action=query&search_constraint=terms"	GO:0032570_response_to_progesterone_stimulus) =HYPERLINK("http://www.ncbi.nih.gov/gquery/gquery.fcgi?term=CAV1"	CAV1) 5 1 116.571429 -2.067976 10 6.66 0.666000
=HYPERLINK("http://www.godatabase.org/cgi-bin/go.cgi?query=GO:0042117&auto_wild_cards=yes&view=query&action=query&search_constraint=terms"	GO:0042117_monocyte_activation) =HYPERLINK("http://www.ncbi.nih.gov/gquery/gquery.fcgi?term=ADAM9"	ADAM9) 5 1 116.571429 -2.067976 10 6.66 0.666000
=HYPERLINK("http://www.godatabase.org/cgi-bin/go.cgi?query=GO:0006949&auto_wild_cards=yes&view=query&action=query&search_constraint=terms"	GO:0006949_syncytium_formation) =HYPERLINK("http://www.ncbi.nih.gov/gquery/gquery.fcgi?term=ADAM9"	ADAM9) 6 1 97.142857 -1.989141 14 9.45 0.675000
=HYPERLINK("http://www.godatabase.org/cgi-bin/go.cgi?query=GO:0033483&auto_wild_cards=yes&view=query&action=query&search_constraint=terms"	GO:0033483_gas_homeostasis) =HYPERLINK("http://www.ncbi.nih.gov/gquery/gquery.fcgi?term=CAV1"	CAV1) 6 1 97.142857 -1.989141 14 9.45 0.675000
=HYPERLINK("http://www.godatabase.org/cgi-bin/go.cgi?query=GO:0033627&auto_wild_cards=yes&view=query&action=query&search_constraint=terms"	GO:0033627_cell_adhesion_mediated_by_integrin) =HYPERLINK("http://www.ncbi.nih.gov/gquery/gquery.fcgi?term=ADAM9"	ADAM9) 6 1 97.142857 -1.989141 14 9.45 0.675000
=HYPERLINK("http://www.godatabase.org/cgi-bin/go.cgi?query=GO:0046426&auto_wild_cards=yes&view=query&action=query&search_constraint=terms"	GO:0046426_negative_regulation_of_JAK-STAT_cascade) =HYPERLINK("http://www.ncbi.nih.gov/gquery/gquery.fcgi?term=CAV1"	CAV1) 6 1 97.142857 -1.989141 14 9.45 0.675000
=HYPERLINK("http://www.godatabase.org/cgi-bin/go.cgi?query=GO:0009611&auto_wild_cards=yes&view=query&action=query&search_constraint=terms"	GO:0009611_response_to_wounding) =HYPERLINK("http://www.ncbi.nih.gov/gquery/gquery.fcgi?term=DCBLD2"	DCBLD2) 279 3 6.267281 -1.963438 15 9.69 0.646000
=HYPERLINK("http://www.godatabase.org/cgi-bin/go.cgi?query=GO:0009611&auto_wild_cards=yes&view=query&action=query&search_constraint=terms"	GO:0009611_response_to_wounding) =HYPERLINK("http://www.ncbi.nih.gov/gquery/gquery.fcgi?term=CAV1"	CAV1) 279 3 6.267281 -1.963438 15 9.69 0.646000
=HYPERLINK("http://www.godatabase.org/cgi-bin/go.cgi?query=GO:0009611&auto_wild_cards=yes&view=query&action=query&search_constraint=terms"	GO:0009611_response_to_wounding) =HYPERLINK("http://www.ncbi.nih.gov/gquery/gquery.fcgi?term=HRH1"	HRH1) 279 3 6.267281 -1.963438 15 9.69 0.646000
=HYPERLINK("http://www.godatabase.org/cgi-bin/go.cgi?query=GO:0042060&auto_wild_cards=yes&view=query&action=query&search_constraint=terms"	GO:0042060_wound_healing) =HYPERLINK("http://www.ncbi.nih.gov/gquery/gquery.fcgi?term=DCBLD2"	DCBLD2) 98 2 11.895044 -1.927129 17 10.0 0.588235
=HYPERLINK("http://www.godatabase.org/cgi-bin/go.cgi?query=GO:0042060&auto_wild_cards=yes&view=query&action=query&search_constraint=terms"	GO:0042060_wound_healing) =HYPERLINK("http://www.ncbi.nih.gov/gquery/gquery.fcgi?term=CAV1"	CAV1) 98 2 11.895044 -1.927129 17 10.0 0.588235
=HYPERLINK("http://www.godatabase.org/cgi-bin/go.cgi?query=GO:0051270&auto_wild_cards=yes&view=query&action=query&search_constraint=terms"	GO:0051270_regulation_of_cell_motion) =HYPERLINK("http://www.ncbi.nih.gov/gquery/gquery.fcgi?term=ACTN1"	ACTN1) 98 2 11.895044 -1.927129 17 10.0 0.588235
=HYPERLINK("http://www.godatabase.org/cgi-bin/go.cgi?query=GO:0051270&auto_wild_cards=yes&view=query&action=query&search_constraint=terms"	GO:0051270_regulation_of_cell_motion) =HYPERLINK("http://www.ncbi.nih.gov/gquery/gquery.fcgi?term=ADAM9"	ADAM9) 98 2 11.895044 -1.927129 17 10.0 0.588235
=HYPERLINK("http://www.godatabase.org/cgi-bin/go.cgi?query=GO:0000186&auto_wild_cards=yes&view=query&action=query&search_constraint=terms"	GO:0000186_activation_of_MAPKK_activity) =HYPERLINK("http://www.ncbi.nih.gov/gquery/gquery.fcgi?term=ADAM9"	ADAM9) 7 1 83.265306 -1.922540 19 12.52 0.658947
=HYPERLINK("http://www.godatabase.org/cgi-bin/go.cgi?query=GO:0022612&auto_wild_cards=yes&view=query&action=query&search_constraint=terms"	GO:0022612_gland_morphogenesis) =HYPERLINK("http://www.ncbi.nih.gov/gquery/gquery.fcgi?term=CAV1"	CAV1) 7 1 83.265306 -1.922540 19 12.52 0.658947
=HYPERLINK("http://www.godatabase.org/cgi-bin/go.cgi?query=GO:0022603&auto_wild_cards=yes&view=query&action=query&search_constraint=terms"	GO:0022603_regulation_of_anatomical_structure_morphogenesis) =HYPERLINK("http://www.ncbi.nih.gov/gquery/gquery.fcgi?term=CAV1"	CAV1) 100 2 11.657143 -1.910341 20 12.65 0.632500
=HYPERLINK("http://www.godatabase.org/cgi-bin/go.cgi?query=GO:0022603&auto_wild_cards=yes&view=query&action=query&search_constraint=terms"	GO:0022603_regulation_of_anatomical_structure_morphogenesis) =HYPERLINK("http://www.ncbi.nih.gov/gquery/gquery.fcgi?term=ADAM9"	ADAM9) 100 2 11.657143 -1.910341 20 12.65 0.632500
=HYPERLINK("http://www.godatabase.org/cgi-bin/go.cgi?query=GO:0019229&auto_wild_cards=yes&view=query&action=query&search_constraint=terms"	GO:0019229_regulation_of_vasoconstriction) =HYPERLINK("http://www.ncbi.nih.gov/gquery/gquery.fcgi?term=CAV1"	CAV1) 8 1 72.857143 -1.864894 22 15.27 0.694091
=HYPERLINK("http://www.godatabase.org/cgi-bin/go.cgi?query=GO:0043409&auto_wild_cards=yes&view=query&action=query&search_constraint=terms"	GO:0043409_negative_regulation_of_MAPKKK_cascade) =HYPERLINK("http://www.ncbi.nih.gov/gquery/gquery.fcgi?term=CAV1"	CAV1) 8 1 72.857143 -1.864894 22 15.27 0.694091
=HYPERLINK("http://www.godatabase.org/cgi-bin/go.cgi?query=GO:0006928&auto_wild_cards=yes&view=query&action=query&search_constraint=terms"	GO:0006928_cell_motion) =HYPERLINK("http://www.ncbi.nih.gov/gquery/gquery.fcgi?term=ACTN1"	ACTN1) 308 3 5.677180 -1.846998 24 15.42 0.642500
=HYPERLINK("http://www.godatabase.org/cgi-bin/go.cgi?query=GO:0006928&auto_wild_cards=yes&view=query&action=query&search_constraint=terms"	GO:0006928_cell_motion) =HYPERLINK("http://www.ncbi.nih.gov/gquery/gquery.fcgi?term=TNFRSF12A"	TNFRSF12A) 308 3 5.677180 -1.846998 24 15.42 0.642500
=HYPERLINK("http://www.godatabase.org/cgi-bin/go.cgi?query=GO:0006928&auto_wild_cards=yes&view=query&action=query&search_constraint=terms"	GO:0006928_cell_motion) =HYPERLINK("http://www.ncbi.nih.gov/gquery/gquery.fcgi?term=ADAM9"	ADAM9) 308 3 5.677180 -1.846998 24 15.42 0.642500
=HYPERLINK("http://www.godatabase.org/cgi-bin/go.cgi?query=GO:0051674&auto_wild_cards=yes&view=query&action=query&search_constraint=terms"	GO:0051674_localization_of_cell) =HYPERLINK("http://www.ncbi.nih.gov/gquery/gquery.fcgi?term=ACTN1"	ACTN1) 308 3 5.677180 -1.846998 24 15.42 0.642500
=HYPERLINK("http://www.godatabase.org/cgi-bin/go.cgi?query=GO:0051674&auto_wild_cards=yes&view=query&action=query&search_constraint=terms"	GO:0051674_localization_of_cell) =HYPERLINK("http://www.ncbi.nih.gov/gquery/gquery.fcgi?term=TNFRSF12A"	TNFRSF12A) 308 3 5.677180 -1.846998 24 15.42 0.642500
=HYPERLINK("http://www.godatabase.org/cgi-bin/go.cgi?query=GO:0051674&auto_wild_cards=yes&view=query&action=query&search_constraint=terms"	GO:0051674_localization_of_cell) =HYPERLINK("http://www.ncbi.nih.gov/gquery/gquery.fcgi?term=ADAM9"	ADAM9) 308 3 5.677180 -1.846998 24 15.42 0.642500
=HYPERLINK("http://www.godatabase.org/cgi-bin/go.cgi?query=GO:0007265&auto_wild_cards=yes&view=query&action=query&search_constraint=terms"	GO:0007265_Ras_protein_signal_transduction) =HYPERLINK("http://www.ncbi.nih.gov/gquery/gquery.fcgi?term=RRAS"	RRAS) 110 2 10.597403 -1.831403 25 15.66 0.626400
=HYPERLINK("http://www.godatabase.org/cgi-bin/go.cgi?query=GO:0007265&auto_wild_cards=yes&view=query&action=query&search_constraint=terms"	GO:0007265_Ras_protein_signal_transduction) =HYPERLINK("http://www.ncbi.nih.gov/gquery/gquery.fcgi?term=ARHGAP29"	ARHGAP29) 110 2 10.597403 -1.831403 25 15.66 0.626400
=HYPERLINK("http://www.godatabase.org/cgi-bin/go.cgi?query=GO:0030514&auto_wild_cards=yes&view=query&action=query&search_constraint=terms"	GO:0030514_negative_regulation_of_BMP_signaling_pathway) =HYPERLINK("http://www.ncbi.nih.gov/gquery/gquery.fcgi?term=CAV1"	CAV1) 9 1 64.761905 -1.814087 26 17.78 0.683846
=HYPERLINK("http://www.godatabase.org/cgi-bin/go.cgi?query=GO:0051050&auto_wild_cards=yes&view=query&action=query&search_constraint=terms"	GO:0051050_positive_regulation_of_transport) =HYPERLINK("http://www.ncbi.nih.gov/gquery/gquery.fcgi?term=CAV1"	CAV1) 116 2 10.049261 -1.787614 27 17.96 0.665185
=HYPERLINK("http://www.godatabase.org/cgi-bin/go.cgi?query=GO:0051050&auto_wild_cards=yes&view=query&action=query&search_constraint=terms"	GO:0051050_positive_regulation_of_transport) =HYPERLINK("http://www.ncbi.nih.gov/gquery/gquery.fcgi?term=ADAM9"	ADAM9) 116 2 10.049261 -1.787614 27 17.96 0.665185
=HYPERLINK("http://www.godatabase.org/cgi-bin/go.cgi?query=GO:0032879&auto_wild_cards=yes&view=query&action=query&search_constraint=terms"	GO:0032879_regulation_of_localization) =HYPERLINK("http://www.ncbi.nih.gov/gquery/gquery.fcgi?term=ACTN1"	ACTN1) 326 3 5.363716 -1.780737 28 18.0 0.642857
=HYPERLINK("http://www.godatabase.org/cgi-bin/go.cgi?query=GO:0032879&auto_wild_cards=yes&view=query&action=query&search_constraint=terms"	GO:0032879_regulation_of_localization) =HYPERLINK("http://www.ncbi.nih.gov/gquery/gquery.fcgi?term=CAV1"	CAV1) 326 3 5.363716 -1.780737 28 18.0 0.642857
=HYPERLINK("http://www.godatabase.org/cgi-bin/go.cgi?query=GO:0032879&auto_wild_cards=yes&view=query&action=query&search_constraint=terms"	GO:0032879_regulation_of_localization) =HYPERLINK("http://www.ncbi.nih.gov/gquery/gquery.fcgi?term=ADAM9"	ADAM9) 326 3 5.363716 -1.780737 28 18.0 0.642857
=HYPERLINK("http://www.godatabase.org/cgi-bin/go.cgi?query=GO:0034612&auto_wild_cards=yes&view=query&action=query&search_constraint=terms"	GO:0034612_response_to_tumor_necrosis_factor) =HYPERLINK("http://www.ncbi.nih.gov/gquery/gquery.fcgi?term=ADAM9"	ADAM9) 10 1 58.285714 -1.768675 31 20.46 0.660000
=HYPERLINK("http://www.godatabase.org/cgi-bin/go.cgi?query=GO:0042312&auto_wild_cards=yes&view=query&action=query&search_constraint=terms"	GO:0042312_regulation_of_vasodilation) =HYPERLINK("http://www.ncbi.nih.gov/gquery/gquery.fcgi?term=CAV1"	CAV1) 10 1 58.285714 -1.768675 31 20.46 0.660000
=HYPERLINK("http://www.godatabase.org/cgi-bin/go.cgi?query=GO:0042542&auto_wild_cards=yes&view=query&action=query&search_constraint=terms"	GO:0042542_response_to_hydrogen_peroxide) =HYPERLINK("http://www.ncbi.nih.gov/gquery/gquery.fcgi?term=ADAM9"	ADAM9) 10 1 58.285714 -1.768675 31 20.46 0.660000
=HYPERLINK("http://www.godatabase.org/cgi-bin/go.cgi?query=GO:0006950&auto_wild_cards=yes&view=query&action=query&search_constraint=terms"	GO:0006950_response_to_stress) =HYPERLINK("http://www.ncbi.nih.gov/gquery/gquery.fcgi?term=DCBLD2"	DCBLD2) 959 5 3.038880 -1.747511 32 20.57 0.642812
=HYPERLINK("http://www.godatabase.org/cgi-bin/go.cgi?query=GO:0006950&auto_wild_cards=yes&view=query&action=query&search_constraint=terms"	GO:0006950_response_to_stress) =HYPERLINK("http://www.ncbi.nih.gov/gquery/gquery.fcgi?term=CAV1"	CAV1) 959 5 3.038880 -1.747511 32 20.57 0.642812
=HYPERLINK("http://www.godatabase.org/cgi-bin/go.cgi?query=GO:0006950&auto_wild_cards=yes&view=query&action=query&search_constraint=terms"	GO:0006950_response_to_stress) =HYPERLINK("http://www.ncbi.nih.gov/gquery/gquery.fcgi?term=ADAM9"	ADAM9) 959 5 3.038880 -1.747511 32 20.57 0.642812
=HYPERLINK("http://www.godatabase.org/cgi-bin/go.cgi?query=GO:0006950&auto_wild_cards=yes&view=query&action=query&search_constraint=terms"	GO:0006950_response_to_stress) =HYPERLINK("http://www.ncbi.nih.gov/gquery/gquery.fcgi?term=FOSL1"	FOSL1) 959 5 3.038880 -1.747511 32 20.57 0.642812
=HYPERLINK("http://www.godatabase.org/cgi-bin/go.cgi?query=GO:0006950&auto_wild_cards=yes&view=query&action=query&search_constraint=terms"	GO:0006950_response_to_stress) =HYPERLINK("http://www.ncbi.nih.gov/gquery/gquery.fcgi?term=HRH1"	HRH1) 959 5 3.038880 -1.747511 32 20.57 0.642812
=HYPERLINK("http://www.godatabase.org/cgi-bin/go.cgi?query=GO:0001570&auto_wild_cards=yes&view=query&action=query&search_constraint=terms"	GO:0001570_vasculogenesis) =HYPERLINK("http://www.ncbi.nih.gov/gquery/gquery.fcgi?term=CAV1"	CAV1) 11 1 52.987013 -1.727628 33 22.71 0.688182
=HYPERLINK("http://www.godatabase.org/cgi-bin/go.cgi?query=GO:0010524&auto_wild_cards=yes&view=query&action=query&search_constraint=terms"	GO:0010524_positive_regulation_of_calcium_ion_transport_into_cytosol) =HYPERLINK("http://www.ncbi.nih.gov/gquery/gquery.fcgi?term=CAV1"	CAV1) 12 1 48.571429 -1.690185 37 24.57 0.664054
=HYPERLINK("http://www.godatabase.org/cgi-bin/go.cgi?query=GO:0030510&auto_wild_cards=yes&view=query&action=query&search_constraint=terms"	GO:0030510_regulation_of_BMP_signaling_pathway) =HYPERLINK("http://www.ncbi.nih.gov/gquery/gquery.fcgi?term=CAV1"	CAV1) 12 1 48.571429 -1.690185 37 24.57 0.664054
=HYPERLINK("http://www.godatabase.org/cgi-bin/go.cgi?query=GO:0042311&auto_wild_cards=yes&view=query&action=query&search_constraint=terms"	GO:0042311_vasodilation) =HYPERLINK("http://www.ncbi.nih.gov/gquery/gquery.fcgi?term=CAV1"	CAV1) 12 1 48.571429 -1.690185 37 24.57 0.664054
=HYPERLINK("http://www.godatabase.org/cgi-bin/go.cgi?query=GO:0045026&auto_wild_cards=yes&view=query&action=query&search_constraint=terms"	GO:0045026_plasma_membrane_fusion) =HYPERLINK("http://www.ncbi.nih.gov/gquery/gquery.fcgi?term=ADAM9"	ADAM9) 12 1 48.571429 -1.690185 37 24.57 0.664054
=HYPERLINK("http://www.godatabase.org/cgi-bin/go.cgi?query=GO:0043085&auto_wild_cards=yes&view=query&action=query&search_constraint=terms"	GO:0043085_positive_regulation_of_catalytic_activity) =HYPERLINK("http://www.ncbi.nih.gov/gquery/gquery.fcgi?term=CAV1"	CAV1) 354 3 4.939467 -1.685472 38 24.8 0.652632
=HYPERLINK("http://www.godatabase.org/cgi-bin/go.cgi?query=GO:0043085&auto_wild_cards=yes&view=query&action=query&search_constraint=terms"	GO:0043085_positive_regulation_of_catalytic_activity) =HYPERLINK("http://www.ncbi.nih.gov/gquery/gquery.fcgi?term=ADAM9"	ADAM9) 354 3 4.939467 -1.685472 38 24.8 0.652632
=HYPERLINK("http://www.godatabase.org/cgi-bin/go.cgi?query=GO:0043085&auto_wild_cards=yes&view=query&action=query&search_constraint=terms"	GO:0043085_positive_regulation_of_catalytic_activity) =HYPERLINK("http://www.ncbi.nih.gov/gquery/gquery.fcgi?term=HRH1"	HRH1) 354 3 4.939467 -1.685472 38 24.8 0.652632
=HYPERLINK("http://www.godatabase.org/cgi-bin/go.cgi?query=GO:0007264&auto_wild_cards=yes&view=query&action=query&search_constraint=terms"	GO:0007264_small_GTPase_mediated_signal_transduction) =HYPERLINK("http://www.ncbi.nih.gov/gquery/gquery.fcgi?term=RRAS"	RRAS) 135 2 8.634921 -1.663392 39 25.16 0.645128
=HYPERLINK("http://www.godatabase.org/cgi-bin/go.cgi?query=GO:0007264&auto_wild_cards=yes&view=query&action=query&search_constraint=terms"	GO:0007264_small_GTPase_mediated_signal_transduction) =HYPERLINK("http://www.ncbi.nih.gov/gquery/gquery.fcgi?term=ARHGAP29"	ARHGAP29) 135 2 8.634921 -1.663392 39 25.16 0.645128
=HYPERLINK("http://www.godatabase.org/cgi-bin/go.cgi?query=GO:0006940&auto_wild_cards=yes&view=query&action=query&search_constraint=terms"	GO:0006940_regulation_of_smooth_muscle_contraction) =HYPERLINK("http://www.ncbi.nih.gov/gquery/gquery.fcgi?term=CAV1"	CAV1) 13 1 44.835165 -1.655768 41 26.96 0.657561
=HYPERLINK("http://www.godatabase.org/cgi-bin/go.cgi?query=GO:0051899&auto_wild_cards=yes&view=query&action=query&search_constraint=terms"	GO:0051899_membrane_depolarization) =HYPERLINK("http://www.ncbi.nih.gov/gquery/gquery.fcgi?term=CAV1"	CAV1) 13 1 44.835165 -1.655768 41 26.96 0.657561
=HYPERLINK("http://www.godatabase.org/cgi-bin/go.cgi?query=GO:0030879&auto_wild_cards=yes&view=query&action=query&search_constraint=terms"	GO:0030879_mammary_gland_development) =HYPERLINK("http://www.ncbi.nih.gov/gquery/gquery.fcgi?term=CAV1"	CAV1) 14 1 41.632653 -1.623929 44 29.04 0.660000
=HYPERLINK("http://www.godatabase.org/cgi-bin/go.cgi?query=GO:0042310&auto_wild_cards=yes&view=query&action=query&search_constraint=terms"	GO:0042310_vasoconstriction) =HYPERLINK("http://www.ncbi.nih.gov/gquery/gquery.fcgi?term=CAV1"	CAV1) 14 1 41.632653 -1.623929 44 29.04 0.660000
=HYPERLINK("http://www.godatabase.org/cgi-bin/go.cgi?query=GO:0045428&auto_wild_cards=yes&view=query&action=query&search_constraint=terms"	GO:0045428_regulation_of_nitric_oxide_biosynthetic_process) =HYPERLINK("http://www.ncbi.nih.gov/gquery/gquery.fcgi?term=CAV1"	CAV1) 14 1 41.632653 -1.623929 44 29.04 0.660000
=HYPERLINK("http://www.godatabase.org/cgi-bin/go.cgi?query=GO:0000165&auto_wild_cards=yes&view=query&action=query&search_constraint=terms"	GO:0000165_MAPKKK_cascade) =HYPERLINK("http://www.ncbi.nih.gov/gquery/gquery.fcgi?term=CAV1"	CAV1) 143 2 8.151848 -1.616599 45 29.11 0.646889
=HYPERLINK("http://www.godatabase.org/cgi-bin/go.cgi?query=GO:0000165&auto_wild_cards=yes&view=query&action=query&search_constraint=terms"	GO:0000165_MAPKKK_cascade) =HYPERLINK("http://www.ncbi.nih.gov/gquery/gquery.fcgi?term=ADAM9"	ADAM9) 143 2 8.151848 -1.616599 45 29.11 0.646889
=HYPERLINK("http://www.godatabase.org/cgi-bin/go.cgi?query=GO:0001937&auto_wild_cards=yes&view=query&action=query&search_constraint=terms"	GO:0001937_negative_regulation_of_endothelial_cell_proliferation) =HYPERLINK("http://www.ncbi.nih.gov/gquery/gquery.fcgi?term=CAV1"	CAV1) 15 1 38.857143 -1.594311 48 31.19 0.649792
=HYPERLINK("http://www.godatabase.org/cgi-bin/go.cgi?query=GO:0030512&auto_wild_cards=yes&view=query&action=query&search_constraint=terms"	GO:0030512_negative_regulation_of_transforming_growth_factor_beta_receptor_signaling_pathway) =HYPERLINK("http://www.ncbi.nih.gov/gquery/gquery.fcgi?term=CAV1"	CAV1) 15 1 38.857143 -1.594311 48 31.19 0.649792
=HYPERLINK("http://www.godatabase.org/cgi-bin/go.cgi?query=GO:0048041&auto_wild_cards=yes&view=query&action=query&search_constraint=terms"	GO:0048041_focal_adhesion_formation) =HYPERLINK("http://www.ncbi.nih.gov/gquery/gquery.fcgi?term=ACTN1"	ACTN1) 15 1 38.857143 -1.594311 48 31.19 0.649792
=HYPERLINK("http://www.godatabase.org/cgi-bin/go.cgi?query=GO:0030855&auto_wild_cards=yes&view=query&action=query&search_constraint=terms"	GO:0030855_epithelial_cell_differentiation) =HYPERLINK("http://www.ncbi.nih.gov/gquery/gquery.fcgi?term=CAV1"	CAV1) 16 1 36.428571 -1.566627 49 33.43 0.682245
=HYPERLINK("http://www.godatabase.org/cgi-bin/go.cgi?query=GO:0044093&auto_wild_cards=yes&view=query&action=query&search_constraint=terms"	GO:0044093_positive_regulation_of_molecular_function) =HYPERLINK("http://www.ncbi.nih.gov/gquery/gquery.fcgi?term=CAV1"	CAV1) 394 3 4.437999 -1.563358 50 33.46 0.669200
=HYPERLINK("http://www.godatabase.org/cgi-bin/go.cgi?query=GO:0044093&auto_wild_cards=yes&view=query&action=query&search_constraint=terms"	GO:0044093_positive_regulation_of_molecular_function) =HYPERLINK("http://www.ncbi.nih.gov/gquery/gquery.fcgi?term=ADAM9"	ADAM9) 394 3 4.437999 -1.563358 50 33.46 0.669200
=HYPERLINK("http://www.godatabase.org/cgi-bin/go.cgi?query=GO:0044093&auto_wild_cards=yes&view=query&action=query&search_constraint=terms"	GO:0044093_positive_regulation_of_molecular_function) =HYPERLINK("http://www.ncbi.nih.gov/gquery/gquery.fcgi?term=HRH1"	HRH1) 394 3 4.437999 -1.563358 50 33.46 0.669200
=HYPERLINK("http://www.godatabase.org/cgi-bin/go.cgi?query=GO:0000188&auto_wild_cards=yes&view=query&action=query&search_constraint=terms"	GO:0000188_inactivation_of_MAPK_activity) =HYPERLINK("http://www.ncbi.nih.gov/gquery/gquery.fcgi?term=CAV1"	CAV1) 17 1 34.285714 -1.540644 54 35.02 0.648519
=HYPERLINK("http://www.godatabase.org/cgi-bin/go.cgi?query=GO:0007044&auto_wild_cards=yes&view=query&action=query&search_constraint=terms"	GO:0007044_cell-substrate_junction_assembly) =HYPERLINK("http://www.ncbi.nih.gov/gquery/gquery.fcgi?term=ACTN1"	ACTN1) 17 1 34.285714 -1.540644 54 35.02 0.648519
=HYPERLINK("http://www.godatabase.org/cgi-bin/go.cgi?query=GO:0010522&auto_wild_cards=yes&view=query&action=query&search_constraint=terms"	GO:0010522_regulation_of_calcium_ion_transport_into_cytosol) =HYPERLINK("http://www.ncbi.nih.gov/gquery/gquery.fcgi?term=CAV1"	CAV1) 17 1 34.285714 -1.540644 54 35.02 0.648519
=HYPERLINK("http://www.godatabase.org/cgi-bin/go.cgi?query=GO:0051928&auto_wild_cards=yes&view=query&action=query&search_constraint=terms"	GO:0051928_positive_regulation_of_calcium_ion_transport) =HYPERLINK("http://www.ncbi.nih.gov/gquery/gquery.fcgi?term=CAV1"	CAV1) 17 1 34.285714 -1.540644 54 35.02 0.648519
=HYPERLINK("http://www.godatabase.org/cgi-bin/go.cgi?query=GO:0032846&auto_wild_cards=yes&view=query&action=query&search_constraint=terms"	GO:0032846_positive_regulation_of_homeostatic_process) =HYPERLINK("http://www.ncbi.nih.gov/gquery/gquery.fcgi?term=CAV1"	CAV1) 18 1 32.380952 -1.516165 56 36.64 0.654286
=HYPERLINK("http://www.godatabase.org/cgi-bin/go.cgi?query=GO:0043270&auto_wild_cards=yes&view=query&action=query&search_constraint=terms"	GO:0043270_positive_regulation_of_ion_transport) =HYPERLINK("http://www.ncbi.nih.gov/gquery/gquery.fcgi?term=CAV1"	CAV1) 18 1 32.380952 -1.516165 56 36.64 0.654286
=HYPERLINK("http://www.godatabase.org/cgi-bin/go.cgi?query=GO:0006809&auto_wild_cards=yes&view=query&action=query&search_constraint=terms"	GO:0006809_nitric_oxide_biosynthetic_process) =HYPERLINK("http://www.ncbi.nih.gov/gquery/gquery.fcgi?term=CAV1"	CAV1) 19 1 30.676692 -1.493029 58 38.64 0.666207
=HYPERLINK("http://www.godatabase.org/cgi-bin/go.cgi?query=GO:0009267&auto_wild_cards=yes&view=query&action=query&search_constraint=terms"	GO:0009267_cellular_response_to_starvation) =HYPERLINK("http://www.ncbi.nih.gov/gquery/gquery.fcgi?term=CAV1"	CAV1) 19 1 30.676692 -1.493029 58 38.64 0.666207
=HYPERLINK("http://www.godatabase.org/cgi-bin/go.cgi?query=GO:0006096&auto_wild_cards=yes&view=query&action=query&search_constraint=terms"	GO:0006096_glycolysis) =HYPERLINK("http://www.ncbi.nih.gov/gquery/gquery.fcgi?term=PKM2"	PKM2) 20 1 29.142857 -1.471098 61 40.65 0.666393
=HYPERLINK("http://www.godatabase.org/cgi-bin/go.cgi?query=GO:0042594&auto_wild_cards=yes&view=query&action=query&search_constraint=terms"	GO:0042594_response_to_starvation) =HYPERLINK("http://www.ncbi.nih.gov/gquery/gquery.fcgi?term=CAV1"	CAV1) 20 1 29.142857 -1.471098 61 40.65 0.666393
=HYPERLINK("http://www.godatabase.org/cgi-bin/go.cgi?query=GO:0046209&auto_wild_cards=yes&view=query&action=query&search_constraint=terms"	GO:0046209_nitric_oxide_metabolic_process) =HYPERLINK("http://www.ncbi.nih.gov/gquery/gquery.fcgi?term=CAV1"	CAV1) 20 1 29.142857 -1.471098 61 40.65 0.666393
=HYPERLINK("http://www.godatabase.org/cgi-bin/go.cgi?query=GO:0007155&auto_wild_cards=yes&view=query&action=query&search_constraint=terms"	GO:0007155_cell_adhesion) =HYPERLINK("http://www.ncbi.nih.gov/gquery/gquery.fcgi?term=ACTN1"	ACTN1) 428 3 4.085447 -1.470341 62 40.67 0.655968
=HYPERLINK("http://www.godatabase.org/cgi-bin/go.cgi?query=GO:0007155&auto_wild_cards=yes&view=query&action=query&search_constraint=terms"	GO:0007155_cell_adhesion) =HYPERLINK("http://www.ncbi.nih.gov/gquery/gquery.fcgi?term=ADAM9"	ADAM9) 428 3 4.085447 -1.470341 62 40.67 0.655968
=HYPERLINK("http://www.godatabase.org/cgi-bin/go.cgi?query=GO:0007155&auto_wild_cards=yes&view=query&action=query&search_constraint=terms"	GO:0007155_cell_adhesion) =HYPERLINK("http://www.ncbi.nih.gov/gquery/gquery.fcgi?term=CD151"	CD151) 428 3 4.085447 -1.470341 62 40.67 0.655968
=HYPERLINK("http://www.godatabase.org/cgi-bin/go.cgi?query=GO:0022610&auto_wild_cards=yes&view=query&action=query&search_constraint=terms"	GO:0022610_biological_adhesion) =HYPERLINK("http://www.ncbi.nih.gov/gquery/gquery.fcgi?term=ACTN1"	ACTN1) 429 3 4.075924 -1.467737 63 40.7 0.646032
=HYPERLINK("http://www.godatabase.org/cgi-bin/go.cgi?query=GO:0022610&auto_wild_cards=yes&view=query&action=query&search_constraint=terms"	GO:0022610_biological_adhesion) =HYPERLINK("http://www.ncbi.nih.gov/gquery/gquery.fcgi?term=ADAM9"	ADAM9) 429 3 4.075924 -1.467737 63 40.7 0.646032
=HYPERLINK("http://www.godatabase.org/cgi-bin/go.cgi?query=GO:0022610&auto_wild_cards=yes&view=query&action=query&search_constraint=terms"	GO:0022610_biological_adhesion) =HYPERLINK("http://www.ncbi.nih.gov/gquery/gquery.fcgi?term=CD151"	CD151) 429 3 4.075924 -1.467737 63 40.7 0.646032
=HYPERLINK("http://www.godatabase.org/cgi-bin/go.cgi?query=GO:0000302&auto_wild_cards=yes&view=query&action=query&search_constraint=terms"	GO:0000302_response_to_reactive_oxygen_species) =HYPERLINK("http://www.ncbi.nih.gov/gquery/gquery.fcgi?term=ADAM9"	ADAM9) 21 1 27.755102 -1.450253 66 42.98 0.651212
=HYPERLINK("http://www.godatabase.org/cgi-bin/go.cgi?query=GO:0001936&auto_wild_cards=yes&view=query&action=query&search_constraint=terms"	GO:0001936_regulation_of_endothelial_cell_proliferation) =HYPERLINK("http://www.ncbi.nih.gov/gquery/gquery.fcgi?term=CAV1"	CAV1) 21 1 27.755102 -1.450253 66 42.98 0.651212
=HYPERLINK("http://www.godatabase.org/cgi-bin/go.cgi?query=GO:0030048&auto_wild_cards=yes&view=query&action=query&search_constraint=terms"	GO:0030048_actin_filament-based_movement) =HYPERLINK("http://www.ncbi.nih.gov/gquery/gquery.fcgi?term=MYO1E"	MYO1E) 21 1 27.755102 -1.450253 66 42.98 0.651212
=HYPERLINK("http://www.godatabase.org/cgi-bin/go.cgi?query=GO:0051336&auto_wild_cards=yes&view=query&action=query&search_constraint=terms"	GO:0051336_regulation_of_hydrolase_activity) =HYPERLINK("http://www.ncbi.nih.gov/gquery/gquery.fcgi?term=CAV1"	CAV1) 180 2 6.476190 -1.431774 67 43.43 0.648209
=HYPERLINK("http://www.godatabase.org/cgi-bin/go.cgi?query=GO:0051336&auto_wild_cards=yes&view=query&action=query&search_constraint=terms"	GO:0051336_regulation_of_hydrolase_activity) =HYPERLINK("http://www.ncbi.nih.gov/gquery/gquery.fcgi?term=HRH1"	HRH1) 180 2 6.476190 -1.431774 67 43.43 0.648209
=HYPERLINK("http://www.godatabase.org/cgi-bin/go.cgi?query=GO:0007165&auto_wild_cards=yes&view=query&action=query&search_constraint=terms"	GO:0007165_signal_transduction) =HYPERLINK("http://www.ncbi.nih.gov/gquery/gquery.fcgi?term=DCBLD2"	DCBLD2) 2029 7 2.010843 -1.430678 68 43.5 0.639706
=HYPERLINK("http://www.godatabase.org/cgi-bin/go.cgi?query=GO:0007165&auto_wild_cards=yes&view=query&action=query&search_constraint=terms"	GO:0007165_signal_transduction) =HYPERLINK("http://www.ncbi.nih.gov/gquery/gquery.fcgi?term=CAV1"	CAV1) 2029 7 2.010843 -1.430678 68 43.5 0.639706
=HYPERLINK("http://www.godatabase.org/cgi-bin/go.cgi?query=GO:0007165&auto_wild_cards=yes&view=query&action=query&search_constraint=terms"	GO:0007165_signal_transduction) =HYPERLINK("http://www.ncbi.nih.gov/gquery/gquery.fcgi?term=ADAM9"	ADAM9) 2029 7 2.010843 -1.430678 68 43.5 0.639706
=HYPERLINK("http://www.godatabase.org/cgi-bin/go.cgi?query=GO:0007165&auto_wild_cards=yes&view=query&action=query&search_constraint=terms"	GO:0007165_signal_transduction) =HYPERLINK("http://www.ncbi.nih.gov/gquery/gquery.fcgi?term=RRAS"	RRAS) 2029 7 2.010843 -1.430678 68 43.5 0.639706
=HYPERLINK("http://www.godatabase.org/cgi-bin/go.cgi?query=GO:0007165&auto_wild_cards=yes&view=query&action=query&search_constraint=terms"	GO:0007165_signal_transduction) =HYPERLINK("http://www.ncbi.nih.gov/gquery/gquery.fcgi?term=S100A10"	S100A10) 2029 7 2.010843 -1.430678 68 43.5 0.639706
=HYPERLINK("http://www.godatabase.org/cgi-bin/go.cgi?query=GO:0007165&auto_wild_cards=yes&view=query&action=query&search_constraint=terms"	GO:0007165_signal_transduction) =HYPERLINK("http://www.ncbi.nih.gov/gquery/gquery.fcgi?term=ARHGAP29"	ARHGAP29) 2029 7 2.010843 -1.430678 68 43.5 0.639706
=HYPERLINK("http://www.godatabase.org/cgi-bin/go.cgi?query=GO:0007165&auto_wild_cards=yes&view=query&action=query&search_constraint=terms"	GO:0007165_signal_transduction) =HYPERLINK("http://www.ncbi.nih.gov/gquery/gquery.fcgi?term=HRH1"	HRH1) 2029 7 2.010843 -1.430678 68 43.5 0.639706
=HYPERLINK("http://www.godatabase.org/cgi-bin/go.cgi?query=GO:0042632&auto_wild_cards=yes&view=query&action=query&search_constraint=terms"	GO:0042632_cholesterol_homeostasis) =HYPERLINK("http://www.ncbi.nih.gov/gquery/gquery.fcgi?term=CAV1"	CAV1) 22 1 26.493506 -1.430395 70 44.64 0.637714
=HYPERLINK("http://www.godatabase.org/cgi-bin/go.cgi?query=GO:0055092&auto_wild_cards=yes&view=query&action=query&search_constraint=terms"	GO:0055092_sterol_homeostasis) =HYPERLINK("http://www.ncbi.nih.gov/gquery/gquery.fcgi?term=CAV1"	CAV1) 22 1 26.493506 -1.430395 70 44.64 0.637714
=HYPERLINK("http://www.godatabase.org/cgi-bin/go.cgi?query=GO:0006509&auto_wild_cards=yes&view=query&action=query&search_constraint=terms"	GO:0006509_membrane_protein_ectodomain_proteolysis) =HYPERLINK("http://www.ncbi.nih.gov/gquery/gquery.fcgi?term=ADAM9"	ADAM9) 23 1 25.341615 -1.411434 74 45.82 0.619189
=HYPERLINK("http://www.godatabase.org/cgi-bin/go.cgi?query=GO:0006641&auto_wild_cards=yes&view=query&action=query&search_constraint=terms"	GO:0006641_triglyceride_metabolic_process) =HYPERLINK("http://www.ncbi.nih.gov/gquery/gquery.fcgi?term=CAV1"	CAV1) 23 1 25.341615 -1.411434 74 45.82 0.619189
=HYPERLINK("http://www.godatabase.org/cgi-bin/go.cgi?query=GO:0033619&auto_wild_cards=yes&view=query&action=query&search_constraint=terms"	GO:0033619_membrane_protein_proteolysis) =HYPERLINK("http://www.ncbi.nih.gov/gquery/gquery.fcgi?term=ADAM9"	ADAM9) 23 1 25.341615 -1.411434 74 45.82 0.619189
=HYPERLINK("http://www.godatabase.org/cgi-bin/go.cgi?query=GO:0043627&auto_wild_cards=yes&view=query&action=query&search_constraint=terms"	GO:0043627_response_to_estrogen_stimulus) =HYPERLINK("http://www.ncbi.nih.gov/gquery/gquery.fcgi?term=CAV1"	CAV1) 23 1 25.341615 -1.411434 74 45.82 0.619189
=HYPERLINK("http://www.godatabase.org/cgi-bin/go.cgi?query=GO:0030193&auto_wild_cards=yes&view=query&action=query&search_constraint=terms"	GO:0030193_regulation_of_blood_coagulation) =HYPERLINK("http://www.ncbi.nih.gov/gquery/gquery.fcgi?term=CAV1"	CAV1) 24 1 24.285714 -1.393296 77 47.27 0.613896
=HYPERLINK("http://www.godatabase.org/cgi-bin/go.cgi?query=GO:0043407&auto_wild_cards=yes&view=query&action=query&search_constraint=terms"	GO:0043407_negative_regulation_of_MAP_kinase_activity) =HYPERLINK("http://www.ncbi.nih.gov/gquery/gquery.fcgi?term=CAV1"	CAV1) 24 1 24.285714 -1.393296 77 47.27 0.613896
=HYPERLINK("http://www.godatabase.org/cgi-bin/go.cgi?query=GO:0045785&auto_wild_cards=yes&view=query&action=query&search_constraint=terms"	GO:0045785_positive_regulation_of_cell_adhesion) =HYPERLINK("http://www.ncbi.nih.gov/gquery/gquery.fcgi?term=ADAM9"	ADAM9) 24 1 24.285714 -1.393296 77 47.27 0.613896
=HYPERLINK("http://www.godatabase.org/cgi-bin/go.cgi?query=GO:0001935&auto_wild_cards=yes&view=query&action=query&search_constraint=terms"	GO:0001935_endothelial_cell_proliferation) =HYPERLINK("http://www.ncbi.nih.gov/gquery/gquery.fcgi?term=CAV1"	CAV1) 25 1 23.314286 -1.375911 83 49.22 0.593012
=HYPERLINK("http://www.godatabase.org/cgi-bin/go.cgi?query=GO:0006007&auto_wild_cards=yes&view=query&action=query&search_constraint=terms"	GO:0006007_glucose_catabolic_process) =HYPERLINK("http://www.ncbi.nih.gov/gquery/gquery.fcgi?term=PKM2"	PKM2) 25 1 23.314286 -1.375911 83 49.22 0.593012
=HYPERLINK("http://www.godatabase.org/cgi-bin/go.cgi?query=GO:0010876&auto_wild_cards=yes&view=query&action=query&search_constraint=terms"	GO:0010876_lipid_localization) =HYPERLINK("http://www.ncbi.nih.gov/gquery/gquery.fcgi?term=CAV1"	CAV1) 25 1 23.314286 -1.375911 83 49.22 0.593012
=HYPERLINK("http://www.godatabase.org/cgi-bin/go.cgi?query=GO:0019217&auto_wild_cards=yes&view=query&action=query&search_constraint=terms"	GO:0019217_regulation_of_fatty_acid_metabolic_process) =HYPERLINK("http://www.ncbi.nih.gov/gquery/gquery.fcgi?term=CAV1"	CAV1) 25 1 23.314286 -1.375911 83 49.22 0.593012
=HYPERLINK("http://www.godatabase.org/cgi-bin/go.cgi?query=GO:0019915&auto_wild_cards=yes&view=query&action=query&search_constraint=terms"	GO:0019915_lipid_storage) =HYPERLINK("http://www.ncbi.nih.gov/gquery/gquery.fcgi?term=CAV1"	CAV1) 25 1 23.314286 -1.375911 83 49.22 0.593012
=HYPERLINK("http://www.godatabase.org/cgi-bin/go.cgi?query=GO:0050818&auto_wild_cards=yes&view=query&action=query&search_constraint=terms"	GO:0050818_regulation_of_coagulation) =HYPERLINK("http://www.ncbi.nih.gov/gquery/gquery.fcgi?term=CAV1"	CAV1) 25 1 23.314286 -1.375911 83 49.22 0.593012
=HYPERLINK("http://www.godatabase.org/cgi-bin/go.cgi?query=GO:0010741&auto_wild_cards=yes&view=query&action=query&search_constraint=terms"	GO:0010741_negative_regulation_of_protein_kinase_cascade) =HYPERLINK("http://www.ncbi.nih.gov/gquery/gquery.fcgi?term=CAV1"	CAV1) 26 1 22.417582 -1.359223 84 50.9 0.605952
=HYPERLINK("http://www.godatabase.org/cgi-bin/go.cgi?query=GO:0006638&auto_wild_cards=yes&view=query&action=query&search_constraint=terms"	GO:0006638_neutral_lipid_metabolic_process) =HYPERLINK("http://www.ncbi.nih.gov/gquery/gquery.fcgi?term=CAV1"	CAV1) 27 1 21.587302 -1.343177 89 52.33 0.587978
=HYPERLINK("http://www.godatabase.org/cgi-bin/go.cgi?query=GO:0006639&auto_wild_cards=yes&view=query&action=query&search_constraint=terms"	GO:0006639_acylglycerol_metabolic_process) =HYPERLINK("http://www.ncbi.nih.gov/gquery/gquery.fcgi?term=CAV1"	CAV1) 27 1 21.587302 -1.343177 89 52.33 0.587978
=HYPERLINK("http://www.godatabase.org/cgi-bin/go.cgi?query=GO:0031669&auto_wild_cards=yes&view=query&action=query&search_constraint=terms"	GO:0031669_cellular_response_to_nutrient_levels) =HYPERLINK("http://www.ncbi.nih.gov/gquery/gquery.fcgi?term=CAV1"	CAV1) 27 1 21.587302 -1.343177 89 52.33 0.587978
=HYPERLINK("http://www.godatabase.org/cgi-bin/go.cgi?query=GO:0035150&auto_wild_cards=yes&view=query&action=query&search_constraint=terms"	GO:0035150_regulation_of_tube_size) =HYPERLINK("http://www.ncbi.nih.gov/gquery/gquery.fcgi?term=CAV1"	CAV1) 27 1 21.587302 -1.343177 89 52.33 0.587978
=HYPERLINK("http://www.godatabase.org/cgi-bin/go.cgi?query=GO:0050880&auto_wild_cards=yes&view=query&action=query&search_constraint=terms"	GO:0050880_regulation_of_blood_vessel_size) =HYPERLINK("http://www.ncbi.nih.gov/gquery/gquery.fcgi?term=CAV1"	CAV1) 27 1 21.587302 -1.343177 89 52.33 0.587978
=HYPERLINK("http://www.godatabase.org/cgi-bin/go.cgi?query=GO:0006662&auto_wild_cards=yes&view=query&action=query&search_constraint=terms"	GO:0006662_glycerol_ether_metabolic_process) =HYPERLINK("http://www.ncbi.nih.gov/gquery/gquery.fcgi?term=CAV1"	CAV1) 28 1 20.816327 -1.327727 94 53.96 0.574043
=HYPERLINK("http://www.godatabase.org/cgi-bin/go.cgi?query=GO:0006939&auto_wild_cards=yes&view=query&action=query&search_constraint=terms"	GO:0006939_smooth_muscle_contraction) =HYPERLINK("http://www.ncbi.nih.gov/gquery/gquery.fcgi?term=CAV1"	CAV1) 28 1 20.816327 -1.327727 94 53.96 0.574043
=HYPERLINK("http://www.godatabase.org/cgi-bin/go.cgi?query=GO:0010565&auto_wild_cards=yes&view=query&action=query&search_constraint=terms"	GO:0010565_regulation_of_cellular_ketone_metabolic_process) =HYPERLINK("http://www.ncbi.nih.gov/gquery/gquery.fcgi?term=CAV1"	CAV1) 28 1 20.816327 -1.327727 94 53.96 0.574043
=HYPERLINK("http://www.godatabase.org/cgi-bin/go.cgi?query=GO:0018904&auto_wild_cards=yes&view=query&action=query&search_constraint=terms"	GO:0018904_organic_ether_metabolic_process) =HYPERLINK("http://www.ncbi.nih.gov/gquery/gquery.fcgi?term=CAV1"	CAV1) 28 1 20.816327 -1.327727 94 53.96 0.574043
=HYPERLINK("http://www.godatabase.org/cgi-bin/go.cgi?query=GO:0060402&auto_wild_cards=yes&view=query&action=query&search_constraint=terms"	GO:0060402_calcium_ion_transport_into_cytosol) =HYPERLINK("http://www.ncbi.nih.gov/gquery/gquery.fcgi?term=CAV1"	CAV1) 28 1 20.816327 -1.327727 94 53.96 0.574043
=HYPERLINK("http://www.godatabase.org/cgi-bin/go.cgi?query=GO:0002009&auto_wild_cards=yes&view=query&action=query&search_constraint=terms"	GO:0002009_morphogenesis_of_an_epithelium) =HYPERLINK("http://www.ncbi.nih.gov/gquery/gquery.fcgi?term=CAV1"	CAV1) 29 1 20.098522 -1.312831 104 55.27 0.531442
=HYPERLINK("http://www.godatabase.org/cgi-bin/go.cgi?query=GO:0002274&auto_wild_cards=yes&view=query&action=query&search_constraint=terms"	GO:0002274_myeloid_leukocyte_activation) =HYPERLINK("http://www.ncbi.nih.gov/gquery/gquery.fcgi?term=ADAM9"	ADAM9) 29 1 20.098522 -1.312831 104 55.27 0.531442
=HYPERLINK("http://www.godatabase.org/cgi-bin/go.cgi?query=GO:0003018&auto_wild_cards=yes&view=query&action=query&search_constraint=terms"	GO:0003018_vascular_process_in_circulatory_system) =HYPERLINK("http://www.ncbi.nih.gov/gquery/gquery.fcgi?term=CAV1"	CAV1) 29 1 20.098522 -1.312831 104 55.27 0.531442
=HYPERLINK("http://www.godatabase.org/cgi-bin/go.cgi?query=GO:0032507&auto_wild_cards=yes&view=query&action=query&search_constraint=terms"	GO:0032507_maintenance_of_protein_location_in_cell) =HYPERLINK("http://www.ncbi.nih.gov/gquery/gquery.fcgi?term=CAV1"	CAV1) 29 1 20.098522 -1.312831 104 55.27 0.531442
=HYPERLINK("http://www.godatabase.org/cgi-bin/go.cgi?query=GO:0046425&auto_wild_cards=yes&view=query&action=query&search_constraint=terms"	GO:0046425_regulation_of_JAK-STAT_cascade) =HYPERLINK("http://www.ncbi.nih.gov/gquery/gquery.fcgi?term=CAV1"	CAV1) 29 1 20.098522 -1.312831 104 55.27 0.531442
=HYPERLINK("http://www.godatabase.org/cgi-bin/go.cgi?query=GO:0048732&auto_wild_cards=yes&view=query&action=query&search_constraint=terms"	GO:0048732_gland_development) =HYPERLINK("http://www.ncbi.nih.gov/gquery/gquery.fcgi?term=CAV1"	CAV1) 29 1 20.098522 -1.312831 104 55.27 0.531442
=HYPERLINK("http://www.godatabase.org/cgi-bin/go.cgi?query=GO:0050714&auto_wild_cards=yes&view=query&action=query&search_constraint=terms"	GO:0050714_positive_regulation_of_protein_secretion) =HYPERLINK("http://www.ncbi.nih.gov/gquery/gquery.fcgi?term=ADAM9"	ADAM9) 29 1 20.098522 -1.312831 104 55.27 0.531442
=HYPERLINK("http://www.godatabase.org/cgi-bin/go.cgi?query=GO:0051924&auto_wild_cards=yes&view=query&action=query&search_constraint=terms"	GO:0051924_regulation_of_calcium_ion_transport) =HYPERLINK("http://www.ncbi.nih.gov/gquery/gquery.fcgi?term=CAV1"	CAV1) 29 1 20.098522 -1.312831 104 55.27 0.531442
=HYPERLINK("http://www.godatabase.org/cgi-bin/go.cgi?query=GO:0060401&auto_wild_cards=yes&view=query&action=query&search_constraint=terms"	GO:0060401_cytosolic_calcium_ion_transport) =HYPERLINK("http://www.ncbi.nih.gov/gquery/gquery.fcgi?term=CAV1"	CAV1) 29 1 20.098522 -1.312831 104 55.27 0.531442
=HYPERLINK("http://www.godatabase.org/cgi-bin/go.cgi?query=GO:0060429&auto_wild_cards=yes&view=query&action=query&search_constraint=terms"	GO:0060429_epithelium_development) =HYPERLINK("http://www.ncbi.nih.gov/gquery/gquery.fcgi?term=CAV1"	CAV1) 29 1 20.098522 -1.312831 104 55.27 0.531442
=HYPERLINK("http://www.godatabase.org/cgi-bin/go.cgi?query=GO:0045859&auto_wild_cards=yes&view=query&action=query&search_constraint=terms"	GO:0045859_regulation_of_protein_kinase_activity) =HYPERLINK("http://www.ncbi.nih.gov/gquery/gquery.fcgi?term=CAV1"	CAV1) 213 2 5.472837 -1.299144 105 55.68 0.530286
=HYPERLINK("http://www.godatabase.org/cgi-bin/go.cgi?query=GO:0045859&auto_wild_cards=yes&view=query&action=query&search_constraint=terms"	GO:0045859_regulation_of_protein_kinase_activity) =HYPERLINK("http://www.ncbi.nih.gov/gquery/gquery.fcgi?term=ADAM9"	ADAM9) 213 2 5.472837 -1.299144 105 55.68 0.530286
=HYPERLINK("http://www.godatabase.org/cgi-bin/go.cgi?query=GO:0010959&auto_wild_cards=yes&view=query&action=query&search_constraint=terms"	GO:0010959_regulation_of_metal_ion_transport) =HYPERLINK("http://www.ncbi.nih.gov/gquery/gquery.fcgi?term=CAV1"	CAV1) 30 1 19.428571 -1.298453 106 56.69 0.534811
=HYPERLINK("http://www.godatabase.org/cgi-bin/go.cgi?query=GO:0043549&auto_wild_cards=yes&view=query&action=query&search_constraint=terms"	GO:0043549_regulation_of_kinase_activity) =HYPERLINK("http://www.ncbi.nih.gov/gquery/gquery.fcgi?term=CAV1"	CAV1) 217 2 5.371955 -1.284637 107 56.99 0.532617
=HYPERLINK("http://www.godatabase.org/cgi-bin/go.cgi?query=GO:0043549&auto_wild_cards=yes&view=query&action=query&search_constraint=terms"	GO:0043549_regulation_of_kinase_activity) =HYPERLINK("http://www.ncbi.nih.gov/gquery/gquery.fcgi?term=ADAM9"	ADAM9) 217 2 5.371955 -1.284637 107 56.99 0.532617
=HYPERLINK("http://www.godatabase.org/cgi-bin/go.cgi?query=GO:0007200&auto_wild_cards=yes&view=query&action=query&search_constraint=terms"	GO:0007200_activation_of_phospholipase_C_activity_by_G-protein_coupled_receptor_protein_signaling_pathway_coupled_to_IP3_second_messenger) =HYPERLINK("http://www.ncbi.nih.gov/gquery/gquery.fcgi?term=HRH1"	HRH1) 31 1 18.801843 -1.284556 110 57.87 0.526091
=HYPERLINK("http://www.godatabase.org/cgi-bin/go.cgi?query=GO:0031668&auto_wild_cards=yes&view=query&action=query&search_constraint=terms"	GO:0031668_cellular_response_to_extracellular_stimulus) =HYPERLINK("http://www.ncbi.nih.gov/gquery/gquery.fcgi?term=CAV1"	CAV1) 31 1 18.801843 -1.284556 110 57.87 0.526091
=HYPERLINK("http://www.godatabase.org/cgi-bin/go.cgi?query=GO:0045185&auto_wild_cards=yes&view=query&action=query&search_constraint=terms"	GO:0045185_maintenance_of_protein_location) =HYPERLINK("http://www.ncbi.nih.gov/gquery/gquery.fcgi?term=CAV1"	CAV1) 31 1 18.801843 -1.284556 110 57.87 0.526091
=HYPERLINK("http://www.godatabase.org/cgi-bin/go.cgi?query=GO:0030216&auto_wild_cards=yes&view=query&action=query&search_constraint=terms"	GO:0030216_keratinocyte_differentiation) =HYPERLINK("http://www.ncbi.nih.gov/gquery/gquery.fcgi?term=ADAM9"	ADAM9) 32 1 18.214286 -1.271112 111 58.86 0.530270
=HYPERLINK("http://www.godatabase.org/cgi-bin/go.cgi?query=GO:0034329&auto_wild_cards=yes&view=query&action=query&search_constraint=terms"	GO:0034329_cell_junction_assembly) =HYPERLINK("http://www.ncbi.nih.gov/gquery/gquery.fcgi?term=ACTN1"	ACTN1) 33 1 17.662338 -1.258092 113 59.65 0.527876
=HYPERLINK("http://www.godatabase.org/cgi-bin/go.cgi?query=GO:0055088&auto_wild_cards=yes&view=query&action=query&search_constraint=terms"	GO:0055088_lipid_homeostasis) =HYPERLINK("http://www.ncbi.nih.gov/gquery/gquery.fcgi?term=CAV1"	CAV1) 33 1 17.662338 -1.258092 113 59.65 0.527876
=HYPERLINK("http://www.godatabase.org/cgi-bin/go.cgi?query=GO:0016044&auto_wild_cards=yes&view=query&action=query&search_constraint=terms"	GO:0016044_membrane_organization) =HYPERLINK("http://www.ncbi.nih.gov/gquery/gquery.fcgi?term=CAV1"	CAV1) 225 2 5.180952 -1.256501 114 59.72 0.523860
=HYPERLINK("http://www.godatabase.org/cgi-bin/go.cgi?query=GO:0016044&auto_wild_cards=yes&view=query&action=query&search_constraint=terms"	GO:0016044_membrane_organization) =HYPERLINK("http://www.ncbi.nih.gov/gquery/gquery.fcgi?term=ADAM9"	ADAM9) 225 2 5.180952 -1.256501 114 59.72 0.523860
=HYPERLINK("http://www.godatabase.org/cgi-bin/go.cgi?query=GO:0051049&auto_wild_cards=yes&view=query&action=query&search_constraint=terms"	GO:0051049_regulation_of_transport) =HYPERLINK("http://www.ncbi.nih.gov/gquery/gquery.fcgi?term=CAV1"	CAV1) 227 2 5.135305 -1.249642 116 59.95 0.516810
=HYPERLINK("http://www.godatabase.org/cgi-bin/go.cgi?query=GO:0051049&auto_wild_cards=yes&view=query&action=query&search_constraint=terms"	GO:0051049_regulation_of_transport) =HYPERLINK("http://www.ncbi.nih.gov/gquery/gquery.fcgi?term=ADAM9"	ADAM9) 227 2 5.135305 -1.249642 116 59.95 0.516810
=HYPERLINK("http://www.godatabase.org/cgi-bin/go.cgi?query=GO:0051338&auto_wild_cards=yes&view=query&action=query&search_constraint=terms"	GO:0051338_regulation_of_transferase_activity) =HYPERLINK("http://www.ncbi.nih.gov/gquery/gquery.fcgi?term=CAV1"	CAV1) 227 2 5.135305 -1.249642 116 59.95 0.516810
=HYPERLINK("http://www.godatabase.org/cgi-bin/go.cgi?query=GO:0051338&auto_wild_cards=yes&view=query&action=query&search_constraint=terms"	GO:0051338_regulation_of_transferase_activity) =HYPERLINK("http://www.ncbi.nih.gov/gquery/gquery.fcgi?term=ADAM9"	ADAM9) 227 2 5.135305 -1.249642 116 59.95 0.516810
=HYPERLINK("http://www.godatabase.org/cgi-bin/go.cgi?query=GO:0050790&auto_wild_cards=yes&view=query&action=query&search_constraint=terms"	GO:0050790_regulation_of_catalytic_activity) =HYPERLINK("http://www.ncbi.nih.gov/gquery/gquery.fcgi?term=CAV1"	CAV1) 525 3 3.330612 -1.246722 117 60.07 0.513419
=HYPERLINK("http://www.godatabase.org/cgi-bin/go.cgi?query=GO:0050790&auto_wild_cards=yes&view=query&action=query&search_constraint=terms"	GO:0050790_regulation_of_catalytic_activity) =HYPERLINK("http://www.ncbi.nih.gov/gquery/gquery.fcgi?term=ADAM9"	ADAM9) 525 3 3.330612 -1.246722 117 60.07 0.513419
=HYPERLINK("http://www.godatabase.org/cgi-bin/go.cgi?query=GO:0050790&auto_wild_cards=yes&view=query&action=query&search_constraint=terms"	GO:0050790_regulation_of_catalytic_activity) =HYPERLINK("http://www.ncbi.nih.gov/gquery/gquery.fcgi?term=HRH1"	HRH1) 525 3 3.330612 -1.246722 117 60.07 0.513419
=HYPERLINK("http://www.godatabase.org/cgi-bin/go.cgi?query=GO:0043269&auto_wild_cards=yes&view=query&action=query&search_constraint=terms"	GO:0043269_regulation_of_ion_transport) =HYPERLINK("http://www.ncbi.nih.gov/gquery/gquery.fcgi?term=CAV1"	CAV1) 34 1 17.142857 -1.245472 120 61.83 0.515250
=HYPERLINK("http://www.godatabase.org/cgi-bin/go.cgi?query=GO:0048545&auto_wild_cards=yes&view=query&action=query&search_constraint=terms"	GO:0048545_response_to_steroid_hormone_stimulus) =HYPERLINK("http://www.ncbi.nih.gov/gquery/gquery.fcgi?term=CAV1"	CAV1) 34 1 17.142857 -1.245472 120 61.83 0.515250
=HYPERLINK("http://www.godatabase.org/cgi-bin/go.cgi?query=GO:0051651&auto_wild_cards=yes&view=query&action=query&search_constraint=terms"	GO:0051651_maintenance_of_location_in_cell) =HYPERLINK("http://www.ncbi.nih.gov/gquery/gquery.fcgi?term=CAV1"	CAV1) 34 1 17.142857 -1.245472 120 61.83 0.515250
=HYPERLINK("http://www.godatabase.org/cgi-bin/go.cgi?query=GO:0019320&auto_wild_cards=yes&view=query&action=query&search_constraint=terms"	GO:0019320_hexose_catabolic_process) =HYPERLINK("http://www.ncbi.nih.gov/gquery/gquery.fcgi?term=PKM2"	PKM2) 35 1 16.653061 -1.233226 122 62.99 0.516311
=HYPERLINK("http://www.godatabase.org/cgi-bin/go.cgi?query=GO:0030705&auto_wild_cards=yes&view=query&action=query&search_constraint=terms"	GO:0030705_cytoskeleton-dependent_intracellular_transport) =HYPERLINK("http://www.ncbi.nih.gov/gquery/gquery.fcgi?term=MYO1E"	MYO1E) 35 1 16.653061 -1.233226 122 62.99 0.516311
=HYPERLINK("http://www.godatabase.org/cgi-bin/go.cgi?query=GO:0034097&auto_wild_cards=yes&view=query&action=query&search_constraint=terms"	GO:0034097_response_to_cytokine_stimulus) =HYPERLINK("http://www.ncbi.nih.gov/gquery/gquery.fcgi?term=ADAM9"	ADAM9) 36 1 16.190476 -1.221336 123 63.74 0.518211
=HYPERLINK("http://www.godatabase.org/cgi-bin/go.cgi?query=GO:0006937&auto_wild_cards=yes&view=query&action=query&search_constraint=terms"	GO:0006937_regulation_of_muscle_contraction) =HYPERLINK("http://www.ncbi.nih.gov/gquery/gquery.fcgi?term=CAV1"	CAV1) 37 1 15.752896 -1.209781 127 64.69 0.509370
=HYPERLINK("http://www.godatabase.org/cgi-bin/go.cgi?query=GO:0009913&auto_wild_cards=yes&view=query&action=query&search_constraint=terms"	GO:0009913_epidermal_cell_differentiation) =HYPERLINK("http://www.ncbi.nih.gov/gquery/gquery.fcgi?term=ADAM9"	ADAM9) 37 1 15.752896 -1.209781 127 64.69 0.509370
=HYPERLINK("http://www.godatabase.org/cgi-bin/go.cgi?query=GO:0015918&auto_wild_cards=yes&view=query&action=query&search_constraint=terms"	GO:0015918_sterol_transport) =HYPERLINK("http://www.ncbi.nih.gov/gquery/gquery.fcgi?term=CAV1"	CAV1) 37 1 15.752896 -1.209781 127 64.69 0.509370
=HYPERLINK("http://www.godatabase.org/cgi-bin/go.cgi?query=GO:0030301&auto_wild_cards=yes&view=query&action=query&search_constraint=terms"	GO:0030301_cholesterol_transport) =HYPERLINK("http://www.ncbi.nih.gov/gquery/gquery.fcgi?term=CAV1"	CAV1) 37 1 15.752896 -1.209781 127 64.69 0.509370
=HYPERLINK("http://www.godatabase.org/cgi-bin/go.cgi?query=GO:0016050&auto_wild_cards=yes&view=query&action=query&search_constraint=terms"	GO:0016050_vesicle_organization) =HYPERLINK("http://www.ncbi.nih.gov/gquery/gquery.fcgi?term=CAV1"	CAV1) 38 1 15.338346 -1.198542 128 66.22 0.517344
=HYPERLINK("http://www.godatabase.org/cgi-bin/go.cgi?query=GO:0030509&auto_wild_cards=yes&view=query&action=query&search_constraint=terms"	GO:0030509_BMP_signaling_pathway) =HYPERLINK("http://www.ncbi.nih.gov/gquery/gquery.fcgi?term=CAV1"	CAV1) 39 1 14.945055 -1.187605 130 67.15 0.516538
=HYPERLINK("http://www.godatabase.org/cgi-bin/go.cgi?query=GO:0046365&auto_wild_cards=yes&view=query&action=query&search_constraint=terms"	GO:0046365_monosaccharide_catabolic_process) =HYPERLINK("http://www.ncbi.nih.gov/gquery/gquery.fcgi?term=PKM2"	PKM2) 39 1 14.945055 -1.187605 130 67.15 0.516538
=HYPERLINK("http://www.godatabase.org/cgi-bin/go.cgi?query=GO:0007154&auto_wild_cards=yes&view=query&action=query&search_constraint=terms"	GO:0007154_cell_communication) =HYPERLINK("http://www.ncbi.nih.gov/gquery/gquery.fcgi?term=DCBLD2"	DCBLD2) 2272 7 1.795775 -1.185068 131 67.32 0.513893
=HYPERLINK("http://www.godatabase.org/cgi-bin/go.cgi?query=GO:0007154&auto_wild_cards=yes&view=query&action=query&search_constraint=terms"	GO:0007154_cell_communication) =HYPERLINK("http://www.ncbi.nih.gov/gquery/gquery.fcgi?term=CAV1"	CAV1) 2272 7 1.795775 -1.185068 131 67.32 0.513893
=HYPERLINK("http://www.godatabase.org/cgi-bin/go.cgi?query=GO:0007154&auto_wild_cards=yes&view=query&action=query&search_constraint=terms"	GO:0007154_cell_communication) =HYPERLINK("http://www.ncbi.nih.gov/gquery/gquery.fcgi?term=ADAM9"	ADAM9) 2272 7 1.795775 -1.185068 131 67.32 0.513893
=HYPERLINK("http://www.godatabase.org/cgi-bin/go.cgi?query=GO:0007154&auto_wild_cards=yes&view=query&action=query&search_constraint=terms"	GO:0007154_cell_communication) =HYPERLINK("http://www.ncbi.nih.gov/gquery/gquery.fcgi?term=RRAS"	RRAS) 2272 7 1.795775 -1.185068 131 67.32 0.513893
=HYPERLINK("http://www.godatabase.org/cgi-bin/go.cgi?query=GO:0007154&auto_wild_cards=yes&view=query&action=query&search_constraint=terms"	GO:0007154_cell_communication) =HYPERLINK("http://www.ncbi.nih.gov/gquery/gquery.fcgi?term=S100A10"	S100A10) 2272 7 1.795775 -1.185068 131 67.32 0.513893
=HYPERLINK("http://www.godatabase.org/cgi-bin/go.cgi?query=GO:0007154&auto_wild_cards=yes&view=query&action=query&search_constraint=terms"	GO:0007154_cell_communication) =HYPERLINK("http://www.ncbi.nih.gov/gquery/gquery.fcgi?term=ARHGAP29"	ARHGAP29) 2272 7 1.795775 -1.185068 131 67.32 0.513893
=HYPERLINK("http://www.godatabase.org/cgi-bin/go.cgi?query=GO:0007154&auto_wild_cards=yes&view=query&action=query&search_constraint=terms"	GO:0007154_cell_communication) =HYPERLINK("http://www.ncbi.nih.gov/gquery/gquery.fcgi?term=HRH1"	HRH1) 2272 7 1.795775 -1.185068 131 67.32 0.513893
=HYPERLINK("http://www.godatabase.org/cgi-bin/go.cgi?query=GO:0010926&auto_wild_cards=yes&view=query&action=query&search_constraint=terms"	GO:0010926_anatomical_structure_formation) =HYPERLINK("http://www.ncbi.nih.gov/gquery/gquery.fcgi?term=ACTN1"	ACTN1) 560 3 3.122449 -1.178042 132 67.38 0.510455
=HYPERLINK("http://www.godatabase.org/cgi-bin/go.cgi?query=GO:0010926&auto_wild_cards=yes&view=query&action=query&search_constraint=terms"	GO:0010926_anatomical_structure_formation) =HYPERLINK("http://www.ncbi.nih.gov/gquery/gquery.fcgi?term=CAV1"	CAV1) 560 3 3.122449 -1.178042 132 67.38 0.510455
=HYPERLINK("http://www.godatabase.org/cgi-bin/go.cgi?query=GO:0010926&auto_wild_cards=yes&view=query&action=query&search_constraint=terms"	GO:0010926_anatomical_structure_formation) =HYPERLINK("http://www.ncbi.nih.gov/gquery/gquery.fcgi?term=ADAM9"	ADAM9) 560 3 3.122449 -1.178042 132 67.38 0.510455
=HYPERLINK("http://www.godatabase.org/cgi-bin/go.cgi?query=GO:0017015&auto_wild_cards=yes&view=query&action=query&search_constraint=terms"	GO:0017015_regulation_of_transforming_growth_factor_beta_receptor_signaling_pathway) =HYPERLINK("http://www.ncbi.nih.gov/gquery/gquery.fcgi?term=CAV1"	CAV1) 40 1 14.571429 -1.176954 133 68.02 0.511429
=HYPERLINK("http://www.godatabase.org/cgi-bin/go.cgi?query=GO:0007519&auto_wild_cards=yes&view=query&action=query&search_constraint=terms"	GO:0007519_skeletal_muscle_tissue_development) =HYPERLINK("http://www.ncbi.nih.gov/gquery/gquery.fcgi?term=CAV1"	CAV1) 41 1 14.216028 -1.166573 138 69.09 0.500652
=HYPERLINK("http://www.godatabase.org/cgi-bin/go.cgi?query=GO:0034330&auto_wild_cards=yes&view=query&action=query&search_constraint=terms"	GO:0034330_cell_junction_organization) =HYPERLINK("http://www.ncbi.nih.gov/gquery/gquery.fcgi?term=ACTN1"	ACTN1) 41 1 14.216028 -1.166573 138 69.09 0.500652
=HYPERLINK("http://www.godatabase.org/cgi-bin/go.cgi?query=GO:0050708&auto_wild_cards=yes&view=query&action=query&search_constraint=terms"	GO:0050708_regulation_of_protein_secretion) =HYPERLINK("http://www.ncbi.nih.gov/gquery/gquery.fcgi?term=ADAM9"	ADAM9) 41 1 14.216028 -1.166573 138 69.09 0.500652
=HYPERLINK("http://www.godatabase.org/cgi-bin/go.cgi?query=GO:0051222&auto_wild_cards=yes&view=query&action=query&search_constraint=terms"	GO:0051222_positive_regulation_of_protein_transport) =HYPERLINK("http://www.ncbi.nih.gov/gquery/gquery.fcgi?term=ADAM9"	ADAM9) 41 1 14.216028 -1.166573 138 69.09 0.500652
=HYPERLINK("http://www.godatabase.org/cgi-bin/go.cgi?query=GO:0060538&auto_wild_cards=yes&view=query&action=query&search_constraint=terms"	GO:0060538_skeletal_muscle_organ_development) =HYPERLINK("http://www.ncbi.nih.gov/gquery/gquery.fcgi?term=CAV1"	CAV1) 41 1 14.216028 -1.166573 138 69.09 0.500652
=HYPERLINK("http://www.godatabase.org/cgi-bin/go.cgi?query=GO:0006944&auto_wild_cards=yes&view=query&action=query&search_constraint=terms"	GO:0006944_membrane_fusion) =HYPERLINK("http://www.ncbi.nih.gov/gquery/gquery.fcgi?term=ADAM9"	ADAM9) 42 1 13.877551 -1.156451 140 70.2 0.501429
=HYPERLINK("http://www.godatabase.org/cgi-bin/go.cgi?query=GO:0051271&auto_wild_cards=yes&view=query&action=query&search_constraint=terms"	GO:0051271_negative_regulation_of_cell_motion) =HYPERLINK("http://www.ncbi.nih.gov/gquery/gquery.fcgi?term=ACTN1"	ACTN1) 42 1 13.877551 -1.156451 140 70.2 0.501429
=HYPERLINK("http://www.godatabase.org/cgi-bin/go.cgi?query=GO:0046164&auto_wild_cards=yes&view=query&action=query&search_constraint=terms"	GO:0046164_alcohol_catabolic_process) =HYPERLINK("http://www.ncbi.nih.gov/gquery/gquery.fcgi?term=PKM2"	PKM2) 43 1 13.554817 -1.146576 141 71.29 0.505603
=HYPERLINK("http://www.godatabase.org/cgi-bin/go.cgi?query=GO:0048771&auto_wild_cards=yes&view=query&action=query&search_constraint=terms"	GO:0048771_tissue_remodeling) =HYPERLINK("http://www.ncbi.nih.gov/gquery/gquery.fcgi?term=CAV1"	CAV1) 45 1 12.952381 -1.127518 142 72.95 0.513732
=HYPERLINK("http://www.godatabase.org/cgi-bin/go.cgi?query=GO:0007202&auto_wild_cards=yes&view=query&action=query&search_constraint=terms"	GO:0007202_activation_of_phospholipase_C_activity) =HYPERLINK("http://www.ncbi.nih.gov/gquery/gquery.fcgi?term=HRH1"	HRH1) 46 1 12.670807 -1.118316 146 74.14 0.507808
=HYPERLINK("http://www.godatabase.org/cgi-bin/go.cgi?query=GO:0010863&auto_wild_cards=yes&view=query&action=query&search_constraint=terms"	GO:0010863_positive_regulation_of_phospholipase_C_activity) =HYPERLINK("http://www.ncbi.nih.gov/gquery/gquery.fcgi?term=HRH1"	HRH1) 46 1 12.670807 -1.118316 146 74.14 0.507808
=HYPERLINK("http://www.godatabase.org/cgi-bin/go.cgi?query=GO:0030335&auto_wild_cards=yes&view=query&action=query&search_constraint=terms"	GO:0030335_positive_regulation_of_cell_migration) =HYPERLINK("http://www.ncbi.nih.gov/gquery/gquery.fcgi?term=ADAM9"	ADAM9) 46 1 12.670807 -1.118316 146 74.14 0.507808
=HYPERLINK("http://www.godatabase.org/cgi-bin/go.cgi?query=GO:0042391&auto_wild_cards=yes&view=query&action=query&search_constraint=terms"	GO:0042391_regulation_of_membrane_potential) =HYPERLINK("http://www.ncbi.nih.gov/gquery/gquery.fcgi?term=CAV1"	CAV1) 46 1 12.670807 -1.118316 146 74.14 0.507808
=HYPERLINK("http://www.godatabase.org/cgi-bin/go.cgi?query=GO:0007259&auto_wild_cards=yes&view=query&action=query&search_constraint=terms"	GO:0007259_JAK-STAT_cascade) =HYPERLINK("http://www.ncbi.nih.gov/gquery/gquery.fcgi?term=CAV1"	CAV1) 47 1 12.401216 -1.109320 148 75.35 0.509122
=HYPERLINK("http://www.godatabase.org/cgi-bin/go.cgi?query=GO:0051260&auto_wild_cards=yes&view=query&action=query&search_constraint=terms"	GO:0051260_protein_homooligomerization) =HYPERLINK("http://www.ncbi.nih.gov/gquery/gquery.fcgi?term=CAV1"	CAV1) 47 1 12.401216 -1.109320 148 75.35 0.509122
=HYPERLINK("http://www.godatabase.org/cgi-bin/go.cgi?query=GO:0010518&auto_wild_cards=yes&view=query&action=query&search_constraint=terms"	GO:0010518_positive_regulation_of_phospholipase_activity) =HYPERLINK("http://www.ncbi.nih.gov/gquery/gquery.fcgi?term=HRH1"	HRH1) 48 1 12.142857 -1.100519 149 76.49 0.513356
=HYPERLINK("http://www.godatabase.org/cgi-bin/go.cgi?query=GO:0010033&auto_wild_cards=yes&view=query&action=query&search_constraint=terms"	GO:0010033_response_to_organic_substance) =HYPERLINK("http://www.ncbi.nih.gov/gquery/gquery.fcgi?term=CAV1"	CAV1) 276 2 4.223602 -1.100213 150 76.59 0.510600
=HYPERLINK("http://www.godatabase.org/cgi-bin/go.cgi?query=GO:0010033&auto_wild_cards=yes&view=query&action=query&search_constraint=terms"	GO:0010033_response_to_organic_substance) =HYPERLINK("http://www.ncbi.nih.gov/gquery/gquery.fcgi?term=ADAM9"	ADAM9) 276 2 4.223602 -1.100213 150 76.59 0.510600
=HYPERLINK("http://www.godatabase.org/cgi-bin/go.cgi?query=GO:0065009&auto_wild_cards=yes&view=query&action=query&search_constraint=terms"	GO:0065009_regulation_of_molecular_function) =HYPERLINK("http://www.ncbi.nih.gov/gquery/gquery.fcgi?term=CAV1"	CAV1) 606 3 2.885431 -1.095473 151 76.8 0.508609
=HYPERLINK("http://www.godatabase.org/cgi-bin/go.cgi?query=GO:0065009&auto_wild_cards=yes&view=query&action=query&search_constraint=terms"	GO:0065009_regulation_of_molecular_function) =HYPERLINK("http://www.ncbi.nih.gov/gquery/gquery.fcgi?term=ADAM9"	ADAM9) 606 3 2.885431 -1.095473 151 76.8 0.508609
=HYPERLINK("http://www.godatabase.org/cgi-bin/go.cgi?query=GO:0065009&auto_wild_cards=yes&view=query&action=query&search_constraint=terms"	GO:0065009_regulation_of_molecular_function) =HYPERLINK("http://www.ncbi.nih.gov/gquery/gquery.fcgi?term=HRH1"	HRH1) 606 3 2.885431 -1.095473 151 76.8 0.508609
=HYPERLINK("http://www.godatabase.org/cgi-bin/go.cgi?query=GO:0010517&auto_wild_cards=yes&view=query&action=query&search_constraint=terms"	GO:0010517_regulation_of_phospholipase_activity) =HYPERLINK("http://www.ncbi.nih.gov/gquery/gquery.fcgi?term=HRH1"	HRH1) 49 1 11.895044 -1.091908 152 78.12 0.513947
=HYPERLINK("http://www.godatabase.org/cgi-bin/go.cgi?query=GO:0001666&auto_wild_cards=yes&view=query&action=query&search_constraint=terms"	GO:0001666_response_to_hypoxia) =HYPERLINK("http://www.ncbi.nih.gov/gquery/gquery.fcgi?term=CAV1"	CAV1) 50 1 11.657143 -1.083477 155 78.84 0.508645
=HYPERLINK("http://www.godatabase.org/cgi-bin/go.cgi?query=GO:0007266&auto_wild_cards=yes&view=query&action=query&search_constraint=terms"	GO:0007266_Rho_protein_signal_transduction) =HYPERLINK("http://www.ncbi.nih.gov/gquery/gquery.fcgi?term=ARHGAP29"	ARHGAP29) 50 1 11.657143 -1.083477 155 78.84 0.508645
=HYPERLINK("http://www.godatabase.org/cgi-bin/go.cgi?query=GO:0051272&auto_wild_cards=yes&view=query&action=query&search_constraint=terms"	GO:0051272_positive_regulation_of_cell_motion) =HYPERLINK("http://www.ncbi.nih.gov/gquery/gquery.fcgi?term=ADAM9"	ADAM9) 50 1 11.657143 -1.083477 155 78.84 0.508645
=HYPERLINK("http://www.godatabase.org/cgi-bin/go.cgi?query=GO:0051641&auto_wild_cards=yes&view=query&action=query&search_constraint=terms"	GO:0051641_cellular_localization) =HYPERLINK("http://www.ncbi.nih.gov/gquery/gquery.fcgi?term=CAV1"	CAV1) 617 3 2.833989 -1.076892 156 78.9 0.505769
=HYPERLINK("http://www.godatabase.org/cgi-bin/go.cgi?query=GO:0051641&auto_wild_cards=yes&view=query&action=query&search_constraint=terms"	GO:0051641_cellular_localization) =HYPERLINK("http://www.ncbi.nih.gov/gquery/gquery.fcgi?term=ADAM9"	ADAM9) 617 3 2.833989 -1.076892 156 78.9 0.505769
=HYPERLINK("http://www.godatabase.org/cgi-bin/go.cgi?query=GO:0051641&auto_wild_cards=yes&view=query&action=query&search_constraint=terms"	GO:0051641_cellular_localization) =HYPERLINK("http://www.ncbi.nih.gov/gquery/gquery.fcgi?term=MYO1E"	MYO1E) 617 3 2.833989 -1.076892 156 78.9 0.505769
=HYPERLINK("http://www.godatabase.org/cgi-bin/go.cgi?query=GO:0042325&auto_wild_cards=yes&view=query&action=query&search_constraint=terms"	GO:0042325_regulation_of_phosphorylation) =HYPERLINK("http://www.ncbi.nih.gov/gquery/gquery.fcgi?term=CAV1"	CAV1) 285 2 4.090226 -1.076084 157 78.99 0.503121
=HYPERLINK("http://www.godatabase.org/cgi-bin/go.cgi?query=GO:0042325&auto_wild_cards=yes&view=query&action=query&search_constraint=terms"	GO:0042325_regulation_of_phosphorylation) =HYPERLINK("http://www.ncbi.nih.gov/gquery/gquery.fcgi?term=ADAM9"	ADAM9) 285 2 4.090226 -1.076084 157 78.99 0.503121
=HYPERLINK("http://www.godatabase.org/cgi-bin/go.cgi?query=GO:0016052&auto_wild_cards=yes&view=query&action=query&search_constraint=terms"	GO:0016052_carbohydrate_catabolic_process) =HYPERLINK("http://www.ncbi.nih.gov/gquery/gquery.fcgi?term=PKM2"	PKM2) 51 1 11.428571 -1.075220 160 79.87 0.499188
=HYPERLINK("http://www.godatabase.org/cgi-bin/go.cgi?query=GO:0032147&auto_wild_cards=yes&view=query&action=query&search_constraint=terms"	GO:0032147_activation_of_protein_kinase_activity) =HYPERLINK("http://www.ncbi.nih.gov/gquery/gquery.fcgi?term=ADAM9"	ADAM9) 51 1 11.428571 -1.075220 160 79.87 0.499188
=HYPERLINK("http://www.godatabase.org/cgi-bin/go.cgi?query=GO:0070482&auto_wild_cards=yes&view=query&action=query&search_constraint=terms"	GO:0070482_response_to_oxygen_levels) =HYPERLINK("http://www.ncbi.nih.gov/gquery/gquery.fcgi?term=CAV1"	CAV1) 51 1 11.428571 -1.075220 160 79.87 0.499188
=HYPERLINK("http://www.godatabase.org/cgi-bin/go.cgi?query=GO:0009888&auto_wild_cards=yes&view=query&action=query&search_constraint=terms"	GO:0009888_tissue_development) =HYPERLINK("http://www.ncbi.nih.gov/gquery/gquery.fcgi?term=CAV1"	CAV1) 287 2 4.061722 -1.070842 161 80.24 0.498385
=HYPERLINK("http://www.godatabase.org/cgi-bin/go.cgi?query=GO:0009888&auto_wild_cards=yes&view=query&action=query&search_constraint=terms"	GO:0009888_tissue_development) =HYPERLINK("http://www.ncbi.nih.gov/gquery/gquery.fcgi?term=ADAM9"	ADAM9) 287 2 4.061722 -1.070842 161 80.24 0.498385
=HYPERLINK("http://www.godatabase.org/cgi-bin/go.cgi?query=GO:0006006&auto_wild_cards=yes&view=query&action=query&search_constraint=terms"	GO:0006006_glucose_metabolic_process) =HYPERLINK("http://www.ncbi.nih.gov/gquery/gquery.fcgi?term=PKM2"	PKM2) 53 1 10.997305 -1.059200 165 82.29 0.498727
=HYPERLINK("http://www.godatabase.org/cgi-bin/go.cgi?query=GO:0048015&auto_wild_cards=yes&view=query&action=query&search_constraint=terms"	GO:0048015_phosphoinositide-mediated_signaling) =HYPERLINK("http://www.ncbi.nih.gov/gquery/gquery.fcgi?term=HRH1"	HRH1) 53 1 10.997305 -1.059200 165 82.29 0.498727
=HYPERLINK("http://www.godatabase.org/cgi-bin/go.cgi?query=GO:0051047&auto_wild_cards=yes&view=query&action=query&search_constraint=terms"	GO:0051047_positive_regulation_of_secretion) =HYPERLINK("http://www.ncbi.nih.gov/gquery/gquery.fcgi?term=ADAM9"	ADAM9) 53 1 10.997305 -1.059200 165 82.29 0.498727
=HYPERLINK("http://www.godatabase.org/cgi-bin/go.cgi?query=GO:0060193&auto_wild_cards=yes&view=query&action=query&search_constraint=terms"	GO:0060193_positive_regulation_of_lipase_activity) =HYPERLINK("http://www.ncbi.nih.gov/gquery/gquery.fcgi?term=HRH1"	HRH1) 53 1 10.997305 -1.059200 165 82.29 0.498727
=HYPERLINK("http://www.godatabase.org/cgi-bin/go.cgi?query=GO:0040011&auto_wild_cards=yes&view=query&action=query&search_constraint=terms"	GO:0040011_locomotion) =HYPERLINK("http://www.ncbi.nih.gov/gquery/gquery.fcgi?term=ADAM9"	ADAM9) 292 2 3.992172 -1.057920 166 82.5 0.496988
=HYPERLINK("http://www.godatabase.org/cgi-bin/go.cgi?query=GO:0040011&auto_wild_cards=yes&view=query&action=query&search_constraint=terms"	GO:0040011_locomotion) =HYPERLINK("http://www.ncbi.nih.gov/gquery/gquery.fcgi?term=FOSL1"	FOSL1) 292 2 3.992172 -1.057920 166 82.5 0.496988
=HYPERLINK("http://www.godatabase.org/cgi-bin/go.cgi?query=GO:0042221&auto_wild_cards=yes&view=query&action=query&search_constraint=terms"	GO:0042221_response_to_chemical_stimulus) =HYPERLINK("http://www.ncbi.nih.gov/gquery/gquery.fcgi?term=CAV1"	CAV1) 631 3 2.771112 -1.053842 167 82.6 0.494611
=HYPERLINK("http://www.godatabase.org/cgi-bin/go.cgi?query=GO:0042221&auto_wild_cards=yes&view=query&action=query&search_constraint=terms"	GO:0042221_response_to_chemical_stimulus) =HYPERLINK("http://www.ncbi.nih.gov/gquery/gquery.fcgi?term=ADAM9"	ADAM9) 631 3 2.771112 -1.053842 167 82.6 0.494611
=HYPERLINK("http://www.godatabase.org/cgi-bin/go.cgi?query=GO:0042221&auto_wild_cards=yes&view=query&action=query&search_constraint=terms"	GO:0042221_response_to_chemical_stimulus) =HYPERLINK("http://www.ncbi.nih.gov/gquery/gquery.fcgi?term=FOSL1"	FOSL1) 631 3 2.771112 -1.053842 167 82.6 0.494611
=HYPERLINK("http://www.godatabase.org/cgi-bin/go.cgi?query=GO:0019220&auto_wild_cards=yes&view=query&action=query&search_constraint=terms"	GO:0019220_regulation_of_phosphate_metabolic_process) =HYPERLINK("http://www.ncbi.nih.gov/gquery/gquery.fcgi?term=CAV1"	CAV1) 297 2 3.924964 -1.045254 169 83.21 0.492367
=HYPERLINK("http://www.godatabase.org/cgi-bin/go.cgi?query=GO:0019220&auto_wild_cards=yes&view=query&action=query&search_constraint=terms"	GO:0019220_regulation_of_phosphate_metabolic_process) =HYPERLINK("http://www.ncbi.nih.gov/gquery/gquery.fcgi?term=ADAM9"	ADAM9) 297 2 3.924964 -1.045254 169 83.21 0.492367
=HYPERLINK("http://www.godatabase.org/cgi-bin/go.cgi?query=GO:0051174&auto_wild_cards=yes&view=query&action=query&search_constraint=terms"	GO:0051174_regulation_of_phosphorus_metabolic_process) =HYPERLINK("http://www.ncbi.nih.gov/gquery/gquery.fcgi?term=CAV1"	CAV1) 297 2 3.924964 -1.045254 169 83.21 0.492367
=HYPERLINK("http://www.godatabase.org/cgi-bin/go.cgi?query=GO:0051174&auto_wild_cards=yes&view=query&action=query&search_constraint=terms"	GO:0051174_regulation_of_phosphorus_metabolic_process) =HYPERLINK("http://www.ncbi.nih.gov/gquery/gquery.fcgi?term=ADAM9"	ADAM9) 297 2 3.924964 -1.045254 169 83.21 0.492367
=HYPERLINK("http://www.godatabase.org/cgi-bin/go.cgi?query=GO:0006469&auto_wild_cards=yes&view=query&action=query&search_constraint=terms"	GO:0006469_negative_regulation_of_protein_kinase_activity) =HYPERLINK("http://www.ncbi.nih.gov/gquery/gquery.fcgi?term=CAV1"	CAV1) 55 1 10.597403 -1.043798 170 83.81 0.493000
=HYPERLINK("http://www.godatabase.org/cgi-bin/go.cgi?query=GO:0050794&auto_wild_cards=yes&view=query&action=query&search_constraint=terms"	GO:0050794_regulation_of_cellular_process) =HYPERLINK("http://www.ncbi.nih.gov/gquery/gquery.fcgi?term=ACTN1"	ACTN1) 3515 9 1.492380 -1.037411 171 83.89 0.490585
=HYPERLINK("http://www.godatabase.org/cgi-bin/go.cgi?query=GO:0050794&auto_wild_cards=yes&view=query&action=query&search_constraint=terms"	GO:0050794_regulation_of_cellular_process) =HYPERLINK("http://www.ncbi.nih.gov/gquery/gquery.fcgi?term=CAV1"	CAV1) 3515 9 1.492380 -1.037411 171 83.89 0.490585
=HYPERLINK("http://www.godatabase.org/cgi-bin/go.cgi?query=GO:0050794&auto_wild_cards=yes&view=query&action=query&search_constraint=terms"	GO:0050794_regulation_of_cellular_process) =HYPERLINK("http://www.ncbi.nih.gov/gquery/gquery.fcgi?term=DCBLD2"	DCBLD2) 3515 9 1.492380 -1.037411 171 83.89 0.490585
=HYPERLINK("http://www.godatabase.org/cgi-bin/go.cgi?query=GO:0050794&auto_wild_cards=yes&view=query&action=query&search_constraint=terms"	GO:0050794_regulation_of_cellular_process) =HYPERLINK("http://www.ncbi.nih.gov/gquery/gquery.fcgi?term=ADAM9"	ADAM9) 3515 9 1.492380 -1.037411 171 83.89 0.490585
=HYPERLINK("http://www.godatabase.org/cgi-bin/go.cgi?query=GO:0050794&auto_wild_cards=yes&view=query&action=query&search_constraint=terms"	GO:0050794_regulation_of_cellular_process) =HYPERLINK("http://www.ncbi.nih.gov/gquery/gquery.fcgi?term=FOSL1"	FOSL1) 3515 9 1.492380 -1.037411 171 83.89 0.490585
=HYPERLINK("http://www.godatabase.org/cgi-bin/go.cgi?query=GO:0050794&auto_wild_cards=yes&view=query&action=query&search_constraint=terms"	GO:0050794_regulation_of_cellular_process) =HYPERLINK("http://www.ncbi.nih.gov/gquery/gquery.fcgi?term=RRAS"	RRAS) 3515 9 1.492380 -1.037411 171 83.89 0.490585
=HYPERLINK("http://www.godatabase.org/cgi-bin/go.cgi?query=GO:0050794&auto_wild_cards=yes&view=query&action=query&search_constraint=terms"	GO:0050794_regulation_of_cellular_process) =HYPERLINK("http://www.ncbi.nih.gov/gquery/gquery.fcgi?term=S100A10"	S100A10) 3515 9 1.492380 -1.037411 171 83.89 0.490585
=HYPERLINK("http://www.godatabase.org/cgi-bin/go.cgi?query=GO:0050794&auto_wild_cards=yes&view=query&action=query&search_constraint=terms"	GO:0050794_regulation_of_cellular_process) =HYPERLINK("http://www.ncbi.nih.gov/gquery/gquery.fcgi?term=ARHGAP29"	ARHGAP29) 3515 9 1.492380 -1.037411 171 83.89 0.490585
=HYPERLINK("http://www.godatabase.org/cgi-bin/go.cgi?query=GO:0050794&auto_wild_cards=yes&view=query&action=query&search_constraint=terms"	GO:0050794_regulation_of_cellular_process) =HYPERLINK("http://www.ncbi.nih.gov/gquery/gquery.fcgi?term=HRH1"	HRH1) 3515 9 1.492380 -1.037411 171 83.89 0.490585
=HYPERLINK("http://www.godatabase.org/cgi-bin/go.cgi?query=GO:0009306&auto_wild_cards=yes&view=query&action=query&search_constraint=terms"	GO:0009306_protein_secretion) =HYPERLINK("http://www.ncbi.nih.gov/gquery/gquery.fcgi?term=ADAM9"	ADAM9) 56 1 10.408163 -1.036316 172 84.38 0.490581
=HYPERLINK("http://www.godatabase.org/cgi-bin/go.cgi?query=GO:0032844&auto_wild_cards=yes&view=query&action=query&search_constraint=terms"	GO:0032844_regulation_of_homeostatic_process) =HYPERLINK("http://www.ncbi.nih.gov/gquery/gquery.fcgi?term=CAV1"	CAV1) 57 1 10.225564 -1.028971 173 85.01 0.491387
=HYPERLINK("http://www.godatabase.org/cgi-bin/go.cgi?query=GO:0006968&auto_wild_cards=yes&view=query&action=query&search_constraint=terms"	GO:0006968_cellular_defense_response) =HYPERLINK("http://www.ncbi.nih.gov/gquery/gquery.fcgi?term=FOSL1"	FOSL1) 58 1 10.049261 -1.021761 175 86.19 0.492514
=HYPERLINK("http://www.godatabase.org/cgi-bin/go.cgi?query=GO:0030308&auto_wild_cards=yes&view=query&action=query&search_constraint=terms"	GO:0030308_negative_regulation_of_cell_growth) =HYPERLINK("http://www.ncbi.nih.gov/gquery/gquery.fcgi?term=DCBLD2"	DCBLD2) 58 1 10.049261 -1.021761 175 86.19 0.492514
=HYPERLINK("http://www.godatabase.org/cgi-bin/go.cgi?query=GO:0033673&auto_wild_cards=yes&view=query&action=query&search_constraint=terms"	GO:0033673_negative_regulation_of_kinase_activity) =HYPERLINK("http://www.ncbi.nih.gov/gquery/gquery.fcgi?term=CAV1"	CAV1) 59 1 9.878935 -1.014679 177 87.28 0.493107
=HYPERLINK("http://www.godatabase.org/cgi-bin/go.cgi?query=GO:0043408&auto_wild_cards=yes&view=query&action=query&search_constraint=terms"	GO:0043408_regulation_of_MAPKKK_cascade) =HYPERLINK("http://www.ncbi.nih.gov/gquery/gquery.fcgi?term=CAV1"	CAV1) 59 1 9.878935 -1.014679 177 87.28 0.493107
=HYPERLINK("http://www.godatabase.org/cgi-bin/go.cgi?query=GO:0030155&auto_wild_cards=yes&view=query&action=query&search_constraint=terms"	GO:0030155_regulation_of_cell_adhesion) =HYPERLINK("http://www.ncbi.nih.gov/gquery/gquery.fcgi?term=ADAM9"	ADAM9) 61 1 9.555035 -1.000886 180 88.71 0.492833
=HYPERLINK("http://www.godatabase.org/cgi-bin/go.cgi?query=GO:0045792&auto_wild_cards=yes&view=query&action=query&search_constraint=terms"	GO:0045792_negative_regulation_of_cell_size) =HYPERLINK("http://www.ncbi.nih.gov/gquery/gquery.fcgi?term=DCBLD2"	DCBLD2) 61 1 9.555035 -1.000886 180 88.71 0.492833
=HYPERLINK("http://www.godatabase.org/cgi-bin/go.cgi?query=GO:0048729&auto_wild_cards=yes&view=query&action=query&search_constraint=terms"	GO:0048729_tissue_morphogenesis) =HYPERLINK("http://www.ncbi.nih.gov/gquery/gquery.fcgi?term=CAV1"	CAV1) 61 1 9.555035 -1.000886 180 88.71 0.492833
=HYPERLINK("http://www.godatabase.org/cgi-bin/go.cgi?query=GO:0050793&auto_wild_cards=yes&view=query&action=query&search_constraint=terms"	GO:0050793_regulation_of_developmental_process) =HYPERLINK("http://www.ncbi.nih.gov/gquery/gquery.fcgi?term=ACTN1"	ACTN1) 669 3 2.613709 -0.994447 181 89.11 0.492320
=HYPERLINK("http://www.godatabase.org/cgi-bin/go.cgi?query=GO:0050793&auto_wild_cards=yes&view=query&action=query&search_constraint=terms"	GO:0050793_regulation_of_developmental_process) =HYPERLINK("http://www.ncbi.nih.gov/gquery/gquery.fcgi?term=CAV1"	CAV1) 669 3 2.613709 -0.994447 181 89.11 0.492320
=HYPERLINK("http://www.godatabase.org/cgi-bin/go.cgi?query=GO:0050793&auto_wild_cards=yes&view=query&action=query&search_constraint=terms"	GO:0050793_regulation_of_developmental_process) =HYPERLINK("http://www.ncbi.nih.gov/gquery/gquery.fcgi?term=ADAM9"	ADAM9) 669 3 2.613709 -0.994447 181 89.11 0.492320
=HYPERLINK("http://www.godatabase.org/cgi-bin/go.cgi?query=GO:0019216&auto_wild_cards=yes&view=query&action=query&search_constraint=terms"	GO:0019216_regulation_of_lipid_metabolic_process) =HYPERLINK("http://www.ncbi.nih.gov/gquery/gquery.fcgi?term=CAV1"	CAV1) 62 1 9.400922 -0.994166 184 90.33 0.490924
=HYPERLINK("http://www.godatabase.org/cgi-bin/go.cgi?query=GO:0031667&auto_wild_cards=yes&view=query&action=query&search_constraint=terms"	GO:0031667_response_to_nutrient_levels) =HYPERLINK("http://www.ncbi.nih.gov/gquery/gquery.fcgi?term=CAV1"	CAV1) 62 1 9.400922 -0.994166 184 90.33 0.490924
=HYPERLINK("http://www.godatabase.org/cgi-bin/go.cgi?query=GO:0060191&auto_wild_cards=yes&view=query&action=query&search_constraint=terms"	GO:0060191_regulation_of_lipase_activity) =HYPERLINK("http://www.ncbi.nih.gov/gquery/gquery.fcgi?term=HRH1"	HRH1) 62 1 9.400922 -0.994166 184 90.33 0.490924
=HYPERLINK("http://www.godatabase.org/cgi-bin/go.cgi?query=GO:0030522&auto_wild_cards=yes&view=query&action=query&search_constraint=terms"	GO:0030522_intracellular_receptor-mediated_signaling_pathway) =HYPERLINK("http://www.ncbi.nih.gov/gquery/gquery.fcgi?term=DCBLD2"	DCBLD2) 63 1 9.251701 -0.987560 186 90.79 0.488118
=HYPERLINK("http://www.godatabase.org/cgi-bin/go.cgi?query=GO:0051348&auto_wild_cards=yes&view=query&action=query&search_constraint=terms"	GO:0051348_negative_regulation_of_transferase_activity) =HYPERLINK("http://www.ncbi.nih.gov/gquery/gquery.fcgi?term=CAV1"	CAV1) 63 1 9.251701 -0.987560 186 90.79 0.488118
=HYPERLINK("http://www.godatabase.org/cgi-bin/go.cgi?query=GO:0045926&auto_wild_cards=yes&view=query&action=query&search_constraint=terms"	GO:0045926_negative_regulation_of_growth) =HYPERLINK("http://www.ncbi.nih.gov/gquery/gquery.fcgi?term=DCBLD2"	DCBLD2) 64 1 9.107143 -0.981062 187 91.87 0.491283
=HYPERLINK("http://www.godatabase.org/cgi-bin/go.cgi?query=GO:0045596&auto_wild_cards=yes&view=query&action=query&search_constraint=terms"	GO:0045596_negative_regulation_of_cell_differentiation) =HYPERLINK("http://www.ncbi.nih.gov/gquery/gquery.fcgi?term=CAV1"	CAV1) 65 1 8.967033 -0.974671 189 92.77 0.490847
=HYPERLINK("http://www.godatabase.org/cgi-bin/go.cgi?query=GO:0051235&auto_wild_cards=yes&view=query&action=query&search_constraint=terms"	GO:0051235_maintenance_of_location) =HYPERLINK("http://www.ncbi.nih.gov/gquery/gquery.fcgi?term=CAV1"	CAV1) 65 1 8.967033 -0.974671 189 92.77 0.490847
=HYPERLINK("http://www.godatabase.org/cgi-bin/go.cgi?query=GO:0014706&auto_wild_cards=yes&view=query&action=query&search_constraint=terms"	GO:0014706_striated_muscle_tissue_development) =HYPERLINK("http://www.ncbi.nih.gov/gquery/gquery.fcgi?term=CAV1"	CAV1) 66 1 8.831169 -0.968383 191 94.22 0.493298
=HYPERLINK("http://www.godatabase.org/cgi-bin/go.cgi?query=GO:0052547&auto_wild_cards=yes&view=query&action=query&search_constraint=terms"	GO:0052547_regulation_of_peptidase_activity) =HYPERLINK("http://www.ncbi.nih.gov/gquery/gquery.fcgi?term=CAV1"	CAV1) 66 1 8.831169 -0.968383 191 94.22 0.493298
=HYPERLINK("http://www.godatabase.org/cgi-bin/go.cgi?query=GO:0060537&auto_wild_cards=yes&view=query&action=query&search_constraint=terms"	GO:0060537_muscle_tissue_development) =HYPERLINK("http://www.ncbi.nih.gov/gquery/gquery.fcgi?term=CAV1"	CAV1) 67 1 8.699360 -0.962194 192 94.75 0.493490
=HYPERLINK("http://www.godatabase.org/cgi-bin/go.cgi?query=GO:0009991&auto_wild_cards=yes&view=query&action=query&search_constraint=terms"	GO:0009991_response_to_extracellular_stimulus) =HYPERLINK("http://www.ncbi.nih.gov/gquery/gquery.fcgi?term=CAV1"	CAV1) 68 1 8.571429 -0.956101 193 95.57 0.495181
=HYPERLINK("http://www.godatabase.org/cgi-bin/go.cgi?query=GO:0051179&auto_wild_cards=yes&view=query&action=query&search_constraint=terms"	GO:0051179_localization) =HYPERLINK("http://www.ncbi.nih.gov/gquery/gquery.fcgi?term=ACTN1"	ACTN1) 1561 5 1.866935 -0.952056 194 95.76 0.493608
=HYPERLINK("http://www.godatabase.org/cgi-bin/go.cgi?query=GO:0051179&auto_wild_cards=yes&view=query&action=query&search_constraint=terms"	GO:0051179_localization) =HYPERLINK("http://www.ncbi.nih.gov/gquery/gquery.fcgi?term=TNFRSF12A"	TNFRSF12A) 1561 5 1.866935 -0.952056 194 95.76 0.493608
=HYPERLINK("http://www.godatabase.org/cgi-bin/go.cgi?query=GO:0051179&auto_wild_cards=yes&view=query&action=query&search_constraint=terms"	GO:0051179_localization) =HYPERLINK("http://www.ncbi.nih.gov/gquery/gquery.fcgi?term=CAV1"	CAV1) 1561 5 1.866935 -0.952056 194 95.76 0.493608
=HYPERLINK("http://www.godatabase.org/cgi-bin/go.cgi?query=GO:0051179&auto_wild_cards=yes&view=query&action=query&search_constraint=terms"	GO:0051179_localization) =HYPERLINK("http://www.ncbi.nih.gov/gquery/gquery.fcgi?term=ADAM9"	ADAM9) 1561 5 1.866935 -0.952056 194 95.76 0.493608
=HYPERLINK("http://www.godatabase.org/cgi-bin/go.cgi?query=GO:0051179&auto_wild_cards=yes&view=query&action=query&search_constraint=terms"	GO:0051179_localization) =HYPERLINK("http://www.ncbi.nih.gov/gquery/gquery.fcgi?term=MYO1E"	MYO1E) 1561 5 1.866935 -0.952056 194 95.76 0.493608
=HYPERLINK("http://www.godatabase.org/cgi-bin/go.cgi?query=GO:0051241&auto_wild_cards=yes&view=query&action=query&search_constraint=terms"	GO:0051241_negative_regulation_of_multicellular_organismal_process) =HYPERLINK("http://www.ncbi.nih.gov/gquery/gquery.fcgi?term=CAV1"	CAV1) 69 1 8.447205 -0.950103 195 96.38 0.494256
=HYPERLINK("http://www.godatabase.org/cgi-bin/go.cgi?query=GO:0008104&auto_wild_cards=yes&view=query&action=query&search_constraint=terms"	GO:0008104_protein_localization) =HYPERLINK("http://www.ncbi.nih.gov/gquery/gquery.fcgi?term=CAV1"	CAV1) 339 2 3.438685 -0.947851 196 96.52 0.492449
=HYPERLINK("http://www.godatabase.org/cgi-bin/go.cgi?query=GO:0008104&auto_wild_cards=yes&view=query&action=query&search_constraint=terms"	GO:0008104_protein_localization) =HYPERLINK("http://www.ncbi.nih.gov/gquery/gquery.fcgi?term=ADAM9"	ADAM9) 339 2 3.438685 -0.947851 196 96.52 0.492449
=HYPERLINK("http://www.godatabase.org/cgi-bin/go.cgi?query=GO:0050789&auto_wild_cards=yes&view=query&action=query&search_constraint=terms"	GO:0050789_regulation_of_biological_process) =HYPERLINK("http://www.ncbi.nih.gov/gquery/gquery.fcgi?term=ACTN1"	ACTN1) 3649 9 1.437576 -0.941511 197 97.68 0.495838
=HYPERLINK("http://www.godatabase.org/cgi-bin/go.cgi?query=GO:0050789&auto_wild_cards=yes&view=query&action=query&search_constraint=terms"	GO:0050789_regulation_of_biological_process) =HYPERLINK("http://www.ncbi.nih.gov/gquery/gquery.fcgi?term=DCBLD2"	DCBLD2) 3649 9 1.437576 -0.941511 197 97.68 0.495838
=HYPERLINK("http://www.godatabase.org/cgi-bin/go.cgi?query=GO:0050789&auto_wild_cards=yes&view=query&action=query&search_constraint=terms"	GO:0050789_regulation_of_biological_process) =HYPERLINK("http://www.ncbi.nih.gov/gquery/gquery.fcgi?term=CAV1"	CAV1) 3649 9 1.437576 -0.941511 197 97.68 0.495838
=HYPERLINK("http://www.godatabase.org/cgi-bin/go.cgi?query=GO:0050789&auto_wild_cards=yes&view=query&action=query&search_constraint=terms"	GO:0050789_regulation_of_biological_process) =HYPERLINK("http://www.ncbi.nih.gov/gquery/gquery.fcgi?term=ADAM9"	ADAM9) 3649 9 1.437576 -0.941511 197 97.68 0.495838
=HYPERLINK("http://www.godatabase.org/cgi-bin/go.cgi?query=GO:0050789&auto_wild_cards=yes&view=query&action=query&search_constraint=terms"	GO:0050789_regulation_of_biological_process) =HYPERLINK("http://www.ncbi.nih.gov/gquery/gquery.fcgi?term=FOSL1"	FOSL1) 3649 9 1.437576 -0.941511 197 97.68 0.495838
=HYPERLINK("http://www.godatabase.org/cgi-bin/go.cgi?query=GO:0050789&auto_wild_cards=yes&view=query&action=query&search_constraint=terms"	GO:0050789_regulation_of_biological_process) =HYPERLINK("http://www.ncbi.nih.gov/gquery/gquery.fcgi?term=RRAS"	RRAS) 3649 9 1.437576 -0.941511 197 97.68 0.495838
=HYPERLINK("http://www.godatabase.org/cgi-bin/go.cgi?query=GO:0050789&auto_wild_cards=yes&view=query&action=query&search_constraint=terms"	GO:0050789_regulation_of_biological_process) =HYPERLINK("http://www.ncbi.nih.gov/gquery/gquery.fcgi?term=S100A10"	S100A10) 3649 9 1.437576 -0.941511 197 97.68 0.495838
=HYPERLINK("http://www.godatabase.org/cgi-bin/go.cgi?query=GO:0050789&auto_wild_cards=yes&view=query&action=query&search_constraint=terms"	GO:0050789_regulation_of_biological_process) =HYPERLINK("http://www.ncbi.nih.gov/gquery/gquery.fcgi?term=ARHGAP29"	ARHGAP29) 3649 9 1.437576 -0.941511 197 97.68 0.495838
=HYPERLINK("http://www.godatabase.org/cgi-bin/go.cgi?query=GO:0050789&auto_wild_cards=yes&view=query&action=query&search_constraint=terms"	GO:0050789_regulation_of_biological_process) =HYPERLINK("http://www.ncbi.nih.gov/gquery/gquery.fcgi?term=HRH1"	HRH1) 3649 9 1.437576 -0.941511 197 97.68 0.495838
=HYPERLINK("http://www.godatabase.org/cgi-bin/go.cgi?query=GO:0009615&auto_wild_cards=yes&view=query&action=query&search_constraint=terms"	GO:0009615_response_to_virus) =HYPERLINK("http://www.ncbi.nih.gov/gquery/gquery.fcgi?term=FOSL1"	FOSL1) 71 1 8.209256 -0.938377 200 98.28 0.491400
=HYPERLINK("http://www.godatabase.org/cgi-bin/go.cgi?query=GO:0032101&auto_wild_cards=yes&view=query&action=query&search_constraint=terms"	GO:0032101_regulation_of_response_to_external_stimulus) =HYPERLINK("http://www.ncbi.nih.gov/gquery/gquery.fcgi?term=CAV1"	CAV1) 71 1 8.209256 -0.938377 200 98.28 0.491400
=HYPERLINK("http://www.godatabase.org/cgi-bin/go.cgi?query=GO:0051223&auto_wild_cards=yes&view=query&action=query&search_constraint=terms"	GO:0051223_regulation_of_protein_transport) =HYPERLINK("http://www.ncbi.nih.gov/gquery/gquery.fcgi?term=ADAM9"	ADAM9) 71 1 8.209256 -0.938377 200 98.28 0.491400
=HYPERLINK("http://www.godatabase.org/cgi-bin/go.cgi?query=GO:0007179&auto_wild_cards=yes&view=query&action=query&search_constraint=terms"	GO:0007179_transforming_growth_factor_beta_receptor_signaling_pathway) =HYPERLINK("http://www.ncbi.nih.gov/gquery/gquery.fcgi?term=CAV1"	CAV1) 72 1 8.095238 -0.932645 201 98.68 0.490945
=HYPERLINK("http://www.godatabase.org/cgi-bin/go.cgi?query=GO:0007596&auto_wild_cards=yes&view=query&action=query&search_constraint=terms"	GO:0007596_blood_coagulation) =HYPERLINK("http://www.ncbi.nih.gov/gquery/gquery.fcgi?term=CAV1"	CAV1) 73 1 7.984344 -0.926996 202 99.65 0.493317
=HYPERLINK("http://www.godatabase.org/cgi-bin/go.cgi?query=GO:0050817&auto_wild_cards=yes&view=query&action=query&search_constraint=terms"	GO:0050817_coagulation) =HYPERLINK("http://www.ncbi.nih.gov/gquery/gquery.fcgi?term=CAV1"	CAV1) 74 1 7.876448 -0.921428 203 100.1 0.493103
=HYPERLINK("http://www.godatabase.org/cgi-bin/go.cgi?query=GO:0006816&auto_wild_cards=yes&view=query&action=query&search_constraint=terms"	GO:0006816_calcium_ion_transport) =HYPERLINK("http://www.ncbi.nih.gov/gquery/gquery.fcgi?term=CAV1"	CAV1) 75 1 7.771429 -0.915940 207 101.32 0.489469
=HYPERLINK("http://www.godatabase.org/cgi-bin/go.cgi?query=GO:0006869&auto_wild_cards=yes&view=query&action=query&search_constraint=terms"	GO:0006869_lipid_transport) =HYPERLINK("http://www.ncbi.nih.gov/gquery/gquery.fcgi?term=CAV1"	CAV1) 75 1 7.771429 -0.915940 207 101.32 0.489469
=HYPERLINK("http://www.godatabase.org/cgi-bin/go.cgi?query=GO:0044271&auto_wild_cards=yes&view=query&action=query&search_constraint=terms"	GO:0044271_nitrogen_compound_biosynthetic_process) =HYPERLINK("http://www.ncbi.nih.gov/gquery/gquery.fcgi?term=CAV1"	CAV1) 75 1 7.771429 -0.915940 207 101.32 0.489469
=HYPERLINK("http://www.godatabase.org/cgi-bin/go.cgi?query=GO:0070201&auto_wild_cards=yes&view=query&action=query&search_constraint=terms"	GO:0070201_regulation_of_establishment_of_protein_localization) =HYPERLINK("http://www.ncbi.nih.gov/gquery/gquery.fcgi?term=ADAM9"	ADAM9) 75 1 7.771429 -0.915940 207 101.32 0.489469
=HYPERLINK("http://www.godatabase.org/cgi-bin/go.cgi?query=GO:0006979&auto_wild_cards=yes&view=query&action=query&search_constraint=terms"	GO:0006979_response_to_oxidative_stress) =HYPERLINK("http://www.ncbi.nih.gov/gquery/gquery.fcgi?term=ADAM9"	ADAM9) 76 1 7.669173 -0.910529 209 102.14 0.488708
=HYPERLINK("http://www.godatabase.org/cgi-bin/go.cgi?query=GO:0070838&auto_wild_cards=yes&view=query&action=query&search_constraint=terms"	GO:0070838_divalent_metal_ion_transport) =HYPERLINK("http://www.ncbi.nih.gov/gquery/gquery.fcgi?term=CAV1"	CAV1) 76 1 7.669173 -0.910529 209 102.14 0.488708
=HYPERLINK("http://www.godatabase.org/cgi-bin/go.cgi?query=GO:0007599&auto_wild_cards=yes&view=query&action=query&search_constraint=terms"	GO:0007599_hemostasis) =HYPERLINK("http://www.ncbi.nih.gov/gquery/gquery.fcgi?term=CAV1"	CAV1) 79 1 7.377939 -0.894739 211 104.15 0.493602
=HYPERLINK("http://www.godatabase.org/cgi-bin/go.cgi?query=GO:0032880&auto_wild_cards=yes&view=query&action=query&search_constraint=terms"	GO:0032880_regulation_of_protein_localization) =HYPERLINK("http://www.ncbi.nih.gov/gquery/gquery.fcgi?term=ADAM9"	ADAM9) 79 1 7.377939 -0.894739 211 104.15 0.493602
=HYPERLINK("http://www.godatabase.org/cgi-bin/go.cgi?query=GO:0007204&auto_wild_cards=yes&view=query&action=query&search_constraint=terms"	GO:0007204_elevation_of_cytosolic_calcium_ion_concentration) =HYPERLINK("http://www.ncbi.nih.gov/gquery/gquery.fcgi?term=CAV1"	CAV1) 80 1 7.285714 -0.889617 212 105.23 0.496368
=HYPERLINK("http://www.godatabase.org/cgi-bin/go.cgi?query=GO:0006952&auto_wild_cards=yes&view=query&action=query&search_constraint=terms"	GO:0006952_defense_response) =HYPERLINK("http://www.ncbi.nih.gov/gquery/gquery.fcgi?term=FOSL1"	FOSL1) 369 2 3.159117 -0.886688 213 105.34 0.494554
=HYPERLINK("http://www.godatabase.org/cgi-bin/go.cgi?query=GO:0006952&auto_wild_cards=yes&view=query&action=query&search_constraint=terms"	GO:0006952_defense_response) =HYPERLINK("http://www.ncbi.nih.gov/gquery/gquery.fcgi?term=HRH1"	HRH1) 369 2 3.159117 -0.886688 213 105.34 0.494554
=HYPERLINK("http://www.godatabase.org/cgi-bin/go.cgi?query=GO:0019318&auto_wild_cards=yes&view=query&action=query&search_constraint=terms"	GO:0019318_hexose_metabolic_process) =HYPERLINK("http://www.ncbi.nih.gov/gquery/gquery.fcgi?term=PKM2"	PKM2) 81 1 7.195767 -0.884563 215 106.46 0.495163
=HYPERLINK("http://www.godatabase.org/cgi-bin/go.cgi?query=GO:0051480&auto_wild_cards=yes&view=query&action=query&search_constraint=terms"	GO:0051480_cytosolic_calcium_ion_homeostasis) =HYPERLINK("http://www.ncbi.nih.gov/gquery/gquery.fcgi?term=CAV1"	CAV1) 81 1 7.195767 -0.884563 215 106.46 0.495163
=HYPERLINK("http://www.godatabase.org/cgi-bin/go.cgi?query=GO:0048514&auto_wild_cards=yes&view=query&action=query&search_constraint=terms"	GO:0048514_blood_vessel_morphogenesis) =HYPERLINK("http://www.ncbi.nih.gov/gquery/gquery.fcgi?term=CAV1"	CAV1) 82 1 7.108014 -0.879575 216 107.02 0.495463
=HYPERLINK("http://www.godatabase.org/cgi-bin/go.cgi?query=GO:0051259&auto_wild_cards=yes&view=query&action=query&search_constraint=terms"	GO:0051259_protein_oligomerization) =HYPERLINK("http://www.ncbi.nih.gov/gquery/gquery.fcgi?term=CAV1"	CAV1) 83 1 7.022375 -0.874652 217 107.41 0.494977
=HYPERLINK("http://www.godatabase.org/cgi-bin/go.cgi?query=GO:0007243&auto_wild_cards=yes&view=query&action=query&search_constraint=terms"	GO:0007243_protein_kinase_cascade) =HYPERLINK("http://www.ncbi.nih.gov/gquery/gquery.fcgi?term=CAV1"	CAV1) 377 2 3.092080 -0.871388 218 107.63 0.493716
=HYPERLINK("http://www.godatabase.org/cgi-bin/go.cgi?query=GO:0007243&auto_wild_cards=yes&view=query&action=query&search_constraint=terms"	GO:0007243_protein_kinase_cascade) =HYPERLINK("http://www.ncbi.nih.gov/gquery/gquery.fcgi?term=ADAM9"	ADAM9) 377 2 3.092080 -0.871388 218 107.63 0.493716
=HYPERLINK("http://www.godatabase.org/cgi-bin/go.cgi?query=GO:0015674&auto_wild_cards=yes&view=query&action=query&search_constraint=terms"	GO:0015674_di-__tri-valent_inorganic_cation_transport) =HYPERLINK("http://www.ncbi.nih.gov/gquery/gquery.fcgi?term=CAV1"	CAV1) 84 1 6.938776 -0.869792 219 108.08 0.493516
=HYPERLINK("http://www.godatabase.org/cgi-bin/go.cgi?query=GO:0001568&auto_wild_cards=yes&view=query&action=query&search_constraint=terms"	GO:0001568_blood_vessel_development) =HYPERLINK("http://www.ncbi.nih.gov/gquery/gquery.fcgi?term=CAV1"	CAV1) 85 1 6.857143 -0.864993 220 108.63 0.493773
=HYPERLINK("http://www.godatabase.org/cgi-bin/go.cgi?query=GO:0033036&auto_wild_cards=yes&view=query&action=query&search_constraint=terms"	GO:0033036_macromolecule_localization) =HYPERLINK("http://www.ncbi.nih.gov/gquery/gquery.fcgi?term=CAV1"	CAV1) 388 2 3.004418 -0.850986 221 109.56 0.495747
=HYPERLINK("http://www.godatabase.org/cgi-bin/go.cgi?query=GO:0033036&auto_wild_cards=yes&view=query&action=query&search_constraint=terms"	GO:0033036_macromolecule_localization) =HYPERLINK("http://www.ncbi.nih.gov/gquery/gquery.fcgi?term=ADAM9"	ADAM9) 388 2 3.004418 -0.850986 221 109.56 0.495747
=HYPERLINK("http://www.godatabase.org/cgi-bin/go.cgi?query=GO:0001944&auto_wild_cards=yes&view=query&action=query&search_constraint=terms"	GO:0001944_vasculature_development) =HYPERLINK("http://www.ncbi.nih.gov/gquery/gquery.fcgi?term=CAV1"	CAV1) 88 1 6.623377 -0.850951 222 109.69 0.494099
=HYPERLINK("http://www.godatabase.org/cgi-bin/go.cgi?query=GO:0030334&auto_wild_cards=yes&view=query&action=query&search_constraint=terms"	GO:0030334_regulation_of_cell_migration) =HYPERLINK("http://www.ncbi.nih.gov/gquery/gquery.fcgi?term=ADAM9"	ADAM9) 89 1 6.548957 -0.846384 225 110.22 0.489867
=HYPERLINK("http://www.godatabase.org/cgi-bin/go.cgi?query=GO:0043405&auto_wild_cards=yes&view=query&action=query&search_constraint=terms"	GO:0043405_regulation_of_MAP_kinase_activity) =HYPERLINK("http://www.ncbi.nih.gov/gquery/gquery.fcgi?term=CAV1"	CAV1) 89 1 6.548957 -0.846384 225 110.22 0.489867
=HYPERLINK("http://www.godatabase.org/cgi-bin/go.cgi?query=GO:0051240&auto_wild_cards=yes&view=query&action=query&search_constraint=terms"	GO:0051240_positive_regulation_of_multicellular_organismal_process) =HYPERLINK("http://www.ncbi.nih.gov/gquery/gquery.fcgi?term=CAV1"	CAV1) 89 1 6.548957 -0.846384 225 110.22 0.489867
=HYPERLINK("http://www.godatabase.org/cgi-bin/go.cgi?query=GO:0051046&auto_wild_cards=yes&view=query&action=query&search_constraint=terms"	GO:0051046_regulation_of_secretion) =HYPERLINK("http://www.ncbi.nih.gov/gquery/gquery.fcgi?term=ADAM9"	ADAM9) 91 1 6.405024 -0.837413 227 111.34 0.490485
=HYPERLINK("http://www.godatabase.org/cgi-bin/go.cgi?query=GO:0051130&auto_wild_cards=yes&view=query&action=query&search_constraint=terms"	GO:0051130_positive_regulation_of_cellular_component_organization) =HYPERLINK("http://www.ncbi.nih.gov/gquery/gquery.fcgi?term=ADAM9"	ADAM9) 91 1 6.405024 -0.837413 227 111.34 0.490485
=HYPERLINK("http://www.godatabase.org/cgi-bin/go.cgi?query=GO:0007178&auto_wild_cards=yes&view=query&action=query&search_constraint=terms"	GO:0007178_transmembrane_receptor_protein_serine_threonine_kinase_signaling_pathway) =HYPERLINK("http://www.ncbi.nih.gov/gquery/gquery.fcgi?term=CAV1"	CAV1) 92 1 6.335404 -0.833007 228 111.81 0.490395
=HYPERLINK("http://www.godatabase.org/cgi-bin/go.cgi?query=GO:0050878&auto_wild_cards=yes&view=query&action=query&search_constraint=terms"	GO:0050878_regulation_of_body_fluid_levels) =HYPERLINK("http://www.ncbi.nih.gov/gquery/gquery.fcgi?term=CAV1"	CAV1) 95 1 6.135338 -0.820092 229 112.62 0.491790
=HYPERLINK("http://www.godatabase.org/cgi-bin/go.cgi?query=GO:0040012&auto_wild_cards=yes&view=query&action=query&search_constraint=terms"	GO:0040012_regulation_of_locomotion) =HYPERLINK("http://www.ncbi.nih.gov/gquery/gquery.fcgi?term=ADAM9"	ADAM9) 96 1 6.071429 -0.815884 230 113.52 0.493565
=HYPERLINK("http://www.godatabase.org/cgi-bin/go.cgi?query=GO:0046486&auto_wild_cards=yes&view=query&action=query&search_constraint=terms"	GO:0046486_glycerolipid_metabolic_process) =HYPERLINK("http://www.ncbi.nih.gov/gquery/gquery.fcgi?term=CAV1"	CAV1) 97 1 6.008837 -0.811724 231 113.94 0.493247
=HYPERLINK("http://www.godatabase.org/cgi-bin/go.cgi?query=GO:0042127&auto_wild_cards=yes&view=query&action=query&search_constraint=terms"	GO:0042127_regulation_of_cell_proliferation) =HYPERLINK("http://www.ncbi.nih.gov/gquery/gquery.fcgi?term=CAV1"	CAV1) 411 2 2.836288 -0.810534 232 114.05 0.491595
=HYPERLINK("http://www.godatabase.org/cgi-bin/go.cgi?query=GO:0042127&auto_wild_cards=yes&view=query&action=query&search_constraint=terms"	GO:0042127_regulation_of_cell_proliferation) =HYPERLINK("http://www.ncbi.nih.gov/gquery/gquery.fcgi?term=FOSL1"	FOSL1) 411 2 2.836288 -0.810534 232 114.05 0.491595
=HYPERLINK("http://www.godatabase.org/cgi-bin/go.cgi?query=GO:0009968&auto_wild_cards=yes&view=query&action=query&search_constraint=terms"	GO:0009968_negative_regulation_of_signal_transduction) =HYPERLINK("http://www.ncbi.nih.gov/gquery/gquery.fcgi?term=CAV1"	CAV1) 99 1 5.887446 -0.803540 233 115.44 0.495451
=HYPERLINK("http://www.godatabase.org/cgi-bin/go.cgi?query=GO:0010648&auto_wild_cards=yes&view=query&action=query&search_constraint=terms"	GO:0010648_negative_regulation_of_cell_communication) =HYPERLINK("http://www.ncbi.nih.gov/gquery/gquery.fcgi?term=CAV1"	CAV1) 102 1 5.714286 -0.791594 234 116.81 0.499188
=HYPERLINK("http://www.godatabase.org/cgi-bin/go.cgi?query=GO:0008544&auto_wild_cards=yes&view=query&action=query&search_constraint=terms"	GO:0008544_epidermis_development) =HYPERLINK("http://www.ncbi.nih.gov/gquery/gquery.fcgi?term=ADAM9"	ADAM9) 104 1 5.604396 -0.783840 235 117.66 0.500681
=HYPERLINK("http://www.godatabase.org/cgi-bin/go.cgi?query=GO:0044057&auto_wild_cards=yes&view=query&action=query&search_constraint=terms"	GO:0044057_regulation_of_system_process) =HYPERLINK("http://www.ncbi.nih.gov/gquery/gquery.fcgi?term=CAV1"	CAV1) 106 1 5.498652 -0.776246 236 118.34 0.501441
=HYPERLINK("http://www.godatabase.org/cgi-bin/go.cgi?query=GO:0050896&auto_wild_cards=yes&view=query&action=query&search_constraint=terms"	GO:0050896_response_to_stimulus) =HYPERLINK("http://www.ncbi.nih.gov/gquery/gquery.fcgi?term=DCBLD2"	DCBLD2) 1775 5 1.641851 -0.769198 237 118.6 0.500422
=HYPERLINK("http://www.godatabase.org/cgi-bin/go.cgi?query=GO:0050896&auto_wild_cards=yes&view=query&action=query&search_constraint=terms"	GO:0050896_response_to_stimulus) =HYPERLINK("http://www.ncbi.nih.gov/gquery/gquery.fcgi?term=CAV1"	CAV1) 1775 5 1.641851 -0.769198 237 118.6 0.500422
=HYPERLINK("http://www.godatabase.org/cgi-bin/go.cgi?query=GO:0050896&auto_wild_cards=yes&view=query&action=query&search_constraint=terms"	GO:0050896_response_to_stimulus) =HYPERLINK("http://www.ncbi.nih.gov/gquery/gquery.fcgi?term=ADAM9"	ADAM9) 1775 5 1.641851 -0.769198 237 118.6 0.500422
=HYPERLINK("http://www.godatabase.org/cgi-bin/go.cgi?query=GO:0050896&auto_wild_cards=yes&view=query&action=query&search_constraint=terms"	GO:0050896_response_to_stimulus) =HYPERLINK("http://www.ncbi.nih.gov/gquery/gquery.fcgi?term=FOSL1"	FOSL1) 1775 5 1.641851 -0.769198 237 118.6 0.500422
=HYPERLINK("http://www.godatabase.org/cgi-bin/go.cgi?query=GO:0050896&auto_wild_cards=yes&view=query&action=query&search_constraint=terms"	GO:0050896_response_to_stimulus) =HYPERLINK("http://www.ncbi.nih.gov/gquery/gquery.fcgi?term=HRH1"	HRH1) 1775 5 1.641851 -0.769198 237 118.6 0.500422
=HYPERLINK("http://www.godatabase.org/cgi-bin/go.cgi?query=GO:0001558&auto_wild_cards=yes&view=query&action=query&search_constraint=terms"	GO:0001558_regulation_of_cell_growth) =HYPERLINK("http://www.ncbi.nih.gov/gquery/gquery.fcgi?term=DCBLD2"	DCBLD2) 110 1 5.298701 -0.761516 238 120.7 0.507143
=HYPERLINK("http://www.godatabase.org/cgi-bin/go.cgi?query=GO:0048646&auto_wild_cards=yes&view=query&action=query&search_constraint=terms"	GO:0048646_anatomical_structure_formation_involved_in_morphogenesis) =HYPERLINK("http://www.ncbi.nih.gov/gquery/gquery.fcgi?term=ADAM9"	ADAM9) 111 1 5.250965 -0.757925 239 121.1 0.506695
=HYPERLINK("http://www.godatabase.org/cgi-bin/go.cgi?query=GO:0007398&auto_wild_cards=yes&view=query&action=query&search_constraint=terms"	GO:0007398_ectoderm_development) =HYPERLINK("http://www.ncbi.nih.gov/gquery/gquery.fcgi?term=ADAM9"	ADAM9) 112 1 5.204082 -0.754369 240 121.82 0.507583
=HYPERLINK("http://www.godatabase.org/cgi-bin/go.cgi?query=GO:0006631&auto_wild_cards=yes&view=query&action=query&search_constraint=terms"	GO:0006631_fatty_acid_metabolic_process) =HYPERLINK("http://www.ncbi.nih.gov/gquery/gquery.fcgi?term=CAV1"	CAV1) 113 1 5.158028 -0.750847 241 122.27 0.507344
=HYPERLINK("http://www.godatabase.org/cgi-bin/go.cgi?query=GO:0006874&auto_wild_cards=yes&view=query&action=query&search_constraint=terms"	GO:0006874_cellular_calcium_ion_homeostasis) =HYPERLINK("http://www.ncbi.nih.gov/gquery/gquery.fcgi?term=CAV1"	CAV1) 114 1 5.112782 -0.747359 242 122.6 0.506612
=HYPERLINK("http://www.godatabase.org/cgi-bin/go.cgi?query=GO:0005996&auto_wild_cards=yes&view=query&action=query&search_constraint=terms"	GO:0005996_monosaccharide_metabolic_process) =HYPERLINK("http://www.ncbi.nih.gov/gquery/gquery.fcgi?term=PKM2"	PKM2) 115 1 5.068323 -0.743905 243 123.39 0.507778
=HYPERLINK("http://www.godatabase.org/cgi-bin/go.cgi?query=GO:0055074&auto_wild_cards=yes&view=query&action=query&search_constraint=terms"	GO:0055074_calcium_ion_homeostasis) =HYPERLINK("http://www.ncbi.nih.gov/gquery/gquery.fcgi?term=CAV1"	CAV1) 116 1 5.024631 -0.740484 244 124.0 0.508197
=HYPERLINK("http://www.godatabase.org/cgi-bin/go.cgi?query=GO:0065007&auto_wild_cards=yes&view=query&action=query&search_constraint=terms"	GO:0065007_biological_regulation) =HYPERLINK("http://www.ncbi.nih.gov/gquery/gquery.fcgi?term=ACTN1"	ACTN1) 3971 9 1.321006 -0.736182 245 124.36 0.507592
=HYPERLINK("http://www.godatabase.org/cgi-bin/go.cgi?query=GO:0065007&auto_wild_cards=yes&view=query&action=query&search_constraint=terms"	GO:0065007_biological_regulation) =HYPERLINK("http://www.ncbi.nih.gov/gquery/gquery.fcgi?term=DCBLD2"	DCBLD2) 3971 9 1.321006 -0.736182 245 124.36 0.507592
=HYPERLINK("http://www.godatabase.org/cgi-bin/go.cgi?query=GO:0065007&auto_wild_cards=yes&view=query&action=query&search_constraint=terms"	GO:0065007_biological_regulation) =HYPERLINK("http://www.ncbi.nih.gov/gquery/gquery.fcgi?term=CAV1"	CAV1) 3971 9 1.321006 -0.736182 245 124.36 0.507592
=HYPERLINK("http://www.godatabase.org/cgi-bin/go.cgi?query=GO:0065007&auto_wild_cards=yes&view=query&action=query&search_constraint=terms"	GO:0065007_biological_regulation) =HYPERLINK("http://www.ncbi.nih.gov/gquery/gquery.fcgi?term=ADAM9"	ADAM9) 3971 9 1.321006 -0.736182 245 124.36 0.507592
=HYPERLINK("http://www.godatabase.org/cgi-bin/go.cgi?query=GO:0065007&auto_wild_cards=yes&view=query&action=query&search_constraint=terms"	GO:0065007_biological_regulation) =HYPERLINK("http://www.ncbi.nih.gov/gquery/gquery.fcgi?term=FOSL1"	FOSL1) 3971 9 1.321006 -0.736182 245 124.36 0.507592
=HYPERLINK("http://www.godatabase.org/cgi-bin/go.cgi?query=GO:0065007&auto_wild_cards=yes&view=query&action=query&search_constraint=terms"	GO:0065007_biological_regulation) =HYPERLINK("http://www.ncbi.nih.gov/gquery/gquery.fcgi?term=RRAS"	RRAS) 3971 9 1.321006 -0.736182 245 124.36 0.507592
=HYPERLINK("http://www.godatabase.org/cgi-bin/go.cgi?query=GO:0065007&auto_wild_cards=yes&view=query&action=query&search_constraint=terms"	GO:0065007_biological_regulation) =HYPERLINK("http://www.ncbi.nih.gov/gquery/gquery.fcgi?term=S100A10"	S100A10) 3971 9 1.321006 -0.736182 245 124.36 0.507592
=HYPERLINK("http://www.godatabase.org/cgi-bin/go.cgi?query=GO:0065007&auto_wild_cards=yes&view=query&action=query&search_constraint=terms"	GO:0065007_biological_regulation) =HYPERLINK("http://www.ncbi.nih.gov/gquery/gquery.fcgi?term=ARHGAP29"	ARHGAP29) 3971 9 1.321006 -0.736182 245 124.36 0.507592
=HYPERLINK("http://www.godatabase.org/cgi-bin/go.cgi?query=GO:0065007&auto_wild_cards=yes&view=query&action=query&search_constraint=terms"	GO:0065007_biological_regulation) =HYPERLINK("http://www.ncbi.nih.gov/gquery/gquery.fcgi?term=HRH1"	HRH1) 3971 9 1.321006 -0.736182 245 124.36 0.507592
=HYPERLINK("http://www.godatabase.org/cgi-bin/go.cgi?query=GO:0006875&auto_wild_cards=yes&view=query&action=query&search_constraint=terms"	GO:0006875_cellular_metal_ion_homeostasis) =HYPERLINK("http://www.ncbi.nih.gov/gquery/gquery.fcgi?term=CAV1"	CAV1) 121 1 4.817001 -0.723849 246 125.81 0.511423
=HYPERLINK("http://www.godatabase.org/cgi-bin/go.cgi?query=GO:0033674&auto_wild_cards=yes&view=query&action=query&search_constraint=terms"	GO:0033674_positive_regulation_of_kinase_activity) =HYPERLINK("http://www.ncbi.nih.gov/gquery/gquery.fcgi?term=ADAM9"	ADAM9) 122 1 4.777518 -0.720613 249 126.92 0.509719
=HYPERLINK("http://www.godatabase.org/cgi-bin/go.cgi?query=GO:0045860&auto_wild_cards=yes&view=query&action=query&search_constraint=terms"	GO:0045860_positive_regulation_of_protein_kinase_activity) =HYPERLINK("http://www.ncbi.nih.gov/gquery/gquery.fcgi?term=ADAM9"	ADAM9) 122 1 4.777518 -0.720613 249 126.92 0.509719
=HYPERLINK("http://www.godatabase.org/cgi-bin/go.cgi?query=GO:0060341&auto_wild_cards=yes&view=query&action=query&search_constraint=terms"	GO:0060341_regulation_of_cellular_localization) =HYPERLINK("http://www.ncbi.nih.gov/gquery/gquery.fcgi?term=ADAM9"	ADAM9) 122 1 4.777518 -0.720613 249 126.92 0.509719
=HYPERLINK("http://www.godatabase.org/cgi-bin/go.cgi?query=GO:0007517&auto_wild_cards=yes&view=query&action=query&search_constraint=terms"	GO:0007517_muscle_organ_development) =HYPERLINK("http://www.ncbi.nih.gov/gquery/gquery.fcgi?term=CAV1"	CAV1) 123 1 4.738676 -0.717406 250 127.12 0.508480
=HYPERLINK("http://www.godatabase.org/cgi-bin/go.cgi?query=GO:0006897&auto_wild_cards=yes&view=query&action=query&search_constraint=terms"	GO:0006897_endocytosis) =HYPERLINK("http://www.ncbi.nih.gov/gquery/gquery.fcgi?term=CAV1"	CAV1) 124 1 4.700461 -0.714227 252 128.01 0.507976
=HYPERLINK("http://www.godatabase.org/cgi-bin/go.cgi?query=GO:0010324&auto_wild_cards=yes&view=query&action=query&search_constraint=terms"	GO:0010324_membrane_invagination) =HYPERLINK("http://www.ncbi.nih.gov/gquery/gquery.fcgi?term=CAV1"	CAV1) 124 1 4.700461 -0.714227 252 128.01 0.507976
=HYPERLINK("http://www.godatabase.org/cgi-bin/go.cgi?query=GO:0006935&auto_wild_cards=yes&view=query&action=query&search_constraint=terms"	GO:0006935_chemotaxis) =HYPERLINK("http://www.ncbi.nih.gov/gquery/gquery.fcgi?term=FOSL1"	FOSL1) 125 1 4.662857 -0.711077 256 128.94 0.503672
=HYPERLINK("http://www.godatabase.org/cgi-bin/go.cgi?query=GO:0042330&auto_wild_cards=yes&view=query&action=query&search_constraint=terms"	GO:0042330_taxis) =HYPERLINK("http://www.ncbi.nih.gov/gquery/gquery.fcgi?term=FOSL1"	FOSL1) 125 1 4.662857 -0.711077 256 128.94 0.503672
=HYPERLINK("http://www.godatabase.org/cgi-bin/go.cgi?query=GO:0051707&auto_wild_cards=yes&view=query&action=query&search_constraint=terms"	GO:0051707_response_to_other_organism) =HYPERLINK("http://www.ncbi.nih.gov/gquery/gquery.fcgi?term=FOSL1"	FOSL1) 125 1 4.662857 -0.711077 256 128.94 0.503672
=HYPERLINK("http://www.godatabase.org/cgi-bin/go.cgi?query=GO:0055065&auto_wild_cards=yes&view=query&action=query&search_constraint=terms"	GO:0055065_metal_ion_homeostasis) =HYPERLINK("http://www.ncbi.nih.gov/gquery/gquery.fcgi?term=CAV1"	CAV1) 125 1 4.662857 -0.711077 256 128.94 0.503672
=HYPERLINK("http://www.godatabase.org/cgi-bin/go.cgi?query=GO:0022607&auto_wild_cards=yes&view=query&action=query&search_constraint=terms"	GO:0022607_cellular_component_assembly) =HYPERLINK("http://www.ncbi.nih.gov/gquery/gquery.fcgi?term=ACTN1"	ACTN1) 478 2 2.438733 -0.707196 257 129.76 0.504903
=HYPERLINK("http://www.godatabase.org/cgi-bin/go.cgi?query=GO:0022607&auto_wild_cards=yes&view=query&action=query&search_constraint=terms"	GO:0022607_cellular_component_assembly) =HYPERLINK("http://www.ncbi.nih.gov/gquery/gquery.fcgi?term=CAV1"	CAV1) 478 2 2.438733 -0.707196 257 129.76 0.504903
=HYPERLINK("http://www.godatabase.org/cgi-bin/go.cgi?query=GO:0007275&auto_wild_cards=yes&view=query&action=query&search_constraint=terms"	GO:0007275_multicellular_organismal_development) =HYPERLINK("http://www.ncbi.nih.gov/gquery/gquery.fcgi?term=TNFRSF12A"	TNFRSF12A) 1372 4 1.699292 -0.703358 258 130.16 0.504496
=HYPERLINK("http://www.godatabase.org/cgi-bin/go.cgi?query=GO:0007275&auto_wild_cards=yes&view=query&action=query&search_constraint=terms"	GO:0007275_multicellular_organismal_development) =HYPERLINK("http://www.ncbi.nih.gov/gquery/gquery.fcgi?term=CAV1"	CAV1) 1372 4 1.699292 -0.703358 258 130.16 0.504496
=HYPERLINK("http://www.godatabase.org/cgi-bin/go.cgi?query=GO:0007275&auto_wild_cards=yes&view=query&action=query&search_constraint=terms"	GO:0007275_multicellular_organismal_development) =HYPERLINK("http://www.ncbi.nih.gov/gquery/gquery.fcgi?term=ADAM9"	ADAM9) 1372 4 1.699292 -0.703358 258 130.16 0.504496
=HYPERLINK("http://www.godatabase.org/cgi-bin/go.cgi?query=GO:0007275&auto_wild_cards=yes&view=query&action=query&search_constraint=terms"	GO:0007275_multicellular_organismal_development) =HYPERLINK("http://www.ncbi.nih.gov/gquery/gquery.fcgi?term=ANXA2"	ANXA2) 1372 4 1.699292 -0.703358 258 130.16 0.504496
=HYPERLINK("http://www.godatabase.org/cgi-bin/go.cgi?query=GO:0009725&auto_wild_cards=yes&view=query&action=query&search_constraint=terms"	GO:0009725_response_to_hormone_stimulus) =HYPERLINK("http://www.ncbi.nih.gov/gquery/gquery.fcgi?term=CAV1"	CAV1) 129 1 4.518272 -0.698749 260 130.95 0.503654
=HYPERLINK("http://www.godatabase.org/cgi-bin/go.cgi?query=GO:0051347&auto_wild_cards=yes&view=query&action=query&search_constraint=terms"	GO:0051347_positive_regulation_of_transferase_activity) =HYPERLINK("http://www.ncbi.nih.gov/gquery/gquery.fcgi?term=ADAM9"	ADAM9) 129 1 4.518272 -0.698749 260 130.95 0.503654
=HYPERLINK("http://www.godatabase.org/cgi-bin/go.cgi?query=GO:0040008&auto_wild_cards=yes&view=query&action=query&search_constraint=terms"	GO:0040008_regulation_of_growth) =HYPERLINK("http://www.ncbi.nih.gov/gquery/gquery.fcgi?term=DCBLD2"	DCBLD2) 131 1 4.449291 -0.692743 262 132.41 0.505382
=HYPERLINK("http://www.godatabase.org/cgi-bin/go.cgi?query=GO:0051345&auto_wild_cards=yes&view=query&action=query&search_constraint=terms"	GO:0051345_positive_regulation_of_hydrolase_activity) =HYPERLINK("http://www.ncbi.nih.gov/gquery/gquery.fcgi?term=HRH1"	HRH1) 131 1 4.449291 -0.692743 262 132.41 0.505382
=HYPERLINK("http://www.godatabase.org/cgi-bin/go.cgi?query=GO:0003013&auto_wild_cards=yes&view=query&action=query&search_constraint=terms"	GO:0003013_circulatory_system_process) =HYPERLINK("http://www.ncbi.nih.gov/gquery/gquery.fcgi?term=CAV1"	CAV1) 133 1 4.382385 -0.686837 264 133.29 0.504886
=HYPERLINK("http://www.godatabase.org/cgi-bin/go.cgi?query=GO:0008015&auto_wild_cards=yes&view=query&action=query&search_constraint=terms"	GO:0008015_blood_circulation) =HYPERLINK("http://www.ncbi.nih.gov/gquery/gquery.fcgi?term=CAV1"	CAV1) 133 1 4.382385 -0.686837 264 133.29 0.504886
=HYPERLINK("http://www.godatabase.org/cgi-bin/go.cgi?query=GO:0048523&auto_wild_cards=yes&view=query&action=query&search_constraint=terms"	GO:0048523_negative_regulation_of_cellular_process) =HYPERLINK("http://www.ncbi.nih.gov/gquery/gquery.fcgi?term=ACTN1"	ACTN1) 925 3 1.890347 -0.685750 265 133.41 0.503434
=HYPERLINK("http://www.godatabase.org/cgi-bin/go.cgi?query=GO:0048523&auto_wild_cards=yes&view=query&action=query&search_constraint=terms"	GO:0048523_negative_regulation_of_cellular_process) =HYPERLINK("http://www.ncbi.nih.gov/gquery/gquery.fcgi?term=DCBLD2"	DCBLD2) 925 3 1.890347 -0.685750 265 133.41 0.503434
=HYPERLINK("http://www.godatabase.org/cgi-bin/go.cgi?query=GO:0048523&auto_wild_cards=yes&view=query&action=query&search_constraint=terms"	GO:0048523_negative_regulation_of_cellular_process) =HYPERLINK("http://www.ncbi.nih.gov/gquery/gquery.fcgi?term=CAV1"	CAV1) 925 3 1.890347 -0.685750 265 133.41 0.503434
=HYPERLINK("http://www.godatabase.org/cgi-bin/go.cgi?query=GO:0006936&auto_wild_cards=yes&view=query&action=query&search_constraint=terms"	GO:0006936_muscle_contraction) =HYPERLINK("http://www.ncbi.nih.gov/gquery/gquery.fcgi?term=CAV1"	CAV1) 134 1 4.349680 -0.683922 266 134.4 0.505263
=HYPERLINK("http://www.godatabase.org/cgi-bin/go.cgi?query=GO:0009719&auto_wild_cards=yes&view=query&action=query&search_constraint=terms"	GO:0009719_response_to_endogenous_stimulus) =HYPERLINK("http://www.ncbi.nih.gov/gquery/gquery.fcgi?term=CAV1"	CAV1) 135 1 4.317460 -0.681030 268 135.32 0.504925
=HYPERLINK("http://www.godatabase.org/cgi-bin/go.cgi?query=GO:0034641&auto_wild_cards=yes&view=query&action=query&search_constraint=terms"	GO:0034641_cellular_nitrogen_compound_metabolic_process) =HYPERLINK("http://www.ncbi.nih.gov/gquery/gquery.fcgi?term=CAV1"	CAV1) 135 1 4.317460 -0.681030 268 135.32 0.504925
=HYPERLINK("http://www.godatabase.org/cgi-bin/go.cgi?query=GO:0009653&auto_wild_cards=yes&view=query&action=query&search_constraint=terms"	GO:0009653_anatomical_structure_morphogenesis) =HYPERLINK("http://www.ncbi.nih.gov/gquery/gquery.fcgi?term=CAV1"	CAV1) 500 2 2.331429 -0.677234 269 135.92 0.505279
=HYPERLINK("http://www.godatabase.org/cgi-bin/go.cgi?query=GO:0009653&auto_wild_cards=yes&view=query&action=query&search_constraint=terms"	GO:0009653_anatomical_structure_morphogenesis) =HYPERLINK("http://www.ncbi.nih.gov/gquery/gquery.fcgi?term=ADAM9"	ADAM9) 500 2 2.331429 -0.677234 269 135.92 0.505279
=HYPERLINK("http://www.godatabase.org/cgi-bin/go.cgi?query=GO:0030154&auto_wild_cards=yes&view=query&action=query&search_constraint=terms"	GO:0030154_cell_differentiation) =HYPERLINK("http://www.ncbi.nih.gov/gquery/gquery.fcgi?term=CAV1"	CAV1) 506 2 2.303783 -0.669359 270 136.99 0.507370
=HYPERLINK("http://www.godatabase.org/cgi-bin/go.cgi?query=GO:0030154&auto_wild_cards=yes&view=query&action=query&search_constraint=terms"	GO:0030154_cell_differentiation) =HYPERLINK("http://www.ncbi.nih.gov/gquery/gquery.fcgi?term=ADAM9"	ADAM9) 506 2 2.303783 -0.669359 270 136.99 0.507370
=HYPERLINK("http://www.godatabase.org/cgi-bin/go.cgi?query=GO:0030005&auto_wild_cards=yes&view=query&action=query&search_constraint=terms"	GO:0030005_cellular_di-__tri-valent_inorganic_cation_homeostasis) =HYPERLINK("http://www.ncbi.nih.gov/gquery/gquery.fcgi?term=CAV1"	CAV1) 140 1 4.163265 -0.666922 271 137.47 0.507269
=HYPERLINK("http://www.godatabase.org/cgi-bin/go.cgi?query=GO:0032502&auto_wild_cards=yes&view=query&action=query&search_constraint=terms"	GO:0032502_developmental_process) =HYPERLINK("http://www.ncbi.nih.gov/gquery/gquery.fcgi?term=ACTN1"	ACTN1) 1919 5 1.518648 -0.665221 272 137.61 0.505919
=HYPERLINK("http://www.godatabase.org/cgi-bin/go.cgi?query=GO:0032502&auto_wild_cards=yes&view=query&action=query&search_constraint=terms"	GO:0032502_developmental_process) =HYPERLINK("http://www.ncbi.nih.gov/gquery/gquery.fcgi?term=TNFRSF12A"	TNFRSF12A) 1919 5 1.518648 -0.665221 272 137.61 0.505919
=HYPERLINK("http://www.godatabase.org/cgi-bin/go.cgi?query=GO:0032502&auto_wild_cards=yes&view=query&action=query&search_constraint=terms"	GO:0032502_developmental_process) =HYPERLINK("http://www.ncbi.nih.gov/gquery/gquery.fcgi?term=CAV1"	CAV1) 1919 5 1.518648 -0.665221 272 137.61 0.505919
=HYPERLINK("http://www.godatabase.org/cgi-bin/go.cgi?query=GO:0032502&auto_wild_cards=yes&view=query&action=query&search_constraint=terms"	GO:0032502_developmental_process) =HYPERLINK("http://www.ncbi.nih.gov/gquery/gquery.fcgi?term=ADAM9"	ADAM9) 1919 5 1.518648 -0.665221 272 137.61 0.505919
=HYPERLINK("http://www.godatabase.org/cgi-bin/go.cgi?query=GO:0032502&auto_wild_cards=yes&view=query&action=query&search_constraint=terms"	GO:0032502_developmental_process) =HYPERLINK("http://www.ncbi.nih.gov/gquery/gquery.fcgi?term=ANXA2"	ANXA2) 1919 5 1.518648 -0.665221 272 137.61 0.505919
=HYPERLINK("http://www.godatabase.org/cgi-bin/go.cgi?query=GO:0003012&auto_wild_cards=yes&view=query&action=query&search_constraint=terms"	GO:0003012_muscle_system_process) =HYPERLINK("http://www.ncbi.nih.gov/gquery/gquery.fcgi?term=CAV1"	CAV1) 141 1 4.133739 -0.664168 274 138.19 0.504343
=HYPERLINK("http://www.godatabase.org/cgi-bin/go.cgi?query=GO:0016049&auto_wild_cards=yes&view=query&action=query&search_constraint=terms"	GO:0016049_cell_growth) =HYPERLINK("http://www.ncbi.nih.gov/gquery/gquery.fcgi?term=DCBLD2"	DCBLD2) 141 1 4.133739 -0.664168 274 138.19 0.504343
=HYPERLINK("http://www.godatabase.org/cgi-bin/go.cgi?query=GO:0001501&auto_wild_cards=yes&view=query&action=query&search_constraint=terms"	GO:0001501_skeletal_system_development) =HYPERLINK("http://www.ncbi.nih.gov/gquery/gquery.fcgi?term=ANXA2"	ANXA2) 142 1 4.104628 -0.661435 276 138.75 0.502717
=HYPERLINK("http://www.godatabase.org/cgi-bin/go.cgi?query=GO:0007626&auto_wild_cards=yes&view=query&action=query&search_constraint=terms"	GO:0007626_locomotory_behavior) =HYPERLINK("http://www.ncbi.nih.gov/gquery/gquery.fcgi?term=FOSL1"	FOSL1) 142 1 4.104628 -0.661435 276 138.75 0.502717
=HYPERLINK("http://www.godatabase.org/cgi-bin/go.cgi?query=GO:0055066&auto_wild_cards=yes&view=query&action=query&search_constraint=terms"	GO:0055066_di-__tri-valent_inorganic_cation_homeostasis) =HYPERLINK("http://www.ncbi.nih.gov/gquery/gquery.fcgi?term=CAV1"	CAV1) 145 1 4.019704 -0.653366 277 140.7 0.507942
=HYPERLINK("http://www.godatabase.org/cgi-bin/go.cgi?query=GO:0080134&auto_wild_cards=yes&view=query&action=query&search_constraint=terms"	GO:0080134_regulation_of_response_to_stress) =HYPERLINK("http://www.ncbi.nih.gov/gquery/gquery.fcgi?term=CAV1"	CAV1) 147 1 3.965015 -0.648090 278 142.38 0.512158
=HYPERLINK("http://www.godatabase.org/cgi-bin/go.cgi?query=GO:0008361&auto_wild_cards=yes&view=query&action=query&search_constraint=terms"	GO:0008361_regulation_of_cell_size) =HYPERLINK("http://www.ncbi.nih.gov/gquery/gquery.fcgi?term=DCBLD2"	DCBLD2) 149 1 3.911793 -0.642894 279 143.17 0.513154
=HYPERLINK("http://www.godatabase.org/cgi-bin/go.cgi?query=GO:0045321&auto_wild_cards=yes&view=query&action=query&search_constraint=terms"	GO:0045321_leukocyte_activation) =HYPERLINK("http://www.ncbi.nih.gov/gquery/gquery.fcgi?term=ADAM9"	ADAM9) 150 1 3.885714 -0.640326 280 143.36 0.512000
=HYPERLINK("http://www.godatabase.org/cgi-bin/go.cgi?query=GO:0019932&auto_wild_cards=yes&view=query&action=query&search_constraint=terms"	GO:0019932_second-messenger-mediated_signaling) =HYPERLINK("http://www.ncbi.nih.gov/gquery/gquery.fcgi?term=HRH1"	HRH1) 153 1 3.809524 -0.632734 281 144.89 0.515623
=HYPERLINK("http://www.godatabase.org/cgi-bin/go.cgi?query=GO:0032940&auto_wild_cards=yes&view=query&action=query&search_constraint=terms"	GO:0032940_secretion_by_cell) =HYPERLINK("http://www.ncbi.nih.gov/gquery/gquery.fcgi?term=ADAM9"	ADAM9) 155 1 3.760369 -0.627766 282 145.43 0.515709
=HYPERLINK("http://www.godatabase.org/cgi-bin/go.cgi?query=GO:0016337&auto_wild_cards=yes&view=query&action=query&search_constraint=terms"	GO:0016337_cell-cell_adhesion) =HYPERLINK("http://www.ncbi.nih.gov/gquery/gquery.fcgi?term=ADAM9"	ADAM9) 156 1 3.736264 -0.625309 284 145.85 0.513556
=HYPERLINK("http://www.godatabase.org/cgi-bin/go.cgi?query=GO:0032787&auto_wild_cards=yes&view=query&action=query&search_constraint=terms"	GO:0032787_monocarboxylic_acid_metabolic_process) =HYPERLINK("http://www.ncbi.nih.gov/gquery/gquery.fcgi?term=CAV1"	CAV1) 156 1 3.736264 -0.625309 284 145.85 0.513556
=HYPERLINK("http://www.godatabase.org/cgi-bin/go.cgi?query=GO:0030003&auto_wild_cards=yes&view=query&action=query&search_constraint=terms"	GO:0030003_cellular_cation_homeostasis) =HYPERLINK("http://www.ncbi.nih.gov/gquery/gquery.fcgi?term=CAV1"	CAV1) 161 1 3.620231 -0.613287 285 146.93 0.515544
=HYPERLINK("http://www.godatabase.org/cgi-bin/go.cgi?query=GO:0009987&auto_wild_cards=yes&view=query&action=query&search_constraint=terms"	GO:0009987_cellular_process) =HYPERLINK("http://www.ncbi.nih.gov/gquery/gquery.fcgi?term=PKM2"	PKM2) 6671 13 1.135833 -0.610019 286 147.08 0.514266
=HYPERLINK("http://www.godatabase.org/cgi-bin/go.cgi?query=GO:0009987&auto_wild_cards=yes&view=query&action=query&search_constraint=terms"	GO:0009987_cellular_process) =HYPERLINK("http://www.ncbi.nih.gov/gquery/gquery.fcgi?term=FOSL1"	FOSL1) 6671 13 1.135833 -0.610019 286 147.08 0.514266
=HYPERLINK("http://www.godatabase.org/cgi-bin/go.cgi?query=GO:0009987&auto_wild_cards=yes&view=query&action=query&search_constraint=terms"	GO:0009987_cellular_process) =HYPERLINK("http://www.ncbi.nih.gov/gquery/gquery.fcgi?term=CD151"	CD151) 6671 13 1.135833 -0.610019 286 147.08 0.514266
=HYPERLINK("http://www.godatabase.org/cgi-bin/go.cgi?query=GO:0009987&auto_wild_cards=yes&view=query&action=query&search_constraint=terms"	GO:0009987_cellular_process) =HYPERLINK("http://www.ncbi.nih.gov/gquery/gquery.fcgi?term=ARHGAP29"	ARHGAP29) 6671 13 1.135833 -0.610019 286 147.08 0.514266
=HYPERLINK("http://www.godatabase.org/cgi-bin/go.cgi?query=GO:0009987&auto_wild_cards=yes&view=query&action=query&search_constraint=terms"	GO:0009987_cellular_process) =HYPERLINK("http://www.ncbi.nih.gov/gquery/gquery.fcgi?term=MYO1E"	MYO1E) 6671 13 1.135833 -0.610019 286 147.08 0.514266
=HYPERLINK("http://www.godatabase.org/cgi-bin/go.cgi?query=GO:0009987&auto_wild_cards=yes&view=query&action=query&search_constraint=terms"	GO:0009987_cellular_process) =HYPERLINK("http://www.ncbi.nih.gov/gquery/gquery.fcgi?term=ACTN1"	ACTN1) 6671 13 1.135833 -0.610019 286 147.08 0.514266
=HYPERLINK("http://www.godatabase.org/cgi-bin/go.cgi?query=GO:0009987&auto_wild_cards=yes&view=query&action=query&search_constraint=terms"	GO:0009987_cellular_process) =HYPERLINK("http://www.ncbi.nih.gov/gquery/gquery.fcgi?term=TNFRSF12A"	TNFRSF12A) 6671 13 1.135833 -0.610019 286 147.08 0.514266
=HYPERLINK("http://www.godatabase.org/cgi-bin/go.cgi?query=GO:0009987&auto_wild_cards=yes&view=query&action=query&search_constraint=terms"	GO:0009987_cellular_process) =HYPERLINK("http://www.ncbi.nih.gov/gquery/gquery.fcgi?term=DCBLD2"	DCBLD2) 6671 13 1.135833 -0.610019 286 147.08 0.514266
=HYPERLINK("http://www.godatabase.org/cgi-bin/go.cgi?query=GO:0009987&auto_wild_cards=yes&view=query&action=query&search_constraint=terms"	GO:0009987_cellular_process) =HYPERLINK("http://www.ncbi.nih.gov/gquery/gquery.fcgi?term=CAV1"	CAV1) 6671 13 1.135833 -0.610019 286 147.08 0.514266
=HYPERLINK("http://www.godatabase.org/cgi-bin/go.cgi?query=GO:0009987&auto_wild_cards=yes&view=query&action=query&search_constraint=terms"	GO:0009987_cellular_process) =HYPERLINK("http://www.ncbi.nih.gov/gquery/gquery.fcgi?term=ADAM9"	ADAM9) 6671 13 1.135833 -0.610019 286 147.08 0.514266
=HYPERLINK("http://www.godatabase.org/cgi-bin/go.cgi?query=GO:0009987&auto_wild_cards=yes&view=query&action=query&search_constraint=terms"	GO:0009987_cellular_process) =HYPERLINK("http://www.ncbi.nih.gov/gquery/gquery.fcgi?term=RRAS"	RRAS) 6671 13 1.135833 -0.610019 286 147.08 0.514266
=HYPERLINK("http://www.godatabase.org/cgi-bin/go.cgi?query=GO:0009987&auto_wild_cards=yes&view=query&action=query&search_constraint=terms"	GO:0009987_cellular_process) =HYPERLINK("http://www.ncbi.nih.gov/gquery/gquery.fcgi?term=S100A10"	S100A10) 6671 13 1.135833 -0.610019 286 147.08 0.514266
=HYPERLINK("http://www.godatabase.org/cgi-bin/go.cgi?query=GO:0009987&auto_wild_cards=yes&view=query&action=query&search_constraint=terms"	GO:0009987_cellular_process) =HYPERLINK("http://www.ncbi.nih.gov/gquery/gquery.fcgi?term=HRH1"	HRH1) 6671 13 1.135833 -0.610019 286 147.08 0.514266
=HYPERLINK("http://www.godatabase.org/cgi-bin/go.cgi?query=GO:0048522&auto_wild_cards=yes&view=query&action=query&search_constraint=terms"	GO:0048522_positive_regulation_of_cellular_process) =HYPERLINK("http://www.ncbi.nih.gov/gquery/gquery.fcgi?term=CAV1"	CAV1) 1009 3 1.732975 -0.609766 287 147.3 0.513240
=HYPERLINK("http://www.godatabase.org/cgi-bin/go.cgi?query=GO:0048522&auto_wild_cards=yes&view=query&action=query&search_constraint=terms"	GO:0048522_positive_regulation_of_cellular_process) =HYPERLINK("http://www.ncbi.nih.gov/gquery/gquery.fcgi?term=ADAM9"	ADAM9) 1009 3 1.732975 -0.609766 287 147.3 0.513240
=HYPERLINK("http://www.godatabase.org/cgi-bin/go.cgi?query=GO:0048522&auto_wild_cards=yes&view=query&action=query&search_constraint=terms"	GO:0048522_positive_regulation_of_cellular_process) =HYPERLINK("http://www.ncbi.nih.gov/gquery/gquery.fcgi?term=FOSL1"	FOSL1) 1009 3 1.732975 -0.609766 287 147.3 0.513240
=HYPERLINK("http://www.godatabase.org/cgi-bin/go.cgi?query=GO:0048869&auto_wild_cards=yes&view=query&action=query&search_constraint=terms"	GO:0048869_cellular_developmental_process) =HYPERLINK("http://www.ncbi.nih.gov/gquery/gquery.fcgi?term=CAV1"	CAV1) 555 2 2.100386 -0.609351 288 147.49 0.512118
=HYPERLINK("http://www.godatabase.org/cgi-bin/go.cgi?query=GO:0048869&auto_wild_cards=yes&view=query&action=query&search_constraint=terms"	GO:0048869_cellular_developmental_process) =HYPERLINK("http://www.ncbi.nih.gov/gquery/gquery.fcgi?term=ADAM9"	ADAM9) 555 2 2.100386 -0.609351 288 147.49 0.512118
=HYPERLINK("http://www.godatabase.org/cgi-bin/go.cgi?query=GO:0006091&auto_wild_cards=yes&view=query&action=query&search_constraint=terms"	GO:0006091_generation_of_precursor_metabolites_and_energy) =HYPERLINK("http://www.ncbi.nih.gov/gquery/gquery.fcgi?term=PKM2"	PKM2) 163 1 3.575811 -0.608596 289 147.8 0.511419
=HYPERLINK("http://www.godatabase.org/cgi-bin/go.cgi?query=GO:0048519&auto_wild_cards=yes&view=query&action=query&search_constraint=terms"	GO:0048519_negative_regulation_of_biological_process) =HYPERLINK("http://www.ncbi.nih.gov/gquery/gquery.fcgi?term=ACTN1"	ACTN1) 1013 3 1.726132 -0.606385 290 147.95 0.510172
=HYPERLINK("http://www.godatabase.org/cgi-bin/go.cgi?query=GO:0048519&auto_wild_cards=yes&view=query&action=query&search_constraint=terms"	GO:0048519_negative_regulation_of_biological_process) =HYPERLINK("http://www.ncbi.nih.gov/gquery/gquery.fcgi?term=DCBLD2"	DCBLD2) 1013 3 1.726132 -0.606385 290 147.95 0.510172
=HYPERLINK("http://www.godatabase.org/cgi-bin/go.cgi?query=GO:0048519&auto_wild_cards=yes&view=query&action=query&search_constraint=terms"	GO:0048519_negative_regulation_of_biological_process) =HYPERLINK("http://www.ncbi.nih.gov/gquery/gquery.fcgi?term=CAV1"	CAV1) 1013 3 1.726132 -0.606385 290 147.95 0.510172
=HYPERLINK("http://www.godatabase.org/cgi-bin/go.cgi?query=GO:0030029&auto_wild_cards=yes&view=query&action=query&search_constraint=terms"	GO:0030029_actin_filament-based_process) =HYPERLINK("http://www.ncbi.nih.gov/gquery/gquery.fcgi?term=MYO1E"	MYO1E) 165 1 3.532468 -0.603971 291 148.59 0.510619
=HYPERLINK("http://www.godatabase.org/cgi-bin/go.cgi?query=GO:0044085&auto_wild_cards=yes&view=query&action=query&search_constraint=terms"	GO:0044085_cellular_component_biogenesis) =HYPERLINK("http://www.ncbi.nih.gov/gquery/gquery.fcgi?term=ACTN1"	ACTN1) 560 2 2.081633 -0.603627 292 149.04 0.510411
=HYPERLINK("http://www.godatabase.org/cgi-bin/go.cgi?query=GO:0044085&auto_wild_cards=yes&view=query&action=query&search_constraint=terms"	GO:0044085_cellular_component_biogenesis) =HYPERLINK("http://www.ncbi.nih.gov/gquery/gquery.fcgi?term=CAV1"	CAV1) 560 2 2.081633 -0.603627 292 149.04 0.510411
=HYPERLINK("http://www.godatabase.org/cgi-bin/go.cgi?query=GO:0045595&auto_wild_cards=yes&view=query&action=query&search_constraint=terms"	GO:0045595_regulation_of_cell_differentiation) =HYPERLINK("http://www.ncbi.nih.gov/gquery/gquery.fcgi?term=CAV1"	CAV1) 170 1 3.428571 -0.592681 293 150.23 0.512730
=HYPERLINK("http://www.godatabase.org/cgi-bin/go.cgi?query=GO:0012501&auto_wild_cards=yes&view=query&action=query&search_constraint=terms"	GO:0012501_programmed_cell_death) =HYPERLINK("http://www.ncbi.nih.gov/gquery/gquery.fcgi?term=ACTN1"	ACTN1) 571 2 2.041531 -0.591273 294 150.35 0.511395
=HYPERLINK("http://www.godatabase.org/cgi-bin/go.cgi?query=GO:0012501&auto_wild_cards=yes&view=query&action=query&search_constraint=terms"	GO:0012501_programmed_cell_death) =HYPERLINK("http://www.ncbi.nih.gov/gquery/gquery.fcgi?term=PKM2"	PKM2) 571 2 2.041531 -0.591273 294 150.35 0.511395
=HYPERLINK("http://www.godatabase.org/cgi-bin/go.cgi?query=GO:0051649&auto_wild_cards=yes&view=query&action=query&search_constraint=terms"	GO:0051649_establishment_of_localization_in_cell) =HYPERLINK("http://www.ncbi.nih.gov/gquery/gquery.fcgi?term=ADAM9"	ADAM9) 573 2 2.034405 -0.589062 295 150.5 0.510169
=HYPERLINK("http://www.godatabase.org/cgi-bin/go.cgi?query=GO:0051649&auto_wild_cards=yes&view=query&action=query&search_constraint=terms"	GO:0051649_establishment_of_localization_in_cell) =HYPERLINK("http://www.ncbi.nih.gov/gquery/gquery.fcgi?term=MYO1E"	MYO1E) 573 2 2.034405 -0.589062 295 150.5 0.510169
=HYPERLINK("http://www.godatabase.org/cgi-bin/go.cgi?query=GO:0055080&auto_wild_cards=yes&view=query&action=query&search_constraint=terms"	GO:0055080_cation_homeostasis) =HYPERLINK("http://www.ncbi.nih.gov/gquery/gquery.fcgi?term=CAV1"	CAV1) 173 1 3.369116 -0.586089 296 151.25 0.510980
=HYPERLINK("http://www.godatabase.org/cgi-bin/go.cgi?query=GO:0040007&auto_wild_cards=yes&view=query&action=query&search_constraint=terms"	GO:0040007_growth) =HYPERLINK("http://www.ncbi.nih.gov/gquery/gquery.fcgi?term=DCBLD2"	DCBLD2) 174 1 3.349754 -0.583921 297 151.47 0.510000
=HYPERLINK("http://www.godatabase.org/cgi-bin/go.cgi?query=GO:0001775&auto_wild_cards=yes&view=query&action=query&search_constraint=terms"	GO:0001775_cell_activation) =HYPERLINK("http://www.ncbi.nih.gov/gquery/gquery.fcgi?term=ADAM9"	ADAM9) 175 1 3.330612 -0.581766 298 152.03 0.510168
=HYPERLINK("http://www.godatabase.org/cgi-bin/go.cgi?query=GO:0009607&auto_wild_cards=yes&view=query&action=query&search_constraint=terms"	GO:0009607_response_to_biotic_stimulus) =HYPERLINK("http://www.ncbi.nih.gov/gquery/gquery.fcgi?term=FOSL1"	FOSL1) 177 1 3.292978 -0.577500 300 153.05 0.510167
=HYPERLINK("http://www.godatabase.org/cgi-bin/go.cgi?query=GO:0016477&auto_wild_cards=yes&view=query&action=query&search_constraint=terms"	GO:0016477_cell_migration) =HYPERLINK("http://www.ncbi.nih.gov/gquery/gquery.fcgi?term=ADAM9"	ADAM9) 177 1 3.292978 -0.577500 300 153.05 0.510167
=HYPERLINK("http://www.godatabase.org/cgi-bin/go.cgi?query=GO:0008219&auto_wild_cards=yes&view=query&action=query&search_constraint=terms"	GO:0008219_cell_death) =HYPERLINK("http://www.ncbi.nih.gov/gquery/gquery.fcgi?term=ACTN1"	ACTN1) 585 2 1.992674 -0.576011 302 153.29 0.507583
=HYPERLINK("http://www.godatabase.org/cgi-bin/go.cgi?query=GO:0008219&auto_wild_cards=yes&view=query&action=query&search_constraint=terms"	GO:0008219_cell_death) =HYPERLINK("http://www.ncbi.nih.gov/gquery/gquery.fcgi?term=PKM2"	PKM2) 585 2 1.992674 -0.576011 302 153.29 0.507583
=HYPERLINK("http://www.godatabase.org/cgi-bin/go.cgi?query=GO:0016265&auto_wild_cards=yes&view=query&action=query&search_constraint=terms"	GO:0016265_death) =HYPERLINK("http://www.ncbi.nih.gov/gquery/gquery.fcgi?term=ACTN1"	ACTN1) 585 2 1.992674 -0.576011 302 153.29 0.507583
=HYPERLINK("http://www.godatabase.org/cgi-bin/go.cgi?query=GO:0016265&auto_wild_cards=yes&view=query&action=query&search_constraint=terms"	GO:0016265_death) =HYPERLINK("http://www.ncbi.nih.gov/gquery/gquery.fcgi?term=PKM2"	PKM2) 585 2 1.992674 -0.576011 302 153.29 0.507583
=HYPERLINK("http://www.godatabase.org/cgi-bin/go.cgi?query=GO:0006954&auto_wild_cards=yes&view=query&action=query&search_constraint=terms"	GO:0006954_inflammatory_response) =HYPERLINK("http://www.ncbi.nih.gov/gquery/gquery.fcgi?term=HRH1"	HRH1) 182 1 3.202512 -0.567074 303 154.74 0.510693
=HYPERLINK("http://www.godatabase.org/cgi-bin/go.cgi?query=GO:0010627&auto_wild_cards=yes&view=query&action=query&search_constraint=terms"	GO:0010627_regulation_of_protein_kinase_cascade) =HYPERLINK("http://www.ncbi.nih.gov/gquery/gquery.fcgi?term=CAV1"	CAV1) 184 1 3.167702 -0.562996 304 155.42 0.511250
=HYPERLINK("http://www.godatabase.org/cgi-bin/go.cgi?query=GO:0016310&auto_wild_cards=yes&view=query&action=query&search_constraint=terms"	GO:0016310_phosphorylation) =HYPERLINK("http://www.ncbi.nih.gov/gquery/gquery.fcgi?term=CAV1"	CAV1) 601 2 1.939624 -0.559171 305 156.55 0.513279
=HYPERLINK("http://www.godatabase.org/cgi-bin/go.cgi?query=GO:0016310&auto_wild_cards=yes&view=query&action=query&search_constraint=terms"	GO:0016310_phosphorylation) =HYPERLINK("http://www.ncbi.nih.gov/gquery/gquery.fcgi?term=ADAM9"	ADAM9) 601 2 1.939624 -0.559171 305 156.55 0.513279
=HYPERLINK("http://www.godatabase.org/cgi-bin/go.cgi?query=GO:0030001&auto_wild_cards=yes&view=query&action=query&search_constraint=terms"	GO:0030001_metal_ion_transport) =HYPERLINK("http://www.ncbi.nih.gov/gquery/gquery.fcgi?term=CAV1"	CAV1) 186 1 3.133641 -0.558969 306 157.03 0.513170
=HYPERLINK("http://www.godatabase.org/cgi-bin/go.cgi?query=GO:0048518&auto_wild_cards=yes&view=query&action=query&search_constraint=terms"	GO:0048518_positive_regulation_of_biological_process) =HYPERLINK("http://www.ncbi.nih.gov/gquery/gquery.fcgi?term=CAV1"	CAV1) 1094 3 1.598329 -0.542080 307 159.33 0.518990
=HYPERLINK("http://www.godatabase.org/cgi-bin/go.cgi?query=GO:0048518&auto_wild_cards=yes&view=query&action=query&search_constraint=terms"	GO:0048518_positive_regulation_of_biological_process) =HYPERLINK("http://www.ncbi.nih.gov/gquery/gquery.fcgi?term=ADAM9"	ADAM9) 1094 3 1.598329 -0.542080 307 159.33 0.518990
=HYPERLINK("http://www.godatabase.org/cgi-bin/go.cgi?query=GO:0048518&auto_wild_cards=yes&view=query&action=query&search_constraint=terms"	GO:0048518_positive_regulation_of_biological_process) =HYPERLINK("http://www.ncbi.nih.gov/gquery/gquery.fcgi?term=FOSL1"	FOSL1) 1094 3 1.598329 -0.542080 307 159.33 0.518990
=HYPERLINK("http://www.godatabase.org/cgi-bin/go.cgi?query=GO:0043086&auto_wild_cards=yes&view=query&action=query&search_constraint=terms"	GO:0043086_negative_regulation_of_catalytic_activity) =HYPERLINK("http://www.ncbi.nih.gov/gquery/gquery.fcgi?term=CAV1"	CAV1) 196 1 2.973761 -0.539561 308 160.2 0.520130
=HYPERLINK("http://www.godatabase.org/cgi-bin/go.cgi?query=GO:0048870&auto_wild_cards=yes&view=query&action=query&search_constraint=terms"	GO:0048870_cell_motility) =HYPERLINK("http://www.ncbi.nih.gov/gquery/gquery.fcgi?term=ADAM9"	ADAM9) 197 1 2.958666 -0.537684 309 160.44 0.519223
=HYPERLINK("http://www.godatabase.org/cgi-bin/go.cgi?query=GO:0008284&auto_wild_cards=yes&view=query&action=query&search_constraint=terms"	GO:0008284_positive_regulation_of_cell_proliferation) =HYPERLINK("http://www.ncbi.nih.gov/gquery/gquery.fcgi?term=FOSL1"	FOSL1) 200 1 2.914286 -0.532119 310 160.73 0.518484
=HYPERLINK("http://www.godatabase.org/cgi-bin/go.cgi?query=GO:0008285&auto_wild_cards=yes&view=query&action=query&search_constraint=terms"	GO:0008285_negative_regulation_of_cell_proliferation) =HYPERLINK("http://www.ncbi.nih.gov/gquery/gquery.fcgi?term=CAV1"	CAV1) 202 1 2.885431 -0.528464 311 161.52 0.519357
=HYPERLINK("http://www.godatabase.org/cgi-bin/go.cgi?query=GO:0009056&auto_wild_cards=yes&view=query&action=query&search_constraint=terms"	GO:0009056_catabolic_process) =HYPERLINK("http://www.ncbi.nih.gov/gquery/gquery.fcgi?term=ADAM9"	ADAM9) 633 2 1.841571 -0.527287 312 161.71 0.518301
=HYPERLINK("http://www.godatabase.org/cgi-bin/go.cgi?query=GO:0009056&auto_wild_cards=yes&view=query&action=query&search_constraint=terms"	GO:0009056_catabolic_process) =HYPERLINK("http://www.ncbi.nih.gov/gquery/gquery.fcgi?term=PKM2"	PKM2) 633 2 1.841571 -0.527287 312 161.71 0.518301
=HYPERLINK("http://www.godatabase.org/cgi-bin/go.cgi?query=GO:0006066&auto_wild_cards=yes&view=query&action=query&search_constraint=terms"	GO:0006066_alcohol_metabolic_process) =HYPERLINK("http://www.ncbi.nih.gov/gquery/gquery.fcgi?term=PKM2"	PKM2) 206 1 2.829404 -0.521279 314 162.8 0.518471
=HYPERLINK("http://www.godatabase.org/cgi-bin/go.cgi?query=GO:0006873&auto_wild_cards=yes&view=query&action=query&search_constraint=terms"	GO:0006873_cellular_ion_homeostasis) =HYPERLINK("http://www.ncbi.nih.gov/gquery/gquery.fcgi?term=CAV1"	CAV1) 206 1 2.829404 -0.521279 314 162.8 0.518471
=HYPERLINK("http://www.godatabase.org/cgi-bin/go.cgi?query=GO:0055082&auto_wild_cards=yes&view=query&action=query&search_constraint=terms"	GO:0055082_cellular_chemical_homeostasis) =HYPERLINK("http://www.ncbi.nih.gov/gquery/gquery.fcgi?term=CAV1"	CAV1) 208 1 2.802198 -0.517747 315 163.88 0.520254
=HYPERLINK("http://www.godatabase.org/cgi-bin/go.cgi?query=GO:0008283&auto_wild_cards=yes&view=query&action=query&search_constraint=terms"	GO:0008283_cell_proliferation) =HYPERLINK("http://www.ncbi.nih.gov/gquery/gquery.fcgi?term=CAV1"	CAV1) 647 2 1.801722 -0.514040 316 164.85 0.521677
=HYPERLINK("http://www.godatabase.org/cgi-bin/go.cgi?query=GO:0008283&auto_wild_cards=yes&view=query&action=query&search_constraint=terms"	GO:0008283_cell_proliferation) =HYPERLINK("http://www.ncbi.nih.gov/gquery/gquery.fcgi?term=FOSL1"	FOSL1) 647 2 1.801722 -0.514040 316 164.85 0.521677
=HYPERLINK("http://www.godatabase.org/cgi-bin/go.cgi?query=GO:0048731&auto_wild_cards=yes&view=query&action=query&search_constraint=terms"	GO:0048731_system_development) =HYPERLINK("http://www.ncbi.nih.gov/gquery/gquery.fcgi?term=CAV1"	CAV1) 1140 3 1.533835 -0.508803 317 166.44 0.525047
=HYPERLINK("http://www.godatabase.org/cgi-bin/go.cgi?query=GO:0048731&auto_wild_cards=yes&view=query&action=query&search_constraint=terms"	GO:0048731_system_development) =HYPERLINK("http://www.ncbi.nih.gov/gquery/gquery.fcgi?term=ADAM9"	ADAM9) 1140 3 1.533835 -0.508803 317 166.44 0.525047
=HYPERLINK("http://www.godatabase.org/cgi-bin/go.cgi?query=GO:0048731&auto_wild_cards=yes&view=query&action=query&search_constraint=terms"	GO:0048731_system_development) =HYPERLINK("http://www.ncbi.nih.gov/gquery/gquery.fcgi?term=ANXA2"	ANXA2) 1140 3 1.533835 -0.508803 317 166.44 0.525047
=HYPERLINK("http://www.godatabase.org/cgi-bin/go.cgi?query=GO:0007610&auto_wild_cards=yes&view=query&action=query&search_constraint=terms"	GO:0007610_behavior) =HYPERLINK("http://www.ncbi.nih.gov/gquery/gquery.fcgi?term=FOSL1"	FOSL1) 214 1 2.723632 -0.507390 318 166.71 0.524245
=HYPERLINK("http://www.godatabase.org/cgi-bin/go.cgi?query=GO:0046903&auto_wild_cards=yes&view=query&action=query&search_constraint=terms"	GO:0046903_secretion) =HYPERLINK("http://www.ncbi.nih.gov/gquery/gquery.fcgi?term=ADAM9"	ADAM9) 218 1 2.673657 -0.500674 319 167.5 0.525078
=HYPERLINK("http://www.godatabase.org/cgi-bin/go.cgi?query=GO:0050801&auto_wild_cards=yes&view=query&action=query&search_constraint=terms"	GO:0050801_ion_homeostasis) =HYPERLINK("http://www.ncbi.nih.gov/gquery/gquery.fcgi?term=CAV1"	CAV1) 221 1 2.637363 -0.495733 320 167.84 0.524500
=HYPERLINK("http://www.godatabase.org/cgi-bin/go.cgi?query=GO:0019725&auto_wild_cards=yes&view=query&action=query&search_constraint=terms"	GO:0019725_cellular_homeostasis) =HYPERLINK("http://www.ncbi.nih.gov/gquery/gquery.fcgi?term=CAV1"	CAV1) 231 1 2.523191 -0.479825 322 170.58 0.529752
=HYPERLINK("http://www.godatabase.org/cgi-bin/go.cgi?query=GO:0051704&auto_wild_cards=yes&view=query&action=query&search_constraint=terms"	GO:0051704_multi-organism_process) =HYPERLINK("http://www.ncbi.nih.gov/gquery/gquery.fcgi?term=FOSL1"	FOSL1) 231 1 2.523191 -0.479825 322 170.58 0.529752
=HYPERLINK("http://www.godatabase.org/cgi-bin/go.cgi?query=GO:0044092&auto_wild_cards=yes&view=query&action=query&search_constraint=terms"	GO:0044092_negative_regulation_of_molecular_function) =HYPERLINK("http://www.ncbi.nih.gov/gquery/gquery.fcgi?term=CAV1"	CAV1) 233 1 2.501533 -0.476743 323 171.09 0.529690
=HYPERLINK("http://www.godatabase.org/cgi-bin/go.cgi?query=GO:0051128&auto_wild_cards=yes&view=query&action=query&search_constraint=terms"	GO:0051128_regulation_of_cellular_component_organization) =HYPERLINK("http://www.ncbi.nih.gov/gquery/gquery.fcgi?term=ADAM9"	ADAM9) 237 1 2.459313 -0.470672 324 171.66 0.529815
=HYPERLINK("http://www.godatabase.org/cgi-bin/go.cgi?query=GO:0006793&auto_wild_cards=yes&view=query&action=query&search_constraint=terms"	GO:0006793_phosphorus_metabolic_process) =HYPERLINK("http://www.ncbi.nih.gov/gquery/gquery.fcgi?term=CAV1"	CAV1) 697 2 1.672474 -0.469890 326 172.22 0.528282
=HYPERLINK("http://www.godatabase.org/cgi-bin/go.cgi?query=GO:0006793&auto_wild_cards=yes&view=query&action=query&search_constraint=terms"	GO:0006793_phosphorus_metabolic_process) =HYPERLINK("http://www.ncbi.nih.gov/gquery/gquery.fcgi?term=ADAM9"	ADAM9) 697 2 1.672474 -0.469890 326 172.22 0.528282
=HYPERLINK("http://www.godatabase.org/cgi-bin/go.cgi?query=GO:0006796&auto_wild_cards=yes&view=query&action=query&search_constraint=terms"	GO:0006796_phosphate_metabolic_process) =HYPERLINK("http://www.ncbi.nih.gov/gquery/gquery.fcgi?term=CAV1"	CAV1) 697 2 1.672474 -0.469890 326 172.22 0.528282
=HYPERLINK("http://www.godatabase.org/cgi-bin/go.cgi?query=GO:0006796&auto_wild_cards=yes&view=query&action=query&search_constraint=terms"	GO:0006796_phosphate_metabolic_process) =HYPERLINK("http://www.ncbi.nih.gov/gquery/gquery.fcgi?term=ADAM9"	ADAM9) 697 2 1.672474 -0.469890 326 172.22 0.528282
=HYPERLINK("http://www.godatabase.org/cgi-bin/go.cgi?query=GO:0048583&auto_wild_cards=yes&view=query&action=query&search_constraint=terms"	GO:0048583_regulation_of_response_to_stimulus) =HYPERLINK("http://www.ncbi.nih.gov/gquery/gquery.fcgi?term=CAV1"	CAV1) 241 1 2.418494 -0.464724 327 172.8 0.528440
=HYPERLINK("http://www.godatabase.org/cgi-bin/go.cgi?query=GO:0006812&auto_wild_cards=yes&view=query&action=query&search_constraint=terms"	GO:0006812_cation_transport) =HYPERLINK("http://www.ncbi.nih.gov/gquery/gquery.fcgi?term=CAV1"	CAV1) 246 1 2.369338 -0.457456 329 175.04 0.532036
=HYPERLINK("http://www.godatabase.org/cgi-bin/go.cgi?query=GO:0009887&auto_wild_cards=yes&view=query&action=query&search_constraint=terms"	GO:0009887_organ_morphogenesis) =HYPERLINK("http://www.ncbi.nih.gov/gquery/gquery.fcgi?term=CAV1"	CAV1) 246 1 2.369338 -0.457456 329 175.04 0.532036
=HYPERLINK("http://www.godatabase.org/cgi-bin/go.cgi?query=GO:0006810&auto_wild_cards=yes&view=query&action=query&search_constraint=terms"	GO:0006810_transport) =HYPERLINK("http://www.ncbi.nih.gov/gquery/gquery.fcgi?term=CAV1"	CAV1) 1243 3 1.406735 -0.441698 330 176.99 0.536333
=HYPERLINK("http://www.godatabase.org/cgi-bin/go.cgi?query=GO:0006810&auto_wild_cards=yes&view=query&action=query&search_constraint=terms"	GO:0006810_transport) =HYPERLINK("http://www.ncbi.nih.gov/gquery/gquery.fcgi?term=ADAM9"	ADAM9) 1243 3 1.406735 -0.441698 330 176.99 0.536333
=HYPERLINK("http://www.godatabase.org/cgi-bin/go.cgi?query=GO:0006810&auto_wild_cards=yes&view=query&action=query&search_constraint=terms"	GO:0006810_transport) =HYPERLINK("http://www.ncbi.nih.gov/gquery/gquery.fcgi?term=MYO1E"	MYO1E) 1243 3 1.406735 -0.441698 330 176.99 0.536333
=HYPERLINK("http://www.godatabase.org/cgi-bin/go.cgi?query=GO:0007167&auto_wild_cards=yes&view=query&action=query&search_constraint=terms"	GO:0007167_enzyme_linked_receptor_protein_signaling_pathway) =HYPERLINK("http://www.ncbi.nih.gov/gquery/gquery.fcgi?term=CAV1"	CAV1) 258 1 2.259136 -0.440723 331 177.22 0.535408
=HYPERLINK("http://www.godatabase.org/cgi-bin/go.cgi?query=GO:0048513&auto_wild_cards=yes&view=query&action=query&search_constraint=terms"	GO:0048513_organ_development) =HYPERLINK("http://www.ncbi.nih.gov/gquery/gquery.fcgi?term=CAV1"	CAV1) 741 2 1.573164 -0.434702 332 177.92 0.535904
=HYPERLINK("http://www.godatabase.org/cgi-bin/go.cgi?query=GO:0048513&auto_wild_cards=yes&view=query&action=query&search_constraint=terms"	GO:0048513_organ_development) =HYPERLINK("http://www.ncbi.nih.gov/gquery/gquery.fcgi?term=ADAM9"	ADAM9) 741 2 1.573164 -0.434702 332 177.92 0.535904
=HYPERLINK("http://www.godatabase.org/cgi-bin/go.cgi?query=GO:0051234&auto_wild_cards=yes&view=query&action=query&search_constraint=terms"	GO:0051234_establishment_of_localization) =HYPERLINK("http://www.ncbi.nih.gov/gquery/gquery.fcgi?term=CAV1"	CAV1) 1260 3 1.387755 -0.431517 333 178.66 0.536517
=HYPERLINK("http://www.godatabase.org/cgi-bin/go.cgi?query=GO:0051234&auto_wild_cards=yes&view=query&action=query&search_constraint=terms"	GO:0051234_establishment_of_localization) =HYPERLINK("http://www.ncbi.nih.gov/gquery/gquery.fcgi?term=ADAM9"	ADAM9) 1260 3 1.387755 -0.431517 333 178.66 0.536517
=HYPERLINK("http://www.godatabase.org/cgi-bin/go.cgi?query=GO:0051234&auto_wild_cards=yes&view=query&action=query&search_constraint=terms"	GO:0051234_establishment_of_localization) =HYPERLINK("http://www.ncbi.nih.gov/gquery/gquery.fcgi?term=MYO1E"	MYO1E) 1260 3 1.387755 -0.431517 333 178.66 0.536517
=HYPERLINK("http://www.godatabase.org/cgi-bin/go.cgi?query=GO:0006461&auto_wild_cards=yes&view=query&action=query&search_constraint=terms"	GO:0006461_protein_complex_assembly) =HYPERLINK("http://www.ncbi.nih.gov/gquery/gquery.fcgi?term=CAV1"	CAV1) 273 1 2.135008 -0.421105 335 180.23 0.538000
=HYPERLINK("http://www.godatabase.org/cgi-bin/go.cgi?query=GO:0070271&auto_wild_cards=yes&view=query&action=query&search_constraint=terms"	GO:0070271_protein_complex_biogenesis) =HYPERLINK("http://www.ncbi.nih.gov/gquery/gquery.fcgi?term=CAV1"	CAV1) 273 1 2.135008 -0.421105 335 180.23 0.538000
=HYPERLINK("http://www.godatabase.org/cgi-bin/go.cgi?query=GO:0015031&auto_wild_cards=yes&view=query&action=query&search_constraint=terms"	GO:0015031_protein_transport) =HYPERLINK("http://www.ncbi.nih.gov/gquery/gquery.fcgi?term=ADAM9"	ADAM9) 274 1 2.127216 -0.419845 336 180.52 0.537262
=HYPERLINK("http://www.godatabase.org/cgi-bin/go.cgi?query=GO:0048878&auto_wild_cards=yes&view=query&action=query&search_constraint=terms"	GO:0048878_chemical_homeostasis) =HYPERLINK("http://www.ncbi.nih.gov/gquery/gquery.fcgi?term=CAV1"	CAV1) 278 1 2.096608 -0.414862 337 182.22 0.540712
=HYPERLINK("http://www.godatabase.org/cgi-bin/go.cgi?query=GO:0048856&auto_wild_cards=yes&view=query&action=query&search_constraint=terms"	GO:0048856_anatomical_structure_development) =HYPERLINK("http://www.ncbi.nih.gov/gquery/gquery.fcgi?term=CAV1"	CAV1) 1289 3 1.356533 -0.414686 338 182.46 0.539822
=HYPERLINK("http://www.godatabase.org/cgi-bin/go.cgi?query=GO:0048856&auto_wild_cards=yes&view=query&action=query&search_constraint=terms"	GO:0048856_anatomical_structure_development) =HYPERLINK("http://www.ncbi.nih.gov/gquery/gquery.fcgi?term=ADAM9"	ADAM9) 1289 3 1.356533 -0.414686 338 182.46 0.539822
=HYPERLINK("http://www.godatabase.org/cgi-bin/go.cgi?query=GO:0048856&auto_wild_cards=yes&view=query&action=query&search_constraint=terms"	GO:0048856_anatomical_structure_development) =HYPERLINK("http://www.ncbi.nih.gov/gquery/gquery.fcgi?term=ANXA2"	ANXA2) 1289 3 1.356533 -0.414686 338 182.46 0.539822
=HYPERLINK("http://www.godatabase.org/cgi-bin/go.cgi?query=GO:0045184&auto_wild_cards=yes&view=query&action=query&search_constraint=terms"	GO:0045184_establishment_of_protein_localization) =HYPERLINK("http://www.ncbi.nih.gov/gquery/gquery.fcgi?term=ADAM9"	ADAM9) 279 1 2.089094 -0.413630 339 182.99 0.539794
=HYPERLINK("http://www.godatabase.org/cgi-bin/go.cgi?query=GO:0019752&auto_wild_cards=yes&view=query&action=query&search_constraint=terms"	GO:0019752_carboxylic_acid_metabolic_process) =HYPERLINK("http://www.ncbi.nih.gov/gquery/gquery.fcgi?term=CAV1"	CAV1) 286 1 2.037962 -0.405158 341 184.12 0.539941
=HYPERLINK("http://www.godatabase.org/cgi-bin/go.cgi?query=GO:0043436&auto_wild_cards=yes&view=query&action=query&search_constraint=terms"	GO:0043436_oxoacid_metabolic_process) =HYPERLINK("http://www.ncbi.nih.gov/gquery/gquery.fcgi?term=CAV1"	CAV1) 286 1 2.037962 -0.405158 341 184.12 0.539941
=HYPERLINK("http://www.godatabase.org/cgi-bin/go.cgi?query=GO:0006082&auto_wild_cards=yes&view=query&action=query&search_constraint=terms"	GO:0006082_organic_acid_metabolic_process) =HYPERLINK("http://www.ncbi.nih.gov/gquery/gquery.fcgi?term=CAV1"	CAV1) 290 1 2.009852 -0.400433 343 185.98 0.542216
=HYPERLINK("http://www.godatabase.org/cgi-bin/go.cgi?query=GO:0051093&auto_wild_cards=yes&view=query&action=query&search_constraint=terms"	GO:0051093_negative_regulation_of_developmental_process) =HYPERLINK("http://www.ncbi.nih.gov/gquery/gquery.fcgi?term=CAV1"	CAV1) 290 1 2.009852 -0.400433 343 185.98 0.542216
=HYPERLINK("http://www.godatabase.org/cgi-bin/go.cgi?query=GO:0042180&auto_wild_cards=yes&view=query&action=query&search_constraint=terms"	GO:0042180_cellular_ketone_metabolic_process) =HYPERLINK("http://www.ncbi.nih.gov/gquery/gquery.fcgi?term=CAV1"	CAV1) 291 1 2.002946 -0.399265 344 186.22 0.541337
=HYPERLINK("http://www.godatabase.org/cgi-bin/go.cgi?query=GO:0005975&auto_wild_cards=yes&view=query&action=query&search_constraint=terms"	GO:0005975_carbohydrate_metabolic_process) =HYPERLINK("http://www.ncbi.nih.gov/gquery/gquery.fcgi?term=PKM2"	PKM2) 292 1 1.996086 -0.398101 345 187.18 0.542551
=HYPERLINK("http://www.godatabase.org/cgi-bin/go.cgi?query=GO:0016192&auto_wild_cards=yes&view=query&action=query&search_constraint=terms"	GO:0016192_vesicle-mediated_transport) =HYPERLINK("http://www.ncbi.nih.gov/gquery/gquery.fcgi?term=CAV1"	CAV1) 297 1 1.962482 -0.392359 346 188.67 0.545289
=HYPERLINK("http://www.godatabase.org/cgi-bin/go.cgi?query=GO:0051172&auto_wild_cards=yes&view=query&action=query&search_constraint=terms"	GO:0051172_negative_regulation_of_nitrogen_compound_metabolic_process) =HYPERLINK("http://www.ncbi.nih.gov/gquery/gquery.fcgi?term=CAV1"	CAV1) 298 1 1.955896 -0.391226 347 188.98 0.544611
=HYPERLINK("http://www.godatabase.org/cgi-bin/go.cgi?query=GO:0006508&auto_wild_cards=yes&view=query&action=query&search_constraint=terms"	GO:0006508_proteolysis) =HYPERLINK("http://www.ncbi.nih.gov/gquery/gquery.fcgi?term=ADAM9"	ADAM9) 313 1 1.862163 -0.374780 348 191.27 0.549626
=HYPERLINK("http://www.godatabase.org/cgi-bin/go.cgi?query=GO:0007166&auto_wild_cards=yes&view=query&action=query&search_constraint=terms"	GO:0007166_cell_surface_receptor_linked_signal_transduction) =HYPERLINK("http://www.ncbi.nih.gov/gquery/gquery.fcgi?term=CAV1"	CAV1) 828 2 1.407867 -0.373648 349 191.53 0.548797
=HYPERLINK("http://www.godatabase.org/cgi-bin/go.cgi?query=GO:0007166&auto_wild_cards=yes&view=query&action=query&search_constraint=terms"	GO:0007166_cell_surface_receptor_linked_signal_transduction) =HYPERLINK("http://www.ncbi.nih.gov/gquery/gquery.fcgi?term=HRH1"	HRH1) 828 2 1.407867 -0.373648 349 191.53 0.548797
=HYPERLINK("http://www.godatabase.org/cgi-bin/go.cgi?query=GO:0016043&auto_wild_cards=yes&view=query&action=query&search_constraint=terms"	GO:0016043_cellular_component_organization) =HYPERLINK("http://www.ncbi.nih.gov/gquery/gquery.fcgi?term=ACTN1"	ACTN1) 1366 3 1.280067 -0.373076 350 191.77 0.547914
=HYPERLINK("http://www.godatabase.org/cgi-bin/go.cgi?query=GO:0016043&auto_wild_cards=yes&view=query&action=query&search_constraint=terms"	GO:0016043_cellular_component_organization) =HYPERLINK("http://www.ncbi.nih.gov/gquery/gquery.fcgi?term=CAV1"	CAV1) 1366 3 1.280067 -0.373076 350 191.77 0.547914
=HYPERLINK("http://www.godatabase.org/cgi-bin/go.cgi?query=GO:0016043&auto_wild_cards=yes&view=query&action=query&search_constraint=terms"	GO:0016043_cellular_component_organization) =HYPERLINK("http://www.ncbi.nih.gov/gquery/gquery.fcgi?term=ADAM9"	ADAM9) 1366 3 1.280067 -0.373076 350 191.77 0.547914
=HYPERLINK("http://www.godatabase.org/cgi-bin/go.cgi?query=GO:0006811&auto_wild_cards=yes&view=query&action=query&search_constraint=terms"	GO:0006811_ion_transport) =HYPERLINK("http://www.ncbi.nih.gov/gquery/gquery.fcgi?term=CAV1"	CAV1) 317 1 1.838666 -0.370565 351 192.65 0.548860
=HYPERLINK("http://www.godatabase.org/cgi-bin/go.cgi?query=GO:0065008&auto_wild_cards=yes&view=query&action=query&search_constraint=terms"	GO:0065008_regulation_of_biological_quality) =HYPERLINK("http://www.ncbi.nih.gov/gquery/gquery.fcgi?term=CAV1"	CAV1) 848 2 1.374663 -0.361011 352 194.3 0.551989
=HYPERLINK("http://www.godatabase.org/cgi-bin/go.cgi?query=GO:0065008&auto_wild_cards=yes&view=query&action=query&search_constraint=terms"	GO:0065008_regulation_of_biological_quality) =HYPERLINK("http://www.ncbi.nih.gov/gquery/gquery.fcgi?term=DCBLD2"	DCBLD2) 848 2 1.374663 -0.361011 352 194.3 0.551989
=HYPERLINK("http://www.godatabase.org/cgi-bin/go.cgi?query=GO:0030163&auto_wild_cards=yes&view=query&action=query&search_constraint=terms"	GO:0030163_protein_catabolic_process) =HYPERLINK("http://www.ncbi.nih.gov/gquery/gquery.fcgi?term=ADAM9"	ADAM9) 330 1 1.766234 -0.357325 353 194.86 0.552011
=HYPERLINK("http://www.godatabase.org/cgi-bin/go.cgi?query=GO:0031327&auto_wild_cards=yes&view=query&action=query&search_constraint=terms"	GO:0031327_negative_regulation_of_cellular_biosynthetic_process) =HYPERLINK("http://www.ncbi.nih.gov/gquery/gquery.fcgi?term=CAV1"	CAV1) 332 1 1.755594 -0.355348 354 195.36 0.551864
=HYPERLINK("http://www.godatabase.org/cgi-bin/go.cgi?query=GO:0009890&auto_wild_cards=yes&view=query&action=query&search_constraint=terms"	GO:0009890_negative_regulation_of_biosynthetic_process) =HYPERLINK("http://www.ncbi.nih.gov/gquery/gquery.fcgi?term=CAV1"	CAV1) 340 1 1.714286 -0.347594 356 196.93 0.553174
=HYPERLINK("http://www.godatabase.org/cgi-bin/go.cgi?query=GO:0051094&auto_wild_cards=yes&view=query&action=query&search_constraint=terms"	GO:0051094_positive_regulation_of_developmental_process) =HYPERLINK("http://www.ncbi.nih.gov/gquery/gquery.fcgi?term=ADAM9"	ADAM9) 340 1 1.714286 -0.347594 356 196.93 0.553174
=HYPERLINK("http://www.godatabase.org/cgi-bin/go.cgi?query=GO:0033554&auto_wild_cards=yes&view=query&action=query&search_constraint=terms"	GO:0033554_cellular_response_to_stress) =HYPERLINK("http://www.ncbi.nih.gov/gquery/gquery.fcgi?term=CAV1"	CAV1) 341 1 1.709258 -0.346642 357 197.26 0.552549
=HYPERLINK("http://www.godatabase.org/cgi-bin/go.cgi?query=GO:0006357&auto_wild_cards=yes&view=query&action=query&search_constraint=terms"	GO:0006357_regulation_of_transcription_from_RNA_polymerase_II_promoter) =HYPERLINK("http://www.ncbi.nih.gov/gquery/gquery.fcgi?term=FOSL1"	FOSL1) 351 1 1.660562 -0.337315 358 198.68 0.554972
=HYPERLINK("http://www.godatabase.org/cgi-bin/go.cgi?query=GO:0007186&auto_wild_cards=yes&view=query&action=query&search_constraint=terms"	GO:0007186_G-protein_coupled_receptor_protein_signaling_pathway) =HYPERLINK("http://www.ncbi.nih.gov/gquery/gquery.fcgi?term=HRH1"	HRH1) 363 1 1.605667 -0.326577 359 201.29 0.560696
=HYPERLINK("http://www.godatabase.org/cgi-bin/go.cgi?query=GO:0031323&auto_wild_cards=yes&view=query&action=query&search_constraint=terms"	GO:0031323_regulation_of_cellular_metabolic_process) =HYPERLINK("http://www.ncbi.nih.gov/gquery/gquery.fcgi?term=CAV1"	CAV1) 1466 3 1.192750 -0.325045 360 201.53 0.559806
=HYPERLINK("http://www.godatabase.org/cgi-bin/go.cgi?query=GO:0031323&auto_wild_cards=yes&view=query&action=query&search_constraint=terms"	GO:0031323_regulation_of_cellular_metabolic_process) =HYPERLINK("http://www.ncbi.nih.gov/gquery/gquery.fcgi?term=ADAM9"	ADAM9) 1466 3 1.192750 -0.325045 360 201.53 0.559806
=HYPERLINK("http://www.godatabase.org/cgi-bin/go.cgi?query=GO:0031323&auto_wild_cards=yes&view=query&action=query&search_constraint=terms"	GO:0031323_regulation_of_cellular_metabolic_process) =HYPERLINK("http://www.ncbi.nih.gov/gquery/gquery.fcgi?term=FOSL1"	FOSL1) 1466 3 1.192750 -0.325045 360 201.53 0.559806
=HYPERLINK("http://www.godatabase.org/cgi-bin/go.cgi?query=GO:0065003&auto_wild_cards=yes&view=query&action=query&search_constraint=terms"	GO:0065003_macromolecular_complex_assembly) =HYPERLINK("http://www.ncbi.nih.gov/gquery/gquery.fcgi?term=CAV1"	CAV1) 366 1 1.592506 -0.323967 361 202.59 0.561191
=HYPERLINK("http://www.godatabase.org/cgi-bin/go.cgi?query=GO:0009966&auto_wild_cards=yes&view=query&action=query&search_constraint=terms"	GO:0009966_regulation_of_signal_transduction) =HYPERLINK("http://www.ncbi.nih.gov/gquery/gquery.fcgi?term=CAV1"	CAV1) 378 1 1.541950 -0.313804 363 205.56 0.566281
=HYPERLINK("http://www.godatabase.org/cgi-bin/go.cgi?query=GO:0051239&auto_wild_cards=yes&view=query&action=query&search_constraint=terms"	GO:0051239_regulation_of_multicellular_organismal_process) =HYPERLINK("http://www.ncbi.nih.gov/gquery/gquery.fcgi?term=CAV1"	CAV1) 378 1 1.541950 -0.313804 363 205.56 0.566281
=HYPERLINK("http://www.godatabase.org/cgi-bin/go.cgi?query=GO:0044255&auto_wild_cards=yes&view=query&action=query&search_constraint=terms"	GO:0044255_cellular_lipid_metabolic_process) =HYPERLINK("http://www.ncbi.nih.gov/gquery/gquery.fcgi?term=CAV1"	CAV1) 381 1 1.529809 -0.311332 364 205.84 0.565495
=HYPERLINK("http://www.godatabase.org/cgi-bin/go.cgi?query=GO:0032501&auto_wild_cards=yes&view=query&action=query&search_constraint=terms"	GO:0032501_multicellular_organismal_process) =HYPERLINK("http://www.ncbi.nih.gov/gquery/gquery.fcgi?term=TNFRSF12A"	TNFRSF12A) 2082 4 1.119802 -0.303823 365 206.32 0.565260
=HYPERLINK("http://www.godatabase.org/cgi-bin/go.cgi?query=GO:0032501&auto_wild_cards=yes&view=query&action=query&search_constraint=terms"	GO:0032501_multicellular_organismal_process) =HYPERLINK("http://www.ncbi.nih.gov/gquery/gquery.fcgi?term=CAV1"	CAV1) 2082 4 1.119802 -0.303823 365 206.32 0.565260
=HYPERLINK("http://www.godatabase.org/cgi-bin/go.cgi?query=GO:0032501&auto_wild_cards=yes&view=query&action=query&search_constraint=terms"	GO:0032501_multicellular_organismal_process) =HYPERLINK("http://www.ncbi.nih.gov/gquery/gquery.fcgi?term=ADAM9"	ADAM9) 2082 4 1.119802 -0.303823 365 206.32 0.565260
=HYPERLINK("http://www.godatabase.org/cgi-bin/go.cgi?query=GO:0032501&auto_wild_cards=yes&view=query&action=query&search_constraint=terms"	GO:0032501_multicellular_organismal_process) =HYPERLINK("http://www.ncbi.nih.gov/gquery/gquery.fcgi?term=ANXA2"	ANXA2) 2082 4 1.119802 -0.303823 365 206.32 0.565260
=HYPERLINK("http://www.godatabase.org/cgi-bin/go.cgi?query=GO:0006468&auto_wild_cards=yes&view=query&action=query&search_constraint=terms"	GO:0006468_protein_amino_acid_phosphorylation) =HYPERLINK("http://www.ncbi.nih.gov/gquery/gquery.fcgi?term=ADAM9"	ADAM9) 393 1 1.483097 -0.301700 366 206.62 0.564536
=HYPERLINK("http://www.godatabase.org/cgi-bin/go.cgi?query=GO:0042592&auto_wild_cards=yes&view=query&action=query&search_constraint=terms"	GO:0042592_homeostatic_process) =HYPERLINK("http://www.ncbi.nih.gov/gquery/gquery.fcgi?term=CAV1"	CAV1) 397 1 1.468154 -0.298578 367 207.59 0.565640
=HYPERLINK("http://www.godatabase.org/cgi-bin/go.cgi?query=GO:0019222&auto_wild_cards=yes&view=query&action=query&search_constraint=terms"	GO:0019222_regulation_of_metabolic_process) =HYPERLINK("http://www.ncbi.nih.gov/gquery/gquery.fcgi?term=CAV1"	CAV1) 1538 3 1.136913 -0.294175 368 208.11 0.565516
=HYPERLINK("http://www.godatabase.org/cgi-bin/go.cgi?query=GO:0019222&auto_wild_cards=yes&view=query&action=query&search_constraint=terms"	GO:0019222_regulation_of_metabolic_process) =HYPERLINK("http://www.ncbi.nih.gov/gquery/gquery.fcgi?term=ADAM9"	ADAM9) 1538 3 1.136913 -0.294175 368 208.11 0.565516
=HYPERLINK("http://www.godatabase.org/cgi-bin/go.cgi?query=GO:0019222&auto_wild_cards=yes&view=query&action=query&search_constraint=terms"	GO:0019222_regulation_of_metabolic_process) =HYPERLINK("http://www.ncbi.nih.gov/gquery/gquery.fcgi?term=FOSL1"	FOSL1) 1538 3 1.136913 -0.294175 368 208.11 0.565516
=HYPERLINK("http://www.godatabase.org/cgi-bin/go.cgi?query=GO:0031324&auto_wild_cards=yes&view=query&action=query&search_constraint=terms"	GO:0031324_negative_regulation_of_cellular_metabolic_process) =HYPERLINK("http://www.ncbi.nih.gov/gquery/gquery.fcgi?term=CAV1"	CAV1) 404 1 1.442716 -0.293218 369 208.44 0.564878
=HYPERLINK("http://www.godatabase.org/cgi-bin/go.cgi?query=GO:0046907&auto_wild_cards=yes&view=query&action=query&search_constraint=terms"	GO:0046907_intracellular_transport) =HYPERLINK("http://www.ncbi.nih.gov/gquery/gquery.fcgi?term=MYO1E"	MYO1E) 420 1 1.387755 -0.281434 370 210.45 0.568784
=HYPERLINK("http://www.godatabase.org/cgi-bin/go.cgi?query=GO:0010646&auto_wild_cards=yes&view=query&action=query&search_constraint=terms"	GO:0010646_regulation_of_cell_communication) =HYPERLINK("http://www.ncbi.nih.gov/gquery/gquery.fcgi?term=CAV1"	CAV1) 423 1 1.377913 -0.279294 371 210.82 0.568248
=HYPERLINK("http://www.godatabase.org/cgi-bin/go.cgi?query=GO:0043933&auto_wild_cards=yes&view=query&action=query&search_constraint=terms"	GO:0043933_macromolecular_complex_subunit_organization) =HYPERLINK("http://www.ncbi.nih.gov/gquery/gquery.fcgi?term=CAV1"	CAV1) 424 1 1.374663 -0.278586 372 211.12 0.567527
=HYPERLINK("http://www.godatabase.org/cgi-bin/go.cgi?query=GO:0043285&auto_wild_cards=yes&view=query&action=query&search_constraint=terms"	GO:0043285_biopolymer_catabolic_process) =HYPERLINK("http://www.ncbi.nih.gov/gquery/gquery.fcgi?term=ADAM9"	ADAM9) 426 1 1.368209 -0.277176 373 211.49 0.566997
=HYPERLINK("http://www.godatabase.org/cgi-bin/go.cgi?query=GO:0009057&auto_wild_cards=yes&view=query&action=query&search_constraint=terms"	GO:0009057_macromolecule_catabolic_process) =HYPERLINK("http://www.ncbi.nih.gov/gquery/gquery.fcgi?term=ADAM9"	ADAM9) 439 1 1.327693 -0.268232 374 213.29 0.570294
=HYPERLINK("http://www.godatabase.org/cgi-bin/go.cgi?query=GO:0009892&auto_wild_cards=yes&view=query&action=query&search_constraint=terms"	GO:0009892_negative_regulation_of_metabolic_process) =HYPERLINK("http://www.ncbi.nih.gov/gquery/gquery.fcgi?term=CAV1"	CAV1) 440 1 1.324675 -0.267560 375 213.63 0.569680
=HYPERLINK("http://www.godatabase.org/cgi-bin/go.cgi?query=GO:0051171&auto_wild_cards=yes&view=query&action=query&search_constraint=terms"	GO:0051171_regulation_of_nitrogen_compound_metabolic_process) =HYPERLINK("http://www.ncbi.nih.gov/gquery/gquery.fcgi?term=CAV1"	CAV1) 1055 2 1.104942 -0.254171 376 216.37 0.575452
=HYPERLINK("http://www.godatabase.org/cgi-bin/go.cgi?query=GO:0051171&auto_wild_cards=yes&view=query&action=query&search_constraint=terms"	GO:0051171_regulation_of_nitrogen_compound_metabolic_process) =HYPERLINK("http://www.ncbi.nih.gov/gquery/gquery.fcgi?term=FOSL1"	FOSL1) 1055 2 1.104942 -0.254171 376 216.37 0.575452
=HYPERLINK("http://www.godatabase.org/cgi-bin/go.cgi?query=GO:0006629&auto_wild_cards=yes&view=query&action=query&search_constraint=terms"	GO:0006629_lipid_metabolic_process) =HYPERLINK("http://www.ncbi.nih.gov/gquery/gquery.fcgi?term=CAV1"	CAV1) 468 1 1.245421 -0.249578 377 217.38 0.576605
=HYPERLINK("http://www.godatabase.org/cgi-bin/go.cgi?query=GO:0042981&auto_wild_cards=yes&view=query&action=query&search_constraint=terms"	GO:0042981_regulation_of_apoptosis) =HYPERLINK("http://www.ncbi.nih.gov/gquery/gquery.fcgi?term=ACTN1"	ACTN1) 471 1 1.237489 -0.247743 378 218.72 0.578624
=HYPERLINK("http://www.godatabase.org/cgi-bin/go.cgi?query=GO:0051716&auto_wild_cards=yes&view=query&action=query&search_constraint=terms"	GO:0051716_cellular_response_to_stimulus) =HYPERLINK("http://www.ncbi.nih.gov/gquery/gquery.fcgi?term=CAV1"	CAV1) 474 1 1.229656 -0.245926 379 219.29 0.578602
=HYPERLINK("http://www.godatabase.org/cgi-bin/go.cgi?query=GO:0043067&auto_wild_cards=yes&view=query&action=query&search_constraint=terms"	GO:0043067_regulation_of_programmed_cell_death) =HYPERLINK("http://www.ncbi.nih.gov/gquery/gquery.fcgi?term=ACTN1"	ACTN1) 476 1 1.224490 -0.244724 380 220.02 0.579000
=HYPERLINK("http://www.godatabase.org/cgi-bin/go.cgi?query=GO:0010941&auto_wild_cards=yes&view=query&action=query&search_constraint=terms"	GO:0010941_regulation_of_cell_death) =HYPERLINK("http://www.ncbi.nih.gov/gquery/gquery.fcgi?term=ACTN1"	ACTN1) 478 1 1.219366 -0.243529 381 220.73 0.579344
=HYPERLINK("http://www.godatabase.org/cgi-bin/go.cgi?query=GO:0006366&auto_wild_cards=yes&view=query&action=query&search_constraint=terms"	GO:0006366_transcription_from_RNA_polymerase_II_promoter) =HYPERLINK("http://www.ncbi.nih.gov/gquery/gquery.fcgi?term=FOSL1"	FOSL1) 506 1 1.151892 -0.227537 382 223.11 0.584058
=HYPERLINK("http://www.godatabase.org/cgi-bin/go.cgi?query=GO:0031326&auto_wild_cards=yes&view=query&action=query&search_constraint=terms"	GO:0031326_regulation_of_cellular_biosynthetic_process) =HYPERLINK("http://www.ncbi.nih.gov/gquery/gquery.fcgi?term=CAV1"	CAV1) 1125 2 1.036190 -0.225991 383 223.42 0.583342
=HYPERLINK("http://www.godatabase.org/cgi-bin/go.cgi?query=GO:0031326&auto_wild_cards=yes&view=query&action=query&search_constraint=terms"	GO:0031326_regulation_of_cellular_biosynthetic_process) =HYPERLINK("http://www.ncbi.nih.gov/gquery/gquery.fcgi?term=FOSL1"	FOSL1) 1125 2 1.036190 -0.225991 383 223.42 0.583342
=HYPERLINK("http://www.godatabase.org/cgi-bin/go.cgi?query=GO:0009889&auto_wild_cards=yes&view=query&action=query&search_constraint=terms"	GO:0009889_regulation_of_biosynthetic_process) =HYPERLINK("http://www.ncbi.nih.gov/gquery/gquery.fcgi?term=CAV1"	CAV1) 1135 2 1.027061 -0.222232 384 223.72 0.582604
=HYPERLINK("http://www.godatabase.org/cgi-bin/go.cgi?query=GO:0009889&auto_wild_cards=yes&view=query&action=query&search_constraint=terms"	GO:0009889_regulation_of_biosynthetic_process) =HYPERLINK("http://www.ncbi.nih.gov/gquery/gquery.fcgi?term=FOSL1"	FOSL1) 1135 2 1.027061 -0.222232 384 223.72 0.582604
=HYPERLINK("http://www.godatabase.org/cgi-bin/go.cgi?query=GO:0006915&auto_wild_cards=yes&view=query&action=query&search_constraint=terms"	GO:0006915_apoptosis) =HYPERLINK("http://www.ncbi.nih.gov/gquery/gquery.fcgi?term=ACTN1"	ACTN1) 565 1 1.031606 -0.197844 385 227.04 0.589714
=HYPERLINK("http://www.godatabase.org/cgi-bin/go.cgi?query=GO:0080090&auto_wild_cards=yes&view=query&action=query&search_constraint=terms"	GO:0080090_regulation_of_primary_metabolic_process) =HYPERLINK("http://www.ncbi.nih.gov/gquery/gquery.fcgi?term=CAV1"	CAV1) 1311 2 0.889179 -0.165374 386 233.05 0.603756
=HYPERLINK("http://www.godatabase.org/cgi-bin/go.cgi?query=GO:0080090&auto_wild_cards=yes&view=query&action=query&search_constraint=terms"	GO:0080090_regulation_of_primary_metabolic_process) =HYPERLINK("http://www.ncbi.nih.gov/gquery/gquery.fcgi?term=FOSL1"	FOSL1) 1311 2 0.889179 -0.165374 386 233.05 0.603756
=HYPERLINK("http://www.godatabase.org/cgi-bin/go.cgi?query=GO:0003008&auto_wild_cards=yes&view=query&action=query&search_constraint=terms"	GO:0003008_system_process) =HYPERLINK("http://www.ncbi.nih.gov/gquery/gquery.fcgi?term=CAV1"	CAV1) 710 1 0.820926 -0.142243 387 237.04 0.612506
=HYPERLINK("http://www.godatabase.org/cgi-bin/go.cgi?query=GO:0002376&auto_wild_cards=yes&view=query&action=query&search_constraint=terms"	GO:0002376_immune_system_process) =HYPERLINK("http://www.ncbi.nih.gov/gquery/gquery.fcgi?term=ADAM9"	ADAM9) 718 1 0.811779 -0.139735 388 237.75 0.612758
=HYPERLINK("http://www.godatabase.org/cgi-bin/go.cgi?query=GO:0006355&auto_wild_cards=yes&view=query&action=query&search_constraint=terms"	GO:0006355_regulation_of_transcription__DNA-dependent) =HYPERLINK("http://www.ncbi.nih.gov/gquery/gquery.fcgi?term=FOSL1"	FOSL1) 723 1 0.806165 -0.138193 389 238.16 0.612237
=HYPERLINK("http://www.godatabase.org/cgi-bin/go.cgi?query=GO:0043687&auto_wild_cards=yes&view=query&action=query&search_constraint=terms"	GO:0043687_post-translational_protein_modification) =HYPERLINK("http://www.ncbi.nih.gov/gquery/gquery.fcgi?term=ADAM9"	ADAM9) 728 1 0.800628 -0.136669 390 238.53 0.611615
=HYPERLINK("http://www.godatabase.org/cgi-bin/go.cgi?query=GO:0051252&auto_wild_cards=yes&view=query&action=query&search_constraint=terms"	GO:0051252_regulation_of_RNA_metabolic_process) =HYPERLINK("http://www.ncbi.nih.gov/gquery/gquery.fcgi?term=FOSL1"	FOSL1) 746 1 0.781310 -0.131336 391 239.51 0.612558
=HYPERLINK("http://www.godatabase.org/cgi-bin/go.cgi?query=GO:0006996&auto_wild_cards=yes&view=query&action=query&search_constraint=terms"	GO:0006996_organelle_organization) =HYPERLINK("http://www.ncbi.nih.gov/gquery/gquery.fcgi?term=CAV1"	CAV1) 764 1 0.762902 -0.126231 392 240.68 0.613980
=HYPERLINK("http://www.godatabase.org/cgi-bin/go.cgi?query=GO:0006351&auto_wild_cards=yes&view=query&action=query&search_constraint=terms"	GO:0006351_transcription__DNA-dependent) =HYPERLINK("http://www.ncbi.nih.gov/gquery/gquery.fcgi?term=FOSL1"	FOSL1) 884 1 0.659341 -0.097215 393 244.37 0.621807
=HYPERLINK("http://www.godatabase.org/cgi-bin/go.cgi?query=GO:0032774&auto_wild_cards=yes&view=query&action=query&search_constraint=terms"	GO:0032774_RNA_biosynthetic_process) =HYPERLINK("http://www.ncbi.nih.gov/gquery/gquery.fcgi?term=FOSL1"	FOSL1) 887 1 0.657111 -0.096587 394 244.95 0.621701
=HYPERLINK("http://www.godatabase.org/cgi-bin/go.cgi?query=GO:0045449&auto_wild_cards=yes&view=query&action=query&search_constraint=terms"	GO:0045449_regulation_of_transcription) =HYPERLINK("http://www.ncbi.nih.gov/gquery/gquery.fcgi?term=FOSL1"	FOSL1) 900 1 0.647619 -0.093917 395 245.35 0.621139
=HYPERLINK("http://www.godatabase.org/cgi-bin/go.cgi?query=GO:0006464&auto_wild_cards=yes&view=query&action=query&search_constraint=terms"	GO:0006464_protein_modification_process) =HYPERLINK("http://www.ncbi.nih.gov/gquery/gquery.fcgi?term=ADAM9"	ADAM9) 922 1 0.632166 -0.089574 396 246.01 0.621237
=HYPERLINK("http://www.godatabase.org/cgi-bin/go.cgi?query=GO:0043412&auto_wild_cards=yes&view=query&action=query&search_constraint=terms"	GO:0043412_biopolymer_modification) =HYPERLINK("http://www.ncbi.nih.gov/gquery/gquery.fcgi?term=ADAM9"	ADAM9) 960 1 0.607143 -0.082557 397 247.3 0.622922
=HYPERLINK("http://www.godatabase.org/cgi-bin/go.cgi?query=GO:0019219&auto_wild_cards=yes&view=query&action=query&search_constraint=terms"	GO:0019219_regulation_of_nucleobase__nucleoside__nucleotide_and_nucleic_acid_metabolic_process) =HYPERLINK("http://www.ncbi.nih.gov/gquery/gquery.fcgi?term=FOSL1"	FOSL1) 1041 1 0.559901 -0.069427 398 249.2 0.626131
=HYPERLINK("http://www.godatabase.org/cgi-bin/go.cgi?query=GO:0010556&auto_wild_cards=yes&view=query&action=query&search_constraint=terms"	GO:0010556_regulation_of_macromolecule_biosynthetic_process) =HYPERLINK("http://www.ncbi.nih.gov/gquery/gquery.fcgi?term=FOSL1"	FOSL1) 1055 1 0.552471 -0.067384 399 249.88 0.626266
=HYPERLINK("http://www.godatabase.org/cgi-bin/go.cgi?query=GO:0010468&auto_wild_cards=yes&view=query&action=query&search_constraint=terms"	GO:0010468_regulation_of_gene_expression) =HYPERLINK("http://www.ncbi.nih.gov/gquery/gquery.fcgi?term=FOSL1"	FOSL1) 1067 1 0.546258 -0.065681 400 250.44 0.626100
=HYPERLINK("http://www.godatabase.org/cgi-bin/go.cgi?query=GO:0006350&auto_wild_cards=yes&view=query&action=query&search_constraint=terms"	GO:0006350_transcription) =HYPERLINK("http://www.ncbi.nih.gov/gquery/gquery.fcgi?term=FOSL1"	FOSL1) 1069 1 0.545236 -0.065401 401 250.81 0.625461
=HYPERLINK("http://www.godatabase.org/cgi-bin/go.cgi?query=GO:0044249&auto_wild_cards=yes&view=query&action=query&search_constraint=terms"	GO:0044249_cellular_biosynthetic_process) =HYPERLINK("http://www.ncbi.nih.gov/gquery/gquery.fcgi?term=CAV1"	CAV1) 1951 2 0.597496 -0.054304 402 252.37 0.627786
=HYPERLINK("http://www.godatabase.org/cgi-bin/go.cgi?query=GO:0044249&auto_wild_cards=yes&view=query&action=query&search_constraint=terms"	GO:0044249_cellular_biosynthetic_process) =HYPERLINK("http://www.ncbi.nih.gov/gquery/gquery.fcgi?term=FOSL1"	FOSL1) 1951 2 0.597496 -0.054304 402 252.37 0.627786
=HYPERLINK("http://www.godatabase.org/cgi-bin/go.cgi?query=GO:0009058&auto_wild_cards=yes&view=query&action=query&search_constraint=terms"	GO:0009058_biosynthetic_process) =HYPERLINK("http://www.ncbi.nih.gov/gquery/gquery.fcgi?term=CAV1"	CAV1) 1988 2 0.586375 -0.050758 403 252.55 0.626675
=HYPERLINK("http://www.godatabase.org/cgi-bin/go.cgi?query=GO:0009058&auto_wild_cards=yes&view=query&action=query&search_constraint=terms"	GO:0009058_biosynthetic_process) =HYPERLINK("http://www.ncbi.nih.gov/gquery/gquery.fcgi?term=FOSL1"	FOSL1) 1988 2 0.586375 -0.050758 403 252.55 0.626675
=HYPERLINK("http://www.godatabase.org/cgi-bin/go.cgi?query=GO:0016070&auto_wild_cards=yes&view=query&action=query&search_constraint=terms"	GO:0016070_RNA_metabolic_process) =HYPERLINK("http://www.ncbi.nih.gov/gquery/gquery.fcgi?term=FOSL1"	FOSL1) 1230 1 0.473868 -0.046400 404 253.08 0.626436
=HYPERLINK("http://www.godatabase.org/cgi-bin/go.cgi?query=GO:0006807&auto_wild_cards=yes&view=query&action=query&search_constraint=terms"	GO:0006807_nitrogen_compound_metabolic_process) =HYPERLINK("http://www.ncbi.nih.gov/gquery/gquery.fcgi?term=CAV1"	CAV1) 2053 2 0.567810 -0.045033 405 253.55 0.626049
=HYPERLINK("http://www.godatabase.org/cgi-bin/go.cgi?query=GO:0006807&auto_wild_cards=yes&view=query&action=query&search_constraint=terms"	GO:0006807_nitrogen_compound_metabolic_process) =HYPERLINK("http://www.ncbi.nih.gov/gquery/gquery.fcgi?term=FOSL1"	FOSL1) 2053 2 0.567810 -0.045033 405 253.55 0.626049
=HYPERLINK("http://www.godatabase.org/cgi-bin/go.cgi?query=GO:0060255&auto_wild_cards=yes&view=query&action=query&search_constraint=terms"	GO:0060255_regulation_of_macromolecule_metabolic_process) =HYPERLINK("http://www.ncbi.nih.gov/gquery/gquery.fcgi?term=FOSL1"	FOSL1) 1328 1 0.438898 -0.037629 406 255.25 0.628695
=HYPERLINK("http://www.godatabase.org/cgi-bin/go.cgi?query=GO:0044267&auto_wild_cards=yes&view=query&action=query&search_constraint=terms"	GO:0044267_cellular_protein_metabolic_process) =HYPERLINK("http://www.ncbi.nih.gov/gquery/gquery.fcgi?term=ADAM9"	ADAM9) 1382 1 0.421749 -0.033512 407 256.26 0.629631
=HYPERLINK("http://www.godatabase.org/cgi-bin/go.cgi?query=GO:0034961&auto_wild_cards=yes&view=query&action=query&search_constraint=terms"	GO:0034961_cellular_biopolymer_biosynthetic_process) =HYPERLINK("http://www.ncbi.nih.gov/gquery/gquery.fcgi?term=FOSL1"	FOSL1) 1448 1 0.402526 -0.029071 408 256.74 0.629265
=HYPERLINK("http://www.godatabase.org/cgi-bin/go.cgi?query=GO:0043284&auto_wild_cards=yes&view=query&action=query&search_constraint=terms"	GO:0043284_biopolymer_biosynthetic_process) =HYPERLINK("http://www.ncbi.nih.gov/gquery/gquery.fcgi?term=FOSL1"	FOSL1) 1458 1 0.399765 -0.028450 409 256.97 0.628289
=HYPERLINK("http://www.godatabase.org/cgi-bin/go.cgi?query=GO:0044238&auto_wild_cards=yes&view=query&action=query&search_constraint=terms"	GO:0044238_primary_metabolic_process) =HYPERLINK("http://www.ncbi.nih.gov/gquery/gquery.fcgi?term=CAV1"	CAV1) 3719 4 0.626897 -0.025908 410 257.45 0.627927
=HYPERLINK("http://www.godatabase.org/cgi-bin/go.cgi?query=GO:0044238&auto_wild_cards=yes&view=query&action=query&search_constraint=terms"	GO:0044238_primary_metabolic_process) =HYPERLINK("http://www.ncbi.nih.gov/gquery/gquery.fcgi?term=ADAM9"	ADAM9) 3719 4 0.626897 -0.025908 410 257.45 0.627927
=HYPERLINK("http://www.godatabase.org/cgi-bin/go.cgi?query=GO:0044238&auto_wild_cards=yes&view=query&action=query&search_constraint=terms"	GO:0044238_primary_metabolic_process) =HYPERLINK("http://www.ncbi.nih.gov/gquery/gquery.fcgi?term=FOSL1"	FOSL1) 3719 4 0.626897 -0.025908 410 257.45 0.627927
=HYPERLINK("http://www.godatabase.org/cgi-bin/go.cgi?query=GO:0044238&auto_wild_cards=yes&view=query&action=query&search_constraint=terms"	GO:0044238_primary_metabolic_process) =HYPERLINK("http://www.ncbi.nih.gov/gquery/gquery.fcgi?term=PKM2"	PKM2) 3719 4 0.626897 -0.025908 410 257.45 0.627927
=HYPERLINK("http://www.godatabase.org/cgi-bin/go.cgi?query=GO:0044237&auto_wild_cards=yes&view=query&action=query&search_constraint=terms"	GO:0044237_cellular_metabolic_process) =HYPERLINK("http://www.ncbi.nih.gov/gquery/gquery.fcgi?term=CAV1"	CAV1) 3753 4 0.621217 -0.024294 411 257.6 0.626764
=HYPERLINK("http://www.godatabase.org/cgi-bin/go.cgi?query=GO:0044237&auto_wild_cards=yes&view=query&action=query&search_constraint=terms"	GO:0044237_cellular_metabolic_process) =HYPERLINK("http://www.ncbi.nih.gov/gquery/gquery.fcgi?term=ADAM9"	ADAM9) 3753 4 0.621217 -0.024294 411 257.6 0.626764
=HYPERLINK("http://www.godatabase.org/cgi-bin/go.cgi?query=GO:0044237&auto_wild_cards=yes&view=query&action=query&search_constraint=terms"	GO:0044237_cellular_metabolic_process) =HYPERLINK("http://www.ncbi.nih.gov/gquery/gquery.fcgi?term=FOSL1"	FOSL1) 3753 4 0.621217 -0.024294 411 257.6 0.626764
=HYPERLINK("http://www.godatabase.org/cgi-bin/go.cgi?query=GO:0044237&auto_wild_cards=yes&view=query&action=query&search_constraint=terms"	GO:0044237_cellular_metabolic_process) =HYPERLINK("http://www.ncbi.nih.gov/gquery/gquery.fcgi?term=PKM2"	PKM2) 3753 4 0.621217 -0.024294 411 257.6 0.626764
=HYPERLINK("http://www.godatabase.org/cgi-bin/go.cgi?query=GO:0019538&auto_wild_cards=yes&view=query&action=query&search_constraint=terms"	GO:0019538_protein_metabolic_process) =HYPERLINK("http://www.ncbi.nih.gov/gquery/gquery.fcgi?term=ADAM9"	ADAM9) 1569 1 0.371483 -0.022357 412 258.34 0.627039
=HYPERLINK("http://www.godatabase.org/cgi-bin/go.cgi?query=GO:0034645&auto_wild_cards=yes&view=query&action=query&search_constraint=terms"	GO:0034645_cellular_macromolecule_biosynthetic_process) =HYPERLINK("http://www.ncbi.nih.gov/gquery/gquery.fcgi?term=FOSL1"	FOSL1) 1600 1 0.364286 -0.020893 413 258.54 0.626005
=HYPERLINK("http://www.godatabase.org/cgi-bin/go.cgi?query=GO:0009059&auto_wild_cards=yes&view=query&action=query&search_constraint=terms"	GO:0009059_macromolecule_biosynthetic_process) =HYPERLINK("http://www.ncbi.nih.gov/gquery/gquery.fcgi?term=FOSL1"	FOSL1) 1626 1 0.358461 -0.019736 414 258.74 0.624976
=HYPERLINK("http://www.godatabase.org/cgi-bin/go.cgi?query=GO:0010467&auto_wild_cards=yes&view=query&action=query&search_constraint=terms"	GO:0010467_gene_expression) =HYPERLINK("http://www.ncbi.nih.gov/gquery/gquery.fcgi?term=FOSL1"	FOSL1) 1663 1 0.350485 -0.018194 415 258.93 0.623928
=HYPERLINK("http://www.godatabase.org/cgi-bin/go.cgi?query=GO:0006139&auto_wild_cards=yes&view=query&action=query&search_constraint=terms"	GO:0006139_nucleobase__nucleoside__nucleotide_and_nucleic_acid_metabolic_process) =HYPERLINK("http://www.ncbi.nih.gov/gquery/gquery.fcgi?term=FOSL1"	FOSL1) 1845 1 0.315912 -0.012133 416 259.32 0.623365
=HYPERLINK("http://www.godatabase.org/cgi-bin/go.cgi?query=GO:0008152&auto_wild_cards=yes&view=query&action=query&search_constraint=terms"	GO:0008152_metabolic_process) =HYPERLINK("http://www.ncbi.nih.gov/gquery/gquery.fcgi?term=CAV1"	CAV1) 4111 4 0.567120 -0.011788 417 259.39 0.622038
=HYPERLINK("http://www.godatabase.org/cgi-bin/go.cgi?query=GO:0008152&auto_wild_cards=yes&view=query&action=query&search_constraint=terms"	GO:0008152_metabolic_process) =HYPERLINK("http://www.ncbi.nih.gov/gquery/gquery.fcgi?term=ADAM9"	ADAM9) 4111 4 0.567120 -0.011788 417 259.39 0.622038
=HYPERLINK("http://www.godatabase.org/cgi-bin/go.cgi?query=GO:0008152&auto_wild_cards=yes&view=query&action=query&search_constraint=terms"	GO:0008152_metabolic_process) =HYPERLINK("http://www.ncbi.nih.gov/gquery/gquery.fcgi?term=FOSL1"	FOSL1) 4111 4 0.567120 -0.011788 417 259.39 0.622038
=HYPERLINK("http://www.godatabase.org/cgi-bin/go.cgi?query=GO:0008152&auto_wild_cards=yes&view=query&action=query&search_constraint=terms"	GO:0008152_metabolic_process) =HYPERLINK("http://www.ncbi.nih.gov/gquery/gquery.fcgi?term=PKM2"	PKM2) 4111 4 0.567120 -0.011788 417 259.39 0.622038
=HYPERLINK("http://www.godatabase.org/cgi-bin/go.cgi?query=GO:0034960&auto_wild_cards=yes&view=query&action=query&search_constraint=terms"	GO:0034960_cellular_biopolymer_metabolic_process) =HYPERLINK("http://www.ncbi.nih.gov/gquery/gquery.fcgi?term=ADAM9"	ADAM9) 2820 2 0.413374 -0.009702 418 259.73 0.621364
=HYPERLINK("http://www.godatabase.org/cgi-bin/go.cgi?query=GO:0034960&auto_wild_cards=yes&view=query&action=query&search_constraint=terms"	GO:0034960_cellular_biopolymer_metabolic_process) =HYPERLINK("http://www.ncbi.nih.gov/gquery/gquery.fcgi?term=FOSL1"	FOSL1) 2820 2 0.413374 -0.009702 418 259.73 0.621364
=HYPERLINK("http://www.godatabase.org/cgi-bin/go.cgi?query=GO:0044260&auto_wild_cards=yes&view=query&action=query&search_constraint=terms"	GO:0044260_cellular_macromolecule_metabolic_process) =HYPERLINK("http://www.ncbi.nih.gov/gquery/gquery.fcgi?term=ADAM9"	ADAM9) 2883 2 0.404341 -0.008453 419 259.99 0.620501
=HYPERLINK("http://www.godatabase.org/cgi-bin/go.cgi?query=GO:0044260&auto_wild_cards=yes&view=query&action=query&search_constraint=terms"	GO:0044260_cellular_macromolecule_metabolic_process) =HYPERLINK("http://www.ncbi.nih.gov/gquery/gquery.fcgi?term=FOSL1"	FOSL1) 2883 2 0.404341 -0.008453 419 259.99 0.620501
=HYPERLINK("http://www.godatabase.org/cgi-bin/go.cgi?query=GO:0043283&auto_wild_cards=yes&view=query&action=query&search_constraint=terms"	GO:0043283_biopolymer_metabolic_process) =HYPERLINK("http://www.ncbi.nih.gov/gquery/gquery.fcgi?term=ADAM9"	ADAM9) 3027 2 0.385105 -0.006122 420 260.42 0.620048
=HYPERLINK("http://www.godatabase.org/cgi-bin/go.cgi?query=GO:0043283&auto_wild_cards=yes&view=query&action=query&search_constraint=terms"	GO:0043283_biopolymer_metabolic_process) =HYPERLINK("http://www.ncbi.nih.gov/gquery/gquery.fcgi?term=FOSL1"	FOSL1) 3027 2 0.385105 -0.006122 420 260.42 0.620048
=HYPERLINK("http://www.godatabase.org/cgi-bin/go.cgi?query=GO:0043170&auto_wild_cards=yes&view=query&action=query&search_constraint=terms"	GO:0043170_macromolecule_metabolic_process) =HYPERLINK("http://www.ncbi.nih.gov/gquery/gquery.fcgi?term=ADAM9"	ADAM9) 3103 2 0.375673 -0.005141 421 260.47 0.618694
=HYPERLINK("http://www.godatabase.org/cgi-bin/go.cgi?query=GO:0043170&auto_wild_cards=yes&view=query&action=query&search_constraint=terms"	GO:0043170_macromolecule_metabolic_process) =HYPERLINK("http://www.ncbi.nih.gov/gquery/gquery.fcgi?term=FOSL1"	FOSL1) 3103 2 0.375673 -0.005141 421 260.47 0.618694
=HYPERLINK("http://www.godatabase.org/cgi-bin/go.cgi?query=GO:0008150&auto_wild_cards=yes&view=query&action=query&search_constraint=terms"	GO:0008150_biological_process) =HYPERLINK("http://www.ncbi.nih.gov/gquery/gquery.fcgi?term=PKM2"	PKM2) 8160 14 1.000000 0.000000 474 327.95 0.691878
=HYPERLINK("http://www.godatabase.org/cgi-bin/go.cgi?query=GO:0008150&auto_wild_cards=yes&view=query&action=query&search_constraint=terms"	GO:0008150_biological_process) =HYPERLINK("http://www.ncbi.nih.gov/gquery/gquery.fcgi?term=FOSL1"	FOSL1) 8160 14 1.000000 0.000000 474 327.95 0.691878
=HYPERLINK("http://www.godatabase.org/cgi-bin/go.cgi?query=GO:0008150&auto_wild_cards=yes&view=query&action=query&search_constraint=terms"	GO:0008150_biological_process) =HYPERLINK("http://www.ncbi.nih.gov/gquery/gquery.fcgi?term=CD151"	CD151) 8160 14 1.000000 0.000000 474 327.95 0.691878
=HYPERLINK("http://www.godatabase.org/cgi-bin/go.cgi?query=GO:0008150&auto_wild_cards=yes&view=query&action=query&search_constraint=terms"	GO:0008150_biological_process) =HYPERLINK("http://www.ncbi.nih.gov/gquery/gquery.fcgi?term=ANXA2"	ANXA2) 8160 14 1.000000 0.000000 474 327.95 0.691878
=HYPERLINK("http://www.godatabase.org/cgi-bin/go.cgi?query=GO:0008150&auto_wild_cards=yes&view=query&action=query&search_constraint=terms"	GO:0008150_biological_process) =HYPERLINK("http://www.ncbi.nih.gov/gquery/gquery.fcgi?term=ARHGAP29"	ARHGAP29) 8160 14 1.000000 0.000000 474 327.95 0.691878
=HYPERLINK("http://www.godatabase.org/cgi-bin/go.cgi?query=GO:0008150&auto_wild_cards=yes&view=query&action=query&search_constraint=terms"	GO:0008150_biological_process) =HYPERLINK("http://www.ncbi.nih.gov/gquery/gquery.fcgi?term=MYO1E"	MYO1E) 8160 14 1.000000 0.000000 474 327.95 0.691878
=HYPERLINK("http://www.godatabase.org/cgi-bin/go.cgi?query=GO:0008150&auto_wild_cards=yes&view=query&action=query&search_constraint=terms"	GO:0008150_biological_process) =HYPERLINK("http://www.ncbi.nih.gov/gquery/gquery.fcgi?term=ACTN1"	ACTN1) 8160 14 1.000000 0.000000 474 327.95 0.691878
=HYPERLINK("http://www.godatabase.org/cgi-bin/go.cgi?query=GO:0008150&auto_wild_cards=yes&view=query&action=query&search_constraint=terms"	GO:0008150_biological_process) =HYPERLINK("http://www.ncbi.nih.gov/gquery/gquery.fcgi?term=TNFRSF12A"	TNFRSF12A) 8160 14 1.000000 0.000000 474 327.95 0.691878
=HYPERLINK("http://www.godatabase.org/cgi-bin/go.cgi?query=GO:0008150&auto_wild_cards=yes&view=query&action=query&search_constraint=terms"	GO:0008150_biological_process) =HYPERLINK("http://www.ncbi.nih.gov/gquery/gquery.fcgi?term=CAV1"	CAV1) 8160 14 1.000000 0.000000 474 327.95 0.691878
=HYPERLINK("http://www.godatabase.org/cgi-bin/go.cgi?query=GO:0008150&auto_wild_cards=yes&view=query&action=query&search_constraint=terms"	GO:0008150_biological_process) =HYPERLINK("http://www.ncbi.nih.gov/gquery/gquery.fcgi?term=DCBLD2"	DCBLD2) 8160 14 1.000000 0.000000 474 327.95 0.691878
=HYPERLINK("http://www.godatabase.org/cgi-bin/go.cgi?query=GO:0008150&auto_wild_cards=yes&view=query&action=query&search_constraint=terms"	GO:0008150_biological_process) =HYPERLINK("http://www.ncbi.nih.gov/gquery/gquery.fcgi?term=ADAM9"	ADAM9) 8160 14 1.000000 0.000000 474 327.95 0.691878
=HYPERLINK("http://www.godatabase.org/cgi-bin/go.cgi?query=GO:0008150&auto_wild_cards=yes&view=query&action=query&search_constraint=terms"	GO:0008150_biological_process) =HYPERLINK("http://www.ncbi.nih.gov/gquery/gquery.fcgi?term=RRAS"	RRAS) 8160 14 1.000000 0.000000 474 327.95 0.691878
=HYPERLINK("http://www.godatabase.org/cgi-bin/go.cgi?query=GO:0008150&auto_wild_cards=yes&view=query&action=query&search_constraint=terms"	GO:0008150_biological_process) =HYPERLINK("http://www.ncbi.nih.gov/gquery/gquery.fcgi?term=S100A10"	S100A10) 8160 14 1.000000 0.000000 474 327.95 0.691878
=HYPERLINK("http://www.godatabase.org/cgi-bin/go.cgi?query=GO:0008150&auto_wild_cards=yes&view=query&action=query&search_constraint=terms"	GO:0008150_biological_process) =HYPERLINK("http://www.ncbi.nih.gov/gquery/gquery.fcgi?term=HRH1"	HRH1) 8160 14 1.000000 0.000000 474 327.95 0.691878
