# Supplementary material for: Concordance of Gene Expression and Functional Correlation Patterns across the NCI-60 Cell Lines and the Cancer Genome Atlas Glioblastoma Samples
Source: PLoS One. 2012 Jul 26;7(7):e40062. doi: 10.1371/journal.pone.0040062 (PMC3406063; doi:10.1371/journal.pone.0040062)
Supplement: Download S1 — Zip archive of HTGM results. (ZIP) [file pone.0040062.s007.zip › work2026406846/Generated_Total2026406846.dir/generic.BP.NCI60.0.6.ANXA2.express.genes.correlation.complete.Thu.May.19.17.26.28.2011.htgm.txt.dir/generic.BP.NCI60.0.6.ANXA2.express.genes.correlation.complete.Thu.May.19.17.26.28.2011.htgm.txt.change.xls]

=HYPERLINK("http://discover.nci.nih.gov/gominer/hi-thruput-defs.jsp#GO"	HYPERLINKED GO CATEGORY) =HYPERLINK("http://discover.nci.nih.gov/gominer/hi-thruput-defs.jsp#Total"	TOTAL GENES) =HYPERLINK("http://discover.nci.nih.gov/gominer/hi-thruput-defs.jsp#CHANGED"	CHANGED GENES) =HYPERLINK("http://discover.nci.nih.gov/gominer/hi-thruput-defs.jsp#ENRICH"	ENRICHMENT) =HYPERLINK("http://discover.nci.nih.gov/gominer/hi-thruput-defs.jsp#LOG10"	LOG10(p)) =HYPERLINK("http://discover.nci.nih.gov/gominer/hi-thruput-defs.jsp#NUMB"	CUMULATIVE NUMBER OF CATEGORIES) =HYPERLINK("http://discover.nci.nih.gov/gominer/hi-thruput-defs.jsp#RLB"	CUMULATIVE RANDOMS LOWER BOUND) =HYPERLINK("http://discover.nci.nih.gov/gominer/hi-thruput-defs.jsp#RM"	CUMULATIVE RANDOMS MEAN) =HYPERLINK("http://discover.nci.nih.gov/gominer/hi-thruput-defs.jsp#RUB"	CUMULATIVE RANDOMS UPPER BOUND) =HYPERLINK("http://discover.nci.nih.gov/gominer/hi-thruput-defs.jsp#FDR"	FALSE DISCOVERY RATE)
=HYPERLINK("http://www.godatabase.org/cgi-bin/go.cgi?query=GO:0051592&auto_wild_cards=yes&view=query&action=query&search_constraint=terms"	GO:0051592_response_to_calcium_ion) 30 2 38.857143 -2.936692 1 -0.789461 0.71 2.209461 0.710000
=HYPERLINK("http://www.godatabase.org/cgi-bin/go.cgi?query=GO:0030857&auto_wild_cards=yes&view=query&action=query&search_constraint=terms"	GO:0030857_negative_regulation_of_epithelial_cell_differentiation) 1 1
=HYPERLINK("http://www.godatabase.org/cgi-bin/go.cgi?query=GO:0033484&auto_wild_cards=yes&view=query&action=query&search_constraint=terms"	GO:0033484_nitric_oxide_homeostasis) 1 1
=HYPERLINK("http://www.godatabase.org/cgi-bin/go.cgi?query=GO:0034238&auto_wild_cards=yes&view=query&action=query&search_constraint=terms"	GO:0034238_macrophage_fusion) 1 1
=HYPERLINK("http://www.godatabase.org/cgi-bin/go.cgi?query=GO:0034239&auto_wild_cards=yes&view=query&action=query&search_constraint=terms"	GO:0034239_regulation_of_macrophage_fusion) 1 1
=HYPERLINK("http://www.godatabase.org/cgi-bin/go.cgi?query=GO:0034241&auto_wild_cards=yes&view=query&action=query&search_constraint=terms"	GO:0034241_positive_regulation_of_macrophage_fusion) 1 1
=HYPERLINK("http://www.godatabase.org/cgi-bin/go.cgi?query=GO:0045907&auto_wild_cards=yes&view=query&action=query&search_constraint=terms"	GO:0045907_positive_regulation_of_vasoconstriction) 1 1
=HYPERLINK("http://www.godatabase.org/cgi-bin/go.cgi?query=GO:0060142&auto_wild_cards=yes&view=query&action=query&search_constraint=terms"	GO:0060142_regulation_of_syncytium_formation_by_plasma_membrane_fusion) 1 1
=HYPERLINK("http://www.godatabase.org/cgi-bin/go.cgi?query=GO:0060143&auto_wild_cards=yes&view=query&action=query&search_constraint=terms"	GO:0060143_positive_regulation_of_syncytium_formation_by_plasma_membrane_fusion) 1 1
=HYPERLINK("http://www.godatabase.org/cgi-bin/go.cgi?query=GO:0007242&auto_wild_cards=yes&view=query&action=query&search_constraint=terms"	GO:0007242_intracellular_signaling_cascade) 853 6 4.099816 -2.735353 2 -1.102020 1.08 3.262020 0.540000
=HYPERLINK("http://www.godatabase.org/cgi-bin/go.cgi?query=GO:0010038&auto_wild_cards=yes&view=query&action=query&search_constraint=terms"	GO:0010038_response_to_metal_ion) 46 2 25.341615 -2.567051 3 -1.152409 1.6 4.352409 0.533333
=HYPERLINK("http://www.godatabase.org/cgi-bin/go.cgi?query=GO:0010035&auto_wild_cards=yes&view=query&action=query&search_constraint=terms"	GO:0010035_response_to_inorganic_substance) 47 2 24.802432 -2.548591 4 -1.136602 1.65 4.436602 0.412500
=HYPERLINK("http://www.godatabase.org/cgi-bin/go.cgi?query=GO:0010042&auto_wild_cards=yes&view=query&action=query&search_constraint=terms"	GO:0010042_response_to_manganese_ion) 2 1
=HYPERLINK("http://www.godatabase.org/cgi-bin/go.cgi?query=GO:0033630&auto_wild_cards=yes&view=query&action=query&search_constraint=terms"	GO:0033630_positive_regulation_of_cell_adhesion_mediated_by_integrin) 2 1
=HYPERLINK("http://www.godatabase.org/cgi-bin/go.cgi?query=GO:0045019&auto_wild_cards=yes&view=query&action=query&search_constraint=terms"	GO:0045019_negative_regulation_of_nitric_oxide_biosynthetic_process) 2 1
=HYPERLINK("http://www.godatabase.org/cgi-bin/go.cgi?query=GO:0045908&auto_wild_cards=yes&view=query&action=query&search_constraint=terms"	GO:0045908_negative_regulation_of_vasodilation) 2 1
=HYPERLINK("http://www.godatabase.org/cgi-bin/go.cgi?query=GO:0051088&auto_wild_cards=yes&view=query&action=query&search_constraint=terms"	GO:0051088_PMA-inducible_membrane_protein_ectodomain_proteolysis) 2 1
=HYPERLINK("http://www.godatabase.org/cgi-bin/go.cgi?query=GO:0051547&auto_wild_cards=yes&view=query&action=query&search_constraint=terms"	GO:0051547_regulation_of_keratinocyte_migration) 2 1
=HYPERLINK("http://www.godatabase.org/cgi-bin/go.cgi?query=GO:0051549&auto_wild_cards=yes&view=query&action=query&search_constraint=terms"	GO:0051549_positive_regulation_of_keratinocyte_migration) 2 1
=HYPERLINK("http://www.godatabase.org/cgi-bin/go.cgi?query=GO:0060056&auto_wild_cards=yes&view=query&action=query&search_constraint=terms"	GO:0060056_mammary_gland_involution) 2 1
=HYPERLINK("http://www.godatabase.org/cgi-bin/go.cgi?query=GO:0060443&auto_wild_cards=yes&view=query&action=query&search_constraint=terms"	GO:0060443_mammary_gland_morphogenesis) 2 1
=HYPERLINK("http://www.godatabase.org/cgi-bin/go.cgi?query=GO:0007160&auto_wild_cards=yes&view=query&action=query&search_constraint=terms"	GO:0007160_cell-matrix_adhesion) 58 2 20.098522 -2.368823 5 -1.166381 2.08 5.326381 0.416000
=HYPERLINK("http://www.godatabase.org/cgi-bin/go.cgi?query=GO:0030856&auto_wild_cards=yes&view=query&action=query&search_constraint=terms"	GO:0030856_regulation_of_epithelial_cell_differentiation) 3 1
=HYPERLINK("http://www.godatabase.org/cgi-bin/go.cgi?query=GO:0048552&auto_wild_cards=yes&view=query&action=query&search_constraint=terms"	GO:0048552_regulation_of_metalloenzyme_activity) 3 1
=HYPERLINK("http://www.godatabase.org/cgi-bin/go.cgi?query=GO:0048554&auto_wild_cards=yes&view=query&action=query&search_constraint=terms"	GO:0048554_positive_regulation_of_metalloenzyme_activity) 3 1
=HYPERLINK("http://www.godatabase.org/cgi-bin/go.cgi?query=GO:0051546&auto_wild_cards=yes&view=query&action=query&search_constraint=terms"	GO:0051546_keratinocyte_migration) 3 1
=HYPERLINK("http://www.godatabase.org/cgi-bin/go.cgi?query=GO:0031589&auto_wild_cards=yes&view=query&action=query&search_constraint=terms"	GO:0031589_cell-substrate_adhesion) 66 2 17.662338 -2.259071 6 -1.252819 2.58 6.412819 0.430000
=HYPERLINK("http://www.godatabase.org/cgi-bin/go.cgi?query=GO:0009605&auto_wild_cards=yes&view=query&action=query&search_constraint=terms"	GO:0009605_response_to_external_stimulus) 464 4 5.024631 -2.184302 7 -1.277686 2.96 7.197686 0.422857
=HYPERLINK("http://www.godatabase.org/cgi-bin/go.cgi?query=GO:0033628&auto_wild_cards=yes&view=query&action=query&search_constraint=terms"	GO:0033628_regulation_of_cell_adhesion_mediated_by_integrin) 4 1
=HYPERLINK("http://www.godatabase.org/cgi-bin/go.cgi?query=GO:0033631&auto_wild_cards=yes&view=query&action=query&search_constraint=terms"	GO:0033631_cell-cell_adhesion_mediated_by_integrin) 4 1
=HYPERLINK("http://www.godatabase.org/cgi-bin/go.cgi?query=GO:0000768&auto_wild_cards=yes&view=query&action=query&search_constraint=terms"	GO:0000768_syncytium_formation_by_plasma_membrane_fusion) 5 1 116.571429 -2.067976 10 0.127687 6.66 13.192313 0.666000
=HYPERLINK("http://www.godatabase.org/cgi-bin/go.cgi?query=GO:0032570&auto_wild_cards=yes&view=query&action=query&search_constraint=terms"	GO:0032570_response_to_progesterone_stimulus) 5 1 116.571429 -2.067976 10 0.127687 6.66 13.192313 0.666000
=HYPERLINK("http://www.godatabase.org/cgi-bin/go.cgi?query=GO:0042117&auto_wild_cards=yes&view=query&action=query&search_constraint=terms"	GO:0042117_monocyte_activation) 5 1 116.571429 -2.067976 10 0.127687 6.66 13.192313 0.666000
=HYPERLINK("http://www.godatabase.org/cgi-bin/go.cgi?query=GO:0006949&auto_wild_cards=yes&view=query&action=query&search_constraint=terms"	GO:0006949_syncytium_formation) 6 1 97.142857 -1.989141 14 1.124094 9.45 17.775906 0.675000
=HYPERLINK("http://www.godatabase.org/cgi-bin/go.cgi?query=GO:0033483&auto_wild_cards=yes&view=query&action=query&search_constraint=terms"	GO:0033483_gas_homeostasis) 6 1 97.142857 -1.989141 14 1.124094 9.45 17.775906 0.675000
=HYPERLINK("http://www.godatabase.org/cgi-bin/go.cgi?query=GO:0033627&auto_wild_cards=yes&view=query&action=query&search_constraint=terms"	GO:0033627_cell_adhesion_mediated_by_integrin) 6 1 97.142857 -1.989141 14 1.124094 9.45 17.775906 0.675000
=HYPERLINK("http://www.godatabase.org/cgi-bin/go.cgi?query=GO:0046426&auto_wild_cards=yes&view=query&action=query&search_constraint=terms"	GO:0046426_negative_regulation_of_JAK-STAT_cascade) 6 1 97.142857 -1.989141 14 1.124094 9.45 17.775906 0.675000
=HYPERLINK("http://www.godatabase.org/cgi-bin/go.cgi?query=GO:0009611&auto_wild_cards=yes&view=query&action=query&search_constraint=terms"	GO:0009611_response_to_wounding) 279 3 6.267281 -1.963438 15 1.184868 9.69 18.195132 0.646000
=HYPERLINK("http://www.godatabase.org/cgi-bin/go.cgi?query=GO:0042060&auto_wild_cards=yes&view=query&action=query&search_constraint=terms"	GO:0042060_wound_healing) 98 2 11.895044 -1.927129 17 1.230217 10.0 18.769783 0.588235
=HYPERLINK("http://www.godatabase.org/cgi-bin/go.cgi?query=GO:0051270&auto_wild_cards=yes&view=query&action=query&search_constraint=terms"	GO:0051270_regulation_of_cell_motion) 98 2 11.895044 -1.927129 17 1.230217 10.0 18.769783 0.588235
=HYPERLINK("http://www.godatabase.org/cgi-bin/go.cgi?query=GO:0000186&auto_wild_cards=yes&view=query&action=query&search_constraint=terms"	GO:0000186_activation_of_MAPKK_activity) 7 1 83.265306 -1.922540 19 2.325448 12.52 22.714552 0.658947
=HYPERLINK("http://www.godatabase.org/cgi-bin/go.cgi?query=GO:0022612&auto_wild_cards=yes&view=query&action=query&search_constraint=terms"	GO:0022612_gland_morphogenesis) 7 1 83.265306 -1.922540 19 2.325448 12.52 22.714552 0.658947
=HYPERLINK("http://www.godatabase.org/cgi-bin/go.cgi?query=GO:0022603&auto_wild_cards=yes&view=query&action=query&search_constraint=terms"	GO:0022603_regulation_of_anatomical_structure_morphogenesis) 100 2 11.657143 -1.910341 20 2.369711 12.65 22.930289 0.632500
=HYPERLINK("http://www.godatabase.org/cgi-bin/go.cgi?query=GO:0019229&auto_wild_cards=yes&view=query&action=query&search_constraint=terms"	GO:0019229_regulation_of_vasoconstriction) 8 1 72.857143 -1.864894 22 3.434550 15.27 27.105450 0.694091
=HYPERLINK("http://www.godatabase.org/cgi-bin/go.cgi?query=GO:0043409&auto_wild_cards=yes&view=query&action=query&search_constraint=terms"	GO:0043409_negative_regulation_of_MAPKKK_cascade) 8 1 72.857143 -1.864894 22 3.434550 15.27 27.105450 0.694091
=HYPERLINK("http://www.godatabase.org/cgi-bin/go.cgi?query=GO:0006928&auto_wild_cards=yes&view=query&action=query&search_constraint=terms"	GO:0006928_cell_motion) 308 3 5.677180 -1.846998 24 3.483146 15.42 27.356854 0.642500
=HYPERLINK("http://www.godatabase.org/cgi-bin/go.cgi?query=GO:0051674&auto_wild_cards=yes&view=query&action=query&search_constraint=terms"	GO:0051674_localization_of_cell) 308 3 5.677180 -1.846998 24 3.483146 15.42 27.356854 0.642500
=HYPERLINK("http://www.godatabase.org/cgi-bin/go.cgi?query=GO:0007265&auto_wild_cards=yes&view=query&action=query&search_constraint=terms"	GO:0007265_Ras_protein_signal_transduction) 110 2 10.597403 -1.831403 25 3.523387 15.66 27.796613 0.626400
=HYPERLINK("http://www.godatabase.org/cgi-bin/go.cgi?query=GO:0030514&auto_wild_cards=yes&view=query&action=query&search_constraint=terms"	GO:0030514_negative_regulation_of_BMP_signaling_pathway) 9 1 64.761905 -1.814087 26 4.321812 17.78 31.238188 0.683846
=HYPERLINK("http://www.godatabase.org/cgi-bin/go.cgi?query=GO:0051050&auto_wild_cards=yes&view=query&action=query&search_constraint=terms"	GO:0051050_positive_regulation_of_transport) 116 2 10.049261 -1.787614 27 4.383490 17.96 31.536510 0.665185
=HYPERLINK("http://www.godatabase.org/cgi-bin/go.cgi?query=GO:0032879&auto_wild_cards=yes&view=query&action=query&search_constraint=terms"	GO:0032879_regulation_of_localization) 326 3 5.363716 -1.780737 28 4.359597 18.0 31.640403 0.642857
=HYPERLINK("http://www.godatabase.org/cgi-bin/go.cgi?query=GO:0034612&auto_wild_cards=yes&view=query&action=query&search_constraint=terms"	GO:0034612_response_to_tumor_necrosis_factor) 10 1 58.285714 -1.768675 31 5.668916 20.46 35.251084 0.660000
=HYPERLINK("http://www.godatabase.org/cgi-bin/go.cgi?query=GO:0042312&auto_wild_cards=yes&view=query&action=query&search_constraint=terms"	GO:0042312_regulation_of_vasodilation) 10 1 58.285714 -1.768675 31 5.668916 20.46 35.251084 0.660000
=HYPERLINK("http://www.godatabase.org/cgi-bin/go.cgi?query=GO:0042542&auto_wild_cards=yes&view=query&action=query&search_constraint=terms"	GO:0042542_response_to_hydrogen_peroxide) 10 1 58.285714 -1.768675 31 5.668916 20.46 35.251084 0.660000
=HYPERLINK("http://www.godatabase.org/cgi-bin/go.cgi?query=GO:0006950&auto_wild_cards=yes&view=query&action=query&search_constraint=terms"	GO:0006950_response_to_stress) 959 5 3.038880 -1.747511 32 5.693230 20.57 35.446770 0.642812
=HYPERLINK("http://www.godatabase.org/cgi-bin/go.cgi?query=GO:0001570&auto_wild_cards=yes&view=query&action=query&search_constraint=terms"	GO:0001570_vasculogenesis) 11 1 52.987013 -1.727628 33 6.775605 22.71 38.644395 0.688182
=HYPERLINK("http://www.godatabase.org/cgi-bin/go.cgi?query=GO:0010524&auto_wild_cards=yes&view=query&action=query&search_constraint=terms"	GO:0010524_positive_regulation_of_calcium_ion_transport_into_cytosol) 12 1 48.571429 -1.690185 37 7.563017 24.57 41.576983 0.664054
=HYPERLINK("http://www.godatabase.org/cgi-bin/go.cgi?query=GO:0030510&auto_wild_cards=yes&view=query&action=query&search_constraint=terms"	GO:0030510_regulation_of_BMP_signaling_pathway) 12 1 48.571429 -1.690185 37 7.563017 24.57 41.576983 0.664054
=HYPERLINK("http://www.godatabase.org/cgi-bin/go.cgi?query=GO:0042311&auto_wild_cards=yes&view=query&action=query&search_constraint=terms"	GO:0042311_vasodilation) 12 1 48.571429 -1.690185 37 7.563017 24.57 41.576983 0.664054
=HYPERLINK("http://www.godatabase.org/cgi-bin/go.cgi?query=GO:0045026&auto_wild_cards=yes&view=query&action=query&search_constraint=terms"	GO:0045026_plasma_membrane_fusion) 12 1 48.571429 -1.690185 37 7.563017 24.57 41.576983 0.664054
=HYPERLINK("http://www.godatabase.org/cgi-bin/go.cgi?query=GO:0043085&auto_wild_cards=yes&view=query&action=query&search_constraint=terms"	GO:0043085_positive_regulation_of_catalytic_activity) 354 3 4.939467 -1.685472 38 7.674793 24.8 41.925207 0.652632
=HYPERLINK("http://www.godatabase.org/cgi-bin/go.cgi?query=GO:0007264&auto_wild_cards=yes&view=query&action=query&search_constraint=terms"	GO:0007264_small_GTPase_mediated_signal_transduction) 135 2 8.634921 -1.663392 39 7.753557 25.16 42.566443 0.645128
=HYPERLINK("http://www.godatabase.org/cgi-bin/go.cgi?query=GO:0006940&auto_wild_cards=yes&view=query&action=query&search_constraint=terms"	GO:0006940_regulation_of_smooth_muscle_contraction) 13 1 44.835165 -1.655768 41 8.453152 26.96 45.466848 0.657561
=HYPERLINK("http://www.godatabase.org/cgi-bin/go.cgi?query=GO:0051899&auto_wild_cards=yes&view=query&action=query&search_constraint=terms"	GO:0051899_membrane_depolarization) 13 1 44.835165 -1.655768 41 8.453152 26.96 45.466848 0.657561
=HYPERLINK("http://www.godatabase.org/cgi-bin/go.cgi?query=GO:0030879&auto_wild_cards=yes&view=query&action=query&search_constraint=terms"	GO:0030879_mammary_gland_development) 14 1 41.632653 -1.623929 44 9.518492 29.04 48.561508 0.660000
=HYPERLINK("http://www.godatabase.org/cgi-bin/go.cgi?query=GO:0042310&auto_wild_cards=yes&view=query&action=query&search_constraint=terms"	GO:0042310_vasoconstriction) 14 1 41.632653 -1.623929 44 9.518492 29.04 48.561508 0.660000
=HYPERLINK("http://www.godatabase.org/cgi-bin/go.cgi?query=GO:0045428&auto_wild_cards=yes&view=query&action=query&search_constraint=terms"	GO:0045428_regulation_of_nitric_oxide_biosynthetic_process) 14 1 41.632653 -1.623929 44 9.518492 29.04 48.561508 0.660000
=HYPERLINK("http://www.godatabase.org/cgi-bin/go.cgi?query=GO:0000165&auto_wild_cards=yes&view=query&action=query&search_constraint=terms"	GO:0000165_MAPKKK_cascade) 143 2 8.151848 -1.616599 45 9.528059 29.11 48.691941 0.646889
=HYPERLINK("http://www.godatabase.org/cgi-bin/go.cgi?query=GO:0001937&auto_wild_cards=yes&view=query&action=query&search_constraint=terms"	GO:0001937_negative_regulation_of_endothelial_cell_proliferation) 15 1 38.857143 -1.594311 48 10.702657 31.19 51.677343 0.649792
=HYPERLINK("http://www.godatabase.org/cgi-bin/go.cgi?query=GO:0030512&auto_wild_cards=yes&view=query&action=query&search_constraint=terms"	GO:0030512_negative_regulation_of_transforming_growth_factor_beta_receptor_signaling_pathway) 15 1 38.857143 -1.594311 48 10.702657 31.19 51.677343 0.649792
=HYPERLINK("http://www.godatabase.org/cgi-bin/go.cgi?query=GO:0048041&auto_wild_cards=yes&view=query&action=query&search_constraint=terms"	GO:0048041_focal_adhesion_formation) 15 1 38.857143 -1.594311 48 10.702657 31.19 51.677343 0.649792
=HYPERLINK("http://www.godatabase.org/cgi-bin/go.cgi?query=GO:0030855&auto_wild_cards=yes&view=query&action=query&search_constraint=terms"	GO:0030855_epithelial_cell_differentiation) 16 1 36.428571 -1.566627 49 11.724787 33.43 55.135213 0.682245
=HYPERLINK("http://www.godatabase.org/cgi-bin/go.cgi?query=GO:0044093&auto_wild_cards=yes&view=query&action=query&search_constraint=terms"	GO:0044093_positive_regulation_of_molecular_function) 394 3 4.437999 -1.563358 50 11.740754 33.46 55.179246 0.669200
=HYPERLINK("http://www.godatabase.org/cgi-bin/go.cgi?query=GO:0000188&auto_wild_cards=yes&view=query&action=query&search_constraint=terms"	GO:0000188_inactivation_of_MAPK_activity) 17 1 34.285714 -1.540644 54 12.380988 35.02 57.659012 0.648519
=HYPERLINK("http://www.godatabase.org/cgi-bin/go.cgi?query=GO:0007044&auto_wild_cards=yes&view=query&action=query&search_constraint=terms"	GO:0007044_cell-substrate_junction_assembly) 17 1 34.285714 -1.540644 54 12.380988 35.02 57.659012 0.648519
=HYPERLINK("http://www.godatabase.org/cgi-bin/go.cgi?query=GO:0010522&auto_wild_cards=yes&view=query&action=query&search_constraint=terms"	GO:0010522_regulation_of_calcium_ion_transport_into_cytosol) 17 1 34.285714 -1.540644 54 12.380988 35.02 57.659012 0.648519
=HYPERLINK("http://www.godatabase.org/cgi-bin/go.cgi?query=GO:0051928&auto_wild_cards=yes&view=query&action=query&search_constraint=terms"	GO:0051928_positive_regulation_of_calcium_ion_transport) 17 1 34.285714 -1.540644 54 12.380988 35.02 57.659012 0.648519
=HYPERLINK("http://www.godatabase.org/cgi-bin/go.cgi?query=GO:0032846&auto_wild_cards=yes&view=query&action=query&search_constraint=terms"	GO:0032846_positive_regulation_of_homeostatic_process) 18 1 32.380952 -1.516165 56 13.111586 36.64 60.168414 0.654286
=HYPERLINK("http://www.godatabase.org/cgi-bin/go.cgi?query=GO:0043270&auto_wild_cards=yes&view=query&action=query&search_constraint=terms"	GO:0043270_positive_regulation_of_ion_transport) 18 1 32.380952 -1.516165 56 13.111586 36.64 60.168414 0.654286
=HYPERLINK("http://www.godatabase.org/cgi-bin/go.cgi?query=GO:0006809&auto_wild_cards=yes&view=query&action=query&search_constraint=terms"	GO:0006809_nitric_oxide_biosynthetic_process) 19 1 30.676692 -1.493029 58 14.156850 38.64 63.123150 0.666207
=HYPERLINK("http://www.godatabase.org/cgi-bin/go.cgi?query=GO:0009267&auto_wild_cards=yes&view=query&action=query&search_constraint=terms"	GO:0009267_cellular_response_to_starvation) 19 1 30.676692 -1.493029 58 14.156850 38.64 63.123150 0.666207
=HYPERLINK("http://www.godatabase.org/cgi-bin/go.cgi?query=GO:0006096&auto_wild_cards=yes&view=query&action=query&search_constraint=terms"	GO:0006096_glycolysis) 20 1 29.142857 -1.471098 61 15.172985 40.65 66.127015 0.666393
=HYPERLINK("http://www.godatabase.org/cgi-bin/go.cgi?query=GO:0042594&auto_wild_cards=yes&view=query&action=query&search_constraint=terms"	GO:0042594_response_to_starvation) 20 1 29.142857 -1.471098 61 15.172985 40.65 66.127015 0.666393
=HYPERLINK("http://www.godatabase.org/cgi-bin/go.cgi?query=GO:0046209&auto_wild_cards=yes&view=query&action=query&search_constraint=terms"	GO:0046209_nitric_oxide_metabolic_process) 20 1 29.142857 -1.471098 61 15.172985 40.65 66.127015 0.666393
=HYPERLINK("http://www.godatabase.org/cgi-bin/go.cgi?query=GO:0007155&auto_wild_cards=yes&view=query&action=query&search_constraint=terms"	GO:0007155_cell_adhesion) 428 3 4.085447 -1.470341 62 15.187958 40.67 66.152042 0.655968
=HYPERLINK("http://www.godatabase.org/cgi-bin/go.cgi?query=GO:0022610&auto_wild_cards=yes&view=query&action=query&search_constraint=terms"	GO:0022610_biological_adhesion) 429 3 4.075924 -1.467737 63 15.205893 40.7 66.194107 0.646032
=HYPERLINK("http://www.godatabase.org/cgi-bin/go.cgi?query=GO:0000302&auto_wild_cards=yes&view=query&action=query&search_constraint=terms"	GO:0000302_response_to_reactive_oxygen_species) 21 1 27.755102 -1.450253 66 16.416571 42.98 69.543429 0.651212
=HYPERLINK("http://www.godatabase.org/cgi-bin/go.cgi?query=GO:0001936&auto_wild_cards=yes&view=query&action=query&search_constraint=terms"	GO:0001936_regulation_of_endothelial_cell_proliferation) 21 1 27.755102 -1.450253 66 16.416571 42.98 69.543429 0.651212
=HYPERLINK("http://www.godatabase.org/cgi-bin/go.cgi?query=GO:0030048&auto_wild_cards=yes&view=query&action=query&search_constraint=terms"	GO:0030048_actin_filament-based_movement) 21 1 27.755102 -1.450253 66 16.416571 42.98 69.543429 0.651212
=HYPERLINK("http://www.godatabase.org/cgi-bin/go.cgi?query=GO:0051336&auto_wild_cards=yes&view=query&action=query&search_constraint=terms"	GO:0051336_regulation_of_hydrolase_activity) 180 2 6.476190 -1.431774 67 16.772708 43.43 70.087292 0.648209
=HYPERLINK("http://www.godatabase.org/cgi-bin/go.cgi?query=GO:0007165&auto_wild_cards=yes&view=query&action=query&search_constraint=terms"	GO:0007165_signal_transduction) 2029 7 2.010843 -1.430678 68 16.859672 43.5 70.140328 0.639706
=HYPERLINK("http://www.godatabase.org/cgi-bin/go.cgi?query=GO:0042632&auto_wild_cards=yes&view=query&action=query&search_constraint=terms"	GO:0042632_cholesterol_homeostasis) 22 1 26.493506 -1.430395 70 17.354928 44.64 71.925072 0.637714
=HYPERLINK("http://www.godatabase.org/cgi-bin/go.cgi?query=GO:0055092&auto_wild_cards=yes&view=query&action=query&search_constraint=terms"	GO:0055092_sterol_homeostasis) 22 1 26.493506 -1.430395 70 17.354928 44.64 71.925072 0.637714
=HYPERLINK("http://www.godatabase.org/cgi-bin/go.cgi?query=GO:0006509&auto_wild_cards=yes&view=query&action=query&search_constraint=terms"	GO:0006509_membrane_protein_ectodomain_proteolysis) 23 1 25.341615 -1.411434 74 18.031339 45.82 73.608661 0.619189
=HYPERLINK("http://www.godatabase.org/cgi-bin/go.cgi?query=GO:0006641&auto_wild_cards=yes&view=query&action=query&search_constraint=terms"	GO:0006641_triglyceride_metabolic_process) 23 1 25.341615 -1.411434 74 18.031339 45.82 73.608661 0.619189
=HYPERLINK("http://www.godatabase.org/cgi-bin/go.cgi?query=GO:0033619&auto_wild_cards=yes&view=query&action=query&search_constraint=terms"	GO:0033619_membrane_protein_proteolysis) 23 1 25.341615 -1.411434 74 18.031339 45.82 73.608661 0.619189
=HYPERLINK("http://www.godatabase.org/cgi-bin/go.cgi?query=GO:0043627&auto_wild_cards=yes&view=query&action=query&search_constraint=terms"	GO:0043627_response_to_estrogen_stimulus) 23 1 25.341615 -1.411434 74 18.031339 45.82 73.608661 0.619189
=HYPERLINK("http://www.godatabase.org/cgi-bin/go.cgi?query=GO:0030193&auto_wild_cards=yes&view=query&action=query&search_constraint=terms"	GO:0030193_regulation_of_blood_coagulation) 24 1 24.285714 -1.393296 77 19.010433 47.27 75.529567 0.613896
=HYPERLINK("http://www.godatabase.org/cgi-bin/go.cgi?query=GO:0043407&auto_wild_cards=yes&view=query&action=query&search_constraint=terms"	GO:0043407_negative_regulation_of_MAP_kinase_activity) 24 1 24.285714 -1.393296 77 19.010433 47.27 75.529567 0.613896
=HYPERLINK("http://www.godatabase.org/cgi-bin/go.cgi?query=GO:0045785&auto_wild_cards=yes&view=query&action=query&search_constraint=terms"	GO:0045785_positive_regulation_of_cell_adhesion) 24 1 24.285714 -1.393296 77 19.010433 47.27 75.529567 0.613896
=HYPERLINK("http://www.godatabase.org/cgi-bin/go.cgi?query=GO:0001935&auto_wild_cards=yes&view=query&action=query&search_constraint=terms"	GO:0001935_endothelial_cell_proliferation) 25 1 23.314286 -1.375911 83 19.760019 49.22 78.679981 0.593012
=HYPERLINK("http://www.godatabase.org/cgi-bin/go.cgi?query=GO:0006007&auto_wild_cards=yes&view=query&action=query&search_constraint=terms"	GO:0006007_glucose_catabolic_process) 25 1 23.314286 -1.375911 83 19.760019 49.22 78.679981 0.593012
=HYPERLINK("http://www.godatabase.org/cgi-bin/go.cgi?query=GO:0010876&auto_wild_cards=yes&view=query&action=query&search_constraint=terms"	GO:0010876_lipid_localization) 25 1 23.314286 -1.375911 83 19.760019 49.22 78.679981 0.593012
=HYPERLINK("http://www.godatabase.org/cgi-bin/go.cgi?query=GO:0019217&auto_wild_cards=yes&view=query&action=query&search_constraint=terms"	GO:0019217_regulation_of_fatty_acid_metabolic_process) 25 1 23.314286 -1.375911 83 19.760019 49.22 78.679981 0.593012
=HYPERLINK("http://www.godatabase.org/cgi-bin/go.cgi?query=GO:0019915&auto_wild_cards=yes&view=query&action=query&search_constraint=terms"	GO:0019915_lipid_storage) 25 1 23.314286 -1.375911 83 19.760019 49.22 78.679981 0.593012
=HYPERLINK("http://www.godatabase.org/cgi-bin/go.cgi?query=GO:0050818&auto_wild_cards=yes&view=query&action=query&search_constraint=terms"	GO:0050818_regulation_of_coagulation) 25 1 23.314286 -1.375911 83 19.760019 49.22 78.679981 0.593012
=HYPERLINK("http://www.godatabase.org/cgi-bin/go.cgi?query=GO:0010741&auto_wild_cards=yes&view=query&action=query&search_constraint=terms"	GO:0010741_negative_regulation_of_protein_kinase_cascade) 26 1 22.417582 -1.359223 84 20.533718 50.9 81.266282 0.605952
=HYPERLINK("http://www.godatabase.org/cgi-bin/go.cgi?query=GO:0006638&auto_wild_cards=yes&view=query&action=query&search_constraint=terms"	GO:0006638_neutral_lipid_metabolic_process) 27 1 21.587302 -1.343177 89 21.420861 52.33 83.239139 0.587978
=HYPERLINK("http://www.godatabase.org/cgi-bin/go.cgi?query=GO:0006639&auto_wild_cards=yes&view=query&action=query&search_constraint=terms"	GO:0006639_acylglycerol_metabolic_process) 27 1 21.587302 -1.343177 89 21.420861 52.33 83.239139 0.587978
=HYPERLINK("http://www.godatabase.org/cgi-bin/go.cgi?query=GO:0031669&auto_wild_cards=yes&view=query&action=query&search_constraint=terms"	GO:0031669_cellular_response_to_nutrient_levels) 27 1 21.587302 -1.343177 89 21.420861 52.33 83.239139 0.587978
=HYPERLINK("http://www.godatabase.org/cgi-bin/go.cgi?query=GO:0035150&auto_wild_cards=yes&view=query&action=query&search_constraint=terms"	GO:0035150_regulation_of_tube_size) 27 1 21.587302 -1.343177 89 21.420861 52.33 83.239139 0.587978
=HYPERLINK("http://www.godatabase.org/cgi-bin/go.cgi?query=GO:0050880&auto_wild_cards=yes&view=query&action=query&search_constraint=terms"	GO:0050880_regulation_of_blood_vessel_size) 27 1 21.587302 -1.343177 89 21.420861 52.33 83.239139 0.587978
=HYPERLINK("http://www.godatabase.org/cgi-bin/go.cgi?query=GO:0006662&auto_wild_cards=yes&view=query&action=query&search_constraint=terms"	GO:0006662_glycerol_ether_metabolic_process) 28 1 20.816327 -1.327727 94 22.241885 53.96 85.678115 0.574043
=HYPERLINK("http://www.godatabase.org/cgi-bin/go.cgi?query=GO:0006939&auto_wild_cards=yes&view=query&action=query&search_constraint=terms"	GO:0006939_smooth_muscle_contraction) 28 1 20.816327 -1.327727 94 22.241885 53.96 85.678115 0.574043
=HYPERLINK("http://www.godatabase.org/cgi-bin/go.cgi?query=GO:0010565&auto_wild_cards=yes&view=query&action=query&search_constraint=terms"	GO:0010565_regulation_of_cellular_ketone_metabolic_process) 28 1 20.816327 -1.327727 94 22.241885 53.96 85.678115 0.574043
=HYPERLINK("http://www.godatabase.org/cgi-bin/go.cgi?query=GO:0018904&auto_wild_cards=yes&view=query&action=query&search_constraint=terms"	GO:0018904_organic_ether_metabolic_process) 28 1 20.816327 -1.327727 94 22.241885 53.96 85.678115 0.574043
=HYPERLINK("http://www.godatabase.org/cgi-bin/go.cgi?query=GO:0060402&auto_wild_cards=yes&view=query&action=query&search_constraint=terms"	GO:0060402_calcium_ion_transport_into_cytosol) 28 1 20.816327 -1.327727 94 22.241885 53.96 85.678115 0.574043
=HYPERLINK("http://www.godatabase.org/cgi-bin/go.cgi?query=GO:0002009&auto_wild_cards=yes&view=query&action=query&search_constraint=terms"	GO:0002009_morphogenesis_of_an_epithelium) 29 1 20.098522 -1.312831 104 22.945617 55.27 87.594383 0.531442
=HYPERLINK("http://www.godatabase.org/cgi-bin/go.cgi?query=GO:0002274&auto_wild_cards=yes&view=query&action=query&search_constraint=terms"	GO:0002274_myeloid_leukocyte_activation) 29 1 20.098522 -1.312831 104 22.945617 55.27 87.594383 0.531442
=HYPERLINK("http://www.godatabase.org/cgi-bin/go.cgi?query=GO:0003018&auto_wild_cards=yes&view=query&action=query&search_constraint=terms"	GO:0003018_vascular_process_in_circulatory_system) 29 1 20.098522 -1.312831 104 22.945617 55.27 87.594383 0.531442
=HYPERLINK("http://www.godatabase.org/cgi-bin/go.cgi?query=GO:0032507&auto_wild_cards=yes&view=query&action=query&search_constraint=terms"	GO:0032507_maintenance_of_protein_location_in_cell) 29 1 20.098522 -1.312831 104 22.945617 55.27 87.594383 0.531442
=HYPERLINK("http://www.godatabase.org/cgi-bin/go.cgi?query=GO:0046425&auto_wild_cards=yes&view=query&action=query&search_constraint=terms"	GO:0046425_regulation_of_JAK-STAT_cascade) 29 1 20.098522 -1.312831 104 22.945617 55.27 87.594383 0.531442
=HYPERLINK("http://www.godatabase.org/cgi-bin/go.cgi?query=GO:0048732&auto_wild_cards=yes&view=query&action=query&search_constraint=terms"	GO:0048732_gland_development) 29 1 20.098522 -1.312831 104 22.945617 55.27 87.594383 0.531442
=HYPERLINK("http://www.godatabase.org/cgi-bin/go.cgi?query=GO:0050714&auto_wild_cards=yes&view=query&action=query&search_constraint=terms"	GO:0050714_positive_regulation_of_protein_secretion) 29 1 20.098522 -1.312831 104 22.945617 55.27 87.594383 0.531442
=HYPERLINK("http://www.godatabase.org/cgi-bin/go.cgi?query=GO:0051924&auto_wild_cards=yes&view=query&action=query&search_constraint=terms"	GO:0051924_regulation_of_calcium_ion_transport) 29 1 20.098522 -1.312831 104 22.945617 55.27 87.594383 0.531442
=HYPERLINK("http://www.godatabase.org/cgi-bin/go.cgi?query=GO:0060401&auto_wild_cards=yes&view=query&action=query&search_constraint=terms"	GO:0060401_cytosolic_calcium_ion_transport) 29 1 20.098522 -1.312831 104 22.945617 55.27 87.594383 0.531442
=HYPERLINK("http://www.godatabase.org/cgi-bin/go.cgi?query=GO:0060429&auto_wild_cards=yes&view=query&action=query&search_constraint=terms"	GO:0060429_epithelium_development) 29 1 20.098522 -1.312831 104 22.945617 55.27 87.594383 0.531442
=HYPERLINK("http://www.godatabase.org/cgi-bin/go.cgi?query=GO:0045859&auto_wild_cards=yes&view=query&action=query&search_constraint=terms"	GO:0045859_regulation_of_protein_kinase_activity) 213 2 5.472837 -1.299144 105 23.053903 55.68 88.306097 0.530286
=HYPERLINK("http://www.godatabase.org/cgi-bin/go.cgi?query=GO:0010959&auto_wild_cards=yes&view=query&action=query&search_constraint=terms"	GO:0010959_regulation_of_metal_ion_transport) 30 1 19.428571 -1.298453 106 23.511665 56.69 89.868335 0.534811
=HYPERLINK("http://www.godatabase.org/cgi-bin/go.cgi?query=GO:0043549&auto_wild_cards=yes&view=query&action=query&search_constraint=terms"	GO:0043549_regulation_of_kinase_activity) 217 2 5.371955 -1.284637 107 23.678645 56.99 90.301355 0.532617
=HYPERLINK("http://www.godatabase.org/cgi-bin/go.cgi?query=GO:0007200&auto_wild_cards=yes&view=query&action=query&search_constraint=terms"	GO:0007200_activation_of_phospholipase_C_activity_by_G-protein_coupled_receptor_protein_signaling_pathway_coupled_to_IP3_second_messenger) 31 1 18.801843 -1.284556 110 24.106217 57.87 91.633783 0.526091
=HYPERLINK("http://www.godatabase.org/cgi-bin/go.cgi?query=GO:0031668&auto_wild_cards=yes&view=query&action=query&search_constraint=terms"	GO:0031668_cellular_response_to_extracellular_stimulus) 31 1 18.801843 -1.284556 110 24.106217 57.87 91.633783 0.526091
=HYPERLINK("http://www.godatabase.org/cgi-bin/go.cgi?query=GO:0045185&auto_wild_cards=yes&view=query&action=query&search_constraint=terms"	GO:0045185_maintenance_of_protein_location) 31 1 18.801843 -1.284556 110 24.106217 57.87 91.633783 0.526091
=HYPERLINK("http://www.godatabase.org/cgi-bin/go.cgi?query=GO:0030216&auto_wild_cards=yes&view=query&action=query&search_constraint=terms"	GO:0030216_keratinocyte_differentiation) 32 1 18.214286 -1.271112 111 24.599554 58.86 93.120446 0.530270
=HYPERLINK("http://www.godatabase.org/cgi-bin/go.cgi?query=GO:0034329&auto_wild_cards=yes&view=query&action=query&search_constraint=terms"	GO:0034329_cell_junction_assembly) 33 1 17.662338 -1.258092 113 25.026083 59.65 94.273917 0.527876
=HYPERLINK("http://www.godatabase.org/cgi-bin/go.cgi?query=GO:0055088&auto_wild_cards=yes&view=query&action=query&search_constraint=terms"	GO:0055088_lipid_homeostasis) 33 1 17.662338 -1.258092 113 25.026083 59.65 94.273917 0.527876
=HYPERLINK("http://www.godatabase.org/cgi-bin/go.cgi?query=GO:0016044&auto_wild_cards=yes&view=query&action=query&search_constraint=terms"	GO:0016044_membrane_organization) 225 2 5.180952 -1.256501 114 25.077503 59.72 94.362497 0.523860
=HYPERLINK("http://www.godatabase.org/cgi-bin/go.cgi?query=GO:0051049&auto_wild_cards=yes&view=query&action=query&search_constraint=terms"	GO:0051049_regulation_of_transport) 227 2 5.135305 -1.249642 116 25.224125 59.95 94.675875 0.516810
=HYPERLINK("http://www.godatabase.org/cgi-bin/go.cgi?query=GO:0051338&auto_wild_cards=yes&view=query&action=query&search_constraint=terms"	GO:0051338_regulation_of_transferase_activity) 227 2 5.135305 -1.249642 116 25.224125 59.95 94.675875 0.516810
=HYPERLINK("http://www.godatabase.org/cgi-bin/go.cgi?query=GO:0050790&auto_wild_cards=yes&view=query&action=query&search_constraint=terms"	GO:0050790_regulation_of_catalytic_activity) 525 3 3.330612 -1.246722 117 25.283420 60.07 94.856580 0.513419
=HYPERLINK("http://www.godatabase.org/cgi-bin/go.cgi?query=GO:0043269&auto_wild_cards=yes&view=query&action=query&search_constraint=terms"	GO:0043269_regulation_of_ion_transport) 34 1 17.142857 -1.245472 120 26.106580 61.83 97.553420 0.515250
=HYPERLINK("http://www.godatabase.org/cgi-bin/go.cgi?query=GO:0048545&auto_wild_cards=yes&view=query&action=query&search_constraint=terms"	GO:0048545_response_to_steroid_hormone_stimulus) 34 1 17.142857 -1.245472 120 26.106580 61.83 97.553420 0.515250
=HYPERLINK("http://www.godatabase.org/cgi-bin/go.cgi?query=GO:0051651&auto_wild_cards=yes&view=query&action=query&search_constraint=terms"	GO:0051651_maintenance_of_location_in_cell) 34 1 17.142857 -1.245472 120 26.106580 61.83 97.553420 0.515250
=HYPERLINK("http://www.godatabase.org/cgi-bin/go.cgi?query=GO:0019320&auto_wild_cards=yes&view=query&action=query&search_constraint=terms"	GO:0019320_hexose_catabolic_process) 35 1 16.653061 -1.233226 122 26.944435 62.99 99.035565 0.516311
=HYPERLINK("http://www.godatabase.org/cgi-bin/go.cgi?query=GO:0030705&auto_wild_cards=yes&view=query&action=query&search_constraint=terms"	GO:0030705_cytoskeleton-dependent_intracellular_transport) 35 1 16.653061 -1.233226 122 26.944435 62.99 99.035565 0.516311
=HYPERLINK("http://www.godatabase.org/cgi-bin/go.cgi?query=GO:0034097&auto_wild_cards=yes&view=query&action=query&search_constraint=terms"	GO:0034097_response_to_cytokine_stimulus) 36 1 16.190476 -1.221336 123 27.389401 63.74 100.090599 0.518211
=HYPERLINK("http://www.godatabase.org/cgi-bin/go.cgi?query=GO:0006937&auto_wild_cards=yes&view=query&action=query&search_constraint=terms"	GO:0006937_regulation_of_muscle_contraction) 37 1 15.752896 -1.209781 127 27.785620 64.69 101.594380 0.509370
=HYPERLINK("http://www.godatabase.org/cgi-bin/go.cgi?query=GO:0009913&auto_wild_cards=yes&view=query&action=query&search_constraint=terms"	GO:0009913_epidermal_cell_differentiation) 37 1 15.752896 -1.209781 127 27.785620 64.69 101.594380 0.509370
=HYPERLINK("http://www.godatabase.org/cgi-bin/go.cgi?query=GO:0015918&auto_wild_cards=yes&view=query&action=query&search_constraint=terms"	GO:0015918_sterol_transport) 37 1 15.752896 -1.209781 127 27.785620 64.69 101.594380 0.509370
=HYPERLINK("http://www.godatabase.org/cgi-bin/go.cgi?query=GO:0030301&auto_wild_cards=yes&view=query&action=query&search_constraint=terms"	GO:0030301_cholesterol_transport) 37 1 15.752896 -1.209781 127 27.785620 64.69 101.594380 0.509370
=HYPERLINK("http://www.godatabase.org/cgi-bin/go.cgi?query=GO:0016050&auto_wild_cards=yes&view=query&action=query&search_constraint=terms"	GO:0016050_vesicle_organization) 38 1 15.338346 -1.198542 128 28.374599 66.22 104.065401 0.517344
=HYPERLINK("http://www.godatabase.org/cgi-bin/go.cgi?query=GO:0030509&auto_wild_cards=yes&view=query&action=query&search_constraint=terms"	GO:0030509_BMP_signaling_pathway) 39 1 14.945055 -1.187605 130 29.014046 67.15 105.285954 0.516538
=HYPERLINK("http://www.godatabase.org/cgi-bin/go.cgi?query=GO:0046365&auto_wild_cards=yes&view=query&action=query&search_constraint=terms"	GO:0046365_monosaccharide_catabolic_process) 39 1 14.945055 -1.187605 130 29.014046 67.15 105.285954 0.516538
=HYPERLINK("http://www.godatabase.org/cgi-bin/go.cgi?query=GO:0007154&auto_wild_cards=yes&view=query&action=query&search_constraint=terms"	GO:0007154_cell_communication) 2272 7 1.795775 -1.185068 131 29.133885 67.32 105.506115 0.513893
=HYPERLINK("http://www.godatabase.org/cgi-bin/go.cgi?query=GO:0010926&auto_wild_cards=yes&view=query&action=query&search_constraint=terms"	GO:0010926_anatomical_structure_formation) 560 3 3.122449 -1.178042 132 29.126254 67.38 105.633746 0.510455
=HYPERLINK("http://www.godatabase.org/cgi-bin/go.cgi?query=GO:0017015&auto_wild_cards=yes&view=query&action=query&search_constraint=terms"	GO:0017015_regulation_of_transforming_growth_factor_beta_receptor_signaling_pathway) 40 1 14.571429 -1.176954 133 29.405621 68.02 106.634379 0.511429
=HYPERLINK("http://www.godatabase.org/cgi-bin/go.cgi?query=GO:0007519&auto_wild_cards=yes&view=query&action=query&search_constraint=terms"	GO:0007519_skeletal_muscle_tissue_development) 41 1 14.216028 -1.166573 138 29.920827 69.09 108.259173 0.500652
=HYPERLINK("http://www.godatabase.org/cgi-bin/go.cgi?query=GO:0034330&auto_wild_cards=yes&view=query&action=query&search_constraint=terms"	GO:0034330_cell_junction_organization) 41 1 14.216028 -1.166573 138 29.920827 69.09 108.259173 0.500652
=HYPERLINK("http://www.godatabase.org/cgi-bin/go.cgi?query=GO:0050708&auto_wild_cards=yes&view=query&action=query&search_constraint=terms"	GO:0050708_regulation_of_protein_secretion) 41 1 14.216028 -1.166573 138 29.920827 69.09 108.259173 0.500652
=HYPERLINK("http://www.godatabase.org/cgi-bin/go.cgi?query=GO:0051222&auto_wild_cards=yes&view=query&action=query&search_constraint=terms"	GO:0051222_positive_regulation_of_protein_transport) 41 1 14.216028 -1.166573 138 29.920827 69.09 108.259173 0.500652
=HYPERLINK("http://www.godatabase.org/cgi-bin/go.cgi?query=GO:0060538&auto_wild_cards=yes&view=query&action=query&search_constraint=terms"	GO:0060538_skeletal_muscle_organ_development) 41 1 14.216028 -1.166573 138 29.920827 69.09 108.259173 0.500652
=HYPERLINK("http://www.godatabase.org/cgi-bin/go.cgi?query=GO:0006944&auto_wild_cards=yes&view=query&action=query&search_constraint=terms"	GO:0006944_membrane_fusion) 42 1 13.877551 -1.156451 140 30.738217 70.2 109.661783 0.501429
=HYPERLINK("http://www.godatabase.org/cgi-bin/go.cgi?query=GO:0051271&auto_wild_cards=yes&view=query&action=query&search_constraint=terms"	GO:0051271_negative_regulation_of_cell_motion) 42 1 13.877551 -1.156451 140 30.738217 70.2 109.661783 0.501429
=HYPERLINK("http://www.godatabase.org/cgi-bin/go.cgi?query=GO:0046164&auto_wild_cards=yes&view=query&action=query&search_constraint=terms"	GO:0046164_alcohol_catabolic_process) 43 1 13.554817 -1.146576 141 31.383975 71.29 111.196025 0.505603
=HYPERLINK("http://www.godatabase.org/cgi-bin/go.cgi?query=GO:0048771&auto_wild_cards=yes&view=query&action=query&search_constraint=terms"	GO:0048771_tissue_remodeling) 45 1 12.952381 -1.127518 142 32.456735 72.95 113.443265 0.513732
=HYPERLINK("http://www.godatabase.org/cgi-bin/go.cgi?query=GO:0007202&auto_wild_cards=yes&view=query&action=query&search_constraint=terms"	GO:0007202_activation_of_phospholipase_C_activity) 46 1 12.670807 -1.118316 146 33.350811 74.14 114.929189 0.507808
=HYPERLINK("http://www.godatabase.org/cgi-bin/go.cgi?query=GO:0010863&auto_wild_cards=yes&view=query&action=query&search_constraint=terms"	GO:0010863_positive_regulation_of_phospholipase_C_activity) 46 1 12.670807 -1.118316 146 33.350811 74.14 114.929189 0.507808
=HYPERLINK("http://www.godatabase.org/cgi-bin/go.cgi?query=GO:0030335&auto_wild_cards=yes&view=query&action=query&search_constraint=terms"	GO:0030335_positive_regulation_of_cell_migration) 46 1 12.670807 -1.118316 146 33.350811 74.14 114.929189 0.507808
=HYPERLINK("http://www.godatabase.org/cgi-bin/go.cgi?query=GO:0042391&auto_wild_cards=yes&view=query&action=query&search_constraint=terms"	GO:0042391_regulation_of_membrane_potential) 46 1 12.670807 -1.118316 146 33.350811 74.14 114.929189 0.507808
=HYPERLINK("http://www.godatabase.org/cgi-bin/go.cgi?query=GO:0007259&auto_wild_cards=yes&view=query&action=query&search_constraint=terms"	GO:0007259_JAK-STAT_cascade) 47 1 12.401216 -1.109320 148 34.237596 75.35 116.462404 0.509122
=HYPERLINK("http://www.godatabase.org/cgi-bin/go.cgi?query=GO:0051260&auto_wild_cards=yes&view=query&action=query&search_constraint=terms"	GO:0051260_protein_homooligomerization) 47 1 12.401216 -1.109320 148 34.237596 75.35 116.462404 0.509122
=HYPERLINK("http://www.godatabase.org/cgi-bin/go.cgi?query=GO:0010518&auto_wild_cards=yes&view=query&action=query&search_constraint=terms"	GO:0010518_positive_regulation_of_phospholipase_activity) 48 1 12.142857 -1.100519 149 34.819214 76.49 118.160786 0.513356
=HYPERLINK("http://www.godatabase.org/cgi-bin/go.cgi?query=GO:0010033&auto_wild_cards=yes&view=query&action=query&search_constraint=terms"	GO:0010033_response_to_organic_substance) 276 2 4.223602 -1.100213 150 34.820044 76.59 118.359956 0.510600
=HYPERLINK("http://www.godatabase.org/cgi-bin/go.cgi?query=GO:0065009&auto_wild_cards=yes&view=query&action=query&search_constraint=terms"	GO:0065009_regulation_of_molecular_function) 606 3 2.885431 -1.095473 151 34.849813 76.8 118.750187 0.508609
=HYPERLINK("http://www.godatabase.org/cgi-bin/go.cgi?query=GO:0010517&auto_wild_cards=yes&view=query&action=query&search_constraint=terms"	GO:0010517_regulation_of_phospholipase_activity) 49 1 11.895044 -1.091908 152 35.472447 78.12 120.767553 0.513947
=HYPERLINK("http://www.godatabase.org/cgi-bin/go.cgi?query=GO:0001666&auto_wild_cards=yes&view=query&action=query&search_constraint=terms"	GO:0001666_response_to_hypoxia) 50 1 11.657143 -1.083477 155 35.906008 78.84 121.773992 0.508645
=HYPERLINK("http://www.godatabase.org/cgi-bin/go.cgi?query=GO:0007266&auto_wild_cards=yes&view=query&action=query&search_constraint=terms"	GO:0007266_Rho_protein_signal_transduction) 50 1 11.657143 -1.083477 155 35.906008 78.84 121.773992 0.508645
=HYPERLINK("http://www.godatabase.org/cgi-bin/go.cgi?query=GO:0051272&auto_wild_cards=yes&view=query&action=query&search_constraint=terms"	GO:0051272_positive_regulation_of_cell_motion) 50 1 11.657143 -1.083477 155 35.906008 78.84 121.773992 0.508645
=HYPERLINK("http://www.godatabase.org/cgi-bin/go.cgi?query=GO:0051641&auto_wild_cards=yes&view=query&action=query&search_constraint=terms"	GO:0051641_cellular_localization) 617 3 2.833989 -1.076892 156 35.962060 78.9 121.837940 0.505769
=HYPERLINK("http://www.godatabase.org/cgi-bin/go.cgi?query=GO:0042325&auto_wild_cards=yes&view=query&action=query&search_constraint=terms"	GO:0042325_regulation_of_phosphorylation) 285 2 4.090226 -1.076084 157 36.011148 78.99 121.968852 0.503121
=HYPERLINK("http://www.godatabase.org/cgi-bin/go.cgi?query=GO:0016052&auto_wild_cards=yes&view=query&action=query&search_constraint=terms"	GO:0016052_carbohydrate_catabolic_process) 51 1 11.428571 -1.075220 160 36.607201 79.87 123.132799 0.499188
=HYPERLINK("http://www.godatabase.org/cgi-bin/go.cgi?query=GO:0032147&auto_wild_cards=yes&view=query&action=query&search_constraint=terms"	GO:0032147_activation_of_protein_kinase_activity) 51 1 11.428571 -1.075220 160 36.607201 79.87 123.132799 0.499188
=HYPERLINK("http://www.godatabase.org/cgi-bin/go.cgi?query=GO:0070482&auto_wild_cards=yes&view=query&action=query&search_constraint=terms"	GO:0070482_response_to_oxygen_levels) 51 1 11.428571 -1.075220 160 36.607201 79.87 123.132799 0.499188
=HYPERLINK("http://www.godatabase.org/cgi-bin/go.cgi?query=GO:0009888&auto_wild_cards=yes&view=query&action=query&search_constraint=terms"	GO:0009888_tissue_development) 287 2 4.061722 -1.070842 161 36.782574 80.24 123.697426 0.498385
=HYPERLINK("http://www.godatabase.org/cgi-bin/go.cgi?query=GO:0006006&auto_wild_cards=yes&view=query&action=query&search_constraint=terms"	GO:0006006_glucose_metabolic_process) 53 1 10.997305 -1.059200 165 37.867716 82.29 126.712284 0.498727
=HYPERLINK("http://www.godatabase.org/cgi-bin/go.cgi?query=GO:0048015&auto_wild_cards=yes&view=query&action=query&search_constraint=terms"	GO:0048015_phosphoinositide-mediated_signaling) 53 1 10.997305 -1.059200 165 37.867716 82.29 126.712284 0.498727
=HYPERLINK("http://www.godatabase.org/cgi-bin/go.cgi?query=GO:0051047&auto_wild_cards=yes&view=query&action=query&search_constraint=terms"	GO:0051047_positive_regulation_of_secretion) 53 1 10.997305 -1.059200 165 37.867716 82.29 126.712284 0.498727
=HYPERLINK("http://www.godatabase.org/cgi-bin/go.cgi?query=GO:0060193&auto_wild_cards=yes&view=query&action=query&search_constraint=terms"	GO:0060193_positive_regulation_of_lipase_activity) 53 1 10.997305 -1.059200 165 37.867716 82.29 126.712284 0.498727
=HYPERLINK("http://www.godatabase.org/cgi-bin/go.cgi?query=GO:0040011&auto_wild_cards=yes&view=query&action=query&search_constraint=terms"	GO:0040011_locomotion) 292 2 3.992172 -1.057920 166 38.035396 82.5 126.964604 0.496988
=HYPERLINK("http://www.godatabase.org/cgi-bin/go.cgi?query=GO:0042221&auto_wild_cards=yes&view=query&action=query&search_constraint=terms"	GO:0042221_response_to_chemical_stimulus) 631 3 2.771112 -1.053842 167 38.071720 82.6 127.128280 0.494611
=HYPERLINK("http://www.godatabase.org/cgi-bin/go.cgi?query=GO:0019220&auto_wild_cards=yes&view=query&action=query&search_constraint=terms"	GO:0019220_regulation_of_phosphate_metabolic_process) 297 2 3.924964 -1.045254 169 38.400573 83.21 128.019427 0.492367
=HYPERLINK("http://www.godatabase.org/cgi-bin/go.cgi?query=GO:0051174&auto_wild_cards=yes&view=query&action=query&search_constraint=terms"	GO:0051174_regulation_of_phosphorus_metabolic_process) 297 2 3.924964 -1.045254 169 38.400573 83.21 128.019427 0.492367
=HYPERLINK("http://www.godatabase.org/cgi-bin/go.cgi?query=GO:0006469&auto_wild_cards=yes&view=query&action=query&search_constraint=terms"	GO:0006469_negative_regulation_of_protein_kinase_activity) 55 1 10.597403 -1.043798 170 38.892411 83.81 128.727589 0.493000
=HYPERLINK("http://www.godatabase.org/cgi-bin/go.cgi?query=GO:0050794&auto_wild_cards=yes&view=query&action=query&search_constraint=terms"	GO:0050794_regulation_of_cellular_process) 3515 9 1.492380 -1.037411 171 38.906300 83.89 128.873700 0.490585
=HYPERLINK("http://www.godatabase.org/cgi-bin/go.cgi?query=GO:0009306&auto_wild_cards=yes&view=query&action=query&search_constraint=terms"	GO:0009306_protein_secretion) 56 1 10.408163 -1.036316 172 39.020876 84.38 129.739124 0.490581
=HYPERLINK("http://www.godatabase.org/cgi-bin/go.cgi?query=GO:0032844&auto_wild_cards=yes&view=query&action=query&search_constraint=terms"	GO:0032844_regulation_of_homeostatic_process) 57 1 10.225564 -1.028971 173 39.278351 85.01 130.741649 0.491387
=HYPERLINK("http://www.godatabase.org/cgi-bin/go.cgi?query=GO:0006968&auto_wild_cards=yes&view=query&action=query&search_constraint=terms"	GO:0006968_cellular_defense_response) 58 1 10.049261 -1.021761 175 40.114152 86.19 132.265848 0.492514
=HYPERLINK("http://www.godatabase.org/cgi-bin/go.cgi?query=GO:0030308&auto_wild_cards=yes&view=query&action=query&search_constraint=terms"	GO:0030308_negative_regulation_of_cell_growth) 58 1 10.049261 -1.021761 175 40.114152 86.19 132.265848 0.492514
=HYPERLINK("http://www.godatabase.org/cgi-bin/go.cgi?query=GO:0033673&auto_wild_cards=yes&view=query&action=query&search_constraint=terms"	GO:0033673_negative_regulation_of_kinase_activity) 59 1 9.878935 -1.014679 177 40.869648 87.28 133.690352 0.493107
=HYPERLINK("http://www.godatabase.org/cgi-bin/go.cgi?query=GO:0043408&auto_wild_cards=yes&view=query&action=query&search_constraint=terms"	GO:0043408_regulation_of_MAPKKK_cascade) 59 1 9.878935 -1.014679 177 40.869648 87.28 133.690352 0.493107
=HYPERLINK("http://www.godatabase.org/cgi-bin/go.cgi?query=GO:0030155&auto_wild_cards=yes&view=query&action=query&search_constraint=terms"	GO:0030155_regulation_of_cell_adhesion) 61 1 9.555035 -1.000886 180 41.584915 88.71 135.835085 0.492833
=HYPERLINK("http://www.godatabase.org/cgi-bin/go.cgi?query=GO:0045792&auto_wild_cards=yes&view=query&action=query&search_constraint=terms"	GO:0045792_negative_regulation_of_cell_size) 61 1 9.555035 -1.000886 180 41.584915 88.71 135.835085 0.492833
=HYPERLINK("http://www.godatabase.org/cgi-bin/go.cgi?query=GO:0048729&auto_wild_cards=yes&view=query&action=query&search_constraint=terms"	GO:0048729_tissue_morphogenesis) 61 1 9.555035 -1.000886 180 41.584915 88.71 135.835085 0.492833
=HYPERLINK("http://www.godatabase.org/cgi-bin/go.cgi?query=GO:0050793&auto_wild_cards=yes&view=query&action=query&search_constraint=terms"	GO:0050793_regulation_of_developmental_process) 669 3 2.613709 -0.994447 181 41.662869 89.11 136.557131 0.492320
=HYPERLINK("http://www.godatabase.org/cgi-bin/go.cgi?query=GO:0019216&auto_wild_cards=yes&view=query&action=query&search_constraint=terms"	GO:0019216_regulation_of_lipid_metabolic_process) 62 1 9.400922 -0.994166 184 42.381363 90.33 138.278637 0.490924
=HYPERLINK("http://www.godatabase.org/cgi-bin/go.cgi?query=GO:0031667&auto_wild_cards=yes&view=query&action=query&search_constraint=terms"	GO:0031667_response_to_nutrient_levels) 62 1 9.400922 -0.994166 184 42.381363 90.33 138.278637 0.490924
=HYPERLINK("http://www.godatabase.org/cgi-bin/go.cgi?query=GO:0060191&auto_wild_cards=yes&view=query&action=query&search_constraint=terms"	GO:0060191_regulation_of_lipase_activity) 62 1 9.400922 -0.994166 184 42.381363 90.33 138.278637 0.490924
=HYPERLINK("http://www.godatabase.org/cgi-bin/go.cgi?query=GO:0030522&auto_wild_cards=yes&view=query&action=query&search_constraint=terms"	GO:0030522_intracellular_receptor-mediated_signaling_pathway) 63 1 9.251701 -0.987560 186 42.776893 90.79 138.803107 0.488118
=HYPERLINK("http://www.godatabase.org/cgi-bin/go.cgi?query=GO:0051348&auto_wild_cards=yes&view=query&action=query&search_constraint=terms"	GO:0051348_negative_regulation_of_transferase_activity) 63 1 9.251701 -0.987560 186 42.776893 90.79 138.803107 0.488118
=HYPERLINK("http://www.godatabase.org/cgi-bin/go.cgi?query=GO:0045926&auto_wild_cards=yes&view=query&action=query&search_constraint=terms"	GO:0045926_negative_regulation_of_growth) 64 1 9.107143 -0.981062 187 43.471266 91.87 140.268734 0.491283
=HYPERLINK("http://www.godatabase.org/cgi-bin/go.cgi?query=GO:0045596&auto_wild_cards=yes&view=query&action=query&search_constraint=terms"	GO:0045596_negative_regulation_of_cell_differentiation) 65 1 8.967033 -0.974671 189 43.821696 92.77 141.718304 0.490847
=HYPERLINK("http://www.godatabase.org/cgi-bin/go.cgi?query=GO:0051235&auto_wild_cards=yes&view=query&action=query&search_constraint=terms"	GO:0051235_maintenance_of_location) 65 1 8.967033 -0.974671 189 43.821696 92.77 141.718304 0.490847
=HYPERLINK("http://www.godatabase.org/cgi-bin/go.cgi?query=GO:0014706&auto_wild_cards=yes&view=query&action=query&search_constraint=terms"	GO:0014706_striated_muscle_tissue_development) 66 1 8.831169 -0.968383 191 44.822503 94.22 143.617497 0.493298
=HYPERLINK("http://www.godatabase.org/cgi-bin/go.cgi?query=GO:0052547&auto_wild_cards=yes&view=query&action=query&search_constraint=terms"	GO:0052547_regulation_of_peptidase_activity) 66 1 8.831169 -0.968383 191 44.822503 94.22 143.617497 0.493298
=HYPERLINK("http://www.godatabase.org/cgi-bin/go.cgi?query=GO:0060537&auto_wild_cards=yes&view=query&action=query&search_constraint=terms"	GO:0060537_muscle_tissue_development) 67 1 8.699360 -0.962194 192 45.083359 94.75 144.416641 0.493490
=HYPERLINK("http://www.godatabase.org/cgi-bin/go.cgi?query=GO:0009991&auto_wild_cards=yes&view=query&action=query&search_constraint=terms"	GO:0009991_response_to_extracellular_stimulus) 68 1 8.571429 -0.956101 193 45.624119 95.57 145.515881 0.495181
=HYPERLINK("http://www.godatabase.org/cgi-bin/go.cgi?query=GO:0051179&auto_wild_cards=yes&view=query&action=query&search_constraint=terms"	GO:0051179_localization) 1561 5 1.866935 -0.952056 194 45.734326 95.76 145.785674 0.493608
=HYPERLINK("http://www.godatabase.org/cgi-bin/go.cgi?query=GO:0051241&auto_wild_cards=yes&view=query&action=query&search_constraint=terms"	GO:0051241_negative_regulation_of_multicellular_organismal_process) 69 1 8.447205 -0.950103 195 45.971411 96.38 146.788589 0.494256
=HYPERLINK("http://www.godatabase.org/cgi-bin/go.cgi?query=GO:0008104&auto_wild_cards=yes&view=query&action=query&search_constraint=terms"	GO:0008104_protein_localization) 339 2 3.438685 -0.947851 196 46.082023 96.52 146.957977 0.492449
=HYPERLINK("http://www.godatabase.org/cgi-bin/go.cgi?query=GO:0050789&auto_wild_cards=yes&view=query&action=query&search_constraint=terms"	GO:0050789_regulation_of_biological_process) 3649 9 1.437576 -0.941511 197 46.617970 97.68 148.742030 0.495838
=HYPERLINK("http://www.godatabase.org/cgi-bin/go.cgi?query=GO:0009615&auto_wild_cards=yes&view=query&action=query&search_constraint=terms"	GO:0009615_response_to_virus) 71 1 8.209256 -0.938377 200 47.040795 98.28 149.519205 0.491400
=HYPERLINK("http://www.godatabase.org/cgi-bin/go.cgi?query=GO:0032101&auto_wild_cards=yes&view=query&action=query&search_constraint=terms"	GO:0032101_regulation_of_response_to_external_stimulus) 71 1 8.209256 -0.938377 200 47.040795 98.28 149.519205 0.491400
=HYPERLINK("http://www.godatabase.org/cgi-bin/go.cgi?query=GO:0051223&auto_wild_cards=yes&view=query&action=query&search_constraint=terms"	GO:0051223_regulation_of_protein_transport) 71 1 8.209256 -0.938377 200 47.040795 98.28 149.519205 0.491400
=HYPERLINK("http://www.godatabase.org/cgi-bin/go.cgi?query=GO:0007179&auto_wild_cards=yes&view=query&action=query&search_constraint=terms"	GO:0007179_transforming_growth_factor_beta_receptor_signaling_pathway) 72 1 8.095238 -0.932645 201 47.226602 98.68 150.133398 0.490945
=HYPERLINK("http://www.godatabase.org/cgi-bin/go.cgi?query=GO:0007596&auto_wild_cards=yes&view=query&action=query&search_constraint=terms"	GO:0007596_blood_coagulation) 73 1 7.984344 -0.926996 202 47.890772 99.65 151.409228 0.493317
=HYPERLINK("http://www.godatabase.org/cgi-bin/go.cgi?query=GO:0050817&auto_wild_cards=yes&view=query&action=query&search_constraint=terms"	GO:0050817_coagulation) 74 1 7.876448 -0.921428 203 48.052333 100.1 152.147667 0.493103
=HYPERLINK("http://www.godatabase.org/cgi-bin/go.cgi?query=GO:0006816&auto_wild_cards=yes&view=query&action=query&search_constraint=terms"	GO:0006816_calcium_ion_transport) 75 1 7.771429 -0.915940 207 48.506075 101.32 154.133925 0.489469
=HYPERLINK("http://www.godatabase.org/cgi-bin/go.cgi?query=GO:0006869&auto_wild_cards=yes&view=query&action=query&search_constraint=terms"	GO:0006869_lipid_transport) 75 1 7.771429 -0.915940 207 48.506075 101.32 154.133925 0.489469
=HYPERLINK("http://www.godatabase.org/cgi-bin/go.cgi?query=GO:0044271&auto_wild_cards=yes&view=query&action=query&search_constraint=terms"	GO:0044271_nitrogen_compound_biosynthetic_process) 75 1 7.771429 -0.915940 207 48.506075 101.32 154.133925 0.489469
=HYPERLINK("http://www.godatabase.org/cgi-bin/go.cgi?query=GO:0070201&auto_wild_cards=yes&view=query&action=query&search_constraint=terms"	GO:0070201_regulation_of_establishment_of_protein_localization) 75 1 7.771429 -0.915940 207 48.506075 101.32 154.133925 0.489469
=HYPERLINK("http://www.godatabase.org/cgi-bin/go.cgi?query=GO:0006979&auto_wild_cards=yes&view=query&action=query&search_constraint=terms"	GO:0006979_response_to_oxidative_stress) 76 1 7.669173 -0.910529 209 48.796815 102.14 155.483185 0.488708
=HYPERLINK("http://www.godatabase.org/cgi-bin/go.cgi?query=GO:0070838&auto_wild_cards=yes&view=query&action=query&search_constraint=terms"	GO:0070838_divalent_metal_ion_transport) 76 1 7.669173 -0.910529 209 48.796815 102.14 155.483185 0.488708
=HYPERLINK("http://www.godatabase.org/cgi-bin/go.cgi?query=GO:0007599&auto_wild_cards=yes&view=query&action=query&search_constraint=terms"	GO:0007599_hemostasis) 79 1 7.377939 -0.894739 211 49.938969 104.15 158.361031 0.493602
=HYPERLINK("http://www.godatabase.org/cgi-bin/go.cgi?query=GO:0032880&auto_wild_cards=yes&view=query&action=query&search_constraint=terms"	GO:0032880_regulation_of_protein_localization) 79 1 7.377939 -0.894739 211 49.938969 104.15 158.361031 0.493602
=HYPERLINK("http://www.godatabase.org/cgi-bin/go.cgi?query=GO:0007204&auto_wild_cards=yes&view=query&action=query&search_constraint=terms"	GO:0007204_elevation_of_cytosolic_calcium_ion_concentration) 80 1 7.285714 -0.889617 212 50.533804 105.23 159.926196 0.496368
=HYPERLINK("http://www.godatabase.org/cgi-bin/go.cgi?query=GO:0006952&auto_wild_cards=yes&view=query&action=query&search_constraint=terms"	GO:0006952_defense_response) 369 2 3.159117 -0.886688 213 50.604600 105.34 160.075400 0.494554
=HYPERLINK("http://www.godatabase.org/cgi-bin/go.cgi?query=GO:0019318&auto_wild_cards=yes&view=query&action=query&search_constraint=terms"	GO:0019318_hexose_metabolic_process) 81 1 7.195767 -0.884563 215 51.380733 106.46 161.539267 0.495163
=HYPERLINK("http://www.godatabase.org/cgi-bin/go.cgi?query=GO:0051480&auto_wild_cards=yes&view=query&action=query&search_constraint=terms"	GO:0051480_cytosolic_calcium_ion_homeostasis) 81 1 7.195767 -0.884563 215 51.380733 106.46 161.539267 0.495163
=HYPERLINK("http://www.godatabase.org/cgi-bin/go.cgi?query=GO:0048514&auto_wild_cards=yes&view=query&action=query&search_constraint=terms"	GO:0048514_blood_vessel_morphogenesis) 82 1 7.108014 -0.879575 216 51.706389 107.02 162.333611 0.495463
=HYPERLINK("http://www.godatabase.org/cgi-bin/go.cgi?query=GO:0051259&auto_wild_cards=yes&view=query&action=query&search_constraint=terms"	GO:0051259_protein_oligomerization) 83 1 7.022375 -0.874652 217 51.973423 107.41 162.846577 0.494977
=HYPERLINK("http://www.godatabase.org/cgi-bin/go.cgi?query=GO:0007243&auto_wild_cards=yes&view=query&action=query&search_constraint=terms"	GO:0007243_protein_kinase_cascade) 377 2 3.092080 -0.871388 218 52.127947 107.63 163.132053 0.493716
=HYPERLINK("http://www.godatabase.org/cgi-bin/go.cgi?query=GO:0015674&auto_wild_cards=yes&view=query&action=query&search_constraint=terms"	GO:0015674_di-__tri-valent_inorganic_cation_transport) 84 1 6.938776 -0.869792 219 52.363242 108.08 163.796758 0.493516
=HYPERLINK("http://www.godatabase.org/cgi-bin/go.cgi?query=GO:0001568&auto_wild_cards=yes&view=query&action=query&search_constraint=terms"	GO:0001568_blood_vessel_development) 85 1 6.857143 -0.864993 220 52.503762 108.63 164.756238 0.493773
=HYPERLINK("http://www.godatabase.org/cgi-bin/go.cgi?query=GO:0033036&auto_wild_cards=yes&view=query&action=query&search_constraint=terms"	GO:0033036_macromolecule_localization) 388 2 3.004418 -0.850986 221 53.170603 109.56 165.949397 0.495747
=HYPERLINK("http://www.godatabase.org/cgi-bin/go.cgi?query=GO:0001944&auto_wild_cards=yes&view=query&action=query&search_constraint=terms"	GO:0001944_vasculature_development) 88 1 6.623377 -0.850951 222 53.177430 109.69 166.202570 0.494099
=HYPERLINK("http://www.godatabase.org/cgi-bin/go.cgi?query=GO:0030334&auto_wild_cards=yes&view=query&action=query&search_constraint=terms"	GO:0030334_regulation_of_cell_migration) 89 1 6.548957 -0.846384 225 53.503519 110.22 166.936481 0.489867
=HYPERLINK("http://www.godatabase.org/cgi-bin/go.cgi?query=GO:0043405&auto_wild_cards=yes&view=query&action=query&search_constraint=terms"	GO:0043405_regulation_of_MAP_kinase_activity) 89 1 6.548957 -0.846384 225 53.503519 110.22 166.936481 0.489867
=HYPERLINK("http://www.godatabase.org/cgi-bin/go.cgi?query=GO:0051240&auto_wild_cards=yes&view=query&action=query&search_constraint=terms"	GO:0051240_positive_regulation_of_multicellular_organismal_process) 89 1 6.548957 -0.846384 225 53.503519 110.22 166.936481 0.489867
=HYPERLINK("http://www.godatabase.org/cgi-bin/go.cgi?query=GO:0051046&auto_wild_cards=yes&view=query&action=query&search_constraint=terms"	GO:0051046_regulation_of_secretion) 91 1 6.405024 -0.837413 227 54.218259 111.34 168.461741 0.490485
=HYPERLINK("http://www.godatabase.org/cgi-bin/go.cgi?query=GO:0051130&auto_wild_cards=yes&view=query&action=query&search_constraint=terms"	GO:0051130_positive_regulation_of_cellular_component_organization) 91 1 6.405024 -0.837413 227 54.218259 111.34 168.461741 0.490485
=HYPERLINK("http://www.godatabase.org/cgi-bin/go.cgi?query=GO:0007178&auto_wild_cards=yes&view=query&action=query&search_constraint=terms"	GO:0007178_transmembrane_receptor_protein_serine_threonine_kinase_signaling_pathway) 92 1 6.335404 -0.833007 228 54.626493 111.81 168.993507 0.490395
=HYPERLINK("http://www.godatabase.org/cgi-bin/go.cgi?query=GO:0050878&auto_wild_cards=yes&view=query&action=query&search_constraint=terms"	GO:0050878_regulation_of_body_fluid_levels) 95 1 6.135338 -0.820092 229 55.138201 112.62 170.101799 0.491790
=HYPERLINK("http://www.godatabase.org/cgi-bin/go.cgi?query=GO:0040012&auto_wild_cards=yes&view=query&action=query&search_constraint=terms"	GO:0040012_regulation_of_locomotion) 96 1 6.071429 -0.815884 230 55.759351 113.52 171.280649 0.493565
=HYPERLINK("http://www.godatabase.org/cgi-bin/go.cgi?query=GO:0046486&auto_wild_cards=yes&view=query&action=query&search_constraint=terms"	GO:0046486_glycerolipid_metabolic_process) 97 1 6.008837 -0.811724 231 56.018106 113.94 171.861894 0.493247
=HYPERLINK("http://www.godatabase.org/cgi-bin/go.cgi?query=GO:0042127&auto_wild_cards=yes&view=query&action=query&search_constraint=terms"	GO:0042127_regulation_of_cell_proliferation) 411 2 2.836288 -0.810534 232 56.102030 114.05 171.997970 0.491595
=HYPERLINK("http://www.godatabase.org/cgi-bin/go.cgi?query=GO:0009968&auto_wild_cards=yes&view=query&action=query&search_constraint=terms"	GO:0009968_negative_regulation_of_signal_transduction) 99 1 5.887446 -0.803540 233 57.037648 115.44 173.842352 0.495451
=HYPERLINK("http://www.godatabase.org/cgi-bin/go.cgi?query=GO:0010648&auto_wild_cards=yes&view=query&action=query&search_constraint=terms"	GO:0010648_negative_regulation_of_cell_communication) 102 1 5.714286 -0.791594 234 57.905404 116.81 175.714596 0.499188
=HYPERLINK("http://www.godatabase.org/cgi-bin/go.cgi?query=GO:0008544&auto_wild_cards=yes&view=query&action=query&search_constraint=terms"	GO:0008544_epidermis_development) 104 1 5.604396 -0.783840 235 58.496774 117.66 176.823226 0.500681
=HYPERLINK("http://www.godatabase.org/cgi-bin/go.cgi?query=GO:0044057&auto_wild_cards=yes&view=query&action=query&search_constraint=terms"	GO:0044057_regulation_of_system_process) 106 1 5.498652 -0.776246 236 58.912390 118.34 177.767610 0.501441
=HYPERLINK("http://www.godatabase.org/cgi-bin/go.cgi?query=GO:0050896&auto_wild_cards=yes&view=query&action=query&search_constraint=terms"	GO:0050896_response_to_stimulus) 1775 5 1.641851 -0.769198 237 58.989480 118.6 178.210520 0.500422
=HYPERLINK("http://www.godatabase.org/cgi-bin/go.cgi?query=GO:0001558&auto_wild_cards=yes&view=query&action=query&search_constraint=terms"	GO:0001558_regulation_of_cell_growth) 110 1 5.298701 -0.761516 238 60.413730 120.7 180.986270 0.507143
=HYPERLINK("http://www.godatabase.org/cgi-bin/go.cgi?query=GO:0048646&auto_wild_cards=yes&view=query&action=query&search_constraint=terms"	GO:0048646_anatomical_structure_formation_involved_in_morphogenesis) 111 1 5.250965 -0.757925 239 60.590964 121.1 181.609036 0.506695
=HYPERLINK("http://www.godatabase.org/cgi-bin/go.cgi?query=GO:0007398&auto_wild_cards=yes&view=query&action=query&search_constraint=terms"	GO:0007398_ectoderm_development) 112 1 5.204082 -0.754369 240 61.136622 121.82 182.503378 0.507583
=HYPERLINK("http://www.godatabase.org/cgi-bin/go.cgi?query=GO:0006631&auto_wild_cards=yes&view=query&action=query&search_constraint=terms"	GO:0006631_fatty_acid_metabolic_process) 113 1 5.158028 -0.750847 241 61.262821 122.27 183.277179 0.507344
=HYPERLINK("http://www.godatabase.org/cgi-bin/go.cgi?query=GO:0006874&auto_wild_cards=yes&view=query&action=query&search_constraint=terms"	GO:0006874_cellular_calcium_ion_homeostasis) 114 1 5.112782 -0.747359 242 61.503124 122.6 183.696876 0.506612
=HYPERLINK("http://www.godatabase.org/cgi-bin/go.cgi?query=GO:0005996&auto_wild_cards=yes&view=query&action=query&search_constraint=terms"	GO:0005996_monosaccharide_metabolic_process) 115 1 5.068323 -0.743905 243 62.064425 123.39 184.715575 0.507778
=HYPERLINK("http://www.godatabase.org/cgi-bin/go.cgi?query=GO:0055074&auto_wild_cards=yes&view=query&action=query&search_constraint=terms"	GO:0055074_calcium_ion_homeostasis) 116 1 5.024631 -0.740484 244 62.322442 124.0 185.677558 0.508197
=HYPERLINK("http://www.godatabase.org/cgi-bin/go.cgi?query=GO:0065007&auto_wild_cards=yes&view=query&action=query&search_constraint=terms"	GO:0065007_biological_regulation) 3971 9 1.321006 -0.736182 245 62.533178 124.36 186.186822 0.507592
=HYPERLINK("http://www.godatabase.org/cgi-bin/go.cgi?query=GO:0006875&auto_wild_cards=yes&view=query&action=query&search_constraint=terms"	GO:0006875_cellular_metal_ion_homeostasis) 121 1 4.817001 -0.723849 246 63.522187 125.81 188.097813 0.511423
=HYPERLINK("http://www.godatabase.org/cgi-bin/go.cgi?query=GO:0033674&auto_wild_cards=yes&view=query&action=query&search_constraint=terms"	GO:0033674_positive_regulation_of_kinase_activity) 122 1 4.777518 -0.720613 249 64.188138 126.92 189.651862 0.509719
=HYPERLINK("http://www.godatabase.org/cgi-bin/go.cgi?query=GO:0045860&auto_wild_cards=yes&view=query&action=query&search_constraint=terms"	GO:0045860_positive_regulation_of_protein_kinase_activity) 122 1 4.777518 -0.720613 249 64.188138 126.92 189.651862 0.509719
=HYPERLINK("http://www.godatabase.org/cgi-bin/go.cgi?query=GO:0060341&auto_wild_cards=yes&view=query&action=query&search_constraint=terms"	GO:0060341_regulation_of_cellular_localization) 122 1 4.777518 -0.720613 249 64.188138 126.92 189.651862 0.509719
=HYPERLINK("http://www.godatabase.org/cgi-bin/go.cgi?query=GO:0007517&auto_wild_cards=yes&view=query&action=query&search_constraint=terms"	GO:0007517_muscle_organ_development) 123 1 4.738676 -0.717406 250 64.298097 127.12 189.941903 0.508480
=HYPERLINK("http://www.godatabase.org/cgi-bin/go.cgi?query=GO:0006897&auto_wild_cards=yes&view=query&action=query&search_constraint=terms"	GO:0006897_endocytosis) 124 1 4.700461 -0.714227 252 65.066945 128.01 190.953055 0.507976
=HYPERLINK("http://www.godatabase.org/cgi-bin/go.cgi?query=GO:0010324&auto_wild_cards=yes&view=query&action=query&search_constraint=terms"	GO:0010324_membrane_invagination) 124 1 4.700461 -0.714227 252 65.066945 128.01 190.953055 0.507976
=HYPERLINK("http://www.godatabase.org/cgi-bin/go.cgi?query=GO:0006935&auto_wild_cards=yes&view=query&action=query&search_constraint=terms"	GO:0006935_chemotaxis) 125 1 4.662857 -0.711077 256 65.725307 128.94 192.154693 0.503672
=HYPERLINK("http://www.godatabase.org/cgi-bin/go.cgi?query=GO:0042330&auto_wild_cards=yes&view=query&action=query&search_constraint=terms"	GO:0042330_taxis) 125 1 4.662857 -0.711077 256 65.725307 128.94 192.154693 0.503672
=HYPERLINK("http://www.godatabase.org/cgi-bin/go.cgi?query=GO:0051707&auto_wild_cards=yes&view=query&action=query&search_constraint=terms"	GO:0051707_response_to_other_organism) 125 1 4.662857 -0.711077 256 65.725307 128.94 192.154693 0.503672
=HYPERLINK("http://www.godatabase.org/cgi-bin/go.cgi?query=GO:0055065&auto_wild_cards=yes&view=query&action=query&search_constraint=terms"	GO:0055065_metal_ion_homeostasis) 125 1 4.662857 -0.711077 256 65.725307 128.94 192.154693 0.503672
=HYPERLINK("http://www.godatabase.org/cgi-bin/go.cgi?query=GO:0022607&auto_wild_cards=yes&view=query&action=query&search_constraint=terms"	GO:0022607_cellular_component_assembly) 478 2 2.438733 -0.707196 257 66.211066 129.76 193.308934 0.504903
=HYPERLINK("http://www.godatabase.org/cgi-bin/go.cgi?query=GO:0007275&auto_wild_cards=yes&view=query&action=query&search_constraint=terms"	GO:0007275_multicellular_organismal_development) 1372 4 1.699292 -0.703358 258 66.588245 130.16 193.731755 0.504496
=HYPERLINK("http://www.godatabase.org/cgi-bin/go.cgi?query=GO:0009725&auto_wild_cards=yes&view=query&action=query&search_constraint=terms"	GO:0009725_response_to_hormone_stimulus) 129 1 4.518272 -0.698749 260 67.172708 130.95 194.727292 0.503654
=HYPERLINK("http://www.godatabase.org/cgi-bin/go.cgi?query=GO:0051347&auto_wild_cards=yes&view=query&action=query&search_constraint=terms"	GO:0051347_positive_regulation_of_transferase_activity) 129 1 4.518272 -0.698749 260 67.172708 130.95 194.727292 0.503654
=HYPERLINK("http://www.godatabase.org/cgi-bin/go.cgi?query=GO:0040008&auto_wild_cards=yes&view=query&action=query&search_constraint=terms"	GO:0040008_regulation_of_growth) 131 1 4.449291 -0.692743 262 68.240387 132.41 196.579613 0.505382
=HYPERLINK("http://www.godatabase.org/cgi-bin/go.cgi?query=GO:0051345&auto_wild_cards=yes&view=query&action=query&search_constraint=terms"	GO:0051345_positive_regulation_of_hydrolase_activity) 131 1 4.449291 -0.692743 262 68.240387 132.41 196.579613 0.505382
=HYPERLINK("http://www.godatabase.org/cgi-bin/go.cgi?query=GO:0003013&auto_wild_cards=yes&view=query&action=query&search_constraint=terms"	GO:0003013_circulatory_system_process) 133 1 4.382385 -0.686837 264 68.897219 133.29 197.682781 0.504886
=HYPERLINK("http://www.godatabase.org/cgi-bin/go.cgi?query=GO:0008015&auto_wild_cards=yes&view=query&action=query&search_constraint=terms"	GO:0008015_blood_circulation) 133 1 4.382385 -0.686837 264 68.897219 133.29 197.682781 0.504886
=HYPERLINK("http://www.godatabase.org/cgi-bin/go.cgi?query=GO:0048523&auto_wild_cards=yes&view=query&action=query&search_constraint=terms"	GO:0048523_negative_regulation_of_cellular_process) 925 3 1.890347 -0.685750 265 68.878730 133.41 197.941270 0.503434
=HYPERLINK("http://www.godatabase.org/cgi-bin/go.cgi?query=GO:0006936&auto_wild_cards=yes&view=query&action=query&search_constraint=terms"	GO:0006936_muscle_contraction) 134 1 4.349680 -0.683922 266 69.748018 134.4 199.051982 0.505263
=HYPERLINK("http://www.godatabase.org/cgi-bin/go.cgi?query=GO:0009719&auto_wild_cards=yes&view=query&action=query&search_constraint=terms"	GO:0009719_response_to_endogenous_stimulus) 135 1 4.317460 -0.681030 268 70.279084 135.32 200.360916 0.504925
=HYPERLINK("http://www.godatabase.org/cgi-bin/go.cgi?query=GO:0034641&auto_wild_cards=yes&view=query&action=query&search_constraint=terms"	GO:0034641_cellular_nitrogen_compound_metabolic_process) 135 1 4.317460 -0.681030 268 70.279084 135.32 200.360916 0.504925
=HYPERLINK("http://www.godatabase.org/cgi-bin/go.cgi?query=GO:0009653&auto_wild_cards=yes&view=query&action=query&search_constraint=terms"	GO:0009653_anatomical_structure_morphogenesis) 500 2 2.331429 -0.677234 269 70.783208 135.92 201.056792 0.505279
=HYPERLINK("http://www.godatabase.org/cgi-bin/go.cgi?query=GO:0030154&auto_wild_cards=yes&view=query&action=query&search_constraint=terms"	GO:0030154_cell_differentiation) 506 2 2.303783 -0.669359 270 71.623358 136.99 202.356642 0.507370
=HYPERLINK("http://www.godatabase.org/cgi-bin/go.cgi?query=GO:0030005&auto_wild_cards=yes&view=query&action=query&search_constraint=terms"	GO:0030005_cellular_di-__tri-valent_inorganic_cation_homeostasis) 140 1 4.163265 -0.666922 271 72.007781 137.47 202.932219 0.507269
=HYPERLINK("http://www.godatabase.org/cgi-bin/go.cgi?query=GO:0032502&auto_wild_cards=yes&view=query&action=query&search_constraint=terms"	GO:0032502_developmental_process) 1919 5 1.518648 -0.665221 272 72.122567 137.61 203.097433 0.505919
=HYPERLINK("http://www.godatabase.org/cgi-bin/go.cgi?query=GO:0003012&auto_wild_cards=yes&view=query&action=query&search_constraint=terms"	GO:0003012_muscle_system_process) 141 1 4.133739 -0.664168 274 72.549920 138.19 203.830080 0.504343
=HYPERLINK("http://www.godatabase.org/cgi-bin/go.cgi?query=GO:0016049&auto_wild_cards=yes&view=query&action=query&search_constraint=terms"	GO:0016049_cell_growth) 141 1 4.133739 -0.664168 274 72.549920 138.19 203.830080 0.504343
=HYPERLINK("http://www.godatabase.org/cgi-bin/go.cgi?query=GO:0001501&auto_wild_cards=yes&view=query&action=query&search_constraint=terms"	GO:0001501_skeletal_system_development) 142 1 4.104628 -0.661435 276 72.943830 138.75 204.556170 0.502717
=HYPERLINK("http://www.godatabase.org/cgi-bin/go.cgi?query=GO:0007626&auto_wild_cards=yes&view=query&action=query&search_constraint=terms"	GO:0007626_locomotory_behavior) 142 1 4.104628 -0.661435 276 72.943830 138.75 204.556170 0.502717
=HYPERLINK("http://www.godatabase.org/cgi-bin/go.cgi?query=GO:0055066&auto_wild_cards=yes&view=query&action=query&search_constraint=terms"	GO:0055066_di-__tri-valent_inorganic_cation_homeostasis) 145 1 4.019704 -0.653366 277 74.410689 140.7 206.989311 0.507942
=HYPERLINK("http://www.godatabase.org/cgi-bin/go.cgi?query=GO:0080134&auto_wild_cards=yes&view=query&action=query&search_constraint=terms"	GO:0080134_regulation_of_response_to_stress) 147 1 3.965015 -0.648090 278 75.588181 142.38 209.171819 0.512158
=HYPERLINK("http://www.godatabase.org/cgi-bin/go.cgi?query=GO:0008361&auto_wild_cards=yes&view=query&action=query&search_constraint=terms"	GO:0008361_regulation_of_cell_size) 149 1 3.911793 -0.642894 279 76.134949 143.17 210.205051 0.513154
=HYPERLINK("http://www.godatabase.org/cgi-bin/go.cgi?query=GO:0045321&auto_wild_cards=yes&view=query&action=query&search_constraint=terms"	GO:0045321_leukocyte_activation) 150 1 3.885714 -0.640326 280 76.231220 143.36 210.488780 0.512000
=HYPERLINK("http://www.godatabase.org/cgi-bin/go.cgi?query=GO:0019932&auto_wild_cards=yes&view=query&action=query&search_constraint=terms"	GO:0019932_second-messenger-mediated_signaling) 153 1 3.809524 -0.632734 281 77.633534 144.89 212.146466 0.515623
=HYPERLINK("http://www.godatabase.org/cgi-bin/go.cgi?query=GO:0032940&auto_wild_cards=yes&view=query&action=query&search_constraint=terms"	GO:0032940_secretion_by_cell) 155 1 3.760369 -0.627766 282 78.017767 145.43 212.842233 0.515709
=HYPERLINK("http://www.godatabase.org/cgi-bin/go.cgi?query=GO:0016337&auto_wild_cards=yes&view=query&action=query&search_constraint=terms"	GO:0016337_cell-cell_adhesion) 156 1 3.736264 -0.625309 284 78.265504 145.85 213.434496 0.513556
=HYPERLINK("http://www.godatabase.org/cgi-bin/go.cgi?query=GO:0032787&auto_wild_cards=yes&view=query&action=query&search_constraint=terms"	GO:0032787_monocarboxylic_acid_metabolic_process) 156 1 3.736264 -0.625309 284 78.265504 145.85 213.434496 0.513556
=HYPERLINK("http://www.godatabase.org/cgi-bin/go.cgi?query=GO:0030003&auto_wild_cards=yes&view=query&action=query&search_constraint=terms"	GO:0030003_cellular_cation_homeostasis) 161 1 3.620231 -0.613287 285 79.168646 146.93 214.691354 0.515544
=HYPERLINK("http://www.godatabase.org/cgi-bin/go.cgi?query=GO:0009987&auto_wild_cards=yes&view=query&action=query&search_constraint=terms"	GO:0009987_cellular_process) 6671 13 1.135833 -0.610019 286 79.256450 147.08 214.903550 0.514266
=HYPERLINK("http://www.godatabase.org/cgi-bin/go.cgi?query=GO:0048522&auto_wild_cards=yes&view=query&action=query&search_constraint=terms"	GO:0048522_positive_regulation_of_cellular_process) 1009 3 1.732975 -0.609766 287 79.346436 147.3 215.253564 0.513240
=HYPERLINK("http://www.godatabase.org/cgi-bin/go.cgi?query=GO:0048869&auto_wild_cards=yes&view=query&action=query&search_constraint=terms"	GO:0048869_cellular_developmental_process) 555 2 2.100386 -0.609351 288 79.503742 147.49 215.476258 0.512118
=HYPERLINK("http://www.godatabase.org/cgi-bin/go.cgi?query=GO:0006091&auto_wild_cards=yes&view=query&action=query&search_constraint=terms"	GO:0006091_generation_of_precursor_metabolites_and_energy) 163 1 3.575811 -0.608596 289 79.772079 147.8 215.827921 0.511419
=HYPERLINK("http://www.godatabase.org/cgi-bin/go.cgi?query=GO:0048519&auto_wild_cards=yes&view=query&action=query&search_constraint=terms"	GO:0048519_negative_regulation_of_biological_process) 1013 3 1.726132 -0.606385 290 79.773258 147.95 216.126742 0.510172
=HYPERLINK("http://www.godatabase.org/cgi-bin/go.cgi?query=GO:0030029&auto_wild_cards=yes&view=query&action=query&search_constraint=terms"	GO:0030029_actin_filament-based_process) 165 1 3.532468 -0.603971 291 80.287924 148.59 216.892076 0.510619
=HYPERLINK("http://www.godatabase.org/cgi-bin/go.cgi?query=GO:0044085&auto_wild_cards=yes&view=query&action=query&search_constraint=terms"	GO:0044085_cellular_component_biogenesis) 560 2 2.081633 -0.603627 292 80.500854 149.04 217.579146 0.510411
=HYPERLINK("http://www.godatabase.org/cgi-bin/go.cgi?query=GO:0045595&auto_wild_cards=yes&view=query&action=query&search_constraint=terms"	GO:0045595_regulation_of_cell_differentiation) 170 1 3.428571 -0.592681 293 81.270364 150.23 219.189636 0.512730
=HYPERLINK("http://www.godatabase.org/cgi-bin/go.cgi?query=GO:0012501&auto_wild_cards=yes&view=query&action=query&search_constraint=terms"	GO:0012501_programmed_cell_death) 571 2 2.041531 -0.591273 294 81.363927 150.35 219.336073 0.511395
=HYPERLINK("http://www.godatabase.org/cgi-bin/go.cgi?query=GO:0051649&auto_wild_cards=yes&view=query&action=query&search_constraint=terms"	GO:0051649_establishment_of_localization_in_cell) 573 2 2.034405 -0.589062 295 81.473801 150.5 219.526199 0.510169
=HYPERLINK("http://www.godatabase.org/cgi-bin/go.cgi?query=GO:0055080&auto_wild_cards=yes&view=query&action=query&search_constraint=terms"	GO:0055080_cation_homeostasis) 173 1 3.369116 -0.586089 296 81.985557 151.25 220.514443 0.510980
=HYPERLINK("http://www.godatabase.org/cgi-bin/go.cgi?query=GO:0040007&auto_wild_cards=yes&view=query&action=query&search_constraint=terms"	GO:0040007_growth) 174 1 3.349754 -0.583921 297 82.122761 151.47 220.817239 0.510000
=HYPERLINK("http://www.godatabase.org/cgi-bin/go.cgi?query=GO:0001775&auto_wild_cards=yes&view=query&action=query&search_constraint=terms"	GO:0001775_cell_activation) 175 1 3.330612 -0.581766 298 82.435002 152.03 221.624998 0.510168
=HYPERLINK("http://www.godatabase.org/cgi-bin/go.cgi?query=GO:0009607&auto_wild_cards=yes&view=query&action=query&search_constraint=terms"	GO:0009607_response_to_biotic_stimulus) 177 1 3.292978 -0.577500 300 83.264705 153.05 222.835295 0.510167
=HYPERLINK("http://www.godatabase.org/cgi-bin/go.cgi?query=GO:0016477&auto_wild_cards=yes&view=query&action=query&search_constraint=terms"	GO:0016477_cell_migration) 177 1 3.292978 -0.577500 300 83.264705 153.05 222.835295 0.510167
=HYPERLINK("http://www.godatabase.org/cgi-bin/go.cgi?query=GO:0008219&auto_wild_cards=yes&view=query&action=query&search_constraint=terms"	GO:0008219_cell_death) 585 2 1.992674 -0.576011 302 83.448000 153.29 223.132000 0.507583
=HYPERLINK("http://www.godatabase.org/cgi-bin/go.cgi?query=GO:0016265&auto_wild_cards=yes&view=query&action=query&search_constraint=terms"	GO:0016265_death) 585 2 1.992674 -0.576011 302 83.448000 153.29 223.132000 0.507583
=HYPERLINK("http://www.godatabase.org/cgi-bin/go.cgi?query=GO:0006954&auto_wild_cards=yes&view=query&action=query&search_constraint=terms"	GO:0006954_inflammatory_response) 182 1 3.202512 -0.567074 303 84.606992 154.74 224.873008 0.510693
=HYPERLINK("http://www.godatabase.org/cgi-bin/go.cgi?query=GO:0010627&auto_wild_cards=yes&view=query&action=query&search_constraint=terms"	GO:0010627_regulation_of_protein_kinase_cascade) 184 1 3.167702 -0.562996 304 85.076373 155.42 225.763627 0.511250
=HYPERLINK("http://www.godatabase.org/cgi-bin/go.cgi?query=GO:0016310&auto_wild_cards=yes&view=query&action=query&search_constraint=terms"	GO:0016310_phosphorylation) 601 2 1.939624 -0.559171 305 85.908727 156.55 227.191273 0.513279
=HYPERLINK("http://www.godatabase.org/cgi-bin/go.cgi?query=GO:0030001&auto_wild_cards=yes&view=query&action=query&search_constraint=terms"	GO:0030001_metal_ion_transport) 186 1 3.133641 -0.558969 306 86.320971 157.03 227.739029 0.513170
=HYPERLINK("http://www.godatabase.org/cgi-bin/go.cgi?query=GO:0048518&auto_wild_cards=yes&view=query&action=query&search_constraint=terms"	GO:0048518_positive_regulation_of_biological_process) 1094 3 1.598329 -0.542080 307 88.302753 159.33 230.357247 0.518990
=HYPERLINK("http://www.godatabase.org/cgi-bin/go.cgi?query=GO:0043086&auto_wild_cards=yes&view=query&action=query&search_constraint=terms"	GO:0043086_negative_regulation_of_catalytic_activity) 196 1 2.973761 -0.539561 308 88.909019 160.2 231.490981 0.520130
=HYPERLINK("http://www.godatabase.org/cgi-bin/go.cgi?query=GO:0048870&auto_wild_cards=yes&view=query&action=query&search_constraint=terms"	GO:0048870_cell_motility) 197 1 2.958666 -0.537684 309 89.115543 160.44 231.764457 0.519223
=HYPERLINK("http://www.godatabase.org/cgi-bin/go.cgi?query=GO:0008284&auto_wild_cards=yes&view=query&action=query&search_constraint=terms"	GO:0008284_positive_regulation_of_cell_proliferation) 200 1 2.914286 -0.532119 310 89.366957 160.73 232.093043 0.518484
=HYPERLINK("http://www.godatabase.org/cgi-bin/go.cgi?query=GO:0008285&auto_wild_cards=yes&view=query&action=query&search_constraint=terms"	GO:0008285_negative_regulation_of_cell_proliferation) 202 1 2.885431 -0.528464 311 89.989194 161.52 233.050806 0.519357
=HYPERLINK("http://www.godatabase.org/cgi-bin/go.cgi?query=GO:0009056&auto_wild_cards=yes&view=query&action=query&search_constraint=terms"	GO:0009056_catabolic_process) 633 2 1.841571 -0.527287 312 90.165807 161.71 233.254193 0.518301
=HYPERLINK("http://www.godatabase.org/cgi-bin/go.cgi?query=GO:0006066&auto_wild_cards=yes&view=query&action=query&search_constraint=terms"	GO:0006066_alcohol_metabolic_process) 206 1 2.829404 -0.521279 314 91.071133 162.8 234.528867 0.518471
=HYPERLINK("http://www.godatabase.org/cgi-bin/go.cgi?query=GO:0006873&auto_wild_cards=yes&view=query&action=query&search_constraint=terms"	GO:0006873_cellular_ion_homeostasis) 206 1 2.829404 -0.521279 314 91.071133 162.8 234.528867 0.518471
=HYPERLINK("http://www.godatabase.org/cgi-bin/go.cgi?query=GO:0055082&auto_wild_cards=yes&view=query&action=query&search_constraint=terms"	GO:0055082_cellular_chemical_homeostasis) 208 1 2.802198 -0.517747 315 91.936240 163.88 235.823760 0.520254
=HYPERLINK("http://www.godatabase.org/cgi-bin/go.cgi?query=GO:0008283&auto_wild_cards=yes&view=query&action=query&search_constraint=terms"	GO:0008283_cell_proliferation) 647 2 1.801722 -0.514040 316 92.734440 164.85 236.965560 0.521677
=HYPERLINK("http://www.godatabase.org/cgi-bin/go.cgi?query=GO:0048731&auto_wild_cards=yes&view=query&action=query&search_constraint=terms"	GO:0048731_system_development) 1140 3 1.533835 -0.508803 317 93.639689 166.44 239.240311 0.525047
=HYPERLINK("http://www.godatabase.org/cgi-bin/go.cgi?query=GO:0007610&auto_wild_cards=yes&view=query&action=query&search_constraint=terms"	GO:0007610_behavior) 214 1 2.723632 -0.507390 318 93.868634 166.71 239.551366 0.524245
=HYPERLINK("http://www.godatabase.org/cgi-bin/go.cgi?query=GO:0046903&auto_wild_cards=yes&view=query&action=query&search_constraint=terms"	GO:0046903_secretion) 218 1 2.673657 -0.500674 319 94.448821 167.5 240.551179 0.525078
=HYPERLINK("http://www.godatabase.org/cgi-bin/go.cgi?query=GO:0050801&auto_wild_cards=yes&view=query&action=query&search_constraint=terms"	GO:0050801_ion_homeostasis) 221 1 2.637363 -0.495733 320 94.700211 167.84 240.979789 0.524500
=HYPERLINK("http://www.godatabase.org/cgi-bin/go.cgi?query=GO:0019725&auto_wild_cards=yes&view=query&action=query&search_constraint=terms"	GO:0019725_cellular_homeostasis) 231 1 2.523191 -0.479825 322 96.740811 170.58 244.419189 0.529752
=HYPERLINK("http://www.godatabase.org/cgi-bin/go.cgi?query=GO:0051704&auto_wild_cards=yes&view=query&action=query&search_constraint=terms"	GO:0051704_multi-organism_process) 231 1 2.523191 -0.479825 322 96.740811 170.58 244.419189 0.529752
=HYPERLINK("http://www.godatabase.org/cgi-bin/go.cgi?query=GO:0044092&auto_wild_cards=yes&view=query&action=query&search_constraint=terms"	GO:0044092_negative_regulation_of_molecular_function) 233 1 2.501533 -0.476743 323 97.110738 171.09 245.069262 0.529690
=HYPERLINK("http://www.godatabase.org/cgi-bin/go.cgi?query=GO:0051128&auto_wild_cards=yes&view=query&action=query&search_constraint=terms"	GO:0051128_regulation_of_cellular_component_organization) 237 1 2.459313 -0.470672 324 97.531635 171.66 245.788365 0.529815
=HYPERLINK("http://www.godatabase.org/cgi-bin/go.cgi?query=GO:0006793&auto_wild_cards=yes&view=query&action=query&search_constraint=terms"	GO:0006793_phosphorus_metabolic_process) 697 2 1.672474 -0.469890 326 97.963472 172.22 246.476528 0.528282
=HYPERLINK("http://www.godatabase.org/cgi-bin/go.cgi?query=GO:0006796&auto_wild_cards=yes&view=query&action=query&search_constraint=terms"	GO:0006796_phosphate_metabolic_process) 697 2 1.672474 -0.469890 326 97.963472 172.22 246.476528 0.528282
=HYPERLINK("http://www.godatabase.org/cgi-bin/go.cgi?query=GO:0048583&auto_wild_cards=yes&view=query&action=query&search_constraint=terms"	GO:0048583_regulation_of_response_to_stimulus) 241 1 2.418494 -0.464724 327 98.411041 172.8 247.188959 0.528440
=HYPERLINK("http://www.godatabase.org/cgi-bin/go.cgi?query=GO:0006812&auto_wild_cards=yes&view=query&action=query&search_constraint=terms"	GO:0006812_cation_transport) 246 1 2.369338 -0.457456 329 100.285868 175.04 249.794132 0.532036
=HYPERLINK("http://www.godatabase.org/cgi-bin/go.cgi?query=GO:0009887&auto_wild_cards=yes&view=query&action=query&search_constraint=terms"	GO:0009887_organ_morphogenesis) 246 1 2.369338 -0.457456 329 100.285868 175.04 249.794132 0.532036
=HYPERLINK("http://www.godatabase.org/cgi-bin/go.cgi?query=GO:0006810&auto_wild_cards=yes&view=query&action=query&search_constraint=terms"	GO:0006810_transport) 1243 3 1.406735 -0.441698 330 101.672692 176.99 252.307308 0.536333
=HYPERLINK("http://www.godatabase.org/cgi-bin/go.cgi?query=GO:0007167&auto_wild_cards=yes&view=query&action=query&search_constraint=terms"	GO:0007167_enzyme_linked_receptor_protein_signaling_pathway) 258 1 2.259136 -0.440723 331 101.847983 177.22 252.592017 0.535408
=HYPERLINK("http://www.godatabase.org/cgi-bin/go.cgi?query=GO:0048513&auto_wild_cards=yes&view=query&action=query&search_constraint=terms"	GO:0048513_organ_development) 741 2 1.573164 -0.434702 332 102.404709 177.92 253.435291 0.535904
=HYPERLINK("http://www.godatabase.org/cgi-bin/go.cgi?query=GO:0051234&auto_wild_cards=yes&view=query&action=query&search_constraint=terms"	GO:0051234_establishment_of_localization) 1260 3 1.387755 -0.431517 333 102.935056 178.66 254.384944 0.536517
=HYPERLINK("http://www.godatabase.org/cgi-bin/go.cgi?query=GO:0006461&auto_wild_cards=yes&view=query&action=query&search_constraint=terms"	GO:0006461_protein_complex_assembly) 273 1 2.135008 -0.421105 335 104.380887 180.23 256.079113 0.538000
=HYPERLINK("http://www.godatabase.org/cgi-bin/go.cgi?query=GO:0070271&auto_wild_cards=yes&view=query&action=query&search_constraint=terms"	GO:0070271_protein_complex_biogenesis) 273 1 2.135008 -0.421105 335 104.380887 180.23 256.079113 0.538000
=HYPERLINK("http://www.godatabase.org/cgi-bin/go.cgi?query=GO:0015031&auto_wild_cards=yes&view=query&action=query&search_constraint=terms"	GO:0015031_protein_transport) 274 1 2.127216 -0.419845 336 104.582163 180.52 256.457837 0.537262
=HYPERLINK("http://www.godatabase.org/cgi-bin/go.cgi?query=GO:0048878&auto_wild_cards=yes&view=query&action=query&search_constraint=terms"	GO:0048878_chemical_homeostasis) 278 1 2.096608 -0.414862 337 106.018966 182.22 258.421034 0.540712
=HYPERLINK("http://www.godatabase.org/cgi-bin/go.cgi?query=GO:0048856&auto_wild_cards=yes&view=query&action=query&search_constraint=terms"	GO:0048856_anatomical_structure_development) 1289 3 1.356533 -0.414686 338 106.223603 182.46 258.696397 0.539822
=HYPERLINK("http://www.godatabase.org/cgi-bin/go.cgi?query=GO:0045184&auto_wild_cards=yes&view=query&action=query&search_constraint=terms"	GO:0045184_establishment_of_protein_localization) 279 1 2.089094 -0.413630 339 106.614466 182.99 259.365534 0.539794
=HYPERLINK("http://www.godatabase.org/cgi-bin/go.cgi?query=GO:0019752&auto_wild_cards=yes&view=query&action=query&search_constraint=terms"	GO:0019752_carboxylic_acid_metabolic_process) 286 1 2.037962 -0.405158 341 107.440386 184.12 260.799614 0.539941
=HYPERLINK("http://www.godatabase.org/cgi-bin/go.cgi?query=GO:0043436&auto_wild_cards=yes&view=query&action=query&search_constraint=terms"	GO:0043436_oxoacid_metabolic_process) 286 1 2.037962 -0.405158 341 107.440386 184.12 260.799614 0.539941
=HYPERLINK("http://www.godatabase.org/cgi-bin/go.cgi?query=GO:0006082&auto_wild_cards=yes&view=query&action=query&search_constraint=terms"	GO:0006082_organic_acid_metabolic_process) 290 1 2.009852 -0.400433 343 108.951738 185.98 263.008262 0.542216
=HYPERLINK("http://www.godatabase.org/cgi-bin/go.cgi?query=GO:0051093&auto_wild_cards=yes&view=query&action=query&search_constraint=terms"	GO:0051093_negative_regulation_of_developmental_process) 290 1 2.009852 -0.400433 343 108.951738 185.98 263.008262 0.542216
=HYPERLINK("http://www.godatabase.org/cgi-bin/go.cgi?query=GO:0042180&auto_wild_cards=yes&view=query&action=query&search_constraint=terms"	GO:0042180_cellular_ketone_metabolic_process) 291 1 2.002946 -0.399265 344 109.091669 186.22 263.348331 0.541337
=HYPERLINK("http://www.godatabase.org/cgi-bin/go.cgi?query=GO:0005975&auto_wild_cards=yes&view=query&action=query&search_constraint=terms"	GO:0005975_carbohydrate_metabolic_process) 292 1 1.996086 -0.398101 345 109.894045 187.18 264.465955 0.542551
=HYPERLINK("http://www.godatabase.org/cgi-bin/go.cgi?query=GO:0016192&auto_wild_cards=yes&view=query&action=query&search_constraint=terms"	GO:0016192_vesicle-mediated_transport) 297 1 1.962482 -0.392359 346 110.981935 188.67 266.358065 0.545289
=HYPERLINK("http://www.godatabase.org/cgi-bin/go.cgi?query=GO:0051172&auto_wild_cards=yes&view=query&action=query&search_constraint=terms"	GO:0051172_negative_regulation_of_nitrogen_compound_metabolic_process) 298 1 1.955896 -0.391226 347 111.187479 188.98 266.772521 0.544611
=HYPERLINK("http://www.godatabase.org/cgi-bin/go.cgi?query=GO:0006508&auto_wild_cards=yes&view=query&action=query&search_constraint=terms"	GO:0006508_proteolysis) 313 1 1.862163 -0.374780 348 113.282840 191.27 269.257160 0.549626
=HYPERLINK("http://www.godatabase.org/cgi-bin/go.cgi?query=GO:0007166&auto_wild_cards=yes&view=query&action=query&search_constraint=terms"	GO:0007166_cell_surface_receptor_linked_signal_transduction) 828 2 1.407867 -0.373648 349 113.522430 191.53 269.537570 0.548797
=HYPERLINK("http://www.godatabase.org/cgi-bin/go.cgi?query=GO:0016043&auto_wild_cards=yes&view=query&action=query&search_constraint=terms"	GO:0016043_cellular_component_organization) 1366 3 1.280067 -0.373076 350 113.707883 191.77 269.832117 0.547914
=HYPERLINK("http://www.godatabase.org/cgi-bin/go.cgi?query=GO:0006811&auto_wild_cards=yes&view=query&action=query&search_constraint=terms"	GO:0006811_ion_transport) 317 1 1.838666 -0.370565 351 114.530514 192.65 270.769486 0.548860
=HYPERLINK("http://www.godatabase.org/cgi-bin/go.cgi?query=GO:0065008&auto_wild_cards=yes&view=query&action=query&search_constraint=terms"	GO:0065008_regulation_of_biological_quality) 848 2 1.374663 -0.361011 352 115.592704 194.3 273.007296 0.551989
=HYPERLINK("http://www.godatabase.org/cgi-bin/go.cgi?query=GO:0030163&auto_wild_cards=yes&view=query&action=query&search_constraint=terms"	GO:0030163_protein_catabolic_process) 330 1 1.766234 -0.357325 353 116.141345 194.86 273.578655 0.552011
=HYPERLINK("http://www.godatabase.org/cgi-bin/go.cgi?query=GO:0031327&auto_wild_cards=yes&view=query&action=query&search_constraint=terms"	GO:0031327_negative_regulation_of_cellular_biosynthetic_process) 332 1 1.755594 -0.355348 354 116.521395 195.36 274.198605 0.551864
=HYPERLINK("http://www.godatabase.org/cgi-bin/go.cgi?query=GO:0009890&auto_wild_cards=yes&view=query&action=query&search_constraint=terms"	GO:0009890_negative_regulation_of_biosynthetic_process) 340 1 1.714286 -0.347594 356 117.602619 196.93 276.257381 0.553174
=HYPERLINK("http://www.godatabase.org/cgi-bin/go.cgi?query=GO:0051094&auto_wild_cards=yes&view=query&action=query&search_constraint=terms"	GO:0051094_positive_regulation_of_developmental_process) 340 1 1.714286 -0.347594 356 117.602619 196.93 276.257381 0.553174
=HYPERLINK("http://www.godatabase.org/cgi-bin/go.cgi?query=GO:0033554&auto_wild_cards=yes&view=query&action=query&search_constraint=terms"	GO:0033554_cellular_response_to_stress) 341 1 1.709258 -0.346642 357 117.877456 197.26 276.642544 0.552549
=HYPERLINK("http://www.godatabase.org/cgi-bin/go.cgi?query=GO:0006357&auto_wild_cards=yes&view=query&action=query&search_constraint=terms"	GO:0006357_regulation_of_transcription_from_RNA_polymerase_II_promoter) 351 1 1.660562 -0.337315 358 119.265873 198.68 278.094127 0.554972
=HYPERLINK("http://www.godatabase.org/cgi-bin/go.cgi?query=GO:0007186&auto_wild_cards=yes&view=query&action=query&search_constraint=terms"	GO:0007186_G-protein_coupled_receptor_protein_signaling_pathway) 363 1 1.605667 -0.326577 359 121.532629 201.29 281.047371 0.560696
=HYPERLINK("http://www.godatabase.org/cgi-bin/go.cgi?query=GO:0031323&auto_wild_cards=yes&view=query&action=query&search_constraint=terms"	GO:0031323_regulation_of_cellular_metabolic_process) 1466 3 1.192750 -0.325045 360 121.752348 201.53 281.307652 0.559806
=HYPERLINK("http://www.godatabase.org/cgi-bin/go.cgi?query=GO:0065003&auto_wild_cards=yes&view=query&action=query&search_constraint=terms"	GO:0065003_macromolecular_complex_assembly) 366 1 1.592506 -0.323967 361 122.750376 202.59 282.429624 0.561191
=HYPERLINK("http://www.godatabase.org/cgi-bin/go.cgi?query=GO:0009966&auto_wild_cards=yes&view=query&action=query&search_constraint=terms"	GO:0009966_regulation_of_signal_transduction) 378 1 1.541950 -0.313804 363 125.443126 205.56 285.676874 0.566281
=HYPERLINK("http://www.godatabase.org/cgi-bin/go.cgi?query=GO:0051239&auto_wild_cards=yes&view=query&action=query&search_constraint=terms"	GO:0051239_regulation_of_multicellular_organismal_process) 378 1 1.541950 -0.313804 363 125.443126 205.56 285.676874 0.566281
=HYPERLINK("http://www.godatabase.org/cgi-bin/go.cgi?query=GO:0044255&auto_wild_cards=yes&view=query&action=query&search_constraint=terms"	GO:0044255_cellular_lipid_metabolic_process) 381 1 1.529809 -0.311332 364 125.651117 205.84 286.028883 0.565495
=HYPERLINK("http://www.godatabase.org/cgi-bin/go.cgi?query=GO:0032501&auto_wild_cards=yes&view=query&action=query&search_constraint=terms"	GO:0032501_multicellular_organismal_process) 2082 4 1.119802 -0.303823 365 126.009381 206.32 286.630619 0.565260
=HYPERLINK("http://www.godatabase.org/cgi-bin/go.cgi?query=GO:0006468&auto_wild_cards=yes&view=query&action=query&search_constraint=terms"	GO:0006468_protein_amino_acid_phosphorylation) 393 1 1.483097 -0.301700 366 126.263499 206.62 286.976501 0.564536
=HYPERLINK("http://www.godatabase.org/cgi-bin/go.cgi?query=GO:0042592&auto_wild_cards=yes&view=query&action=query&search_constraint=terms"	GO:0042592_homeostatic_process) 397 1 1.468154 -0.298578 367 127.101078 207.59 288.078922 0.565640
=HYPERLINK("http://www.godatabase.org/cgi-bin/go.cgi?query=GO:0019222&auto_wild_cards=yes&view=query&action=query&search_constraint=terms"	GO:0019222_regulation_of_metabolic_process) 1538 3 1.136913 -0.294175 368 127.579198 208.11 288.640802 0.565516
=HYPERLINK("http://www.godatabase.org/cgi-bin/go.cgi?query=GO:0031324&auto_wild_cards=yes&view=query&action=query&search_constraint=terms"	GO:0031324_negative_regulation_of_cellular_metabolic_process) 404 1 1.442716 -0.293218 369 127.861997 208.44 289.018003 0.564878
=HYPERLINK("http://www.godatabase.org/cgi-bin/go.cgi?query=GO:0046907&auto_wild_cards=yes&view=query&action=query&search_constraint=terms"	GO:0046907_intracellular_transport) 420 1 1.387755 -0.281434 370 129.598050 210.45 291.301950 0.568784
=HYPERLINK("http://www.godatabase.org/cgi-bin/go.cgi?query=GO:0010646&auto_wild_cards=yes&view=query&action=query&search_constraint=terms"	GO:0010646_regulation_of_cell_communication) 423 1 1.377913 -0.279294 371 129.904109 210.82 291.735891 0.568248
=HYPERLINK("http://www.godatabase.org/cgi-bin/go.cgi?query=GO:0043933&auto_wild_cards=yes&view=query&action=query&search_constraint=terms"	GO:0043933_macromolecular_complex_subunit_organization) 424 1 1.374663 -0.278586 372 130.235336 211.12 292.004664 0.567527
=HYPERLINK("http://www.godatabase.org/cgi-bin/go.cgi?query=GO:0043285&auto_wild_cards=yes&view=query&action=query&search_constraint=terms"	GO:0043285_biopolymer_catabolic_process) 426 1 1.368209 -0.277176 373 130.586579 211.49 292.393421 0.566997
=HYPERLINK("http://www.godatabase.org/cgi-bin/go.cgi?query=GO:0009057&auto_wild_cards=yes&view=query&action=query&search_constraint=terms"	GO:0009057_macromolecule_catabolic_process) 439 1 1.327693 -0.268232 374 132.169900 213.29 294.410100 0.570294
=HYPERLINK("http://www.godatabase.org/cgi-bin/go.cgi?query=GO:0009892&auto_wild_cards=yes&view=query&action=query&search_constraint=terms"	GO:0009892_negative_regulation_of_metabolic_process) 440 1 1.324675 -0.267560 375 132.427963 213.63 294.832037 0.569680
=HYPERLINK("http://www.godatabase.org/cgi-bin/go.cgi?query=GO:0051171&auto_wild_cards=yes&view=query&action=query&search_constraint=terms"	GO:0051171_regulation_of_nitrogen_compound_metabolic_process) 1055 2 1.104942 -0.254171 376 134.907403 216.37 297.832597 0.575452
=HYPERLINK("http://www.godatabase.org/cgi-bin/go.cgi?query=GO:0006629&auto_wild_cards=yes&view=query&action=query&search_constraint=terms"	GO:0006629_lipid_metabolic_process) 468 1 1.245421 -0.249578 377 135.886271 217.38 298.873729 0.576605
=HYPERLINK("http://www.godatabase.org/cgi-bin/go.cgi?query=GO:0042981&auto_wild_cards=yes&view=query&action=query&search_constraint=terms"	GO:0042981_regulation_of_apoptosis) 471 1 1.237489 -0.247743 378 136.998611 218.72 300.441389 0.578624
=HYPERLINK("http://www.godatabase.org/cgi-bin/go.cgi?query=GO:0051716&auto_wild_cards=yes&view=query&action=query&search_constraint=terms"	GO:0051716_cellular_response_to_stimulus) 474 1 1.229656 -0.245926 379 137.575877 219.29 301.004123 0.578602
=HYPERLINK("http://www.godatabase.org/cgi-bin/go.cgi?query=GO:0043067&auto_wild_cards=yes&view=query&action=query&search_constraint=terms"	GO:0043067_regulation_of_programmed_cell_death) 476 1 1.224490 -0.244724 380 138.112195 220.02 301.927805 0.579000
=HYPERLINK("http://www.godatabase.org/cgi-bin/go.cgi?query=GO:0010941&auto_wild_cards=yes&view=query&action=query&search_constraint=terms"	GO:0010941_regulation_of_cell_death) 478 1 1.219366 -0.243529 381 138.689378 220.73 302.770622 0.579344
=HYPERLINK("http://www.godatabase.org/cgi-bin/go.cgi?query=GO:0006366&auto_wild_cards=yes&view=query&action=query&search_constraint=terms"	GO:0006366_transcription_from_RNA_polymerase_II_promoter) 506 1 1.151892 -0.227537 382 140.754170 223.11 305.465830 0.584058
=HYPERLINK("http://www.godatabase.org/cgi-bin/go.cgi?query=GO:0031326&auto_wild_cards=yes&view=query&action=query&search_constraint=terms"	GO:0031326_regulation_of_cellular_biosynthetic_process) 1125 2 1.036190 -0.225991 383 141.043164 223.42 305.796836 0.583342
=HYPERLINK("http://www.godatabase.org/cgi-bin/go.cgi?query=GO:0009889&auto_wild_cards=yes&view=query&action=query&search_constraint=terms"	GO:0009889_regulation_of_biosynthetic_process) 1135 2 1.027061 -0.222232 384 141.318656 223.72 306.121344 0.582604
=HYPERLINK("http://www.godatabase.org/cgi-bin/go.cgi?query=GO:0006915&auto_wild_cards=yes&view=query&action=query&search_constraint=terms"	GO:0006915_apoptosis) 565 1 1.031606 -0.197844 385 144.424923 227.04 309.655077 0.589714
=HYPERLINK("http://www.godatabase.org/cgi-bin/go.cgi?query=GO:0080090&auto_wild_cards=yes&view=query&action=query&search_constraint=terms"	GO:0080090_regulation_of_primary_metabolic_process) 1311 2 0.889179 -0.165374 386 150.265337 233.05 315.834663 0.603756
=HYPERLINK("http://www.godatabase.org/cgi-bin/go.cgi?query=GO:0003008&auto_wild_cards=yes&view=query&action=query&search_constraint=terms"	GO:0003008_system_process) 710 1 0.820926 -0.142243 387 154.491218 237.04 319.588782 0.612506
=HYPERLINK("http://www.godatabase.org/cgi-bin/go.cgi?query=GO:0002376&auto_wild_cards=yes&view=query&action=query&search_constraint=terms"	GO:0002376_immune_system_process) 718 1 0.811779 -0.139735 388 155.427234 237.75 320.072766 0.612758
=HYPERLINK("http://www.godatabase.org/cgi-bin/go.cgi?query=GO:0006355&auto_wild_cards=yes&view=query&action=query&search_constraint=terms"	GO:0006355_regulation_of_transcription__DNA-dependent) 723 1 0.806165 -0.138193 389 155.841731 238.16 320.478269 0.612237
=HYPERLINK("http://www.godatabase.org/cgi-bin/go.cgi?query=GO:0043687&auto_wild_cards=yes&view=query&action=query&search_constraint=terms"	GO:0043687_post-translational_protein_modification) 728 1 0.800628 -0.136669 390 156.263562 238.53 320.796438 0.611615
=HYPERLINK("http://www.godatabase.org/cgi-bin/go.cgi?query=GO:0051252&auto_wild_cards=yes&view=query&action=query&search_constraint=terms"	GO:0051252_regulation_of_RNA_metabolic_process) 746 1 0.781310 -0.131336 391 157.266890 239.51 321.753110 0.612558
=HYPERLINK("http://www.godatabase.org/cgi-bin/go.cgi?query=GO:0006996&auto_wild_cards=yes&view=query&action=query&search_constraint=terms"	GO:0006996_organelle_organization) 764 1 0.762902 -0.126231 392 158.472222 240.68 322.887778 0.613980
=HYPERLINK("http://www.godatabase.org/cgi-bin/go.cgi?query=GO:0006351&auto_wild_cards=yes&view=query&action=query&search_constraint=terms"	GO:0006351_transcription__DNA-dependent) 884 1 0.659341 -0.097215 393 162.606526 244.37 326.133474 0.621807
=HYPERLINK("http://www.godatabase.org/cgi-bin/go.cgi?query=GO:0032774&auto_wild_cards=yes&view=query&action=query&search_constraint=terms"	GO:0032774_RNA_biosynthetic_process) 887 1 0.657111 -0.096587 394 163.260470 244.95 326.639530 0.621701
=HYPERLINK("http://www.godatabase.org/cgi-bin/go.cgi?query=GO:0045449&auto_wild_cards=yes&view=query&action=query&search_constraint=terms"	GO:0045449_regulation_of_transcription) 900 1 0.647619 -0.093917 395 163.674691 245.35 327.025309 0.621139
=HYPERLINK("http://www.godatabase.org/cgi-bin/go.cgi?query=GO:0006464&auto_wild_cards=yes&view=query&action=query&search_constraint=terms"	GO:0006464_protein_modification_process) 922 1 0.632166 -0.089574 396 164.374014 246.01 327.645986 0.621237
=HYPERLINK("http://www.godatabase.org/cgi-bin/go.cgi?query=GO:0043412&auto_wild_cards=yes&view=query&action=query&search_constraint=terms"	GO:0043412_biopolymer_modification) 960 1 0.607143 -0.082557 397 165.895970 247.3 328.704030 0.622922
=HYPERLINK("http://www.godatabase.org/cgi-bin/go.cgi?query=GO:0019219&auto_wild_cards=yes&view=query&action=query&search_constraint=terms"	GO:0019219_regulation_of_nucleobase__nucleoside__nucleotide_and_nucleic_acid_metabolic_process) 1041 1 0.559901 -0.069427 398 168.320866 249.2 330.079134 0.626131
=HYPERLINK("http://www.godatabase.org/cgi-bin/go.cgi?query=GO:0010556&auto_wild_cards=yes&view=query&action=query&search_constraint=terms"	GO:0010556_regulation_of_macromolecule_biosynthetic_process) 1055 1 0.552471 -0.067384 399 169.127944 249.88 330.632056 0.626266
=HYPERLINK("http://www.godatabase.org/cgi-bin/go.cgi?query=GO:0010468&auto_wild_cards=yes&view=query&action=query&search_constraint=terms"	GO:0010468_regulation_of_gene_expression) 1067 1 0.546258 -0.065681 400 169.682310 250.44 331.197690 0.626100
=HYPERLINK("http://www.godatabase.org/cgi-bin/go.cgi?query=GO:0006350&auto_wild_cards=yes&view=query&action=query&search_constraint=terms"	GO:0006350_transcription) 1069 1 0.545236 -0.065401 401 170.113450 250.81 331.506550 0.625461
=HYPERLINK("http://www.godatabase.org/cgi-bin/go.cgi?query=GO:0044249&auto_wild_cards=yes&view=query&action=query&search_constraint=terms"	GO:0044249_cellular_biosynthetic_process) 1951 2 0.597496 -0.054304 402 172.153166 252.37 332.586834 0.627786
=HYPERLINK("http://www.godatabase.org/cgi-bin/go.cgi?query=GO:0009058&auto_wild_cards=yes&view=query&action=query&search_constraint=terms"	GO:0009058_biosynthetic_process) 1988 2 0.586375 -0.050758 403 172.390264 252.55 332.709736 0.626675
=HYPERLINK("http://www.godatabase.org/cgi-bin/go.cgi?query=GO:0016070&auto_wild_cards=yes&view=query&action=query&search_constraint=terms"	GO:0016070_RNA_metabolic_process) 1230 1 0.473868 -0.046400 404 173.034977 253.08 333.125023 0.626436
=HYPERLINK("http://www.godatabase.org/cgi-bin/go.cgi?query=GO:0006807&auto_wild_cards=yes&view=query&action=query&search_constraint=terms"	GO:0006807_nitrogen_compound_metabolic_process) 2053 2 0.567810 -0.045033 405 173.469185 253.55 333.630815 0.626049
=HYPERLINK("http://www.godatabase.org/cgi-bin/go.cgi?query=GO:0060255&auto_wild_cards=yes&view=query&action=query&search_constraint=terms"	GO:0060255_regulation_of_macromolecule_metabolic_process) 1328 1 0.438898 -0.037629 406 175.664283 255.25 334.835717 0.628695
=HYPERLINK("http://www.godatabase.org/cgi-bin/go.cgi?query=GO:0044267&auto_wild_cards=yes&view=query&action=query&search_constraint=terms"	GO:0044267_cellular_protein_metabolic_process) 1382 1 0.421749 -0.033512 407 176.983649 256.26 335.536351 0.629631
=HYPERLINK("http://www.godatabase.org/cgi-bin/go.cgi?query=GO:0034961&auto_wild_cards=yes&view=query&action=query&search_constraint=terms"	GO:0034961_cellular_biopolymer_biosynthetic_process) 1448 1 0.402526 -0.029071 408 177.657302 256.74 335.822698 0.629265
=HYPERLINK("http://www.godatabase.org/cgi-bin/go.cgi?query=GO:0043284&auto_wild_cards=yes&view=query&action=query&search_constraint=terms"	GO:0043284_biopolymer_biosynthetic_process) 1458 1 0.399765 -0.028450 409 177.966809 256.97 335.973191 0.628289
=HYPERLINK("http://www.godatabase.org/cgi-bin/go.cgi?query=GO:0044238&auto_wild_cards=yes&view=query&action=query&search_constraint=terms"	GO:0044238_primary_metabolic_process) 3719 4 0.626897 -0.025908 410 178.691916 257.45 336.208084 0.627927
=HYPERLINK("http://www.godatabase.org/cgi-bin/go.cgi?query=GO:0044237&auto_wild_cards=yes&view=query&action=query&search_constraint=terms"	GO:0044237_cellular_metabolic_process) 3753 4 0.621217 -0.024294 411 178.915102 257.6 336.284898 0.626764
=HYPERLINK("http://www.godatabase.org/cgi-bin/go.cgi?query=GO:0019538&auto_wild_cards=yes&view=query&action=query&search_constraint=terms"	GO:0019538_protein_metabolic_process) 1569 1 0.371483 -0.022357 412 179.957331 258.34 336.722669 0.627039
=HYPERLINK("http://www.godatabase.org/cgi-bin/go.cgi?query=GO:0034645&auto_wild_cards=yes&view=query&action=query&search_constraint=terms"	GO:0034645_cellular_macromolecule_biosynthetic_process) 1600 1 0.364286 -0.020893 413 180.248468 258.54 336.831532 0.626005
=HYPERLINK("http://www.godatabase.org/cgi-bin/go.cgi?query=GO:0009059&auto_wild_cards=yes&view=query&action=query&search_constraint=terms"	GO:0009059_macromolecule_biosynthetic_process) 1626 1 0.358461 -0.019736 414 180.537644 258.74 336.942356 0.624976
=HYPERLINK("http://www.godatabase.org/cgi-bin/go.cgi?query=GO:0010467&auto_wild_cards=yes&view=query&action=query&search_constraint=terms"	GO:0010467_gene_expression) 1663 1 0.350485 -0.018194 415 180.783252 258.93 337.076748 0.623928
=HYPERLINK("http://www.godatabase.org/cgi-bin/go.cgi?query=GO:0006139&auto_wild_cards=yes&view=query&action=query&search_constraint=terms"	GO:0006139_nucleobase__nucleoside__nucleotide_and_nucleic_acid_metabolic_process) 1845 1 0.315912 -0.012133 416 181.375980 259.32 337.264020 0.623365
=HYPERLINK("http://www.godatabase.org/cgi-bin/go.cgi?query=GO:0008152&auto_wild_cards=yes&view=query&action=query&search_constraint=terms"	GO:0008152_metabolic_process) 4111 4 0.567120 -0.011788 417 181.503279 259.39 337.276721 0.622038
=HYPERLINK("http://www.godatabase.org/cgi-bin/go.cgi?query=GO:0034960&auto_wild_cards=yes&view=query&action=query&search_constraint=terms"	GO:0034960_cellular_biopolymer_metabolic_process) 2820 2 0.413374 -0.009702 418 182.012322 259.73 337.447678 0.621364
=HYPERLINK("http://www.godatabase.org/cgi-bin/go.cgi?query=GO:0044260&auto_wild_cards=yes&view=query&action=query&search_constraint=terms"	GO:0044260_cellular_macromolecule_metabolic_process) 2883 2 0.404341 -0.008453 419 182.391904 259.99 337.588096 0.620501
=HYPERLINK("http://www.godatabase.org/cgi-bin/go.cgi?query=GO:0043283&auto_wild_cards=yes&view=query&action=query&search_constraint=terms"	GO:0043283_biopolymer_metabolic_process) 3027 2 0.385105 -0.006122 420 182.974916 260.42 337.865084 0.620048
=HYPERLINK("http://www.godatabase.org/cgi-bin/go.cgi?query=GO:0043170&auto_wild_cards=yes&view=query&action=query&search_constraint=terms"	GO:0043170_macromolecule_metabolic_process) 3103 2 0.375673 -0.005141 421 183.038837 260.47 337.901163 0.618694
=HYPERLINK("http://www.godatabase.org/cgi-bin/go.cgi?query=GO:0000718&auto_wild_cards=yes&view=query&action=query&search_constraint=terms"	GO:0000718_nucleotide-excision_repair__DNA_damage_removal) 21 0 0.000000 -0.000000 464 228.171525 304.65 381.128475 0.656573
=HYPERLINK("http://www.godatabase.org/cgi-bin/go.cgi?query=GO:0001654&auto_wild_cards=yes&view=query&action=query&search_constraint=terms"	GO:0001654_eye_development) 21 0 0.000000 -0.000000 464 228.171525 304.65 381.128475 0.656573
=HYPERLINK("http://www.godatabase.org/cgi-bin/go.cgi?query=GO:0002819&auto_wild_cards=yes&view=query&action=query&search_constraint=terms"	GO:0002819_regulation_of_adaptive_immune_response) 21 0 0.000000 -0.000000 464 228.171525 304.65 381.128475 0.656573
=HYPERLINK("http://www.godatabase.org/cgi-bin/go.cgi?query=GO:0002822&auto_wild_cards=yes&view=query&action=query&search_constraint=terms"	GO:0002822_regulation_of_adaptive_immune_response_based_on_somatic_recombination_of_immune_receptors_built_from_immunoglobulin_superfamily_domains) 21 0 0.000000 -0.000000 464 228.171525 304.65 381.128475 0.656573
=HYPERLINK("http://www.godatabase.org/cgi-bin/go.cgi?query=GO:0002831&auto_wild_cards=yes&view=query&action=query&search_constraint=terms"	GO:0002831_regulation_of_response_to_biotic_stimulus) 21 0 0.000000 -0.000000 464 228.171525 304.65 381.128475 0.656573
=HYPERLINK("http://www.godatabase.org/cgi-bin/go.cgi?query=GO:0006024&auto_wild_cards=yes&view=query&action=query&search_constraint=terms"	GO:0006024_glycosaminoglycan_biosynthetic_process) 21 0 0.000000 -0.000000 464 228.171525 304.65 381.128475 0.656573
=HYPERLINK("http://www.godatabase.org/cgi-bin/go.cgi?query=GO:0006040&auto_wild_cards=yes&view=query&action=query&search_constraint=terms"	GO:0006040_amino_sugar_metabolic_process) 21 0 0.000000 -0.000000 464 228.171525 304.65 381.128475 0.656573
=HYPERLINK("http://www.godatabase.org/cgi-bin/go.cgi?query=GO:0006073&auto_wild_cards=yes&view=query&action=query&search_constraint=terms"	GO:0006073_cellular_glucan_metabolic_process) 21 0 0.000000 -0.000000 464 228.171525 304.65 381.128475 0.656573
=HYPERLINK("http://www.godatabase.org/cgi-bin/go.cgi?query=GO:0006109&auto_wild_cards=yes&view=query&action=query&search_constraint=terms"	GO:0006109_regulation_of_carbohydrate_metabolic_process) 21 0 0.000000 -0.000000 464 228.171525 304.65 381.128475 0.656573
=HYPERLINK("http://www.godatabase.org/cgi-bin/go.cgi?query=GO:0006282&auto_wild_cards=yes&view=query&action=query&search_constraint=terms"	GO:0006282_regulation_of_DNA_repair) 21 0 0.000000 -0.000000 464 228.171525 304.65 381.128475 0.656573
=HYPERLINK("http://www.godatabase.org/cgi-bin/go.cgi?query=GO:0006284&auto_wild_cards=yes&view=query&action=query&search_constraint=terms"	GO:0006284_base-excision_repair) 21 0 0.000000 -0.000000 464 228.171525 304.65 381.128475 0.656573
=HYPERLINK("http://www.godatabase.org/cgi-bin/go.cgi?query=GO:0006402&auto_wild_cards=yes&view=query&action=query&search_constraint=terms"	GO:0006402_mRNA_catabolic_process) 21 0 0.000000 -0.000000 464 228.171525 304.65 381.128475 0.656573
=HYPERLINK("http://www.godatabase.org/cgi-bin/go.cgi?query=GO:0006493&auto_wild_cards=yes&view=query&action=query&search_constraint=terms"	GO:0006493_protein_amino_acid_O-linked_glycosylation) 21 0 0.000000 -0.000000 464 228.171525 304.65 381.128475 0.656573
=HYPERLINK("http://www.godatabase.org/cgi-bin/go.cgi?query=GO:0006664&auto_wild_cards=yes&view=query&action=query&search_constraint=terms"	GO:0006664_glycolipid_metabolic_process) 21 0 0.000000 -0.000000 464 228.171525 304.65 381.128475 0.656573
=HYPERLINK("http://www.godatabase.org/cgi-bin/go.cgi?query=GO:0006775&auto_wild_cards=yes&view=query&action=query&search_constraint=terms"	GO:0006775_fat-soluble_vitamin_metabolic_process) 21 0 0.000000 -0.000000 464 228.171525 304.65 381.128475 0.656573
=HYPERLINK("http://www.godatabase.org/cgi-bin/go.cgi?query=GO:0006892&auto_wild_cards=yes&view=query&action=query&search_constraint=terms"	GO:0006892_post-Golgi_vesicle-mediated_transport) 21 0 0.000000 -0.000000 464 228.171525 304.65 381.128475 0.656573
=HYPERLINK("http://www.godatabase.org/cgi-bin/go.cgi?query=GO:0006903&auto_wild_cards=yes&view=query&action=query&search_constraint=terms"	GO:0006903_vesicle_targeting) 21 0 0.000000 -0.000000 464 228.171525 304.65 381.128475 0.656573
=HYPERLINK("http://www.godatabase.org/cgi-bin/go.cgi?query=GO:0007292&auto_wild_cards=yes&view=query&action=query&search_constraint=terms"	GO:0007292_female_gamete_generation) 21 0 0.000000 -0.000000 464 228.171525 304.65 381.128475 0.656573
=HYPERLINK("http://www.godatabase.org/cgi-bin/go.cgi?query=GO:0008156&auto_wild_cards=yes&view=query&action=query&search_constraint=terms"	GO:0008156_negative_regulation_of_DNA_replication) 21 0 0.000000 -0.000000 464 228.171525 304.65 381.128475 0.656573
=HYPERLINK("http://www.godatabase.org/cgi-bin/go.cgi?query=GO:0008360&auto_wild_cards=yes&view=query&action=query&search_constraint=terms"	GO:0008360_regulation_of_cell_shape) 21 0 0.000000 -0.000000 464 228.171525 304.65 381.128475 0.656573
=HYPERLINK("http://www.godatabase.org/cgi-bin/go.cgi?query=GO:0009199&auto_wild_cards=yes&view=query&action=query&search_constraint=terms"	GO:0009199_ribonucleoside_triphosphate_metabolic_process) 21 0 0.000000 -0.000000 464 228.171525 304.65 381.128475 0.656573
=HYPERLINK("http://www.godatabase.org/cgi-bin/go.cgi?query=GO:0010675&auto_wild_cards=yes&view=query&action=query&search_constraint=terms"	GO:0010675_regulation_of_cellular_carbohydrate_metabolic_process) 21 0 0.000000 -0.000000 464 228.171525 304.65 381.128475 0.656573
=HYPERLINK("http://www.godatabase.org/cgi-bin/go.cgi?query=GO:0014031&auto_wild_cards=yes&view=query&action=query&search_constraint=terms"	GO:0014031_mesenchymal_cell_development) 21 0 0.000000 -0.000000 464 228.171525 304.65 381.128475 0.656573
=HYPERLINK("http://www.godatabase.org/cgi-bin/go.cgi?query=GO:0016338&auto_wild_cards=yes&view=query&action=query&search_constraint=terms"	GO:0016338_calcium-independent_cell-cell_adhesion) 21 0 0.000000 -0.000000 464 228.171525 304.65 381.128475 0.656573
=HYPERLINK("http://www.godatabase.org/cgi-bin/go.cgi?query=GO:0030111&auto_wild_cards=yes&view=query&action=query&search_constraint=terms"	GO:0030111_regulation_of_Wnt_receptor_signaling_pathway) 21 0 0.000000 -0.000000 464 228.171525 304.65 381.128475 0.656573
=HYPERLINK("http://www.godatabase.org/cgi-bin/go.cgi?query=GO:0030148&auto_wild_cards=yes&view=query&action=query&search_constraint=terms"	GO:0030148_sphingolipid_biosynthetic_process) 21 0 0.000000 -0.000000 464 228.171525 304.65 381.128475 0.656573
=HYPERLINK("http://www.godatabase.org/cgi-bin/go.cgi?query=GO:0032768&auto_wild_cards=yes&view=query&action=query&search_constraint=terms"	GO:0032768_regulation_of_monooxygenase_activity) 21 0 0.000000 -0.000000 464 228.171525 304.65 381.128475 0.656573
=HYPERLINK("http://www.godatabase.org/cgi-bin/go.cgi?query=GO:0032886&auto_wild_cards=yes&view=query&action=query&search_constraint=terms"	GO:0032886_regulation_of_microtubule-based_process) 21 0 0.000000 -0.000000 464 228.171525 304.65 381.128475 0.656573
=HYPERLINK("http://www.godatabase.org/cgi-bin/go.cgi?query=GO:0035295&auto_wild_cards=yes&view=query&action=query&search_constraint=terms"	GO:0035295_tube_development) 21 0 0.000000 -0.000000 464 228.171525 304.65 381.128475 0.656573
=HYPERLINK("http://www.godatabase.org/cgi-bin/go.cgi?query=GO:0042398&auto_wild_cards=yes&view=query&action=query&search_constraint=terms"	GO:0042398_cellular_amino_acid_derivative_biosynthetic_process) 21 0 0.000000 -0.000000 464 228.171525 304.65 381.128475 0.656573
=HYPERLINK("http://www.godatabase.org/cgi-bin/go.cgi?query=GO:0042439&auto_wild_cards=yes&view=query&action=query&search_constraint=terms"	GO:0042439_ethanolamine_and_derivative_metabolic_process) 21 0 0.000000 -0.000000 464 228.171525 304.65 381.128475 0.656573
=HYPERLINK("http://www.godatabase.org/cgi-bin/go.cgi?query=GO:0043523&auto_wild_cards=yes&view=query&action=query&search_constraint=terms"	GO:0043523_regulation_of_neuron_apoptosis) 21 0 0.000000 -0.000000 464 228.171525 304.65 381.128475 0.656573
=HYPERLINK("http://www.godatabase.org/cgi-bin/go.cgi?query=GO:0044042&auto_wild_cards=yes&view=query&action=query&search_constraint=terms"	GO:0044042_glucan_metabolic_process) 21 0 0.000000 -0.000000 464 228.171525 304.65 381.128475 0.656573
=HYPERLINK("http://www.godatabase.org/cgi-bin/go.cgi?query=GO:0045649&auto_wild_cards=yes&view=query&action=query&search_constraint=terms"	GO:0045649_regulation_of_macrophage_differentiation) 21 0 0.000000 -0.000000 464 228.171525 304.65 381.128475 0.656573
=HYPERLINK("http://www.godatabase.org/cgi-bin/go.cgi?query=GO:0046427&auto_wild_cards=yes&view=query&action=query&search_constraint=terms"	GO:0046427_positive_regulation_of_JAK-STAT_cascade) 21 0 0.000000 -0.000000 464 228.171525 304.65 381.128475 0.656573
=HYPERLINK("http://www.godatabase.org/cgi-bin/go.cgi?query=GO:0048520&auto_wild_cards=yes&view=query&action=query&search_constraint=terms"	GO:0048520_positive_regulation_of_behavior) 21 0 0.000000 -0.000000 464 228.171525 304.65 381.128475 0.656573
=HYPERLINK("http://www.godatabase.org/cgi-bin/go.cgi?query=GO:0048762&auto_wild_cards=yes&view=query&action=query&search_constraint=terms"	GO:0048762_mesenchymal_cell_differentiation) 21 0 0.000000 -0.000000 464 228.171525 304.65 381.128475 0.656573
=HYPERLINK("http://www.godatabase.org/cgi-bin/go.cgi?query=GO:0051238&auto_wild_cards=yes&view=query&action=query&search_constraint=terms"	GO:0051238_sequestering_of_metal_ion) 21 0 0.000000 -0.000000 464 228.171525 304.65 381.128475 0.656573
=HYPERLINK("http://www.godatabase.org/cgi-bin/go.cgi?query=GO:0051297&auto_wild_cards=yes&view=query&action=query&search_constraint=terms"	GO:0051297_centrosome_organization) 21 0 0.000000 -0.000000 464 228.171525 304.65 381.128475 0.656573
=HYPERLINK("http://www.godatabase.org/cgi-bin/go.cgi?query=GO:0055072&auto_wild_cards=yes&view=query&action=query&search_constraint=terms"	GO:0055072_iron_ion_homeostasis) 21 0 0.000000 -0.000000 464 228.171525 304.65 381.128475 0.656573
=HYPERLINK("http://www.godatabase.org/cgi-bin/go.cgi?query=GO:0060485&auto_wild_cards=yes&view=query&action=query&search_constraint=terms"	GO:0060485_mesenchyme_development) 21 0 0.000000 -0.000000 464 228.171525 304.65 381.128475 0.656573
=HYPERLINK("http://www.godatabase.org/cgi-bin/go.cgi?query=GO:0070167&auto_wild_cards=yes&view=query&action=query&search_constraint=terms"	GO:0070167_regulation_of_biomineral_formation) 21 0 0.000000 -0.000000 464 228.171525 304.65 381.128475 0.656573
=HYPERLINK("http://www.godatabase.org/cgi-bin/go.cgi?query=GO:0070507&auto_wild_cards=yes&view=query&action=query&search_constraint=terms"	GO:0070507_regulation_of_microtubule_cytoskeleton_organization) 21 0 0.000000 -0.000000 464 228.171525 304.65 381.128475 0.656573
=HYPERLINK("http://www.godatabase.org/cgi-bin/go.cgi?query=GO:0006403&auto_wild_cards=yes&view=query&action=query&search_constraint=terms"	GO:0006403_RNA_localization) 33 0 0.000000 -0.000000 473 238.729142 314.93 391.130858 0.665814
=HYPERLINK("http://www.godatabase.org/cgi-bin/go.cgi?query=GO:0009259&auto_wild_cards=yes&view=query&action=query&search_constraint=terms"	GO:0009259_ribonucleotide_metabolic_process) 33 0 0.000000 -0.000000 473 238.729142 314.93 391.130858 0.665814
=HYPERLINK("http://www.godatabase.org/cgi-bin/go.cgi?query=GO:0009581&auto_wild_cards=yes&view=query&action=query&search_constraint=terms"	GO:0009581_detection_of_external_stimulus) 33 0 0.000000 -0.000000 473 238.729142 314.93 391.130858 0.665814
=HYPERLINK("http://www.godatabase.org/cgi-bin/go.cgi?query=GO:0016458&auto_wild_cards=yes&view=query&action=query&search_constraint=terms"	GO:0016458_gene_silencing) 33 0 0.000000 -0.000000 473 238.729142 314.93 391.130858 0.665814
=HYPERLINK("http://www.godatabase.org/cgi-bin/go.cgi?query=GO:0030217&auto_wild_cards=yes&view=query&action=query&search_constraint=terms"	GO:0030217_T_cell_differentiation) 33 0 0.000000 -0.000000 473 238.729142 314.93 391.130858 0.665814
=HYPERLINK("http://www.godatabase.org/cgi-bin/go.cgi?query=GO:0042108&auto_wild_cards=yes&view=query&action=query&search_constraint=terms"	GO:0042108_positive_regulation_of_cytokine_biosynthetic_process) 33 0 0.000000 -0.000000 473 238.729142 314.93 391.130858 0.665814
=HYPERLINK("http://www.godatabase.org/cgi-bin/go.cgi?query=GO:0043392&auto_wild_cards=yes&view=query&action=query&search_constraint=terms"	GO:0043392_negative_regulation_of_DNA_binding) 33 0 0.000000 -0.000000 473 238.729142 314.93 391.130858 0.665814
=HYPERLINK("http://www.godatabase.org/cgi-bin/go.cgi?query=GO:0050870&auto_wild_cards=yes&view=query&action=query&search_constraint=terms"	GO:0050870_positive_regulation_of_T_cell_activation) 33 0 0.000000 -0.000000 473 238.729142 314.93 391.130858 0.665814
=HYPERLINK("http://www.godatabase.org/cgi-bin/go.cgi?query=GO:0051341&auto_wild_cards=yes&view=query&action=query&search_constraint=terms"	GO:0051341_regulation_of_oxidoreductase_activity) 33 0 0.000000 -0.000000 473 238.729142 314.93 391.130858 0.665814
=HYPERLINK("http://www.godatabase.org/cgi-bin/go.cgi?query=GO:0008150&auto_wild_cards=yes&view=query&action=query&search_constraint=terms"	GO:0008150_biological_process) 8160 14 1.000000 0.000000 474 256.774960 327.95 399.125040 0.691878
=HYPERLINK("http://www.godatabase.org/cgi-bin/go.cgi?query=GO:0006396&auto_wild_cards=yes&view=query&action=query&search_constraint=terms"	GO:0006396_RNA_processing) 306 0 0.000000 0.000000 475 257.307948 328.56 399.812052 0.691705
=HYPERLINK("http://www.godatabase.org/cgi-bin/go.cgi?query=GO:0045941&auto_wild_cards=yes&view=query&action=query&search_constraint=terms"	GO:0045941_positive_regulation_of_transcription) 264 0 0.000000 0.000000 476 258.034168 329.09 400.145832 0.691366
=HYPERLINK("http://www.godatabase.org/cgi-bin/go.cgi?query=GO:0034622&auto_wild_cards=yes&view=query&action=query&search_constraint=terms"	GO:0034622_cellular_macromolecular_complex_assembly) 186 0 0.000000 0.000000 477 259.617058 330.55 401.482942 0.692977
=HYPERLINK("http://www.godatabase.org/cgi-bin/go.cgi?query=GO:0000070&auto_wild_cards=yes&view=query&action=query&search_constraint=terms"	GO:0000070_mitotic_sister_chromatid_segregation) 27 0 0.000000 0.000000 495 281.971247 352.32 422.668753 0.711758
=HYPERLINK("http://www.godatabase.org/cgi-bin/go.cgi?query=GO:0000245&auto_wild_cards=yes&view=query&action=query&search_constraint=terms"	GO:0000245_spliceosome_assembly) 27 0 0.000000 0.000000 495 281.971247 352.32 422.668753 0.711758
=HYPERLINK("http://www.godatabase.org/cgi-bin/go.cgi?query=GO:0003002&auto_wild_cards=yes&view=query&action=query&search_constraint=terms"	GO:0003002_regionalization) 27 0 0.000000 0.000000 495 281.971247 352.32 422.668753 0.711758
=HYPERLINK("http://www.godatabase.org/cgi-bin/go.cgi?query=GO:0006690&auto_wild_cards=yes&view=query&action=query&search_constraint=terms"	GO:0006690_icosanoid_metabolic_process) 27 0 0.000000 0.000000 495 281.971247 352.32 422.668753 0.711758
=HYPERLINK("http://www.godatabase.org/cgi-bin/go.cgi?query=GO:0006836&auto_wild_cards=yes&view=query&action=query&search_constraint=terms"	GO:0006836_neurotransmitter_transport) 27 0 0.000000 0.000000 495 281.971247 352.32 422.668753 0.711758
=HYPERLINK("http://www.godatabase.org/cgi-bin/go.cgi?query=GO:0006909&auto_wild_cards=yes&view=query&action=query&search_constraint=terms"	GO:0006909_phagocytosis) 27 0 0.000000 0.000000 495 281.971247 352.32 422.668753 0.711758
=HYPERLINK("http://www.godatabase.org/cgi-bin/go.cgi?query=GO:0007260&auto_wild_cards=yes&view=query&action=query&search_constraint=terms"	GO:0007260_tyrosine_phosphorylation_of_STAT_protein) 27 0 0.000000 0.000000 495 281.971247 352.32 422.668753 0.711758
=HYPERLINK("http://www.godatabase.org/cgi-bin/go.cgi?query=GO:0007631&auto_wild_cards=yes&view=query&action=query&search_constraint=terms"	GO:0007631_feeding_behavior) 27 0 0.000000 0.000000 495 281.971247 352.32 422.668753 0.711758
=HYPERLINK("http://www.godatabase.org/cgi-bin/go.cgi?query=GO:0008543&auto_wild_cards=yes&view=query&action=query&search_constraint=terms"	GO:0008543_fibroblast_growth_factor_receptor_signaling_pathway) 27 0 0.000000 0.000000 495 281.971247 352.32 422.668753 0.711758
=HYPERLINK("http://www.godatabase.org/cgi-bin/go.cgi?query=GO:0019079&auto_wild_cards=yes&view=query&action=query&search_constraint=terms"	GO:0019079_viral_genome_replication) 27 0 0.000000 0.000000 495 281.971247 352.32 422.668753 0.711758
=HYPERLINK("http://www.godatabase.org/cgi-bin/go.cgi?query=GO:0031349&auto_wild_cards=yes&view=query&action=query&search_constraint=terms"	GO:0031349_positive_regulation_of_defense_response) 27 0 0.000000 0.000000 495 281.971247 352.32 422.668753 0.711758
=HYPERLINK("http://www.godatabase.org/cgi-bin/go.cgi?query=GO:0032200&auto_wild_cards=yes&view=query&action=query&search_constraint=terms"	GO:0032200_telomere_organization) 27 0 0.000000 0.000000 495 281.971247 352.32 422.668753 0.711758
=HYPERLINK("http://www.godatabase.org/cgi-bin/go.cgi?query=GO:0043254&auto_wild_cards=yes&view=query&action=query&search_constraint=terms"	GO:0043254_regulation_of_protein_complex_assembly) 27 0 0.000000 0.000000 495 281.971247 352.32 422.668753 0.711758
=HYPERLINK("http://www.godatabase.org/cgi-bin/go.cgi?query=GO:0044272&auto_wild_cards=yes&view=query&action=query&search_constraint=terms"	GO:0044272_sulfur_compound_biosynthetic_process) 27 0 0.000000 0.000000 495 281.971247 352.32 422.668753 0.711758
=HYPERLINK("http://www.godatabase.org/cgi-bin/go.cgi?query=GO:0050906&auto_wild_cards=yes&view=query&action=query&search_constraint=terms"	GO:0050906_detection_of_stimulus_involved_in_sensory_perception) 27 0 0.000000 0.000000 495 281.971247 352.32 422.668753 0.711758
=HYPERLINK("http://www.godatabase.org/cgi-bin/go.cgi?query=GO:0051048&auto_wild_cards=yes&view=query&action=query&search_constraint=terms"	GO:0051048_negative_regulation_of_secretion) 27 0 0.000000 0.000000 495 281.971247 352.32 422.668753 0.711758
=HYPERLINK("http://www.godatabase.org/cgi-bin/go.cgi?query=GO:0051092&auto_wild_cards=yes&view=query&action=query&search_constraint=terms"	GO:0051092_positive_regulation_of_NF-kappaB_transcription_factor_activity) 27 0 0.000000 0.000000 495 281.971247 352.32 422.668753 0.711758
=HYPERLINK("http://www.godatabase.org/cgi-bin/go.cgi?query=GO:0051607&auto_wild_cards=yes&view=query&action=query&search_constraint=terms"	GO:0051607_defense_response_to_virus) 27 0 0.000000 0.000000 495 281.971247 352.32 422.668753 0.711758
=HYPERLINK("http://www.godatabase.org/cgi-bin/go.cgi?query=GO:0009891&auto_wild_cards=yes&view=query&action=query&search_constraint=terms"	GO:0009891_positive_regulation_of_biosynthetic_process) 359 0 0.000000 0.000000 496 282.626102 352.75 422.873898 0.711190
=HYPERLINK("http://www.godatabase.org/cgi-bin/go.cgi?query=GO:0003007&auto_wild_cards=yes&view=query&action=query&search_constraint=terms"	GO:0003007_heart_morphogenesis) 29 0 0.000000 0.000000 506 302.249329 371.79 441.330671 0.734763
=HYPERLINK("http://www.godatabase.org/cgi-bin/go.cgi?query=GO:0006505&auto_wild_cards=yes&view=query&action=query&search_constraint=terms"	GO:0006505_GPI_anchor_metabolic_process) 29 0 0.000000 0.000000 506 302.249329 371.79 441.330671 0.734763
=HYPERLINK("http://www.godatabase.org/cgi-bin/go.cgi?query=GO:0006506&auto_wild_cards=yes&view=query&action=query&search_constraint=terms"	GO:0006506_GPI_anchor_biosynthetic_process) 29 0 0.000000 0.000000 506 302.249329 371.79 441.330671 0.734763
=HYPERLINK("http://www.godatabase.org/cgi-bin/go.cgi?query=GO:0030278&auto_wild_cards=yes&view=query&action=query&search_constraint=terms"	GO:0030278_regulation_of_ossification) 29 0 0.000000 0.000000 506 302.249329 371.79 441.330671 0.734763
=HYPERLINK("http://www.godatabase.org/cgi-bin/go.cgi?query=GO:0043112&auto_wild_cards=yes&view=query&action=query&search_constraint=terms"	GO:0043112_receptor_metabolic_process) 29 0 0.000000 0.000000 506 302.249329 371.79 441.330671 0.734763
=HYPERLINK("http://www.godatabase.org/cgi-bin/go.cgi?query=GO:0043433&auto_wild_cards=yes&view=query&action=query&search_constraint=terms"	GO:0043433_negative_regulation_of_transcription_factor_activity) 29 0 0.000000 0.000000 506 302.249329 371.79 441.330671 0.734763
=HYPERLINK("http://www.godatabase.org/cgi-bin/go.cgi?query=GO:0048741&auto_wild_cards=yes&view=query&action=query&search_constraint=terms"	GO:0048741_skeletal_muscle_fiber_development) 29 0 0.000000 0.000000 506 302.249329 371.79 441.330671 0.734763
=HYPERLINK("http://www.godatabase.org/cgi-bin/go.cgi?query=GO:0050731&auto_wild_cards=yes&view=query&action=query&search_constraint=terms"	GO:0050731_positive_regulation_of_peptidyl-tyrosine_phosphorylation) 29 0 0.000000 0.000000 506 302.249329 371.79 441.330671 0.734763
=HYPERLINK("http://www.godatabase.org/cgi-bin/go.cgi?query=GO:0051648&auto_wild_cards=yes&view=query&action=query&search_constraint=terms"	GO:0051648_vesicle_localization) 29 0 0.000000 0.000000 506 302.249329 371.79 441.330671 0.734763
=HYPERLINK("http://www.godatabase.org/cgi-bin/go.cgi?query=GO:0090048&auto_wild_cards=yes&view=query&action=query&search_constraint=terms"	GO:0090048_negative_regulation_of_transcription_regulator_activity) 29 0 0.000000 0.000000 506 302.249329 371.79 441.330671 0.734763
=HYPERLINK("http://www.godatabase.org/cgi-bin/go.cgi?query=GO:0031328&auto_wild_cards=yes&view=query&action=query&search_constraint=terms"	GO:0031328_positive_regulation_of_cellular_biosynthetic_process) 352 0 0.000000 0.000000 507 302.900715 372.22 441.539285 0.734162
=HYPERLINK("http://www.godatabase.org/cgi-bin/go.cgi?query=GO:0006665&auto_wild_cards=yes&view=query&action=query&search_constraint=terms"	GO:0006665_sphingolipid_metabolic_process) 44 0 0.000000 0.000000 514 311.176657 380.04 448.903343 0.739377
=HYPERLINK("http://www.godatabase.org/cgi-bin/go.cgi?query=GO:0006730&auto_wild_cards=yes&view=query&action=query&search_constraint=terms"	GO:0006730_one-carbon_metabolic_process) 44 0 0.000000 0.000000 514 311.176657 380.04 448.903343 0.739377
=HYPERLINK("http://www.godatabase.org/cgi-bin/go.cgi?query=GO:0006959&auto_wild_cards=yes&view=query&action=query&search_constraint=terms"	GO:0006959_humoral_immune_response) 44 0 0.000000 0.000000 514 311.176657 380.04 448.903343 0.739377
=HYPERLINK("http://www.godatabase.org/cgi-bin/go.cgi?query=GO:0016125&auto_wild_cards=yes&view=query&action=query&search_constraint=terms"	GO:0016125_sterol_metabolic_process) 44 0 0.000000 0.000000 514 311.176657 380.04 448.903343 0.739377
=HYPERLINK("http://www.godatabase.org/cgi-bin/go.cgi?query=GO:0050900&auto_wild_cards=yes&view=query&action=query&search_constraint=terms"	GO:0050900_leukocyte_migration) 44 0 0.000000 0.000000 514 311.176657 380.04 448.903343 0.739377
=HYPERLINK("http://www.godatabase.org/cgi-bin/go.cgi?query=GO:0051301&auto_wild_cards=yes&view=query&action=query&search_constraint=terms"	GO:0051301_cell_division) 44 0 0.000000 0.000000 514 311.176657 380.04 448.903343 0.739377
=HYPERLINK("http://www.godatabase.org/cgi-bin/go.cgi?query=GO:0051321&auto_wild_cards=yes&view=query&action=query&search_constraint=terms"	GO:0051321_meiotic_cell_cycle) 44 0 0.000000 0.000000 514 311.176657 380.04 448.903343 0.739377
=HYPERLINK("http://www.godatabase.org/cgi-bin/go.cgi?query=GO:0000079&auto_wild_cards=yes&view=query&action=query&search_constraint=terms"	GO:0000079_regulation_of_cyclin-dependent_protein_kinase_activity) 48 0 0.000000 0.000000 521 318.798679 387.25 455.701321 0.743282
=HYPERLINK("http://www.godatabase.org/cgi-bin/go.cgi?query=GO:0008217&auto_wild_cards=yes&view=query&action=query&search_constraint=terms"	GO:0008217_regulation_of_blood_pressure) 48 0 0.000000 0.000000 521 318.798679 387.25 455.701321 0.743282
=HYPERLINK("http://www.godatabase.org/cgi-bin/go.cgi?query=GO:0010551&auto_wild_cards=yes&view=query&action=query&search_constraint=terms"	GO:0010551_regulation_of_specific_transcription_from_RNA_polymerase_II_promoter) 48 0 0.000000 0.000000 521 318.798679 387.25 455.701321 0.743282
=HYPERLINK("http://www.godatabase.org/cgi-bin/go.cgi?query=GO:0032569&auto_wild_cards=yes&view=query&action=query&search_constraint=terms"	GO:0032569_specific_transcription_from_RNA_polymerase_II_promoter) 48 0 0.000000 0.000000 521 318.798679 387.25 455.701321 0.743282
=HYPERLINK("http://www.godatabase.org/cgi-bin/go.cgi?query=GO:0042035&auto_wild_cards=yes&view=query&action=query&search_constraint=terms"	GO:0042035_regulation_of_cytokine_biosynthetic_process) 48 0 0.000000 0.000000 521 318.798679 387.25 455.701321 0.743282
=HYPERLINK("http://www.godatabase.org/cgi-bin/go.cgi?query=GO:0042773&auto_wild_cards=yes&view=query&action=query&search_constraint=terms"	GO:0042773_ATP_synthesis_coupled_electron_transport) 48 0 0.000000 0.000000 521 318.798679 387.25 455.701321 0.743282
=HYPERLINK("http://www.godatabase.org/cgi-bin/go.cgi?query=GO:0042775&auto_wild_cards=yes&view=query&action=query&search_constraint=terms"	GO:0042775_mitochondrial_ATP_synthesis_coupled_electron_transport) 48 0 0.000000 0.000000 521 318.798679 387.25 455.701321 0.743282
=HYPERLINK("http://www.godatabase.org/cgi-bin/go.cgi?query=GO:0002697&auto_wild_cards=yes&view=query&action=query&search_constraint=terms"	GO:0002697_regulation_of_immune_effector_process) 49 0 0.000000 0.000000 531 329.319229 397.14 464.960771 0.747910
=HYPERLINK("http://www.godatabase.org/cgi-bin/go.cgi?query=GO:0006275&auto_wild_cards=yes&view=query&action=query&search_constraint=terms"	GO:0006275_regulation_of_DNA_replication) 49 0 0.000000 0.000000 531 329.319229 397.14 464.960771 0.747910
=HYPERLINK("http://www.godatabase.org/cgi-bin/go.cgi?query=GO:0006643&auto_wild_cards=yes&view=query&action=query&search_constraint=terms"	GO:0006643_membrane_lipid_metabolic_process) 49 0 0.000000 0.000000 531 329.319229 397.14 464.960771 0.747910
=HYPERLINK("http://www.godatabase.org/cgi-bin/go.cgi?query=GO:0009914&auto_wild_cards=yes&view=query&action=query&search_constraint=terms"	GO:0009914_hormone_transport) 49 0 0.000000 0.000000 531 329.319229 397.14 464.960771 0.747910
=HYPERLINK("http://www.godatabase.org/cgi-bin/go.cgi?query=GO:0010952&auto_wild_cards=yes&view=query&action=query&search_constraint=terms"	GO:0010952_positive_regulation_of_peptidase_activity) 49 0 0.000000 0.000000 531 329.319229 397.14 464.960771 0.747910
=HYPERLINK("http://www.godatabase.org/cgi-bin/go.cgi?query=GO:0018108&auto_wild_cards=yes&view=query&action=query&search_constraint=terms"	GO:0018108_peptidyl-tyrosine_phosphorylation) 49 0 0.000000 0.000000 531 329.319229 397.14 464.960771 0.747910
=HYPERLINK("http://www.godatabase.org/cgi-bin/go.cgi?query=GO:0032984&auto_wild_cards=yes&view=query&action=query&search_constraint=terms"	GO:0032984_macromolecular_complex_disassembly) 49 0 0.000000 0.000000 531 329.319229 397.14 464.960771 0.747910
=HYPERLINK("http://www.godatabase.org/cgi-bin/go.cgi?query=GO:0043280&auto_wild_cards=yes&view=query&action=query&search_constraint=terms"	GO:0043280_positive_regulation_of_caspase_activity) 49 0 0.000000 0.000000 531 329.319229 397.14 464.960771 0.747910
=HYPERLINK("http://www.godatabase.org/cgi-bin/go.cgi?query=GO:0050863&auto_wild_cards=yes&view=query&action=query&search_constraint=terms"	GO:0050863_regulation_of_T_cell_activation) 49 0 0.000000 0.000000 531 329.319229 397.14 464.960771 0.747910
=HYPERLINK("http://www.godatabase.org/cgi-bin/go.cgi?query=GO:0050867&auto_wild_cards=yes&view=query&action=query&search_constraint=terms"	GO:0050867_positive_regulation_of_cell_activation) 49 0 0.000000 0.000000 531 329.319229 397.14 464.960771 0.747910
=HYPERLINK("http://www.godatabase.org/cgi-bin/go.cgi?query=GO:0010740&auto_wild_cards=yes&view=query&action=query&search_constraint=terms"	GO:0010740_positive_regulation_of_protein_kinase_cascade) 129 0 0.000000 0.000000 533 332.719666 400.27 467.820334 0.750976
=HYPERLINK("http://www.godatabase.org/cgi-bin/go.cgi?query=GO:0015672&auto_wild_cards=yes&view=query&action=query&search_constraint=terms"	GO:0015672_monovalent_inorganic_cation_transport) 129 0 0.000000 0.000000 533 332.719666 400.27 467.820334 0.750976
=HYPERLINK("http://www.godatabase.org/cgi-bin/go.cgi?query=GO:0000377&auto_wild_cards=yes&view=query&action=query&search_constraint=terms"	GO:0000377_RNA_splicing__via_transesterification_reactions_with_bulged_adenosine_as_nucleophile) 151 0 0.000000 0.000000 535 334.018363 401.73 469.441637 0.750897
=HYPERLINK("http://www.godatabase.org/cgi-bin/go.cgi?query=GO:0000398&auto_wild_cards=yes&view=query&action=query&search_constraint=terms"	GO:0000398_nuclear_mRNA_splicing__via_spliceosome) 151 0 0.000000 0.000000 535 334.018363 401.73 469.441637 0.750897
=HYPERLINK("http://www.godatabase.org/cgi-bin/go.cgi?query=GO:0031401&auto_wild_cards=yes&view=query&action=query&search_constraint=terms"	GO:0031401_positive_regulation_of_protein_modification_process) 84 0 0.000000 0.000000 537 336.783522 404.23 471.676478 0.752756
=HYPERLINK("http://www.godatabase.org/cgi-bin/go.cgi?query=GO:0043123&auto_wild_cards=yes&view=query&action=query&search_constraint=terms"	GO:0043123_positive_regulation_of_I-kappaB_kinase_NF-kappaB_cascade) 84 0 0.000000 0.000000 537 336.783522 404.23 471.676478 0.752756
=HYPERLINK("http://www.godatabase.org/cgi-bin/go.cgi?query=GO:0000226&auto_wild_cards=yes&view=query&action=query&search_constraint=terms"	GO:0000226_microtubule_cytoskeleton_organization) 86 0 0.000000 0.000000 538 337.680805 405.06 472.439195 0.752900
=HYPERLINK("http://www.godatabase.org/cgi-bin/go.cgi?query=GO:0006417&auto_wild_cards=yes&view=query&action=query&search_constraint=terms"	GO:0006417_regulation_of_translation) 71 0 0.000000 0.000000 541 343.276225 410.42 477.563775 0.758632
=HYPERLINK("http://www.godatabase.org/cgi-bin/go.cgi?query=GO:0007050&auto_wild_cards=yes&view=query&action=query&search_constraint=terms"	GO:0007050_cell_cycle_arrest) 71 0 0.000000 0.000000 541 343.276225 410.42 477.563775 0.758632
=HYPERLINK("http://www.godatabase.org/cgi-bin/go.cgi?query=GO:0051606&auto_wild_cards=yes&view=query&action=query&search_constraint=terms"	GO:0051606_detection_of_stimulus) 71 0 0.000000 0.000000 541 343.276225 410.42 477.563775 0.758632
=HYPERLINK("http://www.godatabase.org/cgi-bin/go.cgi?query=GO:0070727&auto_wild_cards=yes&view=query&action=query&search_constraint=terms"	GO:0070727_cellular_macromolecule_localization) 229 0 0.000000 0.000000 542 344.002985 411.11 478.217015 0.758506
=HYPERLINK("http://www.godatabase.org/cgi-bin/go.cgi?query=GO:0010629&auto_wild_cards=yes&view=query&action=query&search_constraint=terms"	GO:0010629_negative_regulation_of_gene_expression) 289 0 0.000000 0.000000 543 344.755817 411.79 478.824183 0.758361
=HYPERLINK("http://www.godatabase.org/cgi-bin/go.cgi?query=GO:0006732&auto_wild_cards=yes&view=query&action=query&search_constraint=terms"	GO:0006732_coenzyme_metabolic_process) 65 0 0.000000 0.000000 549 353.166707 419.66 486.153293 0.764408
=HYPERLINK("http://www.godatabase.org/cgi-bin/go.cgi?query=GO:0016054&auto_wild_cards=yes&view=query&action=query&search_constraint=terms"	GO:0016054_organic_acid_catabolic_process) 65 0 0.000000 0.000000 549 353.166707 419.66 486.153293 0.764408
=HYPERLINK("http://www.godatabase.org/cgi-bin/go.cgi?query=GO:0022415&auto_wild_cards=yes&view=query&action=query&search_constraint=terms"	GO:0022415_viral_reproductive_process) 65 0 0.000000 0.000000 549 353.166707 419.66 486.153293 0.764408
=HYPERLINK("http://www.godatabase.org/cgi-bin/go.cgi?query=GO:0046395&auto_wild_cards=yes&view=query&action=query&search_constraint=terms"	GO:0046395_carboxylic_acid_catabolic_process) 65 0 0.000000 0.000000 549 353.166707 419.66 486.153293 0.764408
=HYPERLINK("http://www.godatabase.org/cgi-bin/go.cgi?query=GO:0051437&auto_wild_cards=yes&view=query&action=query&search_constraint=terms"	GO:0051437_positive_regulation_of_ubiquitin-protein_ligase_activity_during_mitotic_cell_cycle) 65 0 0.000000 0.000000 549 353.166707 419.66 486.153293 0.764408
=HYPERLINK("http://www.godatabase.org/cgi-bin/go.cgi?query=GO:0080135&auto_wild_cards=yes&view=query&action=query&search_constraint=terms"	GO:0080135_regulation_of_cellular_response_to_stress) 65 0 0.000000 0.000000 549 353.166707 419.66 486.153293 0.764408
=HYPERLINK("http://www.godatabase.org/cgi-bin/go.cgi?query=GO:0002684&auto_wild_cards=yes&view=query&action=query&search_constraint=terms"	GO:0002684_positive_regulation_of_immune_system_process) 106 0 0.000000 0.000000 550 354.931093 421.24 487.548907 0.765891
=HYPERLINK("http://www.godatabase.org/cgi-bin/go.cgi?query=GO:0006605&auto_wild_cards=yes&view=query&action=query&search_constraint=terms"	GO:0006605_protein_targeting) 145 0 0.000000 0.000000 553 358.147760 424.24 490.332240 0.767161
=HYPERLINK("http://www.godatabase.org/cgi-bin/go.cgi?query=GO:0007417&auto_wild_cards=yes&view=query&action=query&search_constraint=terms"	GO:0007417_central_nervous_system_development) 145 0 0.000000 0.000000 553 358.147760 424.24 490.332240 0.767161
=HYPERLINK("http://www.godatabase.org/cgi-bin/go.cgi?query=GO:0030036&auto_wild_cards=yes&view=query&action=query&search_constraint=terms"	GO:0030036_actin_cytoskeleton_organization) 145 0 0.000000 0.000000 553 358.147760 424.24 490.332240 0.767161
=HYPERLINK("http://www.godatabase.org/cgi-bin/go.cgi?query=GO:0006916&auto_wild_cards=yes&view=query&action=query&search_constraint=terms"	GO:0006916_anti-apoptosis) 155 0 0.000000 0.000000 554 359.915358 425.82 491.724642 0.768628
=HYPERLINK("http://www.godatabase.org/cgi-bin/go.cgi?query=GO:0000084&auto_wild_cards=yes&view=query&action=query&search_constraint=terms"	GO:0000084_S_phase_of_mitotic_cell_cycle) 16 0 0.000000 0.000000 610 416.904441 481.65 546.395559 0.789590
=HYPERLINK("http://www.godatabase.org/cgi-bin/go.cgi?query=GO:0001523&auto_wild_cards=yes&view=query&action=query&search_constraint=terms"	GO:0001523_retinoid_metabolic_process) 16 0 0.000000 0.000000 610 416.904441 481.65 546.395559 0.789590
=HYPERLINK("http://www.godatabase.org/cgi-bin/go.cgi?query=GO:0001933&auto_wild_cards=yes&view=query&action=query&search_constraint=terms"	GO:0001933_negative_regulation_of_protein_amino_acid_phosphorylation) 16 0 0.000000 0.000000 610 416.904441 481.65 546.395559 0.789590
=HYPERLINK("http://www.godatabase.org/cgi-bin/go.cgi?query=GO:0002695&auto_wild_cards=yes&view=query&action=query&search_constraint=terms"	GO:0002695_negative_regulation_of_leukocyte_activation) 16 0 0.000000 0.000000 610 416.904441 481.65 546.395559 0.789590
=HYPERLINK("http://www.godatabase.org/cgi-bin/go.cgi?query=GO:0002699&auto_wild_cards=yes&view=query&action=query&search_constraint=terms"	GO:0002699_positive_regulation_of_immune_effector_process) 16 0 0.000000 0.000000 610 416.904441 481.65 546.395559 0.789590
=HYPERLINK("http://www.godatabase.org/cgi-bin/go.cgi?query=GO:0006220&auto_wild_cards=yes&view=query&action=query&search_constraint=terms"	GO:0006220_pyrimidine_nucleotide_metabolic_process) 16 0 0.000000 0.000000 610 416.904441 481.65 546.395559 0.789590
=HYPERLINK("http://www.godatabase.org/cgi-bin/go.cgi?query=GO:0006298&auto_wild_cards=yes&view=query&action=query&search_constraint=terms"	GO:0006298_mismatch_repair) 16 0 0.000000 0.000000 610 416.904441 481.65 546.395559 0.789590
=HYPERLINK("http://www.godatabase.org/cgi-bin/go.cgi?query=GO:0006471&auto_wild_cards=yes&view=query&action=query&search_constraint=terms"	GO:0006471_protein_amino_acid_ADP-ribosylation) 16 0 0.000000 0.000000 610 416.904441 481.65 546.395559 0.789590
=HYPERLINK("http://www.godatabase.org/cgi-bin/go.cgi?query=GO:0006636&auto_wild_cards=yes&view=query&action=query&search_constraint=terms"	GO:0006636_unsaturated_fatty_acid_biosynthetic_process) 16 0 0.000000 0.000000 610 416.904441 481.65 546.395559 0.789590
=HYPERLINK("http://www.godatabase.org/cgi-bin/go.cgi?query=GO:0006687&auto_wild_cards=yes&view=query&action=query&search_constraint=terms"	GO:0006687_glycosphingolipid_metabolic_process) 16 0 0.000000 0.000000 610 416.904441 481.65 546.395559 0.789590
=HYPERLINK("http://www.godatabase.org/cgi-bin/go.cgi?query=GO:0006695&auto_wild_cards=yes&view=query&action=query&search_constraint=terms"	GO:0006695_cholesterol_biosynthetic_process) 16 0 0.000000 0.000000 610 416.904441 481.65 546.395559 0.789590
=HYPERLINK("http://www.godatabase.org/cgi-bin/go.cgi?query=GO:0006721&auto_wild_cards=yes&view=query&action=query&search_constraint=terms"	GO:0006721_terpenoid_metabolic_process) 16 0 0.000000 0.000000 610 416.904441 481.65 546.395559 0.789590
=HYPERLINK("http://www.godatabase.org/cgi-bin/go.cgi?query=GO:0006776&auto_wild_cards=yes&view=query&action=query&search_constraint=terms"	GO:0006776_vitamin_A_metabolic_process) 16 0 0.000000 0.000000 610 416.904441 481.65 546.395559 0.789590
=HYPERLINK("http://www.godatabase.org/cgi-bin/go.cgi?query=GO:0006805&auto_wild_cards=yes&view=query&action=query&search_constraint=terms"	GO:0006805_xenobiotic_metabolic_process) 16 0 0.000000 0.000000 610 416.904441 481.65 546.395559 0.789590
=HYPERLINK("http://www.godatabase.org/cgi-bin/go.cgi?query=GO:0006891&auto_wild_cards=yes&view=query&action=query&search_constraint=terms"	GO:0006891_intra-Golgi_vesicle-mediated_transport) 16 0 0.000000 0.000000 610 416.904441 481.65 546.395559 0.789590
=HYPERLINK("http://www.godatabase.org/cgi-bin/go.cgi?query=GO:0006914&auto_wild_cards=yes&view=query&action=query&search_constraint=terms"	GO:0006914_autophagy) 16 0 0.000000 0.000000 610 416.904441 481.65 546.395559 0.789590
=HYPERLINK("http://www.godatabase.org/cgi-bin/go.cgi?query=GO:0007006&auto_wild_cards=yes&view=query&action=query&search_constraint=terms"	GO:0007006_mitochondrial_membrane_organization) 16 0 0.000000 0.000000 610 416.904441 481.65 546.395559 0.789590
=HYPERLINK("http://www.godatabase.org/cgi-bin/go.cgi?query=GO:0009119&auto_wild_cards=yes&view=query&action=query&search_constraint=terms"	GO:0009119_ribonucleoside_metabolic_process) 16 0 0.000000 0.000000 610 416.904441 481.65 546.395559 0.789590
=HYPERLINK("http://www.godatabase.org/cgi-bin/go.cgi?query=GO:0009408&auto_wild_cards=yes&view=query&action=query&search_constraint=terms"	GO:0009408_response_to_heat) 16 0 0.000000 0.000000 610 416.904441 481.65 546.395559 0.789590
=HYPERLINK("http://www.godatabase.org/cgi-bin/go.cgi?query=GO:0009595&auto_wild_cards=yes&view=query&action=query&search_constraint=terms"	GO:0009595_detection_of_biotic_stimulus) 16 0 0.000000 0.000000 610 416.904441 481.65 546.395559 0.789590
=HYPERLINK("http://www.godatabase.org/cgi-bin/go.cgi?query=GO:0009743&auto_wild_cards=yes&view=query&action=query&search_constraint=terms"	GO:0009743_response_to_carbohydrate_stimulus) 16 0 0.000000 0.000000 610 416.904441 481.65 546.395559 0.789590
=HYPERLINK("http://www.godatabase.org/cgi-bin/go.cgi?query=GO:0010553&auto_wild_cards=yes&view=query&action=query&search_constraint=terms"	GO:0010553_negative_regulation_of_specific_transcription_from_RNA_polymerase_II_promoter) 16 0 0.000000 0.000000 610 416.904441 481.65 546.395559 0.789590
=HYPERLINK("http://www.godatabase.org/cgi-bin/go.cgi?query=GO:0010676&auto_wild_cards=yes&view=query&action=query&search_constraint=terms"	GO:0010676_positive_regulation_of_cellular_carbohydrate_metabolic_process) 16 0 0.000000 0.000000 610 416.904441 481.65 546.395559 0.789590
=HYPERLINK("http://www.godatabase.org/cgi-bin/go.cgi?query=GO:0010743&auto_wild_cards=yes&view=query&action=query&search_constraint=terms"	GO:0010743_regulation_of_foam_cell_differentiation) 16 0 0.000000 0.000000 610 416.904441 481.65 546.395559 0.789590
=HYPERLINK("http://www.godatabase.org/cgi-bin/go.cgi?query=GO:0010906&auto_wild_cards=yes&view=query&action=query&search_constraint=terms"	GO:0010906_regulation_of_glucose_metabolic_process) 16 0 0.000000 0.000000 610 416.904441 481.65 546.395559 0.789590
=HYPERLINK("http://www.godatabase.org/cgi-bin/go.cgi?query=GO:0010975&auto_wild_cards=yes&view=query&action=query&search_constraint=terms"	GO:0010975_regulation_of_neuron_projection_development) 16 0 0.000000 0.000000 610 416.904441 481.65 546.395559 0.789590
=HYPERLINK("http://www.godatabase.org/cgi-bin/go.cgi?query=GO:0014070&auto_wild_cards=yes&view=query&action=query&search_constraint=terms"	GO:0014070_response_to_organic_cyclic_substance) 16 0 0.000000 0.000000 610 416.904441 481.65 546.395559 0.789590
=HYPERLINK("http://www.godatabase.org/cgi-bin/go.cgi?query=GO:0015909&auto_wild_cards=yes&view=query&action=query&search_constraint=terms"	GO:0015909_long-chain_fatty_acid_transport) 16 0 0.000000 0.000000 610 416.904441 481.65 546.395559 0.789590
=HYPERLINK("http://www.godatabase.org/cgi-bin/go.cgi?query=GO:0016101&auto_wild_cards=yes&view=query&action=query&search_constraint=terms"	GO:0016101_diterpenoid_metabolic_process) 16 0 0.000000 0.000000 610 416.904441 481.65 546.395559 0.789590
=HYPERLINK("http://www.godatabase.org/cgi-bin/go.cgi?query=GO:0016254&auto_wild_cards=yes&view=query&action=query&search_constraint=terms"	GO:0016254_preassembly_of_GPI_anchor_in_ER_membrane) 16 0 0.000000 0.000000 610 416.904441 481.65 546.395559 0.789590
=HYPERLINK("http://www.godatabase.org/cgi-bin/go.cgi?query=GO:0019319&auto_wild_cards=yes&view=query&action=query&search_constraint=terms"	GO:0019319_hexose_biosynthetic_process) 16 0 0.000000 0.000000 610 416.904441 481.65 546.395559 0.789590
=HYPERLINK("http://www.godatabase.org/cgi-bin/go.cgi?query=GO:0030261&auto_wild_cards=yes&view=query&action=query&search_constraint=terms"	GO:0030261_chromosome_condensation) 16 0 0.000000 0.000000 610 416.904441 481.65 546.395559 0.789590
=HYPERLINK("http://www.godatabase.org/cgi-bin/go.cgi?query=GO:0031110&auto_wild_cards=yes&view=query&action=query&search_constraint=terms"	GO:0031110_regulation_of_microtubule_polymerization_or_depolymerization) 16 0 0.000000 0.000000 610 416.904441 481.65 546.395559 0.789590
=HYPERLINK("http://www.godatabase.org/cgi-bin/go.cgi?query=GO:0032623&auto_wild_cards=yes&view=query&action=query&search_constraint=terms"	GO:0032623_interleukin-2_production) 16 0 0.000000 0.000000 610 416.904441 481.65 546.395559 0.789590
=HYPERLINK("http://www.godatabase.org/cgi-bin/go.cgi?query=GO:0032640&auto_wild_cards=yes&view=query&action=query&search_constraint=terms"	GO:0032640_tumor_necrosis_factor_production) 16 0 0.000000 0.000000 610 416.904441 481.65 546.395559 0.789590
=HYPERLINK("http://www.godatabase.org/cgi-bin/go.cgi?query=GO:0032649&auto_wild_cards=yes&view=query&action=query&search_constraint=terms"	GO:0032649_regulation_of_interferon-gamma_production) 16 0 0.000000 0.000000 610 416.904441 481.65 546.395559 0.789590
=HYPERLINK("http://www.godatabase.org/cgi-bin/go.cgi?query=GO:0032675&auto_wild_cards=yes&view=query&action=query&search_constraint=terms"	GO:0032675_regulation_of_interleukin-6_production) 16 0 0.000000 0.000000 610 416.904441 481.65 546.395559 0.789590
=HYPERLINK("http://www.godatabase.org/cgi-bin/go.cgi?query=GO:0032680&auto_wild_cards=yes&view=query&action=query&search_constraint=terms"	GO:0032680_regulation_of_tumor_necrosis_factor_production) 16 0 0.000000 0.000000 610 416.904441 481.65 546.395559 0.789590
=HYPERLINK("http://www.godatabase.org/cgi-bin/go.cgi?query=GO:0034381&auto_wild_cards=yes&view=query&action=query&search_constraint=terms"	GO:0034381_lipoprotein_particle_clearance) 16 0 0.000000 0.000000 610 416.904441 481.65 546.395559 0.789590
=HYPERLINK("http://www.godatabase.org/cgi-bin/go.cgi?query=GO:0034762&auto_wild_cards=yes&view=query&action=query&search_constraint=terms"	GO:0034762_regulation_of_transmembrane_transport) 16 0 0.000000 0.000000 610 416.904441 481.65 546.395559 0.789590
=HYPERLINK("http://www.godatabase.org/cgi-bin/go.cgi?query=GO:0042476&auto_wild_cards=yes&view=query&action=query&search_constraint=terms"	GO:0042476_odontogenesis) 16 0 0.000000 0.000000 610 416.904441 481.65 546.395559 0.789590
=HYPERLINK("http://www.godatabase.org/cgi-bin/go.cgi?query=GO:0044275&auto_wild_cards=yes&view=query&action=query&search_constraint=terms"	GO:0044275_cellular_carbohydrate_catabolic_process) 16 0 0.000000 0.000000 610 416.904441 481.65 546.395559 0.789590
=HYPERLINK("http://www.godatabase.org/cgi-bin/go.cgi?query=GO:0045667&auto_wild_cards=yes&view=query&action=query&search_constraint=terms"	GO:0045667_regulation_of_osteoblast_differentiation) 16 0 0.000000 0.000000 610 416.904441 481.65 546.395559 0.789590
=HYPERLINK("http://www.godatabase.org/cgi-bin/go.cgi?query=GO:0045730&auto_wild_cards=yes&view=query&action=query&search_constraint=terms"	GO:0045730_respiratory_burst) 16 0 0.000000 0.000000 610 416.904441 481.65 546.395559 0.789590
=HYPERLINK("http://www.godatabase.org/cgi-bin/go.cgi?query=GO:0045807&auto_wild_cards=yes&view=query&action=query&search_constraint=terms"	GO:0045807_positive_regulation_of_endocytosis) 16 0 0.000000 0.000000 610 416.904441 481.65 546.395559 0.789590
=HYPERLINK("http://www.godatabase.org/cgi-bin/go.cgi?query=GO:0045862&auto_wild_cards=yes&view=query&action=query&search_constraint=terms"	GO:0045862_positive_regulation_of_proteolysis) 16 0 0.000000 0.000000 610 416.904441 481.65 546.395559 0.789590
=HYPERLINK("http://www.godatabase.org/cgi-bin/go.cgi?query=GO:0045913&auto_wild_cards=yes&view=query&action=query&search_constraint=terms"	GO:0045913_positive_regulation_of_carbohydrate_metabolic_process) 16 0 0.000000 0.000000 610 416.904441 481.65 546.395559 0.789590
=HYPERLINK("http://www.godatabase.org/cgi-bin/go.cgi?query=GO:0045930&auto_wild_cards=yes&view=query&action=query&search_constraint=terms"	GO:0045930_negative_regulation_of_mitotic_cell_cycle) 16 0 0.000000 0.000000 610 416.904441 481.65 546.395559 0.789590
=HYPERLINK("http://www.godatabase.org/cgi-bin/go.cgi?query=GO:0046545&auto_wild_cards=yes&view=query&action=query&search_constraint=terms"	GO:0046545_development_of_primary_female_sexual_characteristics) 16 0 0.000000 0.000000 610 416.904441 481.65 546.395559 0.789590
=HYPERLINK("http://www.godatabase.org/cgi-bin/go.cgi?query=GO:0046660&auto_wild_cards=yes&view=query&action=query&search_constraint=terms"	GO:0046660_female_sex_differentiation) 16 0 0.000000 0.000000 610 416.904441 481.65 546.395559 0.789590
=HYPERLINK("http://www.godatabase.org/cgi-bin/go.cgi?query=GO:0048589&auto_wild_cards=yes&view=query&action=query&search_constraint=terms"	GO:0048589_developmental_growth) 16 0 0.000000 0.000000 610 416.904441 481.65 546.395559 0.789590
=HYPERLINK("http://www.godatabase.org/cgi-bin/go.cgi?query=GO:0050851&auto_wild_cards=yes&view=query&action=query&search_constraint=terms"	GO:0050851_antigen_receptor-mediated_signaling_pathway) 16 0 0.000000 0.000000 610 416.904441 481.65 546.395559 0.789590
=HYPERLINK("http://www.godatabase.org/cgi-bin/go.cgi?query=GO:0050864&auto_wild_cards=yes&view=query&action=query&search_constraint=terms"	GO:0050864_regulation_of_B_cell_activation) 16 0 0.000000 0.000000 610 416.904441 481.65 546.395559 0.789590
=HYPERLINK("http://www.godatabase.org/cgi-bin/go.cgi?query=GO:0051146&auto_wild_cards=yes&view=query&action=query&search_constraint=terms"	GO:0051146_striated_muscle_cell_differentiation) 16 0 0.000000 0.000000 610 416.904441 481.65 546.395559 0.789590
=HYPERLINK("http://www.godatabase.org/cgi-bin/go.cgi?query=GO:0051181&auto_wild_cards=yes&view=query&action=query&search_constraint=terms"	GO:0051181_cofactor_transport) 16 0 0.000000 0.000000 610 416.904441 481.65 546.395559 0.789590
=HYPERLINK("http://www.godatabase.org/cgi-bin/go.cgi?query=GO:0051261&auto_wild_cards=yes&view=query&action=query&search_constraint=terms"	GO:0051261_protein_depolymerization) 16 0 0.000000 0.000000 610 416.904441 481.65 546.395559 0.789590
=HYPERLINK("http://www.godatabase.org/cgi-bin/go.cgi?query=GO:0006470&auto_wild_cards=yes&view=query&action=query&search_constraint=terms"	GO:0006470_protein_amino_acid_dephosphorylation) 77 0 0.000000 0.000000 616 422.541121 486.92 551.298879 0.790455
=HYPERLINK("http://www.godatabase.org/cgi-bin/go.cgi?query=GO:0009123&auto_wild_cards=yes&view=query&action=query&search_constraint=terms"	GO:0009123_nucleoside_monophosphate_metabolic_process) 77 0 0.000000 0.000000 616 422.541121 486.92 551.298879 0.790455
=HYPERLINK("http://www.godatabase.org/cgi-bin/go.cgi?query=GO:0034470&auto_wild_cards=yes&view=query&action=query&search_constraint=terms"	GO:0034470_ncRNA_processing) 77 0 0.000000 0.000000 616 422.541121 486.92 551.298879 0.790455
=HYPERLINK("http://www.godatabase.org/cgi-bin/go.cgi?query=GO:0050865&auto_wild_cards=yes&view=query&action=query&search_constraint=terms"	GO:0050865_regulation_of_cell_activation) 77 0 0.000000 0.000000 616 422.541121 486.92 551.298879 0.790455
=HYPERLINK("http://www.godatabase.org/cgi-bin/go.cgi?query=GO:0051129&auto_wild_cards=yes&view=query&action=query&search_constraint=terms"	GO:0051129_negative_regulation_of_cellular_component_organization) 77 0 0.000000 0.000000 616 422.541121 486.92 551.298879 0.790455
=HYPERLINK("http://www.godatabase.org/cgi-bin/go.cgi?query=GO:0051340&auto_wild_cards=yes&view=query&action=query&search_constraint=terms"	GO:0051340_regulation_of_ligase_activity) 77 0 0.000000 0.000000 616 422.541121 486.92 551.298879 0.790455
=HYPERLINK("http://www.godatabase.org/cgi-bin/go.cgi?query=GO:0019941&auto_wild_cards=yes&view=query&action=query&search_constraint=terms"	GO:0019941_modification-dependent_protein_catabolic_process) 138 0 0.000000 0.000000 618 424.229678 488.56 552.890322 0.790550
=HYPERLINK("http://www.godatabase.org/cgi-bin/go.cgi?query=GO:0043632&auto_wild_cards=yes&view=query&action=query&search_constraint=terms"	GO:0043632_modification-dependent_macromolecule_catabolic_process) 138 0 0.000000 0.000000 618 424.229678 488.56 552.890322 0.790550
=HYPERLINK("http://www.godatabase.org/cgi-bin/go.cgi?query=GO:0043065&auto_wild_cards=yes&view=query&action=query&search_constraint=terms"	GO:0043065_positive_regulation_of_apoptosis) 243 0 0.000000 0.000000 619 426.565734 490.45 554.334266 0.792326
=HYPERLINK("http://www.godatabase.org/cgi-bin/go.cgi?query=GO:0009617&auto_wild_cards=yes&view=query&action=query&search_constraint=terms"	GO:0009617_response_to_bacterium) 53 0 0.000000 0.000000 627 438.008439 501.26 564.511561 0.799458
=HYPERLINK("http://www.godatabase.org/cgi-bin/go.cgi?query=GO:0016485&auto_wild_cards=yes&view=query&action=query&search_constraint=terms"	GO:0016485_protein_processing) 53 0 0.000000 0.000000 627 438.008439 501.26 564.511561 0.799458
=HYPERLINK("http://www.godatabase.org/cgi-bin/go.cgi?query=GO:0022900&auto_wild_cards=yes&view=query&action=query&search_constraint=terms"	GO:0022900_electron_transport_chain) 53 0 0.000000 0.000000 627 438.008439 501.26 564.511561 0.799458
=HYPERLINK("http://www.godatabase.org/cgi-bin/go.cgi?query=GO:0030258&auto_wild_cards=yes&view=query&action=query&search_constraint=terms"	GO:0030258_lipid_modification) 53 0 0.000000 0.000000 627 438.008439 501.26 564.511561 0.799458
=HYPERLINK("http://www.godatabase.org/cgi-bin/go.cgi?query=GO:0042107&auto_wild_cards=yes&view=query&action=query&search_constraint=terms"	GO:0042107_cytokine_metabolic_process) 53 0 0.000000 0.000000 627 438.008439 501.26 564.511561 0.799458
=HYPERLINK("http://www.godatabase.org/cgi-bin/go.cgi?query=GO:0043434&auto_wild_cards=yes&view=query&action=query&search_constraint=terms"	GO:0043434_response_to_peptide_hormone_stimulus) 53 0 0.000000 0.000000 627 438.008439 501.26 564.511561 0.799458
=HYPERLINK("http://www.godatabase.org/cgi-bin/go.cgi?query=GO:0045786&auto_wild_cards=yes&view=query&action=query&search_constraint=terms"	GO:0045786_negative_regulation_of_cell_cycle) 53 0 0.000000 0.000000 627 438.008439 501.26 564.511561 0.799458
=HYPERLINK("http://www.godatabase.org/cgi-bin/go.cgi?query=GO:0051339&auto_wild_cards=yes&view=query&action=query&search_constraint=terms"	GO:0051339_regulation_of_lyase_activity) 53 0 0.000000 0.000000 627 438.008439 501.26 564.511561 0.799458
=HYPERLINK("http://www.godatabase.org/cgi-bin/go.cgi?query=GO:0006364&auto_wild_cards=yes&view=query&action=query&search_constraint=terms"	GO:0006364_rRNA_processing) 39 0 0.000000 0.000000 637 449.553367 512.57 575.586633 0.804662
=HYPERLINK("http://www.godatabase.org/cgi-bin/go.cgi?query=GO:0006401&auto_wild_cards=yes&view=query&action=query&search_constraint=terms"	GO:0006401_RNA_catabolic_process) 39 0 0.000000 0.000000 637 449.553367 512.57 575.586633 0.804662
=HYPERLINK("http://www.godatabase.org/cgi-bin/go.cgi?query=GO:0006497&auto_wild_cards=yes&view=query&action=query&search_constraint=terms"	GO:0006497_protein_amino_acid_lipidation) 39 0 0.000000 0.000000 637 449.553367 512.57 575.586633 0.804662
=HYPERLINK("http://www.godatabase.org/cgi-bin/go.cgi?query=GO:0009310&auto_wild_cards=yes&view=query&action=query&search_constraint=terms"	GO:0009310_amine_catabolic_process) 39 0 0.000000 0.000000 637 449.553367 512.57 575.586633 0.804662
=HYPERLINK("http://www.godatabase.org/cgi-bin/go.cgi?query=GO:0009792&auto_wild_cards=yes&view=query&action=query&search_constraint=terms"	GO:0009792_embryonic_development_ending_in_birth_or_egg_hatching) 39 0 0.000000 0.000000 637 449.553367 512.57 575.586633 0.804662
=HYPERLINK("http://www.godatabase.org/cgi-bin/go.cgi?query=GO:0032970&auto_wild_cards=yes&view=query&action=query&search_constraint=terms"	GO:0032970_regulation_of_actin_filament-based_process) 39 0 0.000000 0.000000 637 449.553367 512.57 575.586633 0.804662
=HYPERLINK("http://www.godatabase.org/cgi-bin/go.cgi?query=GO:0042158&auto_wild_cards=yes&view=query&action=query&search_constraint=terms"	GO:0042158_lipoprotein_biosynthetic_process) 39 0 0.000000 0.000000 637 449.553367 512.57 575.586633 0.804662
=HYPERLINK("http://www.godatabase.org/cgi-bin/go.cgi?query=GO:0043009&auto_wild_cards=yes&view=query&action=query&search_constraint=terms"	GO:0043009_chordate_embryonic_development) 39 0 0.000000 0.000000 637 449.553367 512.57 575.586633 0.804662
=HYPERLINK("http://www.godatabase.org/cgi-bin/go.cgi?query=GO:0046328&auto_wild_cards=yes&view=query&action=query&search_constraint=terms"	GO:0046328_regulation_of_JNK_cascade) 39 0 0.000000 0.000000 637 449.553367 512.57 575.586633 0.804662
=HYPERLINK("http://www.godatabase.org/cgi-bin/go.cgi?query=GO:0051960&auto_wild_cards=yes&view=query&action=query&search_constraint=terms"	GO:0051960_regulation_of_nervous_system_development) 39 0 0.000000 0.000000 637 449.553367 512.57 575.586633 0.804662
=HYPERLINK("http://www.godatabase.org/cgi-bin/go.cgi?query=GO:0006917&auto_wild_cards=yes&view=query&action=query&search_constraint=terms"	GO:0006917_induction_of_apoptosis) 190 0 0.000000 0.000000 638 450.340654 513.33 576.319346 0.804592
=HYPERLINK("http://www.godatabase.org/cgi-bin/go.cgi?query=GO:0009967&auto_wild_cards=yes&view=query&action=query&search_constraint=terms"	GO:0009967_positive_regulation_of_signal_transduction) 185 0 0.000000 0.000000 639 451.146805 514.04 576.933195 0.804444
=HYPERLINK("http://www.godatabase.org/cgi-bin/go.cgi?query=GO:0007049&auto_wild_cards=yes&view=query&action=query&search_constraint=terms"	GO:0007049_cell_cycle) 494 0 0.000000 0.000000 640 452.545308 515.19 577.834692 0.804984
=HYPERLINK("http://www.godatabase.org/cgi-bin/go.cgi?query=GO:0010604&auto_wild_cards=yes&view=query&action=query&search_constraint=terms"	GO:0010604_positive_regulation_of_macromolecule_metabolic_process) 446 0 0.000000 0.000000 641 453.145401 515.56 577.974599 0.804306
=HYPERLINK("http://www.godatabase.org/cgi-bin/go.cgi?query=GO:0000041&auto_wild_cards=yes&view=query&action=query&search_constraint=terms"	GO:0000041_transition_metal_ion_transport) 18 0 0.000000 0.000000 677 491.648655 552.9 614.151345 0.816691
=HYPERLINK("http://www.godatabase.org/cgi-bin/go.cgi?query=GO:0000737&auto_wild_cards=yes&view=query&action=query&search_constraint=terms"	GO:0000737_DNA_catabolic_process__endonucleolytic) 18 0 0.000000 0.000000 677 491.648655 552.9 614.151345 0.816691
=HYPERLINK("http://www.godatabase.org/cgi-bin/go.cgi?query=GO:0001818&auto_wild_cards=yes&view=query&action=query&search_constraint=terms"	GO:0001818_negative_regulation_of_cytokine_production) 18 0 0.000000 0.000000 677 491.648655 552.9 614.151345 0.816691
=HYPERLINK("http://www.godatabase.org/cgi-bin/go.cgi?query=GO:0002541&auto_wild_cards=yes&view=query&action=query&search_constraint=terms"	GO:0002541_activation_of_plasma_proteins_involved_in_acute_inflammatory_response) 18 0 0.000000 0.000000 677 491.648655 552.9 614.151345 0.816691
=HYPERLINK("http://www.godatabase.org/cgi-bin/go.cgi?query=GO:0002700&auto_wild_cards=yes&view=query&action=query&search_constraint=terms"	GO:0002700_regulation_of_production_of_molecular_mediator_of_immune_response) 18 0 0.000000 0.000000 677 491.648655 552.9 614.151345 0.816691
=HYPERLINK("http://www.godatabase.org/cgi-bin/go.cgi?query=GO:0003073&auto_wild_cards=yes&view=query&action=query&search_constraint=terms"	GO:0003073_regulation_of_systemic_arterial_blood_pressure) 18 0 0.000000 0.000000 677 491.648655 552.9 614.151345 0.816691
=HYPERLINK("http://www.godatabase.org/cgi-bin/go.cgi?query=GO:0006672&auto_wild_cards=yes&view=query&action=query&search_constraint=terms"	GO:0006672_ceramide_metabolic_process) 18 0 0.000000 0.000000 677 491.648655 552.9 614.151345 0.816691
=HYPERLINK("http://www.godatabase.org/cgi-bin/go.cgi?query=GO:0007031&auto_wild_cards=yes&view=query&action=query&search_constraint=terms"	GO:0007031_peroxisome_organization) 18 0 0.000000 0.000000 677 491.648655 552.9 614.151345 0.816691
=HYPERLINK("http://www.godatabase.org/cgi-bin/go.cgi?query=GO:0007033&auto_wild_cards=yes&view=query&action=query&search_constraint=terms"	GO:0007033_vacuole_organization) 18 0 0.000000 0.000000 677 491.648655 552.9 614.151345 0.816691
=HYPERLINK("http://www.godatabase.org/cgi-bin/go.cgi?query=GO:0007041&auto_wild_cards=yes&view=query&action=query&search_constraint=terms"	GO:0007041_lysosomal_transport) 18 0 0.000000 0.000000 677 491.648655 552.9 614.151345 0.816691
=HYPERLINK("http://www.godatabase.org/cgi-bin/go.cgi?query=GO:0007602&auto_wild_cards=yes&view=query&action=query&search_constraint=terms"	GO:0007602_phototransduction) 18 0 0.000000 0.000000 677 491.648655 552.9 614.151345 0.816691
=HYPERLINK("http://www.godatabase.org/cgi-bin/go.cgi?query=GO:0009636&auto_wild_cards=yes&view=query&action=query&search_constraint=terms"	GO:0009636_response_to_toxin) 18 0 0.000000 0.000000 677 491.648655 552.9 614.151345 0.816691
=HYPERLINK("http://www.godatabase.org/cgi-bin/go.cgi?query=GO:0010742&auto_wild_cards=yes&view=query&action=query&search_constraint=terms"	GO:0010742_foam_cell_differentiation) 18 0 0.000000 0.000000 677 491.648655 552.9 614.151345 0.816691
=HYPERLINK("http://www.godatabase.org/cgi-bin/go.cgi?query=GO:0010827&auto_wild_cards=yes&view=query&action=query&search_constraint=terms"	GO:0010827_regulation_of_glucose_transport) 18 0 0.000000 0.000000 677 491.648655 552.9 614.151345 0.816691
=HYPERLINK("http://www.godatabase.org/cgi-bin/go.cgi?query=GO:0016126&auto_wild_cards=yes&view=query&action=query&search_constraint=terms"	GO:0016126_sterol_biosynthetic_process) 18 0 0.000000 0.000000 677 491.648655 552.9 614.151345 0.816691
=HYPERLINK("http://www.godatabase.org/cgi-bin/go.cgi?query=GO:0019218&auto_wild_cards=yes&view=query&action=query&search_constraint=terms"	GO:0019218_regulation_of_steroid_metabolic_process) 18 0 0.000000 0.000000 677 491.648655 552.9 614.151345 0.816691
=HYPERLINK("http://www.godatabase.org/cgi-bin/go.cgi?query=GO:0030004&auto_wild_cards=yes&view=query&action=query&search_constraint=terms"	GO:0030004_cellular_monovalent_inorganic_cation_homeostasis) 18 0 0.000000 0.000000 677 491.648655 552.9 614.151345 0.816691
=HYPERLINK("http://www.godatabase.org/cgi-bin/go.cgi?query=GO:0030183&auto_wild_cards=yes&view=query&action=query&search_constraint=terms"	GO:0030183_B_cell_differentiation) 18 0 0.000000 0.000000 677 491.648655 552.9 614.151345 0.816691
=HYPERLINK("http://www.godatabase.org/cgi-bin/go.cgi?query=GO:0030195&auto_wild_cards=yes&view=query&action=query&search_constraint=terms"	GO:0030195_negative_regulation_of_blood_coagulation) 18 0 0.000000 0.000000 677 491.648655 552.9 614.151345 0.816691
=HYPERLINK("http://www.godatabase.org/cgi-bin/go.cgi?query=GO:0030262&auto_wild_cards=yes&view=query&action=query&search_constraint=terms"	GO:0030262_apoptotic_nuclear_changes) 18 0 0.000000 0.000000 677 491.648655 552.9 614.151345 0.816691
=HYPERLINK("http://www.godatabase.org/cgi-bin/go.cgi?query=GO:0032319&auto_wild_cards=yes&view=query&action=query&search_constraint=terms"	GO:0032319_regulation_of_Rho_GTPase_activity) 18 0 0.000000 0.000000 677 491.648655 552.9 614.151345 0.816691
=HYPERLINK("http://www.godatabase.org/cgi-bin/go.cgi?query=GO:0034599&auto_wild_cards=yes&view=query&action=query&search_constraint=terms"	GO:0034599_cellular_response_to_oxidative_stress) 18 0 0.000000 0.000000 677 491.648655 552.9 614.151345 0.816691
=HYPERLINK("http://www.godatabase.org/cgi-bin/go.cgi?query=GO:0040017&auto_wild_cards=yes&view=query&action=query&search_constraint=terms"	GO:0040017_positive_regulation_of_locomotion) 18 0 0.000000 0.000000 677 491.648655 552.9 614.151345 0.816691
=HYPERLINK("http://www.godatabase.org/cgi-bin/go.cgi?query=GO:0042177&auto_wild_cards=yes&view=query&action=query&search_constraint=terms"	GO:0042177_negative_regulation_of_protein_catabolic_process) 18 0 0.000000 0.000000 677 491.648655 552.9 614.151345 0.816691
=HYPERLINK("http://www.godatabase.org/cgi-bin/go.cgi?query=GO:0043393&auto_wild_cards=yes&view=query&action=query&search_constraint=terms"	GO:0043393_regulation_of_protein_binding) 18 0 0.000000 0.000000 677 491.648655 552.9 614.151345 0.816691
=HYPERLINK("http://www.godatabase.org/cgi-bin/go.cgi?query=GO:0045444&auto_wild_cards=yes&view=query&action=query&search_constraint=terms"	GO:0045444_fat_cell_differentiation) 18 0 0.000000 0.000000 677 491.648655 552.9 614.151345 0.816691
=HYPERLINK("http://www.godatabase.org/cgi-bin/go.cgi?query=GO:0045639&auto_wild_cards=yes&view=query&action=query&search_constraint=terms"	GO:0045639_positive_regulation_of_myeloid_cell_differentiation) 18 0 0.000000 0.000000 677 491.648655 552.9 614.151345 0.816691
=HYPERLINK("http://www.godatabase.org/cgi-bin/go.cgi?query=GO:0045833&auto_wild_cards=yes&view=query&action=query&search_constraint=terms"	GO:0045833_negative_regulation_of_lipid_metabolic_process) 18 0 0.000000 0.000000 677 491.648655 552.9 614.151345 0.816691
=HYPERLINK("http://www.godatabase.org/cgi-bin/go.cgi?query=GO:0046034&auto_wild_cards=yes&view=query&action=query&search_constraint=terms"	GO:0046034_ATP_metabolic_process) 18 0 0.000000 0.000000 677 491.648655 552.9 614.151345 0.816691
=HYPERLINK("http://www.godatabase.org/cgi-bin/go.cgi?query=GO:0046324&auto_wild_cards=yes&view=query&action=query&search_constraint=terms"	GO:0046324_regulation_of_glucose_import) 18 0 0.000000 0.000000 677 491.648655 552.9 614.151345 0.816691
=HYPERLINK("http://www.godatabase.org/cgi-bin/go.cgi?query=GO:0046546&auto_wild_cards=yes&view=query&action=query&search_constraint=terms"	GO:0046546_development_of_primary_male_sexual_characteristics) 18 0 0.000000 0.000000 677 491.648655 552.9 614.151345 0.816691
=HYPERLINK("http://www.godatabase.org/cgi-bin/go.cgi?query=GO:0048659&auto_wild_cards=yes&view=query&action=query&search_constraint=terms"	GO:0048659_smooth_muscle_cell_proliferation) 18 0 0.000000 0.000000 677 491.648655 552.9 614.151345 0.816691
=HYPERLINK("http://www.godatabase.org/cgi-bin/go.cgi?query=GO:0050715&auto_wild_cards=yes&view=query&action=query&search_constraint=terms"	GO:0050715_positive_regulation_of_cytokine_secretion) 18 0 0.000000 0.000000 677 491.648655 552.9 614.151345 0.816691
=HYPERLINK("http://www.godatabase.org/cgi-bin/go.cgi?query=GO:0050905&auto_wild_cards=yes&view=query&action=query&search_constraint=terms"	GO:0050905_neuromuscular_process) 18 0 0.000000 0.000000 677 491.648655 552.9 614.151345 0.816691
=HYPERLINK("http://www.godatabase.org/cgi-bin/go.cgi?query=GO:0050921&auto_wild_cards=yes&view=query&action=query&search_constraint=terms"	GO:0050921_positive_regulation_of_chemotaxis) 18 0 0.000000 0.000000 677 491.648655 552.9 614.151345 0.816691
=HYPERLINK("http://www.godatabase.org/cgi-bin/go.cgi?query=GO:0060389&auto_wild_cards=yes&view=query&action=query&search_constraint=terms"	GO:0060389_pathway-restricted_SMAD_protein_phosphorylation) 18 0 0.000000 0.000000 677 491.648655 552.9 614.151345 0.816691
=HYPERLINK("http://www.godatabase.org/cgi-bin/go.cgi?query=GO:0006171&auto_wild_cards=yes&view=query&action=query&search_constraint=terms"	GO:0006171_cAMP_biosynthetic_process) 59 0 0.000000 0.000000 682 498.015682 559.14 620.264318 0.819853
=HYPERLINK("http://www.godatabase.org/cgi-bin/go.cgi?query=GO:0006820&auto_wild_cards=yes&view=query&action=query&search_constraint=terms"	GO:0006820_anion_transport) 59 0 0.000000 0.000000 682 498.015682 559.14 620.264318 0.819853
=HYPERLINK("http://www.godatabase.org/cgi-bin/go.cgi?query=GO:0007409&auto_wild_cards=yes&view=query&action=query&search_constraint=terms"	GO:0007409_axonogenesis) 59 0 0.000000 0.000000 682 498.015682 559.14 620.264318 0.819853
=HYPERLINK("http://www.godatabase.org/cgi-bin/go.cgi?query=GO:0043281&auto_wild_cards=yes&view=query&action=query&search_constraint=terms"	GO:0043281_regulation_of_caspase_activity) 59 0 0.000000 0.000000 682 498.015682 559.14 620.264318 0.819853
=HYPERLINK("http://www.godatabase.org/cgi-bin/go.cgi?query=GO:0051604&auto_wild_cards=yes&view=query&action=query&search_constraint=terms"	GO:0051604_protein_maturation) 59 0 0.000000 0.000000 682 498.015682 559.14 620.264318 0.819853
=HYPERLINK("http://www.godatabase.org/cgi-bin/go.cgi?query=GO:0022402&auto_wild_cards=yes&view=query&action=query&search_constraint=terms"	GO:0022402_cell_cycle_process) 370 0 0.000000 0.000000 683 498.696426 559.69 620.683574 0.819458
=HYPERLINK("http://www.godatabase.org/cgi-bin/go.cgi?query=GO:0022414&auto_wild_cards=yes&view=query&action=query&search_constraint=terms"	GO:0022414_reproductive_process) 365 0 0.000000 0.000000 684 500.031114 560.85 621.668886 0.819956
=HYPERLINK("http://www.godatabase.org/cgi-bin/go.cgi?query=GO:0002520&auto_wild_cards=yes&view=query&action=query&search_constraint=terms"	GO:0002520_immune_system_development) 147 0 0.000000 0.000000 685 501.831099 562.36 622.888901 0.820964
=HYPERLINK("http://www.godatabase.org/cgi-bin/go.cgi?query=GO:0006511&auto_wild_cards=yes&view=query&action=query&search_constraint=terms"	GO:0006511_ubiquitin-dependent_protein_catabolic_process) 136 0 0.000000 0.000000 687 503.416852 563.86 624.303148 0.820757
=HYPERLINK("http://www.godatabase.org/cgi-bin/go.cgi?query=GO:0048699&auto_wild_cards=yes&view=query&action=query&search_constraint=terms"	GO:0048699_generation_of_neurons) 136 0 0.000000 0.000000 687 503.416852 563.86 624.303148 0.820757
=HYPERLINK("http://www.godatabase.org/cgi-bin/go.cgi?query=GO:0000050&auto_wild_cards=yes&view=query&action=query&search_constraint=terms"	GO:0000050_urea_cycle) 3 0
=HYPERLINK("http://www.godatabase.org/cgi-bin/go.cgi?query=GO:0000089&auto_wild_cards=yes&view=query&action=query&search_constraint=terms"	GO:0000089_mitotic_metaphase) 3 0
=HYPERLINK("http://www.godatabase.org/cgi-bin/go.cgi?query=GO:0000097&auto_wild_cards=yes&view=query&action=query&search_constraint=terms"	GO:0000097_sulfur_amino_acid_biosynthetic_process) 3 0
=HYPERLINK("http://www.godatabase.org/cgi-bin/go.cgi?query=GO:0000266&auto_wild_cards=yes&view=query&action=query&search_constraint=terms"	GO:0000266_mitochondrial_fission) 3 0
=HYPERLINK("http://www.godatabase.org/cgi-bin/go.cgi?query=GO:0000281&auto_wild_cards=yes&view=query&action=query&search_constraint=terms"	GO:0000281_cytokinesis_after_mitosis) 3 0
=HYPERLINK("http://www.godatabase.org/cgi-bin/go.cgi?query=GO:0000394&auto_wild_cards=yes&view=query&action=query&search_constraint=terms"	GO:0000394_RNA_splicing__via_endonucleolytic_cleavage_and_ligation) 3 0
=HYPERLINK("http://www.godatabase.org/cgi-bin/go.cgi?query=GO:0000463&auto_wild_cards=yes&view=query&action=query&search_constraint=terms"	GO:0000463_maturation_of_LSU-rRNA_from_tricistronic_rRNA_transcript_(SSU-rRNA__5.8S_rRNA__LSU-rRNA)) 3 0
=HYPERLINK("http://www.godatabase.org/cgi-bin/go.cgi?query=GO:0000470&auto_wild_cards=yes&view=query&action=query&search_constraint=terms"	GO:0000470_maturation_of_LSU-rRNA) 3 0
=HYPERLINK("http://www.godatabase.org/cgi-bin/go.cgi?query=GO:0000491&auto_wild_cards=yes&view=query&action=query&search_constraint=terms"	GO:0000491_small_nucleolar_ribonucleoprotein_complex_assembly) 3 0
=HYPERLINK("http://www.godatabase.org/cgi-bin/go.cgi?query=GO:0000492&auto_wild_cards=yes&view=query&action=query&search_constraint=terms"	GO:0000492_box_C_D_snoRNP_assembly) 3 0
=HYPERLINK("http://www.godatabase.org/cgi-bin/go.cgi?query=GO:0001302&auto_wild_cards=yes&view=query&action=query&search_constraint=terms"	GO:0001302_replicative_cell_aging) 3 0
=HYPERLINK("http://www.godatabase.org/cgi-bin/go.cgi?query=GO:0001510&auto_wild_cards=yes&view=query&action=query&search_constraint=terms"	GO:0001510_RNA_methylation) 3 0
=HYPERLINK("http://www.godatabase.org/cgi-bin/go.cgi?query=GO:0001569&auto_wild_cards=yes&view=query&action=query&search_constraint=terms"	GO:0001569_patterning_of_blood_vessels) 3 0
=HYPERLINK("http://www.godatabase.org/cgi-bin/go.cgi?query=GO:0001573&auto_wild_cards=yes&view=query&action=query&search_constraint=terms"	GO:0001573_ganglioside_metabolic_process) 3 0
=HYPERLINK("http://www.godatabase.org/cgi-bin/go.cgi?query=GO:0001659&auto_wild_cards=yes&view=query&action=query&search_constraint=terms"	GO:0001659_temperature_homeostasis) 3 0
=HYPERLINK("http://www.godatabase.org/cgi-bin/go.cgi?query=GO:0001755&auto_wild_cards=yes&view=query&action=query&search_constraint=terms"	GO:0001755_neural_crest_cell_migration) 3 0
=HYPERLINK("http://www.godatabase.org/cgi-bin/go.cgi?query=GO:0001773&auto_wild_cards=yes&view=query&action=query&search_constraint=terms"	GO:0001773_myeloid_dendritic_cell_activation) 3 0
=HYPERLINK("http://www.godatabase.org/cgi-bin/go.cgi?query=GO:0001881&auto_wild_cards=yes&view=query&action=query&search_constraint=terms"	GO:0001881_receptor_recycling) 3 0
=HYPERLINK("http://www.godatabase.org/cgi-bin/go.cgi?query=GO:0001895&auto_wild_cards=yes&view=query&action=query&search_constraint=terms"	GO:0001895_retina_homeostasis) 3 0
=HYPERLINK("http://www.godatabase.org/cgi-bin/go.cgi?query=GO:0001916&auto_wild_cards=yes&view=query&action=query&search_constraint=terms"	GO:0001916_positive_regulation_of_T_cell_mediated_cytotoxicity) 3 0
=HYPERLINK("http://www.godatabase.org/cgi-bin/go.cgi?query=GO:0001919&auto_wild_cards=yes&view=query&action=query&search_constraint=terms"	GO:0001919_regulation_of_receptor_recycling) 3 0
=HYPERLINK("http://www.godatabase.org/cgi-bin/go.cgi?query=GO:0001945&auto_wild_cards=yes&view=query&action=query&search_constraint=terms"	GO:0001945_lymph_vessel_development) 3 0
=HYPERLINK("http://www.godatabase.org/cgi-bin/go.cgi?query=GO:0001946&auto_wild_cards=yes&view=query&action=query&search_constraint=terms"	GO:0001946_lymphangiogenesis) 3 0
=HYPERLINK("http://www.godatabase.org/cgi-bin/go.cgi?query=GO:0002002&auto_wild_cards=yes&view=query&action=query&search_constraint=terms"	GO:0002002_regulation_of_angiotensin_levels_in_blood) 3 0
=HYPERLINK("http://www.godatabase.org/cgi-bin/go.cgi?query=GO:0002029&auto_wild_cards=yes&view=query&action=query&search_constraint=terms"	GO:0002029_desensitization_of_G-protein_coupled_receptor_protein_signaling_pathway) 3 0
=HYPERLINK("http://www.godatabase.org/cgi-bin/go.cgi?query=GO:0002062&auto_wild_cards=yes&view=query&action=query&search_constraint=terms"	GO:0002062_chondrocyte_differentiation) 3 0
=HYPERLINK("http://www.godatabase.org/cgi-bin/go.cgi?query=GO:0002076&auto_wild_cards=yes&view=query&action=query&search_constraint=terms"	GO:0002076_osteoblast_development) 3 0
=HYPERLINK("http://www.godatabase.org/cgi-bin/go.cgi?query=GO:0002230&auto_wild_cards=yes&view=query&action=query&search_constraint=terms"	GO:0002230_positive_regulation_of_defense_response_to_virus_by_host) 3 0
=HYPERLINK("http://www.godatabase.org/cgi-bin/go.cgi?query=GO:0002244&auto_wild_cards=yes&view=query&action=query&search_constraint=terms"	GO:0002244_hemopoietic_progenitor_cell_differentiation) 3 0
=HYPERLINK("http://www.godatabase.org/cgi-bin/go.cgi?query=GO:0002246&auto_wild_cards=yes&view=query&action=query&search_constraint=terms"	GO:0002246_healing_during_inflammatory_response) 3 0
=HYPERLINK("http://www.godatabase.org/cgi-bin/go.cgi?query=GO:0002262&auto_wild_cards=yes&view=query&action=query&search_constraint=terms"	GO:0002262_myeloid_cell_homeostasis) 3 0
=HYPERLINK("http://www.godatabase.org/cgi-bin/go.cgi?query=GO:0002444&auto_wild_cards=yes&view=query&action=query&search_constraint=terms"	GO:0002444_myeloid_leukocyte_mediated_immunity) 3 0
=HYPERLINK("http://www.godatabase.org/cgi-bin/go.cgi?query=GO:0002446&auto_wild_cards=yes&view=query&action=query&search_constraint=terms"	GO:0002446_neutrophil_mediated_immunity) 3 0
=HYPERLINK("http://www.godatabase.org/cgi-bin/go.cgi?query=GO:0002792&auto_wild_cards=yes&view=query&action=query&search_constraint=terms"	GO:0002792_negative_regulation_of_peptide_secretion) 3 0
=HYPERLINK("http://www.godatabase.org/cgi-bin/go.cgi?query=GO:0002825&auto_wild_cards=yes&view=query&action=query&search_constraint=terms"	GO:0002825_regulation_of_T-helper_1_type_immune_response) 3 0
=HYPERLINK("http://www.godatabase.org/cgi-bin/go.cgi?query=GO:0002828&auto_wild_cards=yes&view=query&action=query&search_constraint=terms"	GO:0002828_regulation_of_T-helper_2_type_immune_response) 3 0
=HYPERLINK("http://www.godatabase.org/cgi-bin/go.cgi?query=GO:0002903&auto_wild_cards=yes&view=query&action=query&search_constraint=terms"	GO:0002903_negative_regulation_of_B_cell_apoptosis) 3 0
=HYPERLINK("http://www.godatabase.org/cgi-bin/go.cgi?query=GO:0002921&auto_wild_cards=yes&view=query&action=query&search_constraint=terms"	GO:0002921_negative_regulation_of_humoral_immune_response) 3 0
=HYPERLINK("http://www.godatabase.org/cgi-bin/go.cgi?query=GO:0003084&auto_wild_cards=yes&view=query&action=query&search_constraint=terms"	GO:0003084_positive_regulation_of_systemic_arterial_blood_pressure) 3 0
=HYPERLINK("http://www.godatabase.org/cgi-bin/go.cgi?query=GO:0005980&auto_wild_cards=yes&view=query&action=query&search_constraint=terms"	GO:0005980_glycogen_catabolic_process) 3 0
=HYPERLINK("http://www.godatabase.org/cgi-bin/go.cgi?query=GO:0005984&auto_wild_cards=yes&view=query&action=query&search_constraint=terms"	GO:0005984_disaccharide_metabolic_process) 3 0
=HYPERLINK("http://www.godatabase.org/cgi-bin/go.cgi?query=GO:0006002&auto_wild_cards=yes&view=query&action=query&search_constraint=terms"	GO:0006002_fructose_6-phosphate_metabolic_process) 3 0
=HYPERLINK("http://www.godatabase.org/cgi-bin/go.cgi?query=GO:0006003&auto_wild_cards=yes&view=query&action=query&search_constraint=terms"	GO:0006003_fructose_2_6-bisphosphate_metabolic_process) 3 0
=HYPERLINK("http://www.godatabase.org/cgi-bin/go.cgi?query=GO:0006043&auto_wild_cards=yes&view=query&action=query&search_constraint=terms"	GO:0006043_glucosamine_catabolic_process) 3 0
=HYPERLINK("http://www.godatabase.org/cgi-bin/go.cgi?query=GO:0006071&auto_wild_cards=yes&view=query&action=query&search_constraint=terms"	GO:0006071_glycerol_metabolic_process) 3 0
=HYPERLINK("http://www.godatabase.org/cgi-bin/go.cgi?query=GO:0006102&auto_wild_cards=yes&view=query&action=query&search_constraint=terms"	GO:0006102_isocitrate_metabolic_process) 3 0
=HYPERLINK("http://www.godatabase.org/cgi-bin/go.cgi?query=GO:0006104&auto_wild_cards=yes&view=query&action=query&search_constraint=terms"	GO:0006104_succinyl-CoA_metabolic_process) 3 0
=HYPERLINK("http://www.godatabase.org/cgi-bin/go.cgi?query=GO:0006108&auto_wild_cards=yes&view=query&action=query&search_constraint=terms"	GO:0006108_malate_metabolic_process) 3 0
=HYPERLINK("http://www.godatabase.org/cgi-bin/go.cgi?query=GO:0006123&auto_wild_cards=yes&view=query&action=query&search_constraint=terms"	GO:0006123_mitochondrial_electron_transport__cytochrome_c_to_oxygen) 3 0
=HYPERLINK("http://www.godatabase.org/cgi-bin/go.cgi?query=GO:0006152&auto_wild_cards=yes&view=query&action=query&search_constraint=terms"	GO:0006152_purine_nucleoside_catabolic_process) 3 0
=HYPERLINK("http://www.godatabase.org/cgi-bin/go.cgi?query=GO:0006167&auto_wild_cards=yes&view=query&action=query&search_constraint=terms"	GO:0006167_AMP_biosynthetic_process) 3 0
=HYPERLINK("http://www.godatabase.org/cgi-bin/go.cgi?query=GO:0006182&auto_wild_cards=yes&view=query&action=query&search_constraint=terms"	GO:0006182_cGMP_biosynthetic_process) 3 0
=HYPERLINK("http://www.godatabase.org/cgi-bin/go.cgi?query=GO:0006269&auto_wild_cards=yes&view=query&action=query&search_constraint=terms"	GO:0006269_DNA_replication__synthesis_of_RNA_primer) 3 0
=HYPERLINK("http://www.godatabase.org/cgi-bin/go.cgi?query=GO:0006273&auto_wild_cards=yes&view=query&action=query&search_constraint=terms"	GO:0006273_lagging_strand_elongation) 3 0
=HYPERLINK("http://www.godatabase.org/cgi-bin/go.cgi?query=GO:0006288&auto_wild_cards=yes&view=query&action=query&search_constraint=terms"	GO:0006288_base-excision_repair__DNA_ligation) 3 0
=HYPERLINK("http://www.godatabase.org/cgi-bin/go.cgi?query=GO:0006295&auto_wild_cards=yes&view=query&action=query&search_constraint=terms"	GO:0006295_nucleotide-excision_repair__DNA_incision__3'-to_lesion) 3 0
=HYPERLINK("http://www.godatabase.org/cgi-bin/go.cgi?query=GO:0006296&auto_wild_cards=yes&view=query&action=query&search_constraint=terms"	GO:0006296_nucleotide-excision_repair__DNA_incision__5'-to_lesion) 3 0
=HYPERLINK("http://www.godatabase.org/cgi-bin/go.cgi?query=GO:0006384&auto_wild_cards=yes&view=query&action=query&search_constraint=terms"	GO:0006384_transcription_initiation_from_RNA_polymerase_III_promoter) 3 0
=HYPERLINK("http://www.godatabase.org/cgi-bin/go.cgi?query=GO:0006388&auto_wild_cards=yes&view=query&action=query&search_constraint=terms"	GO:0006388_tRNA_splicing__via_endonucleolytic_cleavage_and_ligation) 3 0
=HYPERLINK("http://www.godatabase.org/cgi-bin/go.cgi?query=GO:0006467&auto_wild_cards=yes&view=query&action=query&search_constraint=terms"	GO:0006467_protein_thiol-disulfide_exchange) 3 0
=HYPERLINK("http://www.godatabase.org/cgi-bin/go.cgi?query=GO:0006546&auto_wild_cards=yes&view=query&action=query&search_constraint=terms"	GO:0006546_glycine_catabolic_process) 3 0
=HYPERLINK("http://www.godatabase.org/cgi-bin/go.cgi?query=GO:0006558&auto_wild_cards=yes&view=query&action=query&search_constraint=terms"	GO:0006558_L-phenylalanine_metabolic_process) 3 0
=HYPERLINK("http://www.godatabase.org/cgi-bin/go.cgi?query=GO:0006559&auto_wild_cards=yes&view=query&action=query&search_constraint=terms"	GO:0006559_L-phenylalanine_catabolic_process) 3 0
=HYPERLINK("http://www.godatabase.org/cgi-bin/go.cgi?query=GO:0006560&auto_wild_cards=yes&view=query&action=query&search_constraint=terms"	GO:0006560_proline_metabolic_process) 3 0
=HYPERLINK("http://www.godatabase.org/cgi-bin/go.cgi?query=GO:0006565&auto_wild_cards=yes&view=query&action=query&search_constraint=terms"	GO:0006565_L-serine_catabolic_process) 3 0
=HYPERLINK("http://www.godatabase.org/cgi-bin/go.cgi?query=GO:0006568&auto_wild_cards=yes&view=query&action=query&search_constraint=terms"	GO:0006568_tryptophan_metabolic_process) 3 0
=HYPERLINK("http://www.godatabase.org/cgi-bin/go.cgi?query=GO:0006573&auto_wild_cards=yes&view=query&action=query&search_constraint=terms"	GO:0006573_valine_metabolic_process) 3 0
=HYPERLINK("http://www.godatabase.org/cgi-bin/go.cgi?query=GO:0006590&auto_wild_cards=yes&view=query&action=query&search_constraint=terms"	GO:0006590_thyroid_hormone_generation) 3 0
=HYPERLINK("http://www.godatabase.org/cgi-bin/go.cgi?query=GO:0006596&auto_wild_cards=yes&view=query&action=query&search_constraint=terms"	GO:0006596_polyamine_biosynthetic_process) 3 0
=HYPERLINK("http://www.godatabase.org/cgi-bin/go.cgi?query=GO:0006621&auto_wild_cards=yes&view=query&action=query&search_constraint=terms"	GO:0006621_protein_retention_in_ER_lumen) 3 0
=HYPERLINK("http://www.godatabase.org/cgi-bin/go.cgi?query=GO:0006654&auto_wild_cards=yes&view=query&action=query&search_constraint=terms"	GO:0006654_phosphatidic_acid_biosynthetic_process) 3 0
=HYPERLINK("http://www.godatabase.org/cgi-bin/go.cgi?query=GO:0006658&auto_wild_cards=yes&view=query&action=query&search_constraint=terms"	GO:0006658_phosphatidylserine_metabolic_process) 3 0
=HYPERLINK("http://www.godatabase.org/cgi-bin/go.cgi?query=GO:0006663&auto_wild_cards=yes&view=query&action=query&search_constraint=terms"	GO:0006663_platelet_activating_factor_biosynthetic_process) 3 0
=HYPERLINK("http://www.godatabase.org/cgi-bin/go.cgi?query=GO:0006678&auto_wild_cards=yes&view=query&action=query&search_constraint=terms"	GO:0006678_glucosylceramide_metabolic_process) 3 0
=HYPERLINK("http://www.godatabase.org/cgi-bin/go.cgi?query=GO:0006686&auto_wild_cards=yes&view=query&action=query&search_constraint=terms"	GO:0006686_sphingomyelin_biosynthetic_process) 3 0
=HYPERLINK("http://www.godatabase.org/cgi-bin/go.cgi?query=GO:0006701&auto_wild_cards=yes&view=query&action=query&search_constraint=terms"	GO:0006701_progesterone_biosynthetic_process) 3 0
=HYPERLINK("http://www.godatabase.org/cgi-bin/go.cgi?query=GO:0006704&auto_wild_cards=yes&view=query&action=query&search_constraint=terms"	GO:0006704_glucocorticoid_biosynthetic_process) 3 0
=HYPERLINK("http://www.godatabase.org/cgi-bin/go.cgi?query=GO:0006705&auto_wild_cards=yes&view=query&action=query&search_constraint=terms"	GO:0006705_mineralocorticoid_biosynthetic_process) 3 0
=HYPERLINK("http://www.godatabase.org/cgi-bin/go.cgi?query=GO:0006729&auto_wild_cards=yes&view=query&action=query&search_constraint=terms"	GO:0006729_tetrahydrobiopterin_biosynthetic_process) 3 0
=HYPERLINK("http://www.godatabase.org/cgi-bin/go.cgi?query=GO:0006777&auto_wild_cards=yes&view=query&action=query&search_constraint=terms"	GO:0006777_Mo-molybdopterin_cofactor_biosynthetic_process) 3 0
=HYPERLINK("http://www.godatabase.org/cgi-bin/go.cgi?query=GO:0006787&auto_wild_cards=yes&view=query&action=query&search_constraint=terms"	GO:0006787_porphyrin_catabolic_process) 3 0
=HYPERLINK("http://www.godatabase.org/cgi-bin/go.cgi?query=GO:0006829&auto_wild_cards=yes&view=query&action=query&search_constraint=terms"	GO:0006829_zinc_ion_transport) 3 0
=HYPERLINK("http://www.godatabase.org/cgi-bin/go.cgi?query=GO:0006853&auto_wild_cards=yes&view=query&action=query&search_constraint=terms"	GO:0006853_carnitine_shuttle) 3 0
=HYPERLINK("http://www.godatabase.org/cgi-bin/go.cgi?query=GO:0006863&auto_wild_cards=yes&view=query&action=query&search_constraint=terms"	GO:0006863_purine_transport) 3 0
=HYPERLINK("http://www.godatabase.org/cgi-bin/go.cgi?query=GO:0006882&auto_wild_cards=yes&view=query&action=query&search_constraint=terms"	GO:0006882_cellular_zinc_ion_homeostasis) 3 0
=HYPERLINK("http://www.godatabase.org/cgi-bin/go.cgi?query=GO:0006910&auto_wild_cards=yes&view=query&action=query&search_constraint=terms"	GO:0006910_phagocytosis__recognition) 3 0
=HYPERLINK("http://www.godatabase.org/cgi-bin/go.cgi?query=GO:0006922&auto_wild_cards=yes&view=query&action=query&search_constraint=terms"	GO:0006922_cleavage_of_lamin) 3 0
=HYPERLINK("http://www.godatabase.org/cgi-bin/go.cgi?query=GO:0006923&auto_wild_cards=yes&view=query&action=query&search_constraint=terms"	GO:0006923_cleavage_of_cytoskeletal_proteins_during_apoptosis) 3 0
=HYPERLINK("http://www.godatabase.org/cgi-bin/go.cgi?query=GO:0006927&auto_wild_cards=yes&view=query&action=query&search_constraint=terms"	GO:0006927_transformed_cell_apoptosis) 3 0
=HYPERLINK("http://www.godatabase.org/cgi-bin/go.cgi?query=GO:0007007&auto_wild_cards=yes&view=query&action=query&search_constraint=terms"	GO:0007007_inner_mitochondrial_membrane_organization) 3 0
=HYPERLINK("http://www.godatabase.org/cgi-bin/go.cgi?query=GO:0007035&auto_wild_cards=yes&view=query&action=query&search_constraint=terms"	GO:0007035_vacuolar_acidification) 3 0
=HYPERLINK("http://www.godatabase.org/cgi-bin/go.cgi?query=GO:0007175&auto_wild_cards=yes&view=query&action=query&search_constraint=terms"	GO:0007175_negative_regulation_of_epidermal_growth_factor_receptor_activity) 3 0
=HYPERLINK("http://www.godatabase.org/cgi-bin/go.cgi?query=GO:0007181&auto_wild_cards=yes&view=query&action=query&search_constraint=terms"	GO:0007181_transforming_growth_factor_beta_receptor_complex_assembly) 3 0
=HYPERLINK("http://www.godatabase.org/cgi-bin/go.cgi?query=GO:0007199&auto_wild_cards=yes&view=query&action=query&search_constraint=terms"	GO:0007199_G-protein_signaling__coupled_to_cGMP_nucleotide_second_messenger) 3 0
=HYPERLINK("http://www.godatabase.org/cgi-bin/go.cgi?query=GO:0007207&auto_wild_cards=yes&view=query&action=query&search_constraint=terms"	GO:0007207_activation_of_phospholipase_C_activity_by_muscarinic_acetylcholine_receptor_signaling_pathway) 3 0
=HYPERLINK("http://www.godatabase.org/cgi-bin/go.cgi?query=GO:0007252&auto_wild_cards=yes&view=query&action=query&search_constraint=terms"	GO:0007252_I-kappaB_phosphorylation) 3 0
=HYPERLINK("http://www.godatabase.org/cgi-bin/go.cgi?query=GO:0007339&auto_wild_cards=yes&view=query&action=query&search_constraint=terms"	GO:0007339_binding_of_sperm_to_zona_pellucida) 3 0
=HYPERLINK("http://www.godatabase.org/cgi-bin/go.cgi?query=GO:0007352&auto_wild_cards=yes&view=query&action=query&search_constraint=terms"	GO:0007352_zygotic_determination_of_dorsal_ventral_axis) 3 0
=HYPERLINK("http://www.godatabase.org/cgi-bin/go.cgi?query=GO:0007439&auto_wild_cards=yes&view=query&action=query&search_constraint=terms"	GO:0007439_ectodermal_gut_development) 3 0
=HYPERLINK("http://www.godatabase.org/cgi-bin/go.cgi?query=GO:0007500&auto_wild_cards=yes&view=query&action=query&search_constraint=terms"	GO:0007500_mesodermal_cell_fate_determination) 3 0
=HYPERLINK("http://www.godatabase.org/cgi-bin/go.cgi?query=GO:0007512&auto_wild_cards=yes&view=query&action=query&search_constraint=terms"	GO:0007512_adult_heart_development) 3 0
=HYPERLINK("http://www.godatabase.org/cgi-bin/go.cgi?query=GO:0008053&auto_wild_cards=yes&view=query&action=query&search_constraint=terms"	GO:0008053_mitochondrial_fusion) 3 0
=HYPERLINK("http://www.godatabase.org/cgi-bin/go.cgi?query=GO:0008291&auto_wild_cards=yes&view=query&action=query&search_constraint=terms"	GO:0008291_acetylcholine_metabolic_process) 3 0
=HYPERLINK("http://www.godatabase.org/cgi-bin/go.cgi?query=GO:0008334&auto_wild_cards=yes&view=query&action=query&search_constraint=terms"	GO:0008334_histone_mRNA_metabolic_process) 3 0
=HYPERLINK("http://www.godatabase.org/cgi-bin/go.cgi?query=GO:0008617&auto_wild_cards=yes&view=query&action=query&search_constraint=terms"	GO:0008617_guanosine_metabolic_process) 3 0
=HYPERLINK("http://www.godatabase.org/cgi-bin/go.cgi?query=GO:0008628&auto_wild_cards=yes&view=query&action=query&search_constraint=terms"	GO:0008628_induction_of_apoptosis_by_hormones) 3 0
=HYPERLINK("http://www.godatabase.org/cgi-bin/go.cgi?query=GO:0008631&auto_wild_cards=yes&view=query&action=query&search_constraint=terms"	GO:0008631_induction_of_apoptosis_by_oxidative_stress) 3 0
=HYPERLINK("http://www.godatabase.org/cgi-bin/go.cgi?query=GO:0009070&auto_wild_cards=yes&view=query&action=query&search_constraint=terms"	GO:0009070_serine_family_amino_acid_biosynthetic_process) 3 0
=HYPERLINK("http://www.godatabase.org/cgi-bin/go.cgi?query=GO:0009125&auto_wild_cards=yes&view=query&action=query&search_constraint=terms"	GO:0009125_nucleoside_monophosphate_catabolic_process) 3 0
=HYPERLINK("http://www.godatabase.org/cgi-bin/go.cgi?query=GO:0009132&auto_wild_cards=yes&view=query&action=query&search_constraint=terms"	GO:0009132_nucleoside_diphosphate_metabolic_process) 3 0
=HYPERLINK("http://www.godatabase.org/cgi-bin/go.cgi?query=GO:0009155&auto_wild_cards=yes&view=query&action=query&search_constraint=terms"	GO:0009155_purine_deoxyribonucleotide_catabolic_process) 3 0
=HYPERLINK("http://www.godatabase.org/cgi-bin/go.cgi?query=GO:0009163&auto_wild_cards=yes&view=query&action=query&search_constraint=terms"	GO:0009163_nucleoside_biosynthetic_process) 3 0
=HYPERLINK("http://www.godatabase.org/cgi-bin/go.cgi?query=GO:0009185&auto_wild_cards=yes&view=query&action=query&search_constraint=terms"	GO:0009185_ribonucleoside_diphosphate_metabolic_process) 3 0
=HYPERLINK("http://www.godatabase.org/cgi-bin/go.cgi?query=GO:0009226&auto_wild_cards=yes&view=query&action=query&search_constraint=terms"	GO:0009226_nucleotide-sugar_biosynthetic_process) 3 0
=HYPERLINK("http://www.godatabase.org/cgi-bin/go.cgi?query=GO:0009301&auto_wild_cards=yes&view=query&action=query&search_constraint=terms"	GO:0009301_snRNA_transcription) 3 0
=HYPERLINK("http://www.godatabase.org/cgi-bin/go.cgi?query=GO:0009620&auto_wild_cards=yes&view=query&action=query&search_constraint=terms"	GO:0009620_response_to_fungus) 3 0
=HYPERLINK("http://www.godatabase.org/cgi-bin/go.cgi?query=GO:0009791&auto_wild_cards=yes&view=query&action=query&search_constraint=terms"	GO:0009791_post-embryonic_development) 3 0
=HYPERLINK("http://www.godatabase.org/cgi-bin/go.cgi?query=GO:0010002&auto_wild_cards=yes&view=query&action=query&search_constraint=terms"	GO:0010002_cardioblast_differentiation) 3 0
=HYPERLINK("http://www.godatabase.org/cgi-bin/go.cgi?query=GO:0010039&auto_wild_cards=yes&view=query&action=query&search_constraint=terms"	GO:0010039_response_to_iron_ion) 3 0
=HYPERLINK("http://www.godatabase.org/cgi-bin/go.cgi?query=GO:0010332&auto_wild_cards=yes&view=query&action=query&search_constraint=terms"	GO:0010332_response_to_gamma_radiation) 3 0
=HYPERLINK("http://www.godatabase.org/cgi-bin/go.cgi?query=GO:0010457&auto_wild_cards=yes&view=query&action=query&search_constraint=terms"	GO:0010457_centriole-centriole_cohesion) 3 0
=HYPERLINK("http://www.godatabase.org/cgi-bin/go.cgi?query=GO:0010560&auto_wild_cards=yes&view=query&action=query&search_constraint=terms"	GO:0010560_positive_regulation_of_glycoprotein_biosynthetic_process) 3 0
=HYPERLINK("http://www.godatabase.org/cgi-bin/go.cgi?query=GO:0010572&auto_wild_cards=yes&view=query&action=query&search_constraint=terms"	GO:0010572_positive_regulation_of_platelet_activation) 3 0
=HYPERLINK("http://www.godatabase.org/cgi-bin/go.cgi?query=GO:0010656&auto_wild_cards=yes&view=query&action=query&search_constraint=terms"	GO:0010656_negative_regulation_of_muscle_cell_apoptosis) 3 0
=HYPERLINK("http://www.godatabase.org/cgi-bin/go.cgi?query=GO:0010661&auto_wild_cards=yes&view=query&action=query&search_constraint=terms"	GO:0010661_positive_regulation_of_muscle_cell_apoptosis) 3 0
=HYPERLINK("http://www.godatabase.org/cgi-bin/go.cgi?query=GO:0010677&auto_wild_cards=yes&view=query&action=query&search_constraint=terms"	GO:0010677_negative_regulation_of_cellular_carbohydrate_metabolic_process) 3 0
=HYPERLINK("http://www.godatabase.org/cgi-bin/go.cgi?query=GO:0010713&auto_wild_cards=yes&view=query&action=query&search_constraint=terms"	GO:0010713_negative_regulation_of_collagen_metabolic_process) 3 0
=HYPERLINK("http://www.godatabase.org/cgi-bin/go.cgi?query=GO:0010800&auto_wild_cards=yes&view=query&action=query&search_constraint=terms"	GO:0010800_positive_regulation_of_peptidyl-threonine_phosphorylation) 3 0
=HYPERLINK("http://www.godatabase.org/cgi-bin/go.cgi?query=GO:0010824&auto_wild_cards=yes&view=query&action=query&search_constraint=terms"	GO:0010824_regulation_of_centrosome_duplication) 3 0
=HYPERLINK("http://www.godatabase.org/cgi-bin/go.cgi?query=GO:0010834&auto_wild_cards=yes&view=query&action=query&search_constraint=terms"	GO:0010834_telomere_maintenance_via_telomere_shortening) 3 0
=HYPERLINK("http://www.godatabase.org/cgi-bin/go.cgi?query=GO:0010847&auto_wild_cards=yes&view=query&action=query&search_constraint=terms"	GO:0010847_regulation_of_chromatin_assembly) 3 0
=HYPERLINK("http://www.godatabase.org/cgi-bin/go.cgi?query=GO:0010880&auto_wild_cards=yes&view=query&action=query&search_constraint=terms"	GO:0010880_regulation_of_release_of_sequestered_calcium_ion_into_cytosol_by_sarcoplasmic_reticulum) 3 0
=HYPERLINK("http://www.godatabase.org/cgi-bin/go.cgi?query=GO:0010890&auto_wild_cards=yes&view=query&action=query&search_constraint=terms"	GO:0010890_positive_regulation_of_sequestering_of_triglyceride) 3 0
=HYPERLINK("http://www.godatabase.org/cgi-bin/go.cgi?query=GO:0010894&auto_wild_cards=yes&view=query&action=query&search_constraint=terms"	GO:0010894_negative_regulation_of_steroid_biosynthetic_process) 3 0
=HYPERLINK("http://www.godatabase.org/cgi-bin/go.cgi?query=GO:0010903&auto_wild_cards=yes&view=query&action=query&search_constraint=terms"	GO:0010903_negative_regulation_of_very-low-density_lipoprotein_particle_remodeling) 3 0
=HYPERLINK("http://www.godatabase.org/cgi-bin/go.cgi?query=GO:0010922&auto_wild_cards=yes&view=query&action=query&search_constraint=terms"	GO:0010922_positive_regulation_of_phosphatase_activity) 3 0
=HYPERLINK("http://www.godatabase.org/cgi-bin/go.cgi?query=GO:0010939&auto_wild_cards=yes&view=query&action=query&search_constraint=terms"	GO:0010939_regulation_of_necrotic_cell_death) 3 0
=HYPERLINK("http://www.godatabase.org/cgi-bin/go.cgi?query=GO:0010940&auto_wild_cards=yes&view=query&action=query&search_constraint=terms"	GO:0010940_positive_regulation_of_necrotic_cell_death) 3 0
=HYPERLINK("http://www.godatabase.org/cgi-bin/go.cgi?query=GO:0010955&auto_wild_cards=yes&view=query&action=query&search_constraint=terms"	GO:0010955_negative_regulation_of_protein_maturation_by_peptide_bond_cleavage) 3 0
=HYPERLINK("http://www.godatabase.org/cgi-bin/go.cgi?query=GO:0010956&auto_wild_cards=yes&view=query&action=query&search_constraint=terms"	GO:0010956_negative_regulation_of_calcidiol_1-monooxygenase_activity) 3 0
=HYPERLINK("http://www.godatabase.org/cgi-bin/go.cgi?query=GO:0014805&auto_wild_cards=yes&view=query&action=query&search_constraint=terms"	GO:0014805_smooth_muscle_adaptation) 3 0
=HYPERLINK("http://www.godatabase.org/cgi-bin/go.cgi?query=GO:0014808&auto_wild_cards=yes&view=query&action=query&search_constraint=terms"	GO:0014808_release_of_sequestered_calcium_ion_into_cytosol_by_sarcoplasmic_reticulum) 3 0
=HYPERLINK("http://www.godatabase.org/cgi-bin/go.cgi?query=GO:0014912&auto_wild_cards=yes&view=query&action=query&search_constraint=terms"	GO:0014912_negative_regulation_of_smooth_muscle_cell_migration) 3 0
=HYPERLINK("http://www.godatabase.org/cgi-bin/go.cgi?query=GO:0015014&auto_wild_cards=yes&view=query&action=query&search_constraint=terms"	GO:0015014_heparan_sulfate_proteoglycan_biosynthetic_process__polysaccharide_chain_biosynthetic_process) 3 0
=HYPERLINK("http://www.godatabase.org/cgi-bin/go.cgi?query=GO:0015015&auto_wild_cards=yes&view=query&action=query&search_constraint=terms"	GO:0015015_heparan_sulfate_proteoglycan_biosynthetic_process__enzymatic_modification) 3 0
=HYPERLINK("http://www.godatabase.org/cgi-bin/go.cgi?query=GO:0015670&auto_wild_cards=yes&view=query&action=query&search_constraint=terms"	GO:0015670_carbon_dioxide_transport) 3 0
=HYPERLINK("http://www.godatabase.org/cgi-bin/go.cgi?query=GO:0015721&auto_wild_cards=yes&view=query&action=query&search_constraint=terms"	GO:0015721_bile_acid_and_bile_salt_transport) 3 0
=HYPERLINK("http://www.godatabase.org/cgi-bin/go.cgi?query=GO:0015802&auto_wild_cards=yes&view=query&action=query&search_constraint=terms"	GO:0015802_basic_amino_acid_transport) 3 0
=HYPERLINK("http://www.godatabase.org/cgi-bin/go.cgi?query=GO:0015811&auto_wild_cards=yes&view=query&action=query&search_constraint=terms"	GO:0015811_L-cystine_transport) 3 0
=HYPERLINK("http://www.godatabase.org/cgi-bin/go.cgi?query=GO:0015840&auto_wild_cards=yes&view=query&action=query&search_constraint=terms"	GO:0015840_urea_transport) 3 0
=HYPERLINK("http://www.godatabase.org/cgi-bin/go.cgi?query=GO:0015889&auto_wild_cards=yes&view=query&action=query&search_constraint=terms"	GO:0015889_cobalamin_transport) 3 0
=HYPERLINK("http://www.godatabase.org/cgi-bin/go.cgi?query=GO:0015917&auto_wild_cards=yes&view=query&action=query&search_constraint=terms"	GO:0015917_aminophospholipid_transport) 3 0
=HYPERLINK("http://www.godatabase.org/cgi-bin/go.cgi?query=GO:0016056&auto_wild_cards=yes&view=query&action=query&search_constraint=terms"	GO:0016056_rhodopsin_mediated_signaling_pathway) 3 0
=HYPERLINK("http://www.godatabase.org/cgi-bin/go.cgi?query=GO:0016081&auto_wild_cards=yes&view=query&action=query&search_constraint=terms"	GO:0016081_synaptic_vesicle_docking_during_exocytosis) 3 0
=HYPERLINK("http://www.godatabase.org/cgi-bin/go.cgi?query=GO:0016137&auto_wild_cards=yes&view=query&action=query&search_constraint=terms"	GO:0016137_glycoside_metabolic_process) 3 0
=HYPERLINK("http://www.godatabase.org/cgi-bin/go.cgi?query=GO:0016139&auto_wild_cards=yes&view=query&action=query&search_constraint=terms"	GO:0016139_glycoside_catabolic_process) 3 0
=HYPERLINK("http://www.godatabase.org/cgi-bin/go.cgi?query=GO:0016553&auto_wild_cards=yes&view=query&action=query&search_constraint=terms"	GO:0016553_base_conversion_or_substitution_editing) 3 0
=HYPERLINK("http://www.godatabase.org/cgi-bin/go.cgi?query=GO:0016572&auto_wild_cards=yes&view=query&action=query&search_constraint=terms"	GO:0016572_histone_phosphorylation) 3 0
=HYPERLINK("http://www.godatabase.org/cgi-bin/go.cgi?query=GO:0016576&auto_wild_cards=yes&view=query&action=query&search_constraint=terms"	GO:0016576_histone_dephosphorylation) 3 0
=HYPERLINK("http://www.godatabase.org/cgi-bin/go.cgi?query=GO:0016577&auto_wild_cards=yes&view=query&action=query&search_constraint=terms"	GO:0016577_histone_demethylation) 3 0
=HYPERLINK("http://www.godatabase.org/cgi-bin/go.cgi?query=GO:0016584&auto_wild_cards=yes&view=query&action=query&search_constraint=terms"	GO:0016584_nucleosome_positioning) 3 0
=HYPERLINK("http://www.godatabase.org/cgi-bin/go.cgi?query=GO:0018076&auto_wild_cards=yes&view=query&action=query&search_constraint=terms"	GO:0018076_N-terminal_peptidyl-lysine_acetylation) 3 0
=HYPERLINK("http://www.godatabase.org/cgi-bin/go.cgi?query=GO:0018094&auto_wild_cards=yes&view=query&action=query&search_constraint=terms"	GO:0018094_protein_polyglycylation) 3 0
=HYPERLINK("http://www.godatabase.org/cgi-bin/go.cgi?query=GO:0018103&auto_wild_cards=yes&view=query&action=query&search_constraint=terms"	GO:0018103_protein_amino_acid_C-linked_glycosylation) 3 0
=HYPERLINK("http://www.godatabase.org/cgi-bin/go.cgi?query=GO:0018211&auto_wild_cards=yes&view=query&action=query&search_constraint=terms"	GO:0018211_peptidyl-tryptophan_modification) 3 0
=HYPERLINK("http://www.godatabase.org/cgi-bin/go.cgi?query=GO:0018242&auto_wild_cards=yes&view=query&action=query&search_constraint=terms"	GO:0018242_protein_amino_acid_O-linked_glycosylation_via_serine) 3 0
=HYPERLINK("http://www.godatabase.org/cgi-bin/go.cgi?query=GO:0018243&auto_wild_cards=yes&view=query&action=query&search_constraint=terms"	GO:0018243_protein_amino_acid_O-linked_glycosylation_via_threonine) 3 0
=HYPERLINK("http://www.godatabase.org/cgi-bin/go.cgi?query=GO:0018317&auto_wild_cards=yes&view=query&action=query&search_constraint=terms"	GO:0018317_protein_amino_acid_C-linked_glycosylation_via_tryptophan) 3 0
=HYPERLINK("http://www.godatabase.org/cgi-bin/go.cgi?query=GO:0018343&auto_wild_cards=yes&view=query&action=query&search_constraint=terms"	GO:0018343_protein_farnesylation) 3 0
=HYPERLINK("http://www.godatabase.org/cgi-bin/go.cgi?query=GO:0018344&auto_wild_cards=yes&view=query&action=query&search_constraint=terms"	GO:0018344_protein_geranylgeranylation) 3 0
=HYPERLINK("http://www.godatabase.org/cgi-bin/go.cgi?query=GO:0018348&auto_wild_cards=yes&view=query&action=query&search_constraint=terms"	GO:0018348_protein_amino_acid_geranylgeranylation) 3 0
=HYPERLINK("http://www.godatabase.org/cgi-bin/go.cgi?query=GO:0018394&auto_wild_cards=yes&view=query&action=query&search_constraint=terms"	GO:0018394_peptidyl-lysine_acetylation) 3 0
=HYPERLINK("http://www.godatabase.org/cgi-bin/go.cgi?query=GO:0018406&auto_wild_cards=yes&view=query&action=query&search_constraint=terms"	GO:0018406_protein_amino_acid_C-linked_glycosylation_via_2'-alpha-mannosyl-L-tryptophan) 3 0
=HYPERLINK("http://www.godatabase.org/cgi-bin/go.cgi?query=GO:0019063&auto_wild_cards=yes&view=query&action=query&search_constraint=terms"	GO:0019063_virion_penetration_into_host_cell) 3 0
=HYPERLINK("http://www.godatabase.org/cgi-bin/go.cgi?query=GO:0019067&auto_wild_cards=yes&view=query&action=query&search_constraint=terms"	GO:0019067_viral_assembly__maturation__egress__and_release) 3 0
=HYPERLINK("http://www.godatabase.org/cgi-bin/go.cgi?query=GO:0019276&auto_wild_cards=yes&view=query&action=query&search_constraint=terms"	GO:0019276_UDP-N-acetylgalactosamine_metabolic_process) 3 0
=HYPERLINK("http://www.godatabase.org/cgi-bin/go.cgi?query=GO:0019377&auto_wild_cards=yes&view=query&action=query&search_constraint=terms"	GO:0019377_glycolipid_catabolic_process) 3 0
=HYPERLINK("http://www.godatabase.org/cgi-bin/go.cgi?query=GO:0019627&auto_wild_cards=yes&view=query&action=query&search_constraint=terms"	GO:0019627_urea_metabolic_process) 3 0
=HYPERLINK("http://www.godatabase.org/cgi-bin/go.cgi?query=GO:0019720&auto_wild_cards=yes&view=query&action=query&search_constraint=terms"	GO:0019720_Mo-molybdopterin_cofactor_metabolic_process) 3 0
=HYPERLINK("http://www.godatabase.org/cgi-bin/go.cgi?query=GO:0019794&auto_wild_cards=yes&view=query&action=query&search_constraint=terms"	GO:0019794_nonprotein_amino_acid_metabolic_process) 3 0
=HYPERLINK("http://www.godatabase.org/cgi-bin/go.cgi?query=GO:0019859&auto_wild_cards=yes&view=query&action=query&search_constraint=terms"	GO:0019859_thymine_metabolic_process) 3 0
=HYPERLINK("http://www.godatabase.org/cgi-bin/go.cgi?query=GO:0021516&auto_wild_cards=yes&view=query&action=query&search_constraint=terms"	GO:0021516_dorsal_spinal_cord_development) 3 0
=HYPERLINK("http://www.godatabase.org/cgi-bin/go.cgi?query=GO:0021543&auto_wild_cards=yes&view=query&action=query&search_constraint=terms"	GO:0021543_pallium_development) 3 0
=HYPERLINK("http://www.godatabase.org/cgi-bin/go.cgi?query=GO:0021575&auto_wild_cards=yes&view=query&action=query&search_constraint=terms"	GO:0021575_hindbrain_morphogenesis) 3 0
=HYPERLINK("http://www.godatabase.org/cgi-bin/go.cgi?query=GO:0021885&auto_wild_cards=yes&view=query&action=query&search_constraint=terms"	GO:0021885_forebrain_cell_migration) 3 0
=HYPERLINK("http://www.godatabase.org/cgi-bin/go.cgi?query=GO:0021952&auto_wild_cards=yes&view=query&action=query&search_constraint=terms"	GO:0021952_central_nervous_system_projection_neuron_axonogenesis) 3 0
=HYPERLINK("http://www.godatabase.org/cgi-bin/go.cgi?query=GO:0021955&auto_wild_cards=yes&view=query&action=query&search_constraint=terms"	GO:0021955_central_nervous_system_neuron_axonogenesis) 3 0
=HYPERLINK("http://www.godatabase.org/cgi-bin/go.cgi?query=GO:0021983&auto_wild_cards=yes&view=query&action=query&search_constraint=terms"	GO:0021983_pituitary_gland_development) 3 0
=HYPERLINK("http://www.godatabase.org/cgi-bin/go.cgi?query=GO:0021987&auto_wild_cards=yes&view=query&action=query&search_constraint=terms"	GO:0021987_cerebral_cortex_development) 3 0
=HYPERLINK("http://www.godatabase.org/cgi-bin/go.cgi?query=GO:0022029&auto_wild_cards=yes&view=query&action=query&search_constraint=terms"	GO:0022029_telencephalon_cell_migration) 3 0
=HYPERLINK("http://www.godatabase.org/cgi-bin/go.cgi?query=GO:0022401&auto_wild_cards=yes&view=query&action=query&search_constraint=terms"	GO:0022401_adaptation_of_signaling_pathway) 3 0
=HYPERLINK("http://www.godatabase.org/cgi-bin/go.cgi?query=GO:0022601&auto_wild_cards=yes&view=query&action=query&search_constraint=terms"	GO:0022601_menstrual_cycle_phase) 3 0
=HYPERLINK("http://www.godatabase.org/cgi-bin/go.cgi?query=GO:0022617&auto_wild_cards=yes&view=query&action=query&search_constraint=terms"	GO:0022617_extracellular_matrix_disassembly) 3 0
=HYPERLINK("http://www.godatabase.org/cgi-bin/go.cgi?query=GO:0030091&auto_wild_cards=yes&view=query&action=query&search_constraint=terms"	GO:0030091_protein_repair) 3 0
=HYPERLINK("http://www.godatabase.org/cgi-bin/go.cgi?query=GO:0030157&auto_wild_cards=yes&view=query&action=query&search_constraint=terms"	GO:0030157_pancreatic_juice_secretion) 3 0
=HYPERLINK("http://www.godatabase.org/cgi-bin/go.cgi?query=GO:0030241&auto_wild_cards=yes&view=query&action=query&search_constraint=terms"	GO:0030241_muscle_thick_filament_assembly) 3 0
=HYPERLINK("http://www.godatabase.org/cgi-bin/go.cgi?query=GO:0030263&auto_wild_cards=yes&view=query&action=query&search_constraint=terms"	GO:0030263_apoptotic_chromosome_condensation) 3 0
=HYPERLINK("http://www.godatabase.org/cgi-bin/go.cgi?query=GO:0030277&auto_wild_cards=yes&view=query&action=query&search_constraint=terms"	GO:0030277_maintenance_of_gastrointestinal_epithelium) 3 0
=HYPERLINK("http://www.godatabase.org/cgi-bin/go.cgi?query=GO:0030309&auto_wild_cards=yes&view=query&action=query&search_constraint=terms"	GO:0030309_poly-N-acetyllactosamine_metabolic_process) 3 0
=HYPERLINK("http://www.godatabase.org/cgi-bin/go.cgi?query=GO:0030325&auto_wild_cards=yes&view=query&action=query&search_constraint=terms"	GO:0030325_adrenal_gland_development) 3 0
=HYPERLINK("http://www.godatabase.org/cgi-bin/go.cgi?query=GO:0030388&auto_wild_cards=yes&view=query&action=query&search_constraint=terms"	GO:0030388_fructose_1_6-bisphosphate_metabolic_process) 3 0
=HYPERLINK("http://www.godatabase.org/cgi-bin/go.cgi?query=GO:0030422&auto_wild_cards=yes&view=query&action=query&search_constraint=terms"	GO:0030422_RNA_interference__production_of_siRNA) 3 0
=HYPERLINK("http://www.godatabase.org/cgi-bin/go.cgi?query=GO:0030423&auto_wild_cards=yes&view=query&action=query&search_constraint=terms"	GO:0030423_RNA_interference__targeting_of_mRNA_for_destruction) 3 0
=HYPERLINK("http://www.godatabase.org/cgi-bin/go.cgi?query=GO:0030449&auto_wild_cards=yes&view=query&action=query&search_constraint=terms"	GO:0030449_regulation_of_complement_activation) 3 0
=HYPERLINK("http://www.godatabase.org/cgi-bin/go.cgi?query=GO:0030502&auto_wild_cards=yes&view=query&action=query&search_constraint=terms"	GO:0030502_negative_regulation_of_bone_mineralization) 3 0
=HYPERLINK("http://www.godatabase.org/cgi-bin/go.cgi?query=GO:0030643&auto_wild_cards=yes&view=query&action=query&search_constraint=terms"	GO:0030643_cellular_phosphate_ion_homeostasis) 3 0
=HYPERLINK("http://www.godatabase.org/cgi-bin/go.cgi?query=GO:0030656&auto_wild_cards=yes&view=query&action=query&search_constraint=terms"	GO:0030656_regulation_of_vitamin_metabolic_process) 3 0
=HYPERLINK("http://www.godatabase.org/cgi-bin/go.cgi?query=GO:0030800&auto_wild_cards=yes&view=query&action=query&search_constraint=terms"	GO:0030800_negative_regulation_of_cyclic_nucleotide_metabolic_process) 3 0
=HYPERLINK("http://www.godatabase.org/cgi-bin/go.cgi?query=GO:0030803&auto_wild_cards=yes&view=query&action=query&search_constraint=terms"	GO:0030803_negative_regulation_of_cyclic_nucleotide_biosynthetic_process) 3 0
=HYPERLINK("http://www.godatabase.org/cgi-bin/go.cgi?query=GO:0030809&auto_wild_cards=yes&view=query&action=query&search_constraint=terms"	GO:0030809_negative_regulation_of_nucleotide_biosynthetic_process) 3 0
=HYPERLINK("http://www.godatabase.org/cgi-bin/go.cgi?query=GO:0030823&auto_wild_cards=yes&view=query&action=query&search_constraint=terms"	GO:0030823_regulation_of_cGMP_metabolic_process) 3 0
=HYPERLINK("http://www.godatabase.org/cgi-bin/go.cgi?query=GO:0030826&auto_wild_cards=yes&view=query&action=query&search_constraint=terms"	GO:0030826_regulation_of_cGMP_biosynthetic_process) 3 0
=HYPERLINK("http://www.godatabase.org/cgi-bin/go.cgi?query=GO:0030850&auto_wild_cards=yes&view=query&action=query&search_constraint=terms"	GO:0030850_prostate_gland_development) 3 0
=HYPERLINK("http://www.godatabase.org/cgi-bin/go.cgi?query=GO:0030852&auto_wild_cards=yes&view=query&action=query&search_constraint=terms"	GO:0030852_regulation_of_granulocyte_differentiation) 3 0
=HYPERLINK("http://www.godatabase.org/cgi-bin/go.cgi?query=GO:0030853&auto_wild_cards=yes&view=query&action=query&search_constraint=terms"	GO:0030853_negative_regulation_of_granulocyte_differentiation) 3 0
=HYPERLINK("http://www.godatabase.org/cgi-bin/go.cgi?query=GO:0030947&auto_wild_cards=yes&view=query&action=query&search_constraint=terms"	GO:0030947_regulation_of_vascular_endothelial_growth_factor_receptor_signaling_pathway) 3 0
=HYPERLINK("http://www.godatabase.org/cgi-bin/go.cgi?query=GO:0031033&auto_wild_cards=yes&view=query&action=query&search_constraint=terms"	GO:0031033_myosin_filament_assembly_or_disassembly) 3 0
=HYPERLINK("http://www.godatabase.org/cgi-bin/go.cgi?query=GO:0031034&auto_wild_cards=yes&view=query&action=query&search_constraint=terms"	GO:0031034_myosin_filament_assembly) 3 0
=HYPERLINK("http://www.godatabase.org/cgi-bin/go.cgi?query=GO:0031054&auto_wild_cards=yes&view=query&action=query&search_constraint=terms"	GO:0031054_pre-microRNA_processing) 3 0
=HYPERLINK("http://www.godatabase.org/cgi-bin/go.cgi?query=GO:0031055&auto_wild_cards=yes&view=query&action=query&search_constraint=terms"	GO:0031055_chromatin_remodeling_at_centromere) 3 0
=HYPERLINK("http://www.godatabase.org/cgi-bin/go.cgi?query=GO:0031060&auto_wild_cards=yes&view=query&action=query&search_constraint=terms"	GO:0031060_regulation_of_histone_methylation) 3 0
=HYPERLINK("http://www.godatabase.org/cgi-bin/go.cgi?query=GO:0031102&auto_wild_cards=yes&view=query&action=query&search_constraint=terms"	GO:0031102_neuron_projection_regeneration) 3 0
=HYPERLINK("http://www.godatabase.org/cgi-bin/go.cgi?query=GO:0031103&auto_wild_cards=yes&view=query&action=query&search_constraint=terms"	GO:0031103_axon_regeneration) 3 0
=HYPERLINK("http://www.godatabase.org/cgi-bin/go.cgi?query=GO:0031445&auto_wild_cards=yes&view=query&action=query&search_constraint=terms"	GO:0031445_regulation_of_heterochromatin_formation) 3 0
=HYPERLINK("http://www.godatabase.org/cgi-bin/go.cgi?query=GO:0031579&auto_wild_cards=yes&view=query&action=query&search_constraint=terms"	GO:0031579_membrane_raft_organization) 3 0
=HYPERLINK("http://www.godatabase.org/cgi-bin/go.cgi?query=GO:0031648&auto_wild_cards=yes&view=query&action=query&search_constraint=terms"	GO:0031648_protein_destabilization) 3 0
=HYPERLINK("http://www.godatabase.org/cgi-bin/go.cgi?query=GO:0031657&auto_wild_cards=yes&view=query&action=query&search_constraint=terms"	GO:0031657_regulation_of_cyclin-dependent_protein_kinase_activity_during_G1_S) 3 0
=HYPERLINK("http://www.godatabase.org/cgi-bin/go.cgi?query=GO:0031659&auto_wild_cards=yes&view=query&action=query&search_constraint=terms"	GO:0031659_positive_regulation_of_cyclin-dependent_protein_kinase_activity_during_G1_S) 3 0
=HYPERLINK("http://www.godatabase.org/cgi-bin/go.cgi?query=GO:0031935&auto_wild_cards=yes&view=query&action=query&search_constraint=terms"	GO:0031935_regulation_of_chromatin_silencing) 3 0
=HYPERLINK("http://www.godatabase.org/cgi-bin/go.cgi?query=GO:0031953&auto_wild_cards=yes&view=query&action=query&search_constraint=terms"	GO:0031953_negative_regulation_of_protein_amino_acid_autophosphorylation) 3 0
=HYPERLINK("http://www.godatabase.org/cgi-bin/go.cgi?query=GO:0032007&auto_wild_cards=yes&view=query&action=query&search_constraint=terms"	GO:0032007_negative_regulation_of_TOR_signaling_pathway) 3 0
=HYPERLINK("http://www.godatabase.org/cgi-bin/go.cgi?query=GO:0032042&auto_wild_cards=yes&view=query&action=query&search_constraint=terms"	GO:0032042_mitochondrial_DNA_metabolic_process) 3 0
=HYPERLINK("http://www.godatabase.org/cgi-bin/go.cgi?query=GO:0032097&auto_wild_cards=yes&view=query&action=query&search_constraint=terms"	GO:0032097_positive_regulation_of_response_to_food) 3 0
=HYPERLINK("http://www.godatabase.org/cgi-bin/go.cgi?query=GO:0032100&auto_wild_cards=yes&view=query&action=query&search_constraint=terms"	GO:0032100_positive_regulation_of_appetite) 3 0
=HYPERLINK("http://www.godatabase.org/cgi-bin/go.cgi?query=GO:0032105&auto_wild_cards=yes&view=query&action=query&search_constraint=terms"	GO:0032105_negative_regulation_of_response_to_extracellular_stimulus) 3 0
=HYPERLINK("http://www.godatabase.org/cgi-bin/go.cgi?query=GO:0032108&auto_wild_cards=yes&view=query&action=query&search_constraint=terms"	GO:0032108_negative_regulation_of_response_to_nutrient_levels) 3 0
=HYPERLINK("http://www.godatabase.org/cgi-bin/go.cgi?query=GO:0032203&auto_wild_cards=yes&view=query&action=query&search_constraint=terms"	GO:0032203_telomere_formation_via_telomerase) 3 0
=HYPERLINK("http://www.godatabase.org/cgi-bin/go.cgi?query=GO:0032206&auto_wild_cards=yes&view=query&action=query&search_constraint=terms"	GO:0032206_positive_regulation_of_telomere_maintenance) 3 0
=HYPERLINK("http://www.godatabase.org/cgi-bin/go.cgi?query=GO:0032232&auto_wild_cards=yes&view=query&action=query&search_constraint=terms"	GO:0032232_negative_regulation_of_actin_filament_bundle_formation) 3 0
=HYPERLINK("http://www.godatabase.org/cgi-bin/go.cgi?query=GO:0032234&auto_wild_cards=yes&view=query&action=query&search_constraint=terms"	GO:0032234_regulation_of_calcium_ion_transport_via_store-operated_calcium_channel_activity) 3 0
=HYPERLINK("http://www.godatabase.org/cgi-bin/go.cgi?query=GO:0032278&auto_wild_cards=yes&view=query&action=query&search_constraint=terms"	GO:0032278_positive_regulation_of_gonadotropin_secretion) 3 0
=HYPERLINK("http://www.godatabase.org/cgi-bin/go.cgi?query=GO:0032324&auto_wild_cards=yes&view=query&action=query&search_constraint=terms"	GO:0032324_molybdopterin_cofactor_biosynthetic_process) 3 0
=HYPERLINK("http://www.godatabase.org/cgi-bin/go.cgi?query=GO:0032342&auto_wild_cards=yes&view=query&action=query&search_constraint=terms"	GO:0032342_aldosterone_biosynthetic_process) 3 0
=HYPERLINK("http://www.godatabase.org/cgi-bin/go.cgi?query=GO:0032352&auto_wild_cards=yes&view=query&action=query&search_constraint=terms"	GO:0032352_positive_regulation_of_hormone_metabolic_process) 3 0
=HYPERLINK("http://www.godatabase.org/cgi-bin/go.cgi?query=GO:0032415&auto_wild_cards=yes&view=query&action=query&search_constraint=terms"	GO:0032415_regulation_of_sodium:hydrogen_antiporter_activity) 3 0
=HYPERLINK("http://www.godatabase.org/cgi-bin/go.cgi?query=GO:0032469&auto_wild_cards=yes&view=query&action=query&search_constraint=terms"	GO:0032469_endoplasmic_reticulum_calcium_ion_homeostasis) 3 0
=HYPERLINK("http://www.godatabase.org/cgi-bin/go.cgi?query=GO:0032494&auto_wild_cards=yes&view=query&action=query&search_constraint=terms"	GO:0032494_response_to_peptidoglycan) 3 0
=HYPERLINK("http://www.godatabase.org/cgi-bin/go.cgi?query=GO:0032497&auto_wild_cards=yes&view=query&action=query&search_constraint=terms"	GO:0032497_detection_of_lipopolysaccharide) 3 0
=HYPERLINK("http://www.godatabase.org/cgi-bin/go.cgi?query=GO:0032509&auto_wild_cards=yes&view=query&action=query&search_constraint=terms"	GO:0032509_endosome_transport_via_multivesicular_body_sorting_pathway) 3 0
=HYPERLINK("http://www.godatabase.org/cgi-bin/go.cgi?query=GO:0032515&auto_wild_cards=yes&view=query&action=query&search_constraint=terms"	GO:0032515_negative_regulation_of_phosphoprotein_phosphatase_activity) 3 0
=HYPERLINK("http://www.godatabase.org/cgi-bin/go.cgi?query=GO:0032568&auto_wild_cards=yes&view=query&action=query&search_constraint=terms"	GO:0032568_general_transcription_from_RNA_polymerase_II_promoter) 3 0
=HYPERLINK("http://www.godatabase.org/cgi-bin/go.cgi?query=GO:0032604&auto_wild_cards=yes&view=query&action=query&search_constraint=terms"	GO:0032604_granulocyte_macrophage_colony-stimulating_factor_production) 3 0
=HYPERLINK("http://www.godatabase.org/cgi-bin/go.cgi?query=GO:0032616&auto_wild_cards=yes&view=query&action=query&search_constraint=terms"	GO:0032616_interleukin-13_production) 3 0
=HYPERLINK("http://www.godatabase.org/cgi-bin/go.cgi?query=GO:0032641&auto_wild_cards=yes&view=query&action=query&search_constraint=terms"	GO:0032641_lymphotoxin_A_production) 3 0
=HYPERLINK("http://www.godatabase.org/cgi-bin/go.cgi?query=GO:0032651&auto_wild_cards=yes&view=query&action=query&search_constraint=terms"	GO:0032651_regulation_of_interleukin-1_beta_production) 3 0
=HYPERLINK("http://www.godatabase.org/cgi-bin/go.cgi?query=GO:0032695&auto_wild_cards=yes&view=query&action=query&search_constraint=terms"	GO:0032695_negative_regulation_of_interleukin-12_production) 3 0
=HYPERLINK("http://www.godatabase.org/cgi-bin/go.cgi?query=GO:0032717&auto_wild_cards=yes&view=query&action=query&search_constraint=terms"	GO:0032717_negative_regulation_of_interleukin-8_production) 3 0
=HYPERLINK("http://www.godatabase.org/cgi-bin/go.cgi?query=GO:0032729&auto_wild_cards=yes&view=query&action=query&search_constraint=terms"	GO:0032729_positive_regulation_of_interferon-gamma_production) 3 0
=HYPERLINK("http://www.godatabase.org/cgi-bin/go.cgi?query=GO:0032735&auto_wild_cards=yes&view=query&action=query&search_constraint=terms"	GO:0032735_positive_regulation_of_interleukin-12_production) 3 0
=HYPERLINK("http://www.godatabase.org/cgi-bin/go.cgi?query=GO:0032757&auto_wild_cards=yes&view=query&action=query&search_constraint=terms"	GO:0032757_positive_regulation_of_interleukin-8_production) 3 0
=HYPERLINK("http://www.godatabase.org/cgi-bin/go.cgi?query=GO:0032760&auto_wild_cards=yes&view=query&action=query&search_constraint=terms"	GO:0032760_positive_regulation_of_tumor_necrosis_factor_production) 3 0
=HYPERLINK("http://www.godatabase.org/cgi-bin/go.cgi?query=GO:0032855&auto_wild_cards=yes&view=query&action=query&search_constraint=terms"	GO:0032855_positive_regulation_of_Rac_GTPase_activity) 3 0
=HYPERLINK("http://www.godatabase.org/cgi-bin/go.cgi?query=GO:0032872&auto_wild_cards=yes&view=query&action=query&search_constraint=terms"	GO:0032872_regulation_of_stress-activated_MAPK_cascade) 3 0
=HYPERLINK("http://www.godatabase.org/cgi-bin/go.cgi?query=GO:0032874&auto_wild_cards=yes&view=query&action=query&search_constraint=terms"	GO:0032874_positive_regulation_of_stress-activated_MAPK_cascade) 3 0
=HYPERLINK("http://www.godatabase.org/cgi-bin/go.cgi?query=GO:0032905&auto_wild_cards=yes&view=query&action=query&search_constraint=terms"	GO:0032905_transforming_growth_factor-beta1_production) 3 0
=HYPERLINK("http://www.godatabase.org/cgi-bin/go.cgi?query=GO:0032908&auto_wild_cards=yes&view=query&action=query&search_constraint=terms"	GO:0032908_regulation_of_transforming_growth_factor-beta1_production) 3 0
=HYPERLINK("http://www.godatabase.org/cgi-bin/go.cgi?query=GO:0032922&auto_wild_cards=yes&view=query&action=query&search_constraint=terms"	GO:0032922_circadian_regulation_of_gene_expression) 3 0
=HYPERLINK("http://www.godatabase.org/cgi-bin/go.cgi?query=GO:0032927&auto_wild_cards=yes&view=query&action=query&search_constraint=terms"	GO:0032927_positive_regulation_of_activin_receptor_signaling_pathway) 3 0
=HYPERLINK("http://www.godatabase.org/cgi-bin/go.cgi?query=GO:0033015&auto_wild_cards=yes&view=query&action=query&search_constraint=terms"	GO:0033015_tetrapyrrole_catabolic_process) 3 0
=HYPERLINK("http://www.godatabase.org/cgi-bin/go.cgi?query=GO:0033081&auto_wild_cards=yes&view=query&action=query&search_constraint=terms"	GO:0033081_regulation_of_T_cell_differentiation_in_the_thymus) 3 0
=HYPERLINK("http://www.godatabase.org/cgi-bin/go.cgi?query=GO:0033143&auto_wild_cards=yes&view=query&action=query&search_constraint=terms"	GO:0033143_regulation_of_steroid_hormone_receptor_signaling_pathway) 3 0
=HYPERLINK("http://www.godatabase.org/cgi-bin/go.cgi?query=GO:0033151&auto_wild_cards=yes&view=query&action=query&search_constraint=terms"	GO:0033151_V(D)J_recombination) 3 0
=HYPERLINK("http://www.godatabase.org/cgi-bin/go.cgi?query=GO:0033198&auto_wild_cards=yes&view=query&action=query&search_constraint=terms"	GO:0033198_response_to_ATP) 3 0
=HYPERLINK("http://www.godatabase.org/cgi-bin/go.cgi?query=GO:0033555&auto_wild_cards=yes&view=query&action=query&search_constraint=terms"	GO:0033555_multicellular_organismal_response_to_stress) 3 0
=HYPERLINK("http://www.godatabase.org/cgi-bin/go.cgi?query=GO:0033865&auto_wild_cards=yes&view=query&action=query&search_constraint=terms"	GO:0033865_nucleoside_bisphosphate_metabolic_process) 3 0
=HYPERLINK("http://www.godatabase.org/cgi-bin/go.cgi?query=GO:0034067&auto_wild_cards=yes&view=query&action=query&search_constraint=terms"	GO:0034067_protein_localization_in_Golgi_apparatus) 3 0
=HYPERLINK("http://www.godatabase.org/cgi-bin/go.cgi?query=GO:0034086&auto_wild_cards=yes&view=query&action=query&search_constraint=terms"	GO:0034086_maintenance_of_sister_chromatid_cohesion) 3 0
=HYPERLINK("http://www.godatabase.org/cgi-bin/go.cgi?query=GO:0034088&auto_wild_cards=yes&view=query&action=query&search_constraint=terms"	GO:0034088_maintenance_of_mitotic_sister_chromatid_cohesion) 3 0
=HYPERLINK("http://www.godatabase.org/cgi-bin/go.cgi?query=GO:0034393&auto_wild_cards=yes&view=query&action=query&search_constraint=terms"	GO:0034393_positive_regulation_of_smooth_muscle_cell_apoptosis) 3 0
=HYPERLINK("http://www.godatabase.org/cgi-bin/go.cgi?query=GO:0034442&auto_wild_cards=yes&view=query&action=query&search_constraint=terms"	GO:0034442_regulation_of_lipoprotein_oxidation) 3 0
=HYPERLINK("http://www.godatabase.org/cgi-bin/go.cgi?query=GO:0034443&auto_wild_cards=yes&view=query&action=query&search_constraint=terms"	GO:0034443_negative_regulation_of_lipoprotein_oxidation) 3 0
=HYPERLINK("http://www.godatabase.org/cgi-bin/go.cgi?query=GO:0034453&auto_wild_cards=yes&view=query&action=query&search_constraint=terms"	GO:0034453_microtubule_anchoring) 3 0
=HYPERLINK("http://www.godatabase.org/cgi-bin/go.cgi?query=GO:0034505&auto_wild_cards=yes&view=query&action=query&search_constraint=terms"	GO:0034505_tooth_mineralization) 3 0
=HYPERLINK("http://www.godatabase.org/cgi-bin/go.cgi?query=GO:0034629&auto_wild_cards=yes&view=query&action=query&search_constraint=terms"	GO:0034629_cellular_protein_complex_localization) 3 0
=HYPERLINK("http://www.godatabase.org/cgi-bin/go.cgi?query=GO:0034653&auto_wild_cards=yes&view=query&action=query&search_constraint=terms"	GO:0034653_retinoic_acid_catabolic_process) 3 0
=HYPERLINK("http://www.godatabase.org/cgi-bin/go.cgi?query=GO:0034661&auto_wild_cards=yes&view=query&action=query&search_constraint=terms"	GO:0034661_ncRNA_catabolic_process) 3 0
=HYPERLINK("http://www.godatabase.org/cgi-bin/go.cgi?query=GO:0034776&auto_wild_cards=yes&view=query&action=query&search_constraint=terms"	GO:0034776_response_to_histamine) 3 0
=HYPERLINK("http://www.godatabase.org/cgi-bin/go.cgi?query=GO:0035019&auto_wild_cards=yes&view=query&action=query&search_constraint=terms"	GO:0035019_somatic_stem_cell_maintenance) 3 0
=HYPERLINK("http://www.godatabase.org/cgi-bin/go.cgi?query=GO:0035020&auto_wild_cards=yes&view=query&action=query&search_constraint=terms"	GO:0035020_regulation_of_Rac_protein_signal_transduction) 3 0
=HYPERLINK("http://www.godatabase.org/cgi-bin/go.cgi?query=GO:0035024&auto_wild_cards=yes&view=query&action=query&search_constraint=terms"	GO:0035024_negative_regulation_of_Rho_protein_signal_transduction) 3 0
=HYPERLINK("http://www.godatabase.org/cgi-bin/go.cgi?query=GO:0035036&auto_wild_cards=yes&view=query&action=query&search_constraint=terms"	GO:0035036_sperm-egg_recognition) 3 0
=HYPERLINK("http://www.godatabase.org/cgi-bin/go.cgi?query=GO:0035067&auto_wild_cards=yes&view=query&action=query&search_constraint=terms"	GO:0035067_negative_regulation_of_histone_acetylation) 3 0
=HYPERLINK("http://www.godatabase.org/cgi-bin/go.cgi?query=GO:0035081&auto_wild_cards=yes&view=query&action=query&search_constraint=terms"	GO:0035081_induction_of_programmed_cell_death_by_hormones) 3 0
=HYPERLINK("http://www.godatabase.org/cgi-bin/go.cgi?query=GO:0035092&auto_wild_cards=yes&view=query&action=query&search_constraint=terms"	GO:0035092_sperm_chromatin_condensation) 3 0
=HYPERLINK("http://www.godatabase.org/cgi-bin/go.cgi?query=GO:0035115&auto_wild_cards=yes&view=query&action=query&search_constraint=terms"	GO:0035115_embryonic_forelimb_morphogenesis) 3 0
=HYPERLINK("http://www.godatabase.org/cgi-bin/go.cgi?query=GO:0035136&auto_wild_cards=yes&view=query&action=query&search_constraint=terms"	GO:0035136_forelimb_morphogenesis) 3 0
=HYPERLINK("http://www.godatabase.org/cgi-bin/go.cgi?query=GO:0035246&auto_wild_cards=yes&view=query&action=query&search_constraint=terms"	GO:0035246_peptidyl-arginine_N-methylation) 3 0
=HYPERLINK("http://www.godatabase.org/cgi-bin/go.cgi?query=GO:0035268&auto_wild_cards=yes&view=query&action=query&search_constraint=terms"	GO:0035268_protein_amino_acid_mannosylation) 3 0
=HYPERLINK("http://www.godatabase.org/cgi-bin/go.cgi?query=GO:0035269&auto_wild_cards=yes&view=query&action=query&search_constraint=terms"	GO:0035269_protein_amino_acid_O-linked_mannosylation) 3 0
=HYPERLINK("http://www.godatabase.org/cgi-bin/go.cgi?query=GO:0035306&auto_wild_cards=yes&view=query&action=query&search_constraint=terms"	GO:0035306_positive_regulation_of_dephosphorylation) 3 0
=HYPERLINK("http://www.godatabase.org/cgi-bin/go.cgi?query=GO:0035307&auto_wild_cards=yes&view=query&action=query&search_constraint=terms"	GO:0035307_positive_regulation_of_protein_amino_acid_dephosphorylation) 3 0
=HYPERLINK("http://www.godatabase.org/cgi-bin/go.cgi?query=GO:0035315&auto_wild_cards=yes&view=query&action=query&search_constraint=terms"	GO:0035315_hair_cell_differentiation) 3 0
=HYPERLINK("http://www.godatabase.org/cgi-bin/go.cgi?query=GO:0040001&auto_wild_cards=yes&view=query&action=query&search_constraint=terms"	GO:0040001_establishment_of_mitotic_spindle_localization) 3 0
=HYPERLINK("http://www.godatabase.org/cgi-bin/go.cgi?query=GO:0042053&auto_wild_cards=yes&view=query&action=query&search_constraint=terms"	GO:0042053_regulation_of_dopamine_metabolic_process) 3 0
=HYPERLINK("http://www.godatabase.org/cgi-bin/go.cgi?query=GO:0042059&auto_wild_cards=yes&view=query&action=query&search_constraint=terms"	GO:0042059_negative_regulation_of_epidermal_growth_factor_receptor_signaling_pathway) 3 0
=HYPERLINK("http://www.godatabase.org/cgi-bin/go.cgi?query=GO:0042069&auto_wild_cards=yes&view=query&action=query&search_constraint=terms"	GO:0042069_regulation_of_catecholamine_metabolic_process) 3 0
=HYPERLINK("http://www.godatabase.org/cgi-bin/go.cgi?query=GO:0042090&auto_wild_cards=yes&view=query&action=query&search_constraint=terms"	GO:0042090_interleukin-12_biosynthetic_process) 3 0
=HYPERLINK("http://www.godatabase.org/cgi-bin/go.cgi?query=GO:0042109&auto_wild_cards=yes&view=query&action=query&search_constraint=terms"	GO:0042109_lymphotoxin_A_biosynthetic_process) 3 0
=HYPERLINK("http://www.godatabase.org/cgi-bin/go.cgi?query=GO:0042160&auto_wild_cards=yes&view=query&action=query&search_constraint=terms"	GO:0042160_lipoprotein_modification) 3 0
=HYPERLINK("http://www.godatabase.org/cgi-bin/go.cgi?query=GO:0042161&auto_wild_cards=yes&view=query&action=query&search_constraint=terms"	GO:0042161_lipoprotein_oxidation) 3 0
=HYPERLINK("http://www.godatabase.org/cgi-bin/go.cgi?query=GO:0042246&auto_wild_cards=yes&view=query&action=query&search_constraint=terms"	GO:0042246_tissue_regeneration) 3 0
=HYPERLINK("http://www.godatabase.org/cgi-bin/go.cgi?query=GO:0042253&auto_wild_cards=yes&view=query&action=query&search_constraint=terms"	GO:0042253_granulocyte_macrophage_colony-stimulating_factor_biosynthetic_process) 3 0
=HYPERLINK("http://www.godatabase.org/cgi-bin/go.cgi?query=GO:0042271&auto_wild_cards=yes&view=query&action=query&search_constraint=terms"	GO:0042271_susceptibility_to_natural_killer_cell_mediated_cytotoxicity) 3 0
=HYPERLINK("http://www.godatabase.org/cgi-bin/go.cgi?query=GO:0042368&auto_wild_cards=yes&view=query&action=query&search_constraint=terms"	GO:0042368_vitamin_D_biosynthetic_process) 3 0
=HYPERLINK("http://www.godatabase.org/cgi-bin/go.cgi?query=GO:0042416&auto_wild_cards=yes&view=query&action=query&search_constraint=terms"	GO:0042416_dopamine_biosynthetic_process) 3 0
=HYPERLINK("http://www.godatabase.org/cgi-bin/go.cgi?query=GO:0042451&auto_wild_cards=yes&view=query&action=query&search_constraint=terms"	GO:0042451_purine_nucleoside_biosynthetic_process) 3 0
=HYPERLINK("http://www.godatabase.org/cgi-bin/go.cgi?query=GO:0042455&auto_wild_cards=yes&view=query&action=query&search_constraint=terms"	GO:0042455_ribonucleoside_biosynthetic_process) 3 0
=HYPERLINK("http://www.godatabase.org/cgi-bin/go.cgi?query=GO:0042574&auto_wild_cards=yes&view=query&action=query&search_constraint=terms"	GO:0042574_retinal_metabolic_process) 3 0
=HYPERLINK("http://www.godatabase.org/cgi-bin/go.cgi?query=GO:0042753&auto_wild_cards=yes&view=query&action=query&search_constraint=terms"	GO:0042753_positive_regulation_of_circadian_rhythm) 3 0
=HYPERLINK("http://www.godatabase.org/cgi-bin/go.cgi?query=GO:0042762&auto_wild_cards=yes&view=query&action=query&search_constraint=terms"	GO:0042762_regulation_of_sulfur_metabolic_process) 3 0
=HYPERLINK("http://www.godatabase.org/cgi-bin/go.cgi?query=GO:0042886&auto_wild_cards=yes&view=query&action=query&search_constraint=terms"	GO:0042886_amide_transport) 3 0
=HYPERLINK("http://www.godatabase.org/cgi-bin/go.cgi?query=GO:0042940&auto_wild_cards=yes&view=query&action=query&search_constraint=terms"	GO:0042940_D-amino_acid_transport) 3 0
=HYPERLINK("http://www.godatabase.org/cgi-bin/go.cgi?query=GO:0042953&auto_wild_cards=yes&view=query&action=query&search_constraint=terms"	GO:0042953_lipoprotein_transport) 3 0
=HYPERLINK("http://www.godatabase.org/cgi-bin/go.cgi?query=GO:0042977&auto_wild_cards=yes&view=query&action=query&search_constraint=terms"	GO:0042977_activation_of_JAK2_kinase_activity) 3 0
=HYPERLINK("http://www.godatabase.org/cgi-bin/go.cgi?query=GO:0042983&auto_wild_cards=yes&view=query&action=query&search_constraint=terms"	GO:0042983_amyloid_precursor_protein_biosynthetic_process) 3 0
=HYPERLINK("http://www.godatabase.org/cgi-bin/go.cgi?query=GO:0042984&auto_wild_cards=yes&view=query&action=query&search_constraint=terms"	GO:0042984_regulation_of_amyloid_precursor_protein_biosynthetic_process) 3 0
=HYPERLINK("http://www.godatabase.org/cgi-bin/go.cgi?query=GO:0043001&auto_wild_cards=yes&view=query&action=query&search_constraint=terms"	GO:0043001_Golgi_to_plasma_membrane_protein_transport) 3 0
=HYPERLINK("http://www.godatabase.org/cgi-bin/go.cgi?query=GO:0043089&auto_wild_cards=yes&view=query&action=query&search_constraint=terms"	GO:0043089_positive_regulation_of_Cdc42_GTPase_activity) 3 0
=HYPERLINK("http://www.godatabase.org/cgi-bin/go.cgi?query=GO:0043090&auto_wild_cards=yes&view=query&action=query&search_constraint=terms"	GO:0043090_amino_acid_import) 3 0
=HYPERLINK("http://www.godatabase.org/cgi-bin/go.cgi?query=GO:0043092&auto_wild_cards=yes&view=query&action=query&search_constraint=terms"	GO:0043092_L-amino_acid_import) 3 0
=HYPERLINK("http://www.godatabase.org/cgi-bin/go.cgi?query=GO:0043248&auto_wild_cards=yes&view=query&action=query&search_constraint=terms"	GO:0043248_proteasome_assembly) 3 0
=HYPERLINK("http://www.godatabase.org/cgi-bin/go.cgi?query=GO:0043288&auto_wild_cards=yes&view=query&action=query&search_constraint=terms"	GO:0043288_apocarotenoid_metabolic_process) 3 0
=HYPERLINK("http://www.godatabase.org/cgi-bin/go.cgi?query=GO:0043368&auto_wild_cards=yes&view=query&action=query&search_constraint=terms"	GO:0043368_positive_T_cell_selection) 3 0
=HYPERLINK("http://www.godatabase.org/cgi-bin/go.cgi?query=GO:0043461&auto_wild_cards=yes&view=query&action=query&search_constraint=terms"	GO:0043461_proton-transporting_ATP_synthase_complex_assembly) 3 0
=HYPERLINK("http://www.godatabase.org/cgi-bin/go.cgi?query=GO:0043489&auto_wild_cards=yes&view=query&action=query&search_constraint=terms"	GO:0043489_RNA_stabilization) 3 0
=HYPERLINK("http://www.godatabase.org/cgi-bin/go.cgi?query=GO:0043570&auto_wild_cards=yes&view=query&action=query&search_constraint=terms"	GO:0043570_maintenance_of_DNA_repeat_elements) 3 0
=HYPERLINK("http://www.godatabase.org/cgi-bin/go.cgi?query=GO:0043604&auto_wild_cards=yes&view=query&action=query&search_constraint=terms"	GO:0043604_amide_biosynthetic_process) 3 0
=HYPERLINK("http://www.godatabase.org/cgi-bin/go.cgi?query=GO:0043618&auto_wild_cards=yes&view=query&action=query&search_constraint=terms"	GO:0043618_regulation_of_transcription_from_RNA_polymerase_II_promoter_in_response_to_stress) 3 0
=HYPERLINK("http://www.godatabase.org/cgi-bin/go.cgi?query=GO:0043620&auto_wild_cards=yes&view=query&action=query&search_constraint=terms"	GO:0043620_regulation_of_transcription_in_response_to_stress) 3 0
=HYPERLINK("http://www.godatabase.org/cgi-bin/go.cgi?query=GO:0043902&auto_wild_cards=yes&view=query&action=query&search_constraint=terms"	GO:0043902_positive_regulation_of_multi-organism_process) 3 0
=HYPERLINK("http://www.godatabase.org/cgi-bin/go.cgi?query=GO:0044003&auto_wild_cards=yes&view=query&action=query&search_constraint=terms"	GO:0044003_modification_by_symbiont_of_host_morphology_or_physiology) 3 0
=HYPERLINK("http://www.godatabase.org/cgi-bin/go.cgi?query=GO:0044240&auto_wild_cards=yes&view=query&action=query&search_constraint=terms"	GO:0044240_multicellular_organismal_lipid_catabolic_process) 3 0
=HYPERLINK("http://www.godatabase.org/cgi-bin/go.cgi?query=GO:0044252&auto_wild_cards=yes&view=query&action=query&search_constraint=terms"	GO:0044252_negative_regulation_of_multicellular_organismal_metabolic_process) 3 0
=HYPERLINK("http://www.godatabase.org/cgi-bin/go.cgi?query=GO:0045007&auto_wild_cards=yes&view=query&action=query&search_constraint=terms"	GO:0045007_depurination) 3 0
=HYPERLINK("http://www.godatabase.org/cgi-bin/go.cgi?query=GO:0045010&auto_wild_cards=yes&view=query&action=query&search_constraint=terms"	GO:0045010_actin_nucleation) 3 0
=HYPERLINK("http://www.godatabase.org/cgi-bin/go.cgi?query=GO:0045061&auto_wild_cards=yes&view=query&action=query&search_constraint=terms"	GO:0045061_thymic_T_cell_selection) 3 0
=HYPERLINK("http://www.godatabase.org/cgi-bin/go.cgi?query=GO:0045063&auto_wild_cards=yes&view=query&action=query&search_constraint=terms"	GO:0045063_T-helper_1_cell_differentiation) 3 0
=HYPERLINK("http://www.godatabase.org/cgi-bin/go.cgi?query=GO:0045064&auto_wild_cards=yes&view=query&action=query&search_constraint=terms"	GO:0045064_T-helper_2_cell_differentiation) 3 0
=HYPERLINK("http://www.godatabase.org/cgi-bin/go.cgi?query=GO:0045070&auto_wild_cards=yes&view=query&action=query&search_constraint=terms"	GO:0045070_positive_regulation_of_viral_genome_replication) 3 0
=HYPERLINK("http://www.godatabase.org/cgi-bin/go.cgi?query=GO:0045075&auto_wild_cards=yes&view=query&action=query&search_constraint=terms"	GO:0045075_regulation_of_interleukin-12_biosynthetic_process) 3 0
=HYPERLINK("http://www.godatabase.org/cgi-bin/go.cgi?query=GO:0045079&auto_wild_cards=yes&view=query&action=query&search_constraint=terms"	GO:0045079_negative_regulation_of_chemokine_biosynthetic_process) 3 0
=HYPERLINK("http://www.godatabase.org/cgi-bin/go.cgi?query=GO:0045080&auto_wild_cards=yes&view=query&action=query&search_constraint=terms"	GO:0045080_positive_regulation_of_chemokine_biosynthetic_process) 3 0
=HYPERLINK("http://www.godatabase.org/cgi-bin/go.cgi?query=GO:0045112&auto_wild_cards=yes&view=query&action=query&search_constraint=terms"	GO:0045112_integrin_biosynthetic_process) 3 0
=HYPERLINK("http://www.godatabase.org/cgi-bin/go.cgi?query=GO:0045409&auto_wild_cards=yes&view=query&action=query&search_constraint=terms"	GO:0045409_negative_regulation_of_interleukin-6_biosynthetic_process) 3 0
=HYPERLINK("http://www.godatabase.org/cgi-bin/go.cgi?query=GO:0045410&auto_wild_cards=yes&view=query&action=query&search_constraint=terms"	GO:0045410_positive_regulation_of_interleukin-6_biosynthetic_process) 3 0
=HYPERLINK("http://www.godatabase.org/cgi-bin/go.cgi?query=GO:0045541&auto_wild_cards=yes&view=query&action=query&search_constraint=terms"	GO:0045541_negative_regulation_of_cholesterol_biosynthetic_process) 3 0
=HYPERLINK("http://www.godatabase.org/cgi-bin/go.cgi?query=GO:0045577&auto_wild_cards=yes&view=query&action=query&search_constraint=terms"	GO:0045577_regulation_of_B_cell_differentiation) 3 0
=HYPERLINK("http://www.godatabase.org/cgi-bin/go.cgi?query=GO:0045581&auto_wild_cards=yes&view=query&action=query&search_constraint=terms"	GO:0045581_negative_regulation_of_T_cell_differentiation) 3 0
=HYPERLINK("http://www.godatabase.org/cgi-bin/go.cgi?query=GO:0045625&auto_wild_cards=yes&view=query&action=query&search_constraint=terms"	GO:0045625_regulation_of_T-helper_1_cell_differentiation) 3 0
=HYPERLINK("http://www.godatabase.org/cgi-bin/go.cgi?query=GO:0045628&auto_wild_cards=yes&view=query&action=query&search_constraint=terms"	GO:0045628_regulation_of_T-helper_2_cell_differentiation) 3 0
=HYPERLINK("http://www.godatabase.org/cgi-bin/go.cgi?query=GO:0045662&auto_wild_cards=yes&view=query&action=query&search_constraint=terms"	GO:0045662_negative_regulation_of_myoblast_differentiation) 3 0
=HYPERLINK("http://www.godatabase.org/cgi-bin/go.cgi?query=GO:0045663&auto_wild_cards=yes&view=query&action=query&search_constraint=terms"	GO:0045663_positive_regulation_of_myoblast_differentiation) 3 0
=HYPERLINK("http://www.godatabase.org/cgi-bin/go.cgi?query=GO:0045665&auto_wild_cards=yes&view=query&action=query&search_constraint=terms"	GO:0045665_negative_regulation_of_neuron_differentiation) 3 0
=HYPERLINK("http://www.godatabase.org/cgi-bin/go.cgi?query=GO:0045715&auto_wild_cards=yes&view=query&action=query&search_constraint=terms"	GO:0045715_negative_regulation_of_low-density_lipoprotein_receptor_biosynthetic_process) 3 0
=HYPERLINK("http://www.godatabase.org/cgi-bin/go.cgi?query=GO:0045717&auto_wild_cards=yes&view=query&action=query&search_constraint=terms"	GO:0045717_negative_regulation_of_fatty_acid_biosynthetic_process) 3 0
=HYPERLINK("http://www.godatabase.org/cgi-bin/go.cgi?query=GO:0045779&auto_wild_cards=yes&view=query&action=query&search_constraint=terms"	GO:0045779_negative_regulation_of_bone_resorption) 3 0
=HYPERLINK("http://www.godatabase.org/cgi-bin/go.cgi?query=GO:0045817&auto_wild_cards=yes&view=query&action=query&search_constraint=terms"	GO:0045817_positive_regulation_of_transcription_from_RNA_polymerase_II_promoter__global) 3 0
=HYPERLINK("http://www.godatabase.org/cgi-bin/go.cgi?query=GO:0045822&auto_wild_cards=yes&view=query&action=query&search_constraint=terms"	GO:0045822_negative_regulation_of_heart_contraction) 3 0
=HYPERLINK("http://www.godatabase.org/cgi-bin/go.cgi?query=GO:0045830&auto_wild_cards=yes&view=query&action=query&search_constraint=terms"	GO:0045830_positive_regulation_of_isotype_switching) 3 0
=HYPERLINK("http://www.godatabase.org/cgi-bin/go.cgi?query=GO:0045898&auto_wild_cards=yes&view=query&action=query&search_constraint=terms"	GO:0045898_regulation_of_transcriptional_preinitiation_complex_assembly) 3 0
=HYPERLINK("http://www.godatabase.org/cgi-bin/go.cgi?query=GO:0045911&auto_wild_cards=yes&view=query&action=query&search_constraint=terms"	GO:0045911_positive_regulation_of_DNA_recombination) 3 0
=HYPERLINK("http://www.godatabase.org/cgi-bin/go.cgi?query=GO:0045912&auto_wild_cards=yes&view=query&action=query&search_constraint=terms"	GO:0045912_negative_regulation_of_carbohydrate_metabolic_process) 3 0
=HYPERLINK("http://www.godatabase.org/cgi-bin/go.cgi?query=GO:0045916&auto_wild_cards=yes&view=query&action=query&search_constraint=terms"	GO:0045916_negative_regulation_of_complement_activation) 3 0
=HYPERLINK("http://www.godatabase.org/cgi-bin/go.cgi?query=GO:0045939&auto_wild_cards=yes&view=query&action=query&search_constraint=terms"	GO:0045939_negative_regulation_of_steroid_metabolic_process) 3 0
=HYPERLINK("http://www.godatabase.org/cgi-bin/go.cgi?query=GO:0045988&auto_wild_cards=yes&view=query&action=query&search_constraint=terms"	GO:0045988_negative_regulation_of_striated_muscle_contraction) 3 0
=HYPERLINK("http://www.godatabase.org/cgi-bin/go.cgi?query=GO:0045990&auto_wild_cards=yes&view=query&action=query&search_constraint=terms"	GO:0045990_regulation_of_transcription_by_carbon_catabolites) 3 0
=HYPERLINK("http://www.godatabase.org/cgi-bin/go.cgi?query=GO:0045995&auto_wild_cards=yes&view=query&action=query&search_constraint=terms"	GO:0045995_regulation_of_embryonic_development) 3 0
=HYPERLINK("http://www.godatabase.org/cgi-bin/go.cgi?query=GO:0046015&auto_wild_cards=yes&view=query&action=query&search_constraint=terms"	GO:0046015_regulation_of_transcription_by_glucose) 3 0
=HYPERLINK("http://www.godatabase.org/cgi-bin/go.cgi?query=GO:0046068&auto_wild_cards=yes&view=query&action=query&search_constraint=terms"	GO:0046068_cGMP_metabolic_process) 3 0
=HYPERLINK("http://www.godatabase.org/cgi-bin/go.cgi?query=GO:0046129&auto_wild_cards=yes&view=query&action=query&search_constraint=terms"	GO:0046129_purine_ribonucleoside_biosynthetic_process) 3 0
=HYPERLINK("http://www.godatabase.org/cgi-bin/go.cgi?query=GO:0046130&auto_wild_cards=yes&view=query&action=query&search_constraint=terms"	GO:0046130_purine_ribonucleoside_catabolic_process) 3 0
=HYPERLINK("http://www.godatabase.org/cgi-bin/go.cgi?query=GO:0046146&auto_wild_cards=yes&view=query&action=query&search_constraint=terms"	GO:0046146_tetrahydrobiopterin_metabolic_process) 3 0
=HYPERLINK("http://www.godatabase.org/cgi-bin/go.cgi?query=GO:0046348&auto_wild_cards=yes&view=query&action=query&search_constraint=terms"	GO:0046348_amino_sugar_catabolic_process) 3 0
=HYPERLINK("http://www.godatabase.org/cgi-bin/go.cgi?query=GO:0046605&auto_wild_cards=yes&view=query&action=query&search_constraint=terms"	GO:0046605_regulation_of_centrosome_cycle) 3 0
=HYPERLINK("http://www.godatabase.org/cgi-bin/go.cgi?query=GO:0046628&auto_wild_cards=yes&view=query&action=query&search_constraint=terms"	GO:0046628_positive_regulation_of_insulin_receptor_signaling_pathway) 3 0
=HYPERLINK("http://www.godatabase.org/cgi-bin/go.cgi?query=GO:0046653&auto_wild_cards=yes&view=query&action=query&search_constraint=terms"	GO:0046653_tetrahydrofolate_metabolic_process) 3 0
=HYPERLINK("http://www.godatabase.org/cgi-bin/go.cgi?query=GO:0046676&auto_wild_cards=yes&view=query&action=query&search_constraint=terms"	GO:0046676_negative_regulation_of_insulin_secretion) 3 0
=HYPERLINK("http://www.godatabase.org/cgi-bin/go.cgi?query=GO:0046688&auto_wild_cards=yes&view=query&action=query&search_constraint=terms"	GO:0046688_response_to_copper_ion) 3 0
=HYPERLINK("http://www.godatabase.org/cgi-bin/go.cgi?query=GO:0046813&auto_wild_cards=yes&view=query&action=query&search_constraint=terms"	GO:0046813_virion_attachment__binding_of_host_cell_surface_receptor) 3 0
=HYPERLINK("http://www.godatabase.org/cgi-bin/go.cgi?query=GO:0046825&auto_wild_cards=yes&view=query&action=query&search_constraint=terms"	GO:0046825_regulation_of_protein_export_from_nucleus) 3 0
=HYPERLINK("http://www.godatabase.org/cgi-bin/go.cgi?query=GO:0046881&auto_wild_cards=yes&view=query&action=query&search_constraint=terms"	GO:0046881_positive_regulation_of_follicle-stimulating_hormone_secretion) 3 0
=HYPERLINK("http://www.godatabase.org/cgi-bin/go.cgi?query=GO:0046886&auto_wild_cards=yes&view=query&action=query&search_constraint=terms"	GO:0046886_positive_regulation_of_hormone_biosynthetic_process) 3 0
=HYPERLINK("http://www.godatabase.org/cgi-bin/go.cgi?query=GO:0048048&auto_wild_cards=yes&view=query&action=query&search_constraint=terms"	GO:0048048_embryonic_eye_morphogenesis) 3 0
=HYPERLINK("http://www.godatabase.org/cgi-bin/go.cgi?query=GO:0048251&auto_wild_cards=yes&view=query&action=query&search_constraint=terms"	GO:0048251_elastic_fiber_assembly) 3 0
=HYPERLINK("http://www.godatabase.org/cgi-bin/go.cgi?query=GO:0048255&auto_wild_cards=yes&view=query&action=query&search_constraint=terms"	GO:0048255_mRNA_stabilization) 3 0
=HYPERLINK("http://www.godatabase.org/cgi-bin/go.cgi?query=GO:0048268&auto_wild_cards=yes&view=query&action=query&search_constraint=terms"	GO:0048268_clathrin_coat_assembly) 3 0
=HYPERLINK("http://www.godatabase.org/cgi-bin/go.cgi?query=GO:0048521&auto_wild_cards=yes&view=query&action=query&search_constraint=terms"	GO:0048521_negative_regulation_of_behavior) 3 0
=HYPERLINK("http://www.godatabase.org/cgi-bin/go.cgi?query=GO:0048538&auto_wild_cards=yes&view=query&action=query&search_constraint=terms"	GO:0048538_thymus_development) 3 0
=HYPERLINK("http://www.godatabase.org/cgi-bin/go.cgi?query=GO:0048548&auto_wild_cards=yes&view=query&action=query&search_constraint=terms"	GO:0048548_regulation_of_pinocytosis) 3 0
=HYPERLINK("http://www.godatabase.org/cgi-bin/go.cgi?query=GO:0048567&auto_wild_cards=yes&view=query&action=query&search_constraint=terms"	GO:0048567_ectodermal_gut_morphogenesis) 3 0
=HYPERLINK("http://www.godatabase.org/cgi-bin/go.cgi?query=GO:0048701&auto_wild_cards=yes&view=query&action=query&search_constraint=terms"	GO:0048701_embryonic_cranial_skeleton_morphogenesis) 3 0
=HYPERLINK("http://www.godatabase.org/cgi-bin/go.cgi?query=GO:0048739&auto_wild_cards=yes&view=query&action=query&search_constraint=terms"	GO:0048739_cardiac_muscle_fiber_development) 3 0
=HYPERLINK("http://www.godatabase.org/cgi-bin/go.cgi?query=GO:0048814&auto_wild_cards=yes&view=query&action=query&search_constraint=terms"	GO:0048814_regulation_of_dendrite_morphogenesis) 3 0
=HYPERLINK("http://www.godatabase.org/cgi-bin/go.cgi?query=GO:0048861&auto_wild_cards=yes&view=query&action=query&search_constraint=terms"	GO:0048861_leukemia_inhibitory_factor_signaling_pathway) 3 0
=HYPERLINK("http://www.godatabase.org/cgi-bin/go.cgi?query=GO:0050434&auto_wild_cards=yes&view=query&action=query&search_constraint=terms"	GO:0050434_positive_regulation_of_viral_transcription) 3 0
=HYPERLINK("http://www.godatabase.org/cgi-bin/go.cgi?query=GO:0050435&auto_wild_cards=yes&view=query&action=query&search_constraint=terms"	GO:0050435_beta-amyloid_metabolic_process) 3 0
=HYPERLINK("http://www.godatabase.org/cgi-bin/go.cgi?query=GO:0050665&auto_wild_cards=yes&view=query&action=query&search_constraint=terms"	GO:0050665_hydrogen_peroxide_biosynthetic_process) 3 0
=HYPERLINK("http://www.godatabase.org/cgi-bin/go.cgi?query=GO:0050686&auto_wild_cards=yes&view=query&action=query&search_constraint=terms"	GO:0050686_negative_regulation_of_mRNA_processing) 3 0
=HYPERLINK("http://www.godatabase.org/cgi-bin/go.cgi?query=GO:0050806&auto_wild_cards=yes&view=query&action=query&search_constraint=terms"	GO:0050806_positive_regulation_of_synaptic_transmission) 3 0
=HYPERLINK("http://www.godatabase.org/cgi-bin/go.cgi?query=GO:0050856&auto_wild_cards=yes&view=query&action=query&search_constraint=terms"	GO:0050856_regulation_of_T_cell_receptor_signaling_pathway) 3 0
=HYPERLINK("http://www.godatabase.org/cgi-bin/go.cgi?query=GO:0050873&auto_wild_cards=yes&view=query&action=query&search_constraint=terms"	GO:0050873_brown_fat_cell_differentiation) 3 0
=HYPERLINK("http://www.godatabase.org/cgi-bin/go.cgi?query=GO:0051001&auto_wild_cards=yes&view=query&action=query&search_constraint=terms"	GO:0051001_negative_regulation_of_nitric-oxide_synthase_activity) 3 0
=HYPERLINK("http://www.godatabase.org/cgi-bin/go.cgi?query=GO:0051084&auto_wild_cards=yes&view=query&action=query&search_constraint=terms"	GO:0051084_'de_novo'_posttranslational_protein_folding) 3 0
=HYPERLINK("http://www.godatabase.org/cgi-bin/go.cgi?query=GO:0051153&auto_wild_cards=yes&view=query&action=query&search_constraint=terms"	GO:0051153_regulation_of_striated_muscle_cell_differentiation) 3 0
=HYPERLINK("http://www.godatabase.org/cgi-bin/go.cgi?query=GO:0051299&auto_wild_cards=yes&view=query&action=query&search_constraint=terms"	GO:0051299_centrosome_separation) 3 0
=HYPERLINK("http://www.godatabase.org/cgi-bin/go.cgi?query=GO:0051305&auto_wild_cards=yes&view=query&action=query&search_constraint=terms"	GO:0051305_chromosome_movement_towards_spindle_pole) 3 0
=HYPERLINK("http://www.godatabase.org/cgi-bin/go.cgi?query=GO:0051324&auto_wild_cards=yes&view=query&action=query&search_constraint=terms"	GO:0051324_prophase) 3 0
=HYPERLINK("http://www.godatabase.org/cgi-bin/go.cgi?query=GO:0051382&auto_wild_cards=yes&view=query&action=query&search_constraint=terms"	GO:0051382_kinetochore_assembly) 3 0
=HYPERLINK("http://www.godatabase.org/cgi-bin/go.cgi?query=GO:0051489&auto_wild_cards=yes&view=query&action=query&search_constraint=terms"	GO:0051489_regulation_of_filopodium_assembly) 3 0
=HYPERLINK("http://www.godatabase.org/cgi-bin/go.cgi?query=GO:0051491&auto_wild_cards=yes&view=query&action=query&search_constraint=terms"	GO:0051491_positive_regulation_of_filopodium_assembly) 3 0
=HYPERLINK("http://www.godatabase.org/cgi-bin/go.cgi?query=GO:0051497&auto_wild_cards=yes&view=query&action=query&search_constraint=terms"	GO:0051497_negative_regulation_of_stress_fiber_formation) 3 0
=HYPERLINK("http://www.godatabase.org/cgi-bin/go.cgi?query=GO:0051567&auto_wild_cards=yes&view=query&action=query&search_constraint=terms"	GO:0051567_histone_H3-K9_methylation) 3 0
=HYPERLINK("http://www.godatabase.org/cgi-bin/go.cgi?query=GO:0051569&auto_wild_cards=yes&view=query&action=query&search_constraint=terms"	GO:0051569_regulation_of_histone_H3-K4_methylation) 3 0
=HYPERLINK("http://www.godatabase.org/cgi-bin/go.cgi?query=GO:0051712&auto_wild_cards=yes&view=query&action=query&search_constraint=terms"	GO:0051712_positive_regulation_of_killing_of_cells_of_another_organism) 3 0
=HYPERLINK("http://www.godatabase.org/cgi-bin/go.cgi?query=GO:0051825&auto_wild_cards=yes&view=query&action=query&search_constraint=terms"	GO:0051825_adhesion_to_other_organism_during_symbiotic_interaction) 3 0
=HYPERLINK("http://www.godatabase.org/cgi-bin/go.cgi?query=GO:0051851&auto_wild_cards=yes&view=query&action=query&search_constraint=terms"	GO:0051851_modification_by_host_of_symbiont_morphology_or_physiology) 3 0
=HYPERLINK("http://www.godatabase.org/cgi-bin/go.cgi?query=GO:0051856&auto_wild_cards=yes&view=query&action=query&search_constraint=terms"	GO:0051856_adhesion_to_symbiont) 3 0
=HYPERLINK("http://www.godatabase.org/cgi-bin/go.cgi?query=GO:0051877&auto_wild_cards=yes&view=query&action=query&search_constraint=terms"	GO:0051877_pigment_granule_aggregation_in_cell_center) 3 0
=HYPERLINK("http://www.godatabase.org/cgi-bin/go.cgi?query=GO:0051882&auto_wild_cards=yes&view=query&action=query&search_constraint=terms"	GO:0051882_mitochondrial_depolarization) 3 0
=HYPERLINK("http://www.godatabase.org/cgi-bin/go.cgi?query=GO:0051918&auto_wild_cards=yes&view=query&action=query&search_constraint=terms"	GO:0051918_negative_regulation_of_fibrinolysis) 3 0
=HYPERLINK("http://www.godatabase.org/cgi-bin/go.cgi?query=GO:0051925&auto_wild_cards=yes&view=query&action=query&search_constraint=terms"	GO:0051925_regulation_of_calcium_ion_transport_via_voltage-gated_calcium_channel_activity) 3 0
=HYPERLINK("http://www.godatabase.org/cgi-bin/go.cgi?query=GO:0051938&auto_wild_cards=yes&view=query&action=query&search_constraint=terms"	GO:0051938_L-glutamate_import) 3 0
=HYPERLINK("http://www.godatabase.org/cgi-bin/go.cgi?query=GO:0051966&auto_wild_cards=yes&view=query&action=query&search_constraint=terms"	GO:0051966_regulation_of_synaptic_transmission__glutamatergic) 3 0
=HYPERLINK("http://www.godatabase.org/cgi-bin/go.cgi?query=GO:0051970&auto_wild_cards=yes&view=query&action=query&search_constraint=terms"	GO:0051970_negative_regulation_of_transmission_of_nerve_impulse) 3 0
=HYPERLINK("http://www.godatabase.org/cgi-bin/go.cgi?query=GO:0051973&auto_wild_cards=yes&view=query&action=query&search_constraint=terms"	GO:0051973_positive_regulation_of_telomerase_activity) 3 0
=HYPERLINK("http://www.godatabase.org/cgi-bin/go.cgi?query=GO:0051983&auto_wild_cards=yes&view=query&action=query&search_constraint=terms"	GO:0051983_regulation_of_chromosome_segregation) 3 0
=HYPERLINK("http://www.godatabase.org/cgi-bin/go.cgi?query=GO:0055062&auto_wild_cards=yes&view=query&action=query&search_constraint=terms"	GO:0055062_phosphate_ion_homeostasis) 3 0
=HYPERLINK("http://www.godatabase.org/cgi-bin/go.cgi?query=GO:0055069&auto_wild_cards=yes&view=query&action=query&search_constraint=terms"	GO:0055069_zinc_ion_homeostasis) 3 0
=HYPERLINK("http://www.godatabase.org/cgi-bin/go.cgi?query=GO:0055078&auto_wild_cards=yes&view=query&action=query&search_constraint=terms"	GO:0055078_sodium_ion_homeostasis) 3 0
=HYPERLINK("http://www.godatabase.org/cgi-bin/go.cgi?query=GO:0055094&auto_wild_cards=yes&view=query&action=query&search_constraint=terms"	GO:0055094_response_to_lipoprotein_stimulus) 3 0
=HYPERLINK("http://www.godatabase.org/cgi-bin/go.cgi?query=GO:0060017&auto_wild_cards=yes&view=query&action=query&search_constraint=terms"	GO:0060017_parathyroid_gland_development) 3 0
=HYPERLINK("http://www.godatabase.org/cgi-bin/go.cgi?query=GO:0060023&auto_wild_cards=yes&view=query&action=query&search_constraint=terms"	GO:0060023_soft_palate_development) 3 0
=HYPERLINK("http://www.godatabase.org/cgi-bin/go.cgi?query=GO:0060084&auto_wild_cards=yes&view=query&action=query&search_constraint=terms"	GO:0060084_synaptic_transmission_involved_in_micturition) 3 0
=HYPERLINK("http://www.godatabase.org/cgi-bin/go.cgi?query=GO:0060119&auto_wild_cards=yes&view=query&action=query&search_constraint=terms"	GO:0060119_inner_ear_receptor_cell_development) 3 0
=HYPERLINK("http://www.godatabase.org/cgi-bin/go.cgi?query=GO:0060134&auto_wild_cards=yes&view=query&action=query&search_constraint=terms"	GO:0060134_prepulse_inhibition) 3 0
=HYPERLINK("http://www.godatabase.org/cgi-bin/go.cgi?query=GO:0060158&auto_wild_cards=yes&view=query&action=query&search_constraint=terms"	GO:0060158_activation_of_phospholipase_C_activity_by_dopamine_receptor_signaling_pathway) 3 0
=HYPERLINK("http://www.godatabase.org/cgi-bin/go.cgi?query=GO:0060177&auto_wild_cards=yes&view=query&action=query&search_constraint=terms"	GO:0060177_regulation_of_angiotensin_metabolic_process) 3 0
=HYPERLINK("http://www.godatabase.org/cgi-bin/go.cgi?query=GO:0060267&auto_wild_cards=yes&view=query&action=query&search_constraint=terms"	GO:0060267_positive_regulation_of_respiratory_burst) 3 0
=HYPERLINK("http://www.godatabase.org/cgi-bin/go.cgi?query=GO:0060317&auto_wild_cards=yes&view=query&action=query&search_constraint=terms"	GO:0060317_cardiac_epithelial_to_mesenchymal_transition) 3 0
=HYPERLINK("http://www.godatabase.org/cgi-bin/go.cgi?query=GO:0060333&auto_wild_cards=yes&view=query&action=query&search_constraint=terms"	GO:0060333_interferon-gamma-mediated_signaling_pathway) 3 0
=HYPERLINK("http://www.godatabase.org/cgi-bin/go.cgi?query=GO:0060334&auto_wild_cards=yes&view=query&action=query&search_constraint=terms"	GO:0060334_regulation_of_interferon-gamma-mediated_signaling_pathway) 3 0
=HYPERLINK("http://www.godatabase.org/cgi-bin/go.cgi?query=GO:0060343&auto_wild_cards=yes&view=query&action=query&search_constraint=terms"	GO:0060343_trabecula_formation) 3 0
=HYPERLINK("http://www.godatabase.org/cgi-bin/go.cgi?query=GO:0060347&auto_wild_cards=yes&view=query&action=query&search_constraint=terms"	GO:0060347_heart_trabecula_formation) 3 0
=HYPERLINK("http://www.godatabase.org/cgi-bin/go.cgi?query=GO:0060394&auto_wild_cards=yes&view=query&action=query&search_constraint=terms"	GO:0060394_negative_regulation_of_pathway-restricted_SMAD_protein_phosphorylation) 3 0
=HYPERLINK("http://www.godatabase.org/cgi-bin/go.cgi?query=GO:0060559&auto_wild_cards=yes&view=query&action=query&search_constraint=terms"	GO:0060559_positive_regulation_of_calcidiol_1-monooxygenase_activity) 3 0
=HYPERLINK("http://www.godatabase.org/cgi-bin/go.cgi?query=GO:0070050&auto_wild_cards=yes&view=query&action=query&search_constraint=terms"	GO:0070050_neuron_maintenance) 3 0
=HYPERLINK("http://www.godatabase.org/cgi-bin/go.cgi?query=GO:0070141&auto_wild_cards=yes&view=query&action=query&search_constraint=terms"	GO:0070141_response_to_UV-A) 3 0
=HYPERLINK("http://www.godatabase.org/cgi-bin/go.cgi?query=GO:0070168&auto_wild_cards=yes&view=query&action=query&search_constraint=terms"	GO:0070168_negative_regulation_of_biomineral_formation) 3 0
=HYPERLINK("http://www.godatabase.org/cgi-bin/go.cgi?query=GO:0070207&auto_wild_cards=yes&view=query&action=query&search_constraint=terms"	GO:0070207_protein_homotrimerization) 3 0
=HYPERLINK("http://www.godatabase.org/cgi-bin/go.cgi?query=GO:0070229&auto_wild_cards=yes&view=query&action=query&search_constraint=terms"	GO:0070229_negative_regulation_of_lymphocyte_apoptosis) 3 0
=HYPERLINK("http://www.godatabase.org/cgi-bin/go.cgi?query=GO:0070231&auto_wild_cards=yes&view=query&action=query&search_constraint=terms"	GO:0070231_T_cell_apoptosis) 3 0
=HYPERLINK("http://www.godatabase.org/cgi-bin/go.cgi?query=GO:0070272&auto_wild_cards=yes&view=query&action=query&search_constraint=terms"	GO:0070272_proton-transporting_ATP_synthase_complex_biogenesis) 3 0
=HYPERLINK("http://www.godatabase.org/cgi-bin/go.cgi?query=GO:0070561&auto_wild_cards=yes&view=query&action=query&search_constraint=terms"	GO:0070561_vitamin_D_receptor_signaling_pathway) 3 0
=HYPERLINK("http://www.godatabase.org/cgi-bin/go.cgi?query=GO:0070634&auto_wild_cards=yes&view=query&action=query&search_constraint=terms"	GO:0070634_transepithelial_ammonium_transport) 3 0
=HYPERLINK("http://www.godatabase.org/cgi-bin/go.cgi?query=GO:0070777&auto_wild_cards=yes&view=query&action=query&search_constraint=terms"	GO:0070777_D-aspartate_transport) 3 0
=HYPERLINK("http://www.godatabase.org/cgi-bin/go.cgi?query=GO:0070779&auto_wild_cards=yes&view=query&action=query&search_constraint=terms"	GO:0070779_D-aspartate_import) 3 0
=HYPERLINK("http://www.godatabase.org/cgi-bin/go.cgi?query=GO:0045892&auto_wild_cards=yes&view=query&action=query&search_constraint=terms"	GO:0045892_negative_regulation_of_transcription__DNA-dependent) 175 0 0.000000 0.000000 688 505.693878 565.88 626.066122 0.822500
=HYPERLINK("http://www.godatabase.org/cgi-bin/go.cgi?query=GO:0000387&auto_wild_cards=yes&view=query&action=query&search_constraint=terms"	GO:0000387_spliceosomal_snRNP_biogenesis) 28 0 0.000000 0.000000 711 533.489070 592.63 651.770930 0.833516
=HYPERLINK("http://www.godatabase.org/cgi-bin/go.cgi?query=GO:0000819&auto_wild_cards=yes&view=query&action=query&search_constraint=terms"	GO:0000819_sister_chromatid_segregation) 28 0 0.000000 0.000000 711 533.489070 592.63 651.770930 0.833516
=HYPERLINK("http://www.godatabase.org/cgi-bin/go.cgi?query=GO:0002440&auto_wild_cards=yes&view=query&action=query&search_constraint=terms"	GO:0002440_production_of_molecular_mediator_of_immune_response) 28 0 0.000000 0.000000 711 533.489070 592.63 651.770930 0.833516
=HYPERLINK("http://www.godatabase.org/cgi-bin/go.cgi?query=GO:0006304&auto_wild_cards=yes&view=query&action=query&search_constraint=terms"	GO:0006304_DNA_modification) 28 0 0.000000 0.000000 711 533.489070 592.63 651.770930 0.833516
=HYPERLINK("http://www.godatabase.org/cgi-bin/go.cgi?query=GO:0006405&auto_wild_cards=yes&view=query&action=query&search_constraint=terms"	GO:0006405_RNA_export_from_nucleus) 28 0 0.000000 0.000000 711 533.489070 592.63 651.770930 0.833516
=HYPERLINK("http://www.godatabase.org/cgi-bin/go.cgi?query=GO:0007156&auto_wild_cards=yes&view=query&action=query&search_constraint=terms"	GO:0007156_homophilic_cell_adhesion) 28 0 0.000000 0.000000 711 533.489070 592.63 651.770930 0.833516
=HYPERLINK("http://www.godatabase.org/cgi-bin/go.cgi?query=GO:0007281&auto_wild_cards=yes&view=query&action=query&search_constraint=terms"	GO:0007281_germ_cell_development) 28 0 0.000000 0.000000 711 533.489070 592.63 651.770930 0.833516
=HYPERLINK("http://www.godatabase.org/cgi-bin/go.cgi?query=GO:0007411&auto_wild_cards=yes&view=query&action=query&search_constraint=terms"	GO:0007411_axon_guidance) 28 0 0.000000 0.000000 711 533.489070 592.63 651.770930 0.833516
=HYPERLINK("http://www.godatabase.org/cgi-bin/go.cgi?query=GO:0009062&auto_wild_cards=yes&view=query&action=query&search_constraint=terms"	GO:0009062_fatty_acid_catabolic_process) 28 0 0.000000 0.000000 711 533.489070 592.63 651.770930 0.833516
=HYPERLINK("http://www.godatabase.org/cgi-bin/go.cgi?query=GO:0009593&auto_wild_cards=yes&view=query&action=query&search_constraint=terms"	GO:0009593_detection_of_chemical_stimulus) 28 0 0.000000 0.000000 711 533.489070 592.63 651.770930 0.833516
=HYPERLINK("http://www.godatabase.org/cgi-bin/go.cgi?query=GO:0009895&auto_wild_cards=yes&view=query&action=query&search_constraint=terms"	GO:0009895_negative_regulation_of_catabolic_process) 28 0 0.000000 0.000000 711 533.489070 592.63 651.770930 0.833516
=HYPERLINK("http://www.godatabase.org/cgi-bin/go.cgi?query=GO:0010563&auto_wild_cards=yes&view=query&action=query&search_constraint=terms"	GO:0010563_negative_regulation_of_phosphorus_metabolic_process) 28 0 0.000000 0.000000 711 533.489070 592.63 651.770930 0.833516
=HYPERLINK("http://www.godatabase.org/cgi-bin/go.cgi?query=GO:0016055&auto_wild_cards=yes&view=query&action=query&search_constraint=terms"	GO:0016055_Wnt_receptor_signaling_pathway) 28 0 0.000000 0.000000 711 533.489070 592.63 651.770930 0.833516
=HYPERLINK("http://www.godatabase.org/cgi-bin/go.cgi?query=GO:0031214&auto_wild_cards=yes&view=query&action=query&search_constraint=terms"	GO:0031214_biomineral_formation) 28 0 0.000000 0.000000 711 533.489070 592.63 651.770930 0.833516
=HYPERLINK("http://www.godatabase.org/cgi-bin/go.cgi?query=GO:0033044&auto_wild_cards=yes&view=query&action=query&search_constraint=terms"	GO:0033044_regulation_of_chromosome_organization) 28 0 0.000000 0.000000 711 533.489070 592.63 651.770930 0.833516
=HYPERLINK("http://www.godatabase.org/cgi-bin/go.cgi?query=GO:0042306&auto_wild_cards=yes&view=query&action=query&search_constraint=terms"	GO:0042306_regulation_of_protein_import_into_nucleus) 28 0 0.000000 0.000000 711 533.489070 592.63 651.770930 0.833516
=HYPERLINK("http://www.godatabase.org/cgi-bin/go.cgi?query=GO:0045664&auto_wild_cards=yes&view=query&action=query&search_constraint=terms"	GO:0045664_regulation_of_neuron_differentiation) 28 0 0.000000 0.000000 711 533.489070 592.63 651.770930 0.833516
=HYPERLINK("http://www.godatabase.org/cgi-bin/go.cgi?query=GO:0045834&auto_wild_cards=yes&view=query&action=query&search_constraint=terms"	GO:0045834_positive_regulation_of_lipid_metabolic_process) 28 0 0.000000 0.000000 711 533.489070 592.63 651.770930 0.833516
=HYPERLINK("http://www.godatabase.org/cgi-bin/go.cgi?query=GO:0045936&auto_wild_cards=yes&view=query&action=query&search_constraint=terms"	GO:0045936_negative_regulation_of_phosphate_metabolic_process) 28 0 0.000000 0.000000 711 533.489070 592.63 651.770930 0.833516
=HYPERLINK("http://www.godatabase.org/cgi-bin/go.cgi?query=GO:0051349&auto_wild_cards=yes&view=query&action=query&search_constraint=terms"	GO:0051349_positive_regulation_of_lyase_activity) 28 0 0.000000 0.000000 711 533.489070 592.63 651.770930 0.833516
=HYPERLINK("http://www.godatabase.org/cgi-bin/go.cgi?query=GO:0051650&auto_wild_cards=yes&view=query&action=query&search_constraint=terms"	GO:0051650_establishment_of_vesicle_localization) 28 0 0.000000 0.000000 711 533.489070 592.63 651.770930 0.833516
=HYPERLINK("http://www.godatabase.org/cgi-bin/go.cgi?query=GO:0070662&auto_wild_cards=yes&view=query&action=query&search_constraint=terms"	GO:0070662_mast_cell_proliferation) 28 0 0.000000 0.000000 711 533.489070 592.63 651.770930 0.833516
=HYPERLINK("http://www.godatabase.org/cgi-bin/go.cgi?query=GO:0070666&auto_wild_cards=yes&view=query&action=query&search_constraint=terms"	GO:0070666_regulation_of_mast_cell_proliferation) 28 0 0.000000 0.000000 711 533.489070 592.63 651.770930 0.833516
=HYPERLINK("http://www.godatabase.org/cgi-bin/go.cgi?query=GO:0019935&auto_wild_cards=yes&view=query&action=query&search_constraint=terms"	GO:0019935_cyclic-nucleotide-mediated_signaling) 82 0 0.000000 0.000000 714 538.494622 597.12 655.745378 0.836303
=HYPERLINK("http://www.godatabase.org/cgi-bin/go.cgi?query=GO:0045087&auto_wild_cards=yes&view=query&action=query&search_constraint=terms"	GO:0045087_innate_immune_response) 82 0 0.000000 0.000000 714 538.494622 597.12 655.745378 0.836303
=HYPERLINK("http://www.godatabase.org/cgi-bin/go.cgi?query=GO:0048193&auto_wild_cards=yes&view=query&action=query&search_constraint=terms"	GO:0048193_Golgi_vesicle_transport) 82 0 0.000000 0.000000 714 538.494622 597.12 655.745378 0.836303
=HYPERLINK("http://www.godatabase.org/cgi-bin/go.cgi?query=GO:0007605&auto_wild_cards=yes&view=query&action=query&search_constraint=terms"	GO:0007605_sensory_perception_of_sound) 54 0 0.000000 0.000000 716 540.435952 598.94 657.444048 0.836508
=HYPERLINK("http://www.godatabase.org/cgi-bin/go.cgi?query=GO:0050954&auto_wild_cards=yes&view=query&action=query&search_constraint=terms"	GO:0050954_sensory_perception_of_mechanical_stimulus) 54 0 0.000000 0.000000 716 540.435952 598.94 657.444048 0.836508
=HYPERLINK("http://www.godatabase.org/cgi-bin/go.cgi?query=GO:0009101&auto_wild_cards=yes&view=query&action=query&search_constraint=terms"	GO:0009101_glycoprotein_biosynthetic_process) 109 0 0.000000 0.000000 719 543.066885 601.44 659.813115 0.836495
=HYPERLINK("http://www.godatabase.org/cgi-bin/go.cgi?query=GO:0009790&auto_wild_cards=yes&view=query&action=query&search_constraint=terms"	GO:0009790_embryonic_development) 109 0 0.000000 0.000000 719 543.066885 601.44 659.813115 0.836495
=HYPERLINK("http://www.godatabase.org/cgi-bin/go.cgi?query=GO:0010817&auto_wild_cards=yes&view=query&action=query&search_constraint=terms"	GO:0010817_regulation_of_hormone_levels) 109 0 0.000000 0.000000 719 543.066885 601.44 659.813115 0.836495
=HYPERLINK("http://www.godatabase.org/cgi-bin/go.cgi?query=GO:0018193&auto_wild_cards=yes&view=query&action=query&search_constraint=terms"	GO:0018193_peptidyl-amino_acid_modification) 117 0 0.000000 0.000000 720 543.958087 602.29 660.621913 0.836514
=HYPERLINK("http://www.godatabase.org/cgi-bin/go.cgi?query=GO:0051254&auto_wild_cards=yes&view=query&action=query&search_constraint=terms"	GO:0051254_positive_regulation_of_RNA_metabolic_process) 213 0 0.000000 0.000000 722 546.326425 604.24 662.153575 0.836898
=HYPERLINK("http://www.godatabase.org/cgi-bin/go.cgi?query=GO:0051726&auto_wild_cards=yes&view=query&action=query&search_constraint=terms"	GO:0051726_regulation_of_cell_cycle) 213 0 0.000000 0.000000 722 546.326425 604.24 662.153575 0.836898
=HYPERLINK("http://www.godatabase.org/cgi-bin/go.cgi?query=GO:0001655&auto_wild_cards=yes&view=query&action=query&search_constraint=terms"	GO:0001655_urogenital_system_development) 23 0 0.000000 0.000000 742 571.886717 628.85 685.813283 0.847507
=HYPERLINK("http://www.godatabase.org/cgi-bin/go.cgi?query=GO:0001906&auto_wild_cards=yes&view=query&action=query&search_constraint=terms"	GO:0001906_cell_killing) 23 0 0.000000 0.000000 742 571.886717 628.85 685.813283 0.847507
=HYPERLINK("http://www.godatabase.org/cgi-bin/go.cgi?query=GO:0006023&auto_wild_cards=yes&view=query&action=query&search_constraint=terms"	GO:0006023_aminoglycan_biosynthetic_process) 23 0 0.000000 0.000000 742 571.886717 628.85 685.813283 0.847507
=HYPERLINK("http://www.godatabase.org/cgi-bin/go.cgi?query=GO:0007190&auto_wild_cards=yes&view=query&action=query&search_constraint=terms"	GO:0007190_activation_of_adenylate_cyclase_activity) 23 0 0.000000 0.000000 742 571.886717 628.85 685.813283 0.847507
=HYPERLINK("http://www.godatabase.org/cgi-bin/go.cgi?query=GO:0007218&auto_wild_cards=yes&view=query&action=query&search_constraint=terms"	GO:0007218_neuropeptide_signaling_pathway) 23 0 0.000000 0.000000 742 571.886717 628.85 685.813283 0.847507
=HYPERLINK("http://www.godatabase.org/cgi-bin/go.cgi?query=GO:0007623&auto_wild_cards=yes&view=query&action=query&search_constraint=terms"	GO:0007623_circadian_rhythm) 23 0 0.000000 0.000000 742 571.886717 628.85 685.813283 0.847507
=HYPERLINK("http://www.godatabase.org/cgi-bin/go.cgi?query=GO:0016579&auto_wild_cards=yes&view=query&action=query&search_constraint=terms"	GO:0016579_protein_deubiquitination) 23 0 0.000000 0.000000 742 571.886717 628.85 685.813283 0.847507
=HYPERLINK("http://www.godatabase.org/cgi-bin/go.cgi?query=GO:0018130&auto_wild_cards=yes&view=query&action=query&search_constraint=terms"	GO:0018130_heterocycle_biosynthetic_process) 23 0 0.000000 0.000000 742 571.886717 628.85 685.813283 0.847507
=HYPERLINK("http://www.godatabase.org/cgi-bin/go.cgi?query=GO:0030166&auto_wild_cards=yes&view=query&action=query&search_constraint=terms"	GO:0030166_proteoglycan_biosynthetic_process) 23 0 0.000000 0.000000 742 571.886717 628.85 685.813283 0.847507
=HYPERLINK("http://www.godatabase.org/cgi-bin/go.cgi?query=GO:0033344&auto_wild_cards=yes&view=query&action=query&search_constraint=terms"	GO:0033344_cholesterol_efflux) 23 0 0.000000 0.000000 742 571.886717 628.85 685.813283 0.847507
=HYPERLINK("http://www.godatabase.org/cgi-bin/go.cgi?query=GO:0034637&auto_wild_cards=yes&view=query&action=query&search_constraint=terms"	GO:0034637_cellular_carbohydrate_biosynthetic_process) 23 0 0.000000 0.000000 742 571.886717 628.85 685.813283 0.847507
=HYPERLINK("http://www.godatabase.org/cgi-bin/go.cgi?query=GO:0043473&auto_wild_cards=yes&view=query&action=query&search_constraint=terms"	GO:0043473_pigmentation) 23 0 0.000000 0.000000 742 571.886717 628.85 685.813283 0.847507
=HYPERLINK("http://www.godatabase.org/cgi-bin/go.cgi?query=GO:0045740&auto_wild_cards=yes&view=query&action=query&search_constraint=terms"	GO:0045740_positive_regulation_of_DNA_replication) 23 0 0.000000 0.000000 742 571.886717 628.85 685.813283 0.847507
=HYPERLINK("http://www.godatabase.org/cgi-bin/go.cgi?query=GO:0046467&auto_wild_cards=yes&view=query&action=query&search_constraint=terms"	GO:0046467_membrane_lipid_biosynthetic_process) 23 0 0.000000 0.000000 742 571.886717 628.85 685.813283 0.847507
=HYPERLINK("http://www.godatabase.org/cgi-bin/go.cgi?query=GO:0048871&auto_wild_cards=yes&view=query&action=query&search_constraint=terms"	GO:0048871_multicellular_organismal_homeostasis) 23 0 0.000000 0.000000 742 571.886717 628.85 685.813283 0.847507
=HYPERLINK("http://www.godatabase.org/cgi-bin/go.cgi?query=GO:0050671&auto_wild_cards=yes&view=query&action=query&search_constraint=terms"	GO:0050671_positive_regulation_of_lymphocyte_proliferation) 23 0 0.000000 0.000000 742 571.886717 628.85 685.813283 0.847507
=HYPERLINK("http://www.godatabase.org/cgi-bin/go.cgi?query=GO:0050707&auto_wild_cards=yes&view=query&action=query&search_constraint=terms"	GO:0050707_regulation_of_cytokine_secretion) 23 0 0.000000 0.000000 742 571.886717 628.85 685.813283 0.847507
=HYPERLINK("http://www.godatabase.org/cgi-bin/go.cgi?query=GO:0051262&auto_wild_cards=yes&view=query&action=query&search_constraint=terms"	GO:0051262_protein_tetramerization) 23 0 0.000000 0.000000 742 571.886717 628.85 685.813283 0.847507
=HYPERLINK("http://www.godatabase.org/cgi-bin/go.cgi?query=GO:0051353&auto_wild_cards=yes&view=query&action=query&search_constraint=terms"	GO:0051353_positive_regulation_of_oxidoreductase_activity) 23 0 0.000000 0.000000 742 571.886717 628.85 685.813283 0.847507
=HYPERLINK("http://www.godatabase.org/cgi-bin/go.cgi?query=GO:0070668&auto_wild_cards=yes&view=query&action=query&search_constraint=terms"	GO:0070668_positive_regulation_of_mast_cell_proliferation) 23 0 0.000000 0.000000 742 571.886717 628.85 685.813283 0.847507
=HYPERLINK("http://www.godatabase.org/cgi-bin/go.cgi?query=GO:0015849&auto_wild_cards=yes&view=query&action=query&search_constraint=terms"	GO:0015849_organic_acid_transport) 80 0 0.000000 0.000000 744 574.521767 631.29 688.058233 0.848508
=HYPERLINK("http://www.godatabase.org/cgi-bin/go.cgi?query=GO:0031175&auto_wild_cards=yes&view=query&action=query&search_constraint=terms"	GO:0031175_neuron_projection_development) 80 0 0.000000 0.000000 744 574.521767 631.29 688.058233 0.848508
=HYPERLINK("http://www.godatabase.org/cgi-bin/go.cgi?query=GO:0000002&auto_wild_cards=yes&view=query&action=query&search_constraint=terms"	GO:0000002_mitochondrial_genome_maintenance) 6 0 0.000000 0.000000 960 793.499213 848.89 904.280787 0.884260
=HYPERLINK("http://www.godatabase.org/cgi-bin/go.cgi?query=GO:0000076&auto_wild_cards=yes&view=query&action=query&search_constraint=terms"	GO:0000076_DNA_replication_checkpoint) 6 0 0.000000 0.000000 960 793.499213 848.89 904.280787 0.884260
=HYPERLINK("http://www.godatabase.org/cgi-bin/go.cgi?query=GO:0000381&auto_wild_cards=yes&view=query&action=query&search_constraint=terms"	GO:0000381_regulation_of_alternative_nuclear_mRNA_splicing__via_spliceosome) 6 0 0.000000 0.000000 960 793.499213 848.89 904.280787 0.884260
=HYPERLINK("http://www.godatabase.org/cgi-bin/go.cgi?query=GO:0001656&auto_wild_cards=yes&view=query&action=query&search_constraint=terms"	GO:0001656_metanephros_development) 6 0 0.000000 0.000000 960 793.499213 848.89 904.280787 0.884260
=HYPERLINK("http://www.godatabase.org/cgi-bin/go.cgi?query=GO:0001838&auto_wild_cards=yes&view=query&action=query&search_constraint=terms"	GO:0001838_embryonic_epithelial_tube_formation) 6 0 0.000000 0.000000 960 793.499213 848.89 904.280787 0.884260
=HYPERLINK("http://www.godatabase.org/cgi-bin/go.cgi?query=GO:0001841&auto_wild_cards=yes&view=query&action=query&search_constraint=terms"	GO:0001841_neural_tube_formation) 6 0 0.000000 0.000000 960 793.499213 848.89 904.280787 0.884260
=HYPERLINK("http://www.godatabase.org/cgi-bin/go.cgi?query=GO:0001843&auto_wild_cards=yes&view=query&action=query&search_constraint=terms"	GO:0001843_neural_tube_closure) 6 0 0.000000 0.000000 960 793.499213 848.89 904.280787 0.884260
=HYPERLINK("http://www.godatabase.org/cgi-bin/go.cgi?query=GO:0001893&auto_wild_cards=yes&view=query&action=query&search_constraint=terms"	GO:0001893_maternal_placenta_development) 6 0 0.000000 0.000000 960 793.499213 848.89 904.280787 0.884260
=HYPERLINK("http://www.godatabase.org/cgi-bin/go.cgi?query=GO:0001913&auto_wild_cards=yes&view=query&action=query&search_constraint=terms"	GO:0001913_T_cell_mediated_cytotoxicity) 6 0 0.000000 0.000000 960 793.499213 848.89 904.280787 0.884260
=HYPERLINK("http://www.godatabase.org/cgi-bin/go.cgi?query=GO:0001942&auto_wild_cards=yes&view=query&action=query&search_constraint=terms"	GO:0001942_hair_follicle_development) 6 0 0.000000 0.000000 960 793.499213 848.89 904.280787 0.884260
=HYPERLINK("http://www.godatabase.org/cgi-bin/go.cgi?query=GO:0001947&auto_wild_cards=yes&view=query&action=query&search_constraint=terms"	GO:0001947_heart_looping) 6 0 0.000000 0.000000 960 793.499213 848.89 904.280787 0.884260
=HYPERLINK("http://www.godatabase.org/cgi-bin/go.cgi?query=GO:0002221&auto_wild_cards=yes&view=query&action=query&search_constraint=terms"	GO:0002221_pattern_recognition_receptor_signaling_pathway) 6 0 0.000000 0.000000 960 793.499213 848.89 904.280787 0.884260
=HYPERLINK("http://www.godatabase.org/cgi-bin/go.cgi?query=GO:0002224&auto_wild_cards=yes&view=query&action=query&search_constraint=terms"	GO:0002224_toll-like_receptor_signaling_pathway) 6 0 0.000000 0.000000 960 793.499213 848.89 904.280787 0.884260
=HYPERLINK("http://www.godatabase.org/cgi-bin/go.cgi?query=GO:0002260&auto_wild_cards=yes&view=query&action=query&search_constraint=terms"	GO:0002260_lymphocyte_homeostasis) 6 0 0.000000 0.000000 960 793.499213 848.89 904.280787 0.884260
=HYPERLINK("http://www.godatabase.org/cgi-bin/go.cgi?query=GO:0002420&auto_wild_cards=yes&view=query&action=query&search_constraint=terms"	GO:0002420_natural_killer_cell_mediated_cytotoxicity_directed_against_tumor_cell_target) 6 0 0.000000 0.000000 960 793.499213 848.89 904.280787 0.884260
=HYPERLINK("http://www.godatabase.org/cgi-bin/go.cgi?query=GO:0002423&auto_wild_cards=yes&view=query&action=query&search_constraint=terms"	GO:0002423_natural_killer_cell_mediated_immune_response_to_tumor_cell) 6 0 0.000000 0.000000 960 793.499213 848.89 904.280787 0.884260
=HYPERLINK("http://www.godatabase.org/cgi-bin/go.cgi?query=GO:0002712&auto_wild_cards=yes&view=query&action=query&search_constraint=terms"	GO:0002712_regulation_of_B_cell_mediated_immunity) 6 0 0.000000 0.000000 960 793.499213 848.89 904.280787 0.884260
=HYPERLINK("http://www.godatabase.org/cgi-bin/go.cgi?query=GO:0002855&auto_wild_cards=yes&view=query&action=query&search_constraint=terms"	GO:0002855_regulation_of_natural_killer_cell_mediated_immune_response_to_tumor_cell) 6 0 0.000000 0.000000 960 793.499213 848.89 904.280787 0.884260
=HYPERLINK("http://www.godatabase.org/cgi-bin/go.cgi?query=GO:0002857&auto_wild_cards=yes&view=query&action=query&search_constraint=terms"	GO:0002857_positive_regulation_of_natural_killer_cell_mediated_immune_response_to_tumor_cell) 6 0 0.000000 0.000000 960 793.499213 848.89 904.280787 0.884260
=HYPERLINK("http://www.godatabase.org/cgi-bin/go.cgi?query=GO:0002858&auto_wild_cards=yes&view=query&action=query&search_constraint=terms"	GO:0002858_regulation_of_natural_killer_cell_mediated_cytotoxicity_directed_against_tumor_cell_target) 6 0 0.000000 0.000000 960 793.499213 848.89 904.280787 0.884260
=HYPERLINK("http://www.godatabase.org/cgi-bin/go.cgi?query=GO:0002860&auto_wild_cards=yes&view=query&action=query&search_constraint=terms"	GO:0002860_positive_regulation_of_natural_killer_cell_mediated_cytotoxicity_directed_against_tumor_cell_target) 6 0 0.000000 0.000000 960 793.499213 848.89 904.280787 0.884260
=HYPERLINK("http://www.godatabase.org/cgi-bin/go.cgi?query=GO:0002889&auto_wild_cards=yes&view=query&action=query&search_constraint=terms"	GO:0002889_regulation_of_immunoglobulin_mediated_immune_response) 6 0 0.000000 0.000000 960 793.499213 848.89 904.280787 0.884260
=HYPERLINK("http://www.godatabase.org/cgi-bin/go.cgi?query=GO:0006020&auto_wild_cards=yes&view=query&action=query&search_constraint=terms"	GO:0006020_inositol_metabolic_process) 6 0 0.000000 0.000000 960 793.499213 848.89 904.280787 0.884260
=HYPERLINK("http://www.godatabase.org/cgi-bin/go.cgi?query=GO:0006144&auto_wild_cards=yes&view=query&action=query&search_constraint=terms"	GO:0006144_purine_base_metabolic_process) 6 0 0.000000 0.000000 960 793.499213 848.89 904.280787 0.884260
=HYPERLINK("http://www.godatabase.org/cgi-bin/go.cgi?query=GO:0006283&auto_wild_cards=yes&view=query&action=query&search_constraint=terms"	GO:0006283_transcription-coupled_nucleotide-excision_repair) 6 0 0.000000 0.000000 960 793.499213 848.89 904.280787 0.884260
=HYPERLINK("http://www.godatabase.org/cgi-bin/go.cgi?query=GO:0006337&auto_wild_cards=yes&view=query&action=query&search_constraint=terms"	GO:0006337_nucleosome_disassembly) 6 0 0.000000 0.000000 960 793.499213 848.89 904.280787 0.884260
=HYPERLINK("http://www.godatabase.org/cgi-bin/go.cgi?query=GO:0006390&auto_wild_cards=yes&view=query&action=query&search_constraint=terms"	GO:0006390_transcription_from_mitochondrial_promoter) 6 0 0.000000 0.000000 960 793.499213 848.89 904.280787 0.884260
=HYPERLINK("http://www.godatabase.org/cgi-bin/go.cgi?query=GO:0006458&auto_wild_cards=yes&view=query&action=query&search_constraint=terms"	GO:0006458_'de_novo'_protein_folding) 6 0 0.000000 0.000000 960 793.499213 848.89 904.280787 0.884260
=HYPERLINK("http://www.godatabase.org/cgi-bin/go.cgi?query=GO:0006477&auto_wild_cards=yes&view=query&action=query&search_constraint=terms"	GO:0006477_protein_amino_acid_sulfation) 6 0 0.000000 0.000000 960 793.499213 848.89 904.280787 0.884260
=HYPERLINK("http://www.godatabase.org/cgi-bin/go.cgi?query=GO:0006527&auto_wild_cards=yes&view=query&action=query&search_constraint=terms"	GO:0006527_arginine_catabolic_process) 6 0 0.000000 0.000000 960 793.499213 848.89 904.280787 0.884260
=HYPERLINK("http://www.godatabase.org/cgi-bin/go.cgi?query=GO:0006700&auto_wild_cards=yes&view=query&action=query&search_constraint=terms"	GO:0006700_C21-steroid_hormone_biosynthetic_process) 6 0 0.000000 0.000000 960 793.499213 848.89 904.280787 0.884260
=HYPERLINK("http://www.godatabase.org/cgi-bin/go.cgi?query=GO:0006739&auto_wild_cards=yes&view=query&action=query&search_constraint=terms"	GO:0006739_NADP_metabolic_process) 6 0 0.000000 0.000000 960 793.499213 848.89 904.280787 0.884260
=HYPERLINK("http://www.godatabase.org/cgi-bin/go.cgi?query=GO:0006826&auto_wild_cards=yes&view=query&action=query&search_constraint=terms"	GO:0006826_iron_ion_transport) 6 0 0.000000 0.000000 960 793.499213 848.89 904.280787 0.884260
=HYPERLINK("http://www.godatabase.org/cgi-bin/go.cgi?query=GO:0006878&auto_wild_cards=yes&view=query&action=query&search_constraint=terms"	GO:0006878_cellular_copper_ion_homeostasis) 6 0 0.000000 0.000000 960 793.499213 848.89 904.280787 0.884260
=HYPERLINK("http://www.godatabase.org/cgi-bin/go.cgi?query=GO:0006893&auto_wild_cards=yes&view=query&action=query&search_constraint=terms"	GO:0006893_Golgi_to_plasma_membrane_transport) 6 0 0.000000 0.000000 960 793.499213 848.89 904.280787 0.884260
=HYPERLINK("http://www.godatabase.org/cgi-bin/go.cgi?query=GO:0006906&auto_wild_cards=yes&view=query&action=query&search_constraint=terms"	GO:0006906_vesicle_fusion) 6 0 0.000000 0.000000 960 793.499213 848.89 904.280787 0.884260
=HYPERLINK("http://www.godatabase.org/cgi-bin/go.cgi?query=GO:0006911&auto_wild_cards=yes&view=query&action=query&search_constraint=terms"	GO:0006911_phagocytosis__engulfment) 6 0 0.000000 0.000000 960 793.499213 848.89 904.280787 0.884260
=HYPERLINK("http://www.godatabase.org/cgi-bin/go.cgi?query=GO:0006929&auto_wild_cards=yes&view=query&action=query&search_constraint=terms"	GO:0006929_substrate-bound_cell_migration) 6 0 0.000000 0.000000 960 793.499213 848.89 904.280787 0.884260
=HYPERLINK("http://www.godatabase.org/cgi-bin/go.cgi?query=GO:0006978&auto_wild_cards=yes&view=query&action=query&search_constraint=terms"	GO:0006978_DNA_damage_response__signal_transduction_by_p53_class_mediator_resulting_in_transcription_of_p21_class_mediator) 6 0 0.000000 0.000000 960 793.499213 848.89 904.280787 0.884260
=HYPERLINK("http://www.godatabase.org/cgi-bin/go.cgi?query=GO:0006983&auto_wild_cards=yes&view=query&action=query&search_constraint=terms"	GO:0006983_ER_overload_response) 6 0 0.000000 0.000000 960 793.499213 848.89 904.280787 0.884260
=HYPERLINK("http://www.godatabase.org/cgi-bin/go.cgi?query=GO:0007158&auto_wild_cards=yes&view=query&action=query&search_constraint=terms"	GO:0007158_neuron_adhesion) 6 0 0.000000 0.000000 960 793.499213 848.89 904.280787 0.884260
=HYPERLINK("http://www.godatabase.org/cgi-bin/go.cgi?query=GO:0007185&auto_wild_cards=yes&view=query&action=query&search_constraint=terms"	GO:0007185_transmembrane_receptor_protein_tyrosine_phosphatase_signaling_pathway) 6 0 0.000000 0.000000 960 793.499213 848.89 904.280787 0.884260
=HYPERLINK("http://www.godatabase.org/cgi-bin/go.cgi?query=GO:0007189&auto_wild_cards=yes&view=query&action=query&search_constraint=terms"	GO:0007189_activation_of_adenylate_cyclase_activity_by_G-protein_signaling_pathway) 6 0 0.000000 0.000000 960 793.499213 848.89 904.280787 0.884260
=HYPERLINK("http://www.godatabase.org/cgi-bin/go.cgi?query=GO:0007212&auto_wild_cards=yes&view=query&action=query&search_constraint=terms"	GO:0007212_dopamine_receptor_signaling_pathway) 6 0 0.000000 0.000000 960 793.499213 848.89 904.280787 0.884260
=HYPERLINK("http://www.godatabase.org/cgi-bin/go.cgi?query=GO:0007217&auto_wild_cards=yes&view=query&action=query&search_constraint=terms"	GO:0007217_tachykinin_receptor_signaling_pathway) 6 0 0.000000 0.000000 960 793.499213 848.89 904.280787 0.884260
=HYPERLINK("http://www.godatabase.org/cgi-bin/go.cgi?query=GO:0007224&auto_wild_cards=yes&view=query&action=query&search_constraint=terms"	GO:0007224_smoothened_signaling_pathway) 6 0 0.000000 0.000000 960 793.499213 848.89 904.280787 0.884260
=HYPERLINK("http://www.godatabase.org/cgi-bin/go.cgi?query=GO:0007340&auto_wild_cards=yes&view=query&action=query&search_constraint=terms"	GO:0007340_acrosome_reaction) 6 0 0.000000 0.000000 960 793.499213 848.89 904.280787 0.884260
=HYPERLINK("http://www.godatabase.org/cgi-bin/go.cgi?query=GO:0007530&auto_wild_cards=yes&view=query&action=query&search_constraint=terms"	GO:0007530_sex_determination) 6 0 0.000000 0.000000 960 793.499213 848.89 904.280787 0.884260
=HYPERLINK("http://www.godatabase.org/cgi-bin/go.cgi?query=GO:0007613&auto_wild_cards=yes&view=query&action=query&search_constraint=terms"	GO:0007613_memory) 6 0 0.000000 0.000000 960 793.499213 848.89 904.280787 0.884260
=HYPERLINK("http://www.godatabase.org/cgi-bin/go.cgi?query=GO:0007618&auto_wild_cards=yes&view=query&action=query&search_constraint=terms"	GO:0007618_mating) 6 0 0.000000 0.000000 960 793.499213 848.89 904.280787 0.884260
=HYPERLINK("http://www.godatabase.org/cgi-bin/go.cgi?query=GO:0007622&auto_wild_cards=yes&view=query&action=query&search_constraint=terms"	GO:0007622_rhythmic_behavior) 6 0 0.000000 0.000000 960 793.499213 848.89 904.280787 0.884260
=HYPERLINK("http://www.godatabase.org/cgi-bin/go.cgi?query=GO:0008343&auto_wild_cards=yes&view=query&action=query&search_constraint=terms"	GO:0008343_adult_feeding_behavior) 6 0 0.000000 0.000000 960 793.499213 848.89 904.280787 0.884260
=HYPERLINK("http://www.godatabase.org/cgi-bin/go.cgi?query=GO:0009071&auto_wild_cards=yes&view=query&action=query&search_constraint=terms"	GO:0009071_serine_family_amino_acid_catabolic_process) 6 0 0.000000 0.000000 960 793.499213 848.89 904.280787 0.884260
=HYPERLINK("http://www.godatabase.org/cgi-bin/go.cgi?query=GO:0009164&auto_wild_cards=yes&view=query&action=query&search_constraint=terms"	GO:0009164_nucleoside_catabolic_process) 6 0 0.000000 0.000000 960 793.499213 848.89 904.280787 0.884260
=HYPERLINK("http://www.godatabase.org/cgi-bin/go.cgi?query=GO:0009312&auto_wild_cards=yes&view=query&action=query&search_constraint=terms"	GO:0009312_oligosaccharide_biosynthetic_process) 6 0 0.000000 0.000000 960 793.499213 848.89 904.280787 0.884260
=HYPERLINK("http://www.godatabase.org/cgi-bin/go.cgi?query=GO:0009994&auto_wild_cards=yes&view=query&action=query&search_constraint=terms"	GO:0009994_oocyte_differentiation) 6 0 0.000000 0.000000 960 793.499213 848.89 904.280787 0.884260
=HYPERLINK("http://www.godatabase.org/cgi-bin/go.cgi?query=GO:0010149&auto_wild_cards=yes&view=query&action=query&search_constraint=terms"	GO:0010149_senescence) 6 0 0.000000 0.000000 960 793.499213 848.89 904.280787 0.884260
=HYPERLINK("http://www.godatabase.org/cgi-bin/go.cgi?query=GO:0010573&auto_wild_cards=yes&view=query&action=query&search_constraint=terms"	GO:0010573_vascular_endothelial_growth_factor_production) 6 0 0.000000 0.000000 960 793.499213 848.89 904.280787 0.884260
=HYPERLINK("http://www.godatabase.org/cgi-bin/go.cgi?query=GO:0010574&auto_wild_cards=yes&view=query&action=query&search_constraint=terms"	GO:0010574_regulation_of_vascular_endothelial_growth_factor_production) 6 0 0.000000 0.000000 960 793.499213 848.89 904.280787 0.884260
=HYPERLINK("http://www.godatabase.org/cgi-bin/go.cgi?query=GO:0010578&auto_wild_cards=yes&view=query&action=query&search_constraint=terms"	GO:0010578_regulation_of_adenylate_cyclase_activity_involved_in_G-protein_signaling) 6 0 0.000000 0.000000 960 793.499213 848.89 904.280787 0.884260
=HYPERLINK("http://www.godatabase.org/cgi-bin/go.cgi?query=GO:0010579&auto_wild_cards=yes&view=query&action=query&search_constraint=terms"	GO:0010579_positive_regulation_of_adenylate_cyclase_activity_by_G-protein_signaling_pathway) 6 0 0.000000 0.000000 960 793.499213 848.89 904.280787 0.884260
=HYPERLINK("http://www.godatabase.org/cgi-bin/go.cgi?query=GO:0010611&auto_wild_cards=yes&view=query&action=query&search_constraint=terms"	GO:0010611_regulation_of_cardiac_muscle_hypertrophy) 6 0 0.000000 0.000000 960 793.499213 848.89 904.280787 0.884260
=HYPERLINK("http://www.godatabase.org/cgi-bin/go.cgi?query=GO:0010612&auto_wild_cards=yes&view=query&action=query&search_constraint=terms"	GO:0010612_regulation_of_cardiac_muscle_adaptation) 6 0 0.000000 0.000000 960 793.499213 848.89 904.280787 0.884260
=HYPERLINK("http://www.godatabase.org/cgi-bin/go.cgi?query=GO:0010657&auto_wild_cards=yes&view=query&action=query&search_constraint=terms"	GO:0010657_muscle_cell_apoptosis) 6 0 0.000000 0.000000 960 793.499213 848.89 904.280787 0.884260
=HYPERLINK("http://www.godatabase.org/cgi-bin/go.cgi?query=GO:0010660&auto_wild_cards=yes&view=query&action=query&search_constraint=terms"	GO:0010660_regulation_of_muscle_cell_apoptosis) 6 0 0.000000 0.000000 960 793.499213 848.89 904.280787 0.884260
=HYPERLINK("http://www.godatabase.org/cgi-bin/go.cgi?query=GO:0010718&auto_wild_cards=yes&view=query&action=query&search_constraint=terms"	GO:0010718_positive_regulation_of_epithelial_to_mesenchymal_transition) 6 0 0.000000 0.000000 960 793.499213 848.89 904.280787 0.884260
=HYPERLINK("http://www.godatabase.org/cgi-bin/go.cgi?query=GO:0010770&auto_wild_cards=yes&view=query&action=query&search_constraint=terms"	GO:0010770_positive_regulation_of_cell_morphogenesis_involved_in_differentiation) 6 0 0.000000 0.000000 960 793.499213 848.89 904.280787 0.884260
=HYPERLINK("http://www.godatabase.org/cgi-bin/go.cgi?query=GO:0010875&auto_wild_cards=yes&view=query&action=query&search_constraint=terms"	GO:0010875_positive_regulation_of_cholesterol_efflux) 6 0 0.000000 0.000000 960 793.499213 848.89 904.280787 0.884260
=HYPERLINK("http://www.godatabase.org/cgi-bin/go.cgi?query=GO:0010887&auto_wild_cards=yes&view=query&action=query&search_constraint=terms"	GO:0010887_negative_regulation_of_cholesterol_storage) 6 0 0.000000 0.000000 960 793.499213 848.89 904.280787 0.884260
=HYPERLINK("http://www.godatabase.org/cgi-bin/go.cgi?query=GO:0010896&auto_wild_cards=yes&view=query&action=query&search_constraint=terms"	GO:0010896_regulation_of_triglyceride_catabolic_process) 6 0 0.000000 0.000000 960 793.499213 848.89 904.280787 0.884260
=HYPERLINK("http://www.godatabase.org/cgi-bin/go.cgi?query=GO:0014020&auto_wild_cards=yes&view=query&action=query&search_constraint=terms"	GO:0014020_primary_neural_tube_formation) 6 0 0.000000 0.000000 960 793.499213 848.89 904.280787 0.884260
=HYPERLINK("http://www.godatabase.org/cgi-bin/go.cgi?query=GO:0014743&auto_wild_cards=yes&view=query&action=query&search_constraint=terms"	GO:0014743_regulation_of_muscle_hypertrophy) 6 0 0.000000 0.000000 960 793.499213 848.89 904.280787 0.884260
=HYPERLINK("http://www.godatabase.org/cgi-bin/go.cgi?query=GO:0014855&auto_wild_cards=yes&view=query&action=query&search_constraint=terms"	GO:0014855_striated_muscle_cell_proliferation) 6 0 0.000000 0.000000 960 793.499213 848.89 904.280787 0.884260
=HYPERLINK("http://www.godatabase.org/cgi-bin/go.cgi?query=GO:0014887&auto_wild_cards=yes&view=query&action=query&search_constraint=terms"	GO:0014887_cardiac_muscle_adaptation) 6 0 0.000000 0.000000 960 793.499213 848.89 904.280787 0.884260
=HYPERLINK("http://www.godatabase.org/cgi-bin/go.cgi?query=GO:0014888&auto_wild_cards=yes&view=query&action=query&search_constraint=terms"	GO:0014888_striated_muscle_adaptation) 6 0 0.000000 0.000000 960 793.499213 848.89 904.280787 0.884260
=HYPERLINK("http://www.godatabase.org/cgi-bin/go.cgi?query=GO:0014897&auto_wild_cards=yes&view=query&action=query&search_constraint=terms"	GO:0014897_striated_muscle_hypertrophy) 6 0 0.000000 0.000000 960 793.499213 848.89 904.280787 0.884260
=HYPERLINK("http://www.godatabase.org/cgi-bin/go.cgi?query=GO:0014898&auto_wild_cards=yes&view=query&action=query&search_constraint=terms"	GO:0014898_cardiac_muscle_hypertrophy) 6 0 0.000000 0.000000 960 793.499213 848.89 904.280787 0.884260
=HYPERLINK("http://www.godatabase.org/cgi-bin/go.cgi?query=GO:0015671&auto_wild_cards=yes&view=query&action=query&search_constraint=terms"	GO:0015671_oxygen_transport) 6 0 0.000000 0.000000 960 793.499213 848.89 904.280787 0.884260
=HYPERLINK("http://www.godatabase.org/cgi-bin/go.cgi?query=GO:0015810&auto_wild_cards=yes&view=query&action=query&search_constraint=terms"	GO:0015810_aspartate_transport) 6 0 0.000000 0.000000 960 793.499213 848.89 904.280787 0.884260
=HYPERLINK("http://www.godatabase.org/cgi-bin/go.cgi?query=GO:0015850&auto_wild_cards=yes&view=query&action=query&search_constraint=terms"	GO:0015850_organic_alcohol_transport) 6 0 0.000000 0.000000 960 793.499213 848.89 904.280787 0.884260
=HYPERLINK("http://www.godatabase.org/cgi-bin/go.cgi?query=GO:0017156&auto_wild_cards=yes&view=query&action=query&search_constraint=terms"	GO:0017156_calcium_ion-dependent_exocytosis) 6 0 0.000000 0.000000 960 793.499213 848.89 904.280787 0.884260
=HYPERLINK("http://www.godatabase.org/cgi-bin/go.cgi?query=GO:0019062&auto_wild_cards=yes&view=query&action=query&search_constraint=terms"	GO:0019062_virion_attachment_to_host_cell_surface_receptor) 6 0 0.000000 0.000000 960 793.499213 848.89 904.280787 0.884260
=HYPERLINK("http://www.godatabase.org/cgi-bin/go.cgi?query=GO:0019080&auto_wild_cards=yes&view=query&action=query&search_constraint=terms"	GO:0019080_viral_genome_expression) 6 0 0.000000 0.000000 960 793.499213 848.89 904.280787 0.884260
=HYPERLINK("http://www.godatabase.org/cgi-bin/go.cgi?query=GO:0019083&auto_wild_cards=yes&view=query&action=query&search_constraint=terms"	GO:0019083_viral_transcription) 6 0 0.000000 0.000000 960 793.499213 848.89 904.280787 0.884260
=HYPERLINK("http://www.godatabase.org/cgi-bin/go.cgi?query=GO:0019827&auto_wild_cards=yes&view=query&action=query&search_constraint=terms"	GO:0019827_stem_cell_maintenance) 6 0 0.000000 0.000000 960 793.499213 848.89 904.280787 0.884260
=HYPERLINK("http://www.godatabase.org/cgi-bin/go.cgi?query=GO:0019883&auto_wild_cards=yes&view=query&action=query&search_constraint=terms"	GO:0019883_antigen_processing_and_presentation_of_endogenous_antigen) 6 0 0.000000 0.000000 960 793.499213 848.89 904.280787 0.884260
=HYPERLINK("http://www.godatabase.org/cgi-bin/go.cgi?query=GO:0021537&auto_wild_cards=yes&view=query&action=query&search_constraint=terms"	GO:0021537_telencephalon_development) 6 0 0.000000 0.000000 960 793.499213 848.89 904.280787 0.884260
=HYPERLINK("http://www.godatabase.org/cgi-bin/go.cgi?query=GO:0021953&auto_wild_cards=yes&view=query&action=query&search_constraint=terms"	GO:0021953_central_nervous_system_neuron_differentiation) 6 0 0.000000 0.000000 960 793.499213 848.89 904.280787 0.884260
=HYPERLINK("http://www.godatabase.org/cgi-bin/go.cgi?query=GO:0021954&auto_wild_cards=yes&view=query&action=query&search_constraint=terms"	GO:0021954_central_nervous_system_neuron_development) 6 0 0.000000 0.000000 960 793.499213 848.89 904.280787 0.884260
=HYPERLINK("http://www.godatabase.org/cgi-bin/go.cgi?query=GO:0022404&auto_wild_cards=yes&view=query&action=query&search_constraint=terms"	GO:0022404_molting_cycle_process) 6 0 0.000000 0.000000 960 793.499213 848.89 904.280787 0.884260
=HYPERLINK("http://www.godatabase.org/cgi-bin/go.cgi?query=GO:0022405&auto_wild_cards=yes&view=query&action=query&search_constraint=terms"	GO:0022405_hair_cycle_process) 6 0 0.000000 0.000000 960 793.499213 848.89 904.280787 0.884260
=HYPERLINK("http://www.godatabase.org/cgi-bin/go.cgi?query=GO:0022408&auto_wild_cards=yes&view=query&action=query&search_constraint=terms"	GO:0022408_negative_regulation_of_cell-cell_adhesion) 6 0 0.000000 0.000000 960 793.499213 848.89 904.280787 0.884260
=HYPERLINK("http://www.godatabase.org/cgi-bin/go.cgi?query=GO:0022409&auto_wild_cards=yes&view=query&action=query&search_constraint=terms"	GO:0022409_positive_regulation_of_cell-cell_adhesion) 6 0 0.000000 0.000000 960 793.499213 848.89 904.280787 0.884260
=HYPERLINK("http://www.godatabase.org/cgi-bin/go.cgi?query=GO:0030032&auto_wild_cards=yes&view=query&action=query&search_constraint=terms"	GO:0030032_lamellipodium_assembly) 6 0 0.000000 0.000000 960 793.499213 848.89 904.280787 0.884260
=HYPERLINK("http://www.godatabase.org/cgi-bin/go.cgi?query=GO:0030147&auto_wild_cards=yes&view=query&action=query&search_constraint=terms"	GO:0030147_natriuresis) 6 0 0.000000 0.000000 960 793.499213 848.89 904.280787 0.884260
=HYPERLINK("http://www.godatabase.org/cgi-bin/go.cgi?query=GO:0030224&auto_wild_cards=yes&view=query&action=query&search_constraint=terms"	GO:0030224_monocyte_differentiation) 6 0 0.000000 0.000000 960 793.499213 848.89 904.280787 0.884260
=HYPERLINK("http://www.godatabase.org/cgi-bin/go.cgi?query=GO:0030299&auto_wild_cards=yes&view=query&action=query&search_constraint=terms"	GO:0030299_intestinal_cholesterol_absorption) 6 0 0.000000 0.000000 960 793.499213 848.89 904.280787 0.884260
=HYPERLINK("http://www.godatabase.org/cgi-bin/go.cgi?query=GO:0030801&auto_wild_cards=yes&view=query&action=query&search_constraint=terms"	GO:0030801_positive_regulation_of_cyclic_nucleotide_metabolic_process) 6 0 0.000000 0.000000 960 793.499213 848.89 904.280787 0.884260
=HYPERLINK("http://www.godatabase.org/cgi-bin/go.cgi?query=GO:0030804&auto_wild_cards=yes&view=query&action=query&search_constraint=terms"	GO:0030804_positive_regulation_of_cyclic_nucleotide_biosynthetic_process) 6 0 0.000000 0.000000 960 793.499213 848.89 904.280787 0.884260
=HYPERLINK("http://www.godatabase.org/cgi-bin/go.cgi?query=GO:0030810&auto_wild_cards=yes&view=query&action=query&search_constraint=terms"	GO:0030810_positive_regulation_of_nucleotide_biosynthetic_process) 6 0 0.000000 0.000000 960 793.499213 848.89 904.280787 0.884260
=HYPERLINK("http://www.godatabase.org/cgi-bin/go.cgi?query=GO:0030835&auto_wild_cards=yes&view=query&action=query&search_constraint=terms"	GO:0030835_negative_regulation_of_actin_filament_depolymerization) 6 0 0.000000 0.000000 960 793.499213 848.89 904.280787 0.884260
=HYPERLINK("http://www.godatabase.org/cgi-bin/go.cgi?query=GO:0030837&auto_wild_cards=yes&view=query&action=query&search_constraint=terms"	GO:0030837_negative_regulation_of_actin_filament_polymerization) 6 0 0.000000 0.000000 960 793.499213 848.89 904.280787 0.884260
=HYPERLINK("http://www.godatabase.org/cgi-bin/go.cgi?query=GO:0031099&auto_wild_cards=yes&view=query&action=query&search_constraint=terms"	GO:0031099_regeneration) 6 0 0.000000 0.000000 960 793.499213 848.89 904.280787 0.884260
=HYPERLINK("http://www.godatabase.org/cgi-bin/go.cgi?query=GO:0031268&auto_wild_cards=yes&view=query&action=query&search_constraint=terms"	GO:0031268_pseudopodium_organization) 6 0 0.000000 0.000000 960 793.499213 848.89 904.280787 0.884260
=HYPERLINK("http://www.godatabase.org/cgi-bin/go.cgi?query=GO:0031269&auto_wild_cards=yes&view=query&action=query&search_constraint=terms"	GO:0031269_pseudopodium_assembly) 6 0 0.000000 0.000000 960 793.499213 848.89 904.280787 0.884260
=HYPERLINK("http://www.godatabase.org/cgi-bin/go.cgi?query=GO:0031272&auto_wild_cards=yes&view=query&action=query&search_constraint=terms"	GO:0031272_regulation_of_pseudopodium_assembly) 6 0 0.000000 0.000000 960 793.499213 848.89 904.280787 0.884260
=HYPERLINK("http://www.godatabase.org/cgi-bin/go.cgi?query=GO:0031274&auto_wild_cards=yes&view=query&action=query&search_constraint=terms"	GO:0031274_positive_regulation_of_pseudopodium_assembly) 6 0 0.000000 0.000000 960 793.499213 848.89 904.280787 0.884260
=HYPERLINK("http://www.godatabase.org/cgi-bin/go.cgi?query=GO:0031958&auto_wild_cards=yes&view=query&action=query&search_constraint=terms"	GO:0031958_corticosteroid_receptor_signaling_pathway) 6 0 0.000000 0.000000 960 793.499213 848.89 904.280787 0.884260
=HYPERLINK("http://www.godatabase.org/cgi-bin/go.cgi?query=GO:0032297&auto_wild_cards=yes&view=query&action=query&search_constraint=terms"	GO:0032297_negative_regulation_of_DNA_replication_initiation) 6 0 0.000000 0.000000 960 793.499213 848.89 904.280787 0.884260
=HYPERLINK("http://www.godatabase.org/cgi-bin/go.cgi?query=GO:0032372&auto_wild_cards=yes&view=query&action=query&search_constraint=terms"	GO:0032372_negative_regulation_of_sterol_transport) 6 0 0.000000 0.000000 960 793.499213 848.89 904.280787 0.884260
=HYPERLINK("http://www.godatabase.org/cgi-bin/go.cgi?query=GO:0032375&auto_wild_cards=yes&view=query&action=query&search_constraint=terms"	GO:0032375_negative_regulation_of_cholesterol_transport) 6 0 0.000000 0.000000 960 793.499213 848.89 904.280787 0.884260
=HYPERLINK("http://www.godatabase.org/cgi-bin/go.cgi?query=GO:0032402&auto_wild_cards=yes&view=query&action=query&search_constraint=terms"	GO:0032402_melanosome_transport) 6 0 0.000000 0.000000 960 793.499213 848.89 904.280787 0.884260
=HYPERLINK("http://www.godatabase.org/cgi-bin/go.cgi?query=GO:0032411&auto_wild_cards=yes&view=query&action=query&search_constraint=terms"	GO:0032411_positive_regulation_of_transporter_activity) 6 0 0.000000 0.000000 960 793.499213 848.89 904.280787 0.884260
=HYPERLINK("http://www.godatabase.org/cgi-bin/go.cgi?query=GO:0032434&auto_wild_cards=yes&view=query&action=query&search_constraint=terms"	GO:0032434_regulation_of_proteasomal_ubiquitin-dependent_protein_catabolic_process) 6 0 0.000000 0.000000 960 793.499213 848.89 904.280787 0.884260
=HYPERLINK("http://www.godatabase.org/cgi-bin/go.cgi?query=GO:0032890&auto_wild_cards=yes&view=query&action=query&search_constraint=terms"	GO:0032890_regulation_of_organic_acid_transport) 6 0 0.000000 0.000000 960 793.499213 848.89 904.280787 0.884260
=HYPERLINK("http://www.godatabase.org/cgi-bin/go.cgi?query=GO:0032945&auto_wild_cards=yes&view=query&action=query&search_constraint=terms"	GO:0032945_negative_regulation_of_mononuclear_cell_proliferation) 6 0 0.000000 0.000000 960 793.499213 848.89 904.280787 0.884260
=HYPERLINK("http://www.godatabase.org/cgi-bin/go.cgi?query=GO:0032986&auto_wild_cards=yes&view=query&action=query&search_constraint=terms"	GO:0032986_protein-DNA_complex_disassembly) 6 0 0.000000 0.000000 960 793.499213 848.89 904.280787 0.884260
=HYPERLINK("http://www.godatabase.org/cgi-bin/go.cgi?query=GO:0033158&auto_wild_cards=yes&view=query&action=query&search_constraint=terms"	GO:0033158_regulation_of_protein_import_into_nucleus__translocation) 6 0 0.000000 0.000000 960 793.499213 848.89 904.280787 0.884260
=HYPERLINK("http://www.godatabase.org/cgi-bin/go.cgi?query=GO:0033238&auto_wild_cards=yes&view=query&action=query&search_constraint=terms"	GO:0033238_regulation_of_cellular_amine_metabolic_process) 6 0 0.000000 0.000000 960 793.499213 848.89 904.280787 0.884260
=HYPERLINK("http://www.godatabase.org/cgi-bin/go.cgi?query=GO:0033363&auto_wild_cards=yes&view=query&action=query&search_constraint=terms"	GO:0033363_secretory_granule_organization) 6 0 0.000000 0.000000 960 793.499213 848.89 904.280787 0.884260
=HYPERLINK("http://www.godatabase.org/cgi-bin/go.cgi?query=GO:0033683&auto_wild_cards=yes&view=query&action=query&search_constraint=terms"	GO:0033683_nucleotide-excision_repair__DNA_incision) 6 0 0.000000 0.000000 960 793.499213 848.89 904.280787 0.884260
=HYPERLINK("http://www.godatabase.org/cgi-bin/go.cgi?query=GO:0034405&auto_wild_cards=yes&view=query&action=query&search_constraint=terms"	GO:0034405_response_to_fluid_shear_stress) 6 0 0.000000 0.000000 960 793.499213 848.89 904.280787 0.884260
=HYPERLINK("http://www.godatabase.org/cgi-bin/go.cgi?query=GO:0034446&auto_wild_cards=yes&view=query&action=query&search_constraint=terms"	GO:0034446_substrate_adhesion-dependent_cell_spreading) 6 0 0.000000 0.000000 960 793.499213 848.89 904.280787 0.884260
=HYPERLINK("http://www.godatabase.org/cgi-bin/go.cgi?query=GO:0034447&auto_wild_cards=yes&view=query&action=query&search_constraint=terms"	GO:0034447_very-low-density_lipoprotein_particle_clearance) 6 0 0.000000 0.000000 960 793.499213 848.89 904.280787 0.884260
=HYPERLINK("http://www.godatabase.org/cgi-bin/go.cgi?query=GO:0034502&auto_wild_cards=yes&view=query&action=query&search_constraint=terms"	GO:0034502_protein_localization_to_chromosome) 6 0 0.000000 0.000000 960 793.499213 848.89 904.280787 0.884260
=HYPERLINK("http://www.godatabase.org/cgi-bin/go.cgi?query=GO:0034508&auto_wild_cards=yes&view=query&action=query&search_constraint=terms"	GO:0034508_centromere_complex_assembly) 6 0 0.000000 0.000000 960 793.499213 848.89 904.280787 0.884260
=HYPERLINK("http://www.godatabase.org/cgi-bin/go.cgi?query=GO:0035148&auto_wild_cards=yes&view=query&action=query&search_constraint=terms"	GO:0035148_tube_lumen_formation) 6 0 0.000000 0.000000 960 793.499213 848.89 904.280787 0.884260
=HYPERLINK("http://www.godatabase.org/cgi-bin/go.cgi?query=GO:0042092&auto_wild_cards=yes&view=query&action=query&search_constraint=terms"	GO:0042092_T-helper_2_type_immune_response) 6 0 0.000000 0.000000 960 793.499213 848.89 904.280787 0.884260
=HYPERLINK("http://www.godatabase.org/cgi-bin/go.cgi?query=GO:0042119&auto_wild_cards=yes&view=query&action=query&search_constraint=terms"	GO:0042119_neutrophil_activation) 6 0 0.000000 0.000000 960 793.499213 848.89 904.280787 0.884260
=HYPERLINK("http://www.godatabase.org/cgi-bin/go.cgi?query=GO:0042255&auto_wild_cards=yes&view=query&action=query&search_constraint=terms"	GO:0042255_ribosome_assembly) 6 0 0.000000 0.000000 960 793.499213 848.89 904.280787 0.884260
=HYPERLINK("http://www.godatabase.org/cgi-bin/go.cgi?query=GO:0042273&auto_wild_cards=yes&view=query&action=query&search_constraint=terms"	GO:0042273_ribosomal_large_subunit_biogenesis) 6 0 0.000000 0.000000 960 793.499213 848.89 904.280787 0.884260
=HYPERLINK("http://www.godatabase.org/cgi-bin/go.cgi?query=GO:0042303&auto_wild_cards=yes&view=query&action=query&search_constraint=terms"	GO:0042303_molting_cycle) 6 0 0.000000 0.000000 960 793.499213 848.89 904.280787 0.884260
=HYPERLINK("http://www.godatabase.org/cgi-bin/go.cgi?query=GO:0042346&auto_wild_cards=yes&view=query&action=query&search_constraint=terms"	GO:0042346_positive_regulation_of_NF-kappaB_import_into_nucleus) 6 0 0.000000 0.000000 960 793.499213 848.89 904.280787 0.884260
=HYPERLINK("http://www.godatabase.org/cgi-bin/go.cgi?query=GO:0042402&auto_wild_cards=yes&view=query&action=query&search_constraint=terms"	GO:0042402_biogenic_amine_catabolic_process) 6 0 0.000000 0.000000 960 793.499213 848.89 904.280787 0.884260
=HYPERLINK("http://www.godatabase.org/cgi-bin/go.cgi?query=GO:0042447&auto_wild_cards=yes&view=query&action=query&search_constraint=terms"	GO:0042447_hormone_catabolic_process) 6 0 0.000000 0.000000 960 793.499213 848.89 904.280787 0.884260
=HYPERLINK("http://www.godatabase.org/cgi-bin/go.cgi?query=GO:0042559&auto_wild_cards=yes&view=query&action=query&search_constraint=terms"	GO:0042559_pteridine_and_derivative_biosynthetic_process) 6 0 0.000000 0.000000 960 793.499213 848.89 904.280787 0.884260
=HYPERLINK("http://www.godatabase.org/cgi-bin/go.cgi?query=GO:0042633&auto_wild_cards=yes&view=query&action=query&search_constraint=terms"	GO:0042633_hair_cycle) 6 0 0.000000 0.000000 960 793.499213 848.89 904.280787 0.884260
=HYPERLINK("http://www.godatabase.org/cgi-bin/go.cgi?query=GO:0042772&auto_wild_cards=yes&view=query&action=query&search_constraint=terms"	GO:0042772_DNA_damage_response__signal_transduction_resulting_in_transcription) 6 0 0.000000 0.000000 960 793.499213 848.89 904.280787 0.884260
=HYPERLINK("http://www.godatabase.org/cgi-bin/go.cgi?query=GO:0042921&auto_wild_cards=yes&view=query&action=query&search_constraint=terms"	GO:0042921_glucocorticoid_receptor_signaling_pathway) 6 0 0.000000 0.000000 960 793.499213 848.89 904.280787 0.884260
=HYPERLINK("http://www.godatabase.org/cgi-bin/go.cgi?query=GO:0043206&auto_wild_cards=yes&view=query&action=query&search_constraint=terms"	GO:0043206_fibril_organization) 6 0 0.000000 0.000000 960 793.499213 848.89 904.280787 0.884260
=HYPERLINK("http://www.godatabase.org/cgi-bin/go.cgi?query=GO:0043370&auto_wild_cards=yes&view=query&action=query&search_constraint=terms"	GO:0043370_regulation_of_CD4-positive__alpha_beta_T_cell_differentiation) 6 0 0.000000 0.000000 960 793.499213 848.89 904.280787 0.884260
=HYPERLINK("http://www.godatabase.org/cgi-bin/go.cgi?query=GO:0043502&auto_wild_cards=yes&view=query&action=query&search_constraint=terms"	GO:0043502_regulation_of_muscle_adaptation) 6 0 0.000000 0.000000 960 793.499213 848.89 904.280787 0.884260
=HYPERLINK("http://www.godatabase.org/cgi-bin/go.cgi?query=GO:0043525&auto_wild_cards=yes&view=query&action=query&search_constraint=terms"	GO:0043525_positive_regulation_of_neuron_apoptosis) 6 0 0.000000 0.000000 960 793.499213 848.89 904.280787 0.884260
=HYPERLINK("http://www.godatabase.org/cgi-bin/go.cgi?query=GO:0043536&auto_wild_cards=yes&view=query&action=query&search_constraint=terms"	GO:0043536_positive_regulation_of_blood_vessel_endothelial_cell_migration) 6 0 0.000000 0.000000 960 793.499213 848.89 904.280787 0.884260
=HYPERLINK("http://www.godatabase.org/cgi-bin/go.cgi?query=GO:0043666&auto_wild_cards=yes&view=query&action=query&search_constraint=terms"	GO:0043666_regulation_of_phosphoprotein_phosphatase_activity) 6 0 0.000000 0.000000 960 793.499213 848.89 904.280787 0.884260
=HYPERLINK("http://www.godatabase.org/cgi-bin/go.cgi?query=GO:0043981&auto_wild_cards=yes&view=query&action=query&search_constraint=terms"	GO:0043981_histone_H4-K5_acetylation) 6 0 0.000000 0.000000 960 793.499213 848.89 904.280787 0.884260
=HYPERLINK("http://www.godatabase.org/cgi-bin/go.cgi?query=GO:0043982&auto_wild_cards=yes&view=query&action=query&search_constraint=terms"	GO:0043982_histone_H4-K8_acetylation) 6 0 0.000000 0.000000 960 793.499213 848.89 904.280787 0.884260
=HYPERLINK("http://www.godatabase.org/cgi-bin/go.cgi?query=GO:0043983&auto_wild_cards=yes&view=query&action=query&search_constraint=terms"	GO:0043983_histone_H4-K12_acetylation) 6 0 0.000000 0.000000 960 793.499213 848.89 904.280787 0.884260
=HYPERLINK("http://www.godatabase.org/cgi-bin/go.cgi?query=GO:0043984&auto_wild_cards=yes&view=query&action=query&search_constraint=terms"	GO:0043984_histone_H4-K16_acetylation) 6 0 0.000000 0.000000 960 793.499213 848.89 904.280787 0.884260
=HYPERLINK("http://www.godatabase.org/cgi-bin/go.cgi?query=GO:0045073&auto_wild_cards=yes&view=query&action=query&search_constraint=terms"	GO:0045073_regulation_of_chemokine_biosynthetic_process) 6 0 0.000000 0.000000 960 793.499213 848.89 904.280787 0.884260
=HYPERLINK("http://www.godatabase.org/cgi-bin/go.cgi?query=GO:0045090&auto_wild_cards=yes&view=query&action=query&search_constraint=terms"	GO:0045090_retroviral_genome_replication) 6 0 0.000000 0.000000 960 793.499213 848.89 904.280787 0.884260
=HYPERLINK("http://www.godatabase.org/cgi-bin/go.cgi?query=GO:0045116&auto_wild_cards=yes&view=query&action=query&search_constraint=terms"	GO:0045116_protein_neddylation) 6 0 0.000000 0.000000 960 793.499213 848.89 904.280787 0.884260
=HYPERLINK("http://www.godatabase.org/cgi-bin/go.cgi?query=GO:0045540&auto_wild_cards=yes&view=query&action=query&search_constraint=terms"	GO:0045540_regulation_of_cholesterol_biosynthetic_process) 6 0 0.000000 0.000000 960 793.499213 848.89 904.280787 0.884260
=HYPERLINK("http://www.godatabase.org/cgi-bin/go.cgi?query=GO:0045604&auto_wild_cards=yes&view=query&action=query&search_constraint=terms"	GO:0045604_regulation_of_epidermal_cell_differentiation) 6 0 0.000000 0.000000 960 793.499213 848.89 904.280787 0.884260
=HYPERLINK("http://www.godatabase.org/cgi-bin/go.cgi?query=GO:0045616&auto_wild_cards=yes&view=query&action=query&search_constraint=terms"	GO:0045616_regulation_of_keratinocyte_differentiation) 6 0 0.000000 0.000000 960 793.499213 848.89 904.280787 0.884260
=HYPERLINK("http://www.godatabase.org/cgi-bin/go.cgi?query=GO:0045622&auto_wild_cards=yes&view=query&action=query&search_constraint=terms"	GO:0045622_regulation_of_T-helper_cell_differentiation) 6 0 0.000000 0.000000 960 793.499213 848.89 904.280787 0.884260
=HYPERLINK("http://www.godatabase.org/cgi-bin/go.cgi?query=GO:0045661&auto_wild_cards=yes&view=query&action=query&search_constraint=terms"	GO:0045661_regulation_of_myoblast_differentiation) 6 0 0.000000 0.000000 960 793.499213 848.89 904.280787 0.884260
=HYPERLINK("http://www.godatabase.org/cgi-bin/go.cgi?query=GO:0045671&auto_wild_cards=yes&view=query&action=query&search_constraint=terms"	GO:0045671_negative_regulation_of_osteoclast_differentiation) 6 0 0.000000 0.000000 960 793.499213 848.89 904.280787 0.884260
=HYPERLINK("http://www.godatabase.org/cgi-bin/go.cgi?query=GO:0045684&auto_wild_cards=yes&view=query&action=query&search_constraint=terms"	GO:0045684_positive_regulation_of_epidermis_development) 6 0 0.000000 0.000000 960 793.499213 848.89 904.280787 0.884260
=HYPERLINK("http://www.godatabase.org/cgi-bin/go.cgi?query=GO:0045723&auto_wild_cards=yes&view=query&action=query&search_constraint=terms"	GO:0045723_positive_regulation_of_fatty_acid_biosynthetic_process) 6 0 0.000000 0.000000 960 793.499213 848.89 904.280787 0.884260
=HYPERLINK("http://www.godatabase.org/cgi-bin/go.cgi?query=GO:0045737&auto_wild_cards=yes&view=query&action=query&search_constraint=terms"	GO:0045737_positive_regulation_of_cyclin-dependent_protein_kinase_activity) 6 0 0.000000 0.000000 960 793.499213 848.89 904.280787 0.884260
=HYPERLINK("http://www.godatabase.org/cgi-bin/go.cgi?query=GO:0045823&auto_wild_cards=yes&view=query&action=query&search_constraint=terms"	GO:0045823_positive_regulation_of_heart_contraction) 6 0 0.000000 0.000000 960 793.499213 848.89 904.280787 0.884260
=HYPERLINK("http://www.godatabase.org/cgi-bin/go.cgi?query=GO:0045885&auto_wild_cards=yes&view=query&action=query&search_constraint=terms"	GO:0045885_positive_regulation_of_survival_gene_product_expression) 6 0 0.000000 0.000000 960 793.499213 848.89 904.280787 0.884260
=HYPERLINK("http://www.godatabase.org/cgi-bin/go.cgi?query=GO:0045931&auto_wild_cards=yes&view=query&action=query&search_constraint=terms"	GO:0045931_positive_regulation_of_mitotic_cell_cycle) 6 0 0.000000 0.000000 960 793.499213 848.89 904.280787 0.884260
=HYPERLINK("http://www.godatabase.org/cgi-bin/go.cgi?query=GO:0045932&auto_wild_cards=yes&view=query&action=query&search_constraint=terms"	GO:0045932_negative_regulation_of_muscle_contraction) 6 0 0.000000 0.000000 960 793.499213 848.89 904.280787 0.884260
=HYPERLINK("http://www.godatabase.org/cgi-bin/go.cgi?query=GO:0045981&auto_wild_cards=yes&view=query&action=query&search_constraint=terms"	GO:0045981_positive_regulation_of_nucleotide_metabolic_process) 6 0 0.000000 0.000000 960 793.499213 848.89 904.280787 0.884260
=HYPERLINK("http://www.godatabase.org/cgi-bin/go.cgi?query=GO:0046006&auto_wild_cards=yes&view=query&action=query&search_constraint=terms"	GO:0046006_regulation_of_activated_T_cell_proliferation) 6 0 0.000000 0.000000 960 793.499213 848.89 904.280787 0.884260
=HYPERLINK("http://www.godatabase.org/cgi-bin/go.cgi?query=GO:0046520&auto_wild_cards=yes&view=query&action=query&search_constraint=terms"	GO:0046520_sphingoid_biosynthetic_process) 6 0 0.000000 0.000000 960 793.499213 848.89 904.280787 0.884260
=HYPERLINK("http://www.godatabase.org/cgi-bin/go.cgi?query=GO:0046579&auto_wild_cards=yes&view=query&action=query&search_constraint=terms"	GO:0046579_positive_regulation_of_Ras_protein_signal_transduction) 6 0 0.000000 0.000000 960 793.499213 848.89 904.280787 0.884260
=HYPERLINK("http://www.godatabase.org/cgi-bin/go.cgi?query=GO:0046638&auto_wild_cards=yes&view=query&action=query&search_constraint=terms"	GO:0046638_positive_regulation_of_alpha-beta_T_cell_differentiation) 6 0 0.000000 0.000000 960 793.499213 848.89 904.280787 0.884260
=HYPERLINK("http://www.godatabase.org/cgi-bin/go.cgi?query=GO:0046677&auto_wild_cards=yes&view=query&action=query&search_constraint=terms"	GO:0046677_response_to_antibiotic) 6 0 0.000000 0.000000 960 793.499213 848.89 904.280787 0.884260
=HYPERLINK("http://www.godatabase.org/cgi-bin/go.cgi?query=GO:0046697&auto_wild_cards=yes&view=query&action=query&search_constraint=terms"	GO:0046697_decidualization) 6 0 0.000000 0.000000 960 793.499213 848.89 904.280787 0.884260
=HYPERLINK("http://www.godatabase.org/cgi-bin/go.cgi?query=GO:0046716&auto_wild_cards=yes&view=query&action=query&search_constraint=terms"	GO:0046716_muscle_maintenance) 6 0 0.000000 0.000000 960 793.499213 848.89 904.280787 0.884260
=HYPERLINK("http://www.godatabase.org/cgi-bin/go.cgi?query=GO:0048008&auto_wild_cards=yes&view=query&action=query&search_constraint=terms"	GO:0048008_platelet-derived_growth_factor_receptor_signaling_pathway) 6 0 0.000000 0.000000 960 793.499213 848.89 904.280787 0.884260
=HYPERLINK("http://www.godatabase.org/cgi-bin/go.cgi?query=GO:0048247&auto_wild_cards=yes&view=query&action=query&search_constraint=terms"	GO:0048247_lymphocyte_chemotaxis) 6 0 0.000000 0.000000 960 793.499213 848.89 904.280787 0.884260
=HYPERLINK("http://www.godatabase.org/cgi-bin/go.cgi?query=GO:0048385&auto_wild_cards=yes&view=query&action=query&search_constraint=terms"	GO:0048385_regulation_of_retinoic_acid_receptor_signaling_pathway) 6 0 0.000000 0.000000 960 793.499213 848.89 904.280787 0.884260
=HYPERLINK("http://www.godatabase.org/cgi-bin/go.cgi?query=GO:0048512&auto_wild_cards=yes&view=query&action=query&search_constraint=terms"	GO:0048512_circadian_behavior) 6 0 0.000000 0.000000 960 793.499213 848.89 904.280787 0.884260
=HYPERLINK("http://www.godatabase.org/cgi-bin/go.cgi?query=GO:0048525&auto_wild_cards=yes&view=query&action=query&search_constraint=terms"	GO:0048525_negative_regulation_of_viral_reproduction) 6 0 0.000000 0.000000 960 793.499213 848.89 904.280787 0.884260
=HYPERLINK("http://www.godatabase.org/cgi-bin/go.cgi?query=GO:0048562&auto_wild_cards=yes&view=query&action=query&search_constraint=terms"	GO:0048562_embryonic_organ_morphogenesis) 6 0 0.000000 0.000000 960 793.499213 848.89 904.280787 0.884260
=HYPERLINK("http://www.godatabase.org/cgi-bin/go.cgi?query=GO:0048610&auto_wild_cards=yes&view=query&action=query&search_constraint=terms"	GO:0048610_reproductive_cellular_process) 6 0 0.000000 0.000000 960 793.499213 848.89 904.280787 0.884260
=HYPERLINK("http://www.godatabase.org/cgi-bin/go.cgi?query=GO:0048704&auto_wild_cards=yes&view=query&action=query&search_constraint=terms"	GO:0048704_embryonic_skeletal_system_morphogenesis) 6 0 0.000000 0.000000 960 793.499213 848.89 904.280787 0.884260
=HYPERLINK("http://www.godatabase.org/cgi-bin/go.cgi?query=GO:0048738&auto_wild_cards=yes&view=query&action=query&search_constraint=terms"	GO:0048738_cardiac_muscle_tissue_development) 6 0 0.000000 0.000000 960 793.499213 848.89 904.280787 0.884260
=HYPERLINK("http://www.godatabase.org/cgi-bin/go.cgi?query=GO:0048864&auto_wild_cards=yes&view=query&action=query&search_constraint=terms"	GO:0048864_stem_cell_development) 6 0 0.000000 0.000000 960 793.499213 848.89 904.280787 0.884260
=HYPERLINK("http://www.godatabase.org/cgi-bin/go.cgi?query=GO:0050432&auto_wild_cards=yes&view=query&action=query&search_constraint=terms"	GO:0050432_catecholamine_secretion) 6 0 0.000000 0.000000 960 793.499213 848.89 904.280787 0.884260
=HYPERLINK("http://www.godatabase.org/cgi-bin/go.cgi?query=GO:0050433&auto_wild_cards=yes&view=query&action=query&search_constraint=terms"	GO:0050433_regulation_of_catecholamine_secretion) 6 0 0.000000 0.000000 960 793.499213 848.89 904.280787 0.884260
=HYPERLINK("http://www.godatabase.org/cgi-bin/go.cgi?query=GO:0050672&auto_wild_cards=yes&view=query&action=query&search_constraint=terms"	GO:0050672_negative_regulation_of_lymphocyte_proliferation) 6 0 0.000000 0.000000 960 793.499213 848.89 904.280787 0.884260
=HYPERLINK("http://www.godatabase.org/cgi-bin/go.cgi?query=GO:0050732&auto_wild_cards=yes&view=query&action=query&search_constraint=terms"	GO:0050732_negative_regulation_of_peptidyl-tyrosine_phosphorylation) 6 0 0.000000 0.000000 960 793.499213 848.89 904.280787 0.884260
=HYPERLINK("http://www.godatabase.org/cgi-bin/go.cgi?query=GO:0050746&auto_wild_cards=yes&view=query&action=query&search_constraint=terms"	GO:0050746_regulation_of_lipoprotein_metabolic_process) 6 0 0.000000 0.000000 960 793.499213 848.89 904.280787 0.884260
=HYPERLINK("http://www.godatabase.org/cgi-bin/go.cgi?query=GO:0050748&auto_wild_cards=yes&view=query&action=query&search_constraint=terms"	GO:0050748_negative_regulation_of_lipoprotein_metabolic_process) 6 0 0.000000 0.000000 960 793.499213 848.89 904.280787 0.884260
=HYPERLINK("http://www.godatabase.org/cgi-bin/go.cgi?query=GO:0050764&auto_wild_cards=yes&view=query&action=query&search_constraint=terms"	GO:0050764_regulation_of_phagocytosis) 6 0 0.000000 0.000000 960 793.499213 848.89 904.280787 0.884260
=HYPERLINK("http://www.godatabase.org/cgi-bin/go.cgi?query=GO:0050803&auto_wild_cards=yes&view=query&action=query&search_constraint=terms"	GO:0050803_regulation_of_synapse_structure_and_activity) 6 0 0.000000 0.000000 960 793.499213 848.89 904.280787 0.884260
=HYPERLINK("http://www.godatabase.org/cgi-bin/go.cgi?query=GO:0050850&auto_wild_cards=yes&view=query&action=query&search_constraint=terms"	GO:0050850_positive_regulation_of_calcium-mediated_signaling) 6 0 0.000000 0.000000 960 793.499213 848.89 904.280787 0.884260
=HYPERLINK("http://www.godatabase.org/cgi-bin/go.cgi?query=GO:0050892&auto_wild_cards=yes&view=query&action=query&search_constraint=terms"	GO:0050892_intestinal_absorption) 6 0 0.000000 0.000000 960 793.499213 848.89 904.280787 0.884260
=HYPERLINK("http://www.godatabase.org/cgi-bin/go.cgi?query=GO:0050913&auto_wild_cards=yes&view=query&action=query&search_constraint=terms"	GO:0050913_sensory_perception_of_bitter_taste) 6 0 0.000000 0.000000 960 793.499213 848.89 904.280787 0.884260
=HYPERLINK("http://www.godatabase.org/cgi-bin/go.cgi?query=GO:0050957&auto_wild_cards=yes&view=query&action=query&search_constraint=terms"	GO:0050957_equilibrioception) 6 0 0.000000 0.000000 960 793.499213 848.89 904.280787 0.884260
=HYPERLINK("http://www.godatabase.org/cgi-bin/go.cgi?query=GO:0051006&auto_wild_cards=yes&view=query&action=query&search_constraint=terms"	GO:0051006_positive_regulation_of_lipoprotein_lipase_activity) 6 0 0.000000 0.000000 960 793.499213 848.89 904.280787 0.884260
=HYPERLINK("http://www.godatabase.org/cgi-bin/go.cgi?query=GO:0051057&auto_wild_cards=yes&view=query&action=query&search_constraint=terms"	GO:0051057_positive_regulation_of_small_GTPase_mediated_signal_transduction) 6 0 0.000000 0.000000 960 793.499213 848.89 904.280787 0.884260
=HYPERLINK("http://www.godatabase.org/cgi-bin/go.cgi?query=GO:0051148&auto_wild_cards=yes&view=query&action=query&search_constraint=terms"	GO:0051148_negative_regulation_of_muscle_cell_differentiation) 6 0 0.000000 0.000000 960 793.499213 848.89 904.280787 0.884260
=HYPERLINK("http://www.godatabase.org/cgi-bin/go.cgi?query=GO:0051205&auto_wild_cards=yes&view=query&action=query&search_constraint=terms"	GO:0051205_protein_insertion_into_membrane) 6 0 0.000000 0.000000 960 793.499213 848.89 904.280787 0.884260
=HYPERLINK("http://www.godatabase.org/cgi-bin/go.cgi?query=GO:0051291&auto_wild_cards=yes&view=query&action=query&search_constraint=terms"	GO:0051291_protein_heterooligomerization) 6 0 0.000000 0.000000 960 793.499213 848.89 904.280787 0.884260
=HYPERLINK("http://www.godatabase.org/cgi-bin/go.cgi?query=GO:0051302&auto_wild_cards=yes&view=query&action=query&search_constraint=terms"	GO:0051302_regulation_of_cell_division) 6 0 0.000000 0.000000 960 793.499213 848.89 904.280787 0.884260
=HYPERLINK("http://www.godatabase.org/cgi-bin/go.cgi?query=GO:0051588&auto_wild_cards=yes&view=query&action=query&search_constraint=terms"	GO:0051588_regulation_of_neurotransmitter_transport) 6 0 0.000000 0.000000 960 793.499213 848.89 904.280787 0.884260
=HYPERLINK("http://www.godatabase.org/cgi-bin/go.cgi?query=GO:0051702&auto_wild_cards=yes&view=query&action=query&search_constraint=terms"	GO:0051702_interaction_with_symbiont) 6 0 0.000000 0.000000 960 793.499213 848.89 904.280787 0.884260
=HYPERLINK("http://www.godatabase.org/cgi-bin/go.cgi?query=GO:0051865&auto_wild_cards=yes&view=query&action=query&search_constraint=terms"	GO:0051865_protein_autoubiquitination) 6 0 0.000000 0.000000 960 793.499213 848.89 904.280787 0.884260
=HYPERLINK("http://www.godatabase.org/cgi-bin/go.cgi?query=GO:0051904&auto_wild_cards=yes&view=query&action=query&search_constraint=terms"	GO:0051904_pigment_granule_transport) 6 0 0.000000 0.000000 960 793.499213 848.89 904.280787 0.884260
=HYPERLINK("http://www.godatabase.org/cgi-bin/go.cgi?query=GO:0051917&auto_wild_cards=yes&view=query&action=query&search_constraint=terms"	GO:0051917_regulation_of_fibrinolysis) 6 0 0.000000 0.000000 960 793.499213 848.89 904.280787 0.884260
=HYPERLINK("http://www.godatabase.org/cgi-bin/go.cgi?query=GO:0051923&auto_wild_cards=yes&view=query&action=query&search_constraint=terms"	GO:0051923_sulfation) 6 0 0.000000 0.000000 960 793.499213 848.89 904.280787 0.884260
=HYPERLINK("http://www.godatabase.org/cgi-bin/go.cgi?query=GO:0051972&auto_wild_cards=yes&view=query&action=query&search_constraint=terms"	GO:0051972_regulation_of_telomerase_activity) 6 0 0.000000 0.000000 960 793.499213 848.89 904.280787 0.884260
=HYPERLINK("http://www.godatabase.org/cgi-bin/go.cgi?query=GO:0060038&auto_wild_cards=yes&view=query&action=query&search_constraint=terms"	GO:0060038_cardiac_muscle_cell_proliferation) 6 0 0.000000 0.000000 960 793.499213 848.89 904.280787 0.884260
=HYPERLINK("http://www.godatabase.org/cgi-bin/go.cgi?query=GO:0060192&auto_wild_cards=yes&view=query&action=query&search_constraint=terms"	GO:0060192_negative_regulation_of_lipase_activity) 6 0 0.000000 0.000000 960 793.499213 848.89 904.280787 0.884260
=HYPERLINK("http://www.godatabase.org/cgi-bin/go.cgi?query=GO:0060396&auto_wild_cards=yes&view=query&action=query&search_constraint=terms"	GO:0060396_growth_hormone_receptor_signaling_pathway) 6 0 0.000000 0.000000 960 793.499213 848.89 904.280787 0.884260
=HYPERLINK("http://www.godatabase.org/cgi-bin/go.cgi?query=GO:0060606&auto_wild_cards=yes&view=query&action=query&search_constraint=terms"	GO:0060606_tube_closure) 6 0 0.000000 0.000000 960 793.499213 848.89 904.280787 0.884260
=HYPERLINK("http://www.godatabase.org/cgi-bin/go.cgi?query=GO:0070198&auto_wild_cards=yes&view=query&action=query&search_constraint=terms"	GO:0070198_protein_localization_to_telomere) 6 0 0.000000 0.000000 960 793.499213 848.89 904.280787 0.884260
=HYPERLINK("http://www.godatabase.org/cgi-bin/go.cgi?query=GO:0070265&auto_wild_cards=yes&view=query&action=query&search_constraint=terms"	GO:0070265_necrotic_cell_death) 6 0 0.000000 0.000000 960 793.499213 848.89 904.280787 0.884260
=HYPERLINK("http://www.godatabase.org/cgi-bin/go.cgi?query=GO:0070613&auto_wild_cards=yes&view=query&action=query&search_constraint=terms"	GO:0070613_regulation_of_protein_processing) 6 0 0.000000 0.000000 960 793.499213 848.89 904.280787 0.884260
=HYPERLINK("http://www.godatabase.org/cgi-bin/go.cgi?query=GO:0070664&auto_wild_cards=yes&view=query&action=query&search_constraint=terms"	GO:0070664_negative_regulation_of_leukocyte_proliferation) 6 0 0.000000 0.000000 960 793.499213 848.89 904.280787 0.884260
=HYPERLINK("http://www.godatabase.org/cgi-bin/go.cgi?query=GO:0000122&auto_wild_cards=yes&view=query&action=query&search_constraint=terms"	GO:0000122_negative_regulation_of_transcription_from_RNA_polymerase_II_promoter) 113 0 0.000000 0.000000 961 795.330759 850.56 905.789241 0.885078
=HYPERLINK("http://www.godatabase.org/cgi-bin/go.cgi?query=GO:0001508&auto_wild_cards=yes&view=query&action=query&search_constraint=terms"	GO:0001508_regulation_of_action_potential) 24 0 0.000000 0.000000 987 823.501095 878.29 933.078905 0.889858
=HYPERLINK("http://www.godatabase.org/cgi-bin/go.cgi?query=GO:0001649&auto_wild_cards=yes&view=query&action=query&search_constraint=terms"	GO:0001649_osteoblast_differentiation) 24 0 0.000000 0.000000 987 823.501095 878.29 933.078905 0.889858
=HYPERLINK("http://www.godatabase.org/cgi-bin/go.cgi?query=GO:0006479&auto_wild_cards=yes&view=query&action=query&search_constraint=terms"	GO:0006479_protein_amino_acid_methylation) 24 0 0.000000 0.000000 987 823.501095 878.29 933.078905 0.889858
=HYPERLINK("http://www.godatabase.org/cgi-bin/go.cgi?query=GO:0007163&auto_wild_cards=yes&view=query&action=query&search_constraint=terms"	GO:0007163_establishment_or_maintenance_of_cell_polarity) 24 0 0.000000 0.000000 987 823.501095 878.29 933.078905 0.889858
=HYPERLINK("http://www.godatabase.org/cgi-bin/go.cgi?query=GO:0007229&auto_wild_cards=yes&view=query&action=query&search_constraint=terms"	GO:0007229_integrin-mediated_signaling_pathway) 24 0 0.000000 0.000000 987 823.501095 878.29 933.078905 0.889858
=HYPERLINK("http://www.godatabase.org/cgi-bin/go.cgi?query=GO:0007568&auto_wild_cards=yes&view=query&action=query&search_constraint=terms"	GO:0007568_aging) 24 0 0.000000 0.000000 987 823.501095 878.29 933.078905 0.889858
=HYPERLINK("http://www.godatabase.org/cgi-bin/go.cgi?query=GO:0008213&auto_wild_cards=yes&view=query&action=query&search_constraint=terms"	GO:0008213_protein_amino_acid_alkylation) 24 0 0.000000 0.000000 987 823.501095 878.29 933.078905 0.889858
=HYPERLINK("http://www.godatabase.org/cgi-bin/go.cgi?query=GO:0009116&auto_wild_cards=yes&view=query&action=query&search_constraint=terms"	GO:0009116_nucleoside_metabolic_process) 24 0 0.000000 0.000000 987 823.501095 878.29 933.078905 0.889858
=HYPERLINK("http://www.godatabase.org/cgi-bin/go.cgi?query=GO:0009266&auto_wild_cards=yes&view=query&action=query&search_constraint=terms"	GO:0009266_response_to_temperature_stimulus) 24 0 0.000000 0.000000 987 823.501095 878.29 933.078905 0.889858
=HYPERLINK("http://www.godatabase.org/cgi-bin/go.cgi?query=GO:0017148&auto_wild_cards=yes&view=query&action=query&search_constraint=terms"	GO:0017148_negative_regulation_of_translation) 24 0 0.000000 0.000000 987 823.501095 878.29 933.078905 0.889858
=HYPERLINK("http://www.godatabase.org/cgi-bin/go.cgi?query=GO:0019059&auto_wild_cards=yes&view=query&action=query&search_constraint=terms"	GO:0019059_initiation_of_viral_infection) 24 0 0.000000 0.000000 987 823.501095 878.29 933.078905 0.889858
=HYPERLINK("http://www.godatabase.org/cgi-bin/go.cgi?query=GO:0030073&auto_wild_cards=yes&view=query&action=query&search_constraint=terms"	GO:0030073_insulin_secretion) 24 0 0.000000 0.000000 987 823.501095 878.29 933.078905 0.889858
=HYPERLINK("http://www.godatabase.org/cgi-bin/go.cgi?query=GO:0032946&auto_wild_cards=yes&view=query&action=query&search_constraint=terms"	GO:0032946_positive_regulation_of_mononuclear_cell_proliferation) 24 0 0.000000 0.000000 987 823.501095 878.29 933.078905 0.889858
=HYPERLINK("http://www.godatabase.org/cgi-bin/go.cgi?query=GO:0033002&auto_wild_cards=yes&view=query&action=query&search_constraint=terms"	GO:0033002_muscle_cell_proliferation) 24 0 0.000000 0.000000 987 823.501095 878.29 933.078905 0.889858
=HYPERLINK("http://www.godatabase.org/cgi-bin/go.cgi?query=GO:0035023&auto_wild_cards=yes&view=query&action=query&search_constraint=terms"	GO:0035023_regulation_of_Rho_protein_signal_transduction) 24 0 0.000000 0.000000 987 823.501095 878.29 933.078905 0.889858
=HYPERLINK("http://www.godatabase.org/cgi-bin/go.cgi?query=GO:0042440&auto_wild_cards=yes&view=query&action=query&search_constraint=terms"	GO:0042440_pigment_metabolic_process) 24 0 0.000000 0.000000 987 823.501095 878.29 933.078905 0.889858
=HYPERLINK("http://www.godatabase.org/cgi-bin/go.cgi?query=GO:0042509&auto_wild_cards=yes&view=query&action=query&search_constraint=terms"	GO:0042509_regulation_of_tyrosine_phosphorylation_of_STAT_protein) 24 0 0.000000 0.000000 987 823.501095 878.29 933.078905 0.889858
=HYPERLINK("http://www.godatabase.org/cgi-bin/go.cgi?query=GO:0043506&auto_wild_cards=yes&view=query&action=query&search_constraint=terms"	GO:0043506_regulation_of_JUN_kinase_activity) 24 0 0.000000 0.000000 987 823.501095 878.29 933.078905 0.889858
=HYPERLINK("http://www.godatabase.org/cgi-bin/go.cgi?query=GO:0045216&auto_wild_cards=yes&view=query&action=query&search_constraint=terms"	GO:0045216_cell-cell_junction_organization) 24 0 0.000000 0.000000 987 823.501095 878.29 933.078905 0.889858
=HYPERLINK("http://www.godatabase.org/cgi-bin/go.cgi?query=GO:0045638&auto_wild_cards=yes&view=query&action=query&search_constraint=terms"	GO:0045638_negative_regulation_of_myeloid_cell_differentiation) 24 0 0.000000 0.000000 987 823.501095 878.29 933.078905 0.889858
=HYPERLINK("http://www.godatabase.org/cgi-bin/go.cgi?query=GO:0046890&auto_wild_cards=yes&view=query&action=query&search_constraint=terms"	GO:0046890_regulation_of_lipid_biosynthetic_process) 24 0 0.000000 0.000000 987 823.501095 878.29 933.078905 0.889858
=HYPERLINK("http://www.godatabase.org/cgi-bin/go.cgi?query=GO:0051701&auto_wild_cards=yes&view=query&action=query&search_constraint=terms"	GO:0051701_interaction_with_host) 24 0 0.000000 0.000000 987 823.501095 878.29 933.078905 0.889858
=HYPERLINK("http://www.godatabase.org/cgi-bin/go.cgi?query=GO:0051969&auto_wild_cards=yes&view=query&action=query&search_constraint=terms"	GO:0051969_regulation_of_transmission_of_nerve_impulse) 24 0 0.000000 0.000000 987 823.501095 878.29 933.078905 0.889858
=HYPERLINK("http://www.godatabase.org/cgi-bin/go.cgi?query=GO:0055067&auto_wild_cards=yes&view=query&action=query&search_constraint=terms"	GO:0055067_monovalent_inorganic_cation_homeostasis) 24 0 0.000000 0.000000 987 823.501095 878.29 933.078905 0.889858
=HYPERLINK("http://www.godatabase.org/cgi-bin/go.cgi?query=GO:0070646&auto_wild_cards=yes&view=query&action=query&search_constraint=terms"	GO:0070646_protein_modification_by_small_protein_removal) 24 0 0.000000 0.000000 987 823.501095 878.29 933.078905 0.889858
=HYPERLINK("http://www.godatabase.org/cgi-bin/go.cgi?query=GO:0070665&auto_wild_cards=yes&view=query&action=query&search_constraint=terms"	GO:0070665_positive_regulation_of_leukocyte_proliferation) 24 0 0.000000 0.000000 987 823.501095 878.29 933.078905 0.889858
=HYPERLINK("http://www.godatabase.org/cgi-bin/go.cgi?query=GO:0045934&auto_wild_cards=yes&view=query&action=query&search_constraint=terms"	GO:0045934_negative_regulation_of_nucleobase__nucleoside__nucleotide_and_nucleic_acid_metabolic_process) 295 0 0.000000 0.000000 988 824.292424 878.96 933.627576 0.889636
=HYPERLINK("http://www.godatabase.org/cgi-bin/go.cgi?query=GO:0006260&auto_wild_cards=yes&view=query&action=query&search_constraint=terms"	GO:0006260_DNA_replication) 153 0 0.000000 0.000000 989 828.104703 882.29 936.475297 0.892103
=HYPERLINK("http://www.godatabase.org/cgi-bin/go.cgi?query=GO:0000087&auto_wild_cards=yes&view=query&action=query&search_constraint=terms"	GO:0000087_M_phase_of_mitotic_cell_cycle) 118 0 0.000000 0.000000 992 830.803180 884.8 938.796820 0.891935
=HYPERLINK("http://www.godatabase.org/cgi-bin/go.cgi?query=GO:0010608&auto_wild_cards=yes&view=query&action=query&search_constraint=terms"	GO:0010608_posttranscriptional_regulation_of_gene_expression) 118 0 0.000000 0.000000 992 830.803180 884.8 938.796820 0.891935
=HYPERLINK("http://www.godatabase.org/cgi-bin/go.cgi?query=GO:0048285&auto_wild_cards=yes&view=query&action=query&search_constraint=terms"	GO:0048285_organelle_fission) 118 0 0.000000 0.000000 992 830.803180 884.8 938.796820 0.891935
=HYPERLINK("http://www.godatabase.org/cgi-bin/go.cgi?query=GO:0000082&auto_wild_cards=yes&view=query&action=query&search_constraint=terms"	GO:0000082_G1_S_transition_of_mitotic_cell_cycle) 36 0 0.000000 0.000000 999 840.041372 893.33 946.618628 0.894224
=HYPERLINK("http://www.godatabase.org/cgi-bin/go.cgi?query=GO:0000910&auto_wild_cards=yes&view=query&action=query&search_constraint=terms"	GO:0000910_cytokinesis) 36 0 0.000000 0.000000 999 840.041372 893.33 946.618628 0.894224
=HYPERLINK("http://www.godatabase.org/cgi-bin/go.cgi?query=GO:0001819&auto_wild_cards=yes&view=query&action=query&search_constraint=terms"	GO:0001819_positive_regulation_of_cytokine_production) 36 0 0.000000 0.000000 999 840.041372 893.33 946.618628 0.894224
=HYPERLINK("http://www.godatabase.org/cgi-bin/go.cgi?query=GO:0006334&auto_wild_cards=yes&view=query&action=query&search_constraint=terms"	GO:0006334_nucleosome_assembly) 36 0 0.000000 0.000000 999 840.041372 893.33 946.618628 0.894224
=HYPERLINK("http://www.godatabase.org/cgi-bin/go.cgi?query=GO:0006814&auto_wild_cards=yes&view=query&action=query&search_constraint=terms"	GO:0006814_sodium_ion_transport) 36 0 0.000000 0.000000 999 840.041372 893.33 946.618628 0.894224
=HYPERLINK("http://www.godatabase.org/cgi-bin/go.cgi?query=GO:0009566&auto_wild_cards=yes&view=query&action=query&search_constraint=terms"	GO:0009566_fertilization) 36 0 0.000000 0.000000 999 840.041372 893.33 946.618628 0.894224
=HYPERLINK("http://www.godatabase.org/cgi-bin/go.cgi?query=GO:0034103&auto_wild_cards=yes&view=query&action=query&search_constraint=terms"	GO:0034103_regulation_of_tissue_remodeling) 36 0 0.000000 0.000000 999 840.041372 893.33 946.618628 0.894224
=HYPERLINK("http://www.godatabase.org/cgi-bin/go.cgi?query=GO:0031325&auto_wild_cards=yes&view=query&action=query&search_constraint=terms"	GO:0031325_positive_regulation_of_cellular_metabolic_process) 454 0 0.000000 0.000000 1000 840.635103 893.69 946.744897 0.893690
=HYPERLINK("http://www.godatabase.org/cgi-bin/go.cgi?query=GO:0000028&auto_wild_cards=yes&view=query&action=query&search_constraint=terms"	GO:0000028_ribosomal_small_subunit_assembly) 1 0
=HYPERLINK("http://www.godatabase.org/cgi-bin/go.cgi?query=GO:0000042&auto_wild_cards=yes&view=query&action=query&search_constraint=terms"	GO:0000042_protein_targeting_to_Golgi) 1 0
=HYPERLINK("http://www.godatabase.org/cgi-bin/go.cgi?query=GO:0000046&auto_wild_cards=yes&view=query&action=query&search_constraint=terms"	GO:0000046_autophagic_vacuole_fusion) 1 0
=HYPERLINK("http://www.godatabase.org/cgi-bin/go.cgi?query=GO:0000052&auto_wild_cards=yes&view=query&action=query&search_constraint=terms"	GO:0000052_citrulline_metabolic_process) 1 0
=HYPERLINK("http://www.godatabase.org/cgi-bin/go.cgi?query=GO:0000054&auto_wild_cards=yes&view=query&action=query&search_constraint=terms"	GO:0000054_ribosome_export_from_nucleus) 1 0
=HYPERLINK("http://www.godatabase.org/cgi-bin/go.cgi?query=GO:0000056&auto_wild_cards=yes&view=query&action=query&search_constraint=terms"	GO:0000056_ribosomal_small_subunit_export_from_nucleus) 1 0
=HYPERLINK("http://www.godatabase.org/cgi-bin/go.cgi?query=GO:0000072&auto_wild_cards=yes&view=query&action=query&search_constraint=terms"	GO:0000072_M_phase_specific_microtubule_process) 1 0
=HYPERLINK("http://www.godatabase.org/cgi-bin/go.cgi?query=GO:0000093&auto_wild_cards=yes&view=query&action=query&search_constraint=terms"	GO:0000093_mitotic_telophase) 1 0
=HYPERLINK("http://www.godatabase.org/cgi-bin/go.cgi?query=GO:0000098&auto_wild_cards=yes&view=query&action=query&search_constraint=terms"	GO:0000098_sulfur_amino_acid_catabolic_process) 1 0
=HYPERLINK("http://www.godatabase.org/cgi-bin/go.cgi?query=GO:0000114&auto_wild_cards=yes&view=query&action=query&search_constraint=terms"	GO:0000114_regulation_of_transcription_during_G1_phase_of_mitotic_cell_cycle) 1 0
=HYPERLINK("http://www.godatabase.org/cgi-bin/go.cgi?query=GO:0000115&auto_wild_cards=yes&view=query&action=query&search_constraint=terms"	GO:0000115_regulation_of_transcription_during_S-phase_of_mitotic_cell_cycle) 1 0
=HYPERLINK("http://www.godatabase.org/cgi-bin/go.cgi?query=GO:0000117&auto_wild_cards=yes&view=query&action=query&search_constraint=terms"	GO:0000117_regulation_of_transcription_during_G2_M-phase_of_mitotic_cell_cycle) 1 0
=HYPERLINK("http://www.godatabase.org/cgi-bin/go.cgi?query=GO:0000132&auto_wild_cards=yes&view=query&action=query&search_constraint=terms"	GO:0000132_establishment_of_mitotic_spindle_orientation) 1 0
=HYPERLINK("http://www.godatabase.org/cgi-bin/go.cgi?query=GO:0000154&auto_wild_cards=yes&view=query&action=query&search_constraint=terms"	GO:0000154_rRNA_modification) 1 0
=HYPERLINK("http://www.godatabase.org/cgi-bin/go.cgi?query=GO:0000160&auto_wild_cards=yes&view=query&action=query&search_constraint=terms"	GO:0000160_two-component_signal_transduction_system_(phosphorelay)) 1 0
=HYPERLINK("http://www.godatabase.org/cgi-bin/go.cgi?query=GO:0000161&auto_wild_cards=yes&view=query&action=query&search_constraint=terms"	GO:0000161_MAPKKK_cascade_involved_in_osmosensory_signaling_pathway) 1 0
=HYPERLINK("http://www.godatabase.org/cgi-bin/go.cgi?query=GO:0000173&auto_wild_cards=yes&view=query&action=query&search_constraint=terms"	GO:0000173_inactivation_of_MAPK_activity_involved_in_osmosensory_signaling_pathway) 1 0
=HYPERLINK("http://www.godatabase.org/cgi-bin/go.cgi?query=GO:0000212&auto_wild_cards=yes&view=query&action=query&search_constraint=terms"	GO:0000212_meiotic_spindle_organization) 1 0
=HYPERLINK("http://www.godatabase.org/cgi-bin/go.cgi?query=GO:0000255&auto_wild_cards=yes&view=query&action=query&search_constraint=terms"	GO:0000255_allantoin_metabolic_process) 1 0
=HYPERLINK("http://www.godatabase.org/cgi-bin/go.cgi?query=GO:0000270&auto_wild_cards=yes&view=query&action=query&search_constraint=terms"	GO:0000270_peptidoglycan_metabolic_process) 1 0
=HYPERLINK("http://www.godatabase.org/cgi-bin/go.cgi?query=GO:0000296&auto_wild_cards=yes&view=query&action=query&search_constraint=terms"	GO:0000296_spermine_transport) 1 0
=HYPERLINK("http://www.godatabase.org/cgi-bin/go.cgi?query=GO:0000301&auto_wild_cards=yes&view=query&action=query&search_constraint=terms"	GO:0000301_retrograde_transport__vesicle_recycling_within_Golgi) 1 0
=HYPERLINK("http://www.godatabase.org/cgi-bin/go.cgi?query=GO:0000303&auto_wild_cards=yes&view=query&action=query&search_constraint=terms"	GO:0000303_response_to_superoxide) 1 0
=HYPERLINK("http://www.godatabase.org/cgi-bin/go.cgi?query=GO:0000320&auto_wild_cards=yes&view=query&action=query&search_constraint=terms"	GO:0000320_re-entry_into_mitotic_cell_cycle) 1 0
=HYPERLINK("http://www.godatabase.org/cgi-bin/go.cgi?query=GO:0000338&auto_wild_cards=yes&view=query&action=query&search_constraint=terms"	GO:0000338_protein_deneddylation) 1 0
=HYPERLINK("http://www.godatabase.org/cgi-bin/go.cgi?query=GO:0000395&auto_wild_cards=yes&view=query&action=query&search_constraint=terms"	GO:0000395_nuclear_mRNA_5'-splice_site_recognition) 1 0
=HYPERLINK("http://www.godatabase.org/cgi-bin/go.cgi?query=GO:0000710&auto_wild_cards=yes&view=query&action=query&search_constraint=terms"	GO:0000710_meiotic_mismatch_repair) 1 0
=HYPERLINK("http://www.godatabase.org/cgi-bin/go.cgi?query=GO:0000717&auto_wild_cards=yes&view=query&action=query&search_constraint=terms"	GO:0000717_nucleotide-excision_repair__DNA_duplex_unwinding) 1 0
=HYPERLINK("http://www.godatabase.org/cgi-bin/go.cgi?query=GO:0000722&auto_wild_cards=yes&view=query&action=query&search_constraint=terms"	GO:0000722_telomere_maintenance_via_recombination) 1 0
=HYPERLINK("http://www.godatabase.org/cgi-bin/go.cgi?query=GO:0000746&auto_wild_cards=yes&view=query&action=query&search_constraint=terms"	GO:0000746_conjugation) 1 0
=HYPERLINK("http://www.godatabase.org/cgi-bin/go.cgi?query=GO:0000747&auto_wild_cards=yes&view=query&action=query&search_constraint=terms"	GO:0000747_conjugation_with_cellular_fusion) 1 0
=HYPERLINK("http://www.godatabase.org/cgi-bin/go.cgi?query=GO:0000912&auto_wild_cards=yes&view=query&action=query&search_constraint=terms"	GO:0000912_formation_of_actomyosin_apparatus_involved_in_cytokinesis) 1 0
=HYPERLINK("http://www.godatabase.org/cgi-bin/go.cgi?query=GO:0000915&auto_wild_cards=yes&view=query&action=query&search_constraint=terms"	GO:0000915_cytokinesis__contractile_ring_formation) 1 0
=HYPERLINK("http://www.godatabase.org/cgi-bin/go.cgi?query=GO:0000921&auto_wild_cards=yes&view=query&action=query&search_constraint=terms"	GO:0000921_septin_ring_assembly) 1 0
=HYPERLINK("http://www.godatabase.org/cgi-bin/go.cgi?query=GO:0000966&auto_wild_cards=yes&view=query&action=query&search_constraint=terms"	GO:0000966_RNA_5'-end_processing) 1 0
=HYPERLINK("http://www.godatabase.org/cgi-bin/go.cgi?query=GO:0001315&auto_wild_cards=yes&view=query&action=query&search_constraint=terms"	GO:0001315_age-dependent_response_to_reactive_oxygen_species) 1 0
=HYPERLINK("http://www.godatabase.org/cgi-bin/go.cgi?query=GO:0001519&auto_wild_cards=yes&view=query&action=query&search_constraint=terms"	GO:0001519_peptide_amidation) 1 0
=HYPERLINK("http://www.godatabase.org/cgi-bin/go.cgi?query=GO:0001560&auto_wild_cards=yes&view=query&action=query&search_constraint=terms"	GO:0001560_regulation_of_cell_growth_by_extracellular_stimulus) 1 0
=HYPERLINK("http://www.godatabase.org/cgi-bin/go.cgi?query=GO:0001574&auto_wild_cards=yes&view=query&action=query&search_constraint=terms"	GO:0001574_ganglioside_biosynthetic_process) 1 0
=HYPERLINK("http://www.godatabase.org/cgi-bin/go.cgi?query=GO:0001575&auto_wild_cards=yes&view=query&action=query&search_constraint=terms"	GO:0001575_globoside_metabolic_process) 1 0
=HYPERLINK("http://www.godatabase.org/cgi-bin/go.cgi?query=GO:0001658&auto_wild_cards=yes&view=query&action=query&search_constraint=terms"	GO:0001658_branching_involved_in_ureteric_bud_morphogenesis) 1 0
=HYPERLINK("http://www.godatabase.org/cgi-bin/go.cgi?query=GO:0001662&auto_wild_cards=yes&view=query&action=query&search_constraint=terms"	GO:0001662_behavioral_fear_response) 1 0
=HYPERLINK("http://www.godatabase.org/cgi-bin/go.cgi?query=GO:0001675&auto_wild_cards=yes&view=query&action=query&search_constraint=terms"	GO:0001675_acrosome_assembly) 1 0
=HYPERLINK("http://www.godatabase.org/cgi-bin/go.cgi?query=GO:0001692&auto_wild_cards=yes&view=query&action=query&search_constraint=terms"	GO:0001692_histamine_metabolic_process) 1 0
=HYPERLINK("http://www.godatabase.org/cgi-bin/go.cgi?query=GO:0001694&auto_wild_cards=yes&view=query&action=query&search_constraint=terms"	GO:0001694_histamine_biosynthetic_process) 1 0
=HYPERLINK("http://www.godatabase.org/cgi-bin/go.cgi?query=GO:0001732&auto_wild_cards=yes&view=query&action=query&search_constraint=terms"	GO:0001732_formation_of_translation_initiation_complex) 1 0
=HYPERLINK("http://www.godatabase.org/cgi-bin/go.cgi?query=GO:0001757&auto_wild_cards=yes&view=query&action=query&search_constraint=terms"	GO:0001757_somite_specification) 1 0
=HYPERLINK("http://www.godatabase.org/cgi-bin/go.cgi?query=GO:0001774&auto_wild_cards=yes&view=query&action=query&search_constraint=terms"	GO:0001774_microglial_cell_activation) 1 0
=HYPERLINK("http://www.godatabase.org/cgi-bin/go.cgi?query=GO:0001782&auto_wild_cards=yes&view=query&action=query&search_constraint=terms"	GO:0001782_B_cell_homeostasis) 1 0
=HYPERLINK("http://www.godatabase.org/cgi-bin/go.cgi?query=GO:0001787&auto_wild_cards=yes&view=query&action=query&search_constraint=terms"	GO:0001787_natural_killer_cell_proliferation) 1 0
=HYPERLINK("http://www.godatabase.org/cgi-bin/go.cgi?query=GO:0001823&auto_wild_cards=yes&view=query&action=query&search_constraint=terms"	GO:0001823_mesonephros_development) 1 0
=HYPERLINK("http://www.godatabase.org/cgi-bin/go.cgi?query=GO:0001832&auto_wild_cards=yes&view=query&action=query&search_constraint=terms"	GO:0001832_blastocyst_growth) 1 0
=HYPERLINK("http://www.godatabase.org/cgi-bin/go.cgi?query=GO:0001833&auto_wild_cards=yes&view=query&action=query&search_constraint=terms"	GO:0001833_inner_cell_mass_cell_proliferation) 1 0
=HYPERLINK("http://www.godatabase.org/cgi-bin/go.cgi?query=GO:0001839&auto_wild_cards=yes&view=query&action=query&search_constraint=terms"	GO:0001839_neural_plate_morphogenesis) 1 0
=HYPERLINK("http://www.godatabase.org/cgi-bin/go.cgi?query=GO:0001845&auto_wild_cards=yes&view=query&action=query&search_constraint=terms"	GO:0001845_phagolysosome_formation) 1 0
=HYPERLINK("http://www.godatabase.org/cgi-bin/go.cgi?query=GO:0001865&auto_wild_cards=yes&view=query&action=query&search_constraint=terms"	GO:0001865_NK_T_cell_differentiation) 1 0
=HYPERLINK("http://www.godatabase.org/cgi-bin/go.cgi?query=GO:0001866&auto_wild_cards=yes&view=query&action=query&search_constraint=terms"	GO:0001866_NK_T_cell_proliferation) 1 0
=HYPERLINK("http://www.godatabase.org/cgi-bin/go.cgi?query=GO:0001887&auto_wild_cards=yes&view=query&action=query&search_constraint=terms"	GO:0001887_selenium_metabolic_process) 1 0
=HYPERLINK("http://www.godatabase.org/cgi-bin/go.cgi?query=GO:0001892&auto_wild_cards=yes&view=query&action=query&search_constraint=terms"	GO:0001892_embryonic_placenta_development) 1 0
=HYPERLINK("http://www.godatabase.org/cgi-bin/go.cgi?query=GO:0001911&auto_wild_cards=yes&view=query&action=query&search_constraint=terms"	GO:0001911_negative_regulation_of_leukocyte_mediated_cytotoxicity) 1 0
=HYPERLINK("http://www.godatabase.org/cgi-bin/go.cgi?query=GO:0001915&auto_wild_cards=yes&view=query&action=query&search_constraint=terms"	GO:0001915_negative_regulation_of_T_cell_mediated_cytotoxicity) 1 0
=HYPERLINK("http://www.godatabase.org/cgi-bin/go.cgi?query=GO:0001920&auto_wild_cards=yes&view=query&action=query&search_constraint=terms"	GO:0001920_negative_regulation_of_receptor_recycling) 1 0
=HYPERLINK("http://www.godatabase.org/cgi-bin/go.cgi?query=GO:0001941&auto_wild_cards=yes&view=query&action=query&search_constraint=terms"	GO:0001941_postsynaptic_membrane_organization) 1 0
=HYPERLINK("http://www.godatabase.org/cgi-bin/go.cgi?query=GO:0001958&auto_wild_cards=yes&view=query&action=query&search_constraint=terms"	GO:0001958_endochondral_ossification) 1 0
=HYPERLINK("http://www.godatabase.org/cgi-bin/go.cgi?query=GO:0001973&auto_wild_cards=yes&view=query&action=query&search_constraint=terms"	GO:0001973_adenosine_receptor_signaling_pathway) 1 0
=HYPERLINK("http://www.godatabase.org/cgi-bin/go.cgi?query=GO:0001977&auto_wild_cards=yes&view=query&action=query&search_constraint=terms"	GO:0001977_renal_system_process_involved_in_regulation_of_blood_volume) 1 0
=HYPERLINK("http://www.godatabase.org/cgi-bin/go.cgi?query=GO:0001980&auto_wild_cards=yes&view=query&action=query&search_constraint=terms"	GO:0001980_regulation_of_systemic_arterial_blood_pressure_by_ischemic_conditions) 1 0
=HYPERLINK("http://www.godatabase.org/cgi-bin/go.cgi?query=GO:0001993&auto_wild_cards=yes&view=query&action=query&search_constraint=terms"	GO:0001993_regulation_of_systemic_arterial_blood_pressure_by_norepinephrine-epinephrine) 1 0
=HYPERLINK("http://www.godatabase.org/cgi-bin/go.cgi?query=GO:0001996&auto_wild_cards=yes&view=query&action=query&search_constraint=terms"	GO:0001996_positive_regulation_of_heart_rate_by_epinephrine-norepinephrine) 1 0
=HYPERLINK("http://www.godatabase.org/cgi-bin/go.cgi?query=GO:0001999&auto_wild_cards=yes&view=query&action=query&search_constraint=terms"	GO:0001999_renal_response_to_blood_flow_during_renin-angiotensin_regulation_of_systemic_arterial_blood_pressure) 1 0
=HYPERLINK("http://www.godatabase.org/cgi-bin/go.cgi?query=GO:0002001&auto_wild_cards=yes&view=query&action=query&search_constraint=terms"	GO:0002001_renin_secretion_into_blood_stream) 1 0
=HYPERLINK("http://www.godatabase.org/cgi-bin/go.cgi?query=GO:0002017&auto_wild_cards=yes&view=query&action=query&search_constraint=terms"	GO:0002017_regulation_of_blood_volume_by_renal_aldosterone) 1 0
=HYPERLINK("http://www.godatabase.org/cgi-bin/go.cgi?query=GO:0002018&auto_wild_cards=yes&view=query&action=query&search_constraint=terms"	GO:0002018_renin-angiotensin_regulation_of_aldosterone_production) 1 0
=HYPERLINK("http://www.godatabase.org/cgi-bin/go.cgi?query=GO:0002031&auto_wild_cards=yes&view=query&action=query&search_constraint=terms"	GO:0002031_G-protein_coupled_receptor_internalization) 1 0
=HYPERLINK("http://www.godatabase.org/cgi-bin/go.cgi?query=GO:0002035&auto_wild_cards=yes&view=query&action=query&search_constraint=terms"	GO:0002035_brain_renin-angiotensin_system) 1 0
=HYPERLINK("http://www.godatabase.org/cgi-bin/go.cgi?query=GO:0002042&auto_wild_cards=yes&view=query&action=query&search_constraint=terms"	GO:0002042_cell_migration_involved_in_sprouting_angiogenesis) 1 0
=HYPERLINK("http://www.godatabase.org/cgi-bin/go.cgi?query=GO:0002052&auto_wild_cards=yes&view=query&action=query&search_constraint=terms"	GO:0002052_positive_regulation_of_neuroblast_proliferation) 1 0
=HYPERLINK("http://www.godatabase.org/cgi-bin/go.cgi?query=GO:0002053&auto_wild_cards=yes&view=query&action=query&search_constraint=terms"	GO:0002053_positive_regulation_of_mesenchymal_cell_proliferation) 1 0
=HYPERLINK("http://www.godatabase.org/cgi-bin/go.cgi?query=GO:0002063&auto_wild_cards=yes&view=query&action=query&search_constraint=terms"	GO:0002063_chondrocyte_development) 1 0
=HYPERLINK("http://www.godatabase.org/cgi-bin/go.cgi?query=GO:0002064&auto_wild_cards=yes&view=query&action=query&search_constraint=terms"	GO:0002064_epithelial_cell_development) 1 0
=HYPERLINK("http://www.godatabase.org/cgi-bin/go.cgi?query=GO:0002074&auto_wild_cards=yes&view=query&action=query&search_constraint=terms"	GO:0002074_extraocular_skeletal_muscle_development) 1 0
=HYPERLINK("http://www.godatabase.org/cgi-bin/go.cgi?query=GO:0002077&auto_wild_cards=yes&view=query&action=query&search_constraint=terms"	GO:0002077_acrosome_matrix_dispersal) 1 0
=HYPERLINK("http://www.godatabase.org/cgi-bin/go.cgi?query=GO:0002082&auto_wild_cards=yes&view=query&action=query&search_constraint=terms"	GO:0002082_regulation_of_oxidative_phosphorylation) 1 0
=HYPERLINK("http://www.godatabase.org/cgi-bin/go.cgi?query=GO:0002084&auto_wild_cards=yes&view=query&action=query&search_constraint=terms"	GO:0002084_protein_depalmitoylation) 1 0
=HYPERLINK("http://www.godatabase.org/cgi-bin/go.cgi?query=GO:0002088&auto_wild_cards=yes&view=query&action=query&search_constraint=terms"	GO:0002088_lens_development_in_camera-type_eye) 1 0
=HYPERLINK("http://www.godatabase.org/cgi-bin/go.cgi?query=GO:0002089&auto_wild_cards=yes&view=query&action=query&search_constraint=terms"	GO:0002089_lens_morphogenesis_in_camera-type_eye) 1 0
=HYPERLINK("http://www.godatabase.org/cgi-bin/go.cgi?query=GO:0002093&auto_wild_cards=yes&view=query&action=query&search_constraint=terms"	GO:0002093_auditory_receptor_cell_morphogenesis) 1 0
=HYPERLINK("http://www.godatabase.org/cgi-bin/go.cgi?query=GO:0002209&auto_wild_cards=yes&view=query&action=query&search_constraint=terms"	GO:0002209_behavioral_defense_response) 1 0
=HYPERLINK("http://www.godatabase.org/cgi-bin/go.cgi?query=GO:0002220&auto_wild_cards=yes&view=query&action=query&search_constraint=terms"	GO:0002220_innate_immune_response_activating_cell_surface_receptor_signaling_pathway) 1 0
=HYPERLINK("http://www.godatabase.org/cgi-bin/go.cgi?query=GO:0002223&auto_wild_cards=yes&view=query&action=query&search_constraint=terms"	GO:0002223_stimulatory_C-type_lectin_receptor_signaling_pathway) 1 0
=HYPERLINK("http://www.godatabase.org/cgi-bin/go.cgi?query=GO:0002312&auto_wild_cards=yes&view=query&action=query&search_constraint=terms"	GO:0002312_B_cell_activation_during_immune_response) 1 0
=HYPERLINK("http://www.godatabase.org/cgi-bin/go.cgi?query=GO:0002313&auto_wild_cards=yes&view=query&action=query&search_constraint=terms"	GO:0002313_mature_B_cell_differentiation_during_immune_response) 1 0
=HYPERLINK("http://www.godatabase.org/cgi-bin/go.cgi?query=GO:0002318&auto_wild_cards=yes&view=query&action=query&search_constraint=terms"	GO:0002318_myeloid_progenitor_cell_differentiation) 1 0
=HYPERLINK("http://www.godatabase.org/cgi-bin/go.cgi?query=GO:0002320&auto_wild_cards=yes&view=query&action=query&search_constraint=terms"	GO:0002320_lymphoid_progenitor_cell_differentiation) 1 0
=HYPERLINK("http://www.godatabase.org/cgi-bin/go.cgi?query=GO:0002326&auto_wild_cards=yes&view=query&action=query&search_constraint=terms"	GO:0002326_B_cell_lineage_commitment) 1 0
=HYPERLINK("http://www.godatabase.org/cgi-bin/go.cgi?query=GO:0002328&auto_wild_cards=yes&view=query&action=query&search_constraint=terms"	GO:0002328_pro-B_cell_differentiation) 1 0
=HYPERLINK("http://www.godatabase.org/cgi-bin/go.cgi?query=GO:0002335&auto_wild_cards=yes&view=query&action=query&search_constraint=terms"	GO:0002335_mature_B_cell_differentiation) 1 0
=HYPERLINK("http://www.godatabase.org/cgi-bin/go.cgi?query=GO:0002355&auto_wild_cards=yes&view=query&action=query&search_constraint=terms"	GO:0002355_detection_of_tumor_cell) 1 0
=HYPERLINK("http://www.godatabase.org/cgi-bin/go.cgi?query=GO:0002368&auto_wild_cards=yes&view=query&action=query&search_constraint=terms"	GO:0002368_B_cell_cytokine_production) 1 0
=HYPERLINK("http://www.godatabase.org/cgi-bin/go.cgi?query=GO:0002424&auto_wild_cards=yes&view=query&action=query&search_constraint=terms"	GO:0002424_T_cell_mediated_immune_response_to_tumor_cell) 1 0
=HYPERLINK("http://www.godatabase.org/cgi-bin/go.cgi?query=GO:0002431&auto_wild_cards=yes&view=query&action=query&search_constraint=terms"	GO:0002431_Fc_receptor_mediated_stimulatory_signaling_pathway) 1 0
=HYPERLINK("http://www.godatabase.org/cgi-bin/go.cgi?query=GO:0002437&auto_wild_cards=yes&view=query&action=query&search_constraint=terms"	GO:0002437_inflammatory_response_to_antigenic_stimulus) 1 0
=HYPERLINK("http://www.godatabase.org/cgi-bin/go.cgi?query=GO:0002439&auto_wild_cards=yes&view=query&action=query&search_constraint=terms"	GO:0002439_chronic_inflammatory_response_to_antigenic_stimulus) 1 0
=HYPERLINK("http://www.godatabase.org/cgi-bin/go.cgi?query=GO:0002447&auto_wild_cards=yes&view=query&action=query&search_constraint=terms"	GO:0002447_eosinophil_mediated_immunity) 1 0
=HYPERLINK("http://www.godatabase.org/cgi-bin/go.cgi?query=GO:0002455&auto_wild_cards=yes&view=query&action=query&search_constraint=terms"	GO:0002455_humoral_immune_response_mediated_by_circulating_immunoglobulin) 1 0
=HYPERLINK("http://www.godatabase.org/cgi-bin/go.cgi?query=GO:0002467&auto_wild_cards=yes&view=query&action=query&search_constraint=terms"	GO:0002467_germinal_center_formation) 1 0
=HYPERLINK("http://www.godatabase.org/cgi-bin/go.cgi?query=GO:0002468&auto_wild_cards=yes&view=query&action=query&search_constraint=terms"	GO:0002468_dendritic_cell_antigen_processing_and_presentation) 1 0
=HYPERLINK("http://www.godatabase.org/cgi-bin/go.cgi?query=GO:0002475&auto_wild_cards=yes&view=query&action=query&search_constraint=terms"	GO:0002475_antigen_processing_and_presentation_via_MHC_class_Ib) 1 0
=HYPERLINK("http://www.godatabase.org/cgi-bin/go.cgi?query=GO:0002478&auto_wild_cards=yes&view=query&action=query&search_constraint=terms"	GO:0002478_antigen_processing_and_presentation_of_exogenous_peptide_antigen) 1 0
=HYPERLINK("http://www.godatabase.org/cgi-bin/go.cgi?query=GO:0002495&auto_wild_cards=yes&view=query&action=query&search_constraint=terms"	GO:0002495_antigen_processing_and_presentation_of_peptide_antigen_via_MHC_class_II) 1 0
=HYPERLINK("http://www.godatabase.org/cgi-bin/go.cgi?query=GO:0002513&auto_wild_cards=yes&view=query&action=query&search_constraint=terms"	GO:0002513_tolerance_induction_to_self_antigen) 1 0
=HYPERLINK("http://www.godatabase.org/cgi-bin/go.cgi?query=GO:0002514&auto_wild_cards=yes&view=query&action=query&search_constraint=terms"	GO:0002514_B_cell_tolerance_induction) 1 0
=HYPERLINK("http://www.godatabase.org/cgi-bin/go.cgi?query=GO:0002517&auto_wild_cards=yes&view=query&action=query&search_constraint=terms"	GO:0002517_T_cell_tolerance_induction) 1 0
=HYPERLINK("http://www.godatabase.org/cgi-bin/go.cgi?query=GO:0002523&auto_wild_cards=yes&view=query&action=query&search_constraint=terms"	GO:0002523_leukocyte_migration_during_inflammatory_response) 1 0
=HYPERLINK("http://www.godatabase.org/cgi-bin/go.cgi?query=GO:0002566&auto_wild_cards=yes&view=query&action=query&search_constraint=terms"	GO:0002566_somatic_diversification_of_immune_receptors_via_somatic_mutation) 1 0
=HYPERLINK("http://www.godatabase.org/cgi-bin/go.cgi?query=GO:0002568&auto_wild_cards=yes&view=query&action=query&search_constraint=terms"	GO:0002568_somatic_diversification_of_T_cell_receptor_genes) 1 0
=HYPERLINK("http://www.godatabase.org/cgi-bin/go.cgi?query=GO:0002576&auto_wild_cards=yes&view=query&action=query&search_constraint=terms"	GO:0002576_platelet_degranulation) 1 0
=HYPERLINK("http://www.godatabase.org/cgi-bin/go.cgi?query=GO:0002577&auto_wild_cards=yes&view=query&action=query&search_constraint=terms"	GO:0002577_regulation_of_antigen_processing_and_presentation) 1 0
=HYPERLINK("http://www.godatabase.org/cgi-bin/go.cgi?query=GO:0002578&auto_wild_cards=yes&view=query&action=query&search_constraint=terms"	GO:0002578_negative_regulation_of_antigen_processing_and_presentation) 1 0
=HYPERLINK("http://www.godatabase.org/cgi-bin/go.cgi?query=GO:0002580&auto_wild_cards=yes&view=query&action=query&search_constraint=terms"	GO:0002580_regulation_of_antigen_processing_and_presentation_of_peptide_or_polysaccharide_antigen_via_MHC_class_II) 1 0
=HYPERLINK("http://www.godatabase.org/cgi-bin/go.cgi?query=GO:0002581&auto_wild_cards=yes&view=query&action=query&search_constraint=terms"	GO:0002581_negative_regulation_of_antigen_processing_and_presentation_of_peptide_or_polysaccharide_antigen_via_MHC_class_II) 1 0
=HYPERLINK("http://www.godatabase.org/cgi-bin/go.cgi?query=GO:0002604&auto_wild_cards=yes&view=query&action=query&search_constraint=terms"	GO:0002604_regulation_of_dendritic_cell_antigen_processing_and_presentation) 1 0
=HYPERLINK("http://www.godatabase.org/cgi-bin/go.cgi?query=GO:0002605&auto_wild_cards=yes&view=query&action=query&search_constraint=terms"	GO:0002605_negative_regulation_of_dendritic_cell_antigen_processing_and_presentation) 1 0
=HYPERLINK("http://www.godatabase.org/cgi-bin/go.cgi?query=GO:0002634&auto_wild_cards=yes&view=query&action=query&search_constraint=terms"	GO:0002634_regulation_of_germinal_center_formation) 1 0
=HYPERLINK("http://www.godatabase.org/cgi-bin/go.cgi?query=GO:0002649&auto_wild_cards=yes&view=query&action=query&search_constraint=terms"	GO:0002649_regulation_of_tolerance_induction_to_self_antigen) 1 0
=HYPERLINK("http://www.godatabase.org/cgi-bin/go.cgi?query=GO:0002651&auto_wild_cards=yes&view=query&action=query&search_constraint=terms"	GO:0002651_positive_regulation_of_tolerance_induction_to_self_antigen) 1 0
=HYPERLINK("http://www.godatabase.org/cgi-bin/go.cgi?query=GO:0002661&auto_wild_cards=yes&view=query&action=query&search_constraint=terms"	GO:0002661_regulation_of_B_cell_tolerance_induction) 1 0
=HYPERLINK("http://www.godatabase.org/cgi-bin/go.cgi?query=GO:0002663&auto_wild_cards=yes&view=query&action=query&search_constraint=terms"	GO:0002663_positive_regulation_of_B_cell_tolerance_induction) 1 0
=HYPERLINK("http://www.godatabase.org/cgi-bin/go.cgi?query=GO:0002664&auto_wild_cards=yes&view=query&action=query&search_constraint=terms"	GO:0002664_regulation_of_T_cell_tolerance_induction) 1 0
=HYPERLINK("http://www.godatabase.org/cgi-bin/go.cgi?query=GO:0002666&auto_wild_cards=yes&view=query&action=query&search_constraint=terms"	GO:0002666_positive_regulation_of_T_cell_tolerance_induction) 1 0
=HYPERLINK("http://www.godatabase.org/cgi-bin/go.cgi?query=GO:0002674&auto_wild_cards=yes&view=query&action=query&search_constraint=terms"	GO:0002674_negative_regulation_of_acute_inflammatory_response) 1 0
=HYPERLINK("http://www.godatabase.org/cgi-bin/go.cgi?query=GO:0002681&auto_wild_cards=yes&view=query&action=query&search_constraint=terms"	GO:0002681_somatic_recombination_of_T_cell_receptor_gene_segments) 1 0
=HYPERLINK("http://www.godatabase.org/cgi-bin/go.cgi?query=GO:0002686&auto_wild_cards=yes&view=query&action=query&search_constraint=terms"	GO:0002686_negative_regulation_of_leukocyte_migration) 1 0
=HYPERLINK("http://www.godatabase.org/cgi-bin/go.cgi?query=GO:0002691&auto_wild_cards=yes&view=query&action=query&search_constraint=terms"	GO:0002691_regulation_of_cellular_extravasation) 1 0
=HYPERLINK("http://www.godatabase.org/cgi-bin/go.cgi?query=GO:0002693&auto_wild_cards=yes&view=query&action=query&search_constraint=terms"	GO:0002693_positive_regulation_of_cellular_extravasation) 1 0
=HYPERLINK("http://www.godatabase.org/cgi-bin/go.cgi?query=GO:0002701&auto_wild_cards=yes&view=query&action=query&search_constraint=terms"	GO:0002701_negative_regulation_of_production_of_molecular_mediator_of_immune_response) 1 0
=HYPERLINK("http://www.godatabase.org/cgi-bin/go.cgi?query=GO:0002719&auto_wild_cards=yes&view=query&action=query&search_constraint=terms"	GO:0002719_negative_regulation_of_cytokine_production_during_immune_response) 1 0
=HYPERLINK("http://www.godatabase.org/cgi-bin/go.cgi?query=GO:0002725&auto_wild_cards=yes&view=query&action=query&search_constraint=terms"	GO:0002725_negative_regulation_of_T_cell_cytokine_production) 1 0
=HYPERLINK("http://www.godatabase.org/cgi-bin/go.cgi?query=GO:0002759&auto_wild_cards=yes&view=query&action=query&search_constraint=terms"	GO:0002759_regulation_of_antimicrobial_humoral_response) 1 0
=HYPERLINK("http://www.godatabase.org/cgi-bin/go.cgi?query=GO:0002775&auto_wild_cards=yes&view=query&action=query&search_constraint=terms"	GO:0002775_antimicrobial_peptide_production) 1 0
=HYPERLINK("http://www.godatabase.org/cgi-bin/go.cgi?query=GO:0002777&auto_wild_cards=yes&view=query&action=query&search_constraint=terms"	GO:0002777_antimicrobial_peptide_biosynthetic_process) 1 0
=HYPERLINK("http://www.godatabase.org/cgi-bin/go.cgi?query=GO:0002778&auto_wild_cards=yes&view=query&action=query&search_constraint=terms"	GO:0002778_antibacterial_peptide_production) 1 0
=HYPERLINK("http://www.godatabase.org/cgi-bin/go.cgi?query=GO:0002780&auto_wild_cards=yes&view=query&action=query&search_constraint=terms"	GO:0002780_antibacterial_peptide_biosynthetic_process) 1 0
=HYPERLINK("http://www.godatabase.org/cgi-bin/go.cgi?query=GO:0002784&auto_wild_cards=yes&view=query&action=query&search_constraint=terms"	GO:0002784_regulation_of_antimicrobial_peptide_production) 1 0
=HYPERLINK("http://www.godatabase.org/cgi-bin/go.cgi?query=GO:0002786&auto_wild_cards=yes&view=query&action=query&search_constraint=terms"	GO:0002786_regulation_of_antibacterial_peptide_production) 1 0
=HYPERLINK("http://www.godatabase.org/cgi-bin/go.cgi?query=GO:0002805&auto_wild_cards=yes&view=query&action=query&search_constraint=terms"	GO:0002805_regulation_of_antimicrobial_peptide_biosynthetic_process) 1 0
=HYPERLINK("http://www.godatabase.org/cgi-bin/go.cgi?query=GO:0002807&auto_wild_cards=yes&view=query&action=query&search_constraint=terms"	GO:0002807_positive_regulation_of_antimicrobial_peptide_biosynthetic_process) 1 0
=HYPERLINK("http://www.godatabase.org/cgi-bin/go.cgi?query=GO:0002808&auto_wild_cards=yes&view=query&action=query&search_constraint=terms"	GO:0002808_regulation_of_antibacterial_peptide_biosynthetic_process) 1 0
=HYPERLINK("http://www.godatabase.org/cgi-bin/go.cgi?query=GO:0002815&auto_wild_cards=yes&view=query&action=query&search_constraint=terms"	GO:0002815_biosynthetic_process_of_antibacterial_peptides_active_against_Gram-positive_bacteria) 1 0
=HYPERLINK("http://www.godatabase.org/cgi-bin/go.cgi?query=GO:0002816&auto_wild_cards=yes&view=query&action=query&search_constraint=terms"	GO:0002816_regulation_of_biosynthetic_process_of_antibacterial_peptides_active_against_Gram-positive_bacteria) 1 0
=HYPERLINK("http://www.godatabase.org/cgi-bin/go.cgi?query=GO:0002832&auto_wild_cards=yes&view=query&action=query&search_constraint=terms"	GO:0002832_negative_regulation_of_response_to_biotic_stimulus) 1 0
=HYPERLINK("http://www.godatabase.org/cgi-bin/go.cgi?query=GO:0002840&auto_wild_cards=yes&view=query&action=query&search_constraint=terms"	GO:0002840_regulation_of_T_cell_mediated_immune_response_to_tumor_cell) 1 0
=HYPERLINK("http://www.godatabase.org/cgi-bin/go.cgi?query=GO:0002842&auto_wild_cards=yes&view=query&action=query&search_constraint=terms"	GO:0002842_positive_regulation_of_T_cell_mediated_immune_response_to_tumor_cell) 1 0
=HYPERLINK("http://www.godatabase.org/cgi-bin/go.cgi?query=GO:0002901&auto_wild_cards=yes&view=query&action=query&search_constraint=terms"	GO:0002901_mature_B_cell_apoptosis) 1 0
=HYPERLINK("http://www.godatabase.org/cgi-bin/go.cgi?query=GO:0002904&auto_wild_cards=yes&view=query&action=query&search_constraint=terms"	GO:0002904_positive_regulation_of_B_cell_apoptosis) 1 0
=HYPERLINK("http://www.godatabase.org/cgi-bin/go.cgi?query=GO:0002905&auto_wild_cards=yes&view=query&action=query&search_constraint=terms"	GO:0002905_regulation_of_mature_B_cell_apoptosis) 1 0
=HYPERLINK("http://www.godatabase.org/cgi-bin/go.cgi?query=GO:0002906&auto_wild_cards=yes&view=query&action=query&search_constraint=terms"	GO:0002906_negative_regulation_of_mature_B_cell_apoptosis) 1 0
=HYPERLINK("http://www.godatabase.org/cgi-bin/go.cgi?query=GO:0003010&auto_wild_cards=yes&view=query&action=query&search_constraint=terms"	GO:0003010_voluntary_skeletal_muscle_contraction) 1 0
=HYPERLINK("http://www.godatabase.org/cgi-bin/go.cgi?query=GO:0003051&auto_wild_cards=yes&view=query&action=query&search_constraint=terms"	GO:0003051_angiotensin-mediated_drinking_behavior) 1 0
=HYPERLINK("http://www.godatabase.org/cgi-bin/go.cgi?query=GO:0003058&auto_wild_cards=yes&view=query&action=query&search_constraint=terms"	GO:0003058_hormonal_regulation_of_the_force_of_heart_contraction) 1 0
=HYPERLINK("http://www.godatabase.org/cgi-bin/go.cgi?query=GO:0003062&auto_wild_cards=yes&view=query&action=query&search_constraint=terms"	GO:0003062_regulation_of_heart_rate_by_chemical_signal) 1 0
=HYPERLINK("http://www.godatabase.org/cgi-bin/go.cgi?query=GO:0003065&auto_wild_cards=yes&view=query&action=query&search_constraint=terms"	GO:0003065_positive_regulation_of_heart_rate_by_epinephrine) 1 0
=HYPERLINK("http://www.godatabase.org/cgi-bin/go.cgi?query=GO:0003071&auto_wild_cards=yes&view=query&action=query&search_constraint=terms"	GO:0003071_renal_system_process_involved_in_regulation_of_systemic_arterial_blood_pressure) 1 0
=HYPERLINK("http://www.godatabase.org/cgi-bin/go.cgi?query=GO:0003085&auto_wild_cards=yes&view=query&action=query&search_constraint=terms"	GO:0003085_negative_regulation_of_systemic_arterial_blood_pressure) 1 0
=HYPERLINK("http://www.godatabase.org/cgi-bin/go.cgi?query=GO:0003099&auto_wild_cards=yes&view=query&action=query&search_constraint=terms"	GO:0003099_positive_regulation_of_the_force_of_heart_contraction_by_chemical_signal) 1 0
=HYPERLINK("http://www.godatabase.org/cgi-bin/go.cgi?query=GO:0003108&auto_wild_cards=yes&view=query&action=query&search_constraint=terms"	GO:0003108_negative_regulation_of_the_force_of_heart_contraction_by_chemical_signal) 1 0
=HYPERLINK("http://www.godatabase.org/cgi-bin/go.cgi?query=GO:0005981&auto_wild_cards=yes&view=query&action=query&search_constraint=terms"	GO:0005981_regulation_of_glycogen_catabolic_process) 1 0
=HYPERLINK("http://www.godatabase.org/cgi-bin/go.cgi?query=GO:0005982&auto_wild_cards=yes&view=query&action=query&search_constraint=terms"	GO:0005982_starch_metabolic_process) 1 0
=HYPERLINK("http://www.godatabase.org/cgi-bin/go.cgi?query=GO:0005983&auto_wild_cards=yes&view=query&action=query&search_constraint=terms"	GO:0005983_starch_catabolic_process) 1 0
=HYPERLINK("http://www.godatabase.org/cgi-bin/go.cgi?query=GO:0005988&auto_wild_cards=yes&view=query&action=query&search_constraint=terms"	GO:0005988_lactose_metabolic_process) 1 0
=HYPERLINK("http://www.godatabase.org/cgi-bin/go.cgi?query=GO:0005989&auto_wild_cards=yes&view=query&action=query&search_constraint=terms"	GO:0005989_lactose_biosynthetic_process) 1 0
=HYPERLINK("http://www.godatabase.org/cgi-bin/go.cgi?query=GO:0005991&auto_wild_cards=yes&view=query&action=query&search_constraint=terms"	GO:0005991_trehalose_metabolic_process) 1 0
=HYPERLINK("http://www.godatabase.org/cgi-bin/go.cgi?query=GO:0005993&auto_wild_cards=yes&view=query&action=query&search_constraint=terms"	GO:0005993_trehalose_catabolic_process) 1 0
=HYPERLINK("http://www.godatabase.org/cgi-bin/go.cgi?query=GO:0006010&auto_wild_cards=yes&view=query&action=query&search_constraint=terms"	GO:0006010_glucose_6-phosphate_utilization) 1 0
=HYPERLINK("http://www.godatabase.org/cgi-bin/go.cgi?query=GO:0006013&auto_wild_cards=yes&view=query&action=query&search_constraint=terms"	GO:0006013_mannose_metabolic_process) 1 0
=HYPERLINK("http://www.godatabase.org/cgi-bin/go.cgi?query=GO:0006021&auto_wild_cards=yes&view=query&action=query&search_constraint=terms"	GO:0006021_inositol_biosynthetic_process) 1 0
=HYPERLINK("http://www.godatabase.org/cgi-bin/go.cgi?query=GO:0006037&auto_wild_cards=yes&view=query&action=query&search_constraint=terms"	GO:0006037_cell_wall_chitin_metabolic_process) 1 0
=HYPERLINK("http://www.godatabase.org/cgi-bin/go.cgi?query=GO:0006042&auto_wild_cards=yes&view=query&action=query&search_constraint=terms"	GO:0006042_glucosamine_biosynthetic_process) 1 0
=HYPERLINK("http://www.godatabase.org/cgi-bin/go.cgi?query=GO:0006045&auto_wild_cards=yes&view=query&action=query&search_constraint=terms"	GO:0006045_N-acetylglucosamine_biosynthetic_process) 1 0
=HYPERLINK("http://www.godatabase.org/cgi-bin/go.cgi?query=GO:0006048&auto_wild_cards=yes&view=query&action=query&search_constraint=terms"	GO:0006048_UDP-N-acetylglucosamine_biosynthetic_process) 1 0
=HYPERLINK("http://www.godatabase.org/cgi-bin/go.cgi?query=GO:0006050&auto_wild_cards=yes&view=query&action=query&search_constraint=terms"	GO:0006050_mannosamine_metabolic_process) 1 0
=HYPERLINK("http://www.godatabase.org/cgi-bin/go.cgi?query=GO:0006051&auto_wild_cards=yes&view=query&action=query&search_constraint=terms"	GO:0006051_N-acetylmannosamine_metabolic_process) 1 0
=HYPERLINK("http://www.godatabase.org/cgi-bin/go.cgi?query=GO:0006059&auto_wild_cards=yes&view=query&action=query&search_constraint=terms"	GO:0006059_hexitol_metabolic_process) 1 0
=HYPERLINK("http://www.godatabase.org/cgi-bin/go.cgi?query=GO:0006060&auto_wild_cards=yes&view=query&action=query&search_constraint=terms"	GO:0006060_sorbitol_metabolic_process) 1 0
=HYPERLINK("http://www.godatabase.org/cgi-bin/go.cgi?query=GO:0006062&auto_wild_cards=yes&view=query&action=query&search_constraint=terms"	GO:0006062_sorbitol_catabolic_process) 1 0
=HYPERLINK("http://www.godatabase.org/cgi-bin/go.cgi?query=GO:0006065&auto_wild_cards=yes&view=query&action=query&search_constraint=terms"	GO:0006065_UDP-glucuronate_biosynthetic_process) 1 0
=HYPERLINK("http://www.godatabase.org/cgi-bin/go.cgi?query=GO:0006083&auto_wild_cards=yes&view=query&action=query&search_constraint=terms"	GO:0006083_acetate_metabolic_process) 1 0
=HYPERLINK("http://www.godatabase.org/cgi-bin/go.cgi?query=GO:0006085&auto_wild_cards=yes&view=query&action=query&search_constraint=terms"	GO:0006085_acetyl-CoA_biosynthetic_process) 1 0
=HYPERLINK("http://www.godatabase.org/cgi-bin/go.cgi?query=GO:0006103&auto_wild_cards=yes&view=query&action=query&search_constraint=terms"	GO:0006103_2-oxoglutarate_metabolic_process) 1 0
=HYPERLINK("http://www.godatabase.org/cgi-bin/go.cgi?query=GO:0006106&auto_wild_cards=yes&view=query&action=query&search_constraint=terms"	GO:0006106_fumarate_metabolic_process) 1 0
=HYPERLINK("http://www.godatabase.org/cgi-bin/go.cgi?query=GO:0006107&auto_wild_cards=yes&view=query&action=query&search_constraint=terms"	GO:0006107_oxaloacetate_metabolic_process) 1 0
=HYPERLINK("http://www.godatabase.org/cgi-bin/go.cgi?query=GO:0006116&auto_wild_cards=yes&view=query&action=query&search_constraint=terms"	GO:0006116_NADH_oxidation) 1 0
=HYPERLINK("http://www.godatabase.org/cgi-bin/go.cgi?query=GO:0006145&auto_wild_cards=yes&view=query&action=query&search_constraint=terms"	GO:0006145_purine_base_catabolic_process) 1 0
=HYPERLINK("http://www.godatabase.org/cgi-bin/go.cgi?query=GO:0006148&auto_wild_cards=yes&view=query&action=query&search_constraint=terms"	GO:0006148_inosine_catabolic_process) 1 0
=HYPERLINK("http://www.godatabase.org/cgi-bin/go.cgi?query=GO:0006154&auto_wild_cards=yes&view=query&action=query&search_constraint=terms"	GO:0006154_adenosine_catabolic_process) 1 0
=HYPERLINK("http://www.godatabase.org/cgi-bin/go.cgi?query=GO:0006166&auto_wild_cards=yes&view=query&action=query&search_constraint=terms"	GO:0006166_purine_ribonucleoside_salvage) 1 0
=HYPERLINK("http://www.godatabase.org/cgi-bin/go.cgi?query=GO:0006172&auto_wild_cards=yes&view=query&action=query&search_constraint=terms"	GO:0006172_ADP_biosynthetic_process) 1 0
=HYPERLINK("http://www.godatabase.org/cgi-bin/go.cgi?query=GO:0006173&auto_wild_cards=yes&view=query&action=query&search_constraint=terms"	GO:0006173_dADP_biosynthetic_process) 1 0
=HYPERLINK("http://www.godatabase.org/cgi-bin/go.cgi?query=GO:0006188&auto_wild_cards=yes&view=query&action=query&search_constraint=terms"	GO:0006188_IMP_biosynthetic_process) 1 0
=HYPERLINK("http://www.godatabase.org/cgi-bin/go.cgi?query=GO:0006189&auto_wild_cards=yes&view=query&action=query&search_constraint=terms"	GO:0006189_'de_novo'_IMP_biosynthetic_process) 1 0
=HYPERLINK("http://www.godatabase.org/cgi-bin/go.cgi?query=GO:0006196&auto_wild_cards=yes&view=query&action=query&search_constraint=terms"	GO:0006196_AMP_catabolic_process) 1 0
=HYPERLINK("http://www.godatabase.org/cgi-bin/go.cgi?query=GO:0006198&auto_wild_cards=yes&view=query&action=query&search_constraint=terms"	GO:0006198_cAMP_catabolic_process) 1 0
=HYPERLINK("http://www.godatabase.org/cgi-bin/go.cgi?query=GO:0006207&auto_wild_cards=yes&view=query&action=query&search_constraint=terms"	GO:0006207_'de_novo'_pyrimidine_base_biosynthetic_process) 1 0
=HYPERLINK("http://www.godatabase.org/cgi-bin/go.cgi?query=GO:0006214&auto_wild_cards=yes&view=query&action=query&search_constraint=terms"	GO:0006214_thymidine_catabolic_process) 1 0
=HYPERLINK("http://www.godatabase.org/cgi-bin/go.cgi?query=GO:0006216&auto_wild_cards=yes&view=query&action=query&search_constraint=terms"	GO:0006216_cytidine_catabolic_process) 1 0
=HYPERLINK("http://www.godatabase.org/cgi-bin/go.cgi?query=GO:0006222&auto_wild_cards=yes&view=query&action=query&search_constraint=terms"	GO:0006222_UMP_biosynthetic_process) 1 0
=HYPERLINK("http://www.godatabase.org/cgi-bin/go.cgi?query=GO:0006241&auto_wild_cards=yes&view=query&action=query&search_constraint=terms"	GO:0006241_CTP_biosynthetic_process) 1 0
=HYPERLINK("http://www.godatabase.org/cgi-bin/go.cgi?query=GO:0006256&auto_wild_cards=yes&view=query&action=query&search_constraint=terms"	GO:0006256_UDP_catabolic_process) 1 0
=HYPERLINK("http://www.godatabase.org/cgi-bin/go.cgi?query=GO:0006265&auto_wild_cards=yes&view=query&action=query&search_constraint=terms"	GO:0006265_DNA_topological_change) 1 0
=HYPERLINK("http://www.godatabase.org/cgi-bin/go.cgi?query=GO:0006272&auto_wild_cards=yes&view=query&action=query&search_constraint=terms"	GO:0006272_leading_strand_elongation) 1 0
=HYPERLINK("http://www.godatabase.org/cgi-bin/go.cgi?query=GO:0006287&auto_wild_cards=yes&view=query&action=query&search_constraint=terms"	GO:0006287_base-excision_repair__gap-filling) 1 0
=HYPERLINK("http://www.godatabase.org/cgi-bin/go.cgi?query=GO:0006313&auto_wild_cards=yes&view=query&action=query&search_constraint=terms"	GO:0006313_transposition__DNA-mediated) 1 0
=HYPERLINK("http://www.godatabase.org/cgi-bin/go.cgi?query=GO:0006336&auto_wild_cards=yes&view=query&action=query&search_constraint=terms"	GO:0006336_DNA_replication-independent_nucleosome_assembly) 1 0
=HYPERLINK("http://www.godatabase.org/cgi-bin/go.cgi?query=GO:0006343&auto_wild_cards=yes&view=query&action=query&search_constraint=terms"	GO:0006343_establishment_of_chromatin_silencing) 1 0
=HYPERLINK("http://www.godatabase.org/cgi-bin/go.cgi?query=GO:0006344&auto_wild_cards=yes&view=query&action=query&search_constraint=terms"	GO:0006344_maintenance_of_chromatin_silencing) 1 0
=HYPERLINK("http://www.godatabase.org/cgi-bin/go.cgi?query=GO:0006346&auto_wild_cards=yes&view=query&action=query&search_constraint=terms"	GO:0006346_methylation-dependent_chromatin_silencing) 1 0
=HYPERLINK("http://www.godatabase.org/cgi-bin/go.cgi?query=GO:0006348&auto_wild_cards=yes&view=query&action=query&search_constraint=terms"	GO:0006348_chromatin_silencing_at_telomere) 1 0
=HYPERLINK("http://www.godatabase.org/cgi-bin/go.cgi?query=GO:0006361&auto_wild_cards=yes&view=query&action=query&search_constraint=terms"	GO:0006361_transcription_initiation_from_RNA_polymerase_I_promoter) 1 0
=HYPERLINK("http://www.godatabase.org/cgi-bin/go.cgi?query=GO:0006369&auto_wild_cards=yes&view=query&action=query&search_constraint=terms"	GO:0006369_termination_of_RNA_polymerase_II_transcription) 1 0
=HYPERLINK("http://www.godatabase.org/cgi-bin/go.cgi?query=GO:0006393&auto_wild_cards=yes&view=query&action=query&search_constraint=terms"	GO:0006393_termination_of_mitochondrial_transcription) 1 0
=HYPERLINK("http://www.godatabase.org/cgi-bin/go.cgi?query=GO:0006407&auto_wild_cards=yes&view=query&action=query&search_constraint=terms"	GO:0006407_rRNA_export_from_nucleus) 1 0
=HYPERLINK("http://www.godatabase.org/cgi-bin/go.cgi?query=GO:0006408&auto_wild_cards=yes&view=query&action=query&search_constraint=terms"	GO:0006408_snRNA_export_from_nucleus) 1 0
=HYPERLINK("http://www.godatabase.org/cgi-bin/go.cgi?query=GO:0006409&auto_wild_cards=yes&view=query&action=query&search_constraint=terms"	GO:0006409_tRNA_export_from_nucleus) 1 0
=HYPERLINK("http://www.godatabase.org/cgi-bin/go.cgi?query=GO:0006419&auto_wild_cards=yes&view=query&action=query&search_constraint=terms"	GO:0006419_alanyl-tRNA_aminoacylation) 1 0
=HYPERLINK("http://www.godatabase.org/cgi-bin/go.cgi?query=GO:0006420&auto_wild_cards=yes&view=query&action=query&search_constraint=terms"	GO:0006420_arginyl-tRNA_aminoacylation) 1 0
=HYPERLINK("http://www.godatabase.org/cgi-bin/go.cgi?query=GO:0006423&auto_wild_cards=yes&view=query&action=query&search_constraint=terms"	GO:0006423_cysteinyl-tRNA_aminoacylation) 1 0
=HYPERLINK("http://www.godatabase.org/cgi-bin/go.cgi?query=GO:0006431&auto_wild_cards=yes&view=query&action=query&search_constraint=terms"	GO:0006431_methionyl-tRNA_aminoacylation) 1 0
=HYPERLINK("http://www.godatabase.org/cgi-bin/go.cgi?query=GO:0006432&auto_wild_cards=yes&view=query&action=query&search_constraint=terms"	GO:0006432_phenylalanyl-tRNA_aminoacylation) 1 0
=HYPERLINK("http://www.godatabase.org/cgi-bin/go.cgi?query=GO:0006434&auto_wild_cards=yes&view=query&action=query&search_constraint=terms"	GO:0006434_seryl-tRNA_aminoacylation) 1 0
=HYPERLINK("http://www.godatabase.org/cgi-bin/go.cgi?query=GO:0006435&auto_wild_cards=yes&view=query&action=query&search_constraint=terms"	GO:0006435_threonyl-tRNA_aminoacylation) 1 0
=HYPERLINK("http://www.godatabase.org/cgi-bin/go.cgi?query=GO:0006436&auto_wild_cards=yes&view=query&action=query&search_constraint=terms"	GO:0006436_tryptophanyl-tRNA_aminoacylation) 1 0
=HYPERLINK("http://www.godatabase.org/cgi-bin/go.cgi?query=GO:0006437&auto_wild_cards=yes&view=query&action=query&search_constraint=terms"	GO:0006437_tyrosyl-tRNA_aminoacylation) 1 0
=HYPERLINK("http://www.godatabase.org/cgi-bin/go.cgi?query=GO:0006447&auto_wild_cards=yes&view=query&action=query&search_constraint=terms"	GO:0006447_regulation_of_translational_initiation_by_iron) 1 0
=HYPERLINK("http://www.godatabase.org/cgi-bin/go.cgi?query=GO:0006448&auto_wild_cards=yes&view=query&action=query&search_constraint=terms"	GO:0006448_regulation_of_translational_elongation) 1 0
=HYPERLINK("http://www.godatabase.org/cgi-bin/go.cgi?query=GO:0006450&auto_wild_cards=yes&view=query&action=query&search_constraint=terms"	GO:0006450_regulation_of_translational_fidelity) 1 0
=HYPERLINK("http://www.godatabase.org/cgi-bin/go.cgi?query=GO:0006494&auto_wild_cards=yes&view=query&action=query&search_constraint=terms"	GO:0006494_protein_amino_acid_terminal_glycosylation) 1 0
=HYPERLINK("http://www.godatabase.org/cgi-bin/go.cgi?query=GO:0006496&auto_wild_cards=yes&view=query&action=query&search_constraint=terms"	GO:0006496_protein_amino_acid_terminal_N-glycosylation) 1 0
=HYPERLINK("http://www.godatabase.org/cgi-bin/go.cgi?query=GO:0006499&auto_wild_cards=yes&view=query&action=query&search_constraint=terms"	GO:0006499_N-terminal_protein_myristoylation) 1 0
=HYPERLINK("http://www.godatabase.org/cgi-bin/go.cgi?query=GO:0006500&auto_wild_cards=yes&view=query&action=query&search_constraint=terms"	GO:0006500_N-terminal_protein_palmitoylation) 1 0
=HYPERLINK("http://www.godatabase.org/cgi-bin/go.cgi?query=GO:0006526&auto_wild_cards=yes&view=query&action=query&search_constraint=terms"	GO:0006526_arginine_biosynthetic_process) 1 0
=HYPERLINK("http://www.godatabase.org/cgi-bin/go.cgi?query=GO:0006528&auto_wild_cards=yes&view=query&action=query&search_constraint=terms"	GO:0006528_asparagine_metabolic_process) 1 0
=HYPERLINK("http://www.godatabase.org/cgi-bin/go.cgi?query=GO:0006530&auto_wild_cards=yes&view=query&action=query&search_constraint=terms"	GO:0006530_asparagine_catabolic_process) 1 0
=HYPERLINK("http://www.godatabase.org/cgi-bin/go.cgi?query=GO:0006534&auto_wild_cards=yes&view=query&action=query&search_constraint=terms"	GO:0006534_cysteine_metabolic_process) 1 0
=HYPERLINK("http://www.godatabase.org/cgi-bin/go.cgi?query=GO:0006543&auto_wild_cards=yes&view=query&action=query&search_constraint=terms"	GO:0006543_glutamine_catabolic_process) 1 0
=HYPERLINK("http://www.godatabase.org/cgi-bin/go.cgi?query=GO:0006545&auto_wild_cards=yes&view=query&action=query&search_constraint=terms"	GO:0006545_glycine_biosynthetic_process) 1 0
=HYPERLINK("http://www.godatabase.org/cgi-bin/go.cgi?query=GO:0006547&auto_wild_cards=yes&view=query&action=query&search_constraint=terms"	GO:0006547_histidine_metabolic_process) 1 0
=HYPERLINK("http://www.godatabase.org/cgi-bin/go.cgi?query=GO:0006549&auto_wild_cards=yes&view=query&action=query&search_constraint=terms"	GO:0006549_isoleucine_metabolic_process) 1 0
=HYPERLINK("http://www.godatabase.org/cgi-bin/go.cgi?query=GO:0006556&auto_wild_cards=yes&view=query&action=query&search_constraint=terms"	GO:0006556_S-adenosylmethionine_biosynthetic_process) 1 0
=HYPERLINK("http://www.godatabase.org/cgi-bin/go.cgi?query=GO:0006562&auto_wild_cards=yes&view=query&action=query&search_constraint=terms"	GO:0006562_proline_catabolic_process) 1 0
=HYPERLINK("http://www.godatabase.org/cgi-bin/go.cgi?query=GO:0006564&auto_wild_cards=yes&view=query&action=query&search_constraint=terms"	GO:0006564_L-serine_biosynthetic_process) 1 0
=HYPERLINK("http://www.godatabase.org/cgi-bin/go.cgi?query=GO:0006577&auto_wild_cards=yes&view=query&action=query&search_constraint=terms"	GO:0006577_betaine_metabolic_process) 1 0
=HYPERLINK("http://www.godatabase.org/cgi-bin/go.cgi?query=GO:0006580&auto_wild_cards=yes&view=query&action=query&search_constraint=terms"	GO:0006580_ethanolamine_metabolic_process) 1 0
=HYPERLINK("http://www.godatabase.org/cgi-bin/go.cgi?query=GO:0006585&auto_wild_cards=yes&view=query&action=query&search_constraint=terms"	GO:0006585_dopamine_biosynthetic_process_from_tyrosine) 1 0
=HYPERLINK("http://www.godatabase.org/cgi-bin/go.cgi?query=GO:0006591&auto_wild_cards=yes&view=query&action=query&search_constraint=terms"	GO:0006591_ornithine_metabolic_process) 1 0
=HYPERLINK("http://www.godatabase.org/cgi-bin/go.cgi?query=GO:0006597&auto_wild_cards=yes&view=query&action=query&search_constraint=terms"	GO:0006597_spermine_biosynthetic_process) 1 0
=HYPERLINK("http://www.godatabase.org/cgi-bin/go.cgi?query=GO:0006598&auto_wild_cards=yes&view=query&action=query&search_constraint=terms"	GO:0006598_polyamine_catabolic_process) 1 0
=HYPERLINK("http://www.godatabase.org/cgi-bin/go.cgi?query=GO:0006610&auto_wild_cards=yes&view=query&action=query&search_constraint=terms"	GO:0006610_ribosomal_protein_import_into_nucleus) 1 0
=HYPERLINK("http://www.godatabase.org/cgi-bin/go.cgi?query=GO:0006614&auto_wild_cards=yes&view=query&action=query&search_constraint=terms"	GO:0006614_SRP-dependent_cotranslational_protein_targeting_to_membrane) 1 0
[truncated: 4,291 more rows]
