# Supplementary material for: Concordance of Gene Expression and Functional Correlation Patterns across the NCI-60 Cell Lines and the Cancer Genome Atlas Glioblastoma Samples
Source: PLoS One. 2012 Jul 26;7(7):e40062. doi: 10.1371/journal.pone.0040062 (PMC3406063; doi:10.1371/journal.pone.0040062)
Supplement: Download S1 — Zip archive of HTGM results. (ZIP) [file pone.0040062.s007.zip › work2026406846/Generated_Total2026406846.dir/generic.BP.NCI60.0.6.ATP2A3.express.genes.correlation.complete.Thu.May.19.17.20.06.2011.htgm.txt.dir/generic.BP.NCI60.0.6.ATP2A3.express.genes.correlation.complete.Thu.May.19.17.20.06.2011.htgm.txt.change]

GO:0042110_T_cell_activation	83	8	49.156627	-12.009490	1	0.000000	0.0	0.000000	0.000000
GO:0046649_lymphocyte_activation	119	8	34.285714	-10.724782	2	0.000000	0.0	0.000000	0.000000
GO:0045321_leukocyte_activation	150	8	27.200000	-9.910376	3	0.000000	0.0	0.000000	0.000000
GO:0001775_cell_activation	175	8	23.314286	-9.372471	4	0.000000	0.0	0.000000	0.000000
GO:0050863_regulation_of_T_cell_activation	49	5	52.040816	-7.579656	5	0.000000	0.0	0.000000	0.000000
GO:0051249_regulation_of_lymphocyte_activation	60	5	42.500000	-7.128059	6	0.000000	0.0	0.000000	0.000000
GO:0002694_regulation_of_leukocyte_activation	70	5	36.428571	-6.787384	7	0.000000	0.0	0.000000	0.000000
GO:0050865_regulation_of_cell_activation	77	5	33.116883	-6.577975	8	0.000000	0.0	0.000000	0.000000
GO:0030217_T_cell_differentiation	33	4	61.818182	-6.409067	9	0.000000	0.0	0.000000	0.000000
GO:0002696_positive_regulation_of_leukocyte_activation	46	4	44.347826	-5.814984	10	0.000000	0.0	0.000000	0.000000
GO:0002376_immune_system_process	718	9	6.392758	-5.708840	11	0.000000	0.0	0.000000	0.000000
GO:0050867_positive_regulation_of_cell_activation	49	4	41.632653	-5.703121	12	0.000000	0.0	0.000000	0.000000
GO:0030098_lymphocyte_differentiation	50	4	40.800000	-5.667421	13	0.000000	0.0	0.000000	0.000000
GO:0045059_positive_thymic_T_cell_selection	2	2									
GO:0043368_positive_T_cell_selection	3	2									
GO:0045061_thymic_T_cell_selection	3	2									
GO:0002521_leukocyte_differentiation	87	4	23.448276	-4.701199	14	0.000000	0.0	0.000000	0.000000
GO:0002682_regulation_of_immune_system_process	196	5	13.010204	-4.572623	15	0.000000	0.0	0.000000	0.000000
GO:0050870_positive_regulation_of_T_cell_activation	33	3	46.363636	-4.487284	16	0.000000	0.0	0.000000	0.000000
GO:0002684_positive_regulation_of_immune_system_process	106	4	19.245283	-4.362314	17	-0.141447	0.03	0.201447	0.001765
GO:0051251_positive_regulation_of_lymphocyte_activation	40	3	38.250000	-4.233039	18	-0.141447	0.03	0.201447	0.001667
GO:0033077_T_cell_differentiation_in_the_thymus	7	2	145.714286	-4.123382	20	-0.141447	0.03	0.201447	0.001500
GO:0045058_T_cell_selection	7	2	145.714286	-4.123382	20	-0.141447	0.03	0.201447	0.001500
GO:0030097_hemopoiesis	135	4	15.111111	-3.951738	21	-0.211116	0.05	0.311116	0.002381
GO:0048534_hemopoietic_or_lymphoid_organ_development	139	4	14.676259	-3.902509	22	-0.211116	0.05	0.311116	0.002273
GO:0002520_immune_system_development	147	4	13.877551	-3.808383	23	-0.211116	0.05	0.311116	0.002174
GO:0045580_regulation_of_T_cell_differentiation	17	2	60.000000	-3.317031	24	-0.326588	0.16	0.646588	0.006667
GO:0045619_regulation_of_lymphocyte_differentiation	20	2	51.000000	-3.173307	25	-0.479951	0.25	0.979951	0.010000
GO:0030885_regulation_of_myeloid_dendritic_cell_activation	1	1									
GO:0030887_positive_regulation_of_myeloid_dendritic_cell_activation	1	1									
GO:0048869_cellular_developmental_process	555	5	4.594595	-2.477989	26	-1.037393	1.01	3.057393	0.038846
GO:0001766_membrane_raft_polarization	2	1									
GO:0031580_membrane_raft_distribution	2	1									
GO:0050862_positive_regulation_of_T_cell_receptor_signaling_pathway	2	1									
GO:0051665_membrane_raft_localization	2	1									
GO:0007154_cell_communication	2272	10	2.244718	-2.406877	27	-1.233350	1.19	3.613350	0.044074
GO:0001773_myeloid_dendritic_cell_activation	3	1									
GO:0006882_cellular_zinc_ion_homeostasis	3	1									
GO:0010956_negative_regulation_of_calcidiol_1-monooxygenase_activity	3	1									
GO:0031579_membrane_raft_organization	3	1									
GO:0050856_regulation_of_T_cell_receptor_signaling_pathway	3	1									
GO:0055069_zinc_ion_homeostasis	3	1									
GO:0007165_signal_transduction	2029	9	2.262198	-2.146413	28	-1.260369	1.92	5.100369	0.068571
GO:0050793_regulation_of_developmental_process	669	5	3.811659	-2.129080	29	-1.405926	2.02	5.445926	0.069655
GO:0000083_regulation_of_transcription_of_G1_S-phase_of_mitotic_cell_cycle	4	1									
GO:0050857_positive_regulation_of_antigen_receptor-mediated_signaling_pathway	4	1									
GO:0006816_calcium_ion_transport	75	2	13.600000	-2.036075	30	-1.385275	2.44	6.265275	0.081333
GO:0070838_divalent_metal_ion_transport	76	2	13.421053	-2.024989	31	-1.364167	2.55	6.464167	0.082258
GO:0050854_regulation_of_antigen_receptor-mediated_signaling_pathway	5	1	102.000000	-2.010197	32	-0.122978	5.45	11.022978	0.170312
GO:0007204_elevation_of_cytosolic_calcium_ion_concentration	80	2	12.750000	-1.982127	33	-0.113714	5.51	11.133714	0.166970
GO:0051480_cytosolic_calcium_ion_homeostasis	81	2	12.592593	-1.971764	34	-0.100849	5.59	11.280849	0.164412
GO:0042981_regulation_of_apoptosis	471	4	4.331210	-1.941485	35	-0.011983	5.78	11.571983	0.165143
GO:0015674_di-__tri-valent_inorganic_cation_transport	84	2	12.142857	-1.941466	36	-0.012697	5.85	11.712697	0.162500
GO:0043067_regulation_of_programmed_cell_death	476	4	4.285714	-1.925698	37	0.394844	8.21	16.025156	0.221892
GO:0010941_regulation_of_cell_death	478	4	4.267782	-1.919438	38	0.377392	8.24	16.102608	0.216842
GO:0032769_negative_regulation_of_monooxygenase_activity	7	1	72.857143	-1.864867	40	1.140341	10.63	20.119659	0.265750
GO:0060558_regulation_of_calcidiol_1-monooxygenase_activity	7	1	72.857143	-1.864867	40	1.140341	10.63	20.119659	0.265750
GO:0030154_cell_differentiation	506	4	4.031621	-1.834902	41	1.128774	10.79	20.451226	0.263171
GO:0006955_immune_response	529	4	3.856333	-1.769509	42	1.999292	13.33	24.660708	0.317381
GO:0045582_positive_regulation_of_T_cell_differentiation	9	1	56.666667	-1.756520	43	2.808593	15.49	28.171407	0.360233
GO:0007166_cell_surface_receptor_linked_signal_transduction	828	5	3.079710	-1.746559	44	2.712885	15.59	28.467115	0.354318
GO:0045621_positive_regulation_of_lymphocyte_differentiation	10	1	51.000000	-1.711162	46	3.688311	17.82	31.951689	0.387391
GO:0051354_negative_regulation_of_oxidoreductase_activity	10	1	51.000000	-1.711162	46	3.688311	17.82	31.951689	0.387391
GO:0006874_cellular_calcium_ion_homeostasis	114	2	8.947368	-1.689676	47	3.683943	18.0	32.316057	0.382979
GO:0055074_calcium_ion_homeostasis	116	2	8.793103	-1.675491	48	3.726089	18.16	32.593911	0.378333
GO:0006915_apoptosis	565	4	3.610619	-1.673711	49	3.709985	18.17	32.630015	0.370816
GO:0007172_signal_complex_assembly	11	1	46.363636	-1.670167	51	5.124342	20.05	34.975658	0.393137
GO:0051668_localization_within_membrane	11	1	46.363636	-1.670167	51	5.124342	20.05	34.975658	0.393137
GO:0012501_programmed_cell_death	571	4	3.572680	-1.658462	52	5.189511	20.16	35.130489	0.387692
GO:0006875_cellular_metal_ion_homeostasis	121	2	8.429752	-1.641150	53	5.168421	20.27	35.371579	0.382453
GO:0050852_T_cell_receptor_signaling_pathway	12	1	42.500000	-1.632777	54	5.965347	22.22	38.474653	0.411481
GO:0008219_cell_death	585	4	3.487179	-1.623627	56	5.967397	22.27	38.572603	0.397679
GO:0016265_death	585	4	3.487179	-1.623627	56	5.967397	22.27	38.572603	0.397679
GO:0055065_metal_ion_homeostasis	125	2	8.160000	-1.614760	57	5.983473	22.37	38.756527	0.392456
GO:0051094_positive_regulation_of_developmental_process	340	3	4.500000	-1.571568	58	6.768620	24.43	42.091380	0.421207
GO:0051209_release_of_sequestered_calcium_ion_into_cytosol	14	1	36.428571	-1.566627	61	7.539496	26.22	44.900504	0.429836
GO:0051282_regulation_of_sequestering_of_calcium_ion	14	1	36.428571	-1.566627	61	7.539496	26.22	44.900504	0.429836
GO:0051283_negative_regulation_of_sequestering_of_calcium_ion	14	1	36.428571	-1.566627	61	7.539496	26.22	44.900504	0.429836
GO:0030101_natural_killer_cell_activation	15	1	34.000000	-1.537062	62	8.628303	28.6	48.571697	0.461290
GO:0030005_cellular_di-__tri-valent_inorganic_cation_homeostasis	140	2	7.285714	-1.523352	63	8.612801	28.82	49.027199	0.457460
GO:0010553_negative_regulation_of_specific_transcription_from_RNA_polymerase_II_promoter	16	1	31.875000	-1.509432	65	9.356675	30.57	51.783325	0.470308
GO:0050851_antigen_receptor-mediated_signaling_pathway	16	1	31.875000	-1.509432	65	9.356675	30.57	51.783325	0.470308
GO:0055066_di-__tri-valent_inorganic_cation_homeostasis	145	2	7.034483	-1.495230	66	9.306017	30.79	52.273983	0.466515
GO:0051208_sequestering_of_calcium_ion	17	1	30.000000	-1.483501	67	10.299091	32.65	55.000909	0.487313
GO:0006952_defense_response	369	3	4.146341	-1.479742	68	10.309300	32.7	55.090700	0.480882
GO:0002429_immune_response-activating_cell_surface_receptor_signaling_pathway	19	1	26.842105	-1.435992	72	11.621242	36.24	60.858758	0.503333
GO:0002768_immune_response-regulating_cell_surface_receptor_signaling_pathway	19	1	26.842105	-1.435992	72	11.621242	36.24	60.858758	0.503333
GO:0007257_activation_of_JUN_kinase_activity	19	1	26.842105	-1.435992	72	11.621242	36.24	60.858758	0.503333
GO:0042102_positive_regulation_of_T_cell_proliferation	19	1	26.842105	-1.435992	72	11.621242	36.24	60.858758	0.503333
GO:0007169_transmembrane_receptor_protein_tyrosine_kinase_signaling_pathway	157	2	6.496815	-1.431851	73	11.607970	36.32	61.032030	0.497534
GO:0030003_cellular_cation_homeostasis	161	2	6.335404	-1.411900	74	12.444120	37.89	63.335880	0.512027
GO:0032768_regulation_of_monooxygenase_activity	21	1	24.285714	-1.393322	76	13.301497	40.02	66.738503	0.526579
GO:0051238_sequestering_of_metal_ion	21	1	24.285714	-1.393322	76	13.301497	40.02	66.738503	0.526579
GO:0050896_response_to_stimulus	1775	7	2.011268	-1.390959	77	13.317362	40.04	66.762638	0.520000
GO:0032582_negative_regulation_of_gene-specific_transcription	22	1	23.181818	-1.373516	79	13.978370	41.29	68.601630	0.522658
GO:0043507_positive_regulation_of_JUN_kinase_activity	22	1	23.181818	-1.373516	79	13.978370	41.29	68.601630	0.522658
GO:0045595_regulation_of_cell_differentiation	170	2	6.000000	-1.368943	80	14.027169	41.38	68.732831	0.517250
GO:0055080_cation_homeostasis	173	2	5.895954	-1.355181	81	14.126123	41.59	69.053877	0.513457
GO:0050671_positive_regulation_of_lymphocyte_proliferation	23	1	22.173913	-1.354608	83	14.793728	42.46	70.126272	0.511566
GO:0070668_positive_regulation_of_mast_cell_proliferation	23	1	22.173913	-1.354608	83	14.793728	42.46	70.126272	0.511566
GO:0007163_establishment_or_maintenance_of_cell_polarity	24	1	21.250000	-1.336522	87	15.641707	44.21	72.778293	0.508161
GO:0032946_positive_regulation_of_mononuclear_cell_proliferation	24	1	21.250000	-1.336522	87	15.641707	44.21	72.778293	0.508161
GO:0043506_regulation_of_JUN_kinase_activity	24	1	21.250000	-1.336522	87	15.641707	44.21	72.778293	0.508161
GO:0070665_positive_regulation_of_leukocyte_proliferation	24	1	21.250000	-1.336522	87	15.641707	44.21	72.778293	0.508161
GO:0002757_immune_response-activating_signal_transduction	25	1	20.400000	-1.319191	90	16.352075	45.93	75.507925	0.510333
GO:0002764_immune_response-regulating_signal_transduction	25	1	20.400000	-1.319191	90	16.352075	45.93	75.507925	0.510333
GO:0042129_regulation_of_T_cell_proliferation	25	1	20.400000	-1.319191	90	16.352075	45.93	75.507925	0.510333
GO:0008037_cell_recognition	26	1	19.615385	-1.302555	92	16.938285	47.42	77.901715	0.515435
GO:0018105_peptidyl-serine_phosphorylation	26	1	19.615385	-1.302555	92	16.938285	47.42	77.901715	0.515435
GO:0030001_metal_ion_transport	186	2	5.483871	-1.298467	93	17.044754	47.51	77.975246	0.510860
GO:0048513_organ_development	741	4	2.753036	-1.294242	94	17.081483	47.59	78.098517	0.506277
GO:0006917_induction_of_apoptosis	190	2	5.368421	-1.281903	95	18.024560	48.99	79.955440	0.515684
GO:0012502_induction_of_programmed_cell_death	191	2	5.340314	-1.277823	96	18.067888	49.08	80.092112	0.511250
GO:0060402_calcium_ion_transport_into_cytosol	28	1	18.214286	-1.271164	99	18.667290	50.57	82.472710	0.510808
GO:0070662_mast_cell_proliferation	28	1	18.214286	-1.271164	99	18.667290	50.57	82.472710	0.510808
GO:0070666_regulation_of_mast_cell_proliferation	28	1	18.214286	-1.271164	99	18.667290	50.57	82.472710	0.510808
GO:0002274_myeloid_leukocyte_activation	29	1	17.586207	-1.256321	101	19.055685	52.02	84.984315	0.515050
GO:0060401_cytosolic_calcium_ion_transport	29	1	17.586207	-1.256321	101	19.055685	52.02	84.984315	0.515050
GO:0018209_peptidyl-serine_modification	30	1	17.000000	-1.241995	104	19.630284	53.18	86.729716	0.511346
GO:0042098_T_cell_proliferation	30	1	17.000000	-1.241995	104	19.630284	53.18	86.729716	0.511346
GO:0050670_regulation_of_lymphocyte_proliferation	30	1	17.000000	-1.241995	104	19.630284	53.18	86.729716	0.511346
GO:0032944_regulation_of_mononuclear_cell_proliferation	31	1	16.451613	-1.228151	106	20.179116	54.24	88.300884	0.511698
GO:0070663_regulation_of_leukocyte_proliferation	31	1	16.451613	-1.228151	106	20.179116	54.24	88.300884	0.511698
GO:0006873_cellular_ion_homeostasis	206	2	4.951456	-1.219360	107	20.337566	54.54	88.742434	0.509720
GO:0055082_cellular_chemical_homeostasis	208	2	4.903846	-1.211929	108	21.012913	55.8	90.587087	0.516667
GO:0051341_regulation_of_oxidoreductase_activity	33	1	15.454545	-1.201792	109	21.425810	56.8	92.174190	0.521101
GO:0050801_ion_homeostasis	221	2	4.615385	-1.165529	110	23.118265	59.98	96.841735	0.545273
GO:0000082_G1_S_transition_of_mitotic_cell_cycle	36	1	14.166667	-1.165193	111	23.412649	60.56	97.707351	0.545586
GO:0042493_response_to_drug	38	1	13.421053	-1.142504	112	24.552199	62.99	101.427801	0.562411
GO:0019725_cellular_homeostasis	231	2	4.415584	-1.131909	113	24.724219	63.3	101.875781	0.560177
GO:0046328_regulation_of_JNK_cascade	39	1	13.076923	-1.131619	114	25.612306	64.2	102.787694	0.563158
GO:0002253_activation_of_immune_response	40	1	12.750000	-1.121020	116	26.014696	65.02	104.025304	0.560517
GO:0070302_regulation_of_stress-activated_protein_kinase_signaling_pathway	40	1	12.750000	-1.121020	116	26.014696	65.02	104.025304	0.560517
GO:0046651_lymphocyte_proliferation	41	1	12.439024	-1.110692	117	26.614654	66.12	105.625346	0.565128
GO:0032943_mononuclear_cell_proliferation	42	1	12.142857	-1.100622	119	27.303512	67.31	107.316488	0.565630
GO:0070661_leukocyte_proliferation	42	1	12.142857	-1.100622	119	27.303512	67.31	107.316488	0.565630
GO:0050790_regulation_of_catalytic_activity	525	3	2.914286	-1.100614	120	27.293930	67.39	107.486070	0.561583
GO:0048583_regulation_of_response_to_stimulus	241	2	4.232365	-1.099922	121	27.281977	67.43	107.578023	0.557273
GO:0043065_positive_regulation_of_apoptosis	243	2	4.197531	-1.093708	122	27.391704	67.6	107.808296	0.554098
GO:0006812_cation_transport	246	2	4.146341	-1.084498	124	28.362497	68.93	109.497503	0.555887
GO:0043068_positive_regulation_of_programmed_cell_death	246	2	4.146341	-1.084498	124	28.362497	68.93	109.497503	0.555887
GO:0010942_positive_regulation_of_cell_death	250	2	4.080000	-1.072419	125	28.754325	69.53	110.305675	0.556240
GO:0006919_activation_of_caspase_activity	45	1	11.333333	-1.071846	126	29.291431	70.42	111.548569	0.558889
GO:0065007_biological_regulation	3971	11	1.412742	-1.062771	127	29.365629	70.56	111.754371	0.555591
GO:0007167_enzyme_linked_receptor_protein_signaling_pathway	258	2	3.953488	-1.048921	128	31.527562	73.62	115.712438	0.575156
GO:0010551_regulation_of_specific_transcription_from_RNA_polymerase_II_promoter	48	1	10.625000	-1.045003	130	32.289995	74.4	116.510005	0.572308
GO:0032569_specific_transcription_from_RNA_polymerase_II_promoter	48	1	10.625000	-1.045003	130	32.289995	74.4	116.510005	0.572308
GO:0010952_positive_regulation_of_peptidase_activity	49	1	10.408163	-1.036443	132	32.833404	75.56	118.286596	0.572424
GO:0043280_positive_regulation_of_caspase_activity	49	1	10.408163	-1.036443	132	32.833404	75.56	118.286596	0.572424
GO:0000187_activation_of_MAPK_activity	50	1	10.200000	-1.028064	133	33.332120	76.44	119.547880	0.574737
GO:0048856_anatomical_structure_development	1289	5	1.978278	-1.025081	134	33.349467	76.62	119.890533	0.571791
GO:0050794_regulation_of_cellular_process	3515	10	1.450925	-1.025063	135	33.308437	76.66	120.011563	0.567852
GO:0006461_protein_complex_assembly	273	2	3.736264	-1.007078	137	34.598647	78.57	122.541353	0.573504
GO:0070271_protein_complex_biogenesis	273	2	3.736264	-1.007078	137	34.598647	78.57	122.541353	0.573504
GO:0048878_chemical_homeostasis	278	2	3.669065	-0.993729	138	35.763538	80.44	125.116462	0.582899
GO:0050778_positive_regulation_of_immune_response	56	1	9.107143	-0.981215	139	36.594413	81.85	127.105587	0.588849
GO:0032844_regulation_of_homeostatic_process	57	1	8.947368	-0.973922	140	36.690408	82.42	128.149592	0.588714
GO:0006968_cellular_defense_response	58	1	8.793103	-0.966763	141	38.020020	84.03	130.039980	0.595957
GO:0006950_response_to_stress	959	4	2.127216	-0.961014	142	38.196886	84.47	130.743114	0.594859
GO:0043281_regulation_of_caspase_activity	59	1	8.644068	-0.959734	144	38.667695	85.27	131.872305	0.592153
GO:0043408_regulation_of_MAPKKK_cascade	59	1	8.644068	-0.959734	144	38.667695	85.27	131.872305	0.592153
GO:0065009_regulation_of_molecular_function	606	3	2.524752	-0.955539	145	38.781793	85.76	132.738207	0.591448
GO:0007254_JNK_cascade	61	1	8.360656	-0.946044	146	39.282336	86.92	134.557664	0.595342
GO:0043406_positive_regulation_of_MAP_kinase_activity	62	1	8.225806	-0.939376	148	40.365400	88.68	136.994600	0.599189
GO:0052548_regulation_of_endopeptidase_activity	62	1	8.225806	-0.939376	148	40.365400	88.68	136.994600	0.599189
GO:0031098_stress-activated_protein_kinase_signaling_pathway	64	1	7.968750	-0.926375	149	41.556647	90.44	139.323353	0.606980
GO:0050789_regulation_of_biological_process	3649	10	1.397643	-0.923702	150	41.645663	90.58	139.514337	0.603867
GO:0051235_maintenance_of_location	65	1	7.846154	-0.920036	152	42.473863	91.81	141.146137	0.604013
GO:0080135_regulation_of_cellular_response_to_stress	65	1	7.846154	-0.920036	152	42.473863	91.81	141.146137	0.604013
GO:0052547_regulation_of_peptidase_activity	66	1	7.727273	-0.913799	153	43.111203	93.39	143.668797	0.610392
GO:0048522_positive_regulation_of_cellular_process	1009	4	2.021804	-0.899193	154	44.037756	94.99	145.942244	0.616818
GO:0006811_ion_transport	317	2	3.217666	-0.898534	155	44.194880	95.18	146.165120	0.614065
GO:0016032_viral_reproduction	70	1	7.285714	-0.889818	156	45.250089	96.93	148.609911	0.621346
GO:0045597_positive_regulation_of_cell_differentiation	74	1	6.891892	-0.867256	157	46.664192	99.8	152.935808	0.635669
GO:0032583_regulation_of_gene-specific_transcription	81	1	6.296296	-0.830750	158	49.916843	105.86	161.803157	0.670000
GO:0051329_interphase_of_mitotic_cell_cycle	83	1	6.144578	-0.820941	159	51.055712	107.42	163.784288	0.675597
GO:0043085_positive_regulation_of_catalytic_activity	354	2	2.881356	-0.820501	160	51.095278	107.53	163.964722	0.672062
GO:0032502_developmental_process	1919	6	1.594581	-0.817396	161	51.224140	107.83	164.435860	0.669752
GO:0048518_positive_regulation_of_biological_process	1094	4	1.864717	-0.803784	162	52.097309	109.28	166.462691	0.674568
GO:0065003_macromolecular_complex_assembly	366	2	2.786885	-0.797330	163	52.753527	110.22	167.686473	0.676196
GO:0043405_regulation_of_MAP_kinase_activity	89	1	5.730337	-0.792979	165	53.250347	111.06	168.869653	0.673091
GO:0051325_interphase	89	1	5.730337	-0.792979	165	53.250347	111.06	168.869653	0.673091
GO:0007243_protein_kinase_cascade	377	2	2.705570	-0.776910	166	54.359686	113.21	172.060314	0.681988
GO:0009966_regulation_of_signal_transduction	378	2	2.698413	-0.775091	168	54.843491	113.92	172.996509	0.678095
GO:0051239_regulation_of_multicellular_organismal_process	378	2	2.698413	-0.775091	168	54.843491	113.92	172.996509	0.678095
GO:0048731_system_development	1140	4	1.789474	-0.756682	169	55.839286	116.32	176.800714	0.688284
GO:0006468_protein_amino_acid_phosphorylation	393	2	2.595420	-0.748512	170	56.744719	117.89	179.035281	0.693471
GO:0044093_positive_regulation_of_molecular_function	394	2	2.588832	-0.746786	171	56.824947	118.14	179.455053	0.690877
GO:0050776_regulation_of_immune_response	100	1	5.100000	-0.746669	172	57.348886	118.81	180.271114	0.690756
GO:0001932_regulation_of_protein_amino_acid_phosphorylation	101	1	5.049505	-0.742738	174	57.520938	119.09	180.659062	0.684425
GO:0043623_cellular_protein_complex_assembly	101	1	5.049505	-0.742738	174	57.520938	119.09	180.659062	0.684425
GO:0042592_homeostatic_process	397	2	2.569270	-0.741641	175	57.595035	119.2	180.804965	0.681143
GO:0007265_Ras_protein_signal_transduction	110	1	4.636364	-0.709175	176	60.345380	123.18	186.014620	0.699886
GO:0010646_regulation_of_cell_communication	423	2	2.411348	-0.699042	177	61.104884	124.33	187.555116	0.702429
GO:0000122_negative_regulation_of_transcription_from_RNA_polymerase_II_promoter	113	1	4.513274	-0.698657	178	61.285375	124.64	187.994625	0.700225
GO:0043933_macromolecular_complex_subunit_organization	424	2	2.405660	-0.697471	179	61.403527	124.78	188.156473	0.697095
GO:0048584_positive_regulation_of_response_to_stimulus	114	1	4.473684	-0.695220	180	61.627416	125.15	188.672584	0.695278
GO:0018193_peptidyl-amino_acid_modification	117	1	4.358974	-0.685105	181	63.160555	127.0	190.839445	0.701657
GO:0033674_positive_regulation_of_kinase_activity	122	1	4.180328	-0.668874	183	64.852041	129.68	194.507959	0.708634
GO:0045860_positive_regulation_of_protein_kinase_activity	122	1	4.180328	-0.668874	183	64.852041	129.68	194.507959	0.708634
GO:0007267_cell-cell_signaling	445	2	2.292135	-0.665564	184	65.160168	130.1	195.039832	0.707065
GO:0006935_chemotaxis	125	1	4.080000	-0.659488	186	66.405966	131.93	197.454034	0.709301
GO:0042330_taxis	125	1	4.080000	-0.659488	186	66.405966	131.93	197.454034	0.709301
GO:0051347_positive_regulation_of_transferase_activity	129	1	3.953488	-0.647360	187	67.123939	132.94	198.756061	0.710909
GO:0051345_positive_regulation_of_hydrolase_activity	131	1	3.893130	-0.641453	188	68.560002	134.8	201.039998	0.717021
GO:0007242_intracellular_signaling_cascade	853	3	1.793669	-0.637839	189	68.844401	135.18	201.515599	0.715238
GO:0007264_small_GTPase_mediated_signal_transduction	135	1	3.777778	-0.629940	190	70.911399	137.88	204.848601	0.725684
GO:0022607_cellular_component_assembly	478	2	2.133891	-0.619239	191	72.293622	139.8	207.306378	0.731937
GO:0007626_locomotory_behavior	142	1	3.591549	-0.610692	192	73.849899	141.95	210.050101	0.739323
GO:0000165_MAPKKK_cascade	143	1	3.566434	-0.608031	193	73.932352	142.14	210.347648	0.736477
GO:0000902_cell_morphogenesis	144	1	3.541667	-0.605391	195	74.172558	142.66	211.147442	0.731590
GO:0031399_regulation_of_protein_modification_process	144	1	3.541667	-0.605391	195	74.172558	142.66	211.147442	0.731590
GO:0080134_regulation_of_response_to_stress	147	1	3.469388	-0.597594	196	75.870307	145.39	214.909693	0.741786
GO:0016337_cell-cell_adhesion	156	1	3.269231	-0.575256	197	78.480022	148.65	218.819978	0.754569
GO:0007275_multicellular_organismal_development	1372	4	1.486880	-0.558529	198	80.242705	151.01	221.777295	0.762677
GO:0032989_cellular_component_morphogenesis	164	1	3.109756	-0.556615	199	80.393461	151.23	222.066539	0.759950
GO:0045892_negative_regulation_of_transcription__DNA-dependent	175	1	2.914286	-0.532642	200	82.745585	154.51	226.274415	0.772550
GO:0051253_negative_regulation_of_RNA_metabolic_process	180	1	2.833333	-0.522323	202	84.416371	156.67	228.923629	0.775594
GO:0051336_regulation_of_hydrolase_activity	180	1	2.833333	-0.522323	202	84.416371	156.67	228.923629	0.775594
GO:0010926_anatomical_structure_formation	560	2	1.821429	-0.520825	204	84.693145	157.07	229.446855	0.769951
GO:0044085_cellular_component_biogenesis	560	2	1.821429	-0.520825	204	84.693145	157.07	229.446855	0.769951
GO:0006954_inflammatory_response	182	1	2.802198	-0.518289	205	84.820327	157.3	229.779673	0.767317
GO:0010627_regulation_of_protein_kinase_cascade	184	1	2.771739	-0.514308	206	85.074853	157.71	230.345147	0.765583
GO:0009967_positive_regulation_of_signal_transduction	185	1	2.756757	-0.512336	207	85.299035	158.06	230.820965	0.763575
GO:0034622_cellular_macromolecular_complex_assembly	186	1	2.741935	-0.510377	208	85.693703	158.57	231.446297	0.762356
GO:0010647_positive_regulation_of_cell_communication	189	1	2.698413	-0.504574	209	86.546738	159.8	233.053262	0.764593
GO:0043086_negative_regulation_of_catalytic_activity	196	1	2.602041	-0.491451	210	89.032879	163.22	237.407121	0.777238
GO:0008284_positive_regulation_of_cell_proliferation	200	1	2.550000	-0.484201	211	89.426468	163.75	238.073532	0.776066
GO:0016310_phosphorylation	601	2	1.697171	-0.478897	212	90.131412	164.67	239.208588	0.776745
GO:0045859_regulation_of_protein_kinase_activity	213	1	2.394366	-0.461794	213	93.541729	169.11	244.678271	0.793944
GO:0007610_behavior	214	1	2.383178	-0.460140	214	93.905729	169.45	244.994271	0.791822
GO:0043549_regulation_of_kinase_activity	217	1	2.350230	-0.455232	215	94.525258	170.31	246.094742	0.792140
GO:0042221_response_to_chemical_stimulus	631	2	1.616482	-0.450767	216	95.125386	171.04	246.954614	0.791852
GO:0016044_membrane_organization	225	1	2.266667	-0.442539	217	96.079322	172.38	248.680678	0.794378
GO:0034621_cellular_macromolecular_complex_subunit_organization	227	1	2.246696	-0.439452	219	96.951183	173.54	250.128817	0.792420
GO:0051338_regulation_of_transferase_activity	227	1	2.246696	-0.439452	219	96.951183	173.54	250.128817	0.792420
GO:0008283_cell_proliferation	647	2	1.576507	-0.436561	220	97.531518	174.29	251.048482	0.792227
GO:0051179_localization	1561	4	1.306855	-0.435272	221	97.861773	174.73	251.598227	0.790633
GO:0044092_negative_regulation_of_molecular_function	233	1	2.188841	-0.430390	222	99.300235	176.42	253.539765	0.794685
GO:0022403_cell_cycle_phase	245	1	2.081633	-0.413104	223	101.719962	179.58	257.440038	0.805291
GO:0006793_phosphorus_metabolic_process	697	2	1.463415	-0.395398	225	104.363284	182.71	261.056716	0.812044
GO:0006796_phosphate_metabolic_process	697	2	1.463415	-0.395398	225	104.363284	182.71	261.056716	0.812044
GO:0016481_negative_regulation_of_transcription	261	1	1.954023	-0.391640	226	104.702983	183.02	261.337017	0.809823
GO:0009987_cellular_process	6671	14	1.070304	-0.376937	227	106.362840	185.21	264.057160	0.815903
GO:0015031_protein_transport	274	1	1.861314	-0.375395	228	107.325386	186.38	265.434614	0.817456
GO:0043687_post-translational_protein_modification	728	2	1.401099	-0.372103	229	108.077179	187.14	266.202821	0.817205
GO:0009611_response_to_wounding	279	1	1.827957	-0.369408	231	108.910186	188.34	267.769814	0.815325
GO:0045184_establishment_of_protein_localization	279	1	1.827957	-0.369408	231	108.910186	188.34	267.769814	0.815325
GO:0042325_regulation_of_phosphorylation	285	1	1.789474	-0.362404	232	109.450269	189.09	268.729731	0.815043
GO:0032268_regulation_of_cellular_protein_metabolic_process	286	1	1.783217	-0.361255	233	110.415908	190.13	269.844092	0.816009
GO:0010629_negative_regulation_of_gene_expression	289	1	1.764706	-0.357840	234	111.361164	191.05	270.738836	0.816453
GO:0000278_mitotic_cell_cycle	292	1	1.746575	-0.354471	236	113.500968	193.44	273.379032	0.819661
GO:0040011_locomotion	292	1	1.746575	-0.354471	236	113.500968	193.44	273.379032	0.819661
GO:0045934_negative_regulation_of_nucleobase__nucleoside__nucleotide_and_nucleic_acid_metabolic_process	295	1	1.728814	-0.351147	237	113.866009	193.79	273.713991	0.817679
GO:0019220_regulation_of_phosphate_metabolic_process	297	1	1.717172	-0.348955	239	114.559786	194.87	275.180214	0.815356
GO:0051174_regulation_of_phosphorus_metabolic_process	297	1	1.717172	-0.348955	239	114.559786	194.87	275.180214	0.815356
GO:0051172_negative_regulation_of_nitrogen_compound_metabolic_process	298	1	1.711409	-0.347867	240	114.920991	195.22	275.519009	0.813417
GO:0006810_transport	1243	3	1.230893	-0.347448	241	115.175197	195.43	275.684803	0.810913
GO:0051246_regulation_of_protein_metabolic_process	301	1	1.694352	-0.344630	242	115.792556	196.01	276.227444	0.809959
GO:0051234_establishment_of_localization	1260	3	1.214286	-0.338398	243	116.601808	196.76	276.918192	0.809712
GO:0010558_negative_regulation_of_macromolecule_biosynthetic_process	324	1	1.574074	-0.321155	244	119.519405	199.93	280.340595	0.819385
GO:0032879_regulation_of_localization	326	1	1.564417	-0.319220	245	119.712124	200.23	280.747876	0.817265
GO:0031327_negative_regulation_of_cellular_biosynthetic_process	332	1	1.536145	-0.313508	246	120.415501	200.95	281.484499	0.816870
GO:0008104_protein_localization	339	1	1.504425	-0.307018	247	121.052306	201.7	282.347694	0.816599
GO:0009890_negative_regulation_of_biosynthetic_process	340	1	1.500000	-0.306106	248	121.891020	202.6	283.308980	0.816935
GO:0033554_cellular_response_to_stress	341	1	1.495601	-0.305198	249	122.361862	203.09	283.818138	0.815622
GO:0006357_regulation_of_transcription_from_RNA_polymerase_II_promoter	351	1	1.452991	-0.296309	250	123.127404	203.87	284.612596	0.815480
GO:0065008_regulation_of_biological_quality	848	2	1.202830	-0.295208	251	123.654694	204.54	285.425306	0.814900
GO:0016043_cellular_component_organization	1366	3	1.120059	-0.286889	252	125.174107	206.25	287.325893	0.818452
GO:0007186_G-protein_coupled_receptor_protein_signaling_pathway	363	1	1.404959	-0.286092	253	125.582022	206.61	287.637978	0.816640
GO:0022402_cell_cycle_process	370	1	1.378378	-0.280347	254	127.729856	208.83	289.930144	0.822165
GO:0033036_macromolecule_localization	388	1	1.314433	-0.266252	255	130.811685	212.08	293.348315	0.831686
GO:0006464_protein_modification_process	922	2	1.106291	-0.256423	256	132.199737	213.7	295.200263	0.834766
GO:0031324_negative_regulation_of_cellular_metabolic_process	404	1	1.262376	-0.254483	257	133.454105	214.81	296.165895	0.835837
GO:0042127_regulation_of_cell_proliferation	411	1	1.240876	-0.249544	258	134.494179	215.98	297.465821	0.837132
GO:0010605_negative_regulation_of_macromolecule_metabolic_process	413	1	1.234867	-0.248155	259	135.124784	216.62	298.115216	0.836371
GO:0043412_biopolymer_modification	960	2	1.062500	-0.238610	260	137.804025	219.5	301.195975	0.844231
GO:0007155_cell_adhesion	428	1	1.191589	-0.238043	261	138.133984	219.84	301.546016	0.842299
GO:0022610_biological_adhesion	429	1	1.188811	-0.237388	262	138.461169	220.18	301.898831	0.840382
GO:0009892_negative_regulation_of_metabolic_process	440	1	1.159091	-0.230323	263	139.419073	221.07	302.720927	0.840570
GO:0048519_negative_regulation_of_biological_process	1013	2	1.006910	-0.215861	264	141.946807	223.82	305.693193	0.847803
GO:0009605_response_to_external_stimulus	464	1	1.099138	-0.215792	265	142.276021	224.13	305.983979	0.845774
GO:0032501_multicellular_organismal_process	2082	4	0.979827	-0.212155	266	143.987938	225.62	307.252062	0.848195
GO:0051716_cellular_response_to_stimulus	474	1	1.075949	-0.210069	267	144.868733	226.6	308.331267	0.848689
GO:0007049_cell_cycle	494	1	1.032389	-0.199166	268	148.040438	230.06	312.079562	0.858433
GO:0009653_anatomical_structure_morphogenesis	500	1	1.020000	-0.196028	269	148.672203	230.76	312.847797	0.857844
GO:0006366_transcription_from_RNA_polymerase_II_promoter	506	1	1.007905	-0.192949	270	150.461985	232.38	314.298015	0.860667
GO:0051641_cellular_localization	617	1	0.826580	-0.145016	271	158.755474	240.69	322.624526	0.888155
GO:0080090_regulation_of_primary_metabolic_process	1311	2	0.778032	-0.122746	272	162.753756	244.47	326.186244	0.898787
GO:0060255_regulation_of_macromolecule_metabolic_process	1328	2	0.768072	-0.118821	273	163.413160	245.02	326.626840	0.897509
GO:0006355_regulation_of_transcription__DNA-dependent	723	1	0.705394	-0.111432	274	165.863816	247.27	328.676184	0.902445
GO:0044267_cellular_protein_metabolic_process	1382	2	0.738061	-0.107130	275	167.547177	248.85	330.152823	0.904909
GO:0051252_regulation_of_RNA_metabolic_process	746	1	0.683646	-0.105327	276	168.628029	249.8	330.971971	0.905072
GO:0031323_regulation_of_cellular_metabolic_process	1466	2	0.695771	-0.091078	277	171.529539	252.35	333.170461	0.911011
GO:0019222_regulation_of_metabolic_process	1538	2	0.663199	-0.079143	278	173.415148	253.96	334.504852	0.913525
GO:0006351_transcription__DNA-dependent	884	1	0.576923	-0.075406	279	174.096521	254.53	334.963479	0.912294
GO:0032774_RNA_biosynthetic_process	887	1	0.574972	-0.074864	280	174.559898	254.88	335.200102	0.910286
GO:0019538_protein_metabolic_process	1569	2	0.650096	-0.074467	281	174.808761	255.15	335.491239	0.908007
GO:0045449_regulation_of_transcription	900	1	0.566667	-0.072562	282	175.277195	255.51	335.742805	0.906064
GO:0048523_negative_regulation_of_cellular_process	925	1	0.551351	-0.068338	283	176.630086	256.64	336.649914	0.906855
GO:0019219_regulation_of_nucleobase__nucleoside__nucleotide_and_nucleic_acid_metabolic_process	1041	1	0.489914	-0.051778	284	180.390843	259.49	338.589157	0.913697
GO:0010556_regulation_of_macromolecule_biosynthetic_process	1055	1	0.483412	-0.050074	286	181.312495	260.17	339.027505	0.909685
GO:0051171_regulation_of_nitrogen_compound_metabolic_process	1055	1	0.483412	-0.050074	286	181.312495	260.17	339.027505	0.909685
GO:0010468_regulation_of_gene_expression	1067	1	0.477976	-0.048659	287	181.881143	260.65	339.418857	0.908188
GO:0006350_transcription	1069	1	0.477081	-0.048427	288	182.257009	260.93	339.602991	0.906007
GO:0031326_regulation_of_cellular_biosynthetic_process	1125	1	0.453333	-0.042360	289	183.757744	261.9	340.042256	0.906228
GO:0009889_regulation_of_biosynthetic_process	1135	1	0.449339	-0.041359	290	184.132635	262.13	340.127365	0.903897
GO:0016070_RNA_metabolic_process	1230	1	0.414634	-0.032938	291	185.537732	263.28	341.022268	0.904742
GO:0034960_cellular_biopolymer_metabolic_process	2820	3	0.542553	-0.021544	292	188.411978	265.38	342.348022	0.908836
GO:0034961_cellular_biopolymer_biosynthetic_process	1448	1	0.352210	-0.019439	293	188.704897	265.58	342.455103	0.906416
GO:0043284_biopolymer_biosynthetic_process	1458	1	0.349794	-0.018970	294	188.848606	265.69	342.531394	0.903707
GO:0044260_cellular_macromolecule_metabolic_process	2883	3	0.530697	-0.018854	295	188.970833	265.78	342.589167	0.900949
GO:0043283_biopolymer_metabolic_process	3027	3	0.505451	-0.013780	296	190.285226	266.58	342.874774	0.900608
GO:0034645_cellular_macromolecule_biosynthetic_process	1600	1	0.318750	-0.013376	297	190.405347	266.66	342.914653	0.897845
GO:0009059_macromolecule_biosynthetic_process	1626	1	0.313653	-0.012539	298	190.654737	266.8	342.945263	0.895302
GO:0043170_macromolecule_metabolic_process	3103	3	0.493071	-0.011620	299	190.746409	266.87	342.993591	0.892542
GO:0010467_gene_expression	1663	1	0.306675	-0.011434	300	190.802721	266.94	343.077279	0.889800
GO:0006139_nucleobase__nucleoside__nucleotide_and_nucleic_acid_metabolic_process	1845	1	0.276423	-0.007219	301	191.240314	267.18	343.119686	0.887641
GO:0044249_cellular_biosynthetic_process	1951	1	0.261404	-0.005493	302	191.514027	267.33	343.145973	0.885199
GO:0009058_biosynthetic_process	1988	1	0.256539	-0.004989	303	191.574601	267.37	343.165399	0.882409
GO:0006807_nitrogen_compound_metabolic_process	2053	1	0.248417	-0.004207	304	191.942478	267.6	343.257522	0.880263
GO:0044238_primary_metabolic_process	3719	3	0.411401	-0.002527	305	192.119936	267.75	343.380064	0.877869
GO:0044237_cellular_metabolic_process	3753	3	0.407674	-0.002304	306	192.259150	267.82	343.380850	0.875229
GO:0008152_metabolic_process	4111	3	0.372172	-0.000821	307	192.404265	267.9	343.395735	0.872638
GO:0000079_regulation_of_cyclin-dependent_protein_kinase_activity	48	0	0.000000	-0.000000	313	199.869892	275.16	350.450108	0.879105
GO:0008217_regulation_of_blood_pressure	48	0	0.000000	-0.000000	313	199.869892	275.16	350.450108	0.879105
GO:0010518_positive_regulation_of_phospholipase_activity	48	0	0.000000	-0.000000	313	199.869892	275.16	350.450108	0.879105
GO:0042035_regulation_of_cytokine_biosynthetic_process	48	0	0.000000	-0.000000	313	199.869892	275.16	350.450108	0.879105
GO:0042773_ATP_synthesis_coupled_electron_transport	48	0	0.000000	-0.000000	313	199.869892	275.16	350.450108	0.879105
GO:0042775_mitochondrial_ATP_synthesis_coupled_electron_transport	48	0	0.000000	-0.000000	313	199.869892	275.16	350.450108	0.879105
GO:0000070_mitotic_sister_chromatid_segregation	27	0	0.000000	-0.000000	336	222.112745	297.0	371.887255	0.883929
GO:0000245_spliceosome_assembly	27	0	0.000000	-0.000000	336	222.112745	297.0	371.887255	0.883929
GO:0003002_regionalization	27	0	0.000000	-0.000000	336	222.112745	297.0	371.887255	0.883929
GO:0006638_neutral_lipid_metabolic_process	27	0	0.000000	-0.000000	336	222.112745	297.0	371.887255	0.883929
GO:0006639_acylglycerol_metabolic_process	27	0	0.000000	-0.000000	336	222.112745	297.0	371.887255	0.883929
GO:0006690_icosanoid_metabolic_process	27	0	0.000000	-0.000000	336	222.112745	297.0	371.887255	0.883929
GO:0006836_neurotransmitter_transport	27	0	0.000000	-0.000000	336	222.112745	297.0	371.887255	0.883929
GO:0006909_phagocytosis	27	0	0.000000	-0.000000	336	222.112745	297.0	371.887255	0.883929
GO:0007260_tyrosine_phosphorylation_of_STAT_protein	27	0	0.000000	-0.000000	336	222.112745	297.0	371.887255	0.883929
GO:0007631_feeding_behavior	27	0	0.000000	-0.000000	336	222.112745	297.0	371.887255	0.883929
GO:0008543_fibroblast_growth_factor_receptor_signaling_pathway	27	0	0.000000	-0.000000	336	222.112745	297.0	371.887255	0.883929
GO:0019079_viral_genome_replication	27	0	0.000000	-0.000000	336	222.112745	297.0	371.887255	0.883929
GO:0031349_positive_regulation_of_defense_response	27	0	0.000000	-0.000000	336	222.112745	297.0	371.887255	0.883929
GO:0031669_cellular_response_to_nutrient_levels	27	0	0.000000	-0.000000	336	222.112745	297.0	371.887255	0.883929
GO:0032200_telomere_organization	27	0	0.000000	-0.000000	336	222.112745	297.0	371.887255	0.883929
GO:0035150_regulation_of_tube_size	27	0	0.000000	-0.000000	336	222.112745	297.0	371.887255	0.883929
GO:0043254_regulation_of_protein_complex_assembly	27	0	0.000000	-0.000000	336	222.112745	297.0	371.887255	0.883929
GO:0044272_sulfur_compound_biosynthetic_process	27	0	0.000000	-0.000000	336	222.112745	297.0	371.887255	0.883929
GO:0050880_regulation_of_blood_vessel_size	27	0	0.000000	-0.000000	336	222.112745	297.0	371.887255	0.883929
GO:0050906_detection_of_stimulus_involved_in_sensory_perception	27	0	0.000000	-0.000000	336	222.112745	297.0	371.887255	0.883929
GO:0051048_negative_regulation_of_secretion	27	0	0.000000	-0.000000	336	222.112745	297.0	371.887255	0.883929
GO:0051092_positive_regulation_of_NF-kappaB_transcription_factor_activity	27	0	0.000000	-0.000000	336	222.112745	297.0	371.887255	0.883929
GO:0051607_defense_response_to_virus	27	0	0.000000	-0.000000	336	222.112745	297.0	371.887255	0.883929
GO:0045941_positive_regulation_of_transcription	264	0	0.000000	-0.000000	337	222.828577	297.66	372.491423	0.883264
GO:0006171_cAMP_biosynthetic_process	59	0	0.000000	-0.000000	342	229.437451	303.92	378.402549	0.888655
GO:0006820_anion_transport	59	0	0.000000	-0.000000	342	229.437451	303.92	378.402549	0.888655
GO:0007409_axonogenesis	59	0	0.000000	-0.000000	342	229.437451	303.92	378.402549	0.888655
GO:0033673_negative_regulation_of_kinase_activity	59	0	0.000000	-0.000000	342	229.437451	303.92	378.402549	0.888655
GO:0051604_protein_maturation	59	0	0.000000	-0.000000	342	229.437451	303.92	378.402549	0.888655
GO:0070727_cellular_macromolecule_localization	229	0	0.000000	-0.000000	343	230.207992	304.58	378.952008	0.887988
GO:0001935_endothelial_cell_proliferation	25	0	0.000000	-0.000000	370	259.684459	333.19	406.695541	0.900514
GO:0006007_glucose_catabolic_process	25	0	0.000000	-0.000000	370	259.684459	333.19	406.695541	0.900514
GO:0006112_energy_reserve_metabolic_process	25	0	0.000000	-0.000000	370	259.684459	333.19	406.695541	0.900514
GO:0006518_peptide_metabolic_process	25	0	0.000000	-0.000000	370	259.684459	333.19	406.695541	0.900514
GO:0006767_water-soluble_vitamin_metabolic_process	25	0	0.000000	-0.000000	370	259.684459	333.19	406.695541	0.900514
GO:0007127_meiosis_I	25	0	0.000000	-0.000000	370	259.684459	333.19	406.695541	0.900514
GO:0007416_synaptogenesis	25	0	0.000000	-0.000000	370	259.684459	333.19	406.695541	0.900514
GO:0009141_nucleoside_triphosphate_metabolic_process	25	0	0.000000	-0.000000	370	259.684459	333.19	406.695541	0.900514
GO:0010876_lipid_localization	25	0	0.000000	-0.000000	370	259.684459	333.19	406.695541	0.900514
GO:0015711_organic_anion_transport	25	0	0.000000	-0.000000	370	259.684459	333.19	406.695541	0.900514
GO:0019217_regulation_of_fatty_acid_metabolic_process	25	0	0.000000	-0.000000	370	259.684459	333.19	406.695541	0.900514
GO:0019915_lipid_storage	25	0	0.000000	-0.000000	370	259.684459	333.19	406.695541	0.900514
GO:0030168_platelet_activation	25	0	0.000000	-0.000000	370	259.684459	333.19	406.695541	0.900514
GO:0030282_bone_mineralization	25	0	0.000000	-0.000000	370	259.684459	333.19	406.695541	0.900514
GO:0031023_microtubule_organizing_center_organization	25	0	0.000000	-0.000000	370	259.684459	333.19	406.695541	0.900514
GO:0031644_regulation_of_neurological_system_process	25	0	0.000000	-0.000000	370	259.684459	333.19	406.695541	0.900514
GO:0032368_regulation_of_lipid_transport	25	0	0.000000	-0.000000	370	259.684459	333.19	406.695541	0.900514
GO:0034101_erythrocyte_homeostasis	25	0	0.000000	-0.000000	370	259.684459	333.19	406.695541	0.900514
GO:0043087_regulation_of_GTPase_activity	25	0	0.000000	-0.000000	370	259.684459	333.19	406.695541	0.900514
GO:0043624_cellular_protein_complex_disassembly	25	0	0.000000	-0.000000	370	259.684459	333.19	406.695541	0.900514
GO:0043966_histone_H3_acetylation	25	0	0.000000	-0.000000	370	259.684459	333.19	406.695541	0.900514
GO:0045762_positive_regulation_of_adenylate_cyclase_activity	25	0	0.000000	-0.000000	370	259.684459	333.19	406.695541	0.900514
GO:0050678_regulation_of_epithelial_cell_proliferation	25	0	0.000000	-0.000000	370	259.684459	333.19	406.695541	0.900514
GO:0050727_regulation_of_inflammatory_response	25	0	0.000000	-0.000000	370	259.684459	333.19	406.695541	0.900514
GO:0050795_regulation_of_behavior	25	0	0.000000	-0.000000	370	259.684459	333.19	406.695541	0.900514
GO:0050818_regulation_of_coagulation	25	0	0.000000	-0.000000	370	259.684459	333.19	406.695541	0.900514
GO:0050821_protein_stabilization	25	0	0.000000	-0.000000	370	259.684459	333.19	406.695541	0.900514
GO:0051128_regulation_of_cellular_component_organization	237	0	0.000000	-0.000000	371	260.510412	333.86	407.209588	0.899892
GO:0006511_ubiquitin-dependent_protein_catabolic_process	136	0	0.000000	-0.000000	373	262.208215	335.39	408.571785	0.899169
GO:0048699_generation_of_neurons	136	0	0.000000	-0.000000	373	262.208215	335.39	408.571785	0.899169
GO:0006289_nucleotide-excision_repair	45	0	0.000000	-0.000000	382	271.686196	344.49	417.293804	0.901806
GO:0006308_DNA_catabolic_process	45	0	0.000000	-0.000000	382	271.686196	344.49	417.293804	0.901806
GO:0006368_RNA_elongation_from_RNA_polymerase_II_promoter	45	0	0.000000	-0.000000	382	271.686196	344.49	417.293804	0.901806
GO:0006576_biogenic_amine_metabolic_process	45	0	0.000000	-0.000000	382	271.686196	344.49	417.293804	0.901806
GO:0016197_endosome_transport	45	0	0.000000	-0.000000	382	271.686196	344.49	417.293804	0.901806
GO:0016573_histone_acetylation	45	0	0.000000	-0.000000	382	271.686196	344.49	417.293804	0.901806
GO:0034728_nucleosome_organization	45	0	0.000000	-0.000000	382	271.686196	344.49	417.293804	0.901806
GO:0048771_tissue_remodeling	45	0	0.000000	-0.000000	382	271.686196	344.49	417.293804	0.901806
GO:0051168_nuclear_export	45	0	0.000000	-0.000000	382	271.686196	344.49	417.293804	0.901806
GO:0002526_acute_inflammatory_response	31	0	0.000000	-0.000000	395	286.137033	358.58	431.022967	0.907797
GO:0006633_fatty_acid_biosynthetic_process	31	0	0.000000	-0.000000	395	286.137033	358.58	431.022967	0.907797
GO:0006888_ER_to_Golgi_vesicle-mediated_transport	31	0	0.000000	-0.000000	395	286.137033	358.58	431.022967	0.907797
GO:0007173_epidermal_growth_factor_receptor_signaling_pathway	31	0	0.000000	-0.000000	395	286.137033	358.58	431.022967	0.907797
GO:0007200_activation_of_phospholipase_C_activity_by_G-protein_coupled_receptor_protein_signaling_pathway_coupled_to_IP3_second_messenger	31	0	0.000000	-0.000000	395	286.137033	358.58	431.022967	0.907797
GO:0007423_sensory_organ_development	31	0	0.000000	-0.000000	395	286.137033	358.58	431.022967	0.907797
GO:0008629_induction_of_apoptosis_by_intracellular_signals	31	0	0.000000	-0.000000	395	286.137033	358.58	431.022967	0.907797
GO:0031668_cellular_response_to_extracellular_stimulus	31	0	0.000000	-0.000000	395	286.137033	358.58	431.022967	0.907797
GO:0042742_defense_response_to_bacterium	31	0	0.000000	-0.000000	395	286.137033	358.58	431.022967	0.907797
GO:0044403_symbiosis__encompassing_mutualism_through_parasitism	31	0	0.000000	-0.000000	395	286.137033	358.58	431.022967	0.907797
GO:0044419_interspecies_interaction_between_organisms	31	0	0.000000	-0.000000	395	286.137033	358.58	431.022967	0.907797
GO:0045185_maintenance_of_protein_location	31	0	0.000000	-0.000000	395	286.137033	358.58	431.022967	0.907797
GO:0046883_regulation_of_hormone_secretion	31	0	0.000000	-0.000000	395	286.137033	358.58	431.022967	0.907797
GO:0006732_coenzyme_metabolic_process	65	0	0.000000	-0.000000	401	293.368400	365.49	437.611600	0.911446
GO:0016054_organic_acid_catabolic_process	65	0	0.000000	-0.000000	401	293.368400	365.49	437.611600	0.911446
GO:0022415_viral_reproductive_process	65	0	0.000000	-0.000000	401	293.368400	365.49	437.611600	0.911446
GO:0045596_negative_regulation_of_cell_differentiation	65	0	0.000000	-0.000000	401	293.368400	365.49	437.611600	0.911446
GO:0046395_carboxylic_acid_catabolic_process	65	0	0.000000	-0.000000	401	293.368400	365.49	437.611600	0.911446
GO:0051437_positive_regulation_of_ubiquitin-protein_ligase_activity_during_mitotic_cell_cycle	65	0	0.000000	-0.000000	401	293.368400	365.49	437.611600	0.911446
GO:0000086_G2_M_transition_of_mitotic_cell_cycle	19	0	0.000000	-0.000000	446	341.700315	412.79	483.879685	0.925538
GO:0002237_response_to_molecule_of_bacterial_origin	19	0	0.000000	-0.000000	446	341.700315	412.79	483.879685	0.925538
GO:0002762_negative_regulation_of_myeloid_leukocyte_differentiation	19	0	0.000000	-0.000000	446	341.700315	412.79	483.879685	0.925538
GO:0002791_regulation_of_peptide_secretion	19	0	0.000000	-0.000000	446	341.700315	412.79	483.879685	0.925538
GO:0006635_fatty_acid_beta-oxidation	19	0	0.000000	-0.000000	446	341.700315	412.79	483.879685	0.925538
GO:0006809_nitric_oxide_biosynthetic_process	19	0	0.000000	-0.000000	446	341.700315	412.79	483.879685	0.925538
GO:0006879_cellular_iron_ion_homeostasis	19	0	0.000000	-0.000000	446	341.700315	412.79	483.879685	0.925538
GO:0006890_retrograde_vesicle-mediated_transport__Golgi_to_ER	19	0	0.000000	-0.000000	446	341.700315	412.79	483.879685	0.925538
GO:0007131_reciprocal_meiotic_recombination	19	0	0.000000	-0.000000	446	341.700315	412.79	483.879685	0.925538
GO:0007269_neurotransmitter_secretion	19	0	0.000000	-0.000000	446	341.700315	412.79	483.879685	0.925538
GO:0009260_ribonucleotide_biosynthetic_process	19	0	0.000000	-0.000000	446	341.700315	412.79	483.879685	0.925538
GO:0009267_cellular_response_to_starvation	19	0	0.000000	-0.000000	446	341.700315	412.79	483.879685	0.925538
GO:0009451_RNA_modification	19	0	0.000000	-0.000000	446	341.700315	412.79	483.879685	0.925538
GO:0010883_regulation_of_lipid_storage	19	0	0.000000	-0.000000	446	341.700315	412.79	483.879685	0.925538
GO:0010948_negative_regulation_of_cell_cycle_process	19	0	0.000000	-0.000000	446	341.700315	412.79	483.879685	0.925538
GO:0015695_organic_cation_transport	19	0	0.000000	-0.000000	446	341.700315	412.79	483.879685	0.925538
GO:0016525_negative_regulation_of_angiogenesis	19	0	0.000000	-0.000000	446	341.700315	412.79	483.879685	0.925538
GO:0019228_regulation_of_action_potential_in_neuron	19	0	0.000000	-0.000000	446	341.700315	412.79	483.879685	0.925538
GO:0030041_actin_filament_polymerization	19	0	0.000000	-0.000000	446	341.700315	412.79	483.879685	0.925538
GO:0030307_positive_regulation_of_cell_growth	19	0	0.000000	-0.000000	446	341.700315	412.79	483.879685	0.925538
GO:0030500_regulation_of_bone_mineralization	19	0	0.000000	-0.000000	446	341.700315	412.79	483.879685	0.925538
GO:0030832_regulation_of_actin_filament_length	19	0	0.000000	-0.000000	446	341.700315	412.79	483.879685	0.925538
GO:0031109_microtubule_polymerization_or_depolymerization	19	0	0.000000	-0.000000	446	341.700315	412.79	483.879685	0.925538
GO:0031331_positive_regulation_of_cellular_catabolic_process	19	0	0.000000	-0.000000	446	341.700315	412.79	483.879685	0.925538
GO:0031396_regulation_of_protein_ubiquitination	19	0	0.000000	-0.000000	446	341.700315	412.79	483.879685	0.925538
GO:0032271_regulation_of_protein_polymerization	19	0	0.000000	-0.000000	446	341.700315	412.79	483.879685	0.925538
GO:0032318_regulation_of_Ras_GTPase_activity	19	0	0.000000	-0.000000	446	341.700315	412.79	483.879685	0.925538
GO:0032388_positive_regulation_of_intracellular_transport	19	0	0.000000	-0.000000	446	341.700315	412.79	483.879685	0.925538
GO:0033273_response_to_vitamin	19	0	0.000000	-0.000000	446	341.700315	412.79	483.879685	0.925538
GO:0034976_response_to_endoplasmic_reticulum_stress	19	0	0.000000	-0.000000	446	341.700315	412.79	483.879685	0.925538
GO:0042531_positive_regulation_of_tyrosine_phosphorylation_of_STAT_protein	19	0	0.000000	-0.000000	446	341.700315	412.79	483.879685	0.925538
GO:0043467_regulation_of_generation_of_precursor_metabolites_and_energy	19	0	0.000000	-0.000000	446	341.700315	412.79	483.879685	0.925538
GO:0043603_cellular_amide_metabolic_process	19	0	0.000000	-0.000000	446	341.700315	412.79	483.879685	0.925538
GO:0043967_histone_H4_acetylation	19	0	0.000000	-0.000000	446	341.700315	412.79	483.879685	0.925538
GO:0044236_multicellular_organismal_metabolic_process	19	0	0.000000	-0.000000	446	341.700315	412.79	483.879685	0.925538
GO:0045732_positive_regulation_of_protein_catabolic_process	19	0	0.000000	-0.000000	446	341.700315	412.79	483.879685	0.925538
GO:0045767_regulation_of_anti-apoptosis	19	0	0.000000	-0.000000	446	341.700315	412.79	483.879685	0.925538
GO:0046364_monosaccharide_biosynthetic_process	19	0	0.000000	-0.000000	446	341.700315	412.79	483.879685	0.925538
GO:0050819_negative_regulation_of_coagulation	19	0	0.000000	-0.000000	446	341.700315	412.79	483.879685	0.925538
GO:0050908_detection_of_light_stimulus_involved_in_visual_perception	19	0	0.000000	-0.000000	446	341.700315	412.79	483.879685	0.925538
GO:0050920_regulation_of_chemotaxis	19	0	0.000000	-0.000000	446	341.700315	412.79	483.879685	0.925538
GO:0050962_detection_of_light_stimulus_involved_in_sensory_perception	19	0	0.000000	-0.000000	446	341.700315	412.79	483.879685	0.925538
GO:0050994_regulation_of_lipid_catabolic_process	19	0	0.000000	-0.000000	446	341.700315	412.79	483.879685	0.925538
GO:0051180_vitamin_transport	19	0	0.000000	-0.000000	446	341.700315	412.79	483.879685	0.925538
GO:0051495_positive_regulation_of_cytoskeleton_organization	19	0	0.000000	-0.000000	446	341.700315	412.79	483.879685	0.925538
GO:0006605_protein_targeting	145	0	0.000000	-0.000000	449	346.346812	416.89	487.433188	0.928486
GO:0007417_central_nervous_system_development	145	0	0.000000	-0.000000	449	346.346812	416.89	487.433188	0.928486
GO:0030036_actin_cytoskeleton_organization	145	0	0.000000	-0.000000	449	346.346812	416.89	487.433188	0.928486
GO:0006519_cellular_amino_acid_and_derivative_metabolic_process	173	0	0.000000	-0.000000	451	349.500866	419.59	489.679134	0.930355
GO:0046483_heterocycle_metabolic_process	173	0	0.000000	-0.000000	451	349.500866	419.59	489.679134	0.930355
GO:0042180_cellular_ketone_metabolic_process	291	0	0.000000	-0.000000	452	350.568461	420.63	490.691539	0.930597
GO:0031401_positive_regulation_of_protein_modification_process	84	0	0.000000	-0.000000	454	353.331824	423.16	492.988176	0.932070
GO:0043123_positive_regulation_of_I-kappaB_kinase_NF-kappaB_cascade	84	0	0.000000	-0.000000	454	353.331824	423.16	492.988176	0.932070
GO:0006665_sphingolipid_metabolic_process	44	0	0.000000	-0.000000	461	360.504210	430.07	499.635790	0.932907
GO:0006730_one-carbon_metabolic_process	44	0	0.000000	-0.000000	461	360.504210	430.07	499.635790	0.932907
GO:0006959_humoral_immune_response	44	0	0.000000	-0.000000	461	360.504210	430.07	499.635790	0.932907
GO:0016125_sterol_metabolic_process	44	0	0.000000	-0.000000	461	360.504210	430.07	499.635790	0.932907
GO:0050900_leukocyte_migration	44	0	0.000000	-0.000000	461	360.504210	430.07	499.635790	0.932907
GO:0051301_cell_division	44	0	0.000000	-0.000000	461	360.504210	430.07	499.635790	0.932907
GO:0051321_meiotic_cell_cycle	44	0	0.000000	-0.000000	461	360.504210	430.07	499.635790	0.932907
GO:0006396_RNA_processing	306	0	0.000000	-0.000000	462	361.453421	430.93	500.406579	0.932749
GO:0000377_RNA_splicing__via_transesterification_reactions_with_bulged_adenosine_as_nucleophile	151	0	0.000000	-0.000000	464	362.864710	432.41	501.955290	0.931918
GO:0000398_nuclear_mRNA_splicing__via_spliceosome	151	0	0.000000	-0.000000	464	362.864710	432.41	501.955290	0.931918
GO:0019935_cyclic-nucleotide-mediated_signaling	82	0	0.000000	-0.000000	468	366.322275	435.74	505.157725	0.931068
GO:0045087_innate_immune_response	82	0	0.000000	-0.000000	468	366.322275	435.74	505.157725	0.931068
GO:0048193_Golgi_vesicle_transport	82	0	0.000000	-0.000000	468	366.322275	435.74	505.157725	0.931068
GO:0048514_blood_vessel_morphogenesis	82	0	0.000000	-0.000000	468	366.322275	435.74	505.157725	0.931068
GO:0006753_nucleoside_phosphate_metabolic_process	146	0	0.000000	-0.000000	472	369.730141	438.77	507.809859	0.929597
GO:0009117_nucleotide_metabolic_process	146	0	0.000000	-0.000000	472	369.730141	438.77	507.809859	0.929597
GO:0016568_chromatin_modification	146	0	0.000000	-0.000000	472	369.730141	438.77	507.809859	0.929597
GO:0022008_neurogenesis	146	0	0.000000	-0.000000	472	369.730141	438.77	507.809859	0.929597
GO:0001817_regulation_of_cytokine_production	103	0	0.000000	-0.000000	473	370.661550	439.56	508.458450	0.929302
GO:0000028_ribosomal_small_subunit_assembly	1	0									
GO:0000042_protein_targeting_to_Golgi	1	0									
GO:0000046_autophagic_vacuole_fusion	1	0									
GO:0000052_citrulline_metabolic_process	1	0									
GO:0000054_ribosome_export_from_nucleus	1	0									
GO:0000056_ribosomal_small_subunit_export_from_nucleus	1	0									
GO:0000072_M_phase_specific_microtubule_process	1	0									
GO:0000093_mitotic_telophase	1	0									
GO:0000098_sulfur_amino_acid_catabolic_process	1	0									
GO:0000114_regulation_of_transcription_during_G1_phase_of_mitotic_cell_cycle	1	0									
GO:0000115_regulation_of_transcription_during_S-phase_of_mitotic_cell_cycle	1	0									
GO:0000117_regulation_of_transcription_during_G2_M-phase_of_mitotic_cell_cycle	1	0									
GO:0000132_establishment_of_mitotic_spindle_orientation	1	0									
GO:0000154_rRNA_modification	1	0									
GO:0000160_two-component_signal_transduction_system_(phosphorelay)	1	0									
GO:0000161_MAPKKK_cascade_involved_in_osmosensory_signaling_pathway	1	0									
GO:0000173_inactivation_of_MAPK_activity_involved_in_osmosensory_signaling_pathway	1	0									
GO:0000212_meiotic_spindle_organization	1	0									
GO:0000255_allantoin_metabolic_process	1	0									
GO:0000270_peptidoglycan_metabolic_process	1	0									
GO:0000296_spermine_transport	1	0									
GO:0000301_retrograde_transport__vesicle_recycling_within_Golgi	1	0									
GO:0000303_response_to_superoxide	1	0									
GO:0000320_re-entry_into_mitotic_cell_cycle	1	0									
GO:0000338_protein_deneddylation	1	0									
GO:0000395_nuclear_mRNA_5'-splice_site_recognition	1	0									
GO:0000710_meiotic_mismatch_repair	1	0									
GO:0000717_nucleotide-excision_repair__DNA_duplex_unwinding	1	0									
GO:0000722_telomere_maintenance_via_recombination	1	0									
GO:0000746_conjugation	1	0									
GO:0000747_conjugation_with_cellular_fusion	1	0									
GO:0000912_formation_of_actomyosin_apparatus_involved_in_cytokinesis	1	0									
GO:0000915_cytokinesis__contractile_ring_formation	1	0									
GO:0000921_septin_ring_assembly	1	0									
GO:0000966_RNA_5'-end_processing	1	0									
GO:0001315_age-dependent_response_to_reactive_oxygen_species	1	0									
GO:0001519_peptide_amidation	1	0									
GO:0001560_regulation_of_cell_growth_by_extracellular_stimulus	1	0									
GO:0001574_ganglioside_biosynthetic_process	1	0									
GO:0001575_globoside_metabolic_process	1	0									
GO:0001658_branching_involved_in_ureteric_bud_morphogenesis	1	0									
GO:0001662_behavioral_fear_response	1	0									
GO:0001675_acrosome_assembly	1	0									
GO:0001692_histamine_metabolic_process	1	0									
GO:0001694_histamine_biosynthetic_process	1	0									
GO:0001732_formation_of_translation_initiation_complex	1	0									
GO:0001757_somite_specification	1	0									
GO:0001774_microglial_cell_activation	1	0									
GO:0001782_B_cell_homeostasis	1	0									
GO:0001787_natural_killer_cell_proliferation	1	0									
GO:0001823_mesonephros_development	1	0									
GO:0001832_blastocyst_growth	1	0									
GO:0001833_inner_cell_mass_cell_proliferation	1	0									
GO:0001839_neural_plate_morphogenesis	1	0									
GO:0001845_phagolysosome_formation	1	0									
GO:0001865_NK_T_cell_differentiation	1	0									
GO:0001866_NK_T_cell_proliferation	1	0									
GO:0001887_selenium_metabolic_process	1	0									
GO:0001892_embryonic_placenta_development	1	0									
GO:0001911_negative_regulation_of_leukocyte_mediated_cytotoxicity	1	0									
GO:0001915_negative_regulation_of_T_cell_mediated_cytotoxicity	1	0									
GO:0001920_negative_regulation_of_receptor_recycling	1	0									
GO:0001941_postsynaptic_membrane_organization	1	0									
GO:0001958_endochondral_ossification	1	0									
GO:0001973_adenosine_receptor_signaling_pathway	1	0									
GO:0001977_renal_system_process_involved_in_regulation_of_blood_volume	1	0									
GO:0001980_regulation_of_systemic_arterial_blood_pressure_by_ischemic_conditions	1	0									
GO:0001993_regulation_of_systemic_arterial_blood_pressure_by_norepinephrine-epinephrine	1	0									
GO:0001996_positive_regulation_of_heart_rate_by_epinephrine-norepinephrine	1	0									
GO:0001999_renal_response_to_blood_flow_during_renin-angiotensin_regulation_of_systemic_arterial_blood_pressure	1	0									
GO:0002001_renin_secretion_into_blood_stream	1	0									
GO:0002017_regulation_of_blood_volume_by_renal_aldosterone	1	0									
GO:0002018_renin-angiotensin_regulation_of_aldosterone_production	1	0									
GO:0002031_G-protein_coupled_receptor_internalization	1	0									
GO:0002035_brain_renin-angiotensin_system	1	0									
GO:0002042_cell_migration_involved_in_sprouting_angiogenesis	1	0									
GO:0002052_positive_regulation_of_neuroblast_proliferation	1	0									
GO:0002053_positive_regulation_of_mesenchymal_cell_proliferation	1	0									
GO:0002063_chondrocyte_development	1	0									
GO:0002064_epithelial_cell_development	1	0									
GO:0002074_extraocular_skeletal_muscle_development	1	0									
GO:0002077_acrosome_matrix_dispersal	1	0									
GO:0002082_regulation_of_oxidative_phosphorylation	1	0									
GO:0002084_protein_depalmitoylation	1	0									
GO:0002088_lens_development_in_camera-type_eye	1	0									
GO:0002089_lens_morphogenesis_in_camera-type_eye	1	0									
GO:0002093_auditory_receptor_cell_morphogenesis	1	0									
GO:0002209_behavioral_defense_response	1	0									
GO:0002220_innate_immune_response_activating_cell_surface_receptor_signaling_pathway	1	0									
GO:0002223_stimulatory_C-type_lectin_receptor_signaling_pathway	1	0									
GO:0002312_B_cell_activation_during_immune_response	1	0									
GO:0002313_mature_B_cell_differentiation_during_immune_response	1	0									
GO:0002318_myeloid_progenitor_cell_differentiation	1	0									
GO:0002320_lymphoid_progenitor_cell_differentiation	1	0									
GO:0002326_B_cell_lineage_commitment	1	0									
GO:0002328_pro-B_cell_differentiation	1	0									
GO:0002335_mature_B_cell_differentiation	1	0									
GO:0002355_detection_of_tumor_cell	1	0									
GO:0002368_B_cell_cytokine_production	1	0									
GO:0002424_T_cell_mediated_immune_response_to_tumor_cell	1	0									
GO:0002431_Fc_receptor_mediated_stimulatory_signaling_pathway	1	0									
GO:0002437_inflammatory_response_to_antigenic_stimulus	1	0									
GO:0002439_chronic_inflammatory_response_to_antigenic_stimulus	1	0									
GO:0002447_eosinophil_mediated_immunity	1	0									
GO:0002455_humoral_immune_response_mediated_by_circulating_immunoglobulin	1	0									
GO:0002467_germinal_center_formation	1	0									
GO:0002468_dendritic_cell_antigen_processing_and_presentation	1	0									
GO:0002475_antigen_processing_and_presentation_via_MHC_class_Ib	1	0									
GO:0002478_antigen_processing_and_presentation_of_exogenous_peptide_antigen	1	0									
GO:0002495_antigen_processing_and_presentation_of_peptide_antigen_via_MHC_class_II	1	0									
GO:0002513_tolerance_induction_to_self_antigen	1	0									
GO:0002514_B_cell_tolerance_induction	1	0									
GO:0002517_T_cell_tolerance_induction	1	0									
GO:0002523_leukocyte_migration_during_inflammatory_response	1	0									
GO:0002566_somatic_diversification_of_immune_receptors_via_somatic_mutation	1	0									
GO:0002568_somatic_diversification_of_T_cell_receptor_genes	1	0									
GO:0002576_platelet_degranulation	1	0									
GO:0002577_regulation_of_antigen_processing_and_presentation	1	0									
GO:0002578_negative_regulation_of_antigen_processing_and_presentation	1	0									
GO:0002580_regulation_of_antigen_processing_and_presentation_of_peptide_or_polysaccharide_antigen_via_MHC_class_II	1	0									
GO:0002581_negative_regulation_of_antigen_processing_and_presentation_of_peptide_or_polysaccharide_antigen_via_MHC_class_II	1	0									
GO:0002604_regulation_of_dendritic_cell_antigen_processing_and_presentation	1	0									
GO:0002605_negative_regulation_of_dendritic_cell_antigen_processing_and_presentation	1	0									
GO:0002634_regulation_of_germinal_center_formation	1	0									
GO:0002649_regulation_of_tolerance_induction_to_self_antigen	1	0									
GO:0002651_positive_regulation_of_tolerance_induction_to_self_antigen	1	0									
GO:0002661_regulation_of_B_cell_tolerance_induction	1	0									
GO:0002663_positive_regulation_of_B_cell_tolerance_induction	1	0									
GO:0002664_regulation_of_T_cell_tolerance_induction	1	0									
GO:0002666_positive_regulation_of_T_cell_tolerance_induction	1	0									
GO:0002674_negative_regulation_of_acute_inflammatory_response	1	0									
GO:0002681_somatic_recombination_of_T_cell_receptor_gene_segments	1	0									
GO:0002686_negative_regulation_of_leukocyte_migration	1	0									
GO:0002691_regulation_of_cellular_extravasation	1	0									
GO:0002693_positive_regulation_of_cellular_extravasation	1	0									
GO:0002701_negative_regulation_of_production_of_molecular_mediator_of_immune_response	1	0									
GO:0002719_negative_regulation_of_cytokine_production_during_immune_response	1	0									
GO:0002725_negative_regulation_of_T_cell_cytokine_production	1	0									
GO:0002759_regulation_of_antimicrobial_humoral_response	1	0									
GO:0002775_antimicrobial_peptide_production	1	0									
GO:0002777_antimicrobial_peptide_biosynthetic_process	1	0									
GO:0002778_antibacterial_peptide_production	1	0									
GO:0002780_antibacterial_peptide_biosynthetic_process	1	0									
GO:0002784_regulation_of_antimicrobial_peptide_production	1	0									
GO:0002786_regulation_of_antibacterial_peptide_production	1	0									
GO:0002805_regulation_of_antimicrobial_peptide_biosynthetic_process	1	0									
GO:0002807_positive_regulation_of_antimicrobial_peptide_biosynthetic_process	1	0									
GO:0002808_regulation_of_antibacterial_peptide_biosynthetic_process	1	0									
GO:0002815_biosynthetic_process_of_antibacterial_peptides_active_against_Gram-positive_bacteria	1	0									
GO:0002816_regulation_of_biosynthetic_process_of_antibacterial_peptides_active_against_Gram-positive_bacteria	1	0									
GO:0002832_negative_regulation_of_response_to_biotic_stimulus	1	0									
GO:0002840_regulation_of_T_cell_mediated_immune_response_to_tumor_cell	1	0									
GO:0002842_positive_regulation_of_T_cell_mediated_immune_response_to_tumor_cell	1	0									
GO:0002901_mature_B_cell_apoptosis	1	0									
GO:0002904_positive_regulation_of_B_cell_apoptosis	1	0									
GO:0002905_regulation_of_mature_B_cell_apoptosis	1	0									
GO:0002906_negative_regulation_of_mature_B_cell_apoptosis	1	0									
GO:0003010_voluntary_skeletal_muscle_contraction	1	0									
GO:0003051_angiotensin-mediated_drinking_behavior	1	0									
GO:0003058_hormonal_regulation_of_the_force_of_heart_contraction	1	0									
GO:0003062_regulation_of_heart_rate_by_chemical_signal	1	0									
GO:0003065_positive_regulation_of_heart_rate_by_epinephrine	1	0									
GO:0003071_renal_system_process_involved_in_regulation_of_systemic_arterial_blood_pressure	1	0									
GO:0003085_negative_regulation_of_systemic_arterial_blood_pressure	1	0									
GO:0003099_positive_regulation_of_the_force_of_heart_contraction_by_chemical_signal	1	0									
GO:0003108_negative_regulation_of_the_force_of_heart_contraction_by_chemical_signal	1	0									
GO:0005981_regulation_of_glycogen_catabolic_process	1	0									
GO:0005982_starch_metabolic_process	1	0									
GO:0005983_starch_catabolic_process	1	0									
GO:0005988_lactose_metabolic_process	1	0									
GO:0005989_lactose_biosynthetic_process	1	0									
GO:0005991_trehalose_metabolic_process	1	0									
GO:0005993_trehalose_catabolic_process	1	0									
GO:0006010_glucose_6-phosphate_utilization	1	0									
GO:0006013_mannose_metabolic_process	1	0									
GO:0006021_inositol_biosynthetic_process	1	0									
GO:0006037_cell_wall_chitin_metabolic_process	1	0									
GO:0006042_glucosamine_biosynthetic_process	1	0									
GO:0006045_N-acetylglucosamine_biosynthetic_process	1	0									
GO:0006048_UDP-N-acetylglucosamine_biosynthetic_process	1	0									
GO:0006050_mannosamine_metabolic_process	1	0									
GO:0006051_N-acetylmannosamine_metabolic_process	1	0									
GO:0006059_hexitol_metabolic_process	1	0									
GO:0006060_sorbitol_metabolic_process	1	0									
GO:0006062_sorbitol_catabolic_process	1	0									
GO:0006065_UDP-glucuronate_biosynthetic_process	1	0									
GO:0006083_acetate_metabolic_process	1	0									
GO:0006085_acetyl-CoA_biosynthetic_process	1	0									
GO:0006103_2-oxoglutarate_metabolic_process	1	0									
GO:0006106_fumarate_metabolic_process	1	0									
GO:0006107_oxaloacetate_metabolic_process	1	0									
GO:0006116_NADH_oxidation	1	0									
GO:0006145_purine_base_catabolic_process	1	0									
GO:0006148_inosine_catabolic_process	1	0									
GO:0006154_adenosine_catabolic_process	1	0									
GO:0006166_purine_ribonucleoside_salvage	1	0									
GO:0006172_ADP_biosynthetic_process	1	0									
GO:0006173_dADP_biosynthetic_process	1	0									
GO:0006188_IMP_biosynthetic_process	1	0									
GO:0006189_'de_novo'_IMP_biosynthetic_process	1	0									
GO:0006196_AMP_catabolic_process	1	0									
GO:0006198_cAMP_catabolic_process	1	0									
GO:0006207_'de_novo'_pyrimidine_base_biosynthetic_process	1	0									
GO:0006214_thymidine_catabolic_process	1	0									
GO:0006216_cytidine_catabolic_process	1	0									
GO:0006222_UMP_biosynthetic_process	1	0									
GO:0006241_CTP_biosynthetic_process	1	0									
GO:0006256_UDP_catabolic_process	1	0									
GO:0006265_DNA_topological_change	1	0									
GO:0006272_leading_strand_elongation	1	0									
GO:0006287_base-excision_repair__gap-filling	1	0									
GO:0006313_transposition__DNA-mediated	1	0									
GO:0006336_DNA_replication-independent_nucleosome_assembly	1	0									
GO:0006343_establishment_of_chromatin_silencing	1	0									
GO:0006344_maintenance_of_chromatin_silencing	1	0									
GO:0006346_methylation-dependent_chromatin_silencing	1	0									
GO:0006348_chromatin_silencing_at_telomere	1	0									
GO:0006361_transcription_initiation_from_RNA_polymerase_I_promoter	1	0									
GO:0006369_termination_of_RNA_polymerase_II_transcription	1	0									
GO:0006393_termination_of_mitochondrial_transcription	1	0									
GO:0006407_rRNA_export_from_nucleus	1	0									
GO:0006408_snRNA_export_from_nucleus	1	0									
GO:0006409_tRNA_export_from_nucleus	1	0									
GO:0006419_alanyl-tRNA_aminoacylation	1	0									
GO:0006420_arginyl-tRNA_aminoacylation	1	0									
GO:0006423_cysteinyl-tRNA_aminoacylation	1	0									
GO:0006431_methionyl-tRNA_aminoacylation	1	0									
GO:0006432_phenylalanyl-tRNA_aminoacylation	1	0									
GO:0006434_seryl-tRNA_aminoacylation	1	0									
GO:0006435_threonyl-tRNA_aminoacylation	1	0									
GO:0006436_tryptophanyl-tRNA_aminoacylation	1	0									
GO:0006437_tyrosyl-tRNA_aminoacylation	1	0									
GO:0006447_regulation_of_translational_initiation_by_iron	1	0									
GO:0006448_regulation_of_translational_elongation	1	0									
GO:0006450_regulation_of_translational_fidelity	1	0									
GO:0006494_protein_amino_acid_terminal_glycosylation	1	0									
GO:0006496_protein_amino_acid_terminal_N-glycosylation	1	0									
GO:0006499_N-terminal_protein_myristoylation	1	0									
GO:0006500_N-terminal_protein_palmitoylation	1	0									
GO:0006526_arginine_biosynthetic_process	1	0									
GO:0006528_asparagine_metabolic_process	1	0									
GO:0006530_asparagine_catabolic_process	1	0									
GO:0006534_cysteine_metabolic_process	1	0									
GO:0006543_glutamine_catabolic_process	1	0									
GO:0006545_glycine_biosynthetic_process	1	0									
GO:0006547_histidine_metabolic_process	1	0									
GO:0006549_isoleucine_metabolic_process	1	0									
GO:0006556_S-adenosylmethionine_biosynthetic_process	1	0									
GO:0006562_proline_catabolic_process	1	0									
GO:0006564_L-serine_biosynthetic_process	1	0									
GO:0006577_betaine_metabolic_process	1	0									
GO:0006580_ethanolamine_metabolic_process	1	0									
GO:0006585_dopamine_biosynthetic_process_from_tyrosine	1	0									
GO:0006591_ornithine_metabolic_process	1	0									
GO:0006597_spermine_biosynthetic_process	1	0									
GO:0006598_polyamine_catabolic_process	1	0									
GO:0006610_ribosomal_protein_import_into_nucleus	1	0									
GO:0006614_SRP-dependent_cotranslational_protein_targeting_to_membrane	1	0									
GO:0006616_SRP-dependent_cotranslational_protein_targeting_to_membrane__translocation	1	0									
GO:0006617_SRP-dependent_cotranslational_protein_targeting_to_membrane__signal_sequence_recognition	1	0									
GO:0006627_mitochondrial_protein_processing_during_import	1	0									
GO:0006646_phosphatidylethanolamine_biosynthetic_process	1	0									
GO:0006655_phosphatidylglycerol_biosynthetic_process	1	0									
GO:0006657_CDP-choline_pathway	1	0									
GO:0006667_sphinganine_metabolic_process	1	0									
GO:0006668_sphinganine-1-phosphate_metabolic_process	1	0									
GO:0006669_sphinganine-1-phosphate_biosynthetic_process	1	0									
GO:0006670_sphingosine_metabolic_process	1	0									
GO:0006689_ganglioside_catabolic_process	1	0									
GO:0006711_estrogen_catabolic_process	1	0									
GO:0006713_glucocorticoid_catabolic_process	1	0									
GO:0006734_NADH_metabolic_process	1	0									
GO:0006741_NADP_biosynthetic_process	1	0									
GO:0006746_FADH2_metabolic_process	1	0									
GO:0006768_biotin_metabolic_process	1	0									
GO:0006771_riboflavin_metabolic_process	1	0									
GO:0006781_succinyl-CoA_pathway	1	0									
GO:0006789_bilirubin_conjugation	1	0									
GO:0006797_polyphosphate_metabolic_process	1	0									
GO:0006837_serotonin_transport	1	0									
GO:0006842_tricarboxylic_acid_transport	1	0									
GO:0006843_mitochondrial_citrate_transport	1	0									
GO:0006848_pyruvate_transport	1	0									
GO:0006862_nucleotide_transport	1	0									
GO:0006867_asparagine_transport	1	0									
GO:0006868_glutamine_transport	1	0									
GO:0006876_cellular_cadmium_ion_homeostasis	1	0									
GO:0006926_virus-infected_cell_apoptosis	1	0									
GO:0006931_substrate-bound_cell_migration__cell_attachment_to_substrate	1	0									
GO:0006948_induction_by_virus_of_host_cell-cell_fusion	1	0									
GO:0006958_complement_activation__classical_pathway	1	0									
GO:0006963_positive_regulation_of_antibacterial_peptide_biosynthetic_process	1	0									
GO:0006965_positive_regulation_of_biosynthetic_process_of_antibacterial_peptides_active_against_Gram-positive_bacteria	1	0									
GO:0006987_activation_of_signaling_protein_activity_involved_in_unfolded_protein_response	1	0									
GO:0006990_positive_regulation_of_gene-specific_transcription_involved_in_unfolded_protein_response	1	0									
GO:0006991_response_to_sterol_depletion	1	0									
GO:0006994_positive_regulation_of_transcription_via_sterol_regulatory_element_binding_involved_in_ER-nuclear_sterol_response_pathway	1	0									
GO:0007039_vacuolar_protein_catabolic_process	1	0									
GO:0007068_negative_regulation_of_transcription__mitotic	1	0									
GO:0007097_nuclear_migration	1	0									
GO:0007100_mitotic_centrosome_separation	1	0									
GO:0007108_cytokinesis__initiation_of_separation	1	0									
GO:0007109_cytokinesis__completion_of_separation	1	0									
GO:0007132_meiotic_metaphase_I	1	0									
GO:0007135_meiosis_II	1	0									
GO:0007136_meiotic_prophase_II	1	0									
GO:0007161_calcium-independent_cell-matrix_adhesion	1	0									
GO:0007196_inhibition_of_adenylate_cyclase_activity_by_metabotropic_glutamate_receptor_signaling_pathway	1	0									
GO:0007197_inhibition_of_adenylate_cyclase_activity_by_muscarinic_acetylcholine_receptor_signaling_pathway	1	0									
GO:0007258_JUN_phosphorylation	1	0									
GO:0007321_sperm_displacement	1	0									
GO:0007343_egg_activation	1	0									
GO:0007386_compartment_specification	1	0									
GO:0007387_anterior_compartment_specification	1	0									
GO:0007388_posterior_compartment_specification	1	0									
GO:0007402_ganglion_mother_cell_fate_determination	1	0									
GO:0007406_negative_regulation_of_neuroblast_proliferation	1	0									
GO:0007424_open_tracheal_system_development	1	0									
GO:0007440_foregut_morphogenesis	1	0									
GO:0007443_Malpighian_tubule_morphogenesis	1	0									
GO:0007444_imaginal_disc_development	1	0									
GO:0007447_imaginal_disc_pattern_formation	1	0									
GO:0007494_midgut_development	1	0									
GO:0007497_posterior_midgut_development	1	0									
GO:0007499_ectoderm_and_mesoderm_interaction	1	0									
GO:0007501_mesodermal_cell_fate_specification	1	0									
GO:0007509_mesoderm_migration	1	0									
GO:0007518_myoblast_cell_fate_determination	1	0									
GO:0007538_primary_sex_determination	1	0									
GO:0007597_blood_coagulation__intrinsic_pathway	1	0									
GO:0007616_long-term_memory	1	0									
GO:0007617_mating_behavior	1	0									
GO:0007624_ultradian_rhythm	1	0									
GO:0007638_mechanosensory_behavior	1	0									
GO:0008045_motor_axon_guidance	1	0									
GO:0008057_eye_pigment_granule_organization	1	0									
GO:0008063_Toll_signaling_pathway	1	0									
GO:0008065_establishment_of_blood-nerve_barrier	1	0									
GO:0008090_retrograde_axon_cargo_transport	1	0									
GO:0008215_spermine_metabolic_process	1	0									
GO:0008292_acetylcholine_biosynthetic_process	1	0									
GO:0008295_spermidine_biosynthetic_process	1	0									
GO:0008298_intracellular_mRNA_localization	1	0									
GO:0008356_asymmetric_cell_division	1	0									
GO:0008592_regulation_of_Toll_signaling_pathway	1	0									
GO:0008611_ether_lipid_biosynthetic_process	1	0									
GO:0008614_pyridoxine_metabolic_process	1	0									
GO:0008615_pyridoxine_biosynthetic_process	1	0									
GO:0008627_induction_of_apoptosis_by_ionic_changes	1	0									
GO:0008655_pyrimidine_salvage	1	0									
GO:0009052_pentose-phosphate_shunt__non-oxidative_branch	1	0									
GO:0009067_aspartate_family_amino_acid_biosynthetic_process	1	0									
GO:0009075_histidine_family_amino_acid_metabolic_process	1	0									
GO:0009128_purine_nucleoside_monophosphate_catabolic_process	1	0									
GO:0009129_pyrimidine_nucleoside_monophosphate_metabolic_process	1	0									
GO:0009130_pyrimidine_nucleoside_monophosphate_biosynthetic_process	1	0									
GO:0009133_nucleoside_diphosphate_biosynthetic_process	1	0									
GO:0009135_purine_nucleoside_diphosphate_metabolic_process	1	0									
GO:0009136_purine_nucleoside_diphosphate_biosynthetic_process	1	0									
GO:0009138_pyrimidine_nucleoside_diphosphate_metabolic_process	1	0									
GO:0009140_pyrimidine_nucleoside_diphosphate_catabolic_process	1	0									
GO:0009147_pyrimidine_nucleoside_triphosphate_metabolic_process	1	0									
GO:0009148_pyrimidine_nucleoside_triphosphate_biosynthetic_process	1	0									
GO:0009153_purine_deoxyribonucleotide_biosynthetic_process	1	0									
GO:0009157_deoxyribonucleoside_monophosphate_biosynthetic_process	1	0									
GO:0009158_ribonucleoside_monophosphate_catabolic_process	1	0									
GO:0009159_deoxyribonucleoside_monophosphate_catabolic_process	1	0									
GO:0009169_purine_ribonucleoside_monophosphate_catabolic_process	1	0									
GO:0009173_pyrimidine_ribonucleoside_monophosphate_metabolic_process	1	0									
GO:0009174_pyrimidine_ribonucleoside_monophosphate_biosynthetic_process	1	0									
GO:0009179_purine_ribonucleoside_diphosphate_metabolic_process	1	0									
GO:0009180_purine_ribonucleoside_diphosphate_biosynthetic_process	1	0									
GO:0009182_purine_deoxyribonucleoside_diphosphate_metabolic_process	1	0									
GO:0009183_purine_deoxyribonucleoside_diphosphate_biosynthetic_process	1	0									
GO:0009186_deoxyribonucleoside_diphosphate_metabolic_process	1	0									
GO:0009188_ribonucleoside_diphosphate_biosynthetic_process	1	0									
GO:0009189_deoxyribonucleoside_diphosphate_biosynthetic_process	1	0									
GO:0009193_pyrimidine_ribonucleoside_diphosphate_metabolic_process	1	0									
GO:0009195_pyrimidine_ribonucleoside_diphosphate_catabolic_process	1	0									
GO:0009208_pyrimidine_ribonucleoside_triphosphate_metabolic_process	1	0									
GO:0009209_pyrimidine_ribonucleoside_triphosphate_biosynthetic_process	1	0									
GO:0009214_cyclic_nucleotide_catabolic_process	1	0									
GO:0009222_pyrimidine_ribonucleotide_catabolic_process	1	0									
GO:0009231_riboflavin_biosynthetic_process	1	0									
GO:0009253_peptidoglycan_catabolic_process	1	0									
GO:0009256_10-formyltetrahydrofolate_metabolic_process	1	0									
GO:0009258_10-formyltetrahydrofolate_catabolic_process	1	0									
GO:0009265_2'-deoxyribonucleotide_biosynthetic_process	1	0									
GO:0009292_genetic_transfer	1	0									
GO:0009294_DNA_mediated_transformation	1	0									
GO:0009296_flagellum_assembly	1	0									
GO:0009298_GDP-mannose_biosynthetic_process	1	0									
GO:0009304_tRNA_transcription	1	0									
GO:0009313_oligosaccharide_catabolic_process	1	0									
GO:0009372_quorum_sensing	1	0									
GO:0009386_translational_attenuation	1	0									
GO:0009397_folic_acid_and_derivative_catabolic_process	1	0									
GO:0009399_nitrogen_fixation	1	0									
GO:0009404_toxin_metabolic_process	1	0									
GO:0009435_NAD_biosynthetic_process	1	0									
GO:0009437_carnitine_metabolic_process	1	0									
GO:0009441_glycolate_metabolic_process	1	0									
GO:0009624_response_to_nematode	1	0									
GO:0009642_response_to_light_intensity	1	0									
GO:0009648_photoperiodism	1	0									
GO:0009720_detection_of_hormone_stimulus	1	0									
GO:0009726_detection_of_endogenous_stimulus	1	0									
GO:0009730_detection_of_carbohydrate_stimulus	1	0									
GO:0009732_detection_of_hexose_stimulus	1	0									
GO:0009826_unidimensional_cell_growth	1	0									
GO:0009912_auditory_receptor_cell_fate_commitment	1	0									
GO:0009954_proximal_distal_pattern_formation	1	0									
GO:0009972_cytidine_deamination	1	0									
GO:0010107_potassium_ion_import	1	0									
GO:0010259_multicellular_organismal_aging	1	0									
GO:0010269_response_to_selenium_ion	1	0									
GO:0010273_detoxification_of_copper_ion	1	0									
GO:0010383_cell_wall_polysaccharide_metabolic_process	1	0									
GO:0010430_fatty_acid_omega-oxidation	1	0									
GO:0010463_mesenchymal_cell_proliferation	1	0									
GO:0010464_regulation_of_mesenchymal_cell_proliferation	1	0									
GO:0010507_negative_regulation_of_autophagy	1	0									
GO:0010509_polyamine_homeostasis	1	0									
GO:0010534_regulation_of_activation_of_JAK2_kinase_activity	1	0									
GO:0010535_positive_regulation_of_activation_of_JAK2_kinase_activity	1	0									
GO:0010561_negative_regulation_of_glycoprotein_biosynthetic_process	1	0									
GO:0010569_regulation_of_double-strand_break_repair_via_homologous_recombination	1	0									
GO:0010591_regulation_of_lamellipodium_assembly	1	0									
GO:0010592_positive_regulation_of_lamellipodium_assembly	1	0									
GO:0010621_negative_regulation_of_transcription_by_transcription_factor_localization	1	0									
GO:0010623_developmental_programmed_cell_death	1	0									
GO:0010631_epithelial_cell_migration	1	0									
GO:0010632_regulation_of_epithelial_cell_migration	1	0									
GO:0010634_positive_regulation_of_epithelial_cell_migration	1	0									
GO:0010658_striated_muscle_cell_apoptosis	1	0									
GO:0010659_cardiac_muscle_cell_apoptosis	1	0									
GO:0010662_regulation_of_striated_muscle_cell_apoptosis	1	0									
GO:0010664_negative_regulation_of_striated_muscle_cell_apoptosis	1	0									
GO:0010665_regulation_of_cardiac_muscle_cell_apoptosis	1	0									
GO:0010667_negative_regulation_of_cardiac_muscle_cell_apoptosis	1	0									
GO:0010669_epithelial_structure_maintenance	1	0									
GO:0010692_regulation_of_alkaline_phosphatase_activity	1	0									
GO:0010693_negative_regulation_of_alkaline_phosphatase_activity	1	0									
GO:0010710_regulation_of_collagen_catabolic_process	1	0									
GO:0010711_negative_regulation_of_collagen_catabolic_process	1	0									
GO:0010715_regulation_of_extracellular_matrix_disassembly	1	0									
GO:0010716_negative_regulation_of_extracellular_matrix_disassembly	1	0									
GO:0010719_negative_regulation_of_epithelial_to_mesenchymal_transition	1	0									
GO:0010722_regulation_of_ferrochelatase_activity	1	0									
GO:0010731_protein_amino_acid_glutathionylation	1	0									
GO:0010732_regulation_of_protein_amino_acid_glutathionylation	1	0									
GO:0010734_negative_regulation_of_protein_amino_acid_glutathionylation	1	0									
GO:0010735_positive_regulation_of_transcription_via_serum_response_element_binding	1	0									
GO:0010737_protein_kinase_A_signaling_cascade	1	0									
GO:0010738_regulation_of_protein_kinase_A_signaling_cascade	1	0									
GO:0010739_positive_regulation_of_protein_kinase_A_signaling_cascade	1	0									
GO:0010749_regulation_of_nitric_oxide_mediated_signal_transduction	1	0									
GO:0010751_negative_regulation_of_nitric_oxide_mediated_signal_transduction	1	0									
GO:0010752_regulation_of_cGMP-mediated_signaling	1	0									
GO:0010754_negative_regulation_of_cGMP-mediated_signaling	1	0									
GO:0010756_positive_regulation_of_plasminogen_activation	1	0									
GO:0010757_negative_regulation_of_plasminogen_activation	1	0									
GO:0010758_regulation_of_macrophage_chemotaxis	1	0									
GO:0010759_positive_regulation_of_macrophage_chemotaxis	1	0									
GO:0010766_negative_regulation_of_sodium_ion_transport	1	0									
GO:0010767_regulation_of_transcription_from_RNA_polymerase_II_promoter_in_response_to_UV-induced_DNA_damage	1	0									
GO:0010768_negative_regulation_of_transcription_from_RNA_polymerase_II_promoter_in_response_to_UV-induced_DNA_damage	1	0									
GO:0010771_negative_regulation_of_cell_morphogenesis_involved_in_differentiation	1	0									
GO:0010793_regulation_of_mRNA_export_from_nucleus	1	0									
GO:0010801_negative_regulation_of_peptidyl-threonine_phosphorylation	1	0									
GO:0010803_regulation_of_tumor_necrosis_factor-mediated_signaling_pathway	1	0									
GO:0010804_negative_regulation_of_tumor_necrosis_factor-mediated_signaling_pathway	1	0									
GO:0010813_neuropeptide_catabolic_process	1	0									
GO:0010814_substance_P_catabolic_process	1	0									
GO:0010816_calcitonin_catabolic_process	1	0									
GO:0010826_negative_regulation_of_centrosome_duplication	1	0									
GO:0010830_regulation_of_myotube_differentiation	1	0									
GO:0010832_negative_regulation_of_myotube_differentiation	1	0									
GO:0010835_regulation_of_protein_amino_acid_ADP-ribosylation	1	0									
GO:0010836_negative_regulation_of_protein_amino_acid_ADP-ribosylation	1	0									
GO:0010837_regulation_of_keratinocyte_proliferation	1	0									
GO:0010839_negative_regulation_of_keratinocyte_proliferation	1	0									
GO:0010840_regulation_of_circadian_sleep_wake_cycle__wakefulness	1	0									
GO:0010841_positive_regulation_of_circadian_sleep_wake_cycle__wakefulness	1	0									
GO:0010842_retina_layer_formation	1	0									
GO:0010897_negative_regulation_of_triglyceride_catabolic_process	1	0									
GO:0010899_regulation_of_phosphatidylcholine_catabolic_process	1	0									
GO:0010900_negative_regulation_of_phosphatidylcholine_catabolic_process	1	0									
GO:0010902_positive_regulation_of_very-low-density_lipoprotein_particle_remodeling	1	0									
GO:0010919_regulation_of_inositol_phosphate_biosynthetic_process	1	0									
GO:0010920_negative_regulation_of_inositol_phosphate_biosynthetic_process	1	0									
GO:0010924_regulation_of_inositol-polyphosphate_5-phosphatase_activity	1	0									
GO:0010925_positive_regulation_of_inositol-polyphosphate_5-phosphatase_activity	1	0									
GO:0010931_macrophage_tolerance_induction	1	0									
GO:0010932_regulation_of_macrophage_tolerance_induction	1	0									
GO:0010933_positive_regulation_of_macrophage_tolerance_induction	1	0									
GO:0010934_macrophage_cytokine_production	1	0									
GO:0010935_regulation_of_macrophage_cytokine_production	1	0									
GO:0010936_negative_regulation_of_macrophage_cytokine_production	1	0									
GO:0010944_negative_regulation_of_transcription_by_competitive_promoter_binding	1	0									
GO:0010983_positive_regulation_of_high-density_lipoprotein_particle_clearance	1	0									
GO:0010986_positive_regulation_of_lipoprotein_particle_clearance	1	0									
GO:0010987_negative_regulation_of_high-density_lipoprotein_particle_clearance	1	0									
GO:0010988_regulation_of_low-density_lipoprotein_particle_clearance	1	0									
GO:0010989_negative_regulation_of_low-density_lipoprotein_particle_clearance	1	0									
GO:0010990_regulation_of_SMAD_protein_complex_assembly	1	0									
GO:0010991_negative_regulation_of_SMAD_protein_complex_assembly	1	0									
GO:0014009_glial_cell_proliferation	1	0									
GO:0014010_Schwann_cell_proliferation	1	0									
GO:0014045_establishment_of_endothelial_blood-brain_barrier	1	0									
GO:0014055_acetylcholine_secretion	1	0									
GO:0014056_regulation_of_acetylcholine_secretion	1	0									
GO:0014060_regulation_of_epinephrine_secretion	1	0									
GO:0014067_negative_regulation_of_phosphoinositide_3-kinase_cascade	1	0									
GO:0014071_response_to_cycloalkane	1	0									
GO:0014721_twitch_skeletal_muscle_contraction	1	0									
GO:0014724_regulation_of_twitch_skeletal_muscle_contraction	1	0									
GO:0014806_smooth_muscle_hyperplasia	1	0									
GO:0014823_response_to_activity	1	0									
GO:0014832_urinary_bladder_smooth_muscle_contraction	1	0									
GO:0014834_satellite_cell_maintenance_involved_in_skeletal_muscle_regeneration	1	0									
GO:0014848_urinary_tract_smooth_muscle_contraction	1	0									
GO:0014850_response_to_muscle_activity	1	0									
GO:0014873_response_to_muscle_activity_involved_in_regulation_of_muscle_adaptation	1	0									
GO:0014874_response_to_stimulus_involved_in_regulation_of_muscle_adaptation	1	0									
GO:0014895_smooth_muscle_hypertrophy	1	0									
GO:0014904_myotube_cell_development	1	0									
GO:0014916_regulation_of_lung_blood_pressure	1	0									
GO:0015675_nickel_ion_transport	1	0									
GO:0015676_vanadium_ion_transport	1	0									
GO:0015680_intracellular_copper_ion_transport	1	0									
GO:0015684_ferrous_iron_transport	1	0									
GO:0015692_lead_ion_transport	1	0									
GO:0015693_magnesium_ion_transport	1	0									
GO:0015727_lactate_transport	1	0									
GO:0015728_mevalonate_transport	1	0									
GO:0015742_alpha-ketoglutarate_transport	1	0									
GO:0015746_citrate_transport	1	0									
GO:0015747_urate_transport	1	0									
GO:0015755_fructose_transport	1	0									
GO:0015760_glucose-6-phosphate_transport	1	0									
GO:0015782_CMP-sialic_acid_transport	1	0									
GO:0015785_UDP-galactose_transport	1	0									
GO:0015789_UDP-N-acetylgalactosamine_transport	1	0									
GO:0015790_UDP-xylose_transport	1	0									
GO:0015798_myo-inositol_transport	1	0									
GO:0015803_branched-chain_aliphatic_amino_acid_transport	1	0									
GO:0015805_S-adenosylmethionine_transport	1	0									
GO:0015809_arginine_transport	1	0									
GO:0015817_histidine_transport	1	0									
GO:0015820_leucine_transport	1	0									
GO:0015826_threonine_transport	1	0									
GO:0015827_tryptophan_transport	1	0									
GO:0015846_polyamine_transport	1	0									
GO:0015853_adenine_transport	1	0									
GO:0015855_pyrimidine_transport	1	0									
GO:0015886_heme_transport	1	0									
GO:0015888_thiamin_transport	1	0									
GO:0015910_peroxisomal_long-chain_fatty_acid_import	1	0									
GO:0015919_peroxisomal_membrane_transport	1	0									
GO:0015937_coenzyme_A_biosynthetic_process	1	0									
GO:0015956_bis(5'-nucleosidyl)_oligophosphate_metabolic_process	1	0									
GO:0015958_bis(5'-nucleosidyl)_oligophosphate_catabolic_process	1	0									
GO:0015959_diadenosine_polyphosphate_metabolic_process	1	0									
GO:0015961_diadenosine_polyphosphate_catabolic_process	1	0									
GO:0016046_detection_of_fungus	1	0									
GO:0016078_tRNA_catabolic_process	1	0									
GO:0016091_prenol_biosynthetic_process	1	0									
GO:0016094_polyprenol_biosynthetic_process	1	0									
GO:0016108_tetraterpenoid_metabolic_process	1	0									
GO:0016116_carotenoid_metabolic_process	1	0									
GO:0016119_carotene_metabolic_process	1	0									
GO:0016140_O-glycoside_metabolic_process	1	0									
GO:0016142_O-glycoside_catabolic_process	1	0									
GO:0016188_synaptic_vesicle_maturation	1	0									
GO:0016189_synaptic_vesicle_to_endosome_fusion	1	0									
GO:0016241_regulation_of_macroautophagy	1	0									
GO:0016242_negative_regulation_of_macroautophagy	1	0									
GO:0016259_selenocysteine_metabolic_process	1	0									
GO:0016260_selenocysteine_biosynthetic_process	1	0									
GO:0016269_O-glycan_processing__core_3	1	0									
GO:0016320_endoplasmic_reticulum_membrane_fusion	1	0									
GO:0016344_meiotic_chromosome_movement_towards_spindle_pole	1	0									
GO:0016446_somatic_hypermutation_of_immunoglobulin_genes	1	0									
GO:0016559_peroxisome_fission	1	0									
GO:0016560_protein_import_into_peroxisome_matrix__docking	1	0									
GO:0016598_protein_arginylation	1	0									
GO:0016998_cell_wall_macromolecule_catabolic_process	1	0									
GO:0017062_respiratory_chain_complex_III_assembly	1	0									
GO:0017185_peptidyl-lysine_hydroxylation	1	0									
GO:0018095_protein_polyglutamylation	1	0									
GO:0018125_peptidyl-cysteine_methylation	1	0									
GO:0018126_protein_amino_acid_hydroxylation	1	0									
GO:0018146_keratan_sulfate_biosynthetic_process	1	0									
GO:0018153_isopeptide_cross-linking_via_N6-(L-isoglutamyl)-L-lysine	1	0									
GO:0018184_protein_amino_acid_polyamination	1	0									
GO:0018190_protein_amino_acid_octanoylation	1	0									
GO:0018191_peptidyl-serine_octanoylation	1	0									
GO:0018192_enzyme_active_site_formation_via_L-cysteine_persulfide	1	0									
GO:0018199_peptidyl-glutamine_modification	1	0									
GO:0018200_peptidyl-glutamic_acid_modification	1	0									
GO:0018208_peptidyl-proline_modification	1	0									
GO:0018262_isopeptide_cross-linking	1	0									
GO:0018277_protein_amino_acid_deamination	1	0									
GO:0018307_enzyme_active_site_formation	1	0									
GO:0018318_protein_amino_acid_palmitoylation	1	0									
GO:0018319_protein_amino_acid_myristoylation	1	0									
GO:0018345_protein_palmitoylation	1	0									
GO:0018350_protein_amino_acid_esterification	1	0									
GO:0018352_protein-pyridoxal-5-phosphate_linkage	1	0									
GO:0018377_protein_myristoylation	1	0									
GO:0018395_peptidyl-lysine_hydroxylation_to_5-hydroxy-L-lysine	1	0									
GO:0018401_peptidyl-proline_hydroxylation_to_4-hydroxy-L-proline	1	0									
GO:0018872_arsonoacetate_metabolic_process	1	0									
GO:0018874_benzoate_metabolic_process	1	0									
GO:0019060_intracellular_transport_of_viral_proteins_in_host_cell	1	0									
GO:0019064_viral_envelope_fusion_with_host_membrane	1	0									
GO:0019086_late_viral_mRNA_transcription	1	0									
GO:0019087_transformation_of_host_cell_by_virus	1	0									
GO:0019089_transmission_of_virus	1	0									
GO:0019098_reproductive_behavior	1	0									
GO:0019240_citrulline_biosynthetic_process	1	0									
GO:0019302_D-ribose_biosynthetic_process	1	0									
GO:0019303_D-ribose_catabolic_process	1	0									
GO:0019307_mannose_biosynthetic_process	1	0									
GO:0019310_inositol_catabolic_process	1	0									
GO:0019322_pentose_biosynthetic_process	1	0									
GO:0019323_pentose_catabolic_process	1	0									
GO:0019371_cyclooxygenase_pathway	1	0									
GO:0019372_lipoxygenase_pathway	1	0									
GO:0019388_galactose_catabolic_process	1	0									
GO:0019405_alditol_catabolic_process	1	0									
GO:0019407_hexitol_catabolic_process	1	0									
GO:0019408_dolichol_biosynthetic_process	1	0									
GO:0019441_tryptophan_catabolic_process_to_kynurenine	1	0									
GO:0019471_4-hydroxyproline_metabolic_process	1	0									
GO:0019511_peptidyl-proline_hydroxylation	1	0									
GO:0019519_pentitol_metabolic_process	1	0									
GO:0019527_pentitol_catabolic_process	1	0									
GO:0019614_catechol_catabolic_process	1	0									
GO:0019673_GDP-mannose_metabolic_process	1	0									
GO:0019693_ribose_phosphate_metabolic_process	1	0									
GO:0019695_choline_metabolic_process	1	0									
GO:0019747_regulation_of_isoprenoid_metabolic_process	1	0									
GO:0019852_L-ascorbic_acid_metabolic_process	1	0									
GO:0019856_pyrimidine_base_biosynthetic_process	1	0									
GO:0019858_cytosine_metabolic_process	1	0									
GO:0019884_antigen_processing_and_presentation_of_exogenous_antigen	1	0									
GO:0019886_antigen_processing_and_presentation_of_exogenous_peptide_antigen_via_MHC_class_II	1	0									
GO:0021508_floor_plate_formation	1	0									
GO:0021514_ventral_spinal_cord_interneuron_differentiation	1	0									
GO:0021521_ventral_spinal_cord_interneuron_specification	1	0									
GO:0021522_spinal_cord_motor_neuron_differentiation	1	0									
GO:0021527_spinal_cord_association_neuron_differentiation	1	0									
GO:0021528_commissural_neuron_differentiation_in_the_spinal_cord	1	0									
GO:0021533_cell_differentiation_in_hindbrain	1	0									
GO:0021540_corpus_callosum_morphogenesis	1	0									
GO:0021544_subpallium_development	1	0									
GO:0021554_optic_nerve_development	1	0									
GO:0021562_vestibulocochlear_nerve_development	1	0									
GO:0021602_cranial_nerve_morphogenesis	1	0									
GO:0021631_optic_nerve_morphogenesis	1	0									
GO:0021680_cerebellar_Purkinje_cell_layer_development	1	0									
GO:0021692_cerebellar_Purkinje_cell_layer_morphogenesis	1	0									
GO:0021694_cerebellar_Purkinje_cell_layer_formation	1	0									
GO:0021697_cerebellar_cortex_formation	1	0									
GO:0021702_cerebellar_Purkinje_cell_differentiation	1	0									
GO:0021756_striatum_development	1	0									
GO:0021757_caudate_nucleus_development	1	0									
GO:0021758_putamen_development	1	0									
GO:0021761_limbic_system_development	1	0									
GO:0021771_lateral_geniculate_nucleus_development	1	0									
GO:0021775_smoothened_signaling_pathway_involved_in_ventral_spinal_cord_interneuron_specification	1	0									
GO:0021794_thalamus_development	1	0									
GO:0021799_cerebral_cortex_radially_oriented_cell_migration	1	0									
GO:0021800_cerebral_cortex_tangential_migration	1	0									
GO:0021854_hypothalamus_development	1	0									
GO:0021859_pyramidal_neuron_differentiation	1	0									
GO:0021860_pyramidal_neuron_development	1	0									
GO:0021872_generation_of_neurons_in_the_forebrain	1	0									
GO:0021879_forebrain_neuron_differentiation	1	0									
GO:0021884_forebrain_neuron_development	1	0									
GO:0021896_forebrain_astrocyte_differentiation	1	0									
GO:0021897_forebrain_astrocyte_development	1	0									
GO:0021914_negative_regulation_of_smoothened_signaling_pathway_involved_in_ventral_spinal_cord_patterning	1	0									
GO:0021919_BMP_signaling_pathway_in_spinal_cord_dorsal_ventral_patterning	1	0									
GO:0021965_spinal_cord_ventral_commissure_morphogenesis	1	0									
GO:0021984_adenohypophysis_development	1	0									
GO:0021990_neural_plate_formation	1	0									
GO:0021997_neural_plate_axis_specification	1	0									
GO:0021999_neural_plate_anterior_posterior_pattern_formation	1	0									
GO:0022009_central_nervous_system_vasculogenesis	1	0									
GO:0022038_corpus_callosum_development	1	0									
GO:0030007_cellular_potassium_ion_homeostasis	1	0									
GO:0030011_maintenance_of_cell_polarity	1	0									
GO:0030026_cellular_manganese_ion_homeostasis	1	0									
GO:0030033_microvillus_assembly	1	0									
GO:0030037_actin_filament_reorganization_during_cell_cycle	1	0									
GO:0030047_actin_modification	1	0									
GO:0030070_insulin_processing	1	0									
GO:0030103_vasopressin_secretion	1	0									
GO:0030186_melatonin_metabolic_process	1	0									
GO:0030187_melatonin_biosynthetic_process	1	0									
GO:0030212_hyaluronan_metabolic_process	1	0									
GO:0030220_platelet_formation	1	0									
GO:0030238_male_sex_determination	1	0									
GO:0030259_lipid_glycosylation	1	0									
GO:0030302_deoxynucleotide_transport	1	0									
GO:0030327_prenylated_protein_catabolic_process	1	0									
GO:0030389_fructosamine_metabolic_process	1	0									
GO:0030393_fructoselysine_metabolic_process	1	0									
GO:0030432_peristalsis	1	0									
GO:0030488_tRNA_methylation	1	0									
GO:0030517_negative_regulation_of_axon_extension	1	0									
GO:0030581_symbiont_intracellular_protein_transport_in_host	1	0									
GO:0030718_germ-line_stem_cell_maintenance	1	0									
GO:0030728_ovulation	1	0									
GO:0030824_negative_regulation_of_cGMP_metabolic_process	1	0									
GO:0030825_positive_regulation_of_cGMP_metabolic_process	1	0									
GO:0030827_negative_regulation_of_cGMP_biosynthetic_process	1	0									
GO:0030828_positive_regulation_of_cGMP_biosynthetic_process	1	0									
GO:0030836_positive_regulation_of_actin_filament_depolymerization	1	0									
GO:0030845_inhibition_of_phospholipase_C_activity_involved_in_G-protein_coupled_receptor_signaling_pathway	1	0									
GO:0030854_positive_regulation_of_granulocyte_differentiation	1	0									
GO:0030857_negative_regulation_of_epithelial_cell_differentiation	1	0									
GO:0030878_thyroid_gland_development	1	0									
GO:0030903_notochord_development	1	0									
GO:0030910_olfactory_placode_formation	1	0									
GO:0030913_paranodal_junction_assembly	1	0									
GO:0030948_negative_regulation_of_vascular_endothelial_growth_factor_receptor_signaling_pathway	1	0									
GO:0030967_ER-nuclear_sterol_response_pathway	1	0									
GO:0031017_exocrine_pancreas_development	1	0									
GO:0031063_regulation_of_histone_deacetylation	1	0									
GO:0031065_positive_regulation_of_histone_deacetylation	1	0									
GO:0031076_embryonic_camera-type_eye_development	1	0									
GO:0031081_nuclear_pore_distribution	1	0									
GO:0031086_nuclear-transcribed_mRNA_catabolic_process__deadenylation-independent_decay	1	0									
GO:0031087_deadenylation-independent_decapping_of_nuclear-transcribed_mRNA	1	0									
GO:0031106_septin_ring_organization	1	0									
GO:0031115_negative_regulation_of_microtubule_polymerization	1	0									
GO:0031117_positive_regulation_of_microtubule_depolymerization	1	0									
GO:0031118_rRNA_pseudouridine_synthesis	1	0									
GO:0031125_rRNA_3'-end_processing	1	0									
GO:0031146_SCF-dependent_proteasomal_ubiquitin-dependent_protein_catabolic_process	1	0									
GO:0031179_peptide_modification	1	0									
GO:0031282_regulation_of_guanylate_cyclase_activity	1	0									
GO:0031284_positive_regulation_of_guanylate_cyclase_activity	1	0									
GO:0031290_retinal_ganglion_cell_axon_guidance	1	0									
GO:0031293_membrane_protein_intracellular_domain_proteolysis	1	0									
GO:0031335_regulation_of_sulfur_amino_acid_metabolic_process	1	0									
GO:0031342_negative_regulation_of_cell_killing	1	0									
GO:0031424_keratinization	1	0									
GO:0031441_negative_regulation_of_mRNA_3'-end_processing	1	0									
GO:0031442_positive_regulation_of_mRNA_3'-end_processing	1	0									
GO:0031443_fast-twitch_skeletal_muscle_fiber_contraction	1	0									
GO:0031446_regulation_of_fast-twitch_skeletal_muscle_fiber_contraction	1	0									
GO:0031448_positive_regulation_of_fast-twitch_skeletal_muscle_fiber_contraction	1	0									
GO:0031453_positive_regulation_of_heterochromatin_formation	1	0									
GO:0031557_induction_of_programmed_cell_death_in_response_to_chemical_stimulus	1	0									
GO:0031574_S-M_checkpoint	1	0									
GO:0031581_hemidesmosome_assembly	1	0									
GO:0031627_telomeric_loop_formation	1	0									
GO:0031848_protection_from_non-homologous_end_joining_at_telomere	1	0									
GO:0031937_positive_regulation_of_chromatin_silencing	1	0									
GO:0031943_regulation_of_glucocorticoid_metabolic_process	1	0									
GO:0031954_positive_regulation_of_protein_amino_acid_autophosphorylation	1	0									
GO:0031999_negative_regulation_of_fatty_acid_beta-oxidation	1	0									
GO:0032011_ARF_protein_signal_transduction	1	0									
GO:0032023_trypsinogen_activation	1	0									
GO:0032025_response_to_cobalt_ion	1	0									
GO:0032048_cardiolipin_metabolic_process	1	0									
GO:0032049_cardiolipin_biosynthetic_process	1	0									
GO:0032060_bleb_formation	1	0									
GO:0032066_nucleolus_to_nucleoplasm_transport	1	0									
GO:0032074_negative_regulation_of_nuclease_activity	1	0									
GO:0032075_positive_regulation_of_nuclease_activity	1	0									
GO:0032119_sequestering_of_zinc_ion	1	0									
GO:0032185_septin_cytoskeleton_organization	1	0									
GO:0032196_transposition	1	0									
GO:0032235_negative_regulation_of_calcium_ion_transport_via_store-operated_calcium_channel_activity	1	0									
GO:0032241_positive_regulation_of_nucleobase__nucleoside__nucleotide_and_nucleic_acid_transport	1	0									
GO:0032261_purine_nucleotide_salvage	1	0									
GO:0032275_luteinizing_hormone_secretion	1	0									
GO:0032287_myelin_maintenance_in_the_peripheral_nervous_system	1	0									
GO:0032288_myelin_assembly	1	0									
GO:0032314_regulation_of_Rac_GTPase_activity	1	0									
GO:0032330_regulation_of_chondrocyte_differentiation	1	0									
GO:0032331_negative_regulation_of_chondrocyte_differentiation	1	0									
GO:0032346_positive_regulation_of_aldosterone_metabolic_process	1	0									
GO:0032347_regulation_of_aldosterone_biosynthetic_process	1	0									
GO:0032349_positive_regulation_of_aldosterone_biosynthetic_process	1	0									
GO:0032354_response_to_follicle-stimulating_hormone_stimulus	1	0									
GO:0032377_regulation_of_intracellular_lipid_transport	1	0									
GO:0032380_regulation_of_intracellular_sterol_transport	1	0									
GO:0032383_regulation_of_intracellular_cholesterol_transport	1	0									
GO:0032423_regulation_of_mismatch_repair	1	0									
GO:0032425_positive_regulation_of_mismatch_repair	1	0									
GO:0032459_regulation_of_protein_oligomerization	1	0									
GO:0032460_negative_regulation_of_protein_oligomerization	1	0									
GO:0032462_regulation_of_protein_homooligomerization	1	0									
GO:0032463_negative_regulation_of_protein_homooligomerization	1	0									
GO:0032467_positive_regulation_of_cytokinesis	1	0									
GO:0032468_Golgi_calcium_ion_homeostasis	1	0									
GO:0032470_elevation_of_endoplasmic_reticulum_calcium_ion_concentration	1	0									
GO:0032471_reduction_of_endoplasmic_reticulum_calcium_ion_concentration	1	0									
GO:0032472_Golgi_calcium_ion_transport	1	0									
GO:0032486_Rap_protein_signal_transduction	1	0									
GO:0032495_response_to_muramyl_dipeptide	1	0									
GO:0032498_detection_of_muramyl_dipeptide	1	0									
GO:0032499_detection_of_peptidoglycan	1	0									
GO:0032528_microvillus_organization	1	0									
GO:0032581_ER-dependent_peroxisome_biogenesis	1	0									
GO:0032594_protein_transport_within_lipid_bilayer	1	0									
GO:0032595_B_cell_receptor_transport_within_lipid_bilayer	1	0									
GO:0032596_protein_transport_into_membrane_raft	1	0									
GO:0032597_B_cell_receptor_transport_into_membrane_raft	1	0									
GO:0032599_protein_transport_out_of_membrane_raft	1	0									
GO:0032600_chemokine_receptor_transport_out_of_membrane_raft	1	0									
GO:0032601_connective_tissue_growth_factor_production	1	0									
GO:0032603_fractalkine_production	1	0									
GO:0032605_hepatocyte_growth_factor_production	1	0									
GO:0032610_interleukin-1_alpha_production	1	0									
GO:0032621_interleukin-18_production	1	0									
GO:0032639_TRAIL_production	1	0									
GO:0032644_regulation_of_fractalkine_production	1	0									
GO:0032646_regulation_of_hepatocyte_growth_factor_production	1	0									
GO:0032650_regulation_of_interleukin-1_alpha_production	1	0									
GO:0032661_regulation_of_interleukin-18_production	1	0									
GO:0032679_regulation_of_TRAIL_production	1	0									
GO:0032681_regulation_of_lymphotoxin_A_production	1	0									
GO:0032693_negative_regulation_of_interleukin-10_production	1	0									
GO:0032703_negative_regulation_of_interleukin-2_production	1	0									
GO:0032713_negative_regulation_of_interleukin-4_production	1	0									
GO:0032730_positive_regulation_of_interleukin-1_alpha_production	1	0									
GO:0032732_positive_regulation_of_interleukin-1_production	1	0									
GO:0032736_positive_regulation_of_interleukin-13_production	1	0									
GO:0032753_positive_regulation_of_interleukin-4_production	1	0									
GO:0032754_positive_regulation_of_interleukin-5_production	1	0									
GO:0032762_mast_cell_cytokine_production	1	0									
GO:0032763_regulation_of_mast_cell_cytokine_production	1	0									
GO:0032765_positive_regulation_of_mast_cell_cytokine_production	1	0									
GO:0032784_regulation_of_RNA_elongation	1	0									
GO:0032786_positive_regulation_of_RNA_elongation	1	0									
GO:0032788_saturated_monocarboxylic_acid_metabolic_process	1	0									
GO:0032789_unsaturated_monocarboxylic_acid_metabolic_process	1	0									
GO:0032790_ribosome_disassembly	1	0									
GO:0032792_negative_regulation_of_CREB_transcription_factor_activity	1	0									
GO:0032793_positive_regulation_of_CREB_transcription_factor_activity	1	0									
GO:0032804_negative_regulation_of_low-density_lipoprotein_receptor_catabolic_process	1	0									
GO:0032805_positive_regulation_of_low-density_lipoprotein_receptor_catabolic_process	1	0									
GO:0032812_positive_regulation_of_epinephrine_secretion	1	0									
GO:0032835_glomerulus_development	1	0									
GO:0032847_regulation_of_cellular_pH_reduction	1	0									
GO:0032848_negative_regulation_of_cellular_pH_reduction	1	0									
GO:0032899_regulation_of_neurotrophin_production	1	0									
GO:0032900_negative_regulation_of_neurotrophin_production	1	0									
GO:0032903_regulation_of_nerve_growth_factor_production	1	0									
GO:0032904_negative_regulation_of_nerve_growth_factor_production	1	0									
GO:0032907_transforming_growth_factor-beta3_production	1	0									
GO:0032910_regulation_of_transforming_growth_factor-beta3_production	1	0									
GO:0032911_negative_regulation_of_transforming_growth_factor-beta1_production	1	0									
GO:0032913_negative_regulation_of_transforming_growth_factor-beta3_production	1	0									
GO:0032926_negative_regulation_of_activin_receptor_signaling_pathway	1	0									
GO:0032933_SREBP-mediated_signaling_pathway	1	0									
GO:0032938_negative_regulation_of_translation_in_response_to_oxidative_stress	1	0									
GO:0032958_inositol_phosphate_biosynthetic_process	1	0									
GO:0032976_release_of_matrix_enzymes_from_mitochondria	1	0									
GO:0032980_keratinocyte_activation	1	0									
GO:0032988_ribonucleoprotein_complex_disassembly	1	0									
GO:0033029_regulation_of_neutrophil_apoptosis	1	0									
GO:0033031_positive_regulation_of_neutrophil_apoptosis	1	0									
GO:0033079_immature_T_cell_proliferation	1	0									
GO:0033080_immature_T_cell_proliferation_in_the_thymus	1	0									
GO:0033083_regulation_of_immature_T_cell_proliferation	1	0									
GO:0033084_regulation_of_immature_T_cell_proliferation_in_the_thymus	1	0									
GO:0033085_negative_regulation_of_T_cell_differentiation_in_the_thymus	1	0									
GO:0033087_negative_regulation_of_immature_T_cell_proliferation	1	0									
GO:0033088_negative_regulation_of_immature_T_cell_proliferation_in_the_thymus	1	0									
GO:0033136_serine_phosphorylation_of_STAT3_protein	1	0									
GO:0033137_negative_regulation_of_peptidyl-serine_phosphorylation	1	0									
GO:0033139_regulation_of_peptidyl-serine_phosphorylation_of_STAT_protein	1	0									
GO:0033141_positive_regulation_of_peptidyl-serine_phosphorylation_of_STAT_protein	1	0									
GO:0033153_T_cell_receptor_V(D)J_recombination	1	0									
GO:0033169_histone_H3-K9_demethylation	1	0									
GO:0033173_calcineurin-NFAT_signaling_pathway	1	0									
GO:0033182_regulation_of_histone_ubiquitination	1	0									
GO:0033206_cytokinesis_after_meiosis	1	0									
GO:0033239_negative_regulation_of_cellular_amine_metabolic_process	1	0									
GO:0033240_positive_regulation_of_cellular_amine_metabolic_process	1	0									
GO:0033260_DNA_replication_during_S_phase	1	0									
GO:0033262_regulation_of_DNA_replication_during_S_phase	1	0									
GO:0033292_T-tubule_organization	1	0									
GO:0033341_regulation_of_collagen_binding	1	0									
GO:0033342_negative_regulation_of_collagen_binding	1	0									
GO:0033345_asparagine_catabolic_process_via_L-aspartate	1	0									
GO:0033366_protein_localization_in_secretory_granule	1	0									
GO:0033367_protein_localization_in_mast_cell_secretory_granule	1	0									
GO:0033368_protease_localization_in_mast_cell_secretory_granule	1	0									
GO:0033370_maintenance_of_protein_location_in_mast_cell_secretory_granule	1	0									
GO:0033371_T_cell_secretory_granule_organization	1	0									
GO:0033373_maintenance_of_protease_location_in_mast_cell_secretory_granule	1	0									
GO:0033374_protein_localization_in_T_cell_secretory_granule	1	0									
GO:0033375_protease_localization_in_T_cell_secretory_granule	1	0									
GO:0033377_maintenance_of_protein_location_in_T_cell_secretory_granule	1	0									
GO:0033379_maintenance_of_protease_location_in_T_cell_secretory_granule	1	0									
GO:0033380_granzyme_B_localization_in_T_cell_secretory_granule	1	0									
GO:0033382_maintenance_of_granzyme_B_location_in_T_cell_secretory_granule	1	0									
GO:0033484_nitric_oxide_homeostasis	1	0									
GO:0033504_floor_plate_development	1	0									
GO:0033566_gamma-tubulin_complex_localization	1	0									
GO:0033577_protein_amino_acid_glycosylation_in_endoplasmic_reticulum	1	0									
GO:0033595_response_to_genistein	1	0									
GO:0033600_negative_regulation_of_mammary_gland_epithelial_cell_proliferation	1	0									
GO:0033606_chemokine_receptor_transport_within_lipid_bilayer	1	0									
GO:0033617_mitochondrial_respiratory_chain_complex_IV_assembly	1	0									
GO:0033622_integrin_activation	1	0									
GO:0033623_regulation_of_integrin_activation	1	0									
GO:0033625_positive_regulation_of_integrin_activation	1	0									
GO:0033693_neurofilament_bundle_assembly	1	0									
GO:0033750_ribosome_localization	1	0									
GO:0033753_establishment_of_ribosome_localization	1	0									
GO:0033875_ribonucleoside_bisphosphate_metabolic_process	1	0									
GO:0033962_cytoplasmic_mRNA_processing_body_assembly	1	0									
GO:0034032_purine_nucleoside_bisphosphate_metabolic_process	1	0									
GO:0034035_purine_ribonucleoside_bisphosphate_metabolic_process	1	0									
GO:0034063_stress_granule_assembly	1	0									
GO:0034080_CenH3-containing_nucleosome_assembly_at_centromere	1	0									
GO:0034109_homotypic_cell-cell_adhesion	1	0									
GO:0034115_negative_regulation_of_heterotypic_cell-cell_adhesion	1	0									
GO:0034116_positive_regulation_of_heterotypic_cell-cell_adhesion	1	0									
GO:0034122_negative_regulation_of_toll-like_receptor_signaling_pathway	1	0									
GO:0034123_positive_regulation_of_toll-like_receptor_signaling_pathway	1	0									
GO:0034142_toll-like_receptor_4_signaling_pathway	1	0									
GO:0034143_regulation_of_toll-like_receptor_4_signaling_pathway	1	0									
GO:0034145_positive_regulation_of_toll-like_receptor_4_signaling_pathway	1	0									
GO:0034196_acylglycerol_transport	1	0									
GO:0034197_triglyceride_transport	1	0									
GO:0034205_beta-amyloid_formation	1	0									
GO:0034213_quinolinate_catabolic_process	1	0									
GO:0034231_islet_amyloid_polypeptide_processing	1	0									
GO:0034238_macrophage_fusion	1	0									
GO:0034239_regulation_of_macrophage_fusion	1	0									
GO:0034241_positive_regulation_of_macrophage_fusion	1	0									
GO:0034248_regulation_of_amide_metabolic_process	1	0									
GO:0034263_autophagy_in_response_to_ER_overload	1	0									
GO:0034287_detection_of_monosaccharide_stimulus	1	0									
GO:0034313_diol_catabolic_process	1	0									
GO:0034332_adherens_junction_organization	1	0									
GO:0034333_adherens_junction_assembly	1	0									
GO:0034340_response_to_type_I_interferon	1	0									
GO:0034356_NAD_biosynthesis_via_nicotinamide_riboside_salvage_pathway	1	0									
GO:0034373_intermediate-density_lipoprotein_particle_remodeling	1	0									
GO:0034378_chylomicron_assembly	1	0									
GO:0034436_glycoprotein_transport	1	0									
GO:0034439_lipoprotein_lipid_oxidation	1	0									
GO:0034454_microtubule_anchoring_at_centrosome	1	0									
GO:0034465_response_to_carbon_monoxide	1	0									
GO:0034509_centromeric_core_chromatin_formation	1	0									
GO:0034516_response_to_vitamin_B6	1	0									
GO:0034551_mitochondrial_respiratory_chain_complex_III_assembly	1	0									
GO:0034552_respiratory_chain_complex_II_assembly	1	0									
GO:0034553_mitochondrial_respiratory_chain_complex_II_assembly	1	0									
GO:0034589_hydroxyproline_transport	1	0									
GO:0034694_response_to_prostaglandin_stimulus	1	0									
GO:0034695_response_to_prostaglandin_E_stimulus	1	0									
GO:0034698_response_to_gonadotropin_stimulus	1	0									
GO:0034699_response_to_luteinizing_hormone_stimulus	1	0									
GO:0034724_DNA_replication-independent_nucleosome_organization	1	0									
GO:0034729_histone_H3-K79_methylation	1	0									
GO:0034755_iron_ion_transmembrane_transport	1	0									
GO:0034764_positive_regulation_of_transmembrane_transport	1	0									
GO:0034765_regulation_of_ion_transmembrane_transport	1	0									
GO:0034767_positive_regulation_of_ion_transmembrane_transport	1	0									
GO:0034959_endothelin_maturation	1	0									
GO:0034982_mitochondrial_protein_processing	1	0									
GO:0034983_peptidyl-lysine_deacetylation	1	0									
GO:0035021_negative_regulation_of_Rac_protein_signal_transduction	1	0									
GO:0035041_sperm_chromatin_decondensation	1	0									
GO:0035042_fertilization__exchange_of_chromosomal_proteins	1	0									
GO:0035054_embryonic_heart_tube_anterior_posterior_pattern_formation	1	0									
GO:0035066_positive_regulation_of_histone_acetylation	1	0									
GO:0035082_axoneme_assembly	1	0									
GO:0035087_RNA_interference__siRNA_loading_onto_RISC	1	0									
GO:0035090_maintenance_of_apical_basal_cell_polarity	1	0									
GO:0035093_spermatogenesis__exchange_of_chromosomal_proteins	1	0									
GO:0035104_positive_regulation_of_transcription_via_sterol_regulatory_element_binding	1	0									
GO:0035110_leg_morphogenesis	1	0									
GO:0035112_genitalia_morphogenesis	1	0									
GO:0035116_embryonic_hindlimb_morphogenesis	1	0									
GO:0035137_hindlimb_morphogenesis	1	0									
GO:0035238_vitamin_A_biosynthetic_process	1	0									
GO:0035265_organ_growth	1	0									
GO:0035280_gene_silencing_by_miRNA__miRNA_loading_onto_RISC	1	0									
GO:0040009_regulation_of_growth_rate	1	0									
GO:0040013_negative_regulation_of_locomotion	1	0									
GO:0040015_negative_regulation_of_multicellular_organism_growth	1	0									
GO:0040020_regulation_of_meiosis	1	0									
GO:0040023_establishment_of_nucleus_localization	1	0									
GO:0040030_regulation_of_molecular_function__epigenetic	1	0									
GO:0040037_negative_regulation_of_fibroblast_growth_factor_receptor_signaling_pathway	1	0									
GO:0040038_polar_body_extrusion_after_meiotic_divisions	1	0									
GO:0042074_cell_migration_involved_in_gastrulation	1	0									
GO:0042091_interleukin-10_biosynthetic_process	1	0									
GO:0042118_endothelial_cell_activation	1	0									
GO:0042159_lipoprotein_catabolic_process	1	0									
GO:0042214_terpene_metabolic_process	1	0									
GO:0042225_interleukin-5_biosynthetic_process	1	0									
GO:0042241_interleukin-18_biosynthetic_process	1	0									
GO:0042257_ribosomal_subunit_assembly	1	0									
GO:0042262_DNA_protection	1	0									
GO:0042276_error-prone_postreplication_DNA_repair	1	0									
GO:0042313_protein_kinase_C_deactivation	1	0									
GO:0042369_vitamin_D_catabolic_process	1	0									
GO:0042412_taurine_biosynthetic_process	1	0									
GO:0042418_epinephrine_biosynthetic_process	1	0									
GO:0042421_norepinephrine_biosynthetic_process	1	0									
GO:0042424_catecholamine_catabolic_process	1	0									
GO:0042428_serotonin_metabolic_process	1	0									
GO:0042435_indole_derivative_biosynthetic_process	1	0									
GO:0042474_middle_ear_morphogenesis	1	0									
GO:0042504_tyrosine_phosphorylation_of_Stat4_protein	1	0									
GO:0042519_regulation_of_tyrosine_phosphorylation_of_Stat4_protein	1	0									
GO:0042520_positive_regulation_of_tyrosine_phosphorylation_of_Stat4_protein	1	0									
GO:0042524_negative_regulation_of_tyrosine_phosphorylation_of_Stat5_protein	1	0									
GO:0042537_benzene_and_derivative_metabolic_process	1	0									
GO:0042560_pteridine_and_derivative_catabolic_process	1	0									
GO:0042596_fear_response	1	0									
GO:0042637_catagen	1	0									
GO:0042640_anagen	1	0									
GO:0042670_retinal_cone_cell_differentiation	1	0									
GO:0042700_luteinizing_hormone_signaling_pathway	1	0									
GO:0042703_menstruation	1	0									
GO:0042726_riboflavin_and_derivative_metabolic_process	1	0									
GO:0042727_riboflavin_and_derivative_biosynthetic_process	1	0									
GO:0042746_circadian_sleep_wake_cycle__wakefulness	1	0									
GO:0042748_circadian_sleep_wake_cycle__non-REM_sleep	1	0									
GO:0042755_eating_behavior	1	0									
GO:0042756_drinking_behavior	1	0									
GO:0042766_nucleosome_mobilization	1	0									
GO:0042780_tRNA_3'-end_processing	1	0									
GO:0042789_mRNA_transcription_from_RNA_polymerase_II_promoter	1	0									
GO:0042795_snRNA_transcription_from_RNA_polymerase_II_promoter	1	0									
GO:0042796_snRNA_transcription_from_RNA_polymerase_III_promoter	1	0									
GO:0042822_pyridoxal_phosphate_metabolic_process	1	0									
GO:0042823_pyridoxal_phosphate_biosynthetic_process	1	0									
GO:0042866_pyruvate_biosynthetic_process	1	0									
GO:0042904_9-cis-retinoic_acid_biosynthetic_process	1	0									
GO:0042905_9-cis-retinoic_acid_metabolic_process	1	0									
GO:0042985_negative_regulation_of_amyloid_precursor_protein_biosynthetic_process	1	0									
GO:0042986_positive_regulation_of_amyloid_precursor_protein_biosynthetic_process	1	0									
GO:0042989_sequestering_of_actin_monomers	1	0									
GO:0042996_regulation_of_Golgi_to_plasma_membrane_protein_transport	1	0									
GO:0042997_negative_regulation_of_Golgi_to_plasma_membrane_protein_transport	1	0									
GO:0042999_regulation_of_Golgi_to_plasma_membrane_CFTR_protein_transport	1	0									
GO:0043002_negative_regulation_of_Golgi_to_plasma_membrane_CFTR_protein_transport	1	0									
GO:0043004_cytoplasmic_sequestering_of_CFTR_protein	1	0									
GO:0043012_regulation_of_fusion_of_sperm_to_egg_plasma_membrane	1	0									
GO:0043016_regulation_of_lymphotoxin_A_biosynthetic_process	1	0									
GO:0043017_positive_regulation_of_lymphotoxin_A_biosynthetic_process	1	0									
GO:0043049_otic_placode_formation	1	0									
GO:0043064_flagellum_organization	1	0									
GO:0043116_negative_regulation_of_vascular_permeability	1	0									
GO:0043126_regulation_of_1-phosphatidylinositol_4-kinase_activity	1	0									
GO:0043128_positive_regulation_of_1-phosphatidylinositol_4-kinase_activity	1	0									
GO:0043129_surfactant_homeostasis	1	0									
GO:0043146_spindle_stabilization	1	0									
GO:0043148_mitotic_spindle_stabilization	1	0									
GO:0043152_induction_of_bacterial_agglutination	1	0									
GO:0043173_nucleotide_salvage	1	0									
GO:0043174_nucleoside_salvage	1	0									
GO:0043181_vacuolar_sequestering	1	0									
GO:0043200_response_to_amino_acid_stimulus	1	0									
GO:0043217_myelin_maintenance	1	0									
GO:0043247_telomere_maintenance_in_response_to_DNA_damage	1	0									
GO:0043249_erythrocyte_maturation	1	0									
GO:0043268_positive_regulation_of_potassium_ion_transport	1	0									
GO:0043299_leukocyte_degranulation	1	0									
GO:0043307_eosinophil_activation	1	0									
GO:0043308_eosinophil_degranulation	1	0									
GO:0043312_neutrophil_degranulation	1	0									
GO:0043330_response_to_exogenous_dsRNA	1	0									
GO:0043353_enucleate_erythrocyte_differentiation	1	0									
GO:0043371_negative_regulation_of_CD4-positive__alpha_beta_T_cell_differentiation	1	0									
GO:0043383_negative_T_cell_selection	1	0									
GO:0043403_skeletal_muscle_regeneration	1	0									
GO:0043418_homocysteine_catabolic_process	1	0									
GO:0043420_anthranilate_metabolic_process	1	0									
GO:0043437_butanoic_acid_metabolic_process	1	0									
GO:0043455_regulation_of_secondary_metabolic_process	1	0									
GO:0043456_regulation_of_pentose-phosphate_shunt	1	0									
GO:0043457_regulation_of_cellular_respiration	1	0									
GO:0043517_positive_regulation_of_DNA_damage_response__signal_transduction_by_p53_class_mediator	1	0									
GO:0043518_negative_regulation_of_DNA_damage_response__signal_transduction_by_p53_class_mediator	1	0									
GO:0043551_regulation_of_phosphoinositide_3-kinase_activity	1	0									
GO:0043552_positive_regulation_of_phosphoinositide_3-kinase_activity	1	0									
GO:0043556_regulation_of_translation_in_response_to_oxidative_stress	1	0									
GO:0043584_nose_development	1	0									
GO:0043586_tongue_development	1	0									
GO:0043587_tongue_morphogenesis	1	0									
GO:0043647_inositol_phosphate_metabolic_process	1	0									
GO:0043652_engulfment_of_apoptotic_cell	1	0									
GO:0043654_recognition_of_apoptotic_cell	1	0									
GO:0043696_dedifferentiation	1	0									
GO:0043697_cell_dedifferentiation	1	0									
GO:0043901_negative_regulation_of_multi-organism_process	1	0									
GO:0043921_modulation_by_host_of_viral_transcription	1	0									
GO:0043923_positive_regulation_by_host_of_viral_transcription	1	0									
GO:0044007_dissemination_or_transmission_of_symbiont_from_host	1	0									
GO:0044089_positive_regulation_of_cellular_component_biogenesis	1	0									
GO:0044258_intestinal_lipid_catabolic_process	1	0									
GO:0044273_sulfur_compound_catabolic_process	1	0									
GO:0045013_negative_regulation_of_transcription_by_carbon_catabolites	1	0									
GO:0045014_negative_regulation_of_transcription_by_glucose	1	0									
GO:0045020_error-prone_DNA_repair	1	0									
GO:0045023_G0_to_G1_transition	1	0									
GO:0045047_protein_targeting_to_ER	1	0									
GO:0045065_cytotoxic_T_cell_differentiation	1	0									
GO:0045074_regulation_of_interleukin-10_biosynthetic_process	1	0									
GO:0045082_positive_regulation_of_interleukin-10_biosynthetic_process	1	0									
GO:0045132_meiotic_chromosome_segregation	1	0									
GO:0045163_clustering_of_voltage-gated_potassium_channels	1	0									
GO:0045175_basal_protein_localization	1	0									
GO:0045188_regulation_of_circadian_sleep_wake_cycle__non-REM_sleep	1	0									
GO:0045189_connective_tissue_growth_factor_biosynthetic_process	1	0									
GO:0045196_establishment_or_maintenance_of_neuroblast_polarity	1	0									
GO:0045199_maintenance_of_epithelial_cell_apical_basal_polarity	1	0									
GO:0045200_establishment_of_neuroblast_polarity	1	0									
GO:0045204_MAPK_export_from_nucleus	1	0									
GO:0045208_MAPK_phosphatase_export_from_nucleus	1	0									
GO:0045209_MAPK_phosphatase_export_from_nucleus__leptomycin_B_sensitive	1	0									
GO:0045292_nuclear_mRNA_cis_splicing__via_spliceosome	1	0									
GO:0045324_late_endosome_to_vacuole_transport	1	0									
GO:0045329_carnitine_biosynthetic_process	1	0									
GO:0045345_positive_regulation_of_MHC_class_I_biosynthetic_process	1	0									
GO:0045355_negative_regulation_of_interferon-alpha_biosynthetic_process	1	0									
GO:0045360_regulation_of_interleukin-1_biosynthetic_process	1	0									
GO:0045362_positive_regulation_of_interleukin-1_biosynthetic_process	1	0									
GO:0045366_regulation_of_interleukin-13_biosynthetic_process	1	0									
GO:0045368_positive_regulation_of_interleukin-13_biosynthetic_process	1	0									
GO:0045381_regulation_of_interleukin-18_biosynthetic_process	1	0									
GO:0045405_regulation_of_interleukin-5_biosynthetic_process	1	0									
GO:0045407_positive_regulation_of_interleukin-5_biosynthetic_process	1	0									
GO:0045425_positive_regulation_of_granulocyte_macrophage_colony-stimulating_factor_biosynthetic_process	1	0									
GO:0045475_locomotor_rhythm	1	0									
GO:0045553_TRAIL_biosynthetic_process	1	0									
GO:0045554_regulation_of_TRAIL_biosynthetic_process	1	0									
GO:0045556_positive_regulation_of_TRAIL_biosynthetic_process	1	0									
GO:0045575_basophil_activation	1	0									
GO:0045579_positive_regulation_of_B_cell_differentiation	1	0									
GO:0045583_regulation_of_cytotoxic_T_cell_differentiation	1	0									
GO:0045585_positive_regulation_of_cytotoxic_T_cell_differentiation	1	0									
GO:0045589_regulation_of_regulatory_T_cell_differentiation	1	0									
GO:0045590_negative_regulation_of_regulatory_T_cell_differentiation	1	0									
GO:0045602_negative_regulation_of_endothelial_cell_differentiation	1	0									
GO:0045603_positive_regulation_of_endothelial_cell_differentiation	1	0									
GO:0045605_negative_regulation_of_epidermal_cell_differentiation	1	0									
GO:0045617_negative_regulation_of_keratinocyte_differentiation	1	0									
GO:0045623_negative_regulation_of_T-helper_cell_differentiation	1	0									
GO:0045629_negative_regulation_of_T-helper_2_cell_differentiation	1	0									
GO:0045654_positive_regulation_of_megakaryocyte_differentiation	1	0									
GO:0045672_positive_regulation_of_osteoclast_differentiation	1	0									
GO:0045683_negative_regulation_of_epidermis_development	1	0									
GO:0045716_positive_regulation_of_low-density_lipoprotein_receptor_biosynthetic_process	1	0									
GO:0045719_negative_regulation_of_glycogen_biosynthetic_process	1	0									
GO:0045738_negative_regulation_of_DNA_repair	1	0									
GO:0045747_positive_regulation_of_Notch_signaling_pathway	1	0									
GO:0045750_positive_regulation_of_S_phase_of_mitotic_cell_cycle	1	0									
GO:0045751_negative_regulation_of_Toll_signaling_pathway	1	0									
GO:0045759_negative_regulation_of_action_potential	1	0									
GO:0045773_positive_regulation_of_axon_extension	1	0									
GO:0045794_negative_regulation_of_cell_volume	1	0									
GO:0045799_positive_regulation_of_chromatin_assembly_or_disassembly	1	0									
GO:0045818_negative_regulation_of_glycogen_catabolic_process	1	0									
GO:0045836_positive_regulation_of_meiosis	1	0									
GO:0045837_negative_regulation_of_membrane_potential	1	0									
GO:0045844_positive_regulation_of_striated_muscle_development	1	0									
GO:0045852_pH_elevation	1	0									
GO:0045870_positive_regulation_of_retroviral_genome_replication	1	0									
GO:0045875_negative_regulation_of_sister_chromatid_cohesion	1	0									
GO:0045879_negative_regulation_of_smoothened_signaling_pathway	1	0									
GO:0045896_regulation_of_transcription__mitotic	1	0									
GO:0045907_positive_regulation_of_vasoconstriction	1	0									
GO:0045910_negative_regulation_of_DNA_recombination	1	0									
GO:0045915_positive_regulation_of_catecholamine_metabolic_process	1	0									
GO:0045921_positive_regulation_of_exocytosis	1	0									
GO:0045945_positive_regulation_of_transcription_from_RNA_polymerase_III_promoter	1	0									
GO:0045956_positive_regulation_of_calcium_ion-dependent_exocytosis	1	0									
GO:0045964_positive_regulation_of_dopamine_metabolic_process	1	0									
GO:0045989_positive_regulation_of_striated_muscle_contraction	1	0									
GO:0045993_negative_regulation_of_translational_initiation_by_iron	1	0									
GO:0046005_positive_regulation_of_circadian_sleep_wake_cycle__REM_sleep	1	0									
GO:0046007_negative_regulation_of_activated_T_cell_proliferation	1	0									
GO:0046010_positive_regulation_of_circadian_sleep_wake_cycle__non-REM_sleep	1	0									
GO:0046031_ADP_metabolic_process	1	0									
GO:0046036_CTP_metabolic_process	1	0									
GO:0046040_IMP_metabolic_process	1	0									
GO:0046048_UDP_metabolic_process	1	0									
GO:0046049_UMP_metabolic_process	1	0									
GO:0046056_dADP_metabolic_process	1	0									
GO:0046085_adenosine_metabolic_process	1	0									
GO:0046087_cytidine_metabolic_process	1	0									
GO:0046101_hypoxanthine_biosynthetic_process	1	0									
GO:0046103_inosine_biosynthetic_process	1	0									
GO:0046104_thymidine_metabolic_process	1	0									
GO:0046108_uridine_metabolic_process	1	0									
GO:0046125_pyrimidine_deoxyribonucleoside_metabolic_process	1	0									
GO:0046127_pyrimidine_deoxyribonucleoside_catabolic_process	1	0									
GO:0046133_pyrimidine_ribonucleoside_catabolic_process	1	0									
GO:0046173_polyol_biosynthetic_process	1	0									
GO:0046184_aldehyde_biosynthetic_process	1	0									
GO:0046203_spermidine_catabolic_process	1	0									
GO:0046219_indolalkylamine_biosynthetic_process	1	0									
GO:0046292_formaldehyde_metabolic_process	1	0									
GO:0046293_formaldehyde_biosynthetic_process	1	0									
GO:0046317_regulation_of_glucosylceramide_biosynthetic_process	1	0									
GO:0046318_negative_regulation_of_glucosylceramide_biosynthetic_process	1	0									
GO:0046322_negative_regulation_of_fatty_acid_oxidation	1	0									
GO:0046335_ethanolamine_biosynthetic_process	1	0									
GO:0046337_phosphatidylethanolamine_metabolic_process	1	0									
GO:0046340_diacylglycerol_catabolic_process	1	0									
GO:0046351_disaccharide_biosynthetic_process	1	0									
GO:0046352_disaccharide_catabolic_process	1	0									
GO:0046370_fructose_biosynthetic_process	1	0									
GO:0046380_N-acetylneuraminate_biosynthetic_process	1	0									
GO:0046390_ribose_phosphate_biosynthetic_process	1	0									
GO:0046399_glucuronate_biosynthetic_process	1	0									
GO:0046434_organophosphate_catabolic_process	1	0									
GO:0046448_tropane_alkaloid_metabolic_process	1	0									
GO:0046449_creatinine_metabolic_process	1	0									
GO:0046471_phosphatidylglycerol_metabolic_process	1	0									
GO:0046477_glycosylceramide_catabolic_process	1	0									
GO:0046485_ether_lipid_metabolic_process	1	0									
GO:0046487_glyoxylate_metabolic_process	1	0									
GO:0046491_L-methylmalonyl-CoA_metabolic_process	1	0									
GO:0046501_protoporphyrinogen_IX_metabolic_process	1	0									
GO:0046511_sphinganine_biosynthetic_process	1	0									
GO:0046514_ceramide_catabolic_process	1	0									
GO:0046549_retinal_cone_cell_development	1	0									
GO:0046586_regulation_of_calcium-dependent_cell-cell_adhesion	1	0									
GO:0046588_negative_regulation_of_calcium-dependent_cell-cell_adhesion	1	0									
GO:0046597_negative_regulation_of_virion_penetration_into_host_cell	1	0									
GO:0046600_negative_regulation_of_centriole_replication	1	0									
GO:0046606_negative_regulation_of_centrosome_cycle	1	0									
GO:0046620_regulation_of_organ_growth	1	0									
GO:0046636_negative_regulation_of_alpha-beta_T_cell_activation	1	0									
GO:0046639_negative_regulation_of_alpha-beta_T_cell_differentiation	1	0									
GO:0046640_regulation_of_alpha-beta_T_cell_proliferation	1	0									
GO:0046641_positive_regulation_of_alpha-beta_T_cell_proliferation	1	0									
GO:0046655_folic_acid_metabolic_process	1	0									
GO:0046666_retinal_cell_programmed_cell_death	1	0									
GO:0046668_regulation_of_retinal_cell_programmed_cell_death	1	0									
GO:0046670_positive_regulation_of_retinal_cell_programmed_cell_death	1	0									
GO:0046674_induction_of_retinal_programmed_cell_death	1	0									
GO:0046685_response_to_arsenic	1	0									
GO:0046686_response_to_cadmium_ion	1	0									
GO:0046689_response_to_mercury_ion	1	0									
GO:0046692_sperm_competition	1	0									
GO:0046713_boron_transport	1	0									
GO:0046719_regulation_of_viral_protein_levels_in_host_cell	1	0									
GO:0046814_virion_attachment__binding_of_host_cell_surface_coreceptor	1	0									
GO:0046826_negative_regulation_of_protein_export_from_nucleus	1	0									
GO:0046827_positive_regulation_of_protein_export_from_nucleus	1	0									
GO:0046833_positive_regulation_of_RNA_export_from_nucleus	1	0									
GO:0046835_carbohydrate_phosphorylation	1	0									
GO:0046838_phosphorylated_carbohydrate_dephosphorylation	1	0									
GO:0046853_inositol_and_derivative_phosphorylation	1	0									
GO:0046855_inositol_phosphate_dephosphorylation	1	0									
GO:0046856_phosphoinositide_dephosphorylation	1	0									
GO:0046898_response_to_cycloheximide	1	0									
GO:0046916_cellular_transition_metal_ion_homeostasis	1	0									
GO:0046931_pore_complex_biogenesis	1	0									
GO:0046939_nucleotide_phosphorylation	1	0									
GO:0046946_hydroxylysine_metabolic_process	1	0									
GO:0046947_hydroxylysine_biosynthetic_process	1	0									
GO:0046963_3'-phosphoadenosine_5'-phosphosulfate_transport	1	0									
GO:0046984_regulation_of_hemoglobin_biosynthetic_process	1	0									
GO:0046986_negative_regulation_of_hemoglobin_biosynthetic_process	1	0									
GO:0048003_antigen_processing_and_presentation_of_lipid_antigen_via_MHC_class_Ib	1	0									
GO:0048006_antigen_processing_and_presentation__endogenous_lipid_antigen_via_MHC_class_Ib	1	0									
GO:0048013_ephrin_receptor_signaling_pathway	1	0									
GO:0048070_regulation_of_pigmentation_during_development	1	0									
GO:0048073_regulation_of_eye_pigmentation	1	0									
GO:0048075_positive_regulation_of_eye_pigmentation	1	0									
GO:0048087_positive_regulation_of_pigmentation_during_development	1	0									
GO:0048160_primary_follicle_stage__oogenesis	1	0									
GO:0048170_positive_regulation_of_long-term_neuronal_synaptic_plasticity	1	0									
GO:0048172_regulation_of_short-term_neuronal_synaptic_plasticity	1	0									
GO:0048175_hepatocyte_growth_factor_biosynthetic_process	1	0									
GO:0048176_regulation_of_hepatocyte_growth_factor_biosynthetic_process	1	0									
GO:0048178_negative_regulation_of_hepatocyte_growth_factor_biosynthetic_process	1	0									
GO:0048203_vesicle_targeting__trans-Golgi_to_endosome	1	0									
GO:0048210_Golgi_vesicle_fusion_to_target_membrane	1	0									
GO:0048241_epinephrine_transport	1	0									
GO:0048242_epinephrine_secretion	1	0									
GO:0048245_eosinophil_chemotaxis	1	0									
GO:0048265_response_to_pain	1	0									
GO:0048289_isotype_switching_to_IgE_isotypes	1	0									
GO:0048293_regulation_of_isotype_switching_to_IgE_isotypes	1	0									
GO:0048295_positive_regulation_of_isotype_switching_to_IgE_isotypes	1	0									
GO:0048302_regulation_of_isotype_switching_to_IgG_isotypes	1	0									
GO:0048304_positive_regulation_of_isotype_switching_to_IgG_isotypes	1	0									
GO:0048311_mitochondrion_distribution	1	0									
GO:0048339_paraxial_mesoderm_development	1	0									
GO:0048340_paraxial_mesoderm_morphogenesis	1	0									
GO:0048388_endosomal_lumen_acidification	1	0									
GO:0048478_replication_fork_protection	1	0									
GO:0048483_autonomic_nervous_system_development	1	0									
GO:0048485_sympathetic_nervous_system_development	1	0									
GO:0048499_synaptic_vesicle_membrane_organization	1	0									
GO:0048535_lymph_node_development	1	0									
GO:0048539_bone_marrow_development	1	0									
GO:0048549_positive_regulation_of_pinocytosis	1	0									
GO:0048553_negative_regulation_of_metalloenzyme_activity	1	0									
GO:0048566_embryonic_gut_development	1	0									
GO:0048596_embryonic_camera-type_eye_morphogenesis	1	0									
GO:0048617_embryonic_foregut_morphogenesis	1	0									
GO:0048619_embryonic_hindgut_morphogenesis	1	0									
GO:0048636_positive_regulation_of_muscle_development	1	0									
GO:0048639_positive_regulation_of_developmental_growth	1	0									
GO:0048640_negative_regulation_of_developmental_growth	1	0									
GO:0048665_neuron_fate_specification	1	0									
GO:0048679_regulation_of_axon_regeneration	1	0									
GO:0048681_negative_regulation_of_axon_regeneration	1	0									
GO:0048703_embryonic_viscerocranium_morphogenesis	1	0									
GO:0048745_smooth_muscle_tissue_development	1	0									
GO:0048755_branching_morphogenesis_of_a_nerve	1	0									
GO:0048793_pronephros_development	1	0									
GO:0048807_female_genitalia_morphogenesis	1	0									
GO:0048818_positive_regulation_of_hair_follicle_maturation	1	0									
GO:0048819_regulation_of_hair_follicle_maturation	1	0									
GO:0048821_erythrocyte_development	1	0									
GO:0048845_venous_blood_vessel_morphogenesis	1	0									
GO:0048853_forebrain_morphogenesis	1	0									
GO:0048865_stem_cell_fate_commitment	1	0									
GO:0048867_stem_cell_fate_determination	1	0									
GO:0048874_homeostasis_of_number_of_cells_in_a_free-living_population	1	0									
GO:0048875_chemical_homeostasis_within_a_tissue	1	0									
GO:0050427_3'-phosphoadenosine_5'-phosphosulfate_metabolic_process	1	0									
GO:0050652_dermatan_sulfate_proteoglycan_biosynthetic_process__polysaccharide_chain_biosynthetic_process	1	0									
GO:0050666_regulation_of_homocysteine_metabolic_process	1	0									
GO:0050674_urothelial_cell_proliferation	1	0									
GO:0050675_regulation_of_urothelial_cell_proliferation	1	0									
GO:0050677_positive_regulation_of_urothelial_cell_proliferation	1	0									
GO:0050685_positive_regulation_of_mRNA_processing	1	0									
GO:0050687_negative_regulation_of_defense_response_to_virus	1	0									
GO:0050689_negative_regulation_of_defense_response_to_virus_by_host	1	0									
GO:0050713_negative_regulation_of_interleukin-1_beta_secretion	1	0									
GO:0050722_regulation_of_interleukin-1_beta_biosynthetic_process	1	0									
GO:0050725_positive_regulation_of_interleukin-1_beta_biosynthetic_process	1	0									
GO:0050751_fractalkine_biosynthetic_process	1	0									
GO:0050752_regulation_of_fractalkine_biosynthetic_process	1	0									
GO:0050754_positive_regulation_of_fractalkine_biosynthetic_process	1	0									
GO:0050756_fractalkine_metabolic_process	1	0									
GO:0050757_thymidylate_synthase_biosynthetic_process	1	0									
GO:0050758_regulation_of_thymidylate_synthase_biosynthetic_process	1	0									
GO:0050760_negative_regulation_of_thymidylate_synthase_biosynthetic_process	1	0									
GO:0050765_negative_regulation_of_phagocytosis	1	0									
GO:0050774_negative_regulation_of_dendrite_morphogenesis	1	0									
GO:0050783_cocaine_metabolic_process	1	0									
GO:0050822_peptide_stabilization	1	0									
GO:0050823_peptide_antigen_stabilization	1	0									
GO:0050832_defense_response_to_fungus	1	0									
GO:0050855_regulation_of_B_cell_receptor_signaling_pathway	1	0									
GO:0050858_negative_regulation_of_antigen_receptor-mediated_signaling_pathway	1	0									
GO:0050860_negative_regulation_of_T_cell_receptor_signaling_pathway	1	0									
GO:0050861_positive_regulation_of_B_cell_receptor_signaling_pathway	1	0									
GO:0050883_musculoskeletal_movement__spinal_reflex_action	1	0									
GO:0050884_neuromuscular_process_controlling_posture	1	0									
GO:0050893_sensory_processing	1	0									
GO:0050902_leukocyte_adhesive_activation	1	0									
GO:0050910_detection_of_mechanical_stimulus_involved_in_sensory_perception_of_sound	1	0									
GO:0050922_negative_regulation_of_chemotaxis	1	0									
GO:0050923_regulation_of_negative_chemotaxis	1	0									
GO:0050924_positive_regulation_of_negative_chemotaxis	1	0									
GO:0050929_induction_of_negative_chemotaxis	1	0									
GO:0050951_sensory_perception_of_temperature_stimulus	1	0									
GO:0050955_thermoception	1	0									
GO:0050974_detection_of_mechanical_stimulus_involved_in_sensory_perception	1	0									
GO:0050983_spermidine_catabolic_process_to_deoxyhypusine__using_deoxyhypusine_synthase	1	0									
GO:0051013_microtubule_severing	1	0									
GO:0051029_rRNA_transport	1	0									
GO:0051030_snRNA_transport	1	0									
GO:0051031_tRNA_transport	1	0									
GO:0051036_regulation_of_endosome_size	1	0									
GO:0051040_regulation_of_calcium-independent_cell-cell_adhesion	1	0									
GO:0051041_positive_regulation_of_calcium-independent_cell-cell_adhesion	1	0									
GO:0051066_dihydrobiopterin_metabolic_process	1	0									
GO:0051085_chaperone_mediated_protein_folding_requiring_cofactor	1	0									
GO:0051089_constitutive_protein_ectodomain_proteolysis	1	0									
GO:0051102_DNA_ligation_during_DNA_recombination	1	0									
GO:0051105_regulation_of_DNA_ligation	1	0									
GO:0051106_positive_regulation_of_DNA_ligation	1	0									
GO:0051125_regulation_of_actin_nucleation	1	0									
GO:0051126_negative_regulation_of_actin_nucleation	1	0									
GO:0051136_regulation_of_NK_T_cell_differentiation	1	0									
GO:0051138_positive_regulation_of_NK_T_cell_differentiation	1	0									
GO:0051155_positive_regulation_of_striated_muscle_cell_differentiation	1	0									
GO:0051156_glucose_6-phosphate_metabolic_process	1	0									
GO:0051160_L-xylitol_catabolic_process	1	0									
GO:0051164_L-xylitol_metabolic_process	1	0									
GO:0051193_regulation_of_cofactor_metabolic_process	1	0									
GO:0051196_regulation_of_coenzyme_metabolic_process	1	0									
GO:0051204_protein_insertion_into_mitochondrial_membrane	1	0									
GO:0051290_protein_heterotetramerization	1	0									
GO:0051292_nuclear_pore_complex_assembly	1	0									
GO:0051294_establishment_of_spindle_orientation	1	0									
GO:0051295_establishment_of_meiotic_spindle_localization	1	0									
GO:0051315_attachment_of_spindle_microtubules_to_kinetochore_during_mitosis	1	0									
GO:0051326_telophase	1	0									
GO:0051342_regulation_of_cyclic-nucleotide_phosphodiesterase_activity	1	0									
GO:0051344_negative_regulation_of_cyclic-nucleotide_phosphodiesterase_activity	1	0									
GO:0051445_regulation_of_meiotic_cell_cycle	1	0									
GO:0051450_myoblast_proliferation	1	0									
GO:0051454_intracellular_pH_elevation	1	0									
GO:0051458_adrenocorticotropin_secretion	1	0									
GO:0051459_regulation_of_adrenocorticotropin_secretion	1	0									
GO:0051461_positive_regulation_of_adrenocorticotropin_secretion	1	0									
GO:0051531_NFAT_protein_import_into_nucleus	1	0									
GO:0051532_regulation_of_NFAT_protein_import_into_nucleus	1	0									
GO:0051533_positive_regulation_of_NFAT_protein_import_into_nucleus	1	0									
GO:0051542_elastin_biosynthetic_process	1	0									
GO:0051560_mitochondrial_calcium_ion_homeostasis	1	0									
GO:0051561_elevation_of_mitochondrial_calcium_ion_concentration	1	0									
GO:0051582_positive_regulation_of_neurotransmitter_uptake	1	0									
GO:0051586_positive_regulation_of_dopamine_uptake	1	0									
GO:0051590_positive_regulation_of_neurotransmitter_transport	1	0									
GO:0051594_detection_of_glucose	1	0									
GO:0051642_centrosome_localization	1	0									
GO:0051645_Golgi_localization	1	0									
GO:0051647_nucleus_localization	1	0									
GO:0051664_nuclear_pore_localization	1	0									
GO:0051708_intracellular_protein_transport_in_other_organism_during_symbiotic_interaction	1	0									
GO:0051764_actin_crosslink_formation	1	0									
GO:0051767_nitric-oxide_synthase_biosynthetic_process	1	0									
GO:0051768_nitric-oxide_synthase_2_biosynthetic_process	1	0									
GO:0051769_regulation_of_nitric-oxide_synthase_biosynthetic_process	1	0									
GO:0051771_negative_regulation_of_nitric-oxide_synthase_biosynthetic_process	1	0									
GO:0051772_regulation_of_nitric-oxide_synthase_2_biosynthetic_process	1	0									
GO:0051773_positive_regulation_of_nitric-oxide_synthase_2_biosynthetic_process	1	0									
GO:0051781_positive_regulation_of_cell_division	1	0									
GO:0051782_negative_regulation_of_cell_division	1	0									
GO:0051788_response_to_misfolded_protein	1	0									
GO:0051790_short-chain_fatty_acid_biosynthetic_process	1	0									
GO:0051791_medium-chain_fatty_acid_metabolic_process	1	0									
GO:0051792_medium-chain_fatty_acid_biosynthetic_process	1	0									
GO:0051794_regulation_of_catagen	1	0									
GO:0051795_positive_regulation_of_catagen	1	0									
GO:0051821_dissemination_or_transmission_of_organism_from_other_organism_during_symbiotic_interaction	1	0									
GO:0051894_positive_regulation_of_focal_adhesion_formation	1	0									
GO:0051930_regulation_of_sensory_perception_of_pain	1	0									
GO:0051931_regulation_of_sensory_perception	1	0									
GO:0051944_positive_regulation_of_catecholamine_uptake_during_transmission_of_nerve_impulse	1	0									
GO:0051962_positive_regulation_of_nervous_system_development	1	0									
GO:0051965_positive_regulation_of_synaptogenesis	1	0									
GO:0051977_lysophospholipid_transport	1	0									
GO:0051988_regulation_of_attachment_of_spindle_microtubules_to_kinetochore	1	0									
GO:0052097_interspecies_quorum_sensing	1	0									
GO:0052106_quorum_sensing_during_interaction_with_host	1	0									
GO:0052312_modulation_of_transcription_in_other_organism_during_symbiotic_interaction	1	0									
GO:0052472_modulation_by_host_of_symbiont_transcription	1	0									
GO:0055009_atrial_cardiac_muscle_morphogenesis	1	0									
GO:0055012_ventricular_cardiac_muscle_cell_differentiation	1	0									
GO:0055071_manganese_ion_homeostasis	1	0									
GO:0055073_cadmium_ion_homeostasis	1	0									
GO:0055076_transition_metal_ion_homeostasis	1	0									
GO:0055089_fatty_acid_homeostasis	1	0									
GO:0055095_lipoprotein_mediated_signaling	1	0									
GO:0055096_low_density_lipoprotein_mediated_signaling	1	0									
GO:0055099_response_to_high_density_lipoprotein_stimulus	1	0									
GO:0055118_negative_regulation_of_cardiac_muscle_contraction	1	0									
GO:0055119_relaxation_of_cardiac_muscle	1	0									
GO:0060003_copper_ion_export	1	0									
GO:0060022_hard_palate_development	1	0									
GO:0060039_pericardium_development	1	0									
GO:0060055_angiogenesis_involved_in_wound_healing	1	0									
GO:0060059_embryonic_retina_morphogenesis_in_camera-type_eye	1	0									
GO:0060065_uterus_development	1	0									
GO:0060068_vagina_development	1	0									
GO:0060082_eye_blink_reflex	1	0									
GO:0060083_smooth_muscle_contraction_involved_in_micturition	1	0									
GO:0060088_auditory_receptor_cell_stereocilium_organization	1	0									
GO:0060120_inner_ear_receptor_cell_fate_commitment	1	0									
GO:0060135_maternal_process_involved_in_female_pregnancy	1	0									
GO:0060142_regulation_of_syncytium_formation_by_plasma_membrane_fusion	1	0									
GO:0060143_positive_regulation_of_syncytium_formation_by_plasma_membrane_fusion	1	0									
GO:0060157_urinary_bladder_development	1	0									
GO:0060160_negative_regulation_of_dopamine_receptor_signaling_pathway	1	0									
GO:0060161_positive_regulation_of_dopamine_receptor_signaling_pathway	1	0									
GO:0060167_regulation_of_adenosine_receptor_signaling_pathway	1	0									
GO:0060169_negative_regulation_of_adenosine_receptor_signaling_pathway	1	0									
GO:0060216_definitive_hemopoiesis	1	0									
GO:0060219_camera-type_eye_photoreceptor_cell_differentiation	1	0									
GO:0060231_mesenchymal_to_epithelial_transition	1	0									
GO:0060254_regulation_of_N-terminal_protein_palmitoylation	1	0									
GO:0060259_regulation_of_feeding_behavior	1	0									
GO:0060262_negative_regulation_of_N-terminal_protein_palmitoylation	1	0									
GO:0060265_positive_regulation_of_respiratory_burst_during_acute_inflammatory_response	1	0									
GO:0060266_negative_regulation_of_respiratory_burst_during_acute_inflammatory_response	1	0									
GO:0060268_negative_regulation_of_respiratory_burst	1	0									
GO:0060286_flagellar_cell_motility	1	0									
GO:0060298_positive_regulation_of_sarcomere_organization	1	0									
GO:0060299_negative_regulation_of_sarcomere_organization	1	0									
GO:0060300_regulation_of_cytokine_activity	1	0									
GO:0060302_negative_regulation_of_cytokine_activity	1	0									
GO:0060305_regulation_of_cell_diameter	1	0									
GO:0060306_regulation_of_membrane_repolarization	1	0									
GO:0060307_regulation_of_ventricular_cardiomyocyte_membrane_repolarization	1	0									
GO:0060309_elastin_catabolic_process	1	0									
GO:0060310_regulation_of_elastin_catabolic_process	1	0									
GO:0060311_negative_regulation_of_elastin_catabolic_process	1	0									
GO:0060312_regulation_of_blood_vessel_remodeling	1	0									
GO:0060313_negative_regulation_of_blood_vessel_remodeling	1	0									
GO:0060315_negative_regulation_of_ryanodine-sensitive_calcium-release_channel_activity	1	0									
GO:0060316_positive_regulation_of_ryanodine-sensitive_calcium-release_channel_activity	1	0									
GO:0060318_definitive_erythrocyte_differentiation	1	0									
GO:0060322_head_development	1	0									
GO:0060324_face_development	1	0									
GO:0060336_negative_regulation_of_interferon-gamma-mediated_signaling_pathway	1	0									
GO:0060349_bone_morphogenesis	1	0									
GO:0060350_endochondral_bone_morphogenesis	1	0									
GO:0060356_leucine_import	1	0									
GO:0060368_regulation_of_Fc_receptor_mediated_stimulatory_signaling_pathway	1	0									
GO:0060369_positive_regulation_of_Fc_receptor_mediated_stimulatory_signaling_pathway	1	0									
GO:0060380_regulation_of_single-stranded_telomeric_DNA_binding	1	0									
GO:0060381_positive_regulation_of_single-stranded_telomeric_DNA_binding	1	0									
GO:0060382_regulation_of_DNA_strand_elongation	1	0									
GO:0060383_positive_regulation_of_DNA_strand_elongation	1	0									
GO:0060397_JAK-STAT_cascade_involved_in_growth_hormone_signaling_pathway	1	0									
GO:0060398_regulation_of_growth_hormone_receptor_signaling_pathway	1	0									
GO:0060425_lung_morphogenesis	1	0									
GO:0060433_bronchus_development	1	0									
GO:0060438_trachea_development	1	0									
GO:0060441_branching_involved_in_lung_morphogenesis	1	0									
GO:0060445_branching_involved_in_salivary_gland_morphogenesis	1	0									
GO:0060502_epithelial_cell_proliferation_involved_in_lung_morphogenesis	1	0									
GO:0060503_bud_dilation_involved_in_lung_branching	1	0									
GO:0060560_developmental_growth_involved_in_morphogenesis	1	0									
GO:0060579_ventral_spinal_cord_interneuron_fate_commitment	1	0									
GO:0060586_multicellular_organismal_iron_ion_homeostasis	1	0									
GO:0060587_regulation_of_lipoprotein_lipid_oxidation	1	0									
GO:0060588_negative_regulation_of_lipoprotein_lipid_oxidation	1	0									
GO:0060638_mesenchymal-epithelial_cell_signaling	1	0									
GO:0060665_regulation_of_branching_involved_in_salivary_gland_morphogenesis_by_mesenchymal-epithelial_signaling	1	0									
GO:0060675_ureteric_bud_morphogenesis	1	0									
GO:0060688_regulation_of_morphogenesis_of_a_branching_structure	1	0									
GO:0060693_regulation_of_branching_involved_in_salivary_gland_morphogenesis	1	0									
GO:0060694_regulation_of_cholesterol_transporter_activity	1	0									
GO:0060695_negative_regulation_of_cholesterol_transporter_activity	1	0									
GO:0060697_positive_regulation_of_phospholipid_catabolic_process	1	0									
GO:0060729_intestinal_epithelial_structure_maintenance	1	0									
GO:0060730_regulation_of_intestinal_epithelial_structure_maintenance	1	0									
GO:0060731_positive_regulation_of_intestinal_epithelial_structure_maintenance	1	0									
GO:0060760_positive_regulation_of_response_to_cytokine_stimulus	1	0									
GO:0060761_negative_regulation_of_response_to_cytokine_stimulus	1	0									
GO:0060788_ectodermal_placode_formation	1	0									
GO:0060841_venous_blood_vessel_development	1	0									
GO:0060856_establishment_of_blood-brain_barrier	1	0									
GO:0060896_neural_plate_pattern_specification	1	0									
GO:0065001_specification_of_axis_polarity	1	0									
GO:0070075_tear_secretion	1	0									
GO:0070076_histone_lysine_demethylation	1	0									
GO:0070077_histone_arginine_demethylation	1	0									
GO:0070078_histone_H3-R2_demethylation	1	0									
GO:0070079_histone_H4-R3_demethylation	1	0									
GO:0070086_ubiquitin-dependent_endocytosis	1	0									
GO:0070091_glucagon_secretion	1	0									
GO:0070103_regulation_of_interleukin-6-mediated_signaling_pathway	1	0									
GO:0070104_negative_regulation_of_interleukin-6-mediated_signaling_pathway	1	0									
GO:0070106_interleukin-27-mediated_signaling_pathway	1	0									
GO:0070162_adiponectin_secretion	1	0									
GO:0070163_regulation_of_adiponectin_secretion	1	0									
GO:0070165_positive_regulation_of_adiponectin_secretion	1	0									
GO:0070172_positive_regulation_of_tooth_mineralization	1	0									
GO:0070173_regulation_of_enamel_mineralization	1	0									
GO:0070189_kynurenine_metabolic_process	1	0									
GO:0070212_protein_amino_acid_poly-ADP-ribosylation	1	0									
GO:0070213_protein_amino_acid_auto-ADP-ribosylation	1	0									
GO:0070232_regulation_of_T_cell_apoptosis	1	0									
GO:0070234_positive_regulation_of_T_cell_apoptosis	1	0									
GO:0070242_thymocyte_apoptosis	1	0									
GO:0070243_regulation_of_thymocyte_apoptosis	1	0									
GO:0070245_positive_regulation_of_thymocyte_apoptosis	1	0									
GO:0070267_oncosis	1	0									
GO:0070286_axonemal_dynein_complex_assembly	1	0									
GO:0070314_G1_to_G0_transition	1	0									
GO:0070327_thyroid_hormone_transport	1	0									
GO:0070407_oxidation-dependent_protein_catabolic_process	1	0									
GO:0070408_carbamoyl_phosphate_metabolic_process	1	0									
GO:0070409_carbamoyl_phosphate_biosynthetic_process	1	0									
GO:0070509_calcium_ion_import	1	0									
GO:0070527_platelet_aggregation	1	0									
GO:0070528_protein_kinase_C_signaling_cascade	1	0									
GO:0070534_protein_K63-linked_ubiquitination	1	0									
GO:0070535_histone_H2A_K63-linked_ubiquitination	1	0									
GO:0070537_histone_H2A_K63-linked_deubiquitination	1	0									
GO:0070560_protein_secretion_by_platelet	1	0									
GO:0070562_regulation_of_vitamin_D_receptor_signaling_pathway	1	0									
GO:0070564_positive_regulation_of_vitamin_D_receptor_signaling_pathway	1	0									
GO:0070570_regulation_of_neuron_projection_regeneration	1	0									
GO:0070571_negative_regulation_of_neuron_projection_regeneration	1	0									
GO:0070601_centromeric_sister_chromatid_cohesion	1	0									
GO:0070602_regulation_of_centromeric_sister_chromatid_cohesion	1	0									
GO:0070625_zymogen_granule_exocytosis	1	0									
GO:0070684_seminal_clot_liquefaction	1	0									
GO:0070715_sodium-dependent_organic_cation_transport	1	0									
GO:0070813_hydrogen_sulfide_metabolic_process	1	0									
GO:0070814_hydrogen_sulfide_biosynthetic_process	1	0									
GO:0070846_Hsp90_deacetylation	1	0									
GO:0090030_regulation_of_steroid_hormone_biosynthetic_process	1	0									
GO:0090031_positive_regulation_of_steroid_hormone_biosynthetic_process	1	0									
GO:0003008_system_process	710	0	0.000000	0.000000	478	389.957945	453.79	517.622055	0.949351
GO:0006996_organelle_organization	764	0	0.000000	0.000000	478	389.957945	453.79	517.622055	0.949351
GO:0008150_biological_process	8160	16	1.000000	0.000000	478	389.957945	453.79	517.622055	0.949351
GO:0009056_catabolic_process	633	0	0.000000	0.000000	478	389.957945	453.79	517.622055	0.949351
GO:0051649_establishment_of_localization_in_cell	573	0	0.000000	0.000000	478	389.957945	453.79	517.622055	0.949351
GO:0000087_M_phase_of_mitotic_cell_cycle	118	0	0.000000	0.000000	481	392.503484	456.08	519.656516	0.948191
GO:0010608_posttranscriptional_regulation_of_gene_expression	118	0	0.000000	0.000000	481	392.503484	456.08	519.656516	0.948191
GO:0048285_organelle_fission	118	0	0.000000	0.000000	481	392.503484	456.08	519.656516	0.948191
GO:0001505_regulation_of_neurotransmitter_levels	34	0	0.000000	0.000000	509	420.328894	482.97	545.611106	0.948861
GO:0002449_lymphocyte_mediated_immunity	34	0	0.000000	0.000000	509	420.328894	482.97	545.611106	0.948861
GO:0006399_tRNA_metabolic_process	34	0	0.000000	0.000000	509	420.328894	482.97	545.611106	0.948861
GO:0006818_hydrogen_transport	34	0	0.000000	0.000000	509	420.328894	482.97	545.611106	0.948861
GO:0006997_nucleus_organization	34	0	0.000000	0.000000	509	420.328894	482.97	545.611106	0.948861
GO:0007188_G-protein_signaling__coupled_to_cAMP_nucleotide_second_messenger	34	0	0.000000	0.000000	509	420.328894	482.97	545.611106	0.948861
GO:0007338_single_fertilization	34	0	0.000000	0.000000	509	420.328894	482.97	545.611106	0.948861
GO:0008277_regulation_of_G-protein_coupled_receptor_protein_signaling_pathway	34	0	0.000000	0.000000	509	420.328894	482.97	545.611106	0.948861
GO:0008624_induction_of_apoptosis_by_extracellular_signals	34	0	0.000000	0.000000	509	420.328894	482.97	545.611106	0.948861
GO:0008645_hexose_transport	34	0	0.000000	0.000000	509	420.328894	482.97	545.611106	0.948861
GO:0015718_monocarboxylic_acid_transport	34	0	0.000000	0.000000	509	420.328894	482.97	545.611106	0.948861
GO:0015749_monosaccharide_transport	34	0	0.000000	0.000000	509	420.328894	482.97	545.611106	0.948861
GO:0015758_glucose_transport	34	0	0.000000	0.000000	509	420.328894	482.97	545.611106	0.948861
GO:0019395_fatty_acid_oxidation	34	0	0.000000	0.000000	509	420.328894	482.97	545.611106	0.948861
GO:0019748_secondary_metabolic_process	34	0	0.000000	0.000000	509	420.328894	482.97	545.611106	0.948861
GO:0030100_regulation_of_endocytosis	34	0	0.000000	0.000000	509	420.328894	482.97	545.611106	0.948861
GO:0030521_androgen_receptor_signaling_pathway	34	0	0.000000	0.000000	509	420.328894	482.97	545.611106	0.948861
GO:0031400_negative_regulation_of_protein_modification_process	34	0	0.000000	0.000000	509	420.328894	482.97	545.611106	0.948861
GO:0031647_regulation_of_protein_stability	34	0	0.000000	0.000000	509	420.328894	482.97	545.611106	0.948861
GO:0043269_regulation_of_ion_transport	34	0	0.000000	0.000000	509	420.328894	482.97	545.611106	0.948861
GO:0045137_development_of_primary_sexual_characteristics	34	0	0.000000	0.000000	509	420.328894	482.97	545.611106	0.948861
GO:0048545_response_to_steroid_hormone_stimulus	34	0	0.000000	0.000000	509	420.328894	482.97	545.611106	0.948861
GO:0048608_reproductive_structure_development	34	0	0.000000	0.000000	509	420.328894	482.97	545.611106	0.948861
GO:0050767_regulation_of_neurogenesis	34	0	0.000000	0.000000	509	420.328894	482.97	545.611106	0.948861
GO:0050808_synapse_organization	34	0	0.000000	0.000000	509	420.328894	482.97	545.611106	0.948861
GO:0051605_protein_maturation_by_peptide_bond_cleavage	34	0	0.000000	0.000000	509	420.328894	482.97	545.611106	0.948861
GO:0051651_maintenance_of_location_in_cell	34	0	0.000000	0.000000	509	420.328894	482.97	545.611106	0.948861
GO:0060326_cell_chemotaxis	34	0	0.000000	0.000000	509	420.328894	482.97	545.611106	0.948861
GO:0006974_response_to_DNA_damage_stimulus	234	0	0.000000	0.000000	510	421.066969	483.64	546.213031	0.948314
GO:0006790_sulfur_metabolic_process	62	0	0.000000	0.000000	520	432.059637	494.22	556.380363	0.950423
GO:0007420_brain_development	62	0	0.000000	0.000000	520	432.059637	494.22	556.380363	0.950423
GO:0007586_digestion	62	0	0.000000	0.000000	520	432.059637	494.22	556.380363	0.950423
GO:0009190_cyclic_nucleotide_biosynthetic_process	62	0	0.000000	0.000000	520	432.059637	494.22	556.380363	0.950423
GO:0019216_regulation_of_lipid_metabolic_process	62	0	0.000000	0.000000	520	432.059637	494.22	556.380363	0.950423
GO:0031145_anaphase-promoting_complex-dependent_proteasomal_ubiquitin-dependent_protein_catabolic_process	62	0	0.000000	0.000000	520	432.059637	494.22	556.380363	0.950423
GO:0031667_response_to_nutrient_levels	62	0	0.000000	0.000000	520	432.059637	494.22	556.380363	0.950423
GO:0044242_cellular_lipid_catabolic_process	62	0	0.000000	0.000000	520	432.059637	494.22	556.380363	0.950423
GO:0051436_negative_regulation_of_ubiquitin-protein_ligase_activity_during_mitotic_cell_cycle	62	0	0.000000	0.000000	520	432.059637	494.22	556.380363	0.950423
GO:0060191_regulation_of_lipase_activity	62	0	0.000000	0.000000	520	432.059637	494.22	556.380363	0.950423
GO:0008361_regulation_of_cell_size	149	0	0.000000	0.000000	521	432.876481	494.97	557.063519	0.950038
GO:0001525_angiogenesis	69	0	0.000000	0.000000	527	438.195673	500.03	561.864327	0.948824
GO:0007005_mitochondrion_organization	69	0	0.000000	0.000000	527	438.195673	500.03	561.864327	0.948824
GO:0016042_lipid_catabolic_process	69	0	0.000000	0.000000	527	438.195673	500.03	561.864327	0.948824
GO:0045333_cellular_respiration	69	0	0.000000	0.000000	527	438.195673	500.03	561.864327	0.948824
GO:0051241_negative_regulation_of_multicellular_organismal_process	69	0	0.000000	0.000000	527	438.195673	500.03	561.864327	0.948824
GO:0051351_positive_regulation_of_ligase_activity	69	0	0.000000	0.000000	527	438.195673	500.03	561.864327	0.948824
GO:0006260_DNA_replication	153	0	0.000000	0.000000	529	439.833866	501.59	563.346134	0.948185
GO:0019932_second-messenger-mediated_signaling	153	0	0.000000	0.000000	529	439.833866	501.59	563.346134	0.948185
GO:0031328_positive_regulation_of_cellular_biosynthetic_process	352	0	0.000000	0.000000	530	441.107987	502.56	564.012013	0.948226
GO:0010604_positive_regulation_of_macromolecule_metabolic_process	446	0	0.000000	0.000000	531	441.712828	503.01	564.307172	0.947288
GO:0044057_regulation_of_system_process	106	0	0.000000	0.000000	532	443.566680	504.7	565.833320	0.948684
GO:0050817_coagulation	74	0	0.000000	0.000000	533	445.470299	506.39	567.309701	0.950075
GO:0006066_alcohol_metabolic_process	206	0	0.000000	0.000000	534	448.254199	508.76	569.265801	0.952734
GO:0009888_tissue_development	287	0	0.000000	0.000000	535	448.962352	509.37	569.777648	0.952093
GO:0048468_cell_development	251	0	0.000000	0.000000	536	449.722630	510.03	570.337370	0.951549
GO:0000096_sulfur_amino_acid_metabolic_process	10	0	0.000000	0.000000	640	555.519806	614.8	674.080194	0.960625
GO:0001890_placenta_development	10	0	0.000000	0.000000	640	555.519806	614.8	674.080194	0.960625
GO:0001959_regulation_of_cytokine-mediated_signaling_pathway	10	0	0.000000	0.000000	640	555.519806	614.8	674.080194	0.960625
GO:0002286_T_cell_activation_during_immune_response	10	0	0.000000	0.000000	640	555.519806	614.8	674.080194	0.960625
GO:0002709_regulation_of_T_cell_mediated_immunity	10	0	0.000000	0.000000	640	555.519806	614.8	674.080194	0.960625
GO:0002718_regulation_of_cytokine_production_during_immune_response	10	0	0.000000	0.000000	640	555.519806	614.8	674.080194	0.960625
GO:0002793_positive_regulation_of_peptide_secretion	10	0	0.000000	0.000000	640	555.519806	614.8	674.080194	0.960625
GO:0005979_regulation_of_glycogen_biosynthetic_process	10	0	0.000000	0.000000	640	555.519806	614.8	674.080194	0.960625
GO:0006379_mRNA_cleavage	10	0	0.000000	0.000000	640	555.519806	614.8	674.080194	0.960625
GO:0006584_catecholamine_metabolic_process	10	0	0.000000	0.000000	640	555.519806	614.8	674.080194	0.960625
GO:0006637_acyl-CoA_metabolic_process	10	0	0.000000	0.000000	640	555.519806	614.8	674.080194	0.960625
GO:0006833_water_transport	10	0	0.000000	0.000000	640	555.519806	614.8	674.080194	0.960625
GO:0007032_endosome_organization	10	0	0.000000	0.000000	640	555.519806	614.8	674.080194	0.960625
GO:0007062_sister_chromatid_cohesion	10	0	0.000000	0.000000	640	555.519806	614.8	674.080194	0.960625
GO:0007096_regulation_of_exit_from_mitosis	10	0	0.000000	0.000000	640	555.519806	614.8	674.080194	0.960625
GO:0007176_regulation_of_epidermal_growth_factor_receptor_activity	10	0	0.000000	0.000000	640	555.519806	614.8	674.080194	0.960625
GO:0007205_activation_of_protein_kinase_C_activity_by_G-protein_coupled_receptor_protein_signaling_pathway	10	0	0.000000	0.000000	640	555.519806	614.8	674.080194	0.960625
GO:0007270_nerve-nerve_synaptic_transmission	10	0	0.000000	0.000000	640	555.519806	614.8	674.080194	0.960625
GO:0007566_embryo_implantation	10	0	0.000000	0.000000	640	555.519806	614.8	674.080194	0.960625
GO:0007612_learning	10	0	0.000000	0.000000	640	555.519806	614.8	674.080194	0.960625
GO:0008625_induction_of_apoptosis_via_death_domain_receptors	10	0	0.000000	0.000000	640	555.519806	614.8	674.080194	0.960625
GO:0009066_aspartate_family_amino_acid_metabolic_process	10	0	0.000000	0.000000	640	555.519806	614.8	674.080194	0.960625
GO:0009081_branched_chain_family_amino_acid_metabolic_process	10	0	0.000000	0.000000	640	555.519806	614.8	674.080194	0.960625
GO:0009112_nucleobase_metabolic_process	10	0	0.000000	0.000000	640	555.519806	614.8	674.080194	0.960625
GO:0009154_purine_ribonucleotide_catabolic_process	10	0	0.000000	0.000000	640	555.519806	614.8	674.080194	0.960625
GO:0009201_ribonucleoside_triphosphate_biosynthetic_process	10	0	0.000000	0.000000	640	555.519806	614.8	674.080194	0.960625
GO:0009225_nucleotide-sugar_metabolic_process	10	0	0.000000	0.000000	640	555.519806	614.8	674.080194	0.960625
GO:0009712_catechol_metabolic_process	10	0	0.000000	0.000000	640	555.519806	614.8	674.080194	0.960625
GO:0010595_positive_regulation_of_endothelial_cell_migration	10	0	0.000000	0.000000	640	555.519806	614.8	674.080194	0.960625
GO:0010885_regulation_of_cholesterol_storage	10	0	0.000000	0.000000	640	555.519806	614.8	674.080194	0.960625
GO:0010962_regulation_of_glucan_biosynthetic_process	10	0	0.000000	0.000000	640	555.519806	614.8	674.080194	0.960625
GO:0015012_heparan_sulfate_proteoglycan_biosynthetic_process	10	0	0.000000	0.000000	640	555.519806	614.8	674.080194	0.960625
GO:0015669_gas_transport	10	0	0.000000	0.000000	640	555.519806	614.8	674.080194	0.960625
GO:0015697_quaternary_ammonium_group_transport	10	0	0.000000	0.000000	640	555.519806	614.8	674.080194	0.960625
GO:0016073_snRNA_metabolic_process	10	0	0.000000	0.000000	640	555.519806	614.8	674.080194	0.960625
GO:0016180_snRNA_processing	10	0	0.000000	0.000000	640	555.519806	614.8	674.080194	0.960625
GO:0016558_protein_import_into_peroxisome_matrix	10	0	0.000000	0.000000	640	555.519806	614.8	674.080194	0.960625
GO:0019048_virus-host_interaction	10	0	0.000000	0.000000	640	555.519806	614.8	674.080194	0.960625
GO:0019751_polyol_metabolic_process	10	0	0.000000	0.000000	640	555.519806	614.8	674.080194	0.960625
GO:0030323_respiratory_tube_development	10	0	0.000000	0.000000	640	555.519806	614.8	674.080194	0.960625
GO:0030511_positive_regulation_of_transforming_growth_factor_beta_receptor_signaling_pathway	10	0	0.000000	0.000000	640	555.519806	614.8	674.080194	0.960625
GO:0030520_estrogen_receptor_signaling_pathway	10	0	0.000000	0.000000	640	555.519806	614.8	674.080194	0.960625
GO:0030730_sequestering_of_triglyceride	10	0	0.000000	0.000000	640	555.519806	614.8	674.080194	0.960625
GO:0030968_endoplasmic_reticulum_unfolded_protein_response	10	0	0.000000	0.000000	640	555.519806	614.8	674.080194	0.960625
GO:0032273_positive_regulation_of_protein_polymerization	10	0	0.000000	0.000000	640	555.519806	614.8	674.080194	0.960625
GO:0032320_positive_regulation_of_Ras_GTPase_activity	10	0	0.000000	0.000000	640	555.519806	614.8	674.080194	0.960625
GO:0032602_chemokine_production	10	0	0.000000	0.000000	640	555.519806	614.8	674.080194	0.960625
GO:0032885_regulation_of_polysaccharide_biosynthetic_process	10	0	0.000000	0.000000	640	555.519806	614.8	674.080194	0.960625
GO:0032964_collagen_biosynthetic_process	10	0	0.000000	0.000000	640	555.519806	614.8	674.080194	0.960625
GO:0033108_mitochondrial_respiratory_chain_complex_assembly	10	0	0.000000	0.000000	640	555.519806	614.8	674.080194	0.960625
GO:0034311_diol_metabolic_process	10	0	0.000000	0.000000	640	555.519806	614.8	674.080194	0.960625
GO:0034370_triglyceride-rich_lipoprotein_particle_remodeling	10	0	0.000000	0.000000	640	555.519806	614.8	674.080194	0.960625
GO:0034372_very-low-density_lipoprotein_particle_remodeling	10	0	0.000000	0.000000	640	555.519806	614.8	674.080194	0.960625
GO:0034612_response_to_tumor_necrosis_factor	10	0	0.000000	0.000000	640	555.519806	614.8	674.080194	0.960625
GO:0034620_cellular_response_to_unfolded_protein	10	0	0.000000	0.000000	640	555.519806	614.8	674.080194	0.960625
GO:0035264_multicellular_organism_growth	10	0	0.000000	0.000000	640	555.519806	614.8	674.080194	0.960625
GO:0040014_regulation_of_multicellular_organism_growth	10	0	0.000000	0.000000	640	555.519806	614.8	674.080194	0.960625
GO:0042044_fluid_transport	10	0	0.000000	0.000000	640	555.519806	614.8	674.080194	0.960625
GO:0042133_neurotransmitter_metabolic_process	10	0	0.000000	0.000000	640	555.519806	614.8	674.080194	0.960625
GO:0042147_retrograde_transport__endosome_to_Golgi	10	0	0.000000	0.000000	640	555.519806	614.8	674.080194	0.960625
GO:0042228_interleukin-8_biosynthetic_process	10	0	0.000000	0.000000	640	555.519806	614.8	674.080194	0.960625
GO:0042274_ribosomal_small_subunit_biogenesis	10	0	0.000000	0.000000	640	555.519806	614.8	674.080194	0.960625
GO:0042307_positive_regulation_of_protein_import_into_nucleus	10	0	0.000000	0.000000	640	555.519806	614.8	674.080194	0.960625
GO:0042312_regulation_of_vasodilation	10	0	0.000000	0.000000	640	555.519806	614.8	674.080194	0.960625
GO:0042517_positive_regulation_of_tyrosine_phosphorylation_of_Stat3_protein	10	0	0.000000	0.000000	640	555.519806	614.8	674.080194	0.960625
GO:0042542_response_to_hydrogen_peroxide	10	0	0.000000	0.000000	640	555.519806	614.8	674.080194	0.960625
GO:0042993_positive_regulation_of_transcription_factor_import_into_nucleus	10	0	0.000000	0.000000	640	555.519806	614.8	674.080194	0.960625
GO:0043010_camera-type_eye_development	10	0	0.000000	0.000000	640	555.519806	614.8	674.080194	0.960625
GO:0043331_response_to_dsRNA	10	0	0.000000	0.000000	640	555.519806	614.8	674.080194	0.960625
GO:0043500_muscle_adaptation	10	0	0.000000	0.000000	640	555.519806	614.8	674.080194	0.960625
GO:0043588_skin_development	10	0	0.000000	0.000000	640	555.519806	614.8	674.080194	0.960625
GO:0043631_RNA_polyadenylation	10	0	0.000000	0.000000	640	555.519806	614.8	674.080194	0.960625
GO:0043691_reverse_cholesterol_transport	10	0	0.000000	0.000000	640	555.519806	614.8	674.080194	0.960625
GO:0044269_glycerol_ether_catabolic_process	10	0	0.000000	0.000000	640	555.519806	614.8	674.080194	0.960625
GO:0045078_positive_regulation_of_interferon-gamma_biosynthetic_process	10	0	0.000000	0.000000	640	555.519806	614.8	674.080194	0.960625
GO:0045103_intermediate_filament-based_process	10	0	0.000000	0.000000	640	555.519806	614.8	674.080194	0.960625
GO:0045104_intermediate_filament_cytoskeleton_organization	10	0	0.000000	0.000000	640	555.519806	614.8	674.080194	0.960625
GO:0045947_negative_regulation_of_translational_initiation	10	0	0.000000	0.000000	640	555.519806	614.8	674.080194	0.960625
GO:0046460_neutral_lipid_biosynthetic_process	10	0	0.000000	0.000000	640	555.519806	614.8	674.080194	0.960625
GO:0046461_neutral_lipid_catabolic_process	10	0	0.000000	0.000000	640	555.519806	614.8	674.080194	0.960625
GO:0046463_acylglycerol_biosynthetic_process	10	0	0.000000	0.000000	640	555.519806	614.8	674.080194	0.960625
GO:0046464_acylglycerol_catabolic_process	10	0	0.000000	0.000000	640	555.519806	614.8	674.080194	0.960625
GO:0046632_alpha-beta_T_cell_differentiation	10	0	0.000000	0.000000	640	555.519806	614.8	674.080194	0.960625
GO:0046847_filopodium_assembly	10	0	0.000000	0.000000	640	555.519806	614.8	674.080194	0.960625
GO:0046888_negative_regulation_of_hormone_secretion	10	0	0.000000	0.000000	640	555.519806	614.8	674.080194	0.960625
GO:0048167_regulation_of_synaptic_plasticity	10	0	0.000000	0.000000	640	555.519806	614.8	674.080194	0.960625
GO:0048194_Golgi_vesicle_budding	10	0	0.000000	0.000000	640	555.519806	614.8	674.080194	0.960625
GO:0048200_Golgi_transport_vesicle_coating	10	0	0.000000	0.000000	640	555.519806	614.8	674.080194	0.960625
GO:0048205_COPI_coating_of_Golgi_vesicle	10	0	0.000000	0.000000	640	555.519806	614.8	674.080194	0.960625
GO:0048384_retinoic_acid_receptor_signaling_pathway	10	0	0.000000	0.000000	640	555.519806	614.8	674.080194	0.960625
GO:0050654_chondroitin_sulfate_proteoglycan_metabolic_process	10	0	0.000000	0.000000	640	555.519806	614.8	674.080194	0.960625
GO:0050706_regulation_of_interleukin-1_beta_secretion	10	0	0.000000	0.000000	640	555.519806	614.8	674.080194	0.960625
GO:0050716_positive_regulation_of_interleukin-1_secretion	10	0	0.000000	0.000000	640	555.519806	614.8	674.080194	0.960625
GO:0050810_regulation_of_steroid_biosynthetic_process	10	0	0.000000	0.000000	640	555.519806	614.8	674.080194	0.960625
GO:0050868_negative_regulation_of_T_cell_activation	10	0	0.000000	0.000000	640	555.519806	614.8	674.080194	0.960625
GO:0050879_multicellular_organismal_movement	10	0	0.000000	0.000000	640	555.519806	614.8	674.080194	0.960625
GO:0050881_musculoskeletal_movement	10	0	0.000000	0.000000	640	555.519806	614.8	674.080194	0.960625
GO:0051492_regulation_of_stress_fiber_formation	10	0	0.000000	0.000000	640	555.519806	614.8	674.080194	0.960625
GO:0051646_mitochondrion_localization	10	0	0.000000	0.000000	640	555.519806	614.8	674.080194	0.960625
GO:0060021_palate_development	10	0	0.000000	0.000000	640	555.519806	614.8	674.080194	0.960625
GO:0060491_regulation_of_cell_projection_assembly	10	0	0.000000	0.000000	640	555.519806	614.8	674.080194	0.960625
GO:0060541_respiratory_system_development	10	0	0.000000	0.000000	640	555.519806	614.8	674.080194	0.960625
GO:0070206_protein_trimerization	10	0	0.000000	0.000000	640	555.519806	614.8	674.080194	0.960625
GO:0070873_regulation_of_glycogen_metabolic_process	10	0	0.000000	0.000000	640	555.519806	614.8	674.080194	0.960625
GO:0030163_protein_catabolic_process	330	0	0.000000	0.000000	641	556.133105	615.32	674.506895	0.959938
GO:0006417_regulation_of_translation	71	0	0.000000	0.000000	647	561.647209	620.44	679.232791	0.958949
GO:0007050_cell_cycle_arrest	71	0	0.000000	0.000000	647	561.647209	620.44	679.232791	0.958949
GO:0009615_response_to_virus	71	0	0.000000	0.000000	647	561.647209	620.44	679.232791	0.958949
GO:0032101_regulation_of_response_to_external_stimulus	71	0	0.000000	0.000000	647	561.647209	620.44	679.232791	0.958949
GO:0051223_regulation_of_protein_transport	71	0	0.000000	0.000000	647	561.647209	620.44	679.232791	0.958949
GO:0051606_detection_of_stimulus	71	0	0.000000	0.000000	647	561.647209	620.44	679.232791	0.958949
GO:0010557_positive_regulation_of_macromolecule_biosynthetic_process	334	0	0.000000	0.000000	648	562.309304	620.99	679.670696	0.958318
GO:0034984_cellular_response_to_DNA_damage_stimulus	215	0	0.000000	0.000000	649	563.036086	621.68	680.323914	0.957904
GO:0006163_purine_nucleotide_metabolic_process	99	0	0.000000	0.000000	652	565.806199	624.16	682.513801	0.957301
GO:0009968_negative_regulation_of_signal_transduction	99	0	0.000000	0.000000	652	565.806199	624.16	682.513801	0.957301
GO:0016569_covalent_chromatin_modification	99	0	0.000000	0.000000	652	565.806199	624.16	682.513801	0.957301
GO:0030334_regulation_of_cell_migration	89	0	0.000000	0.000000	655	572.998524	630.34	687.681476	0.962351
GO:0034660_ncRNA_metabolic_process	89	0	0.000000	0.000000	655	572.998524	630.34	687.681476	0.962351
GO:0051240_positive_regulation_of_multicellular_organismal_process	89	0	0.000000	0.000000	655	572.998524	630.34	687.681476	0.962351
GO:0022414_reproductive_process	365	0	0.000000	0.000000	656	573.526149	630.92	688.313851	0.961768
GO:0006364_rRNA_processing	39	0	0.000000	0.000000	667	585.552001	642.8	700.047999	0.963718
GO:0006401_RNA_catabolic_process	39	0	0.000000	0.000000	667	585.552001	642.8	700.047999	0.963718
GO:0006497_protein_amino_acid_lipidation	39	0	0.000000	0.000000	667	585.552001	642.8	700.047999	0.963718
GO:0009310_amine_catabolic_process	39	0	0.000000	0.000000	667	585.552001	642.8	700.047999	0.963718
GO:0009792_embryonic_development_ending_in_birth_or_egg_hatching	39	0	0.000000	0.000000	667	585.552001	642.8	700.047999	0.963718
GO:0030509_BMP_signaling_pathway	39	0	0.000000	0.000000	667	585.552001	642.8	700.047999	0.963718
GO:0032970_regulation_of_actin_filament-based_process	39	0	0.000000	0.000000	667	585.552001	642.8	700.047999	0.963718
GO:0042158_lipoprotein_biosynthetic_process	39	0	0.000000	0.000000	667	585.552001	642.8	700.047999	0.963718
GO:0043009_chordate_embryonic_development	39	0	0.000000	0.000000	667	585.552001	642.8	700.047999	0.963718
GO:0046365_monosaccharide_catabolic_process	39	0	0.000000	0.000000	667	585.552001	642.8	700.047999	0.963718
GO:0051960_regulation_of_nervous_system_development	39	0	0.000000	0.000000	667	585.552001	642.8	700.047999	0.963718
GO:0001944_vasculature_development	88	0	0.000000	0.000000	668	586.446018	643.62	700.793982	0.963503
GO:0001508_regulation_of_action_potential	24	0	0.000000	0.000000	693	614.647961	671.22	727.792039	0.968571
GO:0001649_osteoblast_differentiation	24	0	0.000000	0.000000	693	614.647961	671.22	727.792039	0.968571
GO:0006479_protein_amino_acid_methylation	24	0	0.000000	0.000000	693	614.647961	671.22	727.792039	0.968571
GO:0007229_integrin-mediated_signaling_pathway	24	0	0.000000	0.000000	693	614.647961	671.22	727.792039	0.968571
GO:0007568_aging	24	0	0.000000	0.000000	693	614.647961	671.22	727.792039	0.968571
GO:0008213_protein_amino_acid_alkylation	24	0	0.000000	0.000000	693	614.647961	671.22	727.792039	0.968571
GO:0009116_nucleoside_metabolic_process	24	0	0.000000	0.000000	693	614.647961	671.22	727.792039	0.968571
GO:0009266_response_to_temperature_stimulus	24	0	0.000000	0.000000	693	614.647961	671.22	727.792039	0.968571
GO:0017148_negative_regulation_of_translation	24	0	0.000000	0.000000	693	614.647961	671.22	727.792039	0.968571
GO:0019059_initiation_of_viral_infection	24	0	0.000000	0.000000	693	614.647961	671.22	727.792039	0.968571
GO:0030073_insulin_secretion	24	0	0.000000	0.000000	693	614.647961	671.22	727.792039	0.968571
GO:0030193_regulation_of_blood_coagulation	24	0	0.000000	0.000000	693	614.647961	671.22	727.792039	0.968571
GO:0033002_muscle_cell_proliferation	24	0	0.000000	0.000000	693	614.647961	671.22	727.792039	0.968571
GO:0035023_regulation_of_Rho_protein_signal_transduction	24	0	0.000000	0.000000	693	614.647961	671.22	727.792039	0.968571
GO:0042440_pigment_metabolic_process	24	0	0.000000	0.000000	693	614.647961	671.22	727.792039	0.968571
GO:0042509_regulation_of_tyrosine_phosphorylation_of_STAT_protein	24	0	0.000000	0.000000	693	614.647961	671.22	727.792039	0.968571
GO:0043407_negative_regulation_of_MAP_kinase_activity	24	0	0.000000	0.000000	693	614.647961	671.22	727.792039	0.968571
GO:0045216_cell-cell_junction_organization	24	0	0.000000	0.000000	693	614.647961	671.22	727.792039	0.968571
GO:0045638_negative_regulation_of_myeloid_cell_differentiation	24	0	0.000000	0.000000	693	614.647961	671.22	727.792039	0.968571
GO:0045785_positive_regulation_of_cell_adhesion	24	0	0.000000	0.000000	693	614.647961	671.22	727.792039	0.968571
GO:0046890_regulation_of_lipid_biosynthetic_process	24	0	0.000000	0.000000	693	614.647961	671.22	727.792039	0.968571
GO:0051701_interaction_with_host	24	0	0.000000	0.000000	693	614.647961	671.22	727.792039	0.968571
GO:0051969_regulation_of_transmission_of_nerve_impulse	24	0	0.000000	0.000000	693	614.647961	671.22	727.792039	0.968571
GO:0055067_monovalent_inorganic_cation_homeostasis	24	0	0.000000	0.000000	693	614.647961	671.22	727.792039	0.968571
GO:0070646_protein_modification_by_small_protein_removal	24	0	0.000000	0.000000	693	614.647961	671.22	727.792039	0.968571
GO:0006916_anti-apoptosis	155	0	0.000000	0.000000	695	616.342664	672.67	728.997336	0.967871
GO:0032940_secretion_by_cell	155	0	0.000000	0.000000	695	616.342664	672.67	728.997336	0.967871
GO:0009124_nucleoside_monophosphate_biosynthetic_process	70	0	0.000000	0.000000	699	622.069268	678.02	733.970732	0.969986
GO:0009416_response_to_light_stimulus	70	0	0.000000	0.000000	699	622.069268	678.02	733.970732	0.969986
GO:0022411_cellular_component_disassembly	70	0	0.000000	0.000000	699	622.069268	678.02	733.970732	0.969986
GO:0051170_nuclear_import	70	0	0.000000	0.000000	699	622.069268	678.02	733.970732	0.969986
GO:0006928_cell_motion	308	0	0.000000	0.000000	701	624.150467	679.77	735.389533	0.969715
GO:0051674_localization_of_cell	308	0	0.000000	0.000000	701	624.150467	679.77	735.389533	0.969715
GO:0006650_glycerophospholipid_metabolic_process	75	0	0.000000	0.000000	706	629.681818	684.78	739.878182	0.969943
GO:0006869_lipid_transport	75	0	0.000000	0.000000	706	629.681818	684.78	739.878182	0.969943
GO:0044271_nitrogen_compound_biosynthetic_process	75	0	0.000000	0.000000	706	629.681818	684.78	739.878182	0.969943
GO:0051438_regulation_of_ubiquitin-protein_ligase_activity	75	0	0.000000	0.000000	706	629.681818	684.78	739.878182	0.969943
GO:0070201_regulation_of_establishment_of_protein_localization	75	0	0.000000	0.000000	706	629.681818	684.78	739.878182	0.969943
GO:0019941_modification-dependent_protein_catabolic_process	138	0	0.000000	0.000000	708	631.340349	686.28	741.219651	0.969322
GO:0043632_modification-dependent_macromolecule_catabolic_process	138	0	0.000000	0.000000	708	631.340349	686.28	741.219651	0.969322
GO:0048646_anatomical_structure_formation_involved_in_morphogenesis	111	0	0.000000	0.000000	709	634.290103	688.84	743.389897	0.971566
GO:0010648_negative_regulation_of_cell_communication	102	0	0.000000	0.000000	710	636.169823	690.43	744.690177	0.972437
GO:0000280_nuclear_division	115	0	0.000000	0.000000	714	639.542469	693.62	747.697531	0.971457
GO:0005996_monosaccharide_metabolic_process	115	0	0.000000	0.000000	714	639.542469	693.62	747.697531	0.971457
GO:0007067_mitosis	115	0	0.000000	0.000000	714	639.542469	693.62	747.697531	0.971457
GO:0045944_positive_regulation_of_transcription_from_RNA_polymerase_II_promoter	115	0	0.000000	0.000000	714	639.542469	693.62	747.697531	0.971457
GO:0030030_cell_projection_organization	127	0	0.000000	0.000000	715	640.470252	694.44	748.409748	0.971245
GO:0046907_intracellular_transport	420	0	0.000000	0.000000	716	640.980220	694.86	748.739780	0.970475
GO:0002697_regulation_of_immune_effector_process	49	0	0.000000	0.000000	723	651.495389	704.93	758.364611	0.975007
GO:0006275_regulation_of_DNA_replication	49	0	0.000000	0.000000	723	651.495389	704.93	758.364611	0.975007
GO:0006643_membrane_lipid_metabolic_process	49	0	0.000000	0.000000	723	651.495389	704.93	758.364611	0.975007
GO:0009914_hormone_transport	49	0	0.000000	0.000000	723	651.495389	704.93	758.364611	0.975007
GO:0010517_regulation_of_phospholipase_activity	49	0	0.000000	0.000000	723	651.495389	704.93	758.364611	0.975007
GO:0018108_peptidyl-tyrosine_phosphorylation	49	0	0.000000	0.000000	723	651.495389	704.93	758.364611	0.975007
GO:0032984_macromolecular_complex_disassembly	49	0	0.000000	0.000000	723	651.495389	704.93	758.364611	0.975007
GO:0019226_transmission_of_nerve_impulse	209	0	0.000000	0.000000	726	654.544116	707.55	760.555884	0.974587
GO:0043069_negative_regulation_of_programmed_cell_death	209	0	0.000000	0.000000	726	654.544116	707.55	760.555884	0.974587
GO:0060548_negative_regulation_of_cell_death	209	0	0.000000	0.000000	726	654.544116	707.55	760.555884	0.974587
GO:0007179_transforming_growth_factor_beta_receptor_signaling_pathway	72	0	0.000000	0.000000	728	656.461844	709.29	762.118156	0.974299
GO:0060249_anatomical_structure_homeostasis	72	0	0.000000	0.000000	728	656.461844	709.29	762.118156	0.974299
GO:0006140_regulation_of_nucleotide_metabolic_process	60	0	0.000000	0.000000	731	660.371272	712.94	765.508728	0.975294
GO:0044087_regulation_of_cellular_component_biogenesis	60	0	0.000000	0.000000	731	660.371272	712.94	765.508728	0.975294
GO:0046058_cAMP_metabolic_process	60	0	0.000000	0.000000	731	660.371272	712.94	765.508728	0.975294
GO:0051707_response_to_other_organism	125	0	0.000000	0.000000	732	663.911025	716.13	768.348975	0.978320
GO:0010033_response_to_organic_substance	276	0	0.000000	0.000000	733	664.683342	716.75	768.816658	0.977831
GO:0000910_cytokinesis	36	0	0.000000	0.000000	740	672.389567	724.17	775.950433	0.978608
GO:0001819_positive_regulation_of_cytokine_production	36	0	0.000000	0.000000	740	672.389567	724.17	775.950433	0.978608
GO:0006334_nucleosome_assembly	36	0	0.000000	0.000000	740	672.389567	724.17	775.950433	0.978608
GO:0006814_sodium_ion_transport	36	0	0.000000	0.000000	740	672.389567	724.17	775.950433	0.978608
GO:0009566_fertilization	36	0	0.000000	0.000000	740	672.389567	724.17	775.950433	0.978608
GO:0034097_response_to_cytokine_stimulus	36	0	0.000000	0.000000	740	672.389567	724.17	775.950433	0.978608
GO:0034103_regulation_of_tissue_remodeling	36	0	0.000000	0.000000	740	672.389567	724.17	775.950433	0.978608
GO:0045893_positive_regulation_of_transcription__DNA-dependent	211	0	0.000000	0.000000	741	673.696108	725.31	776.923892	0.978826
GO:0008544_epidermis_development	104	0	0.000000	0.000000	742	674.599646	726.18	777.760354	0.978679
GO:0000302_response_to_reactive_oxygen_species	21	0	0.000000	0.000000	786	719.676110	770.38	821.083890	0.980127
GO:0000718_nucleotide-excision_repair__DNA_damage_removal	21	0	0.000000	0.000000	786	719.676110	770.38	821.083890	0.980127
GO:0001654_eye_development	21	0	0.000000	0.000000	786	719.676110	770.38	821.083890	0.980127
GO:0001936_regulation_of_endothelial_cell_proliferation	21	0	0.000000	0.000000	786	719.676110	770.38	821.083890	0.980127
GO:0002819_regulation_of_adaptive_immune_response	21	0	0.000000	0.000000	786	719.676110	770.38	821.083890	0.980127
GO:0002822_regulation_of_adaptive_immune_response_based_on_somatic_recombination_of_immune_receptors_built_from_immunoglobulin_superfamily_domains	21	0	0.000000	0.000000	786	719.676110	770.38	821.083890	0.980127
GO:0002831_regulation_of_response_to_biotic_stimulus	21	0	0.000000	0.000000	786	719.676110	770.38	821.083890	0.980127
GO:0006024_glycosaminoglycan_biosynthetic_process	21	0	0.000000	0.000000	786	719.676110	770.38	821.083890	0.980127
GO:0006040_amino_sugar_metabolic_process	21	0	0.000000	0.000000	786	719.676110	770.38	821.083890	0.980127
GO:0006073_cellular_glucan_metabolic_process	21	0	0.000000	0.000000	786	719.676110	770.38	821.083890	0.980127
GO:0006109_regulation_of_carbohydrate_metabolic_process	21	0	0.000000	0.000000	786	719.676110	770.38	821.083890	0.980127
GO:0006282_regulation_of_DNA_repair	21	0	0.000000	0.000000	786	719.676110	770.38	821.083890	0.980127
GO:0006284_base-excision_repair	21	0	0.000000	0.000000	786	719.676110	770.38	821.083890	0.980127
GO:0006402_mRNA_catabolic_process	21	0	0.000000	0.000000	786	719.676110	770.38	821.083890	0.980127
GO:0006493_protein_amino_acid_O-linked_glycosylation	21	0	0.000000	0.000000	786	719.676110	770.38	821.083890	0.980127
GO:0006664_glycolipid_metabolic_process	21	0	0.000000	0.000000	786	719.676110	770.38	821.083890	0.980127
GO:0006775_fat-soluble_vitamin_metabolic_process	21	0	0.000000	0.000000	786	719.676110	770.38	821.083890	0.980127
GO:0006892_post-Golgi_vesicle-mediated_transport	21	0	0.000000	0.000000	786	719.676110	770.38	821.083890	0.980127
GO:0006903_vesicle_targeting	21	0	0.000000	0.000000	786	719.676110	770.38	821.083890	0.980127
GO:0007292_female_gamete_generation	21	0	0.000000	0.000000	786	719.676110	770.38	821.083890	0.980127
GO:0008156_negative_regulation_of_DNA_replication	21	0	0.000000	0.000000	786	719.676110	770.38	821.083890	0.980127
GO:0008360_regulation_of_cell_shape	21	0	0.000000	0.000000	786	719.676110	770.38	821.083890	0.980127
GO:0009199_ribonucleoside_triphosphate_metabolic_process	21	0	0.000000	0.000000	786	719.676110	770.38	821.083890	0.980127
GO:0010675_regulation_of_cellular_carbohydrate_metabolic_process	21	0	0.000000	0.000000	786	719.676110	770.38	821.083890	0.980127
GO:0014031_mesenchymal_cell_development	21	0	0.000000	0.000000	786	719.676110	770.38	821.083890	0.980127
GO:0016338_calcium-independent_cell-cell_adhesion	21	0	0.000000	0.000000	786	719.676110	770.38	821.083890	0.980127
GO:0030048_actin_filament-based_movement	21	0	0.000000	0.000000	786	719.676110	770.38	821.083890	0.980127
GO:0030111_regulation_of_Wnt_receptor_signaling_pathway	21	0	0.000000	0.000000	786	719.676110	770.38	821.083890	0.980127
GO:0030148_sphingolipid_biosynthetic_process	21	0	0.000000	0.000000	786	719.676110	770.38	821.083890	0.980127
GO:0032886_regulation_of_microtubule-based_process	21	0	0.000000	0.000000	786	719.676110	770.38	821.083890	0.980127
GO:0035295_tube_development	21	0	0.000000	0.000000	786	719.676110	770.38	821.083890	0.980127
GO:0042398_cellular_amino_acid_derivative_biosynthetic_process	21	0	0.000000	0.000000	786	719.676110	770.38	821.083890	0.980127
GO:0042439_ethanolamine_and_derivative_metabolic_process	21	0	0.000000	0.000000	786	719.676110	770.38	821.083890	0.980127
GO:0043523_regulation_of_neuron_apoptosis	21	0	0.000000	0.000000	786	719.676110	770.38	821.083890	0.980127
GO:0044042_glucan_metabolic_process	21	0	0.000000	0.000000	786	719.676110	770.38	821.083890	0.980127
GO:0045649_regulation_of_macrophage_differentiation	21	0	0.000000	0.000000	786	719.676110	770.38	821.083890	0.980127
GO:0046427_positive_regulation_of_JAK-STAT_cascade	21	0	0.000000	0.000000	786	719.676110	770.38	821.083890	0.980127
GO:0048520_positive_regulation_of_behavior	21	0	0.000000	0.000000	786	719.676110	770.38	821.083890	0.980127
GO:0048762_mesenchymal_cell_differentiation	21	0	0.000000	0.000000	786	719.676110	770.38	821.083890	0.980127
GO:0051297_centrosome_organization	21	0	0.000000	0.000000	786	719.676110	770.38	821.083890	0.980127
GO:0055072_iron_ion_homeostasis	21	0	0.000000	0.000000	786	719.676110	770.38	821.083890	0.980127
GO:0060485_mesenchyme_development	21	0	0.000000	0.000000	786	719.676110	770.38	821.083890	0.980127
GO:0070167_regulation_of_biomineral_formation	21	0	0.000000	0.000000	786	719.676110	770.38	821.083890	0.980127
GO:0070507_regulation_of_microtubule_cytoskeleton_organization	21	0	0.000000	0.000000	786	719.676110	770.38	821.083890	0.980127
GO:0044265_cellular_macromolecule_catabolic_process	239	0	0.000000	0.000000	787	720.375217	771.0	821.624783	0.979670
GO:0009891_positive_regulation_of_biosynthetic_process	359	0	0.000000	0.000000	788	721.863739	772.25	822.636261	0.980013
GO:0006325_chromatin_organization	201	0	0.000000	0.000000	789	725.177424	775.02	824.862576	0.982281
GO:0015849_organic_acid_transport	80	0	0.000000	0.000000	791	729.627915	779.08	828.532085	0.984930
GO:0031175_neuron_projection_development	80	0	0.000000	0.000000	791	729.627915	779.08	828.532085	0.984930
GO:0008380_RNA_splicing	192	0	0.000000	0.000000	792	730.233216	779.74	829.246784	0.984520
GO:0006520_cellular_amino_acid_metabolic_process	108	0	0.000000	0.000000	799	737.329498	786.64	835.950502	0.984531
GO:0006644_phospholipid_metabolic_process	108	0	0.000000	0.000000	799	737.329498	786.64	835.950502	0.984531
GO:0007346_regulation_of_mitotic_cell_cycle	108	0	0.000000	0.000000	799	737.329498	786.64	835.950502	0.984531
GO:0008202_steroid_metabolic_process	108	0	0.000000	0.000000	799	737.329498	786.64	835.950502	0.984531
GO:0019637_organophosphate_metabolic_process	108	0	0.000000	0.000000	799	737.329498	786.64	835.950502	0.984531
GO:0032446_protein_modification_by_small_protein_conjugation	108	0	0.000000	0.000000	799	737.329498	786.64	835.950502	0.984531
GO:0044106_cellular_amine_metabolic_process	108	0	0.000000	0.000000	799	737.329498	786.64	835.950502	0.984531
GO:0006120_mitochondrial_electron_transport__NADH_to_ubiquinone	42	0	0.000000	0.000000	812	751.558164	800.45	849.341836	0.985776
GO:0006865_amino_acid_transport	42	0	0.000000	0.000000	812	751.558164	800.45	849.341836	0.985776
GO:0006887_exocytosis	42	0	0.000000	0.000000	812	751.558164	800.45	849.341836	0.985776
GO:0006944_membrane_fusion	42	0	0.000000	0.000000	812	751.558164	800.45	849.341836	0.985776
GO:0007608_sensory_perception_of_smell	42	0	0.000000	0.000000	812	751.558164	800.45	849.341836	0.985776
GO:0008203_cholesterol_metabolic_process	42	0	0.000000	0.000000	812	751.558164	800.45	849.341836	0.985776
GO:0016072_rRNA_metabolic_process	42	0	0.000000	0.000000	812	751.558164	800.45	849.341836	0.985776
GO:0032259_methylation	42	0	0.000000	0.000000	812	751.558164	800.45	849.341836	0.985776
GO:0032868_response_to_insulin_stimulus	42	0	0.000000	0.000000	812	751.558164	800.45	849.341836	0.985776
GO:0042692_muscle_cell_differentiation	42	0	0.000000	0.000000	812	751.558164	800.45	849.341836	0.985776
GO:0043414_biopolymer_methylation	42	0	0.000000	0.000000	812	751.558164	800.45	849.341836	0.985776
GO:0048585_negative_regulation_of_response_to_stimulus	42	0	0.000000	0.000000	812	751.558164	800.45	849.341836	0.985776
GO:0051271_negative_regulation_of_cell_motion	42	0	0.000000	0.000000	812	751.558164	800.45	849.341836	0.985776
GO:0009725_response_to_hormone_stimulus	129	0	0.000000	0.000000	815	755.079121	803.7	852.320879	0.986135
GO:0010740_positive_regulation_of_protein_kinase_cascade	129	0	0.000000	0.000000	815	755.079121	803.7	852.320879	0.986135
GO:0015672_monovalent_inorganic_cation_transport	129	0	0.000000	0.000000	815	755.079121	803.7	852.320879	0.986135
GO:0031325_positive_regulation_of_cellular_metabolic_process	454	0	0.000000	0.000000	816	755.710435	804.15	852.589565	0.985478
GO:0001666_response_to_hypoxia	50	0	0.000000	0.000000	822	763.353043	811.47	859.586957	0.987190
GO:0007266_Rho_protein_signal_transduction	50	0	0.000000	0.000000	822	763.353043	811.47	859.586957	0.987190
GO:0007389_pattern_specification_process	50	0	0.000000	0.000000	822	763.353043	811.47	859.586957	0.987190
GO:0045761_regulation_of_adenylate_cyclase_activity	50	0	0.000000	0.000000	822	763.353043	811.47	859.586957	0.987190
GO:0048598_embryonic_morphogenesis	50	0	0.000000	0.000000	822	763.353043	811.47	859.586957	0.987190
GO:0051272_positive_regulation_of_cell_motion	50	0	0.000000	0.000000	822	763.353043	811.47	859.586957	0.987190
GO:0000041_transition_metal_ion_transport	18	0	0.000000	0.000000	860	800.944171	848.09	895.235829	0.986151
GO:0000737_DNA_catabolic_process__endonucleolytic	18	0	0.000000	0.000000	860	800.944171	848.09	895.235829	0.986151
GO:0001818_negative_regulation_of_cytokine_production	18	0	0.000000	0.000000	860	800.944171	848.09	895.235829	0.986151
GO:0002541_activation_of_plasma_proteins_involved_in_acute_inflammatory_response	18	0	0.000000	0.000000	860	800.944171	848.09	895.235829	0.986151
GO:0002700_regulation_of_production_of_molecular_mediator_of_immune_response	18	0	0.000000	0.000000	860	800.944171	848.09	895.235829	0.986151
GO:0003073_regulation_of_systemic_arterial_blood_pressure	18	0	0.000000	0.000000	860	800.944171	848.09	895.235829	0.986151
GO:0006672_ceramide_metabolic_process	18	0	0.000000	0.000000	860	800.944171	848.09	895.235829	0.986151
GO:0007031_peroxisome_organization	18	0	0.000000	0.000000	860	800.944171	848.09	895.235829	0.986151
GO:0007033_vacuole_organization	18	0	0.000000	0.000000	860	800.944171	848.09	895.235829	0.986151
GO:0007041_lysosomal_transport	18	0	0.000000	0.000000	860	800.944171	848.09	895.235829	0.986151
GO:0007602_phototransduction	18	0	0.000000	0.000000	860	800.944171	848.09	895.235829	0.986151
GO:0009636_response_to_toxin	18	0	0.000000	0.000000	860	800.944171	848.09	895.235829	0.986151
GO:0010742_foam_cell_differentiation	18	0	0.000000	0.000000	860	800.944171	848.09	895.235829	0.986151
GO:0010827_regulation_of_glucose_transport	18	0	0.000000	0.000000	860	800.944171	848.09	895.235829	0.986151
GO:0016126_sterol_biosynthetic_process	18	0	0.000000	0.000000	860	800.944171	848.09	895.235829	0.986151
GO:0019218_regulation_of_steroid_metabolic_process	18	0	0.000000	0.000000	860	800.944171	848.09	895.235829	0.986151
GO:0030004_cellular_monovalent_inorganic_cation_homeostasis	18	0	0.000000	0.000000	860	800.944171	848.09	895.235829	0.986151
GO:0030183_B_cell_differentiation	18	0	0.000000	0.000000	860	800.944171	848.09	895.235829	0.986151
GO:0030195_negative_regulation_of_blood_coagulation	18	0	0.000000	0.000000	860	800.944171	848.09	895.235829	0.986151
GO:0030262_apoptotic_nuclear_changes	18	0	0.000000	0.000000	860	800.944171	848.09	895.235829	0.986151
GO:0032319_regulation_of_Rho_GTPase_activity	18	0	0.000000	0.000000	860	800.944171	848.09	895.235829	0.986151
GO:0032846_positive_regulation_of_homeostatic_process	18	0	0.000000	0.000000	860	800.944171	848.09	895.235829	0.986151
GO:0034599_cellular_response_to_oxidative_stress	18	0	0.000000	0.000000	860	800.944171	848.09	895.235829	0.986151
GO:0040017_positive_regulation_of_locomotion	18	0	0.000000	0.000000	860	800.944171	848.09	895.235829	0.986151
GO:0042177_negative_regulation_of_protein_catabolic_process	18	0	0.000000	0.000000	860	800.944171	848.09	895.235829	0.986151
GO:0043270_positive_regulation_of_ion_transport	18	0	0.000000	0.000000	860	800.944171	848.09	895.235829	0.986151
GO:0043393_regulation_of_protein_binding	18	0	0.000000	0.000000	860	800.944171	848.09	895.235829	0.986151
GO:0045444_fat_cell_differentiation	18	0	0.000000	0.000000	860	800.944171	848.09	895.235829	0.986151
GO:0045639_positive_regulation_of_myeloid_cell_differentiation	18	0	0.000000	0.000000	860	800.944171	848.09	895.235829	0.986151
GO:0045833_negative_regulation_of_lipid_metabolic_process	18	0	0.000000	0.000000	860	800.944171	848.09	895.235829	0.986151
GO:0046034_ATP_metabolic_process	18	0	0.000000	0.000000	860	800.944171	848.09	895.235829	0.986151
GO:0046324_regulation_of_glucose_import	18	0	0.000000	0.000000	860	800.944171	848.09	895.235829	0.986151
GO:0046546_development_of_primary_male_sexual_characteristics	18	0	0.000000	0.000000	860	800.944171	848.09	895.235829	0.986151
GO:0048659_smooth_muscle_cell_proliferation	18	0	0.000000	0.000000	860	800.944171	848.09	895.235829	0.986151
GO:0050715_positive_regulation_of_cytokine_secretion	18	0	0.000000	0.000000	860	800.944171	848.09	895.235829	0.986151
GO:0050905_neuromuscular_process	18	0	0.000000	0.000000	860	800.944171	848.09	895.235829	0.986151
GO:0050921_positive_regulation_of_chemotaxis	18	0	0.000000	0.000000	860	800.944171	848.09	895.235829	0.986151
GO:0060389_pathway-restricted_SMAD_protein_phosphorylation	18	0	0.000000	0.000000	860	800.944171	848.09	895.235829	0.986151
GO:0000080_G1_phase_of_mitotic_cell_cycle	14	0	0.000000	0.000000	928	872.088139	918.0	963.911861	0.989224
GO:0000184_nuclear-transcribed_mRNA_catabolic_process__nonsense-mediated_decay	14	0	0.000000	0.000000	928	872.088139	918.0	963.911861	0.989224
GO:0002228_natural_killer_cell_mediated_immunity	14	0	0.000000	0.000000	928	872.088139	918.0	963.911861	0.989224
GO:0006041_glucosamine_metabolic_process	14	0	0.000000	0.000000	928	872.088139	918.0	963.911861	0.989224
GO:0006195_purine_nucleotide_catabolic_process	14	0	0.000000	0.000000	928	872.088139	918.0	963.911861	0.989224
GO:0006516_glycoprotein_catabolic_process	14	0	0.000000	0.000000	928	872.088139	918.0	963.911861	0.989224
GO:0006625_protein_targeting_to_peroxisome	14	0	0.000000	0.000000	928	872.088139	918.0	963.911861	0.989224
GO:0006626_protein_targeting_to_mitochondrion	14	0	0.000000	0.000000	928	872.088139	918.0	963.911861	0.989224
GO:0006769_nicotinamide_metabolic_process	14	0	0.000000	0.000000	928	872.088139	918.0	963.911861	0.989224
GO:0006779_porphyrin_biosynthetic_process	14	0	0.000000	0.000000	928	872.088139	918.0	963.911861	0.989224
GO:0007157_heterophilic_cell_adhesion	14	0	0.000000	0.000000	928	872.088139	918.0	963.911861	0.989224
GO:0007272_ensheathment_of_neurons	14	0	0.000000	0.000000	928	872.088139	918.0	963.911861	0.989224
GO:0007286_spermatid_development	14	0	0.000000	0.000000	928	872.088139	918.0	963.911861	0.989224
GO:0008366_axon_ensheathment	14	0	0.000000	0.000000	928	872.088139	918.0	963.911861	0.989224
GO:0008585_female_gonad_development	14	0	0.000000	0.000000	928	872.088139	918.0	963.911861	0.989224
GO:0008652_cellular_amino_acid_biosynthetic_process	14	0	0.000000	0.000000	928	872.088139	918.0	963.911861	0.989224
GO:0009152_purine_ribonucleotide_biosynthetic_process	14	0	0.000000	0.000000	928	872.088139	918.0	963.911861	0.989224
GO:0009798_axis_specification	14	0	0.000000	0.000000	928	872.088139	918.0	963.911861	0.989224
GO:0010466_negative_regulation_of_peptidase_activity	14	0	0.000000	0.000000	928	872.088139	918.0	963.911861	0.989224
GO:0010970_microtubule-based_transport	14	0	0.000000	0.000000	928	872.088139	918.0	963.911861	0.989224
GO:0015844_monoamine_transport	14	0	0.000000	0.000000	928	872.088139	918.0	963.911861	0.989224
GO:0016064_immunoglobulin_mediated_immune_response	14	0	0.000000	0.000000	928	872.088139	918.0	963.911861	0.989224
GO:0016574_histone_ubiquitination	14	0	0.000000	0.000000	928	872.088139	918.0	963.911861	0.989224
GO:0018107_peptidyl-threonine_phosphorylation	14	0	0.000000	0.000000	928	872.088139	918.0	963.911861	0.989224
GO:0019362_pyridine_nucleotide_metabolic_process	14	0	0.000000	0.000000	928	872.088139	918.0	963.911861	0.989224
GO:0022600_digestive_system_process	14	0	0.000000	0.000000	928	872.088139	918.0	963.911861	0.989224
GO:0022602_ovulation_cycle_process	14	0	0.000000	0.000000	928	872.088139	918.0	963.911861	0.989224
GO:0030501_positive_regulation_of_bone_mineralization	14	0	0.000000	0.000000	928	872.088139	918.0	963.911861	0.989224
GO:0030879_mammary_gland_development	14	0	0.000000	0.000000	928	872.088139	918.0	963.911861	0.989224
GO:0030900_forebrain_development	14	0	0.000000	0.000000	928	872.088139	918.0	963.911861	0.989224
GO:0031032_actomyosin_structure_organization	14	0	0.000000	0.000000	928	872.088139	918.0	963.911861	0.989224
GO:0031124_mRNA_3'-end_processing	14	0	0.000000	0.000000	928	872.088139	918.0	963.911861	0.989224
GO:0032102_negative_regulation_of_response_to_external_stimulus	14	0	0.000000	0.000000	928	872.088139	918.0	963.911861	0.989224
GO:0032369_negative_regulation_of_lipid_transport	14	0	0.000000	0.000000	928	872.088139	918.0	963.911861	0.989224
GO:0032412_regulation_of_ion_transmembrane_transporter_activity	14	0	0.000000	0.000000	928	872.088139	918.0	963.911861	0.989224
GO:0032496_response_to_lipopolysaccharide	14	0	0.000000	0.000000	928	872.088139	918.0	963.911861	0.989224
GO:0032845_negative_regulation_of_homeostatic_process	14	0	0.000000	0.000000	928	872.088139	918.0	963.911861	0.989224
GO:0033014_tetrapyrrole_biosynthetic_process	14	0	0.000000	0.000000	928	872.088139	918.0	963.911861	0.989224
GO:0035270_endocrine_system_development	14	0	0.000000	0.000000	928	872.088139	918.0	963.911861	0.989224
GO:0035303_regulation_of_dephosphorylation	14	0	0.000000	0.000000	928	872.088139	918.0	963.911861	0.989224
GO:0042036_negative_regulation_of_cytokine_biosynthetic_process	14	0	0.000000	0.000000	928	872.088139	918.0	963.911861	0.989224
GO:0042058_regulation_of_epidermal_growth_factor_receptor_signaling_pathway	14	0	0.000000	0.000000	928	872.088139	918.0	963.911861	0.989224
GO:0042063_gliogenesis	14	0	0.000000	0.000000	928	872.088139	918.0	963.911861	0.989224
GO:0042267_natural_killer_cell_mediated_cytotoxicity	14	0	0.000000	0.000000	928	872.088139	918.0	963.911861	0.989224
GO:0042310_vasoconstriction	14	0	0.000000	0.000000	928	872.088139	918.0	963.911861	0.989224
GO:0042698_ovulation_cycle	14	0	0.000000	0.000000	928	872.088139	918.0	963.911861	0.989224
GO:0043255_regulation_of_carbohydrate_biosynthetic_process	14	0	0.000000	0.000000	928	872.088139	918.0	963.911861	0.989224
GO:0043279_response_to_alkaloid	14	0	0.000000	0.000000	928	872.088139	918.0	963.911861	0.989224
GO:0043491_protein_kinase_B_signaling_cascade	14	0	0.000000	0.000000	928	872.088139	918.0	963.911861	0.989224
GO:0043534_blood_vessel_endothelial_cell_migration	14	0	0.000000	0.000000	928	872.088139	918.0	963.911861	0.989224
GO:0043648_dicarboxylic_acid_metabolic_process	14	0	0.000000	0.000000	928	872.088139	918.0	963.911861	0.989224
GO:0045428_regulation_of_nitric_oxide_biosynthetic_process	14	0	0.000000	0.000000	928	872.088139	918.0	963.911861	0.989224
GO:0045445_myoblast_differentiation	14	0	0.000000	0.000000	928	872.088139	918.0	963.911861	0.989224
GO:0045471_response_to_ethanol	14	0	0.000000	0.000000	928	872.088139	918.0	963.911861	0.989224
GO:0045727_positive_regulation_of_translation	14	0	0.000000	0.000000	928	872.088139	918.0	963.911861	0.989224
GO:0045768_positive_regulation_of_anti-apoptosis	14	0	0.000000	0.000000	928	872.088139	918.0	963.911861	0.989224
GO:0045814_negative_regulation_of_gene_expression__epigenetic	14	0	0.000000	0.000000	928	872.088139	918.0	963.911861	0.989224
GO:0046320_regulation_of_fatty_acid_oxidation	14	0	0.000000	0.000000	928	872.088139	918.0	963.911861	0.989224
GO:0046496_nicotinamide_nucleotide_metabolic_process	14	0	0.000000	0.000000	928	872.088139	918.0	963.911861	0.989224
GO:0046889_positive_regulation_of_lipid_biosynthetic_process	14	0	0.000000	0.000000	928	872.088139	918.0	963.911861	0.989224
GO:0048009_insulin-like_growth_factor_receptor_signaling_pathway	14	0	0.000000	0.000000	928	872.088139	918.0	963.911861	0.989224
GO:0050709_negative_regulation_of_protein_secretion	14	0	0.000000	0.000000	928	872.088139	918.0	963.911861	0.989224
GO:0051147_regulation_of_muscle_cell_differentiation	14	0	0.000000	0.000000	928	872.088139	918.0	963.911861	0.989224
GO:0051250_negative_regulation_of_lymphocyte_activation	14	0	0.000000	0.000000	928	872.088139	918.0	963.911861	0.989224
GO:0051896_regulation_of_protein_kinase_B_signaling_cascade	14	0	0.000000	0.000000	928	872.088139	918.0	963.911861	0.989224
GO:0055001_muscle_cell_development	14	0	0.000000	0.000000	928	872.088139	918.0	963.911861	0.989224
GO:0055002_striated_muscle_cell_development	14	0	0.000000	0.000000	928	872.088139	918.0	963.911861	0.989224
GO:0070585_protein_localization_in_mitochondrion	14	0	0.000000	0.000000	928	872.088139	918.0	963.911861	0.989224
GO:0008654_phospholipid_biosynthetic_process	63	0	0.000000	0.000000	932	875.865012	921.61	967.354988	0.988852
GO:0030522_intracellular_receptor-mediated_signaling_pathway	63	0	0.000000	0.000000	932	875.865012	921.61	967.354988	0.988852
GO:0042445_hormone_metabolic_process	63	0	0.000000	0.000000	932	875.865012	921.61	967.354988	0.988852
GO:0051348_negative_regulation_of_transferase_activity	63	0	0.000000	0.000000	932	875.865012	921.61	967.354988	0.988852
GO:0000012_single_strand_break_repair	4	0									
GO:0000101_sulfur_amino_acid_transport	4	0									
GO:0000185_activation_of_MAPKKK_activity	4	0									
GO:0000244_assembly_of_spliceosomal_tri-snRNP	4	0									
GO:0000738_DNA_catabolic_process__exonucleolytic	4	0									
GO:0001502_cartilage_condensation	4	0									
GO:0001514_selenocysteine_incorporation	4	0									
GO:0001561_fatty_acid_alpha-oxidation	4	0									
GO:0001657_ureteric_bud_development	4	0									
GO:0001708_cell_fate_specification	4	0									
GO:0001710_mesodermal_cell_fate_commitment	4	0									
GO:0001824_blastocyst_development	4	0									
GO:0001914_regulation_of_T_cell_mediated_cytotoxicity	4	0									
GO:0001963_synaptic_transmission__dopaminergic	4	0									
GO:0001974_blood_vessel_remodeling	4	0									
GO:0001976_neurological_system_process_involved_in_regulation_of_systemic_arterial_blood_pressure	4	0									
GO:0002026_regulation_of_the_force_of_heart_contraction	4	0									
GO:0002028_regulation_of_sodium_ion_transport	4	0									
GO:0002040_sprouting_angiogenesis	4	0									
GO:0002097_tRNA_wobble_base_modification	4	0									
GO:0002098_tRNA_wobble_uridine_modification	4	0									
GO:0002251_organ_or_tissue_specific_immune_response	4	0									
GO:0002374_cytokine_secretion_during_immune_response	4	0									
GO:0002474_antigen_processing_and_presentation_of_peptide_antigen_via_MHC_class_I	4	0									
GO:0002483_antigen_processing_and_presentation_of_endogenous_peptide_antigen	4	0									
GO:0002726_positive_regulation_of_T_cell_cytokine_production	4	0									
GO:0002739_regulation_of_cytokine_secretion_during_immune_response	4	0									
GO:0002740_negative_regulation_of_cytokine_secretion_during_immune_response	4	0									
GO:0002755_MyD88-dependent_toll-like_receptor_signaling_pathway	4	0									
GO:0002902_regulation_of_B_cell_apoptosis	4	0									
GO:0002920_regulation_of_humoral_immune_response	4	0									
GO:0003032_detection_of_oxygen	4	0									
GO:0003100_regulation_of_systemic_arterial_blood_pressure_by_endothelin	4	0									
GO:0006067_ethanol_metabolic_process	4	0									
GO:0006069_ethanol_oxidation	4	0									
GO:0006101_citrate_metabolic_process	4	0									
GO:0006111_regulation_of_gluconeogenesis	4	0									
GO:0006353_transcription_termination	4	0									
GO:0006356_regulation_of_transcription_from_RNA_polymerase_I_promoter	4	0									
GO:0006358_regulation_of_transcription_from_RNA_polymerase_II_promoter__global	4	0									
GO:0006415_translational_termination	4	0									
GO:0006449_regulation_of_translational_termination	4	0									
GO:0006451_translational_readthrough	4	0									
GO:0006482_protein_amino_acid_demethylation	4	0									
GO:0006531_aspartate_metabolic_process	4	0									
GO:0006533_aspartate_catabolic_process	4	0									
GO:0006538_glutamate_catabolic_process	4	0									
GO:0006555_methionine_metabolic_process	4	0									
GO:0006572_tyrosine_catabolic_process	4	0									
GO:0006586_indolalkylamine_metabolic_process	4	0									
GO:0006622_protein_targeting_to_lysosome	4	0									
GO:0006699_bile_acid_biosynthetic_process	4	0									
GO:0006707_cholesterol_catabolic_process	4	0									
GO:0006726_eye_pigment_biosynthetic_process	4	0									
GO:0006750_glutathione_biosynthetic_process	4	0									
GO:0006907_pinocytosis	4	0									
GO:0006930_substrate-bound_cell_migration__cell_extension	4	0									
GO:0006980_redox_signal_response	4	0									
GO:0006999_nuclear_pore_organization	4	0									
GO:0007008_outer_mitochondrial_membrane_organization	4	0									
GO:0007029_endoplasmic_reticulum_organization	4	0									
GO:0007042_lysosomal_lumen_acidification	4	0									
GO:0007080_mitotic_metaphase_plate_congression	4	0									
GO:0007089_traversing_start_control_point_of_mitotic_cell_cycle	4	0									
GO:0007099_centriole_replication	4	0									
GO:0007129_synapsis	4	0									
GO:0007130_synaptonemal_complex_assembly	4	0									
GO:0007164_establishment_of_tissue_polarity	4	0									
GO:0007168_receptor_guanylyl_cyclase_signaling_pathway	4	0									
GO:0007195_inhibition_of_adenylate_cyclase_activity_by_dopamine_receptor_signaling_pathway	4	0									
GO:0007253_cytoplasmic_sequestering_of_NF-kappaB	4	0									
GO:0007289_spermatid_nucleus_differentiation	4	0									
GO:0007320_insemination	4	0									
GO:0007405_neuroblast_proliferation	4	0									
GO:0007413_axonal_fasciculation	4	0									
GO:0007520_myoblast_fusion	4	0									
GO:0007595_lactation	4	0									
GO:0007620_copulation	4	0									
GO:0008054_cyclin_catabolic_process	4	0									
GO:0008212_mineralocorticoid_metabolic_process	4	0									
GO:0008214_protein_amino_acid_dealkylation	4	0									
GO:0008344_adult_locomotory_behavior	4	0									
GO:0008347_glial_cell_migration	4	0									
GO:0008354_germ_cell_migration	4	0									
GO:0008588_release_of_cytoplasmic_sequestered_NF-kappaB	4	0									
GO:0008612_peptidyl-lysine_modification_to_hypusine	4	0									
GO:0009111_vitamin_catabolic_process	4	0									
GO:0009113_purine_base_biosynthetic_process	4	0									
GO:0009127_purine_nucleoside_monophosphate_biosynthetic_process	4	0									
GO:0009151_purine_deoxyribonucleotide_metabolic_process	4	0									
GO:0009168_purine_ribonucleoside_monophosphate_biosynthetic_process	4	0									
GO:0009220_pyrimidine_ribonucleotide_biosynthetic_process	4	0									
GO:0009249_protein_lipoylation	4	0									
GO:0009251_glucan_catabolic_process	4	0									
GO:0009268_response_to_pH	4	0									
GO:0009409_response_to_cold	4	0									
GO:0009612_response_to_mechanical_stimulus	4	0									
GO:0009950_dorsal_ventral_axis_specification	4	0									
GO:0010224_response_to_UV-B	4	0									
GO:0010225_response_to_UV-C	4	0									
GO:0010243_response_to_organic_nitrogen	4	0									
GO:0010310_regulation_of_hydrogen_peroxide_metabolic_process	4	0									
GO:0010460_positive_regulation_of_heart_rate	4	0									
GO:0010544_negative_regulation_of_platelet_activation	4	0									
GO:0010613_positive_regulation_of_cardiac_muscle_hypertrophy	4	0									
GO:0010615_positive_regulation_of_cardiac_muscle_adaptation	4	0									
GO:0010746_regulation_of_plasma_membrane_long-chain_fatty_acid_transport	4	0									
GO:0010748_negative_regulation_of_plasma_membrane_long-chain_fatty_acid_transport	4	0									
GO:0010799_regulation_of_peptidyl-threonine_phosphorylation	4	0									
GO:0010829_negative_regulation_of_glucose_transport	4	0									
GO:0010870_positive_regulation_of_receptor_biosynthetic_process	4	0									
GO:0010886_positive_regulation_of_cholesterol_storage	4	0									
GO:0010891_negative_regulation_of_sequestering_of_triglyceride	4	0									
GO:0010901_regulation_of_very-low-density_lipoprotein_particle_remodeling	4	0									
GO:0010915_regulation_of_very-low-density_lipoprotein_particle_clearance	4	0									
GO:0010916_negative_regulation_of_very-low-density_lipoprotein_particle_clearance	4	0									
GO:0010923_negative_regulation_of_phosphatase_activity	4	0									
GO:0010985_negative_regulation_of_lipoprotein_particle_clearance	4	0									
GO:0014032_neural_crest_cell_development	4	0									
GO:0014033_neural_crest_cell_differentiation	4	0									
GO:0014046_dopamine_secretion	4	0									
GO:0014059_regulation_of_dopamine_secretion	4	0									
GO:0014075_response_to_amine_stimulus	4	0									
GO:0014742_positive_regulation_of_muscle_hypertrophy	4	0									
GO:0014744_positive_regulation_of_muscle_adaptation	4	0									
GO:0014820_tonic_smooth_muscle_contraction	4	0									
GO:0014824_artery_smooth_muscle_contraction	4	0									
GO:0014826_vein_smooth_muscle_contraction	4	0									
GO:0015701_bicarbonate_transport	4	0									
GO:0015791_polyol_transport	4	0									
GO:0016127_sterol_catabolic_process	4	0									
GO:0016540_protein_autoprocessing	4	0									
GO:0017085_response_to_insecticide	4	0									
GO:0017121_phospholipid_scrambling	4	0									
GO:0017157_regulation_of_exocytosis	4	0									
GO:0018195_peptidyl-arginine_modification	4	0									
GO:0018206_peptidyl-methionine_modification	4	0									
GO:0018216_peptidyl-arginine_methylation	4	0									
GO:0018346_protein_amino_acid_prenylation	4	0									
GO:0019370_leukotriene_biosynthetic_process	4	0									
GO:0019400_alditol_metabolic_process	4	0									
GO:0019430_removal_of_superoxide_radicals	4	0									
GO:0019885_antigen_processing_and_presentation_of_endogenous_peptide_antigen_via_MHC_class_I	4	0									
GO:0019987_negative_regulation_of_anti-apoptosis	4	0									
GO:0021515_cell_differentiation_in_spinal_cord	4	0									
GO:0021536_diencephalon_development	4	0									
GO:0021549_cerebellum_development	4	0									
GO:0022037_metencephalon_development	4	0									
GO:0022417_protein_maturation_by_protein_folding	4	0									
GO:0030002_cellular_anion_homeostasis	4	0									
GO:0030010_establishment_of_cell_polarity	4	0									
GO:0030146_diuresis	4	0									
GO:0030177_positive_regulation_of_Wnt_receptor_signaling_pathway	4	0									
GO:0030240_muscle_thin_filament_assembly	4	0									
GO:0030279_negative_regulation_of_ossification	4	0									
GO:0030319_cellular_di-__tri-valent_inorganic_anion_homeostasis	4	0									
GO:0030516_regulation_of_axon_extension	4	0									
GO:0030539_male_genitalia_development	4	0									
GO:0030574_collagen_catabolic_process	4	0									
GO:0030579_ubiquitin-dependent_SMAD_protein_catabolic_process	4	0									
GO:0030851_granulocyte_differentiation	4	0									
GO:0030865_cortical_cytoskeleton_organization	4	0									
GO:0030866_cortical_actin_cytoskeleton_organization	4	0									
GO:0030970_retrograde_protein_transport__ER_to_cytosol	4	0									
GO:0031053_primary_microRNA_processing	4	0									
GO:0031069_hair_follicle_morphogenesis	4	0									
GO:0031116_positive_regulation_of_microtubule_polymerization	4	0									
GO:0031503_protein_complex_localization	4	0									
GO:0031646_positive_regulation_of_neurological_system_process	4	0									
GO:0031663_lipopolysaccharide-mediated_signaling_pathway	4	0									
GO:0031952_regulation_of_protein_amino_acid_autophosphorylation	4	0									
GO:0032000_positive_regulation_of_fatty_acid_beta-oxidation	4	0									
GO:0032008_positive_regulation_of_TOR_signaling_pathway	4	0									
GO:0032020_ISG15-protein_conjugation	4	0									
GO:0032057_negative_regulation_of_translational_initiation_in_response_to_stress	4	0									
GO:0032092_positive_regulation_of_protein_binding	4	0									
GO:0032106_positive_regulation_of_response_to_extracellular_stimulus	4	0									
GO:0032109_positive_regulation_of_response_to_nutrient_levels	4	0									
GO:0032211_negative_regulation_of_telomere_maintenance_via_telomerase	4	0									
GO:0032239_regulation_of_nucleobase__nucleoside__nucleotide_and_nucleic_acid_transport	4	0									
GO:0032276_regulation_of_gonadotropin_secretion	4	0									
GO:0032277_negative_regulation_of_gonadotropin_secretion	4	0									
GO:0032341_aldosterone_metabolic_process	4	0									
GO:0032413_negative_regulation_of_ion_transmembrane_transporter_activity	4	0									
GO:0032431_activation_of_phospholipase_A2_activity	4	0									
GO:0032436_positive_regulation_of_proteasomal_ubiquitin-dependent_protein_catabolic_process	4	0									
GO:0032455_nerve_growth_factor_processing	4	0									
GO:0032608_interferon-beta_production	4	0									
GO:0032611_interleukin-1_beta_production	4	0									
GO:0032613_interleukin-10_production	4	0									
GO:0032633_interleukin-4_production	4	0									
GO:0032648_regulation_of_interferon-beta_production	4	0									
GO:0032652_regulation_of_interleukin-1_production	4	0									
GO:0032653_regulation_of_interleukin-10_production	4	0									
GO:0032673_regulation_of_interleukin-4_production	4	0									
GO:0032715_negative_regulation_of_interleukin-6_production	4	0									
GO:0032743_positive_regulation_of_interleukin-2_production	4	0									
GO:0032755_positive_regulation_of_interleukin-6_production	4	0									
GO:0032780_negative_regulation_of_ATPase_activity	4	0									
GO:0032891_negative_regulation_of_organic_acid_transport	4	0									
GO:0032906_transforming_growth_factor-beta2_production	4	0									
GO:0032909_regulation_of_transforming_growth_factor-beta2_production	4	0									
GO:0033032_regulation_of_myeloid_cell_apoptosis	4	0									
GO:0033119_negative_regulation_of_RNA_splicing	4	0									
GO:0033233_regulation_of_protein_sumoylation	4	0									
GO:0033235_positive_regulation_of_protein_sumoylation	4	0									
GO:0033522_histone_H2A_ubiquitination	4	0									
GO:0033605_positive_regulation_of_catecholamine_secretion	4	0									
GO:0033628_regulation_of_cell_adhesion_mediated_by_integrin	4	0									
GO:0033631_cell-cell_adhesion_mediated_by_integrin	4	0									
GO:0033860_regulation_of_NAD(P)H_oxidase_activity	4	0									
GO:0034227_tRNA_thio-modification	4	0									
GO:0034308_monohydric_alcohol_metabolic_process	4	0									
GO:0034394_protein_localization_at_cell_surface	4	0									
GO:0034587_piRNA_metabolic_process	4	0									
GO:0035065_regulation_of_histone_acetylation	4	0									
GO:0035088_establishment_or_maintenance_of_apical_basal_cell_polarity	4	0									
GO:0035235_ionotropic_glutamate_receptor_signaling_pathway	4	0									
GO:0035249_synaptic_transmission__glutamatergic	4	0									
GO:0035304_regulation_of_protein_amino_acid_dephosphorylation	4	0									
GO:0035313_wound_healing__spreading_of_epidermal_cells	4	0									
GO:0042135_neurotransmitter_catabolic_process	4	0									
GO:0042136_neurotransmitter_biosynthetic_process	4	0									
GO:0042149_cellular_response_to_glucose_starvation	4	0									
GO:0042268_regulation_of_cytolysis	4	0									
GO:0042320_regulation_of_circadian_sleep_wake_cycle__REM_sleep	4	0									
GO:0042362_fat-soluble_vitamin_biosynthetic_process	4	0									
GO:0042363_fat-soluble_vitamin_catabolic_process	4	0									
GO:0042403_thyroid_hormone_metabolic_process	4	0									
GO:0042423_catecholamine_biosynthetic_process	4	0									
GO:0042430_indole_and_derivative_metabolic_process	4	0									
GO:0042434_indole_derivative_metabolic_process	4	0									
GO:0042441_eye_pigment_metabolic_process	4	0									
GO:0042448_progesterone_metabolic_process	4	0									
GO:0042454_ribonucleoside_catabolic_process	4	0									
GO:0042461_photoreceptor_cell_development	4	0									
GO:0042462_eye_photoreceptor_cell_development	4	0									
GO:0042472_inner_ear_morphogenesis	4	0									
GO:0042475_odontogenesis_of_dentine-containing_tooth	4	0									
GO:0042491_auditory_receptor_cell_differentiation	4	0									
GO:0042518_negative_regulation_of_tyrosine_phosphorylation_of_Stat3_protein	4	0									
GO:0042532_negative_regulation_of_tyrosine_phosphorylation_of_STAT_protein	4	0									
GO:0042541_hemoglobin_biosynthetic_process	4	0									
GO:0042723_thiamin_and_derivative_metabolic_process	4	0									
GO:0042733_embryonic_digit_morphogenesis	4	0									
GO:0042747_circadian_sleep_wake_cycle__REM_sleep	4	0									
GO:0042976_activation_of_Janus_kinase_activity	4	0									
GO:0043032_positive_regulation_of_macrophage_activation	4	0									
GO:0043113_receptor_clustering	4	0									
GO:0043114_regulation_of_vascular_permeability	4	0									
GO:0043372_positive_regulation_of_CD4-positive__alpha_beta_T_cell_differentiation	4	0									
GO:0043450_alkene_biosynthetic_process	4	0									
GO:0043486_histone_exchange	4	0									
GO:0043497_regulation_of_protein_heterodimerization_activity	4	0									
GO:0043526_neuroprotection	4	0									
GO:0043545_molybdopterin_cofactor_metabolic_process	4	0									
GO:0043558_regulation_of_translational_initiation_in_response_to_stress	4	0									
GO:0043568_positive_regulation_of_insulin-like_growth_factor_receptor_signaling_pathway	4	0									
GO:0044247_cellular_polysaccharide_catabolic_process	4	0									
GO:0045055_regulated_secretory_pathway	4	0									
GO:0045091_regulation_of_retroviral_genome_replication	4	0									
GO:0045191_regulation_of_isotype_switching	4	0									
GO:0045197_establishment_or_maintenance_of_epithelial_cell_apical_basal_polarity	4	0									
GO:0045342_MHC_class_II_biosynthetic_process	4	0									
GO:0045346_regulation_of_MHC_class_II_biosynthetic_process	4	0									
GO:0045350_interferon-beta_biosynthetic_process	4	0									
GO:0045356_positive_regulation_of_interferon-alpha_biosynthetic_process	4	0									
GO:0045357_regulation_of_interferon-beta_biosynthetic_process	4	0									
GO:0045359_positive_regulation_of_interferon-beta_biosynthetic_process	4	0									
GO:0045600_positive_regulation_of_fat_cell_differentiation	4	0									
GO:0045606_positive_regulation_of_epidermal_cell_differentiation	4	0									
GO:0045618_positive_regulation_of_keratinocyte_differentiation	4	0									
GO:0045624_positive_regulation_of_T-helper_cell_differentiation	4	0									
GO:0045652_regulation_of_megakaryocyte_differentiation	4	0									
GO:0045666_positive_regulation_of_neuron_differentiation	4	0									
GO:0045668_negative_regulation_of_osteoblast_differentiation	4	0									
GO:0045714_regulation_of_low-density_lipoprotein_receptor_biosynthetic_process	4	0									
GO:0045745_positive_regulation_of_G-protein_coupled_receptor_protein_signaling_pathway	4	0									
GO:0045776_negative_regulation_of_blood_pressure	4	0									
GO:0045824_negative_regulation_of_innate_immune_response	4	0									
GO:0045980_negative_regulation_of_nucleotide_metabolic_process	4	0									
GO:0045987_positive_regulation_of_smooth_muscle_contraction	4	0									
GO:0046033_AMP_metabolic_process	4	0									
GO:0046325_negative_regulation_of_glucose_import	4	0									
GO:0046459_short-chain_fatty_acid_metabolic_process	4	0									
GO:0046469_platelet_activating_factor_metabolic_process	4	0									
GO:0046473_phosphatidic_acid_metabolic_process	4	0									
GO:0046475_glycerophospholipid_catabolic_process	4	0									
GO:0046516_hypusine_metabolic_process	4	0									
GO:0046683_response_to_organophosphorus	4	0									
GO:0046831_regulation_of_RNA_export_from_nucleus	4	0									
GO:0046834_lipid_phosphorylation	4	0									
GO:0046854_phosphoinositide_phosphorylation	4	0									
GO:0046874_quinolinate_metabolic_process	4	0									
GO:0046880_regulation_of_follicle-stimulating_hormone_secretion	4	0									
GO:0046882_negative_regulation_of_follicle-stimulating_hormone_secretion	4	0									
GO:0046885_regulation_of_hormone_biosynthetic_process	4	0									
GO:0046928_regulation_of_neurotransmitter_secretion	4	0									
GO:0048096_chromatin-mediated_maintenance_of_transcription	4	0									
GO:0048148_behavioral_response_to_cocaine	4	0									
GO:0048305_immunoglobulin_secretion	4	0									
GO:0048333_mesodermal_cell_differentiation	4	0									
GO:0048387_negative_regulation_of_retinoic_acid_receptor_signaling_pathway	4	0									
GO:0048496_maintenance_of_organ_identity	4	0									
GO:0048546_digestive_tract_morphogenesis	4	0									
GO:0048547_gut_morphogenesis	4	0									
GO:0048638_regulation_of_developmental_growth	4	0									
GO:0048663_neuron_fate_commitment	4	0									
GO:0048678_response_to_axon_injury	4	0									
GO:0050651_dermatan_sulfate_proteoglycan_biosynthetic_process	4	0									
GO:0050771_negative_regulation_of_axonogenesis	4	0									
GO:0050773_regulation_of_dendrite_development	4	0									
GO:0050901_leukocyte_tethering_or_rolling	4	0									
GO:0051014_actin_filament_severing	4	0									
GO:0051023_regulation_of_immunoglobulin_secretion	4	0									
GO:0051024_positive_regulation_of_immunoglobulin_secretion	4	0									
GO:0051045_negative_regulation_of_membrane_protein_ectodomain_proteolysis	4	0									
GO:0051145_smooth_muscle_cell_differentiation	4	0									
GO:0051149_positive_regulation_of_muscle_cell_differentiation	4	0									
GO:0051150_regulation_of_smooth_muscle_cell_differentiation	4	0									
GO:0051189_prosthetic_group_metabolic_process	4	0									
GO:0051293_establishment_of_spindle_localization	4	0									
GO:0051300_spindle_pole_body_organization	4	0									
GO:0051323_metaphase	4	0									
GO:0051383_kinetochore_organization	4	0									
GO:0051482_elevation_of_cytosolic_calcium_ion_concentration_during_G-protein_signaling__coupled_to_IP3_second_messenger_(phospholipase_C_activating)	4	0									
GO:0051568_histone_H3-K4_methylation	4	0									
GO:0051591_response_to_cAMP	4	0									
GO:0051653_spindle_localization	4	0									
GO:0051709_regulation_of_killing_of_cells_of_another_organism	4	0									
GO:0051817_modification_of_morphology_or_physiology_of_other_organism_during_symbiotic_interaction	4	0									
GO:0051895_negative_regulation_of_focal_adhesion_formation	4	0									
GO:0051919_positive_regulation_of_fibrinolysis	4	0									
GO:0051963_regulation_of_synaptogenesis	4	0									
GO:0051971_positive_regulation_of_transmission_of_nerve_impulse	4	0									
GO:0051974_negative_regulation_of_telomerase_activity	4	0									
GO:0055003_cardiac_myofibril_assembly	4	0									
GO:0055013_cardiac_muscle_cell_development	4	0									
GO:0055061_di-__tri-valent_inorganic_anion_homeostasis	4	0									
GO:0055081_anion_homeostasis	4	0									
GO:0055123_digestive_system_development	4	0									
GO:0060042_retina_morphogenesis_in_camera-type_eye	4	0									
GO:0060043_regulation_of_cardiac_muscle_cell_proliferation	4	0									
GO:0060073_micturition	4	0									
GO:0060078_regulation_of_postsynaptic_membrane_potential	4	0									
GO:0060124_positive_regulation_of_growth_hormone_secretion	4	0									
GO:0060155_platelet_dense_granule_organization	4	0									
GO:0060395_SMAD_protein_signal_transduction	4	0									
GO:0060795_cell_fate_commitment_involved_in_the_formation_of_primary_germ_layers	4	0									
GO:0070096_mitochondrial_outer_membrane_translocase_complex_assembly	4	0									
GO:0070102_interleukin-6-mediated_signaling_pathway	4	0									
GO:0070192_chromosome_organization_involved_in_meiosis	4	0									
GO:0070193_synaptonemal_complex_organization	4	0									
GO:0070296_sarcoplasmic_reticulum_calcium_ion_transport	4	0									
GO:0070498_interleukin-1-mediated_signaling_pathway	4	0									
GO:0070508_cholesterol_import	4	0									
GO:0070633_transepithelial_transport	4	0									
GO:0070723_response_to_cholesterol	4	0									
GO:0006470_protein_amino_acid_dephosphorylation	77	0	0.000000	0.000000	937	881.794330	926.96	972.125670	0.989285
GO:0009123_nucleoside_monophosphate_metabolic_process	77	0	0.000000	0.000000	937	881.794330	926.96	972.125670	0.989285
GO:0034470_ncRNA_processing	77	0	0.000000	0.000000	937	881.794330	926.96	972.125670	0.989285
GO:0051129_negative_regulation_of_cellular_component_organization	77	0	0.000000	0.000000	937	881.794330	926.96	972.125670	0.989285
GO:0051340_regulation_of_ligase_activity	77	0	0.000000	0.000000	937	881.794330	926.96	972.125670	0.989285
GO:0007399_nervous_system_development	459	0	0.000000	0.000000	938	882.133224	927.33	972.526776	0.988625
GO:0000002_mitochondrial_genome_maintenance	6	0	0.000000	0.000000	1158	1102.457020	1145.61	1188.762980	0.989301
GO:0000076_DNA_replication_checkpoint	6	0	0.000000	0.000000	1158	1102.457020	1145.61	1188.762980	0.989301
GO:0000381_regulation_of_alternative_nuclear_mRNA_splicing__via_spliceosome	6	0	0.000000	0.000000	1158	1102.457020	1145.61	1188.762980	0.989301
GO:0001656_metanephros_development	6	0	0.000000	0.000000	1158	1102.457020	1145.61	1188.762980	0.989301
GO:0001838_embryonic_epithelial_tube_formation	6	0	0.000000	0.000000	1158	1102.457020	1145.61	1188.762980	0.989301
GO:0001841_neural_tube_formation	6	0	0.000000	0.000000	1158	1102.457020	1145.61	1188.762980	0.989301
GO:0001843_neural_tube_closure	6	0	0.000000	0.000000	1158	1102.457020	1145.61	1188.762980	0.989301
GO:0001893_maternal_placenta_development	6	0	0.000000	0.000000	1158	1102.457020	1145.61	1188.762980	0.989301
GO:0001913_T_cell_mediated_cytotoxicity	6	0	0.000000	0.000000	1158	1102.457020	1145.61	1188.762980	0.989301
GO:0001942_hair_follicle_development	6	0	0.000000	0.000000	1158	1102.457020	1145.61	1188.762980	0.989301
GO:0001947_heart_looping	6	0	0.000000	0.000000	1158	1102.457020	1145.61	1188.762980	0.989301
GO:0002221_pattern_recognition_receptor_signaling_pathway	6	0	0.000000	0.000000	1158	1102.457020	1145.61	1188.762980	0.989301
GO:0002224_toll-like_receptor_signaling_pathway	6	0	0.000000	0.000000	1158	1102.457020	1145.61	1188.762980	0.989301
GO:0002260_lymphocyte_homeostasis	6	0	0.000000	0.000000	1158	1102.457020	1145.61	1188.762980	0.989301
GO:0002420_natural_killer_cell_mediated_cytotoxicity_directed_against_tumor_cell_target	6	0	0.000000	0.000000	1158	1102.457020	1145.61	1188.762980	0.989301
GO:0002423_natural_killer_cell_mediated_immune_response_to_tumor_cell	6	0	0.000000	0.000000	1158	1102.457020	1145.61	1188.762980	0.989301
GO:0002712_regulation_of_B_cell_mediated_immunity	6	0	0.000000	0.000000	1158	1102.457020	1145.61	1188.762980	0.989301
GO:0002855_regulation_of_natural_killer_cell_mediated_immune_response_to_tumor_cell	6	0	0.000000	0.000000	1158	1102.457020	1145.61	1188.762980	0.989301
GO:0002857_positive_regulation_of_natural_killer_cell_mediated_immune_response_to_tumor_cell	6	0	0.000000	0.000000	1158	1102.457020	1145.61	1188.762980	0.989301
GO:0002858_regulation_of_natural_killer_cell_mediated_cytotoxicity_directed_against_tumor_cell_target	6	0	0.000000	0.000000	1158	1102.457020	1145.61	1188.762980	0.989301
GO:0002860_positive_regulation_of_natural_killer_cell_mediated_cytotoxicity_directed_against_tumor_cell_target	6	0	0.000000	0.000000	1158	1102.457020	1145.61	1188.762980	0.989301
GO:0002889_regulation_of_immunoglobulin_mediated_immune_response	6	0	0.000000	0.000000	1158	1102.457020	1145.61	1188.762980	0.989301
GO:0006020_inositol_metabolic_process	6	0	0.000000	0.000000	1158	1102.457020	1145.61	1188.762980	0.989301
GO:0006144_purine_base_metabolic_process	6	0	0.000000	0.000000	1158	1102.457020	1145.61	1188.762980	0.989301
GO:0006283_transcription-coupled_nucleotide-excision_repair	6	0	0.000000	0.000000	1158	1102.457020	1145.61	1188.762980	0.989301
GO:0006337_nucleosome_disassembly	6	0	0.000000	0.000000	1158	1102.457020	1145.61	1188.762980	0.989301
GO:0006390_transcription_from_mitochondrial_promoter	6	0	0.000000	0.000000	1158	1102.457020	1145.61	1188.762980	0.989301
GO:0006458_'de_novo'_protein_folding	6	0	0.000000	0.000000	1158	1102.457020	1145.61	1188.762980	0.989301
GO:0006477_protein_amino_acid_sulfation	6	0	0.000000	0.000000	1158	1102.457020	1145.61	1188.762980	0.989301
GO:0006527_arginine_catabolic_process	6	0	0.000000	0.000000	1158	1102.457020	1145.61	1188.762980	0.989301
GO:0006700_C21-steroid_hormone_biosynthetic_process	6	0	0.000000	0.000000	1158	1102.457020	1145.61	1188.762980	0.989301
GO:0006739_NADP_metabolic_process	6	0	0.000000	0.000000	1158	1102.457020	1145.61	1188.762980	0.989301
GO:0006826_iron_ion_transport	6	0	0.000000	0.000000	1158	1102.457020	1145.61	1188.762980	0.989301
GO:0006878_cellular_copper_ion_homeostasis	6	0	0.000000	0.000000	1158	1102.457020	1145.61	1188.762980	0.989301
GO:0006893_Golgi_to_plasma_membrane_transport	6	0	0.000000	0.000000	1158	1102.457020	1145.61	1188.762980	0.989301
GO:0006906_vesicle_fusion	6	0	0.000000	0.000000	1158	1102.457020	1145.61	1188.762980	0.989301
GO:0006911_phagocytosis__engulfment	6	0	0.000000	0.000000	1158	1102.457020	1145.61	1188.762980	0.989301
GO:0006929_substrate-bound_cell_migration	6	0	0.000000	0.000000	1158	1102.457020	1145.61	1188.762980	0.989301
GO:0006949_syncytium_formation	6	0	0.000000	0.000000	1158	1102.457020	1145.61	1188.762980	0.989301
GO:0006978_DNA_damage_response__signal_transduction_by_p53_class_mediator_resulting_in_transcription_of_p21_class_mediator	6	0	0.000000	0.000000	1158	1102.457020	1145.61	1188.762980	0.989301
GO:0006983_ER_overload_response	6	0	0.000000	0.000000	1158	1102.457020	1145.61	1188.762980	0.989301
GO:0007158_neuron_adhesion	6	0	0.000000	0.000000	1158	1102.457020	1145.61	1188.762980	0.989301
GO:0007185_transmembrane_receptor_protein_tyrosine_phosphatase_signaling_pathway	6	0	0.000000	0.000000	1158	1102.457020	1145.61	1188.762980	0.989301
GO:0007189_activation_of_adenylate_cyclase_activity_by_G-protein_signaling_pathway	6	0	0.000000	0.000000	1158	1102.457020	1145.61	1188.762980	0.989301
GO:0007212_dopamine_receptor_signaling_pathway	6	0	0.000000	0.000000	1158	1102.457020	1145.61	1188.762980	0.989301
GO:0007217_tachykinin_receptor_signaling_pathway	6	0	0.000000	0.000000	1158	1102.457020	1145.61	1188.762980	0.989301
GO:0007224_smoothened_signaling_pathway	6	0	0.000000	0.000000	1158	1102.457020	1145.61	1188.762980	0.989301
GO:0007340_acrosome_reaction	6	0	0.000000	0.000000	1158	1102.457020	1145.61	1188.762980	0.989301
GO:0007530_sex_determination	6	0	0.000000	0.000000	1158	1102.457020	1145.61	1188.762980	0.989301
GO:0007613_memory	6	0	0.000000	0.000000	1158	1102.457020	1145.61	1188.762980	0.989301
GO:0007618_mating	6	0	0.000000	0.000000	1158	1102.457020	1145.61	1188.762980	0.989301
GO:0007622_rhythmic_behavior	6	0	0.000000	0.000000	1158	1102.457020	1145.61	1188.762980	0.989301
GO:0008343_adult_feeding_behavior	6	0	0.000000	0.000000	1158	1102.457020	1145.61	1188.762980	0.989301
GO:0009071_serine_family_amino_acid_catabolic_process	6	0	0.000000	0.000000	1158	1102.457020	1145.61	1188.762980	0.989301
GO:0009164_nucleoside_catabolic_process	6	0	0.000000	0.000000	1158	1102.457020	1145.61	1188.762980	0.989301
GO:0009312_oligosaccharide_biosynthetic_process	6	0	0.000000	0.000000	1158	1102.457020	1145.61	1188.762980	0.989301
GO:0009994_oocyte_differentiation	6	0	0.000000	0.000000	1158	1102.457020	1145.61	1188.762980	0.989301
GO:0010149_senescence	6	0	0.000000	0.000000	1158	1102.457020	1145.61	1188.762980	0.989301
GO:0010573_vascular_endothelial_growth_factor_production	6	0	0.000000	0.000000	1158	1102.457020	1145.61	1188.762980	0.989301
GO:0010574_regulation_of_vascular_endothelial_growth_factor_production	6	0	0.000000	0.000000	1158	1102.457020	1145.61	1188.762980	0.989301
GO:0010578_regulation_of_adenylate_cyclase_activity_involved_in_G-protein_signaling	6	0	0.000000	0.000000	1158	1102.457020	1145.61	1188.762980	0.989301
GO:0010579_positive_regulation_of_adenylate_cyclase_activity_by_G-protein_signaling_pathway	6	0	0.000000	0.000000	1158	1102.457020	1145.61	1188.762980	0.989301
GO:0010611_regulation_of_cardiac_muscle_hypertrophy	6	0	0.000000	0.000000	1158	1102.457020	1145.61	1188.762980	0.989301
GO:0010612_regulation_of_cardiac_muscle_adaptation	6	0	0.000000	0.000000	1158	1102.457020	1145.61	1188.762980	0.989301
GO:0010657_muscle_cell_apoptosis	6	0	0.000000	0.000000	1158	1102.457020	1145.61	1188.762980	0.989301
GO:0010660_regulation_of_muscle_cell_apoptosis	6	0	0.000000	0.000000	1158	1102.457020	1145.61	1188.762980	0.989301
GO:0010718_positive_regulation_of_epithelial_to_mesenchymal_transition	6	0	0.000000	0.000000	1158	1102.457020	1145.61	1188.762980	0.989301
GO:0010770_positive_regulation_of_cell_morphogenesis_involved_in_differentiation	6	0	0.000000	0.000000	1158	1102.457020	1145.61	1188.762980	0.989301
GO:0010875_positive_regulation_of_cholesterol_efflux	6	0	0.000000	0.000000	1158	1102.457020	1145.61	1188.762980	0.989301
GO:0010887_negative_regulation_of_cholesterol_storage	6	0	0.000000	0.000000	1158	1102.457020	1145.61	1188.762980	0.989301
GO:0010896_regulation_of_triglyceride_catabolic_process	6	0	0.000000	0.000000	1158	1102.457020	1145.61	1188.762980	0.989301
GO:0014020_primary_neural_tube_formation	6	0	0.000000	0.000000	1158	1102.457020	1145.61	1188.762980	0.989301
GO:0014743_regulation_of_muscle_hypertrophy	6	0	0.000000	0.000000	1158	1102.457020	1145.61	1188.762980	0.989301
GO:0014855_striated_muscle_cell_proliferation	6	0	0.000000	0.000000	1158	1102.457020	1145.61	1188.762980	0.989301
GO:0014887_cardiac_muscle_adaptation	6	0	0.000000	0.000000	1158	1102.457020	1145.61	1188.762980	0.989301
GO:0014888_striated_muscle_adaptation	6	0	0.000000	0.000000	1158	1102.457020	1145.61	1188.762980	0.989301
GO:0014897_striated_muscle_hypertrophy	6	0	0.000000	0.000000	1158	1102.457020	1145.61	1188.762980	0.989301
GO:0014898_cardiac_muscle_hypertrophy	6	0	0.000000	0.000000	1158	1102.457020	1145.61	1188.762980	0.989301
GO:0015671_oxygen_transport	6	0	0.000000	0.000000	1158	1102.457020	1145.61	1188.762980	0.989301
GO:0015810_aspartate_transport	6	0	0.000000	0.000000	1158	1102.457020	1145.61	1188.762980	0.989301
GO:0015850_organic_alcohol_transport	6	0	0.000000	0.000000	1158	1102.457020	1145.61	1188.762980	0.989301
GO:0017156_calcium_ion-dependent_exocytosis	6	0	0.000000	0.000000	1158	1102.457020	1145.61	1188.762980	0.989301
GO:0019062_virion_attachment_to_host_cell_surface_receptor	6	0	0.000000	0.000000	1158	1102.457020	1145.61	1188.762980	0.989301
GO:0019080_viral_genome_expression	6	0	0.000000	0.000000	1158	1102.457020	1145.61	1188.762980	0.989301
GO:0019083_viral_transcription	6	0	0.000000	0.000000	1158	1102.457020	1145.61	1188.762980	0.989301
GO:0019827_stem_cell_maintenance	6	0	0.000000	0.000000	1158	1102.457020	1145.61	1188.762980	0.989301
GO:0019883_antigen_processing_and_presentation_of_endogenous_antigen	6	0	0.000000	0.000000	1158	1102.457020	1145.61	1188.762980	0.989301
GO:0021537_telencephalon_development	6	0	0.000000	0.000000	1158	1102.457020	1145.61	1188.762980	0.989301
GO:0021953_central_nervous_system_neuron_differentiation	6	0	0.000000	0.000000	1158	1102.457020	1145.61	1188.762980	0.989301
GO:0021954_central_nervous_system_neuron_development	6	0	0.000000	0.000000	1158	1102.457020	1145.61	1188.762980	0.989301
GO:0022404_molting_cycle_process	6	0	0.000000	0.000000	1158	1102.457020	1145.61	1188.762980	0.989301
GO:0022405_hair_cycle_process	6	0	0.000000	0.000000	1158	1102.457020	1145.61	1188.762980	0.989301
GO:0022408_negative_regulation_of_cell-cell_adhesion	6	0	0.000000	0.000000	1158	1102.457020	1145.61	1188.762980	0.989301
GO:0022409_positive_regulation_of_cell-cell_adhesion	6	0	0.000000	0.000000	1158	1102.457020	1145.61	1188.762980	0.989301
GO:0030032_lamellipodium_assembly	6	0	0.000000	0.000000	1158	1102.457020	1145.61	1188.762980	0.989301
GO:0030147_natriuresis	6	0	0.000000	0.000000	1158	1102.457020	1145.61	1188.762980	0.989301
GO:0030224_monocyte_differentiation	6	0	0.000000	0.000000	1158	1102.457020	1145.61	1188.762980	0.989301
GO:0030299_intestinal_cholesterol_absorption	6	0	0.000000	0.000000	1158	1102.457020	1145.61	1188.762980	0.989301
GO:0030801_positive_regulation_of_cyclic_nucleotide_metabolic_process	6	0	0.000000	0.000000	1158	1102.457020	1145.61	1188.762980	0.989301
GO:0030804_positive_regulation_of_cyclic_nucleotide_biosynthetic_process	6	0	0.000000	0.000000	1158	1102.457020	1145.61	1188.762980	0.989301
GO:0030810_positive_regulation_of_nucleotide_biosynthetic_process	6	0	0.000000	0.000000	1158	1102.457020	1145.61	1188.762980	0.989301
GO:0030835_negative_regulation_of_actin_filament_depolymerization	6	0	0.000000	0.000000	1158	1102.457020	1145.61	1188.762980	0.989301
GO:0030837_negative_regulation_of_actin_filament_polymerization	6	0	0.000000	0.000000	1158	1102.457020	1145.61	1188.762980	0.989301
GO:0031099_regeneration	6	0	0.000000	0.000000	1158	1102.457020	1145.61	1188.762980	0.989301
GO:0031268_pseudopodium_organization	6	0	0.000000	0.000000	1158	1102.457020	1145.61	1188.762980	0.989301
GO:0031269_pseudopodium_assembly	6	0	0.000000	0.000000	1158	1102.457020	1145.61	1188.762980	0.989301
GO:0031272_regulation_of_pseudopodium_assembly	6	0	0.000000	0.000000	1158	1102.457020	1145.61	1188.762980	0.989301
GO:0031274_positive_regulation_of_pseudopodium_assembly	6	0	0.000000	0.000000	1158	1102.457020	1145.61	1188.762980	0.989301
GO:0031958_corticosteroid_receptor_signaling_pathway	6	0	0.000000	0.000000	1158	1102.457020	1145.61	1188.762980	0.989301
GO:0032297_negative_regulation_of_DNA_replication_initiation	6	0	0.000000	0.000000	1158	1102.457020	1145.61	1188.762980	0.989301
GO:0032372_negative_regulation_of_sterol_transport	6	0	0.000000	0.000000	1158	1102.457020	1145.61	1188.762980	0.989301
GO:0032375_negative_regulation_of_cholesterol_transport	6	0	0.000000	0.000000	1158	1102.457020	1145.61	1188.762980	0.989301
GO:0032402_melanosome_transport	6	0	0.000000	0.000000	1158	1102.457020	1145.61	1188.762980	0.989301
GO:0032411_positive_regulation_of_transporter_activity	6	0	0.000000	0.000000	1158	1102.457020	1145.61	1188.762980	0.989301
GO:0032434_regulation_of_proteasomal_ubiquitin-dependent_protein_catabolic_process	6	0	0.000000	0.000000	1158	1102.457020	1145.61	1188.762980	0.989301
GO:0032890_regulation_of_organic_acid_transport	6	0	0.000000	0.000000	1158	1102.457020	1145.61	1188.762980	0.989301
GO:0032945_negative_regulation_of_mononuclear_cell_proliferation	6	0	0.000000	0.000000	1158	1102.457020	1145.61	1188.762980	0.989301
GO:0032986_protein-DNA_complex_disassembly	6	0	0.000000	0.000000	1158	1102.457020	1145.61	1188.762980	0.989301
GO:0033158_regulation_of_protein_import_into_nucleus__translocation	6	0	0.000000	0.000000	1158	1102.457020	1145.61	1188.762980	0.989301
GO:0033238_regulation_of_cellular_amine_metabolic_process	6	0	0.000000	0.000000	1158	1102.457020	1145.61	1188.762980	0.989301
GO:0033363_secretory_granule_organization	6	0	0.000000	0.000000	1158	1102.457020	1145.61	1188.762980	0.989301
GO:0033483_gas_homeostasis	6	0	0.000000	0.000000	1158	1102.457020	1145.61	1188.762980	0.989301
GO:0033627_cell_adhesion_mediated_by_integrin	6	0	0.000000	0.000000	1158	1102.457020	1145.61	1188.762980	0.989301
GO:0033683_nucleotide-excision_repair__DNA_incision	6	0	0.000000	0.000000	1158	1102.457020	1145.61	1188.762980	0.989301
GO:0034405_response_to_fluid_shear_stress	6	0	0.000000	0.000000	1158	1102.457020	1145.61	1188.762980	0.989301
GO:0034446_substrate_adhesion-dependent_cell_spreading	6	0	0.000000	0.000000	1158	1102.457020	1145.61	1188.762980	0.989301
GO:0034447_very-low-density_lipoprotein_particle_clearance	6	0	0.000000	0.000000	1158	1102.457020	1145.61	1188.762980	0.989301
GO:0034502_protein_localization_to_chromosome	6	0	0.000000	0.000000	1158	1102.457020	1145.61	1188.762980	0.989301
GO:0034508_centromere_complex_assembly	6	0	0.000000	0.000000	1158	1102.457020	1145.61	1188.762980	0.989301
GO:0035148_tube_lumen_formation	6	0	0.000000	0.000000	1158	1102.457020	1145.61	1188.762980	0.989301
GO:0042092_T-helper_2_type_immune_response	6	0	0.000000	0.000000	1158	1102.457020	1145.61	1188.762980	0.989301
GO:0042119_neutrophil_activation	6	0	0.000000	0.000000	1158	1102.457020	1145.61	1188.762980	0.989301
GO:0042255_ribosome_assembly	6	0	0.000000	0.000000	1158	1102.457020	1145.61	1188.762980	0.989301
GO:0042273_ribosomal_large_subunit_biogenesis	6	0	0.000000	0.000000	1158	1102.457020	1145.61	1188.762980	0.989301
GO:0042303_molting_cycle	6	0	0.000000	0.000000	1158	1102.457020	1145.61	1188.762980	0.989301
GO:0042346_positive_regulation_of_NF-kappaB_import_into_nucleus	6	0	0.000000	0.000000	1158	1102.457020	1145.61	1188.762980	0.989301
GO:0042402_biogenic_amine_catabolic_process	6	0	0.000000	0.000000	1158	1102.457020	1145.61	1188.762980	0.989301
GO:0042447_hormone_catabolic_process	6	0	0.000000	0.000000	1158	1102.457020	1145.61	1188.762980	0.989301
GO:0042559_pteridine_and_derivative_biosynthetic_process	6	0	0.000000	0.000000	1158	1102.457020	1145.61	1188.762980	0.989301
GO:0042633_hair_cycle	6	0	0.000000	0.000000	1158	1102.457020	1145.61	1188.762980	0.989301
GO:0042772_DNA_damage_response__signal_transduction_resulting_in_transcription	6	0	0.000000	0.000000	1158	1102.457020	1145.61	1188.762980	0.989301
GO:0042921_glucocorticoid_receptor_signaling_pathway	6	0	0.000000	0.000000	1158	1102.457020	1145.61	1188.762980	0.989301
GO:0043206_fibril_organization	6	0	0.000000	0.000000	1158	1102.457020	1145.61	1188.762980	0.989301
GO:0043370_regulation_of_CD4-positive__alpha_beta_T_cell_differentiation	6	0	0.000000	0.000000	1158	1102.457020	1145.61	1188.762980	0.989301
GO:0043502_regulation_of_muscle_adaptation	6	0	0.000000	0.000000	1158	1102.457020	1145.61	1188.762980	0.989301
GO:0043525_positive_regulation_of_neuron_apoptosis	6	0	0.000000	0.000000	1158	1102.457020	1145.61	1188.762980	0.989301
GO:0043536_positive_regulation_of_blood_vessel_endothelial_cell_migration	6	0	0.000000	0.000000	1158	1102.457020	1145.61	1188.762980	0.989301
GO:0043666_regulation_of_phosphoprotein_phosphatase_activity	6	0	0.000000	0.000000	1158	1102.457020	1145.61	1188.762980	0.989301
GO:0043981_histone_H4-K5_acetylation	6	0	0.000000	0.000000	1158	1102.457020	1145.61	1188.762980	0.989301
GO:0043982_histone_H4-K8_acetylation	6	0	0.000000	0.000000	1158	1102.457020	1145.61	1188.762980	0.989301
GO:0043983_histone_H4-K12_acetylation	6	0	0.000000	0.000000	1158	1102.457020	1145.61	1188.762980	0.989301
GO:0043984_histone_H4-K16_acetylation	6	0	0.000000	0.000000	1158	1102.457020	1145.61	1188.762980	0.989301
GO:0045073_regulation_of_chemokine_biosynthetic_process	6	0	0.000000	0.000000	1158	1102.457020	1145.61	1188.762980	0.989301
GO:0045090_retroviral_genome_replication	6	0	0.000000	0.000000	1158	1102.457020	1145.61	1188.762980	0.989301
GO:0045116_protein_neddylation	6	0	0.000000	0.000000	1158	1102.457020	1145.61	1188.762980	0.989301
GO:0045540_regulation_of_cholesterol_biosynthetic_process	6	0	0.000000	0.000000	1158	1102.457020	1145.61	1188.762980	0.989301
GO:0045604_regulation_of_epidermal_cell_differentiation	6	0	0.000000	0.000000	1158	1102.457020	1145.61	1188.762980	0.989301
GO:0045616_regulation_of_keratinocyte_differentiation	6	0	0.000000	0.000000	1158	1102.457020	1145.61	1188.762980	0.989301
GO:0045622_regulation_of_T-helper_cell_differentiation	6	0	0.000000	0.000000	1158	1102.457020	1145.61	1188.762980	0.989301
GO:0045661_regulation_of_myoblast_differentiation	6	0	0.000000	0.000000	1158	1102.457020	1145.61	1188.762980	0.989301
GO:0045671_negative_regulation_of_osteoclast_differentiation	6	0	0.000000	0.000000	1158	1102.457020	1145.61	1188.762980	0.989301
GO:0045684_positive_regulation_of_epidermis_development	6	0	0.000000	0.000000	1158	1102.457020	1145.61	1188.762980	0.989301
GO:0045723_positive_regulation_of_fatty_acid_biosynthetic_process	6	0	0.000000	0.000000	1158	1102.457020	1145.61	1188.762980	0.989301
GO:0045737_positive_regulation_of_cyclin-dependent_protein_kinase_activity	6	0	0.000000	0.000000	1158	1102.457020	1145.61	1188.762980	0.989301
GO:0045823_positive_regulation_of_heart_contraction	6	0	0.000000	0.000000	1158	1102.457020	1145.61	1188.762980	0.989301
GO:0045885_positive_regulation_of_survival_gene_product_expression	6	0	0.000000	0.000000	1158	1102.457020	1145.61	1188.762980	0.989301
GO:0045931_positive_regulation_of_mitotic_cell_cycle	6	0	0.000000	0.000000	1158	1102.457020	1145.61	1188.762980	0.989301
GO:0045932_negative_regulation_of_muscle_contraction	6	0	0.000000	0.000000	1158	1102.457020	1145.61	1188.762980	0.989301
GO:0045981_positive_regulation_of_nucleotide_metabolic_process	6	0	0.000000	0.000000	1158	1102.457020	1145.61	1188.762980	0.989301
GO:0046006_regulation_of_activated_T_cell_proliferation	6	0	0.000000	0.000000	1158	1102.457020	1145.61	1188.762980	0.989301
GO:0046426_negative_regulation_of_JAK-STAT_cascade	6	0	0.000000	0.000000	1158	1102.457020	1145.61	1188.762980	0.989301
GO:0046520_sphingoid_biosynthetic_process	6	0	0.000000	0.000000	1158	1102.457020	1145.61	1188.762980	0.989301
GO:0046579_positive_regulation_of_Ras_protein_signal_transduction	6	0	0.000000	0.000000	1158	1102.457020	1145.61	1188.762980	0.989301
GO:0046638_positive_regulation_of_alpha-beta_T_cell_differentiation	6	0	0.000000	0.000000	1158	1102.457020	1145.61	1188.762980	0.989301
GO:0046677_response_to_antibiotic	6	0	0.000000	0.000000	1158	1102.457020	1145.61	1188.762980	0.989301
GO:0046697_decidualization	6	0	0.000000	0.000000	1158	1102.457020	1145.61	1188.762980	0.989301
GO:0046716_muscle_maintenance	6	0	0.000000	0.000000	1158	1102.457020	1145.61	1188.762980	0.989301
GO:0048008_platelet-derived_growth_factor_receptor_signaling_pathway	6	0	0.000000	0.000000	1158	1102.457020	1145.61	1188.762980	0.989301
GO:0048247_lymphocyte_chemotaxis	6	0	0.000000	0.000000	1158	1102.457020	1145.61	1188.762980	0.989301
GO:0048385_regulation_of_retinoic_acid_receptor_signaling_pathway	6	0	0.000000	0.000000	1158	1102.457020	1145.61	1188.762980	0.989301
GO:0048512_circadian_behavior	6	0	0.000000	0.000000	1158	1102.457020	1145.61	1188.762980	0.989301
GO:0048525_negative_regulation_of_viral_reproduction	6	0	0.000000	0.000000	1158	1102.457020	1145.61	1188.762980	0.989301
GO:0048562_embryonic_organ_morphogenesis	6	0	0.000000	0.000000	1158	1102.457020	1145.61	1188.762980	0.989301
GO:0048610_reproductive_cellular_process	6	0	0.000000	0.000000	1158	1102.457020	1145.61	1188.762980	0.989301
GO:0048704_embryonic_skeletal_system_morphogenesis	6	0	0.000000	0.000000	1158	1102.457020	1145.61	1188.762980	0.989301
GO:0048738_cardiac_muscle_tissue_development	6	0	0.000000	0.000000	1158	1102.457020	1145.61	1188.762980	0.989301
GO:0048864_stem_cell_development	6	0	0.000000	0.000000	1158	1102.457020	1145.61	1188.762980	0.989301
GO:0050432_catecholamine_secretion	6	0	0.000000	0.000000	1158	1102.457020	1145.61	1188.762980	0.989301
GO:0050433_regulation_of_catecholamine_secretion	6	0	0.000000	0.000000	1158	1102.457020	1145.61	1188.762980	0.989301
GO:0050672_negative_regulation_of_lymphocyte_proliferation	6	0	0.000000	0.000000	1158	1102.457020	1145.61	1188.762980	0.989301
GO:0050732_negative_regulation_of_peptidyl-tyrosine_phosphorylation	6	0	0.000000	0.000000	1158	1102.457020	1145.61	1188.762980	0.989301
GO:0050746_regulation_of_lipoprotein_metabolic_process	6	0	0.000000	0.000000	1158	1102.457020	1145.61	1188.762980	0.989301
GO:0050748_negative_regulation_of_lipoprotein_metabolic_process	6	0	0.000000	0.000000	1158	1102.457020	1145.61	1188.762980	0.989301
GO:0050764_regulation_of_phagocytosis	6	0	0.000000	0.000000	1158	1102.457020	1145.61	1188.762980	0.989301
GO:0050803_regulation_of_synapse_structure_and_activity	6	0	0.000000	0.000000	1158	1102.457020	1145.61	1188.762980	0.989301
GO:0050850_positive_regulation_of_calcium-mediated_signaling	6	0	0.000000	0.000000	1158	1102.457020	1145.61	1188.762980	0.989301
GO:0050892_intestinal_absorption	6	0	0.000000	0.000000	1158	1102.457020	1145.61	1188.762980	0.989301
GO:0050913_sensory_perception_of_bitter_taste	6	0	0.000000	0.000000	1158	1102.457020	1145.61	1188.762980	0.989301
GO:0050957_equilibrioception	6	0	0.000000	0.000000	1158	1102.457020	1145.61	1188.762980	0.989301
GO:0051006_positive_regulation_of_lipoprotein_lipase_activity	6	0	0.000000	0.000000	1158	1102.457020	1145.61	1188.762980	0.989301
GO:0051057_positive_regulation_of_small_GTPase_mediated_signal_transduction	6	0	0.000000	0.000000	1158	1102.457020	1145.61	1188.762980	0.989301
GO:0051148_negative_regulation_of_muscle_cell_differentiation	6	0	0.000000	0.000000	1158	1102.457020	1145.61	1188.762980	0.989301
GO:0051205_protein_insertion_into_membrane	6	0	0.000000	0.000000	1158	1102.457020	1145.61	1188.762980	0.989301
GO:0051291_protein_heterooligomerization	6	0	0.000000	0.000000	1158	1102.457020	1145.61	1188.762980	0.989301
GO:0051302_regulation_of_cell_division	6	0	0.000000	0.000000	1158	1102.457020	1145.61	1188.762980	0.989301
GO:0051588_regulation_of_neurotransmitter_transport	6	0	0.000000	0.000000	1158	1102.457020	1145.61	1188.762980	0.989301
GO:0051702_interaction_with_symbiont	6	0	0.000000	0.000000	1158	1102.457020	1145.61	1188.762980	0.989301
GO:0051865_protein_autoubiquitination	6	0	0.000000	0.000000	1158	1102.457020	1145.61	1188.762980	0.989301
GO:0051904_pigment_granule_transport	6	0	0.000000	0.000000	1158	1102.457020	1145.61	1188.762980	0.989301
GO:0051917_regulation_of_fibrinolysis	6	0	0.000000	0.000000	1158	1102.457020	1145.61	1188.762980	0.989301
GO:0051923_sulfation	6	0	0.000000	0.000000	1158	1102.457020	1145.61	1188.762980	0.989301
GO:0051972_regulation_of_telomerase_activity	6	0	0.000000	0.000000	1158	1102.457020	1145.61	1188.762980	0.989301
GO:0060038_cardiac_muscle_cell_proliferation	6	0	0.000000	0.000000	1158	1102.457020	1145.61	1188.762980	0.989301
GO:0060192_negative_regulation_of_lipase_activity	6	0	0.000000	0.000000	1158	1102.457020	1145.61	1188.762980	0.989301
GO:0060396_growth_hormone_receptor_signaling_pathway	6	0	0.000000	0.000000	1158	1102.457020	1145.61	1188.762980	0.989301
GO:0060606_tube_closure	6	0	0.000000	0.000000	1158	1102.457020	1145.61	1188.762980	0.989301
GO:0070198_protein_localization_to_telomere	6	0	0.000000	0.000000	1158	1102.457020	1145.61	1188.762980	0.989301
GO:0070265_necrotic_cell_death	6	0	0.000000	0.000000	1158	1102.457020	1145.61	1188.762980	0.989301
GO:0070613_regulation_of_protein_processing	6	0	0.000000	0.000000	1158	1102.457020	1145.61	1188.762980	0.989301
GO:0070664_negative_regulation_of_leukocyte_proliferation	6	0	0.000000	0.000000	1158	1102.457020	1145.61	1188.762980	0.989301
GO:0006469_negative_regulation_of_protein_kinase_activity	55	0	0.000000	0.000000	1164	1108.610301	1151.42	1194.229699	0.989192
GO:0006725_cellular_aromatic_compound_metabolic_process	55	0	0.000000	0.000000	1164	1108.610301	1151.42	1194.229699	0.989192
GO:0007606_sensory_perception_of_chemical_stimulus	55	0	0.000000	0.000000	1164	1108.610301	1151.42	1194.229699	0.989192
GO:0030814_regulation_of_cAMP_metabolic_process	55	0	0.000000	0.000000	1164	1108.610301	1151.42	1194.229699	0.989192
GO:0030817_regulation_of_cAMP_biosynthetic_process	55	0	0.000000	0.000000	1164	1108.610301	1151.42	1194.229699	0.989192
GO:0043543_protein_amino_acid_acylation	55	0	0.000000	0.000000	1164	1108.610301	1151.42	1194.229699	0.989192
GO:0006281_DNA_repair	177	0	0.000000	0.000000	1167	1111.101515	1153.6	1196.098485	0.988518
GO:0009607_response_to_biotic_stimulus	177	0	0.000000	0.000000	1167	1111.101515	1153.6	1196.098485	0.988518
GO:0016477_cell_migration	177	0	0.000000	0.000000	1167	1111.101515	1153.6	1196.098485	0.988518
GO:0003006_reproductive_developmental_process	51	0	0.000000	0.000000	1177	1120.598435	1162.78	1204.961565	0.987918
GO:0006898_receptor-mediated_endocytosis	51	0	0.000000	0.000000	1177	1120.598435	1162.78	1204.961565	0.987918
GO:0007059_chromosome_segregation	51	0	0.000000	0.000000	1177	1120.598435	1162.78	1204.961565	0.987918
GO:0016052_carbohydrate_catabolic_process	51	0	0.000000	0.000000	1177	1120.598435	1162.78	1204.961565	0.987918
GO:0018212_peptidyl-tyrosine_modification	51	0	0.000000	0.000000	1177	1120.598435	1162.78	1204.961565	0.987918
GO:0030518_steroid_hormone_receptor_signaling_pathway	51	0	0.000000	0.000000	1177	1120.598435	1162.78	1204.961565	0.987918
GO:0031279_regulation_of_cyclase_activity	51	0	0.000000	0.000000	1177	1120.598435	1162.78	1204.961565	0.987918
GO:0032147_activation_of_protein_kinase_activity	51	0	0.000000	0.000000	1177	1120.598435	1162.78	1204.961565	0.987918
GO:0046474_glycerophospholipid_biosynthetic_process	51	0	0.000000	0.000000	1177	1120.598435	1162.78	1204.961565	0.987918
GO:0070482_response_to_oxygen_levels	51	0	0.000000	0.000000	1177	1120.598435	1162.78	1204.961565	0.987918
GO:0006413_translational_initiation	46	0	0.000000	0.000000	1191	1134.550993	1176.42	1218.289007	0.987758
GO:0007202_activation_of_phospholipase_C_activity	46	0	0.000000	0.000000	1191	1134.550993	1176.42	1218.289007	0.987758
GO:0007588_excretion	46	0	0.000000	0.000000	1191	1134.550993	1176.42	1218.289007	0.987758
GO:0010038_response_to_metal_ion	46	0	0.000000	0.000000	1191	1134.550993	1176.42	1218.289007	0.987758
GO:0010638_positive_regulation_of_organelle_organization	46	0	0.000000	0.000000	1191	1134.550993	1176.42	1218.289007	0.987758
GO:0010639_negative_regulation_of_organelle_organization	46	0	0.000000	0.000000	1191	1134.550993	1176.42	1218.289007	0.987758
GO:0010863_positive_regulation_of_phospholipase_C_activity	46	0	0.000000	0.000000	1191	1134.550993	1176.42	1218.289007	0.987758
GO:0030335_positive_regulation_of_cell_migration	46	0	0.000000	0.000000	1191	1134.550993	1176.42	1218.289007	0.987758
GO:0030384_phosphoinositide_metabolic_process	46	0	0.000000	0.000000	1191	1134.550993	1176.42	1218.289007	0.987758
GO:0042157_lipoprotein_metabolic_process	46	0	0.000000	0.000000	1191	1134.550993	1176.42	1218.289007	0.987758
GO:0042254_ribosome_biogenesis	46	0	0.000000	0.000000	1191	1134.550993	1176.42	1218.289007	0.987758
GO:0042391_regulation_of_membrane_potential	46	0	0.000000	0.000000	1191	1134.550993	1176.42	1218.289007	0.987758
GO:0046879_hormone_secretion	46	0	0.000000	0.000000	1191	1134.550993	1176.42	1218.289007	0.987758
GO:0065004_protein-DNA_complex_assembly	46	0	0.000000	0.000000	1191	1134.550993	1176.42	1218.289007	0.987758
GO:0002009_morphogenesis_of_an_epithelium	29	0	0.000000	0.000000	1209	1154.719879	1195.57	1236.420121	0.988892
GO:0003007_heart_morphogenesis	29	0	0.000000	0.000000	1209	1154.719879	1195.57	1236.420121	0.988892
GO:0003018_vascular_process_in_circulatory_system	29	0	0.000000	0.000000	1209	1154.719879	1195.57	1236.420121	0.988892
GO:0006505_GPI_anchor_metabolic_process	29	0	0.000000	0.000000	1209	1154.719879	1195.57	1236.420121	0.988892
GO:0006506_GPI_anchor_biosynthetic_process	29	0	0.000000	0.000000	1209	1154.719879	1195.57	1236.420121	0.988892
GO:0030278_regulation_of_ossification	29	0	0.000000	0.000000	1209	1154.719879	1195.57	1236.420121	0.988892
GO:0032507_maintenance_of_protein_location_in_cell	29	0	0.000000	0.000000	1209	1154.719879	1195.57	1236.420121	0.988892
GO:0043112_receptor_metabolic_process	29	0	0.000000	0.000000	1209	1154.719879	1195.57	1236.420121	0.988892
GO:0043433_negative_regulation_of_transcription_factor_activity	29	0	0.000000	0.000000	1209	1154.719879	1195.57	1236.420121	0.988892
GO:0046425_regulation_of_JAK-STAT_cascade	29	0	0.000000	0.000000	1209	1154.719879	1195.57	1236.420121	0.988892
GO:0048732_gland_development	29	0	0.000000	0.000000	1209	1154.719879	1195.57	1236.420121	0.988892
GO:0048741_skeletal_muscle_fiber_development	29	0	0.000000	0.000000	1209	1154.719879	1195.57	1236.420121	0.988892
GO:0050714_positive_regulation_of_protein_secretion	29	0	0.000000	0.000000	1209	1154.719879	1195.57	1236.420121	0.988892
GO:0050731_positive_regulation_of_peptidyl-tyrosine_phosphorylation	29	0	0.000000	0.000000	1209	1154.719879	1195.57	1236.420121	0.988892
GO:0051648_vesicle_localization	29	0	0.000000	0.000000	1209	1154.719879	1195.57	1236.420121	0.988892
GO:0051924_regulation_of_calcium_ion_transport	29	0	0.000000	0.000000	1209	1154.719879	1195.57	1236.420121	0.988892
GO:0060429_epithelium_development	29	0	0.000000	0.000000	1209	1154.719879	1195.57	1236.420121	0.988892
GO:0090048_negative_regulation_of_transcription_regulator_activity	29	0	0.000000	0.000000	1209	1154.719879	1195.57	1236.420121	0.988892
GO:0008285_negative_regulation_of_cell_proliferation	202	0	0.000000	0.000000	1210	1155.517519	1196.27	1237.022481	0.988653
GO:0043285_biopolymer_catabolic_process	426	0	0.000000	0.000000	1211	1156.030974	1196.7	1237.369026	0.988192
GO:0006629_lipid_metabolic_process	468	0	0.000000	0.000000	1213	1156.910578	1197.51	1238.109422	0.987230
GO:0050877_neurological_system_process	468	0	0.000000	0.000000	1213	1156.910578	1197.51	1238.109422	0.987230
GO:0008610_lipid_biosynthetic_process	179	0	0.000000	0.000000	1214	1157.679531	1198.23	1238.780469	0.987010
GO:0009887_organ_morphogenesis	246	0	0.000000	0.000000	1215	1161.216403	1201.23	1241.243597	0.988667
GO:0000084_S_phase_of_mitotic_cell_cycle	16	0	0.000000	0.000000	1270	1218.164478	1257.14	1296.115522	0.989874
GO:0001523_retinoid_metabolic_process	16	0	0.000000	0.000000	1270	1218.164478	1257.14	1296.115522	0.989874
GO:0001933_negative_regulation_of_protein_amino_acid_phosphorylation	16	0	0.000000	0.000000	1270	1218.164478	1257.14	1296.115522	0.989874
GO:0002695_negative_regulation_of_leukocyte_activation	16	0	0.000000	0.000000	1270	1218.164478	1257.14	1296.115522	0.989874
GO:0002699_positive_regulation_of_immune_effector_process	16	0	0.000000	0.000000	1270	1218.164478	1257.14	1296.115522	0.989874
GO:0006220_pyrimidine_nucleotide_metabolic_process	16	0	0.000000	0.000000	1270	1218.164478	1257.14	1296.115522	0.989874
GO:0006298_mismatch_repair	16	0	0.000000	0.000000	1270	1218.164478	1257.14	1296.115522	0.989874
GO:0006471_protein_amino_acid_ADP-ribosylation	16	0	0.000000	0.000000	1270	1218.164478	1257.14	1296.115522	0.989874
GO:0006636_unsaturated_fatty_acid_biosynthetic_process	16	0	0.000000	0.000000	1270	1218.164478	1257.14	1296.115522	0.989874
GO:0006687_glycosphingolipid_metabolic_process	16	0	0.000000	0.000000	1270	1218.164478	1257.14	1296.115522	0.989874
GO:0006695_cholesterol_biosynthetic_process	16	0	0.000000	0.000000	1270	1218.164478	1257.14	1296.115522	0.989874
GO:0006721_terpenoid_metabolic_process	16	0	0.000000	0.000000	1270	1218.164478	1257.14	1296.115522	0.989874
GO:0006776_vitamin_A_metabolic_process	16	0	0.000000	0.000000	1270	1218.164478	1257.14	1296.115522	0.989874
GO:0006805_xenobiotic_metabolic_process	16	0	0.000000	0.000000	1270	1218.164478	1257.14	1296.115522	0.989874
GO:0006891_intra-Golgi_vesicle-mediated_transport	16	0	0.000000	0.000000	1270	1218.164478	1257.14	1296.115522	0.989874
GO:0006914_autophagy	16	0	0.000000	0.000000	1270	1218.164478	1257.14	1296.115522	0.989874
GO:0007006_mitochondrial_membrane_organization	16	0	0.000000	0.000000	1270	1218.164478	1257.14	1296.115522	0.989874
GO:0009119_ribonucleoside_metabolic_process	16	0	0.000000	0.000000	1270	1218.164478	1257.14	1296.115522	0.989874
GO:0009408_response_to_heat	16	0	0.000000	0.000000	1270	1218.164478	1257.14	1296.115522	0.989874
GO:0009595_detection_of_biotic_stimulus	16	0	0.000000	0.000000	1270	1218.164478	1257.14	1296.115522	0.989874
GO:0009743_response_to_carbohydrate_stimulus	16	0	0.000000	0.000000	1270	1218.164478	1257.14	1296.115522	0.989874
GO:0010676_positive_regulation_of_cellular_carbohydrate_metabolic_process	16	0	0.000000	0.000000	1270	1218.164478	1257.14	1296.115522	0.989874
GO:0010743_regulation_of_foam_cell_differentiation	16	0	0.000000	0.000000	1270	1218.164478	1257.14	1296.115522	0.989874
GO:0010906_regulation_of_glucose_metabolic_process	16	0	0.000000	0.000000	1270	1218.164478	1257.14	1296.115522	0.989874
GO:0010975_regulation_of_neuron_projection_development	16	0	0.000000	0.000000	1270	1218.164478	1257.14	1296.115522	0.989874
GO:0014070_response_to_organic_cyclic_substance	16	0	0.000000	0.000000	1270	1218.164478	1257.14	1296.115522	0.989874
GO:0015909_long-chain_fatty_acid_transport	16	0	0.000000	0.000000	1270	1218.164478	1257.14	1296.115522	0.989874
GO:0016101_diterpenoid_metabolic_process	16	0	0.000000	0.000000	1270	1218.164478	1257.14	1296.115522	0.989874
GO:0016254_preassembly_of_GPI_anchor_in_ER_membrane	16	0	0.000000	0.000000	1270	1218.164478	1257.14	1296.115522	0.989874
GO:0019319_hexose_biosynthetic_process	16	0	0.000000	0.000000	1270	1218.164478	1257.14	1296.115522	0.989874
GO:0030261_chromosome_condensation	16	0	0.000000	0.000000	1270	1218.164478	1257.14	1296.115522	0.989874
GO:0030855_epithelial_cell_differentiation	16	0	0.000000	0.000000	1270	1218.164478	1257.14	1296.115522	0.989874
GO:0031110_regulation_of_microtubule_polymerization_or_depolymerization	16	0	0.000000	0.000000	1270	1218.164478	1257.14	1296.115522	0.989874
GO:0032623_interleukin-2_production	16	0	0.000000	0.000000	1270	1218.164478	1257.14	1296.115522	0.989874
GO:0032640_tumor_necrosis_factor_production	16	0	0.000000	0.000000	1270	1218.164478	1257.14	1296.115522	0.989874
GO:0032649_regulation_of_interferon-gamma_production	16	0	0.000000	0.000000	1270	1218.164478	1257.14	1296.115522	0.989874
GO:0032675_regulation_of_interleukin-6_production	16	0	0.000000	0.000000	1270	1218.164478	1257.14	1296.115522	0.989874
GO:0032680_regulation_of_tumor_necrosis_factor_production	16	0	0.000000	0.000000	1270	1218.164478	1257.14	1296.115522	0.989874
GO:0034381_lipoprotein_particle_clearance	16	0	0.000000	0.000000	1270	1218.164478	1257.14	1296.115522	0.989874
GO:0034762_regulation_of_transmembrane_transport	16	0	0.000000	0.000000	1270	1218.164478	1257.14	1296.115522	0.989874
GO:0042476_odontogenesis	16	0	0.000000	0.000000	1270	1218.164478	1257.14	1296.115522	0.989874
GO:0044275_cellular_carbohydrate_catabolic_process	16	0	0.000000	0.000000	1270	1218.164478	1257.14	1296.115522	0.989874
GO:0045667_regulation_of_osteoblast_differentiation	16	0	0.000000	0.000000	1270	1218.164478	1257.14	1296.115522	0.989874
GO:0045730_respiratory_burst	16	0	0.000000	0.000000	1270	1218.164478	1257.14	1296.115522	0.989874
GO:0045807_positive_regulation_of_endocytosis	16	0	0.000000	0.000000	1270	1218.164478	1257.14	1296.115522	0.989874
GO:0045862_positive_regulation_of_proteolysis	16	0	0.000000	0.000000	1270	1218.164478	1257.14	1296.115522	0.989874
GO:0045913_positive_regulation_of_carbohydrate_metabolic_process	16	0	0.000000	0.000000	1270	1218.164478	1257.14	1296.115522	0.989874
GO:0045930_negative_regulation_of_mitotic_cell_cycle	16	0	0.000000	0.000000	1270	1218.164478	1257.14	1296.115522	0.989874
GO:0046545_development_of_primary_female_sexual_characteristics	16	0	0.000000	0.000000	1270	1218.164478	1257.14	1296.115522	0.989874
GO:0046660_female_sex_differentiation	16	0	0.000000	0.000000	1270	1218.164478	1257.14	1296.115522	0.989874
GO:0048589_developmental_growth	16	0	0.000000	0.000000	1270	1218.164478	1257.14	1296.115522	0.989874
GO:0050864_regulation_of_B_cell_activation	16	0	0.000000	0.000000	1270	1218.164478	1257.14	1296.115522	0.989874
GO:0051146_striated_muscle_cell_differentiation	16	0	0.000000	0.000000	1270	1218.164478	1257.14	1296.115522	0.989874
GO:0051181_cofactor_transport	16	0	0.000000	0.000000	1270	1218.164478	1257.14	1296.115522	0.989874
GO:0051261_protein_depolymerization	16	0	0.000000	0.000000	1270	1218.164478	1257.14	1296.115522	0.989874
GO:0006006_glucose_metabolic_process	53	0	0.000000	0.000000	1282	1229.331247	1267.93	1306.528753	0.989025
GO:0009617_response_to_bacterium	53	0	0.000000	0.000000	1282	1229.331247	1267.93	1306.528753	0.989025
GO:0016485_protein_processing	53	0	0.000000	0.000000	1282	1229.331247	1267.93	1306.528753	0.989025
GO:0022900_electron_transport_chain	53	0	0.000000	0.000000	1282	1229.331247	1267.93	1306.528753	0.989025
GO:0030258_lipid_modification	53	0	0.000000	0.000000	1282	1229.331247	1267.93	1306.528753	0.989025
GO:0042107_cytokine_metabolic_process	53	0	0.000000	0.000000	1282	1229.331247	1267.93	1306.528753	0.989025
GO:0043434_response_to_peptide_hormone_stimulus	53	0	0.000000	0.000000	1282	1229.331247	1267.93	1306.528753	0.989025
GO:0045786_negative_regulation_of_cell_cycle	53	0	0.000000	0.000000	1282	1229.331247	1267.93	1306.528753	0.989025
GO:0048015_phosphoinositide-mediated_signaling	53	0	0.000000	0.000000	1282	1229.331247	1267.93	1306.528753	0.989025
GO:0051047_positive_regulation_of_secretion	53	0	0.000000	0.000000	1282	1229.331247	1267.93	1306.528753	0.989025
GO:0051339_regulation_of_lyase_activity	53	0	0.000000	0.000000	1282	1229.331247	1267.93	1306.528753	0.989025
GO:0060193_positive_regulation_of_lipase_activity	53	0	0.000000	0.000000	1282	1229.331247	1267.93	1306.528753	0.989025
GO:0006631_fatty_acid_metabolic_process	113	0	0.000000	0.000000	1283	1231.080003	1269.57	1308.059997	0.989532
GO:0000050_urea_cycle	3	0									
GO:0000089_mitotic_metaphase	3	0									
GO:0000097_sulfur_amino_acid_biosynthetic_process	3	0									
GO:0000266_mitochondrial_fission	3	0									
GO:0000281_cytokinesis_after_mitosis	3	0									
GO:0000394_RNA_splicing__via_endonucleolytic_cleavage_and_ligation	3	0									
GO:0000463_maturation_of_LSU-rRNA_from_tricistronic_rRNA_transcript_(SSU-rRNA__5.8S_rRNA__LSU-rRNA)	3	0									
GO:0000470_maturation_of_LSU-rRNA	3	0									
GO:0000491_small_nucleolar_ribonucleoprotein_complex_assembly	3	0									
GO:0000492_box_C_D_snoRNP_assembly	3	0									
GO:0001302_replicative_cell_aging	3	0									
GO:0001510_RNA_methylation	3	0									
GO:0001569_patterning_of_blood_vessels	3	0									
GO:0001573_ganglioside_metabolic_process	3	0									
GO:0001659_temperature_homeostasis	3	0									
GO:0001755_neural_crest_cell_migration	3	0									
GO:0001881_receptor_recycling	3	0									
GO:0001895_retina_homeostasis	3	0									
GO:0001916_positive_regulation_of_T_cell_mediated_cytotoxicity	3	0									
GO:0001919_regulation_of_receptor_recycling	3	0									
GO:0001945_lymph_vessel_development	3	0									
GO:0001946_lymphangiogenesis	3	0									
GO:0002002_regulation_of_angiotensin_levels_in_blood	3	0									
GO:0002029_desensitization_of_G-protein_coupled_receptor_protein_signaling_pathway	3	0									
GO:0002062_chondrocyte_differentiation	3	0									
GO:0002076_osteoblast_development	3	0									
GO:0002230_positive_regulation_of_defense_response_to_virus_by_host	3	0									
GO:0002244_hemopoietic_progenitor_cell_differentiation	3	0									
GO:0002246_healing_during_inflammatory_response	3	0									
GO:0002262_myeloid_cell_homeostasis	3	0									
GO:0002444_myeloid_leukocyte_mediated_immunity	3	0									
GO:0002446_neutrophil_mediated_immunity	3	0									
GO:0002792_negative_regulation_of_peptide_secretion	3	0									
GO:0002825_regulation_of_T-helper_1_type_immune_response	3	0									
GO:0002828_regulation_of_T-helper_2_type_immune_response	3	0									
GO:0002903_negative_regulation_of_B_cell_apoptosis	3	0									
GO:0002921_negative_regulation_of_humoral_immune_response	3	0									
GO:0003084_positive_regulation_of_systemic_arterial_blood_pressure	3	0									
GO:0005980_glycogen_catabolic_process	3	0									
GO:0005984_disaccharide_metabolic_process	3	0									
GO:0006002_fructose_6-phosphate_metabolic_process	3	0									
GO:0006003_fructose_2_6-bisphosphate_metabolic_process	3	0									
GO:0006043_glucosamine_catabolic_process	3	0									
GO:0006071_glycerol_metabolic_process	3	0									
GO:0006102_isocitrate_metabolic_process	3	0									
GO:0006104_succinyl-CoA_metabolic_process	3	0									
GO:0006108_malate_metabolic_process	3	0									
GO:0006123_mitochondrial_electron_transport__cytochrome_c_to_oxygen	3	0									
GO:0006152_purine_nucleoside_catabolic_process	3	0									
GO:0006167_AMP_biosynthetic_process	3	0									
GO:0006182_cGMP_biosynthetic_process	3	0									
GO:0006269_DNA_replication__synthesis_of_RNA_primer	3	0									
GO:0006273_lagging_strand_elongation	3	0									
GO:0006288_base-excision_repair__DNA_ligation	3	0									
GO:0006295_nucleotide-excision_repair__DNA_incision__3'-to_lesion	3	0									
GO:0006296_nucleotide-excision_repair__DNA_incision__5'-to_lesion	3	0									
GO:0006384_transcription_initiation_from_RNA_polymerase_III_promoter	3	0									
GO:0006388_tRNA_splicing__via_endonucleolytic_cleavage_and_ligation	3	0									
GO:0006467_protein_thiol-disulfide_exchange	3	0									
GO:0006546_glycine_catabolic_process	3	0									
GO:0006558_L-phenylalanine_metabolic_process	3	0									
GO:0006559_L-phenylalanine_catabolic_process	3	0									
GO:0006560_proline_metabolic_process	3	0									
GO:0006565_L-serine_catabolic_process	3	0									
GO:0006568_tryptophan_metabolic_process	3	0									
GO:0006573_valine_metabolic_process	3	0									
GO:0006590_thyroid_hormone_generation	3	0									
GO:0006596_polyamine_biosynthetic_process	3	0									
GO:0006621_protein_retention_in_ER_lumen	3	0									
GO:0006654_phosphatidic_acid_biosynthetic_process	3	0									
GO:0006658_phosphatidylserine_metabolic_process	3	0									
GO:0006663_platelet_activating_factor_biosynthetic_process	3	0									
GO:0006678_glucosylceramide_metabolic_process	3	0									
GO:0006686_sphingomyelin_biosynthetic_process	3	0									
GO:0006701_progesterone_biosynthetic_process	3	0									
GO:0006704_glucocorticoid_biosynthetic_process	3	0									
GO:0006705_mineralocorticoid_biosynthetic_process	3	0									
GO:0006729_tetrahydrobiopterin_biosynthetic_process	3	0									
GO:0006777_Mo-molybdopterin_cofactor_biosynthetic_process	3	0									
GO:0006787_porphyrin_catabolic_process	3	0									
GO:0006829_zinc_ion_transport	3	0									
GO:0006853_carnitine_shuttle	3	0									
GO:0006863_purine_transport	3	0									
GO:0006910_phagocytosis__recognition	3	0									
GO:0006922_cleavage_of_lamin	3	0									
GO:0006923_cleavage_of_cytoskeletal_proteins_during_apoptosis	3	0									
GO:0006927_transformed_cell_apoptosis	3	0									
GO:0007007_inner_mitochondrial_membrane_organization	3	0									
GO:0007035_vacuolar_acidification	3	0									
GO:0007175_negative_regulation_of_epidermal_growth_factor_receptor_activity	3	0									
GO:0007181_transforming_growth_factor_beta_receptor_complex_assembly	3	0									
GO:0007199_G-protein_signaling__coupled_to_cGMP_nucleotide_second_messenger	3	0									
GO:0007207_activation_of_phospholipase_C_activity_by_muscarinic_acetylcholine_receptor_signaling_pathway	3	0									
GO:0007252_I-kappaB_phosphorylation	3	0									
GO:0007339_binding_of_sperm_to_zona_pellucida	3	0									
GO:0007352_zygotic_determination_of_dorsal_ventral_axis	3	0									
GO:0007439_ectodermal_gut_development	3	0									
GO:0007500_mesodermal_cell_fate_determination	3	0									
GO:0007512_adult_heart_development	3	0									
GO:0008053_mitochondrial_fusion	3	0									
GO:0008291_acetylcholine_metabolic_process	3	0									
GO:0008334_histone_mRNA_metabolic_process	3	0									
GO:0008617_guanosine_metabolic_process	3	0									
GO:0008628_induction_of_apoptosis_by_hormones	3	0									
GO:0008631_induction_of_apoptosis_by_oxidative_stress	3	0									
GO:0009070_serine_family_amino_acid_biosynthetic_process	3	0									
GO:0009125_nucleoside_monophosphate_catabolic_process	3	0									
GO:0009132_nucleoside_diphosphate_metabolic_process	3	0									
GO:0009155_purine_deoxyribonucleotide_catabolic_process	3	0									
GO:0009163_nucleoside_biosynthetic_process	3	0									
GO:0009185_ribonucleoside_diphosphate_metabolic_process	3	0									
GO:0009226_nucleotide-sugar_biosynthetic_process	3	0									
GO:0009301_snRNA_transcription	3	0									
GO:0009620_response_to_fungus	3	0									
GO:0009791_post-embryonic_development	3	0									
GO:0010002_cardioblast_differentiation	3	0									
GO:0010039_response_to_iron_ion	3	0									
GO:0010332_response_to_gamma_radiation	3	0									
GO:0010457_centriole-centriole_cohesion	3	0									
GO:0010560_positive_regulation_of_glycoprotein_biosynthetic_process	3	0									
GO:0010572_positive_regulation_of_platelet_activation	3	0									
GO:0010656_negative_regulation_of_muscle_cell_apoptosis	3	0									
GO:0010661_positive_regulation_of_muscle_cell_apoptosis	3	0									
GO:0010677_negative_regulation_of_cellular_carbohydrate_metabolic_process	3	0									
GO:0010713_negative_regulation_of_collagen_metabolic_process	3	0									
GO:0010800_positive_regulation_of_peptidyl-threonine_phosphorylation	3	0									
GO:0010824_regulation_of_centrosome_duplication	3	0									
GO:0010834_telomere_maintenance_via_telomere_shortening	3	0									
GO:0010847_regulation_of_chromatin_assembly	3	0									
GO:0010880_regulation_of_release_of_sequestered_calcium_ion_into_cytosol_by_sarcoplasmic_reticulum	3	0									
GO:0010890_positive_regulation_of_sequestering_of_triglyceride	3	0									
GO:0010894_negative_regulation_of_steroid_biosynthetic_process	3	0									
GO:0010903_negative_regulation_of_very-low-density_lipoprotein_particle_remodeling	3	0									
GO:0010922_positive_regulation_of_phosphatase_activity	3	0									
GO:0010939_regulation_of_necrotic_cell_death	3	0									
GO:0010940_positive_regulation_of_necrotic_cell_death	3	0									
GO:0010955_negative_regulation_of_protein_maturation_by_peptide_bond_cleavage	3	0									
GO:0014805_smooth_muscle_adaptation	3	0									
GO:0014808_release_of_sequestered_calcium_ion_into_cytosol_by_sarcoplasmic_reticulum	3	0									
GO:0014912_negative_regulation_of_smooth_muscle_cell_migration	3	0									
GO:0015014_heparan_sulfate_proteoglycan_biosynthetic_process__polysaccharide_chain_biosynthetic_process	3	0									
GO:0015015_heparan_sulfate_proteoglycan_biosynthetic_process__enzymatic_modification	3	0									
GO:0015670_carbon_dioxide_transport	3	0									
GO:0015721_bile_acid_and_bile_salt_transport	3	0									
GO:0015802_basic_amino_acid_transport	3	0									
GO:0015811_L-cystine_transport	3	0									
GO:0015840_urea_transport	3	0									
GO:0015889_cobalamin_transport	3	0									
GO:0015917_aminophospholipid_transport	3	0									
GO:0016056_rhodopsin_mediated_signaling_pathway	3	0									
GO:0016081_synaptic_vesicle_docking_during_exocytosis	3	0									
GO:0016137_glycoside_metabolic_process	3	0									
GO:0016139_glycoside_catabolic_process	3	0									
GO:0016553_base_conversion_or_substitution_editing	3	0									
GO:0016572_histone_phosphorylation	3	0									
GO:0016576_histone_dephosphorylation	3	0									
GO:0016577_histone_demethylation	3	0									
GO:0016584_nucleosome_positioning	3	0									
GO:0018076_N-terminal_peptidyl-lysine_acetylation	3	0									
GO:0018094_protein_polyglycylation	3	0									
GO:0018103_protein_amino_acid_C-linked_glycosylation	3	0									
GO:0018211_peptidyl-tryptophan_modification	3	0									
GO:0018242_protein_amino_acid_O-linked_glycosylation_via_serine	3	0									
GO:0018243_protein_amino_acid_O-linked_glycosylation_via_threonine	3	0									
GO:0018317_protein_amino_acid_C-linked_glycosylation_via_tryptophan	3	0									
GO:0018343_protein_farnesylation	3	0									
GO:0018344_protein_geranylgeranylation	3	0									
GO:0018348_protein_amino_acid_geranylgeranylation	3	0									
GO:0018394_peptidyl-lysine_acetylation	3	0									
GO:0018406_protein_amino_acid_C-linked_glycosylation_via_2'-alpha-mannosyl-L-tryptophan	3	0									
GO:0019063_virion_penetration_into_host_cell	3	0									
GO:0019067_viral_assembly__maturation__egress__and_release	3	0									
GO:0019276_UDP-N-acetylgalactosamine_metabolic_process	3	0									
GO:0019377_glycolipid_catabolic_process	3	0									
GO:0019627_urea_metabolic_process	3	0									
GO:0019720_Mo-molybdopterin_cofactor_metabolic_process	3	0									
GO:0019794_nonprotein_amino_acid_metabolic_process	3	0									
GO:0019859_thymine_metabolic_process	3	0									
GO:0021516_dorsal_spinal_cord_development	3	0									
GO:0021543_pallium_development	3	0									
GO:0021575_hindbrain_morphogenesis	3	0									
GO:0021885_forebrain_cell_migration	3	0									
GO:0021952_central_nervous_system_projection_neuron_axonogenesis	3	0									
GO:0021955_central_nervous_system_neuron_axonogenesis	3	0									
GO:0021983_pituitary_gland_development	3	0									
GO:0021987_cerebral_cortex_development	3	0									
GO:0022029_telencephalon_cell_migration	3	0									
GO:0022401_adaptation_of_signaling_pathway	3	0									
GO:0022601_menstrual_cycle_phase	3	0									
GO:0022617_extracellular_matrix_disassembly	3	0									
GO:0030091_protein_repair	3	0									
GO:0030157_pancreatic_juice_secretion	3	0									
GO:0030241_muscle_thick_filament_assembly	3	0									
GO:0030263_apoptotic_chromosome_condensation	3	0									
GO:0030277_maintenance_of_gastrointestinal_epithelium	3	0									
GO:0030309_poly-N-acetyllactosamine_metabolic_process	3	0									
GO:0030325_adrenal_gland_development	3	0									
GO:0030388_fructose_1_6-bisphosphate_metabolic_process	3	0									
GO:0030422_RNA_interference__production_of_siRNA	3	0									
GO:0030423_RNA_interference__targeting_of_mRNA_for_destruction	3	0									
GO:0030449_regulation_of_complement_activation	3	0									
GO:0030502_negative_regulation_of_bone_mineralization	3	0									
GO:0030643_cellular_phosphate_ion_homeostasis	3	0									
GO:0030656_regulation_of_vitamin_metabolic_process	3	0									
GO:0030800_negative_regulation_of_cyclic_nucleotide_metabolic_process	3	0									
GO:0030803_negative_regulation_of_cyclic_nucleotide_biosynthetic_process	3	0									
GO:0030809_negative_regulation_of_nucleotide_biosynthetic_process	3	0									
GO:0030823_regulation_of_cGMP_metabolic_process	3	0									
GO:0030826_regulation_of_cGMP_biosynthetic_process	3	0									
GO:0030850_prostate_gland_development	3	0									
GO:0030852_regulation_of_granulocyte_differentiation	3	0									
GO:0030853_negative_regulation_of_granulocyte_differentiation	3	0									
GO:0030856_regulation_of_epithelial_cell_differentiation	3	0									
GO:0030947_regulation_of_vascular_endothelial_growth_factor_receptor_signaling_pathway	3	0									
GO:0031033_myosin_filament_assembly_or_disassembly	3	0									
GO:0031034_myosin_filament_assembly	3	0									
GO:0031054_pre-microRNA_processing	3	0									
GO:0031055_chromatin_remodeling_at_centromere	3	0									
GO:0031060_regulation_of_histone_methylation	3	0									
GO:0031102_neuron_projection_regeneration	3	0									
GO:0031103_axon_regeneration	3	0									
GO:0031445_regulation_of_heterochromatin_formation	3	0									
GO:0031648_protein_destabilization	3	0									
GO:0031657_regulation_of_cyclin-dependent_protein_kinase_activity_during_G1_S	3	0									
GO:0031659_positive_regulation_of_cyclin-dependent_protein_kinase_activity_during_G1_S	3	0									
GO:0031935_regulation_of_chromatin_silencing	3	0									
GO:0031953_negative_regulation_of_protein_amino_acid_autophosphorylation	3	0									
GO:0032007_negative_regulation_of_TOR_signaling_pathway	3	0									
GO:0032042_mitochondrial_DNA_metabolic_process	3	0									
GO:0032097_positive_regulation_of_response_to_food	3	0									
GO:0032100_positive_regulation_of_appetite	3	0									
GO:0032105_negative_regulation_of_response_to_extracellular_stimulus	3	0									
GO:0032108_negative_regulation_of_response_to_nutrient_levels	3	0									
GO:0032203_telomere_formation_via_telomerase	3	0									
GO:0032206_positive_regulation_of_telomere_maintenance	3	0									
GO:0032232_negative_regulation_of_actin_filament_bundle_formation	3	0									
GO:0032234_regulation_of_calcium_ion_transport_via_store-operated_calcium_channel_activity	3	0									
GO:0032278_positive_regulation_of_gonadotropin_secretion	3	0									
GO:0032324_molybdopterin_cofactor_biosynthetic_process	3	0									
GO:0032342_aldosterone_biosynthetic_process	3	0									
GO:0032352_positive_regulation_of_hormone_metabolic_process	3	0									
GO:0032415_regulation_of_sodium:hydrogen_antiporter_activity	3	0									
GO:0032469_endoplasmic_reticulum_calcium_ion_homeostasis	3	0									
GO:0032494_response_to_peptidoglycan	3	0									
GO:0032497_detection_of_lipopolysaccharide	3	0									
GO:0032509_endosome_transport_via_multivesicular_body_sorting_pathway	3	0									
GO:0032515_negative_regulation_of_phosphoprotein_phosphatase_activity	3	0									
GO:0032568_general_transcription_from_RNA_polymerase_II_promoter	3	0									
GO:0032604_granulocyte_macrophage_colony-stimulating_factor_production	3	0									
GO:0032616_interleukin-13_production	3	0									
GO:0032641_lymphotoxin_A_production	3	0									
GO:0032651_regulation_of_interleukin-1_beta_production	3	0									
GO:0032695_negative_regulation_of_interleukin-12_production	3	0									
GO:0032717_negative_regulation_of_interleukin-8_production	3	0									
GO:0032729_positive_regulation_of_interferon-gamma_production	3	0									
GO:0032735_positive_regulation_of_interleukin-12_production	3	0									
GO:0032757_positive_regulation_of_interleukin-8_production	3	0									
GO:0032760_positive_regulation_of_tumor_necrosis_factor_production	3	0									
GO:0032855_positive_regulation_of_Rac_GTPase_activity	3	0									
GO:0032872_regulation_of_stress-activated_MAPK_cascade	3	0									
GO:0032874_positive_regulation_of_stress-activated_MAPK_cascade	3	0									
GO:0032905_transforming_growth_factor-beta1_production	3	0									
GO:0032908_regulation_of_transforming_growth_factor-beta1_production	3	0									
GO:0032922_circadian_regulation_of_gene_expression	3	0									
GO:0032927_positive_regulation_of_activin_receptor_signaling_pathway	3	0									
GO:0033015_tetrapyrrole_catabolic_process	3	0									
GO:0033081_regulation_of_T_cell_differentiation_in_the_thymus	3	0									
GO:0033143_regulation_of_steroid_hormone_receptor_signaling_pathway	3	0									
GO:0033151_V(D)J_recombination	3	0									
GO:0033198_response_to_ATP	3	0									
GO:0033555_multicellular_organismal_response_to_stress	3	0									
GO:0033865_nucleoside_bisphosphate_metabolic_process	3	0									
GO:0034067_protein_localization_in_Golgi_apparatus	3	0									
GO:0034086_maintenance_of_sister_chromatid_cohesion	3	0									
GO:0034088_maintenance_of_mitotic_sister_chromatid_cohesion	3	0									
GO:0034393_positive_regulation_of_smooth_muscle_cell_apoptosis	3	0									
GO:0034442_regulation_of_lipoprotein_oxidation	3	0									
GO:0034443_negative_regulation_of_lipoprotein_oxidation	3	0									
GO:0034453_microtubule_anchoring	3	0									
GO:0034505_tooth_mineralization	3	0									
GO:0034629_cellular_protein_complex_localization	3	0									
GO:0034653_retinoic_acid_catabolic_process	3	0									
GO:0034661_ncRNA_catabolic_process	3	0									
GO:0034776_response_to_histamine	3	0									
GO:0035019_somatic_stem_cell_maintenance	3	0									
GO:0035020_regulation_of_Rac_protein_signal_transduction	3	0									
GO:0035024_negative_regulation_of_Rho_protein_signal_transduction	3	0									
GO:0035036_sperm-egg_recognition	3	0									
GO:0035067_negative_regulation_of_histone_acetylation	3	0									
GO:0035081_induction_of_programmed_cell_death_by_hormones	3	0									
GO:0035092_sperm_chromatin_condensation	3	0									
GO:0035115_embryonic_forelimb_morphogenesis	3	0									
GO:0035136_forelimb_morphogenesis	3	0									
GO:0035246_peptidyl-arginine_N-methylation	3	0									
GO:0035268_protein_amino_acid_mannosylation	3	0									
GO:0035269_protein_amino_acid_O-linked_mannosylation	3	0									
GO:0035306_positive_regulation_of_dephosphorylation	3	0									
GO:0035307_positive_regulation_of_protein_amino_acid_dephosphorylation	3	0									
GO:0035315_hair_cell_differentiation	3	0									
GO:0040001_establishment_of_mitotic_spindle_localization	3	0									
GO:0042053_regulation_of_dopamine_metabolic_process	3	0									
GO:0042059_negative_regulation_of_epidermal_growth_factor_receptor_signaling_pathway	3	0									
GO:0042069_regulation_of_catecholamine_metabolic_process	3	0									
GO:0042090_interleukin-12_biosynthetic_process	3	0									
GO:0042109_lymphotoxin_A_biosynthetic_process	3	0									
GO:0042160_lipoprotein_modification	3	0									
GO:0042161_lipoprotein_oxidation	3	0									
GO:0042246_tissue_regeneration	3	0									
GO:0042253_granulocyte_macrophage_colony-stimulating_factor_biosynthetic_process	3	0									
GO:0042271_susceptibility_to_natural_killer_cell_mediated_cytotoxicity	3	0									
GO:0042368_vitamin_D_biosynthetic_process	3	0									
GO:0042416_dopamine_biosynthetic_process	3	0									
GO:0042451_purine_nucleoside_biosynthetic_process	3	0									
GO:0042455_ribonucleoside_biosynthetic_process	3	0									
GO:0042574_retinal_metabolic_process	3	0									
GO:0042753_positive_regulation_of_circadian_rhythm	3	0									
GO:0042762_regulation_of_sulfur_metabolic_process	3	0									
GO:0042886_amide_transport	3	0									
GO:0042940_D-amino_acid_transport	3	0									
GO:0042953_lipoprotein_transport	3	0									
GO:0042977_activation_of_JAK2_kinase_activity	3	0									
GO:0042983_amyloid_precursor_protein_biosynthetic_process	3	0									
GO:0042984_regulation_of_amyloid_precursor_protein_biosynthetic_process	3	0									
GO:0043001_Golgi_to_plasma_membrane_protein_transport	3	0									
GO:0043089_positive_regulation_of_Cdc42_GTPase_activity	3	0									
GO:0043090_amino_acid_import	3	0									
GO:0043092_L-amino_acid_import	3	0									
GO:0043248_proteasome_assembly	3	0									
GO:0043288_apocarotenoid_metabolic_process	3	0									
GO:0043461_proton-transporting_ATP_synthase_complex_assembly	3	0									
GO:0043489_RNA_stabilization	3	0									
GO:0043570_maintenance_of_DNA_repeat_elements	3	0									
GO:0043604_amide_biosynthetic_process	3	0									
GO:0043618_regulation_of_transcription_from_RNA_polymerase_II_promoter_in_response_to_stress	3	0									
GO:0043620_regulation_of_transcription_in_response_to_stress	3	0									
GO:0043902_positive_regulation_of_multi-organism_process	3	0									
GO:0044003_modification_by_symbiont_of_host_morphology_or_physiology	3	0									
GO:0044240_multicellular_organismal_lipid_catabolic_process	3	0									
GO:0044252_negative_regulation_of_multicellular_organismal_metabolic_process	3	0									
GO:0045007_depurination	3	0									
GO:0045010_actin_nucleation	3	0									
GO:0045063_T-helper_1_cell_differentiation	3	0									
GO:0045064_T-helper_2_cell_differentiation	3	0									
GO:0045070_positive_regulation_of_viral_genome_replication	3	0									
GO:0045075_regulation_of_interleukin-12_biosynthetic_process	3	0									
GO:0045079_negative_regulation_of_chemokine_biosynthetic_process	3	0									
GO:0045080_positive_regulation_of_chemokine_biosynthetic_process	3	0									
GO:0045112_integrin_biosynthetic_process	3	0									
GO:0045409_negative_regulation_of_interleukin-6_biosynthetic_process	3	0									
GO:0045410_positive_regulation_of_interleukin-6_biosynthetic_process	3	0									
GO:0045541_negative_regulation_of_cholesterol_biosynthetic_process	3	0									
GO:0045577_regulation_of_B_cell_differentiation	3	0									
GO:0045581_negative_regulation_of_T_cell_differentiation	3	0									
GO:0045625_regulation_of_T-helper_1_cell_differentiation	3	0									
GO:0045628_regulation_of_T-helper_2_cell_differentiation	3	0									
GO:0045662_negative_regulation_of_myoblast_differentiation	3	0									
GO:0045663_positive_regulation_of_myoblast_differentiation	3	0									
GO:0045665_negative_regulation_of_neuron_differentiation	3	0									
GO:0045715_negative_regulation_of_low-density_lipoprotein_receptor_biosynthetic_process	3	0									
GO:0045717_negative_regulation_of_fatty_acid_biosynthetic_process	3	0									
GO:0045779_negative_regulation_of_bone_resorption	3	0									
GO:0045817_positive_regulation_of_transcription_from_RNA_polymerase_II_promoter__global	3	0									
GO:0045822_negative_regulation_of_heart_contraction	3	0									
GO:0045830_positive_regulation_of_isotype_switching	3	0									
GO:0045898_regulation_of_transcriptional_preinitiation_complex_assembly	3	0									
GO:0045911_positive_regulation_of_DNA_recombination	3	0									
GO:0045912_negative_regulation_of_carbohydrate_metabolic_process	3	0									
GO:0045916_negative_regulation_of_complement_activation	3	0									
GO:0045939_negative_regulation_of_steroid_metabolic_process	3	0									
GO:0045988_negative_regulation_of_striated_muscle_contraction	3	0									
GO:0045990_regulation_of_transcription_by_carbon_catabolites	3	0									
GO:0045995_regulation_of_embryonic_development	3	0									
GO:0046015_regulation_of_transcription_by_glucose	3	0									
GO:0046068_cGMP_metabolic_process	3	0									
GO:0046129_purine_ribonucleoside_biosynthetic_process	3	0									
GO:0046130_purine_ribonucleoside_catabolic_process	3	0									
GO:0046146_tetrahydrobiopterin_metabolic_process	3	0									
GO:0046348_amino_sugar_catabolic_process	3	0									
GO:0046605_regulation_of_centrosome_cycle	3	0									
GO:0046628_positive_regulation_of_insulin_receptor_signaling_pathway	3	0									
GO:0046653_tetrahydrofolate_metabolic_process	3	0									
GO:0046676_negative_regulation_of_insulin_secretion	3	0									
GO:0046688_response_to_copper_ion	3	0									
GO:0046813_virion_attachment__binding_of_host_cell_surface_receptor	3	0									
GO:0046825_regulation_of_protein_export_from_nucleus	3	0									
GO:0046881_positive_regulation_of_follicle-stimulating_hormone_secretion	3	0									
GO:0046886_positive_regulation_of_hormone_biosynthetic_process	3	0									
GO:0048048_embryonic_eye_morphogenesis	3	0									
GO:0048251_elastic_fiber_assembly	3	0									
GO:0048255_mRNA_stabilization	3	0									
GO:0048268_clathrin_coat_assembly	3	0									
GO:0048521_negative_regulation_of_behavior	3	0									
GO:0048538_thymus_development	3	0									
GO:0048548_regulation_of_pinocytosis	3	0									
GO:0048552_regulation_of_metalloenzyme_activity	3	0									
GO:0048554_positive_regulation_of_metalloenzyme_activity	3	0									
GO:0048567_ectodermal_gut_morphogenesis	3	0									
GO:0048701_embryonic_cranial_skeleton_morphogenesis	3	0									
GO:0048739_cardiac_muscle_fiber_development	3	0									
GO:0048814_regulation_of_dendrite_morphogenesis	3	0									
GO:0048861_leukemia_inhibitory_factor_signaling_pathway	3	0									
GO:0050434_positive_regulation_of_viral_transcription	3	0									
GO:0050435_beta-amyloid_metabolic_process	3	0									
GO:0050665_hydrogen_peroxide_biosynthetic_process	3	0									
GO:0050686_negative_regulation_of_mRNA_processing	3	0									
GO:0050806_positive_regulation_of_synaptic_transmission	3	0									
GO:0050873_brown_fat_cell_differentiation	3	0									
GO:0051001_negative_regulation_of_nitric-oxide_synthase_activity	3	0									
GO:0051084_'de_novo'_posttranslational_protein_folding	3	0									
GO:0051153_regulation_of_striated_muscle_cell_differentiation	3	0									
GO:0051299_centrosome_separation	3	0									
GO:0051305_chromosome_movement_towards_spindle_pole	3	0									
GO:0051324_prophase	3	0									
GO:0051382_kinetochore_assembly	3	0									
GO:0051489_regulation_of_filopodium_assembly	3	0									
GO:0051491_positive_regulation_of_filopodium_assembly	3	0									
GO:0051497_negative_regulation_of_stress_fiber_formation	3	0									
GO:0051546_keratinocyte_migration	3	0									
GO:0051567_histone_H3-K9_methylation	3	0									
GO:0051569_regulation_of_histone_H3-K4_methylation	3	0									
GO:0051712_positive_regulation_of_killing_of_cells_of_another_organism	3	0									
GO:0051825_adhesion_to_other_organism_during_symbiotic_interaction	3	0									
GO:0051851_modification_by_host_of_symbiont_morphology_or_physiology	3	0									
GO:0051856_adhesion_to_symbiont	3	0									
GO:0051877_pigment_granule_aggregation_in_cell_center	3	0									
GO:0051882_mitochondrial_depolarization	3	0									
GO:0051918_negative_regulation_of_fibrinolysis	3	0									
GO:0051925_regulation_of_calcium_ion_transport_via_voltage-gated_calcium_channel_activity	3	0									
GO:0051938_L-glutamate_import	3	0									
GO:0051966_regulation_of_synaptic_transmission__glutamatergic	3	0									
GO:0051970_negative_regulation_of_transmission_of_nerve_impulse	3	0									
GO:0051973_positive_regulation_of_telomerase_activity	3	0									
GO:0051983_regulation_of_chromosome_segregation	3	0									
GO:0055062_phosphate_ion_homeostasis	3	0									
GO:0055078_sodium_ion_homeostasis	3	0									
GO:0055094_response_to_lipoprotein_stimulus	3	0									
GO:0060017_parathyroid_gland_development	3	0									
GO:0060023_soft_palate_development	3	0									
GO:0060084_synaptic_transmission_involved_in_micturition	3	0									
GO:0060119_inner_ear_receptor_cell_development	3	0									
GO:0060134_prepulse_inhibition	3	0									
GO:0060158_activation_of_phospholipase_C_activity_by_dopamine_receptor_signaling_pathway	3	0									
GO:0060177_regulation_of_angiotensin_metabolic_process	3	0									
GO:0060267_positive_regulation_of_respiratory_burst	3	0									
GO:0060317_cardiac_epithelial_to_mesenchymal_transition	3	0									
GO:0060333_interferon-gamma-mediated_signaling_pathway	3	0									
GO:0060334_regulation_of_interferon-gamma-mediated_signaling_pathway	3	0									
GO:0060343_trabecula_formation	3	0									
GO:0060347_heart_trabecula_formation	3	0									
GO:0060394_negative_regulation_of_pathway-restricted_SMAD_protein_phosphorylation	3	0									
GO:0060559_positive_regulation_of_calcidiol_1-monooxygenase_activity	3	0									
GO:0070050_neuron_maintenance	3	0									
GO:0070141_response_to_UV-A	3	0									
GO:0070168_negative_regulation_of_biomineral_formation	3	0									
GO:0070207_protein_homotrimerization	3	0									
GO:0070229_negative_regulation_of_lymphocyte_apoptosis	3	0									
GO:0070231_T_cell_apoptosis	3	0									
GO:0070272_proton-transporting_ATP_synthase_complex_biogenesis	3	0									
GO:0070561_vitamin_D_receptor_signaling_pathway	3	0									
GO:0070634_transepithelial_ammonium_transport	3	0									
GO:0070777_D-aspartate_transport	3	0									
GO:0070779_D-aspartate_import	3	0									
GO:0003012_muscle_system_process	141	0	0.000000	0.000000	1286	1234.181216	1272.38	1310.578784	0.989409
GO:0016049_cell_growth	141	0	0.000000	0.000000	1286	1234.181216	1272.38	1310.578784	0.989409
GO:0051603_proteolysis_involved_in_cellular_protein_catabolic_process	141	0	0.000000	0.000000	1286	1234.181216	1272.38	1310.578784	0.989409
GO:0007178_transmembrane_receptor_protein_serine_threonine_kinase_signaling_pathway	92	0	0.000000	0.000000	1289	1237.183391	1275.24	1313.296609	0.989325
GO:0016311_dephosphorylation	92	0	0.000000	0.000000	1289	1237.183391	1275.24	1313.296609	0.989325
GO:0051186_cofactor_metabolic_process	92	0	0.000000	0.000000	1289	1237.183391	1275.24	1313.296609	0.989325
GO:0032787_monocarboxylic_acid_metabolic_process	156	0	0.000000	0.000000	1290	1238.798429	1276.79	1314.781571	0.989760
GO:0006302_double-strand_break_repair	40	0	0.000000	0.000000	1296	1249.357436	1286.72	1324.082564	0.992840
GO:0006986_response_to_unfolded_protein	40	0	0.000000	0.000000	1296	1249.357436	1286.72	1324.082564	0.992840
GO:0015833_peptide_transport	40	0	0.000000	0.000000	1296	1249.357436	1286.72	1324.082564	0.992840
GO:0017015_regulation_of_transforming_growth_factor_beta_receptor_signaling_pathway	40	0	0.000000	0.000000	1296	1249.357436	1286.72	1324.082564	0.992840
GO:0031570_DNA_integrity_checkpoint	40	0	0.000000	0.000000	1296	1249.357436	1286.72	1324.082564	0.992840
GO:0051100_negative_regulation_of_binding	40	0	0.000000	0.000000	1296	1249.357436	1286.72	1324.082564	0.992840
GO:0032270_positive_regulation_of_cellular_protein_metabolic_process	131	0	0.000000	0.000000	1300	1253.674119	1290.58	1327.485881	0.992754
GO:0033043_regulation_of_organelle_organization	131	0	0.000000	0.000000	1300	1253.674119	1290.58	1327.485881	0.992754
GO:0040008_regulation_of_growth	131	0	0.000000	0.000000	1300	1253.674119	1290.58	1327.485881	0.992754
GO:0070647_protein_modification_by_small_protein_conjugation_or_removal	131	0	0.000000	0.000000	1300	1253.674119	1290.58	1327.485881	0.992754
GO:0006403_RNA_localization	33	0	0.000000	0.000000	1308	1264.307316	1300.88	1337.452684	0.994557
GO:0009259_ribonucleotide_metabolic_process	33	0	0.000000	0.000000	1308	1264.307316	1300.88	1337.452684	0.994557
GO:0009581_detection_of_external_stimulus	33	0	0.000000	0.000000	1308	1264.307316	1300.88	1337.452684	0.994557
GO:0016458_gene_silencing	33	0	0.000000	0.000000	1308	1264.307316	1300.88	1337.452684	0.994557
GO:0034329_cell_junction_assembly	33	0	0.000000	0.000000	1308	1264.307316	1300.88	1337.452684	0.994557
GO:0042108_positive_regulation_of_cytokine_biosynthetic_process	33	0	0.000000	0.000000	1308	1264.307316	1300.88	1337.452684	0.994557
GO:0043392_negative_regulation_of_DNA_binding	33	0	0.000000	0.000000	1308	1264.307316	1300.88	1337.452684	0.994557
GO:0055088_lipid_homeostasis	33	0	0.000000	0.000000	1308	1264.307316	1300.88	1337.452684	0.994557
GO:0002252_immune_effector_process	96	0	0.000000	0.000000	1313	1268.818192	1304.98	1341.141808	0.993892
GO:0006414_translational_elongation	96	0	0.000000	0.000000	1313	1268.818192	1304.98	1341.141808	0.993892
GO:0015980_energy_derivation_by_oxidation_of_organic_compounds	96	0	0.000000	0.000000	1313	1268.818192	1304.98	1341.141808	0.993892
GO:0040012_regulation_of_locomotion	96	0	0.000000	0.000000	1313	1268.818192	1304.98	1341.141808	0.993892
GO:0051248_negative_regulation_of_protein_metabolic_process	96	0	0.000000	0.000000	1313	1268.818192	1304.98	1341.141808	0.993892
GO:0009057_macromolecule_catabolic_process	439	0	0.000000	0.000000	1314	1269.336535	1305.41	1341.483465	0.993463
GO:0009100_glycoprotein_metabolic_process	139	0	0.000000	0.000000	1315	1271.090248	1307.03	1342.969752	0.993939
GO:0000075_cell_cycle_checkpoint	73	0	0.000000	0.000000	1323	1278.530226	1313.98	1349.429774	0.993182
GO:0006352_transcription_initiation	73	0	0.000000	0.000000	1323	1278.530226	1313.98	1349.429774	0.993182
GO:0007187_G-protein_signaling__coupled_to_cyclic_nucleotide_second_messenger	73	0	0.000000	0.000000	1323	1278.530226	1313.98	1349.429774	0.993182
GO:0007596_blood_coagulation	73	0	0.000000	0.000000	1323	1278.530226	1313.98	1349.429774	0.993182
GO:0009894_regulation_of_catabolic_process	73	0	0.000000	0.000000	1323	1278.530226	1313.98	1349.429774	0.993182
GO:0030099_myeloid_cell_differentiation	73	0	0.000000	0.000000	1323	1278.530226	1313.98	1349.429774	0.993182
GO:0032990_cell_part_morphogenesis	73	0	0.000000	0.000000	1323	1278.530226	1313.98	1349.429774	0.993182
GO:0055085_transmembrane_transport	73	0	0.000000	0.000000	1323	1278.530226	1313.98	1349.429774	0.993182
GO:0006164_purine_nucleotide_biosynthetic_process	79	0	0.000000	0.000000	1328	1283.245794	1318.28	1353.314206	0.992681
GO:0007599_hemostasis	79	0	0.000000	0.000000	1328	1283.245794	1318.28	1353.314206	0.992681
GO:0032870_cellular_response_to_hormone_stimulus	79	0	0.000000	0.000000	1328	1283.245794	1318.28	1353.314206	0.992681
GO:0032880_regulation_of_protein_localization	79	0	0.000000	0.000000	1328	1283.245794	1318.28	1353.314206	0.992681
GO:0046942_carboxylic_acid_transport	79	0	0.000000	0.000000	1328	1283.245794	1318.28	1353.314206	0.992681
GO:0006082_organic_acid_metabolic_process	290	0	0.000000	0.000000	1330	1284.629599	1319.44	1354.250401	0.992060
GO:0051093_negative_regulation_of_developmental_process	290	0	0.000000	0.000000	1330	1284.629599	1319.44	1354.250401	0.992060
GO:0000038_very-long-chain_fatty_acid_metabolic_process	11	0	0.000000	0.000000	1423	1378.429538	1412.54	1446.650462	0.992649
GO:0000272_polysaccharide_catabolic_process	11	0	0.000000	0.000000	1423	1378.429538	1412.54	1446.650462	0.992649
GO:0001570_vasculogenesis	11	0	0.000000	0.000000	1423	1378.429538	1412.54	1446.650462	0.992649
GO:0001836_release_of_cytochrome_c_from_mitochondria	11	0	0.000000	0.000000	1423	1378.429538	1412.54	1446.650462	0.992649
GO:0002285_lymphocyte_activation_during_immune_response	11	0	0.000000	0.000000	1423	1378.429538	1412.54	1446.650462	0.992649
GO:0002687_positive_regulation_of_leukocyte_migration	11	0	0.000000	0.000000	1423	1378.429538	1412.54	1446.650462	0.992649
GO:0006094_gluconeogenesis	11	0	0.000000	0.000000	1423	1378.429538	1412.54	1446.650462	0.992649
GO:0006342_chromatin_silencing	11	0	0.000000	0.000000	1423	1378.429538	1412.54	1446.650462	0.992649
GO:0006400_tRNA_modification	11	0	0.000000	0.000000	1423	1378.429538	1412.54	1446.650462	0.992649
GO:0006515_misfolded_or_incompletely_synthesized_protein_catabolic_process	11	0	0.000000	0.000000	1423	1378.429538	1412.54	1446.650462	0.992649
GO:0006706_steroid_catabolic_process	11	0	0.000000	0.000000	1423	1378.429538	1412.54	1446.650462	0.992649
GO:0006749_glutathione_metabolic_process	11	0	0.000000	0.000000	1423	1378.429538	1412.54	1446.650462	0.992649
GO:0006904_vesicle_docking_during_exocytosis	11	0	0.000000	0.000000	1423	1378.429538	1412.54	1446.650462	0.992649
GO:0007009_plasma_membrane_organization	11	0	0.000000	0.000000	1423	1378.429538	1412.54	1446.650462	0.992649
GO:0007076_mitotic_chromosome_condensation	11	0	0.000000	0.000000	1423	1378.429538	1412.54	1446.650462	0.992649
GO:0007090_regulation_of_S_phase_of_mitotic_cell_cycle	11	0	0.000000	0.000000	1423	1378.429538	1412.54	1446.650462	0.992649
GO:0008206_bile_acid_metabolic_process	11	0	0.000000	0.000000	1423	1378.429538	1412.54	1446.650462	0.992649
GO:0008333_endosome_to_lysosome_transport	11	0	0.000000	0.000000	1423	1378.429538	1412.54	1446.650462	0.992649
GO:0009072_aromatic_amino_acid_family_metabolic_process	11	0	0.000000	0.000000	1423	1378.429538	1412.54	1446.650462	0.992649
GO:0009143_nucleoside_triphosphate_catabolic_process	11	0	0.000000	0.000000	1423	1378.429538	1412.54	1446.650462	0.992649
GO:0009247_glycolipid_biosynthetic_process	11	0	0.000000	0.000000	1423	1378.429538	1412.54	1446.650462	0.992649
GO:0009264_deoxyribonucleotide_catabolic_process	11	0	0.000000	0.000000	1423	1378.429538	1412.54	1446.650462	0.992649
GO:0009394_2'-deoxyribonucleotide_metabolic_process	11	0	0.000000	0.000000	1423	1378.429538	1412.54	1446.650462	0.992649
GO:0009395_phospholipid_catabolic_process	11	0	0.000000	0.000000	1423	1378.429538	1412.54	1446.650462	0.992649
GO:0009953_dorsal_ventral_pattern_formation	11	0	0.000000	0.000000	1423	1378.429538	1412.54	1446.650462	0.992649
GO:0010458_exit_from_mitosis	11	0	0.000000	0.000000	1423	1378.429538	1412.54	1446.650462	0.992649
GO:0010469_regulation_of_receptor_activity	11	0	0.000000	0.000000	1423	1378.429538	1412.54	1446.650462	0.992649
GO:0010878_cholesterol_storage	11	0	0.000000	0.000000	1423	1378.429538	1412.54	1446.650462	0.992649
GO:0010907_positive_regulation_of_glucose_metabolic_process	11	0	0.000000	0.000000	1423	1378.429538	1412.54	1446.650462	0.992649
GO:0015804_neutral_amino_acid_transport	11	0	0.000000	0.000000	1423	1378.429538	1412.54	1446.650462	0.992649
GO:0016445_somatic_diversification_of_immunoglobulins	11	0	0.000000	0.000000	1423	1378.429538	1412.54	1446.650462	0.992649
GO:0016575_histone_deacetylation	11	0	0.000000	0.000000	1423	1378.429538	1412.54	1446.650462	0.992649
GO:0018205_peptidyl-lysine_modification	11	0	0.000000	0.000000	1423	1378.429538	1412.54	1446.650462	0.992649
GO:0018958_phenol_metabolic_process	11	0	0.000000	0.000000	1423	1378.429538	1412.54	1446.650462	0.992649
GO:0019692_deoxyribose_phosphate_metabolic_process	11	0	0.000000	0.000000	1423	1378.429538	1412.54	1446.650462	0.992649
GO:0021915_neural_tube_development	11	0	0.000000	0.000000	1423	1378.429538	1412.54	1446.650462	0.992649
GO:0030035_microspike_assembly	11	0	0.000000	0.000000	1423	1378.429538	1412.54	1446.650462	0.992649
GO:0030049_muscle_filament_sliding	11	0	0.000000	0.000000	1423	1378.429538	1412.54	1446.650462	0.992649
GO:0030317_sperm_motility	11	0	0.000000	0.000000	1423	1378.429538	1412.54	1446.650462	0.992649
GO:0030326_embryonic_limb_morphogenesis	11	0	0.000000	0.000000	1423	1378.429538	1412.54	1446.650462	0.992649
GO:0030433_ER-associated_protein_catabolic_process	11	0	0.000000	0.000000	1423	1378.429538	1412.54	1446.650462	0.992649
GO:0031333_negative_regulation_of_protein_complex_assembly	11	0	0.000000	0.000000	1423	1378.429538	1412.54	1446.650462	0.992649
GO:0031343_positive_regulation_of_cell_killing	11	0	0.000000	0.000000	1423	1378.429538	1412.54	1446.650462	0.992649
GO:0031348_negative_regulation_of_defense_response	11	0	0.000000	0.000000	1423	1378.429538	1412.54	1446.650462	0.992649
GO:0031572_G2_M_transition_DNA_damage_checkpoint	11	0	0.000000	0.000000	1423	1378.429538	1412.54	1446.650462	0.992649
GO:0031576_G2_M_transition_checkpoint	11	0	0.000000	0.000000	1423	1378.429538	1412.54	1446.650462	0.992649
GO:0031929_TOR_signaling_pathway	11	0	0.000000	0.000000	1423	1378.429538	1412.54	1446.650462	0.992649
GO:0032088_negative_regulation_of_NF-kappaB_transcription_factor_activity	11	0	0.000000	0.000000	1423	1378.429538	1412.54	1446.650462	0.992649
GO:0032204_regulation_of_telomere_maintenance	11	0	0.000000	0.000000	1423	1378.429538	1412.54	1446.650462	0.992649
GO:0032231_regulation_of_actin_filament_bundle_formation	11	0	0.000000	0.000000	1423	1378.429538	1412.54	1446.650462	0.992649
GO:0032355_response_to_estradiol_stimulus	11	0	0.000000	0.000000	1423	1378.429538	1412.54	1446.650462	0.992649
GO:0032924_activin_receptor_signaling_pathway	11	0	0.000000	0.000000	1423	1378.429538	1412.54	1446.650462	0.992649
GO:0033275_actin-myosin_filament_sliding	11	0	0.000000	0.000000	1423	1378.429538	1412.54	1446.650462	0.992649
GO:0034375_high-density_lipoprotein_particle_remodeling	11	0	0.000000	0.000000	1423	1378.429538	1412.54	1446.650462	0.992649
GO:0034377_plasma_lipoprotein_particle_assembly	11	0	0.000000	0.000000	1423	1378.429538	1412.54	1446.650462	0.992649
GO:0034433_steroid_esterification	11	0	0.000000	0.000000	1423	1378.429538	1412.54	1446.650462	0.992649
GO:0034434_sterol_esterification	11	0	0.000000	0.000000	1423	1378.429538	1412.54	1446.650462	0.992649
GO:0034435_cholesterol_esterification	11	0	0.000000	0.000000	1423	1378.429538	1412.54	1446.650462	0.992649
GO:0035113_embryonic_appendage_morphogenesis	11	0	0.000000	0.000000	1423	1378.429538	1412.54	1446.650462	0.992649
GO:0042278_purine_nucleoside_metabolic_process	11	0	0.000000	0.000000	1423	1378.429538	1412.54	1446.650462	0.992649
GO:0042308_negative_regulation_of_protein_import_into_nucleus	11	0	0.000000	0.000000	1423	1378.429538	1412.54	1446.650462	0.992649
GO:0042354_L-fucose_metabolic_process	11	0	0.000000	0.000000	1423	1378.429538	1412.54	1446.650462	0.992649
GO:0042384_cilium_assembly	11	0	0.000000	0.000000	1423	1378.429538	1412.54	1446.650462	0.992649
GO:0042730_fibrinolysis	11	0	0.000000	0.000000	1423	1378.429538	1412.54	1446.650462	0.992649
GO:0042787_protein_ubiquitination_during_ubiquitin-dependent_protein_catabolic_process	11	0	0.000000	0.000000	1423	1378.429538	1412.54	1446.650462	0.992649
GO:0042992_negative_regulation_of_transcription_factor_import_into_nucleus	11	0	0.000000	0.000000	1423	1378.429538	1412.54	1446.650462	0.992649
GO:0043149_stress_fiber_formation	11	0	0.000000	0.000000	1423	1378.429538	1412.54	1446.650462	0.992649
GO:0043154_negative_regulation_of_caspase_activity	11	0	0.000000	0.000000	1423	1378.429538	1412.54	1446.650462	0.992649
GO:0043524_negative_regulation_of_neuron_apoptosis	11	0	0.000000	0.000000	1423	1378.429538	1412.54	1446.650462	0.992649
GO:0043535_regulation_of_blood_vessel_endothelial_cell_migration	11	0	0.000000	0.000000	1423	1378.429538	1412.54	1446.650462	0.992649
GO:0043547_positive_regulation_of_GTPase_activity	11	0	0.000000	0.000000	1423	1378.429538	1412.54	1446.650462	0.992649
GO:0043583_ear_development	11	0	0.000000	0.000000	1423	1378.429538	1412.54	1446.650462	0.992649
GO:0045069_regulation_of_viral_genome_replication	11	0	0.000000	0.000000	1423	1378.429538	1412.54	1446.650462	0.992649
GO:0045076_regulation_of_interleukin-2_biosynthetic_process	11	0	0.000000	0.000000	1423	1378.429538	1412.54	1446.650462	0.992649
GO:0045453_bone_resorption	11	0	0.000000	0.000000	1423	1378.429538	1412.54	1446.650462	0.992649
GO:0045806_negative_regulation_of_endocytosis	11	0	0.000000	0.000000	1423	1378.429538	1412.54	1446.650462	0.992649
GO:0045923_positive_regulation_of_fatty_acid_metabolic_process	11	0	0.000000	0.000000	1423	1378.429538	1412.54	1446.650462	0.992649
GO:0046128_purine_ribonucleoside_metabolic_process	11	0	0.000000	0.000000	1423	1378.429538	1412.54	1446.650462	0.992649
GO:0046504_glycerol_ether_biosynthetic_process	11	0	0.000000	0.000000	1423	1378.429538	1412.54	1446.650462	0.992649
GO:0048284_organelle_fusion	11	0	0.000000	0.000000	1423	1378.429538	1412.54	1446.650462	0.992649
GO:0050680_negative_regulation_of_epithelial_cell_proliferation	11	0	0.000000	0.000000	1423	1378.429538	1412.54	1446.650462	0.992649
GO:0050704_regulation_of_interleukin-1_secretion	11	0	0.000000	0.000000	1423	1378.429538	1412.54	1446.650462	0.992649
GO:0050777_negative_regulation_of_immune_response	11	0	0.000000	0.000000	1423	1378.429538	1412.54	1446.650462	0.992649
GO:0050830_defense_response_to_Gram-positive_bacterium	11	0	0.000000	0.000000	1423	1378.429538	1412.54	1446.650462	0.992649
GO:0050871_positive_regulation_of_B_cell_activation	11	0	0.000000	0.000000	1423	1378.429538	1412.54	1446.650462	0.992649
GO:0050918_positive_chemotaxis	11	0	0.000000	0.000000	1423	1378.429538	1412.54	1446.650462	0.992649
GO:0050996_positive_regulation_of_lipid_catabolic_process	11	0	0.000000	0.000000	1423	1378.429538	1412.54	1446.650462	0.992649
GO:0051043_regulation_of_membrane_protein_ectodomain_proteolysis	11	0	0.000000	0.000000	1423	1378.429538	1412.54	1446.650462	0.992649
GO:0051187_cofactor_catabolic_process	11	0	0.000000	0.000000	1423	1378.429538	1412.54	1446.650462	0.992649
GO:0051220_cytoplasmic_sequestering_of_protein	11	0	0.000000	0.000000	1423	1378.429538	1412.54	1446.650462	0.992649
GO:0051453_regulation_of_intracellular_pH	11	0	0.000000	0.000000	1423	1378.429538	1412.54	1446.650462	0.992649
GO:0065005_protein-lipid_complex_assembly	11	0	0.000000	0.000000	1423	1378.429538	1412.54	1446.650462	0.992649
GO:0070252_actin-mediated_cell_contraction	11	0	0.000000	0.000000	1423	1378.429538	1412.54	1446.650462	0.992649
GO:0007605_sensory_perception_of_sound	54	0	0.000000	0.000000	1425	1380.209064	1414.3	1448.390936	0.992491
GO:0050954_sensory_perception_of_mechanical_stimulus	54	0	0.000000	0.000000	1425	1380.209064	1414.3	1448.390936	0.992491
GO:0006897_endocytosis	124	0	0.000000	0.000000	1428	1382.842336	1416.68	1450.517664	0.992073
GO:0010324_membrane_invagination	124	0	0.000000	0.000000	1428	1382.842336	1416.68	1450.517664	0.992073
GO:0030182_neuron_differentiation	124	0	0.000000	0.000000	1428	1382.842336	1416.68	1450.517664	0.992073
GO:0006091_generation_of_precursor_metabolites_and_energy	163	0	0.000000	0.000000	1429	1383.490041	1417.37	1451.249959	0.991861
GO:0010628_positive_regulation_of_gene_expression	277	0	0.000000	0.000000	1430	1384.170368	1418.02	1451.869632	0.991622
GO:0000723_telomere_maintenance	26	0	0.000000	0.000000	1456	1412.448807	1445.33	1478.211193	0.992672
GO:0006720_isoprenoid_metabolic_process	26	0	0.000000	0.000000	1456	1412.448807	1445.33	1478.211193	0.992672
GO:0007162_negative_regulation_of_cell_adhesion	26	0	0.000000	0.000000	1456	1412.448807	1445.33	1478.211193	0.992672
GO:0007194_negative_regulation_of_adenylate_cyclase_activity	26	0	0.000000	0.000000	1456	1412.448807	1445.33	1478.211193	0.992672
GO:0007498_mesoderm_development	26	0	0.000000	0.000000	1456	1412.448807	1445.33	1478.211193	0.992672
GO:0009150_purine_ribonucleotide_metabolic_process	26	0	0.000000	0.000000	1456	1412.448807	1445.33	1478.211193	0.992672
GO:0009166_nucleotide_catabolic_process	26	0	0.000000	0.000000	1456	1412.448807	1445.33	1478.211193	0.992672
GO:0009309_amine_biosynthetic_process	26	0	0.000000	0.000000	1456	1412.448807	1445.33	1478.211193	0.992672
GO:0009582_detection_of_abiotic_stimulus	26	0	0.000000	0.000000	1456	1412.448807	1445.33	1478.211193	0.992672
GO:0010741_negative_regulation_of_protein_kinase_cascade	26	0	0.000000	0.000000	1456	1412.448807	1445.33	1478.211193	0.992672
GO:0030225_macrophage_differentiation	26	0	0.000000	0.000000	1456	1412.448807	1445.33	1478.211193	0.992672
GO:0031280_negative_regulation_of_cyclase_activity	26	0	0.000000	0.000000	1456	1412.448807	1445.33	1478.211193	0.992672
GO:0031281_positive_regulation_of_cyclase_activity	26	0	0.000000	0.000000	1456	1412.448807	1445.33	1478.211193	0.992672
GO:0031344_regulation_of_cell_projection_organization	26	0	0.000000	0.000000	1456	1412.448807	1445.33	1478.211193	0.992672
GO:0032504_multicellular_organism_reproduction	26	0	0.000000	0.000000	1456	1412.448807	1445.33	1478.211193	0.992672
GO:0042326_negative_regulation_of_phosphorylation	26	0	0.000000	0.000000	1456	1412.448807	1445.33	1478.211193	0.992672
GO:0043241_protein_complex_disassembly	26	0	0.000000	0.000000	1456	1412.448807	1445.33	1478.211193	0.992672
GO:0045088_regulation_of_innate_immune_response	26	0	0.000000	0.000000	1456	1412.448807	1445.33	1478.211193	0.992672
GO:0045927_positive_regulation_of_growth	26	0	0.000000	0.000000	1456	1412.448807	1445.33	1478.211193	0.992672
GO:0048609_reproductive_process_in_a_multicellular_organism	26	0	0.000000	0.000000	1456	1412.448807	1445.33	1478.211193	0.992672
GO:0050663_cytokine_secretion	26	0	0.000000	0.000000	1456	1412.448807	1445.33	1478.211193	0.992672
GO:0050673_epithelial_cell_proliferation	26	0	0.000000	0.000000	1456	1412.448807	1445.33	1478.211193	0.992672
GO:0051053_negative_regulation_of_DNA_metabolic_process	26	0	0.000000	0.000000	1456	1412.448807	1445.33	1478.211193	0.992672
GO:0051258_protein_polymerization	26	0	0.000000	0.000000	1456	1412.448807	1445.33	1478.211193	0.992672
GO:0051350_negative_regulation_of_lyase_activity	26	0	0.000000	0.000000	1456	1412.448807	1445.33	1478.211193	0.992672
GO:0051402_neuron_apoptosis	26	0	0.000000	0.000000	1456	1412.448807	1445.33	1478.211193	0.992672
GO:0051169_nuclear_transport	122	0	0.000000	0.000000	1458	1416.214519	1448.55	1480.885481	0.993519
GO:0060341_regulation_of_cellular_localization	122	0	0.000000	0.000000	1458	1416.214519	1448.55	1480.885481	0.993519
GO:0002573_myeloid_leukocyte_differentiation	41	0	0.000000	0.000000	1470	1428.663528	1460.54	1492.416472	0.993565
GO:0006338_chromatin_remodeling	41	0	0.000000	0.000000	1470	1428.663528	1460.54	1492.416472	0.993565
GO:0006800_oxygen_and_reactive_oxygen_species_metabolic_process	41	0	0.000000	0.000000	1470	1428.663528	1460.54	1492.416472	0.993565
GO:0007519_skeletal_muscle_tissue_development	41	0	0.000000	0.000000	1470	1428.663528	1460.54	1492.416472	0.993565
GO:0008643_carbohydrate_transport	41	0	0.000000	0.000000	1470	1428.663528	1460.54	1492.416472	0.993565
GO:0030031_cell_projection_assembly	41	0	0.000000	0.000000	1470	1428.663528	1460.54	1492.416472	0.993565
GO:0031497_chromatin_assembly	41	0	0.000000	0.000000	1470	1428.663528	1460.54	1492.416472	0.993565
GO:0034330_cell_junction_organization	41	0	0.000000	0.000000	1470	1428.663528	1460.54	1492.416472	0.993565
GO:0043388_positive_regulation_of_DNA_binding	41	0	0.000000	0.000000	1470	1428.663528	1460.54	1492.416472	0.993565
GO:0050708_regulation_of_protein_secretion	41	0	0.000000	0.000000	1470	1428.663528	1460.54	1492.416472	0.993565
GO:0051222_positive_regulation_of_protein_transport	41	0	0.000000	0.000000	1470	1428.663528	1460.54	1492.416472	0.993565
GO:0060538_skeletal_muscle_organ_development	41	0	0.000000	0.000000	1470	1428.663528	1460.54	1492.416472	0.993565
GO:0006397_mRNA_processing	180	0	0.000000	0.000000	1471	1430.767643	1462.56	1494.352357	0.994262
GO:0006412_translation	233	0	0.000000	0.000000	1472	1432.091454	1463.63	1495.168546	0.994314
GO:0022603_regulation_of_anatomical_structure_morphogenesis	100	0	0.000000	0.000000	1475	1436.758336	1467.91	1499.061664	0.995193
GO:0022613_ribonucleoprotein_complex_biogenesis	100	0	0.000000	0.000000	1475	1436.758336	1467.91	1499.061664	0.995193
GO:0055114_oxidation_reduction	100	0	0.000000	0.000000	1475	1436.758336	1467.91	1499.061664	0.995193
GO:0070887_cellular_response_to_chemical_stimulus	157	0	0.000000	0.000000	1476	1438.476526	1469.42	1500.363474	0.995542
GO:0000003_reproduction	367	0	0.000000	0.000000	1477	1439.014829	1470.0	1500.985171	0.995261
GO:0030029_actin_filament-based_process	165	0	0.000000	0.000000	1478	1439.822002	1470.8	1501.777998	0.995129
GO:0001934_positive_regulation_of_protein_amino_acid_phosphorylation	57	0	0.000000	0.000000	1481	1443.706340	1474.36	1505.013660	0.995517
GO:0043193_positive_regulation_of_gene-specific_transcription	57	0	0.000000	0.000000	1481	1443.706340	1474.36	1505.013660	0.995517
GO:0051640_organelle_localization	57	0	0.000000	0.000000	1481	1443.706340	1474.36	1505.013660	0.995517
GO:0045935_positive_regulation_of_nucleobase__nucleoside__nucleotide_and_nucleic_acid_metabolic_process	307	0	0.000000	0.000000	1482	1444.387540	1474.98	1505.572460	0.995263
GO:0000226_microtubule_cytoskeleton_organization	86	0	0.000000	0.000000	1483	1445.269178	1475.86	1506.450822	0.995185
GO:0007283_spermatogenesis	130	0	0.000000	0.000000	1485	1446.866784	1477.5	1508.133216	0.994949
GO:0048232_male_gamete_generation	130	0	0.000000	0.000000	1485	1446.866784	1477.5	1508.133216	0.994949
GO:0005976_polysaccharide_metabolic_process	61	0	0.000000	0.000000	1492	1455.232089	1485.31	1515.387911	0.995516
GO:0030155_regulation_of_cell_adhesion	61	0	0.000000	0.000000	1492	1455.232089	1485.31	1515.387911	0.995516
GO:0031347_regulation_of_defense_response	61	0	0.000000	0.000000	1492	1455.232089	1485.31	1515.387911	0.995516
GO:0045017_glycerolipid_biosynthetic_process	61	0	0.000000	0.000000	1492	1455.232089	1485.31	1515.387911	0.995516
GO:0045792_negative_regulation_of_cell_size	61	0	0.000000	0.000000	1492	1455.232089	1485.31	1515.387911	0.995516
GO:0048729_tissue_morphogenesis	61	0	0.000000	0.000000	1492	1455.232089	1485.31	1515.387911	0.995516
GO:0051493_regulation_of_cytoskeleton_organization	61	0	0.000000	0.000000	1492	1455.232089	1485.31	1515.387911	0.995516
GO:0000060_protein_import_into_nucleus__translocation	22	0	0.000000	0.000000	1520	1484.575132	1514.23	1543.884868	0.996204
GO:0001894_tissue_homeostasis	22	0	0.000000	0.000000	1520	1484.575132	1514.23	1543.884868	0.996204
GO:0006383_transcription_from_RNA_polymerase_III_promoter	22	0	0.000000	0.000000	1520	1484.575132	1514.23	1543.884868	0.996204
GO:0006406_mRNA_export_from_nucleus	22	0	0.000000	0.000000	1520	1484.575132	1514.23	1543.884868	0.996204
GO:0007018_microtubule-based_movement	22	0	0.000000	0.000000	1520	1484.575132	1514.23	1543.884868	0.996204
GO:0007034_vacuolar_transport	22	0	0.000000	0.000000	1520	1484.575132	1514.23	1543.884868	0.996204
GO:0007051_spindle_organization	22	0	0.000000	0.000000	1520	1484.575132	1514.23	1543.884868	0.996204
GO:0007611_learning_or_memory	22	0	0.000000	0.000000	1520	1484.575132	1514.23	1543.884868	0.996204
GO:0008033_tRNA_processing	22	0	0.000000	0.000000	1520	1484.575132	1514.23	1543.884868	0.996204
GO:0010212_response_to_ionizing_radiation	22	0	0.000000	0.000000	1520	1484.575132	1514.23	1543.884868	0.996204
GO:0010769_regulation_of_cell_morphogenesis_involved_in_differentiation	22	0	0.000000	0.000000	1520	1484.575132	1514.23	1543.884868	0.996204
GO:0015908_fatty_acid_transport	22	0	0.000000	0.000000	1520	1484.575132	1514.23	1543.884868	0.996204
GO:0016339_calcium-dependent_cell-cell_adhesion	22	0	0.000000	0.000000	1520	1484.575132	1514.23	1543.884868	0.996204
GO:0030218_erythrocyte_differentiation	22	0	0.000000	0.000000	1520	1484.575132	1514.23	1543.884868	0.996204
GO:0030330_DNA_damage_response__signal_transduction_by_p53_class_mediator	22	0	0.000000	0.000000	1520	1484.575132	1514.23	1543.884868	0.996204
GO:0033500_carbohydrate_homeostasis	22	0	0.000000	0.000000	1520	1484.575132	1514.23	1543.884868	0.996204
GO:0042593_glucose_homeostasis	22	0	0.000000	0.000000	1520	1484.575132	1514.23	1543.884868	0.996204
GO:0042632_cholesterol_homeostasis	22	0	0.000000	0.000000	1520	1484.575132	1514.23	1543.884868	0.996204
GO:0042990_regulation_of_transcription_factor_import_into_nucleus	22	0	0.000000	0.000000	1520	1484.575132	1514.23	1543.884868	0.996204
GO:0042991_transcription_factor_import_into_nucleus	22	0	0.000000	0.000000	1520	1484.575132	1514.23	1543.884868	0.996204
GO:0043410_positive_regulation_of_MAPKKK_cascade	22	0	0.000000	0.000000	1520	1484.575132	1514.23	1543.884868	0.996204
GO:0045793_positive_regulation_of_cell_size	22	0	0.000000	0.000000	1520	1484.575132	1514.23	1543.884868	0.996204
GO:0046148_pigment_biosynthetic_process	22	0	0.000000	0.000000	1520	1484.575132	1514.23	1543.884868	0.996204
GO:0046165_alcohol_biosynthetic_process	22	0	0.000000	0.000000	1520	1484.575132	1514.23	1543.884868	0.996204
GO:0051017_actin_filament_bundle_formation	22	0	0.000000	0.000000	1520	1484.575132	1514.23	1543.884868	0.996204
GO:0051028_mRNA_transport	22	0	0.000000	0.000000	1520	1484.575132	1514.23	1543.884868	0.996204
GO:0051494_negative_regulation_of_cytoskeleton_organization	22	0	0.000000	0.000000	1520	1484.575132	1514.23	1543.884868	0.996204
GO:0055092_sterol_homeostasis	22	0	0.000000	0.000000	1520	1484.575132	1514.23	1543.884868	0.996204
GO:0001952_regulation_of_cell-matrix_adhesion	13	0	0.000000	0.000000	1593	1556.748008	1585.59	1614.431992	0.995348
GO:0002200_somatic_diversification_of_immune_receptors	13	0	0.000000	0.000000	1593	1556.748008	1585.59	1614.431992	0.995348
GO:0002263_cell_activation_during_immune_response	13	0	0.000000	0.000000	1593	1556.748008	1585.59	1614.431992	0.995348
GO:0002366_leukocyte_activation_during_immune_response	13	0	0.000000	0.000000	1593	1556.748008	1585.59	1614.431992	0.995348
GO:0002456_T_cell_mediated_immunity	13	0	0.000000	0.000000	1593	1556.748008	1585.59	1614.431992	0.995348
GO:0002705_positive_regulation_of_leukocyte_mediated_immunity	13	0	0.000000	0.000000	1593	1556.748008	1585.59	1614.431992	0.995348
GO:0002708_positive_regulation_of_lymphocyte_mediated_immunity	13	0	0.000000	0.000000	1593	1556.748008	1585.59	1614.431992	0.995348
GO:0003014_renal_system_process	13	0	0.000000	0.000000	1593	1556.748008	1585.59	1614.431992	0.995348
GO:0003044_regulation_of_systemic_arterial_blood_pressure_mediated_by_a_chemical_signal	13	0	0.000000	0.000000	1593	1556.748008	1585.59	1614.431992	0.995348
GO:0006014_D-ribose_metabolic_process	13	0	0.000000	0.000000	1593	1556.748008	1585.59	1614.431992	0.995348
GO:0006081_cellular_aldehyde_metabolic_process	13	0	0.000000	0.000000	1593	1556.748008	1585.59	1614.431992	0.995348
GO:0006090_pyruvate_metabolic_process	13	0	0.000000	0.000000	1593	1556.748008	1585.59	1614.431992	0.995348
GO:0006278_RNA-dependent_DNA_replication	13	0	0.000000	0.000000	1593	1556.748008	1585.59	1614.431992	0.995348
GO:0006376_mRNA_splice_site_selection	13	0	0.000000	0.000000	1593	1556.748008	1585.59	1614.431992	0.995348
GO:0006607_NLS-bearing_substrate_import_into_nucleus	13	0	0.000000	0.000000	1593	1556.748008	1585.59	1614.431992	0.995348
GO:0006783_heme_biosynthetic_process	13	0	0.000000	0.000000	1593	1556.748008	1585.59	1614.431992	0.995348
GO:0006900_membrane_budding	13	0	0.000000	0.000000	1593	1556.748008	1585.59	1614.431992	0.995348
GO:0006901_vesicle_coating	13	0	0.000000	0.000000	1593	1556.748008	1585.59	1614.431992	0.995348
GO:0006940_regulation_of_smooth_muscle_contraction	13	0	0.000000	0.000000	1593	1556.748008	1585.59	1614.431992	0.995348
GO:0006953_acute-phase_response	13	0	0.000000	0.000000	1593	1556.748008	1585.59	1614.431992	0.995348
GO:0007004_telomere_maintenance_via_telomerase	13	0	0.000000	0.000000	1593	1556.748008	1585.59	1614.431992	0.995348
GO:0007052_mitotic_spindle_organization	13	0	0.000000	0.000000	1593	1556.748008	1585.59	1614.431992	0.995348
GO:0007091_mitotic_metaphase_anaphase_transition	13	0	0.000000	0.000000	1593	1556.748008	1585.59	1614.431992	0.995348
GO:0007193_inhibition_of_adenylate_cyclase_activity_by_G-protein_signaling	13	0	0.000000	0.000000	1593	1556.748008	1585.59	1614.431992	0.995348
GO:0007263_nitric_oxide_mediated_signal_transduction	13	0	0.000000	0.000000	1593	1556.748008	1585.59	1614.431992	0.995348
GO:0009065_glutamine_family_amino_acid_catabolic_process	13	0	0.000000	0.000000	1593	1556.748008	1585.59	1614.431992	0.995348
GO:0009262_deoxyribonucleotide_metabolic_process	13	0	0.000000	0.000000	1593	1556.748008	1585.59	1614.431992	0.995348
GO:0009746_response_to_hexose_stimulus	13	0	0.000000	0.000000	1593	1556.748008	1585.59	1614.431992	0.995348
GO:0009749_response_to_glucose_stimulus	13	0	0.000000	0.000000	1593	1556.748008	1585.59	1614.431992	0.995348
GO:0010810_regulation_of_cell-substrate_adhesion	13	0	0.000000	0.000000	1593	1556.748008	1585.59	1614.431992	0.995348
GO:0010833_telomere_maintenance_via_telomere_lengthening	13	0	0.000000	0.000000	1593	1556.748008	1585.59	1614.431992	0.995348
GO:0014065_phosphoinositide_3-kinase_cascade	13	0	0.000000	0.000000	1593	1556.748008	1585.59	1614.431992	0.995348
GO:0015914_phospholipid_transport	13	0	0.000000	0.000000	1593	1556.748008	1585.59	1614.431992	0.995348
GO:0018149_peptide_cross-linking	13	0	0.000000	0.000000	1593	1556.748008	1585.59	1614.431992	0.995348
GO:0019439_aromatic_compound_catabolic_process	13	0	0.000000	0.000000	1593	1556.748008	1585.59	1614.431992	0.995348
GO:0030201_heparan_sulfate_proteoglycan_metabolic_process	13	0	0.000000	0.000000	1593	1556.748008	1585.59	1614.431992	0.995348
GO:0030239_myofibril_assembly	13	0	0.000000	0.000000	1593	1556.748008	1585.59	1614.431992	0.995348
GO:0030260_entry_into_host_cell	13	0	0.000000	0.000000	1593	1556.748008	1585.59	1614.431992	0.995348
GO:0030833_regulation_of_actin_filament_polymerization	13	0	0.000000	0.000000	1593	1556.748008	1585.59	1614.431992	0.995348
GO:0031334_positive_regulation_of_protein_complex_assembly	13	0	0.000000	0.000000	1593	1556.748008	1585.59	1614.431992	0.995348
GO:0031365_N-terminal_protein_amino_acid_modification	13	0	0.000000	0.000000	1593	1556.748008	1585.59	1614.431992	0.995348
GO:0031398_positive_regulation_of_protein_ubiquitination	13	0	0.000000	0.000000	1593	1556.748008	1585.59	1614.431992	0.995348
GO:0031575_G1_S_transition_checkpoint	13	0	0.000000	0.000000	1593	1556.748008	1585.59	1614.431992	0.995348
GO:0032488_Cdc42_protein_signal_transduction	13	0	0.000000	0.000000	1593	1556.748008	1585.59	1614.431992	0.995348
GO:0034284_response_to_monosaccharide_stimulus	13	0	0.000000	0.000000	1593	1556.748008	1585.59	1614.431992	0.995348
GO:0035107_appendage_morphogenesis	13	0	0.000000	0.000000	1593	1556.748008	1585.59	1614.431992	0.995348
GO:0035108_limb_morphogenesis	13	0	0.000000	0.000000	1593	1556.748008	1585.59	1614.431992	0.995348
GO:0042095_interferon-gamma_biosynthetic_process	13	0	0.000000	0.000000	1593	1556.748008	1585.59	1614.431992	0.995348
GO:0042743_hydrogen_peroxide_metabolic_process	13	0	0.000000	0.000000	1593	1556.748008	1585.59	1614.431992	0.995348
GO:0042982_amyloid_precursor_protein_metabolic_process	13	0	0.000000	0.000000	1593	1556.748008	1585.59	1614.431992	0.995348
GO:0043462_regulation_of_ATPase_activity	13	0	0.000000	0.000000	1593	1556.748008	1585.59	1614.431992	0.995348
GO:0044409_entry_into_host	13	0	0.000000	0.000000	1593	1556.748008	1585.59	1614.431992	0.995348
GO:0045766_positive_regulation_of_angiogenesis	13	0	0.000000	0.000000	1593	1556.748008	1585.59	1614.431992	0.995348
GO:0045861_negative_regulation_of_proteolysis	13	0	0.000000	0.000000	1593	1556.748008	1585.59	1614.431992	0.995348
GO:0046456_icosanoid_biosynthetic_process	13	0	0.000000	0.000000	1593	1556.748008	1585.59	1614.431992	0.995348
GO:0046470_phosphatidylcholine_metabolic_process	13	0	0.000000	0.000000	1593	1556.748008	1585.59	1614.431992	0.995348
GO:0046503_glycerolipid_catabolic_process	13	0	0.000000	0.000000	1593	1556.748008	1585.59	1614.431992	0.995348
GO:0046626_regulation_of_insulin_receptor_signaling_pathway	13	0	0.000000	0.000000	1593	1556.748008	1585.59	1614.431992	0.995348
GO:0046631_alpha-beta_T_cell_activation	13	0	0.000000	0.000000	1593	1556.748008	1585.59	1614.431992	0.995348
GO:0046718_entry_of_virus_into_host_cell	13	0	0.000000	0.000000	1593	1556.748008	1585.59	1614.431992	0.995348
GO:0046824_positive_regulation_of_nucleocytoplasmic_transport	13	0	0.000000	0.000000	1593	1556.748008	1585.59	1614.431992	0.995348
GO:0048259_regulation_of_receptor-mediated_endocytosis	13	0	0.000000	0.000000	1593	1556.748008	1585.59	1614.431992	0.995348
GO:0048489_synaptic_vesicle_transport	13	0	0.000000	0.000000	1593	1556.748008	1585.59	1614.431992	0.995348
GO:0050679_positive_regulation_of_epithelial_cell_proliferation	13	0	0.000000	0.000000	1593	1556.748008	1585.59	1614.431992	0.995348
GO:0050684_regulation_of_mRNA_processing	13	0	0.000000	0.000000	1593	1556.748008	1585.59	1614.431992	0.995348
GO:0050688_regulation_of_defense_response_to_virus	13	0	0.000000	0.000000	1593	1556.748008	1585.59	1614.431992	0.995348
GO:0050701_interleukin-1_secretion	13	0	0.000000	0.000000	1593	1556.748008	1585.59	1614.431992	0.995348
GO:0051289_protein_homotetramerization	13	0	0.000000	0.000000	1593	1556.748008	1585.59	1614.431992	0.995348
GO:0051806_entry_into_cell_of_other_organism_during_symbiotic_interaction	13	0	0.000000	0.000000	1593	1556.748008	1585.59	1614.431992	0.995348
GO:0051828_entry_into_other_organism_during_symbiotic_interaction	13	0	0.000000	0.000000	1593	1556.748008	1585.59	1614.431992	0.995348
GO:0051899_membrane_depolarization	13	0	0.000000	0.000000	1593	1556.748008	1585.59	1614.431992	0.995348
GO:0052126_movement_in_host_environment	13	0	0.000000	0.000000	1593	1556.748008	1585.59	1614.431992	0.995348
GO:0052192_movement_in_environment_of_other_organism_during_symbiotic_interaction	13	0	0.000000	0.000000	1593	1556.748008	1585.59	1614.431992	0.995348
GO:0051276_chromosome_organization	272	0	0.000000	0.000000	1594	1557.404658	1586.2	1614.995342	0.995107
GO:0046486_glycerolipid_metabolic_process	97	0	0.000000	0.000000	1596	1559.279353	1587.9	1616.520647	0.994925
GO:0051098_regulation_of_binding	97	0	0.000000	0.000000	1596	1559.279353	1587.9	1616.520647	0.994925
GO:0009314_response_to_radiation	98	0	0.000000	0.000000	1601	1563.828304	1591.96	1620.091696	0.994354
GO:0016570_histone_modification	98	0	0.000000	0.000000	1601	1563.828304	1591.96	1620.091696	0.994354
GO:0042060_wound_healing	98	0	0.000000	0.000000	1601	1563.828304	1591.96	1620.091696	0.994354
GO:0048666_neuron_development	98	0	0.000000	0.000000	1601	1563.828304	1591.96	1620.091696	0.994354
GO:0051270_regulation_of_cell_motion	98	0	0.000000	0.000000	1601	1563.828304	1591.96	1620.091696	0.994354
GO:0000077_DNA_damage_checkpoint	37	0	0.000000	0.000000	1613	1575.482726	1603.18	1630.877274	0.993912
GO:0002443_leukocyte_mediated_immunity	37	0	0.000000	0.000000	1613	1575.482726	1603.18	1630.877274	0.993912
GO:0002460_adaptive_immune_response_based_on_somatic_recombination_of_immune_receptors_built_from_immunoglobulin_superfamily_domains	37	0	0.000000	0.000000	1613	1575.482726	1603.18	1630.877274	0.993912
GO:0006937_regulation_of_muscle_contraction	37	0	0.000000	0.000000	1613	1575.482726	1603.18	1630.877274	0.993912
GO:0007584_response_to_nutrient	37	0	0.000000	0.000000	1613	1575.482726	1603.18	1630.877274	0.993912
GO:0009913_epidermal_cell_differentiation	37	0	0.000000	0.000000	1613	1575.482726	1603.18	1630.877274	0.993912
GO:0015918_sterol_transport	37	0	0.000000	0.000000	1613	1575.482726	1603.18	1630.877274	0.993912
GO:0030301_cholesterol_transport	37	0	0.000000	0.000000	1613	1575.482726	1603.18	1630.877274	0.993912
GO:0032956_regulation_of_actin_cytoskeleton_organization	37	0	0.000000	0.000000	1613	1575.482726	1603.18	1630.877274	0.993912
GO:0046489_phosphoinositide_biosynthetic_process	37	0	0.000000	0.000000	1613	1575.482726	1603.18	1630.877274	0.993912
GO:0046700_heterocycle_catabolic_process	37	0	0.000000	0.000000	1613	1575.482726	1603.18	1630.877274	0.993912
GO:0046822_regulation_of_nucleocytoplasmic_transport	37	0	0.000000	0.000000	1613	1575.482726	1603.18	1630.877274	0.993912
GO:0009628_response_to_abiotic_stimulus	140	0	0.000000	0.000000	1614	1577.130632	1604.63	1632.129368	0.994195
GO:0034962_cellular_biopolymer_catabolic_process	227	0	0.000000	0.000000	1616	1580.336230	1607.25	1634.163770	0.994585
GO:0051049_regulation_of_transport	227	0	0.000000	0.000000	1616	1580.336230	1607.25	1634.163770	0.994585
GO:0050890_cognition	268	0	0.000000	0.000000	1617	1581.660362	1608.47	1635.279638	0.994725
GO:0019752_carboxylic_acid_metabolic_process	286	0	0.000000	0.000000	1619	1583.525278	1610.13	1636.734722	0.994521
GO:0043436_oxoacid_metabolic_process	286	0	0.000000	0.000000	1619	1583.525278	1610.13	1636.734722	0.994521
GO:0006606_protein_import_into_nucleus	68	0	0.000000	0.000000	1625	1589.480132	1615.71	1641.939868	0.994283
GO:0007507_heart_development	68	0	0.000000	0.000000	1625	1589.480132	1615.71	1641.939868	0.994283
GO:0009991_response_to_extracellular_stimulus	68	0	0.000000	0.000000	1625	1589.480132	1615.71	1641.939868	0.994283
GO:0043062_extracellular_structure_organization	68	0	0.000000	0.000000	1625	1589.480132	1615.71	1641.939868	0.994283
GO:0048858_cell_projection_morphogenesis	68	0	0.000000	0.000000	1625	1589.480132	1615.71	1641.939868	0.994283
GO:0051439_regulation_of_ubiquitin-protein_ligase_activity_during_mitotic_cell_cycle	68	0	0.000000	0.000000	1625	1589.480132	1615.71	1641.939868	0.994283
GO:0006259_DNA_metabolic_process	360	0	0.000000	0.000000	1626	1590.118346	1616.29	1642.461654	0.994028
GO:0006508_proteolysis	313	0	0.000000	0.000000	1627	1590.731759	1616.81	1642.888241	0.993737
GO:0051704_multi-organism_process	231	0	0.000000	0.000000	1628	1592.174312	1618.08	1643.985688	0.993907
GO:0009101_glycoprotein_biosynthetic_process	109	0	0.000000	0.000000	1631	1596.245129	1621.86	1647.474871	0.994396
GO:0009790_embryonic_development	109	0	0.000000	0.000000	1631	1596.245129	1621.86	1647.474871	0.994396
GO:0010817_regulation_of_hormone_levels	109	0	0.000000	0.000000	1631	1596.245129	1621.86	1647.474871	0.994396
GO:0000387_spliceosomal_snRNP_biogenesis	28	0	0.000000	0.000000	1656	1624.183008	1648.87	1673.556992	0.995694
GO:0000819_sister_chromatid_segregation	28	0	0.000000	0.000000	1656	1624.183008	1648.87	1673.556992	0.995694
GO:0002440_production_of_molecular_mediator_of_immune_response	28	0	0.000000	0.000000	1656	1624.183008	1648.87	1673.556992	0.995694
GO:0006304_DNA_modification	28	0	0.000000	0.000000	1656	1624.183008	1648.87	1673.556992	0.995694
GO:0006405_RNA_export_from_nucleus	28	0	0.000000	0.000000	1656	1624.183008	1648.87	1673.556992	0.995694
GO:0006662_glycerol_ether_metabolic_process	28	0	0.000000	0.000000	1656	1624.183008	1648.87	1673.556992	0.995694
GO:0006939_smooth_muscle_contraction	28	0	0.000000	0.000000	1656	1624.183008	1648.87	1673.556992	0.995694
GO:0007156_homophilic_cell_adhesion	28	0	0.000000	0.000000	1656	1624.183008	1648.87	1673.556992	0.995694
GO:0007281_germ_cell_development	28	0	0.000000	0.000000	1656	1624.183008	1648.87	1673.556992	0.995694
GO:0007411_axon_guidance	28	0	0.000000	0.000000	1656	1624.183008	1648.87	1673.556992	0.995694
GO:0009062_fatty_acid_catabolic_process	28	0	0.000000	0.000000	1656	1624.183008	1648.87	1673.556992	0.995694
GO:0009593_detection_of_chemical_stimulus	28	0	0.000000	0.000000	1656	1624.183008	1648.87	1673.556992	0.995694
GO:0009895_negative_regulation_of_catabolic_process	28	0	0.000000	0.000000	1656	1624.183008	1648.87	1673.556992	0.995694
GO:0010563_negative_regulation_of_phosphorus_metabolic_process	28	0	0.000000	0.000000	1656	1624.183008	1648.87	1673.556992	0.995694
GO:0010565_regulation_of_cellular_ketone_metabolic_process	28	0	0.000000	0.000000	1656	1624.183008	1648.87	1673.556992	0.995694
GO:0016055_Wnt_receptor_signaling_pathway	28	0	0.000000	0.000000	1656	1624.183008	1648.87	1673.556992	0.995694
GO:0018904_organic_ether_metabolic_process	28	0	0.000000	0.000000	1656	1624.183008	1648.87	1673.556992	0.995694
GO:0031214_biomineral_formation	28	0	0.000000	0.000000	1656	1624.183008	1648.87	1673.556992	0.995694
GO:0033044_regulation_of_chromosome_organization	28	0	0.000000	0.000000	1656	1624.183008	1648.87	1673.556992	0.995694
GO:0042306_regulation_of_protein_import_into_nucleus	28	0	0.000000	0.000000	1656	1624.183008	1648.87	1673.556992	0.995694
GO:0045664_regulation_of_neuron_differentiation	28	0	0.000000	0.000000	1656	1624.183008	1648.87	1673.556992	0.995694
GO:0045834_positive_regulation_of_lipid_metabolic_process	28	0	0.000000	0.000000	1656	1624.183008	1648.87	1673.556992	0.995694
GO:0045936_negative_regulation_of_phosphate_metabolic_process	28	0	0.000000	0.000000	1656	1624.183008	1648.87	1673.556992	0.995694
GO:0051349_positive_regulation_of_lyase_activity	28	0	0.000000	0.000000	1656	1624.183008	1648.87	1673.556992	0.995694
GO:0051650_establishment_of_vesicle_localization	28	0	0.000000	0.000000	1656	1624.183008	1648.87	1673.556992	0.995694
GO:0001568_blood_vessel_development	85	0	0.000000	0.000000	1659	1626.719497	1651.23	1675.740503	0.995316
GO:0010498_proteasomal_protein_catabolic_process	85	0	0.000000	0.000000	1659	1626.719497	1651.23	1675.740503	0.995316
GO:0043161_proteasomal_ubiquitin-dependent_protein_catabolic_process	85	0	0.000000	0.000000	1659	1626.719497	1651.23	1675.740503	0.995316
GO:0000375_RNA_splicing__via_transesterification_reactions	152	0	0.000000	0.000000	1660	1628.298358	1652.64	1676.981642	0.995566
GO:0006119_oxidative_phosphorylation	58	0	0.000000	0.000000	1671	1639.167123	1663.4	1687.632877	0.995452
GO:0007160_cell-matrix_adhesion	58	0	0.000000	0.000000	1671	1639.167123	1663.4	1687.632877	0.995452
GO:0007565_female_pregnancy	58	0	0.000000	0.000000	1671	1639.167123	1663.4	1687.632877	0.995452
GO:0016053_organic_acid_biosynthetic_process	58	0	0.000000	0.000000	1671	1639.167123	1663.4	1687.632877	0.995452
GO:0030308_negative_regulation_of_cell_growth	58	0	0.000000	0.000000	1671	1639.167123	1663.4	1687.632877	0.995452
GO:0030799_regulation_of_cyclic_nucleotide_metabolic_process	58	0	0.000000	0.000000	1671	1639.167123	1663.4	1687.632877	0.995452
GO:0030802_regulation_of_cyclic_nucleotide_biosynthetic_process	58	0	0.000000	0.000000	1671	1639.167123	1663.4	1687.632877	0.995452
GO:0030808_regulation_of_nucleotide_biosynthetic_process	58	0	0.000000	0.000000	1671	1639.167123	1663.4	1687.632877	0.995452
GO:0040029_regulation_of_gene_expression__epigenetic	58	0	0.000000	0.000000	1671	1639.167123	1663.4	1687.632877	0.995452
GO:0042770_DNA_damage_response__signal_transduction	58	0	0.000000	0.000000	1671	1639.167123	1663.4	1687.632877	0.995452
GO:0046394_carboxylic_acid_biosynthetic_process	58	0	0.000000	0.000000	1671	1639.167123	1663.4	1687.632877	0.995452
GO:0007010_cytoskeleton_organization	275	0	0.000000	0.000000	1672	1639.803867	1664.06	1688.316133	0.995251
GO:0016071_mRNA_metabolic_process	207	0	0.000000	0.000000	1674	1641.265473	1665.43	1689.594527	0.994881
GO:0043066_negative_regulation_of_apoptosis	207	0	0.000000	0.000000	1674	1641.265473	1665.43	1689.594527	0.994881
GO:0007600_sensory_perception	245	0	0.000000	0.000000	1675	1642.623740	1666.66	1690.696260	0.995021
GO:0006575_cellular_amino_acid_derivative_metabolic_process	76	0	0.000000	0.000000	1680	1648.292934	1671.82	1695.347066	0.995131
GO:0006979_response_to_oxidative_stress	76	0	0.000000	0.000000	1680	1648.292934	1671.82	1695.347066	0.995131
GO:0034504_protein_localization_in_nucleus	76	0	0.000000	0.000000	1680	1648.292934	1671.82	1695.347066	0.995131
GO:0051051_negative_regulation_of_transport	76	0	0.000000	0.000000	1680	1648.292934	1671.82	1695.347066	0.995131
GO:0051101_regulation_of_DNA_binding	76	0	0.000000	0.000000	1680	1648.292934	1671.82	1695.347066	0.995131
GO:0001503_ossification	56	0	0.000000	0.000000	1684	1653.098031	1676.35	1699.601969	0.995457
GO:0009306_protein_secretion	56	0	0.000000	0.000000	1684	1653.098031	1676.35	1699.601969	0.995457
GO:0019058_viral_infectious_cycle	56	0	0.000000	0.000000	1684	1653.098031	1676.35	1699.601969	0.995457
GO:0060348_bone_development	56	0	0.000000	0.000000	1684	1653.098031	1676.35	1699.601969	0.995457
GO:0044255_cellular_lipid_metabolic_process	381	0	0.000000	0.000000	1685	1653.631656	1676.86	1700.088344	0.995169
GO:0006936_muscle_contraction	134	0	0.000000	0.000000	1689	1658.589275	1681.54	1704.490725	0.995583
GO:0007249_I-kappaB_kinase_NF-kappaB_cascade	134	0	0.000000	0.000000	1689	1658.589275	1681.54	1704.490725	0.995583
GO:0007601_visual_perception	134	0	0.000000	0.000000	1689	1658.589275	1681.54	1704.490725	0.995583
GO:0050953_sensory_perception_of_light_stimulus	134	0	0.000000	0.000000	1689	1658.589275	1681.54	1704.490725	0.995583
GO:0003015_heart_process	47	0	0.000000	0.000000	1705	1673.663292	1696.06	1718.456708	0.994757
GO:0006354_RNA_elongation	47	0	0.000000	0.000000	1705	1673.663292	1696.06	1718.456708	0.994757
GO:0006694_steroid_biosynthetic_process	47	0	0.000000	0.000000	1705	1673.663292	1696.06	1718.456708	0.994757
GO:0006766_vitamin_metabolic_process	47	0	0.000000	0.000000	1705	1673.663292	1696.06	1718.456708	0.994757
GO:0007088_regulation_of_mitosis	47	0	0.000000	0.000000	1705	1673.663292	1696.06	1718.456708	0.994757
GO:0007259_JAK-STAT_cascade	47	0	0.000000	0.000000	1705	1673.663292	1696.06	1718.456708	0.994757
GO:0007548_sex_differentiation	47	0	0.000000	0.000000	1705	1673.663292	1696.06	1718.456708	0.994757
GO:0010035_response_to_inorganic_substance	47	0	0.000000	0.000000	1705	1673.663292	1696.06	1718.456708	0.994757
GO:0019221_cytokine-mediated_signaling_pathway	47	0	0.000000	0.000000	1705	1673.663292	1696.06	1718.456708	0.994757
GO:0032386_regulation_of_intracellular_transport	47	0	0.000000	0.000000	1705	1673.663292	1696.06	1718.456708	0.994757
GO:0042176_regulation_of_protein_catabolic_process	47	0	0.000000	0.000000	1705	1673.663292	1696.06	1718.456708	0.994757
GO:0051099_positive_regulation_of_binding	47	0	0.000000	0.000000	1705	1673.663292	1696.06	1718.456708	0.994757
GO:0051260_protein_homooligomerization	47	0	0.000000	0.000000	1705	1673.663292	1696.06	1718.456708	0.994757
GO:0051656_establishment_of_organelle_localization	47	0	0.000000	0.000000	1705	1673.663292	1696.06	1718.456708	0.994757
GO:0051783_regulation_of_nuclear_division	47	0	0.000000	0.000000	1705	1673.663292	1696.06	1718.456708	0.994757
GO:0060047_heart_contraction	47	0	0.000000	0.000000	1705	1673.663292	1696.06	1718.456708	0.994757
GO:0051052_regulation_of_DNA_metabolic_process	87	0	0.000000	0.000000	1706	1675.534413	1697.77	1720.005587	0.995176
GO:0051173_positive_regulation_of_nitrogen_compound_metabolic_process	317	0	0.000000	0.000000	1707	1677.466738	1699.5	1721.533262	0.995606
GO:0007015_actin_filament_organization	67	0	0.000000	0.000000	1711	1682.005516	1703.64	1725.274484	0.995698
GO:0009187_cyclic_nucleotide_metabolic_process	67	0	0.000000	0.000000	1711	1682.005516	1703.64	1725.274484	0.995698
GO:0051443_positive_regulation_of_ubiquitin-protein_ligase_activity	67	0	0.000000	0.000000	1711	1682.005516	1703.64	1725.274484	0.995698
GO:0060537_muscle_tissue_development	67	0	0.000000	0.000000	1711	1682.005516	1703.64	1725.274484	0.995698
GO:0001822_kidney_development	20	0	0.000000	0.000000	1753	1725.047720	1745.85	1766.652280	0.995921
GO:0002703_regulation_of_leukocyte_mediated_immunity	20	0	0.000000	0.000000	1753	1725.047720	1745.85	1766.652280	0.995921
GO:0002706_regulation_of_lymphocyte_mediated_immunity	20	0	0.000000	0.000000	1753	1725.047720	1745.85	1766.652280	0.995921
GO:0005977_glycogen_metabolic_process	20	0	0.000000	0.000000	1753	1725.047720	1745.85	1766.652280	0.995921
GO:0006096_glycolysis	20	0	0.000000	0.000000	1753	1725.047720	1745.85	1766.652280	0.995921
GO:0006305_DNA_alkylation	20	0	0.000000	0.000000	1753	1725.047720	1745.85	1766.652280	0.995921
GO:0006306_DNA_methylation	20	0	0.000000	0.000000	1753	1725.047720	1745.85	1766.652280	0.995921
GO:0006733_oxidoreduction_coenzyme_metabolic_process	20	0	0.000000	0.000000	1753	1725.047720	1745.85	1766.652280	0.995921
GO:0006885_regulation_of_pH	20	0	0.000000	0.000000	1753	1725.047720	1745.85	1766.652280	0.995921
GO:0007159_leukocyte_adhesion	20	0	0.000000	0.000000	1753	1725.047720	1745.85	1766.652280	0.995921
GO:0007215_glutamate_signaling_pathway	20	0	0.000000	0.000000	1753	1725.047720	1745.85	1766.652280	0.995921
GO:0008633_activation_of_pro-apoptotic_gene_products	20	0	0.000000	0.000000	1753	1725.047720	1745.85	1766.652280	0.995921
GO:0009064_glutamine_family_amino_acid_metabolic_process	20	0	0.000000	0.000000	1753	1725.047720	1745.85	1766.652280	0.995921
GO:0009144_purine_nucleoside_triphosphate_metabolic_process	20	0	0.000000	0.000000	1753	1725.047720	1745.85	1766.652280	0.995921
GO:0009205_purine_ribonucleoside_triphosphate_metabolic_process	20	0	0.000000	0.000000	1753	1725.047720	1745.85	1766.652280	0.995921
GO:0009583_detection_of_light_stimulus	20	0	0.000000	0.000000	1753	1725.047720	1745.85	1766.652280	0.995921
GO:0009584_detection_of_visible_light	20	0	0.000000	0.000000	1753	1725.047720	1745.85	1766.652280	0.995921
GO:0010594_regulation_of_endothelial_cell_migration	20	0	0.000000	0.000000	1753	1725.047720	1745.85	1766.652280	0.995921
GO:0016202_regulation_of_striated_muscle_tissue_development	20	0	0.000000	0.000000	1753	1725.047720	1745.85	1766.652280	0.995921
GO:0021700_developmental_maturation	20	0	0.000000	0.000000	1753	1725.047720	1745.85	1766.652280	0.995921
GO:0031047_gene_silencing_by_RNA	20	0	0.000000	0.000000	1753	1725.047720	1745.85	1766.652280	0.995921
GO:0032409_regulation_of_transporter_activity	20	0	0.000000	0.000000	1753	1725.047720	1745.85	1766.652280	0.995921
GO:0032535_regulation_of_cellular_component_size	20	0	0.000000	0.000000	1753	1725.047720	1745.85	1766.652280	0.995921
GO:0033692_cellular_polysaccharide_biosynthetic_process	20	0	0.000000	0.000000	1753	1725.047720	1745.85	1766.652280	0.995921
GO:0034367_macromolecular_complex_remodeling	20	0	0.000000	0.000000	1753	1725.047720	1745.85	1766.652280	0.995921
GO:0034368_protein-lipid_complex_remodeling	20	0	0.000000	0.000000	1753	1725.047720	1745.85	1766.652280	0.995921
GO:0034369_plasma_lipoprotein_particle_remodeling	20	0	0.000000	0.000000	1753	1725.047720	1745.85	1766.652280	0.995921
GO:0042594_response_to_starvation	20	0	0.000000	0.000000	1753	1725.047720	1745.85	1766.652280	0.995921
GO:0043244_regulation_of_protein_complex_disassembly	20	0	0.000000	0.000000	1753	1725.047720	1745.85	1766.652280	0.995921
GO:0043900_regulation_of_multi-organism_process	20	0	0.000000	0.000000	1753	1725.047720	1745.85	1766.652280	0.995921
GO:0045089_positive_regulation_of_innate_immune_response	20	0	0.000000	0.000000	1753	1725.047720	1745.85	1766.652280	0.995921
GO:0045165_cell_fate_commitment	20	0	0.000000	0.000000	1753	1725.047720	1745.85	1766.652280	0.995921
GO:0045840_positive_regulation_of_mitosis	20	0	0.000000	0.000000	1753	1725.047720	1745.85	1766.652280	0.995921
GO:0046209_nitric_oxide_metabolic_process	20	0	0.000000	0.000000	1753	1725.047720	1745.85	1766.652280	0.995921
GO:0046323_glucose_import	20	0	0.000000	0.000000	1753	1725.047720	1745.85	1766.652280	0.995921
GO:0046519_sphingoid_metabolic_process	20	0	0.000000	0.000000	1753	1725.047720	1745.85	1766.652280	0.995921
GO:0046661_male_sex_differentiation	20	0	0.000000	0.000000	1753	1725.047720	1745.85	1766.652280	0.995921
GO:0048634_regulation_of_muscle_development	20	0	0.000000	0.000000	1753	1725.047720	1745.85	1766.652280	0.995921
GO:0050804_regulation_of_synaptic_transmission	20	0	0.000000	0.000000	1753	1725.047720	1745.85	1766.652280	0.995921
GO:0050866_negative_regulation_of_cell_activation	20	0	0.000000	0.000000	1753	1725.047720	1745.85	1766.652280	0.995921
GO:0051320_S_phase	20	0	0.000000	0.000000	1753	1725.047720	1745.85	1766.652280	0.995921
GO:0051785_positive_regulation_of_nuclear_division	20	0	0.000000	0.000000	1753	1725.047720	1745.85	1766.652280	0.995921
GO:0046903_secretion	218	0	0.000000	0.000000	1754	1725.735777	1746.4	1767.064223	0.995667
GO:0001655_urogenital_system_development	23	0	0.000000	0.000000	1776	1749.048200	1769.53	1790.011800	0.996357
GO:0001906_cell_killing	23	0	0.000000	0.000000	1776	1749.048200	1769.53	1790.011800	0.996357
GO:0006023_aminoglycan_biosynthetic_process	23	0	0.000000	0.000000	1776	1749.048200	1769.53	1790.011800	0.996357
GO:0006509_membrane_protein_ectodomain_proteolysis	23	0	0.000000	0.000000	1776	1749.048200	1769.53	1790.011800	0.996357
GO:0006641_triglyceride_metabolic_process	23	0	0.000000	0.000000	1776	1749.048200	1769.53	1790.011800	0.996357
GO:0007190_activation_of_adenylate_cyclase_activity	23	0	0.000000	0.000000	1776	1749.048200	1769.53	1790.011800	0.996357
GO:0007218_neuropeptide_signaling_pathway	23	0	0.000000	0.000000	1776	1749.048200	1769.53	1790.011800	0.996357
GO:0007623_circadian_rhythm	23	0	0.000000	0.000000	1776	1749.048200	1769.53	1790.011800	0.996357
GO:0016579_protein_deubiquitination	23	0	0.000000	0.000000	1776	1749.048200	1769.53	1790.011800	0.996357
GO:0018130_heterocycle_biosynthetic_process	23	0	0.000000	0.000000	1776	1749.048200	1769.53	1790.011800	0.996357
GO:0030166_proteoglycan_biosynthetic_process	23	0	0.000000	0.000000	1776	1749.048200	1769.53	1790.011800	0.996357
GO:0033344_cholesterol_efflux	23	0	0.000000	0.000000	1776	1749.048200	1769.53	1790.011800	0.996357
GO:0033619_membrane_protein_proteolysis	23	0	0.000000	0.000000	1776	1749.048200	1769.53	1790.011800	0.996357
GO:0034637_cellular_carbohydrate_biosynthetic_process	23	0	0.000000	0.000000	1776	1749.048200	1769.53	1790.011800	0.996357
GO:0043473_pigmentation	23	0	0.000000	0.000000	1776	1749.048200	1769.53	1790.011800	0.996357
GO:0043627_response_to_estrogen_stimulus	23	0	0.000000	0.000000	1776	1749.048200	1769.53	1790.011800	0.996357
GO:0045740_positive_regulation_of_DNA_replication	23	0	0.000000	0.000000	1776	1749.048200	1769.53	1790.011800	0.996357
GO:0046467_membrane_lipid_biosynthetic_process	23	0	0.000000	0.000000	1776	1749.048200	1769.53	1790.011800	0.996357
GO:0048871_multicellular_organismal_homeostasis	23	0	0.000000	0.000000	1776	1749.048200	1769.53	1790.011800	0.996357
GO:0050707_regulation_of_cytokine_secretion	23	0	0.000000	0.000000	1776	1749.048200	1769.53	1790.011800	0.996357
GO:0051262_protein_tetramerization	23	0	0.000000	0.000000	1776	1749.048200	1769.53	1790.011800	0.996357
GO:0051353_positive_regulation_of_oxidoreductase_activity	23	0	0.000000	0.000000	1776	1749.048200	1769.53	1790.011800	0.996357
GO:0006333_chromatin_assembly_or_disassembly	52	0	0.000000	0.000000	1782	1754.526755	1774.91	1795.293245	0.996021
GO:0006473_protein_amino_acid_acetylation	52	0	0.000000	0.000000	1782	1754.526755	1774.91	1795.293245	0.996021
GO:0022904_respiratory_electron_transport_chain	52	0	0.000000	0.000000	1782	1754.526755	1774.91	1795.293245	0.996021
GO:0042089_cytokine_biosynthetic_process	52	0	0.000000	0.000000	1782	1754.526755	1774.91	1795.293245	0.996021
GO:0044270_nitrogen_compound_catabolic_process	52	0	0.000000	0.000000	1782	1754.526755	1774.91	1795.293245	0.996021
GO:0060284_regulation_of_cell_development	52	0	0.000000	0.000000	1782	1754.526755	1774.91	1795.293245	0.996021
GO:0000019_regulation_of_mitotic_recombination	2	0									
GO:0000022_mitotic_spindle_elongation	2	0									
GO:0000059_protein_import_into_nucleus__docking	2	0									
GO:0000066_mitochondrial_ornithine_transport	2	0									
GO:0000183_chromatin_silencing_at_rDNA	2	0									
GO:0000305_response_to_oxygen_radical	2	0									
GO:0000429_regulation_of_transcription_from_RNA_polymerase_II_promoter_by_carbon_catabolites	2	0									
GO:0000430_regulation_of_transcription_from_RNA_polymerase_II_promoter_by_glucose	2	0									
GO:0000432_positive_regulation_of_transcription_from_RNA_polymerase_II_promoter_by_glucose	2	0									
GO:0000436_positive_regulation_of_transcription_from_RNA_polymerase_II_promoter_by_carbon_catabolites	2	0									
GO:0000460_maturation_of_5.8S_rRNA	2	0									
GO:0000466_maturation_of_5.8S_rRNA_from_tricistronic_rRNA_transcript_(SSU-rRNA__5.8S_rRNA__LSU-rRNA)	2	0									
GO:0000729_DNA_double-strand_break_processing	2	0									
GO:0000733_DNA_strand_renaturation	2	0									
GO:0000920_cell_separation_during_cytokinesis	2	0									
GO:0001101_response_to_acid	2	0									
GO:0001300_chronological_cell_aging	2	0									
GO:0001301_progressive_alteration_of_chromatin_during_cell_aging	2	0									
GO:0001304_progressive_alteration_of_chromatin_during_replicative_cell_aging	2	0									
GO:0001309_age-dependent_telomere_shortening	2	0									
GO:0001507_acetylcholine_catabolic_process_in_synaptic_cleft	2	0									
GO:0001522_pseudouridine_synthesis	2	0									
GO:0001547_antral_ovarian_follicle_growth	2	0									
GO:0001550_ovarian_cumulus_expansion	2	0									
GO:0001556_oocyte_maturation	2	0									
GO:0001562_response_to_protozoan	2	0									
GO:0001582_detection_of_chemical_stimulus_involved_in_sensory_perception_of_sweet_taste	2	0									
GO:0001667_ameboidal_cell_migration	2	0									
GO:0001678_cellular_glucose_homeostasis	2	0									
GO:0001702_gastrulation_with_mouth_forming_second	2	0									
GO:0001736_establishment_of_planar_polarity	2	0									
GO:0001738_morphogenesis_of_a_polarized_epithelium	2	0									
GO:0001756_somitogenesis	2	0									
GO:0001780_neutrophil_homeostasis	2	0									
GO:0001781_neutrophil_apoptosis	2	0									
GO:0001825_blastocyst_formation	2	0									
GO:0001829_trophectodermal_cell_differentiation	2	0									
GO:0001840_neural_plate_development	2	0									
GO:0001868_regulation_of_complement_activation__lectin_pathway	2	0									
GO:0001869_negative_regulation_of_complement_activation__lectin_pathway	2	0									
GO:0001880_Mullerian_duct_regression	2	0									
GO:0001885_endothelial_cell_development	2	0									
GO:0001897_cytolysis_by_symbiont_of_host_cells	2	0									
GO:0001907_killing_by_symbiont_of_host_cells	2	0									
GO:0001921_positive_regulation_of_receptor_recycling	2	0									
GO:0001967_suckling_behavior	2	0									
GO:0001975_response_to_amphetamine	2	0									
GO:0002003_angiotensin_maturation	2	0									
GO:0002016_regulation_of_blood_volume_by_renin-angiotensin	2	0									
GO:0002032_desensitization_of_G-protein_coupled_receptor_protein_signaling_pathway_by_arrestin	2	0									
GO:0002090_regulation_of_receptor_internalization	2	0									
GO:0002092_positive_regulation_of_receptor_internalization	2	0									
GO:0002227_innate_immune_response_in_mucosa	2	0									
GO:0002248_connective_tissue_replacement_during_inflammatory_response	2	0									
GO:0002254_kinin_cascade	2	0									
GO:0002275_myeloid_cell_activation_during_immune_response	2	0									
GO:0002281_macrophage_activation_during_immune_response	2	0									
GO:0002291_T_cell_activation_via_T_cell_receptor_contact_with_antigen_bound_to_MHC_molecule_on_antigen_presenting_cell	2	0									
GO:0002353_plasma_kallikrein-kinin_cascade	2	0									
GO:0002378_immunoglobulin_biosynthetic_process	2	0									
GO:0002384_hepatic_immune_response	2	0									
GO:0002385_mucosal_immune_response	2	0									
GO:0002504_antigen_processing_and_presentation_of_peptide_or_polysaccharide_antigen_via_MHC_class_II	2	0									
GO:0002507_tolerance_induction	2	0									
GO:0002532_production_of_molecular_mediator_of_acute_inflammatory_response	2	0									
GO:0002536_respiratory_burst_during_acute_inflammatory_response	2	0									
GO:0002542_Factor_XII_activation	2	0									
GO:0002544_chronic_inflammatory_response	2	0									
GO:0002548_monocyte_chemotaxis	2	0									
GO:0002643_regulation_of_tolerance_induction	2	0									
GO:0002645_positive_regulation_of_tolerance_induction	2	0									
GO:0002675_positive_regulation_of_acute_inflammatory_response	2	0									
GO:0002679_respiratory_burst_during_defense_response	2	0									
GO:0002704_negative_regulation_of_leukocyte_mediated_immunity	2	0									
GO:0002707_negative_regulation_of_lymphocyte_mediated_immunity	2	0									
GO:0002710_negative_regulation_of_T_cell_mediated_immunity	2	0									
GO:0002714_positive_regulation_of_B_cell_mediated_immunity	2	0									
GO:0002820_negative_regulation_of_adaptive_immune_response	2	0									
GO:0002823_negative_regulation_of_adaptive_immune_response_based_on_somatic_recombination_of_immune_receptors_built_from_immunoglobulin_superfamily_domains	2	0									
GO:0002891_positive_regulation_of_immunoglobulin_mediated_immune_response	2	0									
GO:0003057_regulation_of_the_force_of_heart_contraction_by_chemical_signal	2	0									
GO:0003078_regulation_of_natriuresis	2	0									
GO:0006005_L-fucose_biosynthetic_process	2	0									
GO:0006011_UDP-glucose_metabolic_process	2	0									
GO:0006030_chitin_metabolic_process	2	0									
GO:0006032_chitin_catabolic_process	2	0									
GO:0006046_N-acetylglucosamine_catabolic_process	2	0									
GO:0006047_UDP-N-acetylglucosamine_metabolic_process	2	0									
GO:0006054_N-acetylneuraminate_metabolic_process	2	0									
GO:0006063_uronic_acid_metabolic_process	2	0									
GO:0006122_mitochondrial_electron_transport__ubiquinol_to_cytochrome_c	2	0									
GO:0006184_GTP_catabolic_process	2	0									
GO:0006208_pyrimidine_base_catabolic_process	2	0									
GO:0006210_thymine_catabolic_process	2	0									
GO:0006212_uracil_catabolic_process	2	0									
GO:0006264_mitochondrial_DNA_replication	2	0									
GO:0006307_DNA_dealkylation	2	0									
GO:0006335_DNA_replication-dependent_nucleosome_assembly	2	0									
GO:0006345_loss_of_chromatin_silencing	2	0									
GO:0006370_mRNA_capping	2	0									
GO:0006398_histone_mRNA_3'-end_processing	2	0									
GO:0006410_transcription__RNA-dependent	2	0									
GO:0006422_aspartyl-tRNA_aminoacylation	2	0									
GO:0006465_signal_peptide_processing	2	0									
GO:0006475_internal_protein_amino_acid_acetylation	2	0									
GO:0006478_peptidyl-tyrosine_sulfation	2	0									
GO:0006481_C-terminal_protein_amino_acid_methylation	2	0									
GO:0006488_dolichol-linked_oligosaccharide_biosynthetic_process	2	0									
GO:0006498_N-terminal_protein_lipidation	2	0									
GO:0006517_protein_deglycosylation	2	0									
GO:0006521_regulation_of_cellular_amino_acid_metabolic_process	2	0									
GO:0006537_glutamate_biosynthetic_process	2	0									
GO:0006540_glutamate_decarboxylation_to_succinate	2	0									
GO:0006541_glutamine_metabolic_process	2	0									
GO:0006551_leucine_metabolic_process	2	0									
GO:0006552_leucine_catabolic_process	2	0									
GO:0006561_proline_biosynthetic_process	2	0									
GO:0006569_tryptophan_catabolic_process	2	0									
GO:0006581_acetylcholine_catabolic_process	2	0									
GO:0006582_melanin_metabolic_process	2	0									
GO:0006583_melanin_biosynthetic_process_from_tyrosine	2	0									
GO:0006601_creatine_biosynthetic_process	2	0									
GO:0006608_snRNP_protein_import_into_nucleus	2	0									
GO:0006651_diacylglycerol_biosynthetic_process	2	0									
GO:0006679_glucosylceramide_biosynthetic_process	2	0									
GO:0006681_galactosylceramide_metabolic_process	2	0									
GO:0006685_sphingomyelin_catabolic_process	2	0									
GO:0006702_androgen_biosynthetic_process	2	0									
GO:0006703_estrogen_biosynthetic_process	2	0									
GO:0006710_androgen_catabolic_process	2	0									
GO:0006738_nicotinamide_riboside_catabolic_process	2	0									
GO:0006772_thiamin_metabolic_process	2	0									
GO:0006780_uroporphyrinogen_III_biosynthetic_process	2	0									
GO:0006784_heme_a_biosynthetic_process	2	0									
GO:0006824_cobalt_ion_transport	2	0									
GO:0006828_manganese_ion_transport	2	0									
GO:0006880_intracellular_sequestering_of_iron_ion	2	0									
GO:0006883_cellular_sodium_ion_homeostasis	2	0									
GO:0006924_activation-induced_cell_death_of_T_cells	2	0									
GO:0006972_hyperosmotic_response	2	0									
GO:0006975_DNA_damage_induced_protein_phosphorylation	2	0									
GO:0006982_response_to_lipid_hydroperoxide	2	0									
GO:0006998_nuclear_envelope_organization	2	0									
GO:0007021_tubulin_complex_assembly	2	0									
GO:0007023_post-chaperonin_tubulin_folding_pathway	2	0									
GO:0007063_regulation_of_sister_chromatid_cohesion	2	0									
GO:0007079_mitotic_chromosome_movement_towards_spindle_pole	2	0									
GO:0007095_mitotic_cell_cycle_G2_M_transition_DNA_damage_checkpoint	2	0									
GO:0007128_meiotic_prophase_I	2	0									
GO:0007141_male_meiosis_I	2	0									
GO:0007143_female_meiosis	2	0									
GO:0007191_activation_of_adenylate_cyclase_activity_by_dopamine_receptor_signaling_pathway	2	0									
GO:0007206_activation_of_phospholipase_C_activity_by_metabotropic_glutamate_receptor_signaling_pathway	2	0									
GO:0007231_osmosensory_signaling_pathway	2	0									
GO:0007262_STAT_protein_nuclear_translocation	2	0									
GO:0007290_spermatid_nucleus_elongation	2	0									
GO:0007308_oocyte_construction	2	0									
GO:0007309_oocyte_axis_specification	2	0									
GO:0007341_penetration_of_zona_pellucida	2	0									
GO:0007379_segment_specification	2	0									
GO:0007418_ventral_midline_development	2	0									
GO:0007442_hindgut_morphogenesis	2	0									
GO:0007492_endoderm_development	2	0									
GO:0007525_somatic_muscle_development	2	0									
GO:0007549_dosage_compensation	2	0									
GO:0007628_adult_walking_behavior	2	0									
GO:0008216_spermidine_metabolic_process	2	0									
GO:0008306_associative_learning	2	0									
GO:0008582_regulation_of_synaptic_growth_at_neuromuscular_junction	2	0									
GO:0008593_regulation_of_Notch_signaling_pathway	2	0									
GO:0008608_attachment_of_spindle_microtubules_to_kinetochore	2	0									
GO:0008616_queuosine_biosynthetic_process	2	0									
GO:0008618_7-methylguanosine_metabolic_process	2	0									
GO:0008653_lipopolysaccharide_metabolic_process	2	0									
GO:0009051_pentose-phosphate_shunt__oxidative_branch	2	0									
GO:0009082_branched_chain_family_amino_acid_biosynthetic_process	2	0									
GO:0009103_lipopolysaccharide_biosynthetic_process	2	0									
GO:0009120_deoxyribonucleoside_metabolic_process	2	0									
GO:0009134_nucleoside_diphosphate_catabolic_process	2	0									
GO:0009162_deoxyribonucleoside_monophosphate_metabolic_process	2	0									
GO:0009191_ribonucleoside_diphosphate_catabolic_process	2	0									
GO:0009263_deoxyribonucleotide_biosynthetic_process	2	0									
GO:0009439_cyanate_metabolic_process	2	0									
GO:0009440_cyanate_catabolic_process	2	0									
GO:0009448_gamma-aminobutyric_acid_metabolic_process	2	0									
GO:0009450_gamma-aminobutyric_acid_catabolic_process	2	0									
GO:0009452_RNA_capping	2	0									
GO:0009586_rhodopsin_mediated_phototransduction	2	0									
GO:0009597_detection_of_virus	2	0									
GO:0009602_detection_of_symbiont	2	0									
GO:0009608_response_to_symbiont	2	0									
GO:0009649_entrainment_of_circadian_clock	2	0									
GO:0009651_response_to_salt_stress	2	0									
GO:0009756_carbohydrate_mediated_signaling	2	0									
GO:0010042_response_to_manganese_ion	2	0									
GO:0010155_regulation_of_proton_transport	2	0									
GO:0010216_maintenance_of_DNA_methylation	2	0									
GO:0010248_establishment_or_maintenance_of_transmembrane_electrochemical_gradient	2	0									
GO:0010389_regulation_of_G2_M_transition_of_mitotic_cell_cycle	2	0									
GO:0010459_negative_regulation_of_heart_rate	2	0									
GO:0010470_regulation_of_gastrulation	2	0									
GO:0010506_regulation_of_autophagy	2	0									
GO:0010511_regulation_of_phosphatidylinositol_biosynthetic_process	2	0									
GO:0010512_negative_regulation_of_phosphatidylinositol_biosynthetic_process	2	0									
GO:0010519_negative_regulation_of_phospholipase_activity	2	0									
GO:0010523_negative_regulation_of_calcium_ion_transport_into_cytosol	2	0									
GO:0010533_regulation_of_activation_of_Janus_kinase_activity	2	0									
GO:0010536_positive_regulation_of_activation_of_Janus_kinase_activity	2	0									
GO:0010614_negative_regulation_of_cardiac_muscle_hypertrophy	2	0									
GO:0010616_negative_regulation_of_cardiac_muscle_adaptation	2	0									
GO:0010640_regulation_of_platelet-derived_growth_factor_receptor_signaling_pathway	2	0									
GO:0010641_positive_regulation_of_platelet-derived_growth_factor_receptor_signaling_pathway	2	0									
GO:0010670_positive_regulation_of_oxygen_and_reactive_oxygen_species_metabolic_process	2	0									
GO:0010755_regulation_of_plasminogen_activation	2	0									
GO:0010761_fibroblast_migration	2	0									
GO:0010762_regulation_of_fibroblast_migration	2	0									
GO:0010763_positive_regulation_of_fibroblast_migration	2	0									
GO:0010815_bradykinin_catabolic_process	2	0									
GO:0010818_T_cell_chemotaxis	2	0									
GO:0010819_regulation_of_T_cell_chemotaxis	2	0									
GO:0010820_positive_regulation_of_T_cell_chemotaxis	2	0									
GO:0010866_regulation_of_triglyceride_biosynthetic_process	2	0									
GO:0010867_positive_regulation_of_triglyceride_biosynthetic_process	2	0									
GO:0010881_regulation_of_cardiac_muscle_contraction_by_regulation_of_the_release_of_sequestered_calcium_ion	2	0									
GO:0010882_regulation_of_cardiac_muscle_contraction_by_calcium_ion_signaling	2	0									
GO:0010908_regulation_of_heparan_sulfate_proteoglycan_biosynthetic_process	2	0									
GO:0010909_positive_regulation_of_heparan_sulfate_proteoglycan_biosynthetic_process	2	0									
GO:0010949_negative_regulation_of_intestinal_phytosterol_absorption	2	0									
GO:0010954_positive_regulation_of_protein_maturation_by_peptide_bond_cleavage	2	0									
GO:0010979_regulation_of_vitamin_D_24-hydroxylase_activity	2	0									
GO:0010980_positive_regulation_of_vitamin_D_24-hydroxylase_activity	2	0									
GO:0010982_regulation_of_high-density_lipoprotein_particle_clearance	2	0									
GO:0014002_astrocyte_development	2	0									
GO:0014013_regulation_of_gliogenesis	2	0									
GO:0014014_negative_regulation_of_gliogenesis	2	0									
GO:0014037_Schwann_cell_differentiation	2	0									
GO:0014044_Schwann_cell_development	2	0									
GO:0014072_response_to_isoquinoline_alkaloid	2	0									
GO:0014074_response_to_purine	2	0									
GO:0014741_negative_regulation_of_muscle_hypertrophy	2	0									
GO:0014745_negative_regulation_of_muscle_adaptation	2	0									
GO:0014819_regulation_of_skeletal_muscle_contraction	2	0									
GO:0014911_positive_regulation_of_smooth_muscle_cell_migration	2	0									
GO:0015677_copper_ion_import	2	0									
GO:0015691_cadmium_ion_transport	2	0									
GO:0015732_prostaglandin_transport	2	0									
GO:0015788_UDP-N-acetylglucosamine_transport	2	0									
GO:0015793_glycerol_transport	2	0									
GO:0015801_aromatic_amino_acid_transport	2	0									
GO:0015808_L-alanine_transport	2	0									
GO:0015822_ornithine_transport	2	0									
GO:0015824_proline_transport	2	0									
GO:0015825_L-serine_transport	2	0									
GO:0015860_purine_nucleoside_transport	2	0									
GO:0015870_acetylcholine_transport	2	0									
GO:0015871_choline_transport	2	0									
GO:0015893_drug_transport	2	0									
GO:0015920_lipopolysaccharide_transport	2	0									
GO:0015936_coenzyme_A_metabolic_process	2	0									
GO:0015939_pantothenate_metabolic_process	2	0									
GO:0015942_formate_metabolic_process	2	0									
GO:0015988_energy_coupled_proton_transport__against_electrochemical_gradient	2	0									
GO:0015991_ATP_hydrolysis_coupled_proton_transport	2	0									
GO:0015993_molecular_hydrogen_transport	2	0									
GO:0016075_rRNA_catabolic_process	2	0									
GO:0016080_synaptic_vesicle_targeting	2	0									
GO:0016090_prenol_metabolic_process	2	0									
GO:0016093_polyprenol_metabolic_process	2	0									
GO:0016233_telomere_capping	2	0									
GO:0016264_gap_junction_assembly	2	0									
GO:0016266_O-glycan_processing	2	0									
GO:0016322_neuron_remodeling	2	0									
GO:0016482_cytoplasmic_transport	2	0									
GO:0016557_peroxisome_membrane_biogenesis	2	0									
GO:0016561_protein_import_into_peroxisome_matrix__translocation	2	0									
GO:0016973_poly(A)+_mRNA_export_from_nucleus	2	0									
GO:0017004_cytochrome_complex_assembly	2	0									
GO:0017055_negative_regulation_of_transcriptional_preinitiation_complex_assembly	2	0									
GO:0017145_stem_cell_division	2	0									
GO:0017158_regulation_of_calcium_ion-dependent_exocytosis	2	0									
GO:0017182_peptidyl-diphthamide_metabolic_process	2	0									
GO:0017183_peptidyl-diphthamide_biosynthetic_process_from_peptidyl-histidine	2	0									
GO:0018198_peptidyl-cysteine_modification	2	0									
GO:0018202_peptidyl-histidine_modification	2	0									
GO:0018282_metal_incorporation_into_metallo-sulfur_cluster	2	0									
GO:0018283_iron_incorporation_into_metallo-sulfur_cluster	2	0									
GO:0018347_protein_amino_acid_farnesylation	2	0									
GO:0018410_peptide_or_protein_carboxyl-terminal_blocking	2	0									
GO:0019042_latent_virus_infection	2	0									
GO:0019046_reactivation_of_latent_virus	2	0									
GO:0019049_evasion_of_host_defenses_by_virus	2	0									
GO:0019076_release_of_virus_from_host	2	0									
GO:0019348_dolichol_metabolic_process	2	0									
GO:0019359_nicotinamide_nucleotide_biosynthetic_process	2	0									
GO:0019363_pyridine_nucleotide_biosynthetic_process	2	0									
GO:0019374_galactolipid_metabolic_process	2	0									
GO:0019459_glutamate_deamidation	2	0									
GO:0019509_methionine_salvage	2	0									
GO:0019530_taurine_metabolic_process	2	0									
GO:0019532_oxalate_transport	2	0									
GO:0019585_glucuronate_metabolic_process	2	0									
GO:0019605_butyrate_metabolic_process	2	0									
GO:0019626_short-chain_fatty_acid_catabolic_process	2	0									
GO:0019730_antimicrobial_humoral_response	2	0									
GO:0019731_antibacterial_humoral_response	2	0									
GO:0019805_quinolinate_biosynthetic_process	2	0									
GO:0019836_hemolysis_by_symbiont_of_host_erythrocytes	2	0									
GO:0019860_uracil_metabolic_process	2	0									
GO:0019896_axon_transport_of_mitochondrion	2	0									
GO:0019919_peptidyl-arginine_methylation__to_asymmetrical-dimethyl_arginine	2	0									
GO:0021511_spinal_cord_patterning	2	0									
GO:0021513_spinal_cord_dorsal_ventral_patterning	2	0									
GO:0021517_ventral_spinal_cord_development	2	0									
GO:0021545_cranial_nerve_development	2	0									
GO:0021587_cerebellum_morphogenesis	2	0									
GO:0021675_nerve_development	2	0									
GO:0021695_cerebellar_cortex_development	2	0									
GO:0021696_cerebellar_cortex_morphogenesis	2	0									
GO:0021795_cerebral_cortex_cell_migration	2	0									
GO:0021826_substrate-independent_telencephalic_tangential_migration	2	0									
GO:0021830_interneuron_migration_from_the_subpallium_to_the_cortex	2	0									
GO:0021843_substrate-independent_telencephalic_tangential_interneuron_migration	2	0									
GO:0021853_cerebral_cortex_GABAergic_interneuron_migration	2	0									
GO:0021892_cerebral_cortex_GABAergic_interneuron_differentiation	2	0									
GO:0021894_cerebral_cortex_GABAergic_interneuron_development	2	0									
GO:0021895_cerebral_cortex_neuron_differentiation	2	0									
GO:0021910_smoothened_signaling_pathway_involved_in_ventral_spinal_cord_patterning	2	0									
GO:0022011_myelination_in_the_peripheral_nervous_system	2	0									
GO:0022605_oogenesis_stage	2	0									
GO:0030150_protein_import_into_mitochondrial_matrix	2	0									
GO:0030185_nitric_oxide_transport	2	0									
GO:0030202_heparin_metabolic_process	2	0									
GO:0030205_dermatan_sulfate_metabolic_process	2	0									
GO:0030208_dermatan_sulfate_biosynthetic_process	2	0									
GO:0030210_heparin_biosynthetic_process	2	0									
GO:0030264_nuclear_fragmentation_during_apoptosis	2	0									
GO:0030300_regulation_of_intestinal_cholesterol_absorption	2	0									
GO:0030311_poly-N-acetyllactosamine_biosynthetic_process	2	0									
GO:0030318_melanocyte_differentiation	2	0									
GO:0030321_transepithelial_chloride_transport	2	0									
GO:0030490_maturation_of_SSU-rRNA	2	0									
GO:0030505_inorganic_diphosphate_transport	2	0									
GO:0030513_positive_regulation_of_BMP_signaling_pathway	2	0									
GO:0030540_female_genitalia_development	2	0									
GO:0030575_nuclear_body_organization	2	0									
GO:0030578_PML_body_organization	2	0									
GO:0030815_negative_regulation_of_cAMP_metabolic_process	2	0									
GO:0030818_negative_regulation_of_cAMP_biosynthetic_process	2	0									
GO:0030889_negative_regulation_of_B_cell_proliferation	2	0									
GO:0030901_midbrain_development	2	0									
GO:0030916_otic_vesicle_formation	2	0									
GO:0030949_positive_regulation_of_vascular_endothelial_growth_factor_receptor_signaling_pathway	2	0									
GO:0030951_establishment_or_maintenance_of_microtubule_cytoskeleton_polarity	2	0									
GO:0030952_establishment_or_maintenance_of_cytoskeleton_polarity	2	0									
GO:0030997_regulation_of_centriole-centriole_cohesion	2	0									
GO:0031000_response_to_caffeine	2	0									
GO:0031061_negative_regulation_of_histone_methylation	2	0									
GO:0031062_positive_regulation_of_histone_methylation	2	0									
GO:0031122_cytoplasmic_microtubule_organization	2	0									
GO:0031294_lymphocyte_costimulation	2	0									
GO:0031295_T_cell_costimulation	2	0									
GO:0031297_replication_fork_processing	2	0									
GO:0031440_regulation_of_mRNA_3'-end_processing	2	0									
GO:0031452_negative_regulation_of_heterochromatin_formation	2	0									
GO:0031508_centromeric_heterochromatin_formation	2	0									
GO:0031536_positive_regulation_of_exit_from_mitosis	2	0									
GO:0031573_intra-S_DNA_damage_checkpoint	2	0									
GO:0031641_regulation_of_myelination	2	0									
GO:0031642_negative_regulation_of_myelination	2	0									
GO:0031664_regulation_of_lipopolysaccharide-mediated_signaling_pathway	2	0									
GO:0031665_negative_regulation_of_lipopolysaccharide-mediated_signaling_pathway	2	0									
GO:0031936_negative_regulation_of_chromatin_silencing	2	0									
GO:0032026_response_to_magnesium_ion	2	0									
GO:0032069_regulation_of_nuclease_activity	2	0									
GO:0032096_negative_regulation_of_response_to_food	2	0									
GO:0032099_negative_regulation_of_appetite	2	0									
GO:0032201_telomere_maintenance_via_semi-conservative_replication	2	0									
GO:0032212_positive_regulation_of_telomere_maintenance_via_telomerase	2	0									
GO:0032213_regulation_of_telomere_maintenance_via_semi-conservative_replication	2	0									
GO:0032214_negative_regulation_of_telomere_maintenance_via_semi-conservative_replication	2	0									
GO:0032225_regulation_of_synaptic_transmission__dopaminergic	2	0									
GO:0032228_regulation_of_synaptic_transmission__GABAergic	2	0									
GO:0032236_positive_regulation_of_calcium_ion_transport_via_store-operated_calcium_channel_activity	2	0									
GO:0032237_activation_of_store-operated_calcium_channel_activity	2	0									
GO:0032292_ensheathment_of_axons_in_the_peripheral_nervous_system	2	0									
GO:0032303_regulation_of_icosanoid_secretion	2	0									
GO:0032305_positive_regulation_of_icosanoid_secretion	2	0									
GO:0032306_regulation_of_prostaglandin_secretion	2	0									
GO:0032308_positive_regulation_of_prostaglandin_secretion	2	0									
GO:0032310_prostaglandin_secretion	2	0									
GO:0032328_alanine_transport	2	0									
GO:0032329_serine_transport	2	0									
GO:0032344_regulation_of_aldosterone_metabolic_process	2	0									
GO:0032417_positive_regulation_of_sodium:hydrogen_antiporter_activity	2	0									
GO:0032435_negative_regulation_of_proteasomal_ubiquitin-dependent_protein_catabolic_process	2	0									
GO:0032506_cytokinetic_process	2	0									
GO:0032510_endosome_to_lysosome_transport_via_multivesicular_body_sorting_pathway	2	0									
GO:0032512_regulation_of_protein_phosphatase_type_2B_activity	2	0									
GO:0032513_negative_regulation_of_protein_phosphatase_type_2B_activity	2	0									
GO:0032516_positive_regulation_of_phosphoprotein_phosphatase_activity	2	0									
GO:0032525_somite_rostral_caudal_axis_specification	2	0									
GO:0032620_interleukin-17_production	2	0									
GO:0032634_interleukin-5_production	2	0									
GO:0032645_regulation_of_granulocyte_macrophage_colony-stimulating_factor_production	2	0									
GO:0032656_regulation_of_interleukin-13_production	2	0									
GO:0032660_regulation_of_interleukin-17_production	2	0									
GO:0032674_regulation_of_interleukin-5_production	2	0									
GO:0032689_negative_regulation_of_interferon-gamma_production	2	0									
GO:0032691_negative_regulation_of_interleukin-1_beta_production	2	0									
GO:0032692_negative_regulation_of_interleukin-1_production	2	0									
GO:0032733_positive_regulation_of_interleukin-10_production	2	0									
GO:0032740_positive_regulation_of_interleukin-17_production	2	0									
GO:0032802_low-density_lipoprotein_receptor_catabolic_process	2	0									
GO:0032803_regulation_of_low-density_lipoprotein_receptor_catabolic_process	2	0									
GO:0032814_regulation_of_natural_killer_cell_activation	2	0									
GO:0032816_positive_regulation_of_natural_killer_cell_activation	2	0									
GO:0032863_activation_of_Rac_GTPase_activity	2	0									
GO:0032892_positive_regulation_of_organic_acid_transport	2	0									
GO:0032897_negative_regulation_of_viral_transcription	2	0									
GO:0032898_neurotrophin_production	2	0									
GO:0032902_nerve_growth_factor_production	2	0									
GO:0032914_positive_regulation_of_transforming_growth_factor-beta1_production	2	0									
GO:0032966_negative_regulation_of_collagen_biosynthetic_process	2	0									
GO:0032971_regulation_of_muscle_filament_sliding	2	0									
GO:0033003_regulation_of_mast_cell_activation	2	0									
GO:0033005_positive_regulation_of_mast_cell_activation	2	0									
GO:0033033_negative_regulation_of_myeloid_cell_apoptosis	2	0									
GO:0033034_positive_regulation_of_myeloid_cell_apoptosis	2	0									
GO:0033144_negative_regulation_of_steroid_hormone_receptor_signaling_pathway	2	0									
GO:0033194_response_to_hydroperoxide	2	0									
GO:0033364_mast_cell_secretory_granule_organization	2	0									
GO:0033567_DNA_replication__Okazaki_fragment_processing	2	0									
GO:0033598_mammary_gland_epithelial_cell_proliferation	2	0									
GO:0033599_regulation_of_mammary_gland_epithelial_cell_proliferation	2	0									
GO:0033603_positive_regulation_of_dopamine_secretion	2	0									
GO:0033615_mitochondrial_proton-transporting_ATP_synthase_complex_assembly	2	0									
GO:0033630_positive_regulation_of_cell_adhesion_mediated_by_integrin	2	0									
GO:0033632_regulation_of_cell-cell_adhesion_mediated_by_integrin	2	0									
GO:0033861_negative_regulation_of_NAD(P)H_oxidase_activity	2	0									
GO:0033864_positive_regulation_of_NAD(P)H_oxidase_activity	2	0									
GO:0034113_heterotypic_cell-cell_adhesion	2	0									
GO:0034114_regulation_of_heterotypic_cell-cell_adhesion	2	0									
GO:0034121_regulation_of_toll-like_receptor_signaling_pathway	2	0									
GO:0034134_toll-like_receptor_2_signaling_pathway	2	0									
GO:0034214_protein_hexamerization	2	0									
GO:0034259_negative_regulation_of_Rho_GTPase_activity	2	0									
GO:0034260_negative_regulation_of_GTPase_activity	2	0									
GO:0034261_negative_regulation_of_Ras_GTPase_activity	2	0									
GO:0034331_cell_junction_maintenance	2	0									
GO:0034392_negative_regulation_of_smooth_muscle_cell_apoptosis	2	0									
GO:0034418_urate_biosynthetic_process	2	0									
GO:0034441_plasma_lipoprotein_oxidation	2	0									
GO:0034444_regulation_of_plasma_lipoprotein_oxidation	2	0									
GO:0034445_negative_regulation_of_plasma_lipoprotein_oxidation	2	0									
GO:0034605_cellular_response_to_heat	2	0									
GO:0034616_response_to_laminar_fluid_shear_stress	2	0									
GO:0034619_cellular_chaperone-mediated_protein_complex_assembly	2	0									
GO:0034638_phosphatidylcholine_catabolic_process	2	0									
GO:0034644_cellular_response_to_UV	2	0									
GO:0034650_cortisol_metabolic_process	2	0									
GO:0034651_cortisol_biosynthetic_process	2	0									
GO:0034723_DNA_replication-dependent_nucleosome_organization	2	0									
GO:0034970_histone_H3-R2_methylation	2	0									
GO:0035025_positive_regulation_of_Rho_protein_signal_transduction	2	0									
GO:0035039_male_pronucleus_formation	2	0									
GO:0035050_embryonic_heart_tube_development	2	0									
GO:0035058_sensory_cilium_assembly	2	0									
GO:0035117_embryonic_arm_morphogenesis	2	0									
GO:0035140_arm_morphogenesis	2	0									
GO:0035162_embryonic_hemopoiesis	2	0									
GO:0035247_peptidyl-arginine_omega-N-methylation	2	0									
GO:0035279_gene_silencing_by_miRNA__mRNA_cleavage	2	0									
GO:0035305_negative_regulation_of_dephosphorylation	2	0									
GO:0035308_negative_regulation_of_protein_amino_acid_dephosphorylation	2	0									
GO:0040036_regulation_of_fibroblast_growth_factor_receptor_signaling_pathway	2	0									
GO:0042062_long-term_strengthening_of_neuromuscular_junction	2	0									
GO:0042097_interleukin-4_biosynthetic_process	2	0									
GO:0042167_heme_catabolic_process	2	0									
GO:0042222_interleukin-1_biosynthetic_process	2	0									
GO:0042231_interleukin-13_biosynthetic_process	2	0									
GO:0042321_negative_regulation_of_circadian_sleep_wake_cycle__sleep	2	0									
GO:0042322_negative_regulation_of_circadian_sleep_wake_cycle__REM_sleep	2	0									
GO:0042335_cuticle_development	2	0									
GO:0042339_keratan_sulfate_metabolic_process	2	0									
GO:0042350_GDP-L-fucose_biosynthetic_process	2	0									
GO:0042351_'de_novo'_GDP-L-fucose_biosynthetic_process	2	0									
GO:0042353_fucose_biosynthetic_process	2	0									
GO:0042396_phosphagen_biosynthetic_process	2	0									
GO:0042407_cristae_formation	2	0									
GO:0042414_epinephrine_metabolic_process	2	0									
GO:0042415_norepinephrine_metabolic_process	2	0									
GO:0042436_indole_derivative_catabolic_process	2	0									
GO:0042438_melanin_biosynthetic_process	2	0									
GO:0042481_regulation_of_odontogenesis	2	0									
GO:0042501_serine_phosphorylation_of_STAT_protein	2	0									
GO:0042508_tyrosine_phosphorylation_of_Stat1_protein	2	0									
GO:0042510_regulation_of_tyrosine_phosphorylation_of_Stat1_protein	2	0									
GO:0042511_positive_regulation_of_tyrosine_phosphorylation_of_Stat1_protein	2	0									
GO:0042536_negative_regulation_of_tumor_necrosis_factor_biosynthetic_process	2	0									
GO:0042634_regulation_of_hair_cycle	2	0									
GO:0042754_negative_regulation_of_circadian_rhythm	2	0									
GO:0042776_mitochondrial_ATP_synthesis_coupled_proton_transport	2	0									
GO:0042816_vitamin_B6_metabolic_process	2	0									
GO:0042819_vitamin_B6_biosynthetic_process	2	0									
GO:0042832_defense_response_to_protozoan	2	0									
GO:0043000_Golgi_to_plasma_membrane_CFTR_protein_transport	2	0									
GO:0043006_activation_of_phospholipase_A2_activity_by_calcium-mediated_signaling	2	0									
GO:0043011_myeloid_dendritic_cell_differentiation	2	0									
GO:0043031_negative_regulation_of_macrophage_activation	2	0									
GO:0043045_DNA_methylation_during_embryonic_development	2	0									
GO:0043101_purine_salvage	2	0									
GO:0043102_amino_acid_salvage	2	0									
GO:0043137_DNA_replication__removal_of_RNA_primer	2	0									
GO:0043162_ubiquitin-dependent_protein_catabolic_process_via_the_multivesicular_body_sorting_pathway	2	0									
GO:0043163_cell_envelope_organization	2	0									
GO:0043243_positive_regulation_of_protein_complex_disassembly	2	0									
GO:0043266_regulation_of_potassium_ion_transport	2	0									
GO:0043277_apoptotic_cell_clearance	2	0									
GO:0043278_response_to_morphine	2	0									
GO:0043297_apical_junction_assembly	2	0									
GO:0043400_cortisol_secretion	2	0									
GO:0043476_pigment_accumulation	2	0									
GO:0043482_cellular_pigment_accumulation	2	0									
GO:0043490_malate-aspartate_shuttle	2	0									
GO:0043508_negative_regulation_of_JUN_kinase_activity	2	0									
GO:0043516_regulation_of_DNA_damage_response__signal_transduction_by_p53_class_mediator	2	0									
GO:0043569_negative_regulation_of_insulin-like_growth_factor_receptor_signaling_pathway	2	0									
GO:0043589_skin_morphogenesis	2	0									
GO:0043619_regulation_of_transcription_from_RNA_polymerase_II_promoter_in_response_to_oxidative_stress	2	0									
GO:0043628_ncRNA_3'-end_processing	2	0									
GO:0043653_mitochondrial_fragmentation_during_apoptosis	2	0									
GO:0043903_regulation_of_symbiosis__encompassing_mutualism_through_parasitism	2	0									
GO:0043932_ossification_involved_in_bone_remodeling	2	0									
GO:0043954_cellular_component_maintenance	2	0									
GO:0043985_histone_H4-R3_methylation	2	0									
GO:0044004_disruption_by_symbiont_of_host_cells	2	0									
GO:0044030_regulation_of_DNA_methylation	2	0									
GO:0044036_cell_wall_macromolecule_metabolic_process	2	0									
GO:0044058_regulation_of_digestive_system_process	2	0									
GO:0044062_regulation_of_excretion	2	0									
GO:0044091_membrane_biogenesis	2	0									
GO:0044413_avoidance_of_host_defenses	2	0									
GO:0044415_evasion_or_tolerance_of_host_defenses	2	0									
GO:0045002_double-strand_break_repair_via_single-strand_annealing	2	0									
GO:0045005_maintenance_of_fidelity_during_DNA-dependent_DNA_replication	2	0									
GO:0045019_negative_regulation_of_nitric_oxide_biosynthetic_process	2	0									
GO:0045046_protein_import_into_peroxisome_membrane	2	0									
GO:0045066_regulatory_T_cell_differentiation	2	0									
GO:0045077_negative_regulation_of_interferon-gamma_biosynthetic_process	2	0									
GO:0045084_positive_regulation_of_interleukin-12_biosynthetic_process	2	0									
GO:0045085_negative_regulation_of_interleukin-2_biosynthetic_process	2	0									
GO:0045110_intermediate_filament_bundle_assembly	2	0									
GO:0045113_regulation_of_integrin_biosynthetic_process	2	0									
GO:0045162_clustering_of_voltage-gated_sodium_channels	2	0									
GO:0045217_cell-cell_junction_maintenance	2	0									
GO:0045229_external_encapsulating_structure_organization	2	0									
GO:0045341_MHC_class_I_biosynthetic_process	2	0									
GO:0045343_regulation_of_MHC_class_I_biosynthetic_process	2	0									
GO:0045347_negative_regulation_of_MHC_class_II_biosynthetic_process	2	0									
GO:0045348_positive_regulation_of_MHC_class_II_biosynthetic_process	2	0									
GO:0045402_regulation_of_interleukin-4_biosynthetic_process	2	0									
GO:0045404_positive_regulation_of_interleukin-4_biosynthetic_process	2	0									
GO:0045415_negative_regulation_of_interleukin-8_biosynthetic_process	2	0									
GO:0045423_regulation_of_granulocyte_macrophage_colony-stimulating_factor_biosynthetic_process	2	0									
GO:0045542_positive_regulation_of_cholesterol_biosynthetic_process	2	0									
GO:0045576_mast_cell_activation	2	0									
GO:0045578_negative_regulation_of_B_cell_differentiation	2	0									
GO:0045599_negative_regulation_of_fat_cell_differentiation	2	0									
GO:0045601_regulation_of_endothelial_cell_differentiation	2	0									
GO:0045627_positive_regulation_of_T-helper_1_cell_differentiation	2	0									
GO:0045630_positive_regulation_of_T-helper_2_cell_differentiation	2	0									
GO:0045647_negative_regulation_of_erythrocyte_differentiation	2	0									
GO:0045653_negative_regulation_of_megakaryocyte_differentiation	2	0									
GO:0045655_regulation_of_monocyte_differentiation	2	0									
GO:0045657_positive_regulation_of_monocyte_differentiation	2	0									
GO:0045685_regulation_of_glial_cell_differentiation	2	0									
GO:0045686_negative_regulation_of_glial_cell_differentiation	2	0									
GO:0045721_negative_regulation_of_gluconeogenesis	2	0									
GO:0045722_positive_regulation_of_gluconeogenesis	2	0									
GO:0045726_positive_regulation_of_integrin_biosynthetic_process	2	0									
GO:0045780_positive_regulation_of_bone_resorption	2	0									
GO:0045796_negative_regulation_of_intestinal_cholesterol_absorption	2	0									
GO:0045798_negative_regulation_of_chromatin_assembly_or_disassembly	2	0									
GO:0045842_positive_regulation_of_mitotic_metaphase_anaphase_transition	2	0									
GO:0045869_negative_regulation_of_retroviral_genome_replication	2	0									
GO:0045906_negative_regulation_of_vasoconstriction	2	0									
GO:0045908_negative_regulation_of_vasodilation	2	0									
GO:0045918_negative_regulation_of_cytolysis	2	0									
GO:0045919_positive_regulation_of_cytolysis	2	0									
GO:0045938_positive_regulation_of_circadian_sleep_wake_cycle__sleep	2	0									
GO:0045986_negative_regulation_of_smooth_muscle_contraction	2	0									
GO:0045991_positive_regulation_of_transcription_by_carbon_catabolites	2	0									
GO:0046016_positive_regulation_of_transcription_by_glucose	2	0									
GO:0046039_GTP_metabolic_process	2	0									
GO:0046100_hypoxanthine_metabolic_process	2	0									
GO:0046102_inosine_metabolic_process	2	0									
GO:0046113_nucleobase_catabolic_process	2	0									
GO:0046114_guanosine_biosynthetic_process	2	0									
GO:0046116_queuosine_metabolic_process	2	0									
GO:0046118_7-methylguanosine_biosynthetic_process	2	0									
GO:0046121_deoxyribonucleoside_catabolic_process	2	0									
GO:0046135_pyrimidine_nucleoside_catabolic_process	2	0									
GO:0046136_positive_regulation_of_vitamin_metabolic_process	2	0									
GO:0046149_pigment_catabolic_process	2	0									
GO:0046160_heme_a_metabolic_process	2	0									
GO:0046174_polyol_catabolic_process	2	0									
GO:0046218_indolalkylamine_catabolic_process	2	0									
GO:0046349_amino_sugar_biosynthetic_process	2	0									
GO:0046359_butyrate_catabolic_process	2	0									
GO:0046368_GDP-L-fucose_metabolic_process	2	0									
GO:0046398_UDP-glucuronate_metabolic_process	2	0									
GO:0046415_urate_metabolic_process	2	0									
GO:0046476_glycosylceramide_biosynthetic_process	2	0									
GO:0046479_glycosphingolipid_catabolic_process	2	0									
GO:0046495_nicotinamide_riboside_metabolic_process	2	0									
GO:0046500_S-adenosylmethionine_metabolic_process	2	0									
GO:0046502_uroporphyrinogen_III_metabolic_process	2	0									
GO:0046521_sphingoid_catabolic_process	2	0									
GO:0046541_saliva_secretion	2	0									
GO:0046596_regulation_of_virion_penetration_into_host_cell	2	0									
GO:0046599_regulation_of_centriole_replication	2	0									
GO:0046629_gamma-delta_T_cell_activation	2	0									
GO:0046633_alpha-beta_T_cell_proliferation	2	0									
GO:0046753_non-lytic_viral_release	2	0									
GO:0046755_non-lytic_virus_budding	2	0									
GO:0046794_virion_transport	2	0									
GO:0046795_intracellular_virion_transport	2	0									
GO:0046836_glycolipid_transport	2	0									
GO:0046839_phospholipid_dephosphorylation	2	0									
GO:0046967_cytosol_to_ER_transport	2	0									
GO:0046968_peptide_antigen_transport	2	0									
GO:0047496_vesicle_transport_along_microtubule	2	0									
GO:0048025_negative_regulation_of_nuclear_mRNA_splicing__via_spliceosome	2	0									
GO:0048102_autophagic_cell_death	2	0									
GO:0048103_somatic_stem_cell_division	2	0									
GO:0048147_negative_regulation_of_fibroblast_proliferation	2	0									
GO:0048149_behavioral_response_to_ethanol	2	0									
GO:0048165_fused_antrum_stage__oogenesis	2	0									
GO:0048169_regulation_of_long-term_neuronal_synaptic_plasticity	2	0									
GO:0048227_plasma_membrane_to_endosome_transport	2	0									
GO:0048290_isotype_switching_to_IgA_isotypes	2	0									
GO:0048291_isotype_switching_to_IgG_isotypes	2	0									
GO:0048296_regulation_of_isotype_switching_to_IgA_isotypes	2	0									
GO:0048298_positive_regulation_of_isotype_switching_to_IgA_isotypes	2	0									
GO:0048386_positive_regulation_of_retinoic_acid_receptor_signaling_pathway	2	0									
GO:0048550_negative_regulation_of_pinocytosis	2	0									
GO:0048625_myoblast_cell_fate_commitment	2	0									
GO:0048630_skeletal_muscle_tissue_growth	2	0									
GO:0048708_astrocyte_differentiation	2	0									
GO:0048713_regulation_of_oligodendrocyte_differentiation	2	0									
GO:0048715_negative_regulation_of_oligodendrocyte_differentiation	2	0									
GO:0048820_hair_follicle_maturation	2	0									
GO:0048844_artery_morphogenesis	2	0									
GO:0048854_brain_morphogenesis	2	0									
GO:0048857_neural_nucleus_development	2	0									
GO:0050653_chondroitin_sulfate_proteoglycan_biosynthetic_process__polysaccharide_chain_biosynthetic_process	2	0									
GO:0050667_homocysteine_metabolic_process	2	0									
GO:0050711_negative_regulation_of_interleukin-1_secretion	2	0									
GO:0050720_interleukin-1_beta_biosynthetic_process	2	0									
GO:0050805_negative_regulation_of_synaptic_transmission	2	0									
GO:0050847_progesterone_receptor_signaling_pathway	2	0									
GO:0050849_negative_regulation_of_calcium-mediated_signaling	2	0									
GO:0050872_white_fat_cell_differentiation	2	0									
GO:0050916_sensory_perception_of_sweet_taste	2	0									
GO:0050917_sensory_perception_of_umami_taste	2	0									
GO:0050919_negative_chemotaxis	2	0									
GO:0050931_pigment_cell_differentiation	2	0									
GO:0050982_detection_of_mechanical_stimulus	2	0									
GO:0051088_PMA-inducible_membrane_protein_ectodomain_proteolysis	2	0									
GO:0051097_negative_regulation_of_helicase_activity	2	0									
GO:0051124_synaptic_growth_at_neuromuscular_junction	2	0									
GO:0051151_negative_regulation_of_smooth_muscle_cell_differentiation	2	0									
GO:0051176_positive_regulation_of_sulfur_metabolic_process	2	0									
GO:0051225_spindle_assembly	2	0									
GO:0051231_spindle_elongation	2	0									
GO:0051313_attachment_of_spindle_microtubules_to_chromosome	2	0									
GO:0051386_regulation_of_nerve_growth_factor_receptor_signaling_pathway	2	0									
GO:0051387_negative_regulation_of_nerve_growth_factor_receptor_signaling_pathway	2	0									
GO:0051462_regulation_of_cortisol_secretion	2	0									
GO:0051464_positive_regulation_of_cortisol_secretion	2	0									
GO:0051541_elastin_metabolic_process	2	0									
GO:0051547_regulation_of_keratinocyte_migration	2	0									
GO:0051549_positive_regulation_of_keratinocyte_migration	2	0									
GO:0051570_regulation_of_histone_H3-K9_methylation	2	0									
GO:0051571_positive_regulation_of_histone_H3-K4_methylation	2	0									
GO:0051573_negative_regulation_of_histone_H3-K9_methylation	2	0									
GO:0051580_regulation_of_neurotransmitter_uptake	2	0									
GO:0051583_dopamine_uptake	2	0									
GO:0051584_regulation_of_dopamine_uptake	2	0									
GO:0051657_maintenance_of_organelle_location	2	0									
GO:0051659_maintenance_of_mitochondrion_location	2	0									
GO:0051715_cytolysis_of_cells_of_another_organism	2	0									
GO:0051797_regulation_of_hair_follicle_development	2	0									
GO:0051798_positive_regulation_of_hair_follicle_development	2	0									
GO:0051801_cytolysis_of_cells_in_other_organism_during_symbiotic_interaction	2	0									
GO:0051818_disruption_of_cells_of_other_organism_during_symbiotic_interaction	2	0									
GO:0051832_avoidance_of_defenses_of_other_organism_during_symbiotic_interaction	2	0									
GO:0051834_evasion_or_tolerance_of_defenses_of_other_organism_during_symbiotic_interaction	2	0									
GO:0051883_killing_of_cells_in_other_organism_during_symbiotic_interaction	2	0									
GO:0051890_regulation_of_cardioblast_differentiation	2	0									
GO:0051891_positive_regulation_of_cardioblast_differentiation	2	0									
GO:0051900_regulation_of_mitochondrial_depolarization	2	0									
GO:0051902_negative_regulation_of_mitochondrial_depolarization	2	0									
GO:0051927_negative_regulation_of_calcium_ion_transport_via_voltage-gated_calcium_channel_activity	2	0									
GO:0051932_synaptic_transmission__GABAergic	2	0									
GO:0051934_catecholamine_uptake_during_transmission_of_nerve_impulse	2	0
[truncated: 124,220 more chars]
