# Supplementary material for: Concordance of Gene Expression and Functional Correlation Patterns across the NCI-60 Cell Lines and the Cancer Genome Atlas Glioblastoma Samples
Source: PLoS One. 2012 Jul 26;7(7):e40062. doi: 10.1371/journal.pone.0040062 (PMC3406063; doi:10.1371/journal.pone.0040062)
Supplement: Download S1 — Zip archive of HTGM results. (ZIP) [file pone.0040062.s007.zip › work2026406846/Generated_Total2026406846.dir/generic.BP.NCI60.0.6.ATP2A3.express.genes.correlation.complete.Thu.May.19.17.20.06.2011.htgm.txt.dir/generic.BP.NCI60.0.6.ATP2A3.express.genes.correlation.complete.Thu.May.19.17.20.06.2011.htgm.txt.change.gce]

GO:0042110_T_cell_activation	CD3E	83	8	49.156627	-12.009490	1	0.0	0.000000
GO:0042110_T_cell_activation	ZAP70	83	8	49.156627	-12.009490	1	0.0	0.000000
GO:0042110_T_cell_activation	CD3G	83	8	49.156627	-12.009490	1	0.0	0.000000
GO:0042110_T_cell_activation	CD7	83	8	49.156627	-12.009490	1	0.0	0.000000
GO:0042110_T_cell_activation	CD2	83	8	49.156627	-12.009490	1	0.0	0.000000
GO:0042110_T_cell_activation	LCK	83	8	49.156627	-12.009490	1	0.0	0.000000
GO:0042110_T_cell_activation	CD3D	83	8	49.156627	-12.009490	1	0.0	0.000000
GO:0042110_T_cell_activation	SIT1	83	8	49.156627	-12.009490	1	0.0	0.000000
GO:0046649_lymphocyte_activation	CD3E	119	8	34.285714	-10.724782	2	0.0	0.000000
GO:0046649_lymphocyte_activation	ZAP70	119	8	34.285714	-10.724782	2	0.0	0.000000
GO:0046649_lymphocyte_activation	CD3G	119	8	34.285714	-10.724782	2	0.0	0.000000
GO:0046649_lymphocyte_activation	CD7	119	8	34.285714	-10.724782	2	0.0	0.000000
GO:0046649_lymphocyte_activation	CD2	119	8	34.285714	-10.724782	2	0.0	0.000000
GO:0046649_lymphocyte_activation	LCK	119	8	34.285714	-10.724782	2	0.0	0.000000
GO:0046649_lymphocyte_activation	CD3D	119	8	34.285714	-10.724782	2	0.0	0.000000
GO:0046649_lymphocyte_activation	SIT1	119	8	34.285714	-10.724782	2	0.0	0.000000
GO:0045321_leukocyte_activation	CD3E	150	8	27.200000	-9.910376	3	0.0	0.000000
GO:0045321_leukocyte_activation	ZAP70	150	8	27.200000	-9.910376	3	0.0	0.000000
GO:0045321_leukocyte_activation	CD3G	150	8	27.200000	-9.910376	3	0.0	0.000000
GO:0045321_leukocyte_activation	CD7	150	8	27.200000	-9.910376	3	0.0	0.000000
GO:0045321_leukocyte_activation	CD2	150	8	27.200000	-9.910376	3	0.0	0.000000
GO:0045321_leukocyte_activation	CD3D	150	8	27.200000	-9.910376	3	0.0	0.000000
GO:0045321_leukocyte_activation	LCK	150	8	27.200000	-9.910376	3	0.0	0.000000
GO:0045321_leukocyte_activation	SIT1	150	8	27.200000	-9.910376	3	0.0	0.000000
GO:0001775_cell_activation	CD3E	175	8	23.314286	-9.372471	4	0.0	0.000000
GO:0001775_cell_activation	ZAP70	175	8	23.314286	-9.372471	4	0.0	0.000000
GO:0001775_cell_activation	CD3G	175	8	23.314286	-9.372471	4	0.0	0.000000
GO:0001775_cell_activation	CD7	175	8	23.314286	-9.372471	4	0.0	0.000000
GO:0001775_cell_activation	CD2	175	8	23.314286	-9.372471	4	0.0	0.000000
GO:0001775_cell_activation	CD3D	175	8	23.314286	-9.372471	4	0.0	0.000000
GO:0001775_cell_activation	LCK	175	8	23.314286	-9.372471	4	0.0	0.000000
GO:0001775_cell_activation	SIT1	175	8	23.314286	-9.372471	4	0.0	0.000000
GO:0050863_regulation_of_T_cell_activation	CD3E	49	5	52.040816	-7.579656	5	0.0	0.000000
GO:0050863_regulation_of_T_cell_activation	ZAP70	49	5	52.040816	-7.579656	5	0.0	0.000000
GO:0050863_regulation_of_T_cell_activation	CD2	49	5	52.040816	-7.579656	5	0.0	0.000000
GO:0050863_regulation_of_T_cell_activation	LCK	49	5	52.040816	-7.579656	5	0.0	0.000000
GO:0050863_regulation_of_T_cell_activation	SIT1	49	5	52.040816	-7.579656	5	0.0	0.000000
GO:0051249_regulation_of_lymphocyte_activation	CD3E	60	5	42.500000	-7.128059	6	0.0	0.000000
GO:0051249_regulation_of_lymphocyte_activation	ZAP70	60	5	42.500000	-7.128059	6	0.0	0.000000
GO:0051249_regulation_of_lymphocyte_activation	CD2	60	5	42.500000	-7.128059	6	0.0	0.000000
GO:0051249_regulation_of_lymphocyte_activation	LCK	60	5	42.500000	-7.128059	6	0.0	0.000000
GO:0051249_regulation_of_lymphocyte_activation	SIT1	60	5	42.500000	-7.128059	6	0.0	0.000000
GO:0002694_regulation_of_leukocyte_activation	CD3E	70	5	36.428571	-6.787384	7	0.0	0.000000
GO:0002694_regulation_of_leukocyte_activation	ZAP70	70	5	36.428571	-6.787384	7	0.0	0.000000
GO:0002694_regulation_of_leukocyte_activation	CD2	70	5	36.428571	-6.787384	7	0.0	0.000000
GO:0002694_regulation_of_leukocyte_activation	LCK	70	5	36.428571	-6.787384	7	0.0	0.000000
GO:0002694_regulation_of_leukocyte_activation	SIT1	70	5	36.428571	-6.787384	7	0.0	0.000000
GO:0050865_regulation_of_cell_activation	CD3E	77	5	33.116883	-6.577975	8	0.0	0.000000
GO:0050865_regulation_of_cell_activation	ZAP70	77	5	33.116883	-6.577975	8	0.0	0.000000
GO:0050865_regulation_of_cell_activation	CD2	77	5	33.116883	-6.577975	8	0.0	0.000000
GO:0050865_regulation_of_cell_activation	LCK	77	5	33.116883	-6.577975	8	0.0	0.000000
GO:0050865_regulation_of_cell_activation	SIT1	77	5	33.116883	-6.577975	8	0.0	0.000000
GO:0030217_T_cell_differentiation	ZAP70	33	4	61.818182	-6.409067	9	0.0	0.000000
GO:0030217_T_cell_differentiation	CD2	33	4	61.818182	-6.409067	9	0.0	0.000000
GO:0030217_T_cell_differentiation	LCK	33	4	61.818182	-6.409067	9	0.0	0.000000
GO:0030217_T_cell_differentiation	CD3D	33	4	61.818182	-6.409067	9	0.0	0.000000
GO:0002696_positive_regulation_of_leukocyte_activation	CD3E	46	4	44.347826	-5.814984	10	0.0	0.000000
GO:0002696_positive_regulation_of_leukocyte_activation	ZAP70	46	4	44.347826	-5.814984	10	0.0	0.000000
GO:0002696_positive_regulation_of_leukocyte_activation	CD2	46	4	44.347826	-5.814984	10	0.0	0.000000
GO:0002696_positive_regulation_of_leukocyte_activation	LCK	46	4	44.347826	-5.814984	10	0.0	0.000000
GO:0002376_immune_system_process	CD3E	718	9	6.392758	-5.708840	11	0.0	0.000000
GO:0002376_immune_system_process	CCR4	718	9	6.392758	-5.708840	11	0.0	0.000000
GO:0002376_immune_system_process	ZAP70	718	9	6.392758	-5.708840	11	0.0	0.000000
GO:0002376_immune_system_process	CD3G	718	9	6.392758	-5.708840	11	0.0	0.000000
GO:0002376_immune_system_process	CD7	718	9	6.392758	-5.708840	11	0.0	0.000000
GO:0002376_immune_system_process	CD2	718	9	6.392758	-5.708840	11	0.0	0.000000
GO:0002376_immune_system_process	CD3D	718	9	6.392758	-5.708840	11	0.0	0.000000
GO:0002376_immune_system_process	LCK	718	9	6.392758	-5.708840	11	0.0	0.000000
GO:0002376_immune_system_process	SIT1	718	9	6.392758	-5.708840	11	0.0	0.000000
GO:0050867_positive_regulation_of_cell_activation	CD3E	49	4	41.632653	-5.703121	12	0.0	0.000000
GO:0050867_positive_regulation_of_cell_activation	ZAP70	49	4	41.632653	-5.703121	12	0.0	0.000000
GO:0050867_positive_regulation_of_cell_activation	CD2	49	4	41.632653	-5.703121	12	0.0	0.000000
GO:0050867_positive_regulation_of_cell_activation	LCK	49	4	41.632653	-5.703121	12	0.0	0.000000
GO:0030098_lymphocyte_differentiation	ZAP70	50	4	40.800000	-5.667421	13	0.0	0.000000
GO:0030098_lymphocyte_differentiation	CD2	50	4	40.800000	-5.667421	13	0.0	0.000000
GO:0030098_lymphocyte_differentiation	LCK	50	4	40.800000	-5.667421	13	0.0	0.000000
GO:0030098_lymphocyte_differentiation	CD3D	50	4	40.800000	-5.667421	13	0.0	0.000000
GO:0045059_positive_thymic_T_cell_selection	ZAP70	2	2
GO:0045059_positive_thymic_T_cell_selection	CD3D	2	2
GO:0043368_positive_T_cell_selection	ZAP70	3	2
GO:0043368_positive_T_cell_selection	CD3D	3	2
GO:0045061_thymic_T_cell_selection	ZAP70	3	2
GO:0045061_thymic_T_cell_selection	CD3D	3	2
GO:0002521_leukocyte_differentiation	ZAP70	87	4	23.448276	-4.701199	14	0.0	0.000000
GO:0002521_leukocyte_differentiation	CD2	87	4	23.448276	-4.701199	14	0.0	0.000000
GO:0002521_leukocyte_differentiation	LCK	87	4	23.448276	-4.701199	14	0.0	0.000000
GO:0002521_leukocyte_differentiation	CD3D	87	4	23.448276	-4.701199	14	0.0	0.000000
GO:0002682_regulation_of_immune_system_process	CD3E	196	5	13.010204	-4.572623	15	0.0	0.000000
GO:0002682_regulation_of_immune_system_process	ZAP70	196	5	13.010204	-4.572623	15	0.0	0.000000
GO:0002682_regulation_of_immune_system_process	CD2	196	5	13.010204	-4.572623	15	0.0	0.000000
GO:0002682_regulation_of_immune_system_process	LCK	196	5	13.010204	-4.572623	15	0.0	0.000000
GO:0002682_regulation_of_immune_system_process	SIT1	196	5	13.010204	-4.572623	15	0.0	0.000000
GO:0050870_positive_regulation_of_T_cell_activation	CD3E	33	3	46.363636	-4.487284	16	0.0	0.000000
GO:0050870_positive_regulation_of_T_cell_activation	ZAP70	33	3	46.363636	-4.487284	16	0.0	0.000000
GO:0050870_positive_regulation_of_T_cell_activation	LCK	33	3	46.363636	-4.487284	16	0.0	0.000000
GO:0002684_positive_regulation_of_immune_system_process	CD3E	106	4	19.245283	-4.362314	17	0.03	0.001765
GO:0002684_positive_regulation_of_immune_system_process	ZAP70	106	4	19.245283	-4.362314	17	0.03	0.001765
GO:0002684_positive_regulation_of_immune_system_process	CD2	106	4	19.245283	-4.362314	17	0.03	0.001765
GO:0002684_positive_regulation_of_immune_system_process	LCK	106	4	19.245283	-4.362314	17	0.03	0.001765
GO:0051251_positive_regulation_of_lymphocyte_activation	CD3E	40	3	38.250000	-4.233039	18	0.03	0.001667
GO:0051251_positive_regulation_of_lymphocyte_activation	ZAP70	40	3	38.250000	-4.233039	18	0.03	0.001667
GO:0051251_positive_regulation_of_lymphocyte_activation	LCK	40	3	38.250000	-4.233039	18	0.03	0.001667
GO:0033077_T_cell_differentiation_in_the_thymus	ZAP70	7	2	145.714286	-4.123382	20	0.03	0.001500
GO:0033077_T_cell_differentiation_in_the_thymus	CD3D	7	2	145.714286	-4.123382	20	0.03	0.001500
GO:0045058_T_cell_selection	ZAP70	7	2	145.714286	-4.123382	20	0.03	0.001500
GO:0045058_T_cell_selection	CD3D	7	2	145.714286	-4.123382	20	0.03	0.001500
GO:0030097_hemopoiesis	ZAP70	135	4	15.111111	-3.951738	21	0.05	0.002381
GO:0030097_hemopoiesis	CD2	135	4	15.111111	-3.951738	21	0.05	0.002381
GO:0030097_hemopoiesis	LCK	135	4	15.111111	-3.951738	21	0.05	0.002381
GO:0030097_hemopoiesis	CD3D	135	4	15.111111	-3.951738	21	0.05	0.002381
GO:0048534_hemopoietic_or_lymphoid_organ_development	ZAP70	139	4	14.676259	-3.902509	22	0.05	0.002273
GO:0048534_hemopoietic_or_lymphoid_organ_development	CD2	139	4	14.676259	-3.902509	22	0.05	0.002273
GO:0048534_hemopoietic_or_lymphoid_organ_development	LCK	139	4	14.676259	-3.902509	22	0.05	0.002273
GO:0048534_hemopoietic_or_lymphoid_organ_development	CD3D	139	4	14.676259	-3.902509	22	0.05	0.002273
GO:0002520_immune_system_development	ZAP70	147	4	13.877551	-3.808383	23	0.05	0.002174
GO:0002520_immune_system_development	CD2	147	4	13.877551	-3.808383	23	0.05	0.002174
GO:0002520_immune_system_development	LCK	147	4	13.877551	-3.808383	23	0.05	0.002174
GO:0002520_immune_system_development	CD3D	147	4	13.877551	-3.808383	23	0.05	0.002174
GO:0045580_regulation_of_T_cell_differentiation	ZAP70	17	2	60.000000	-3.317031	24	0.16	0.006667
GO:0045580_regulation_of_T_cell_differentiation	CD2	17	2	60.000000	-3.317031	24	0.16	0.006667
GO:0045619_regulation_of_lymphocyte_differentiation	ZAP70	20	2	51.000000	-3.173307	25	0.25	0.010000
GO:0045619_regulation_of_lymphocyte_differentiation	CD2	20	2	51.000000	-3.173307	25	0.25	0.010000
GO:0030885_regulation_of_myeloid_dendritic_cell_activation	CD2	1	1
GO:0030887_positive_regulation_of_myeloid_dendritic_cell_activation	CD2	1	1
GO:0048869_cellular_developmental_process	ZAP70	555	5	4.594595	-2.477989	26	1.01	0.038846
GO:0048869_cellular_developmental_process	CD3G	555	5	4.594595	-2.477989	26	1.01	0.038846
GO:0048869_cellular_developmental_process	CD2	555	5	4.594595	-2.477989	26	1.01	0.038846
GO:0048869_cellular_developmental_process	LCK	555	5	4.594595	-2.477989	26	1.01	0.038846
GO:0048869_cellular_developmental_process	CD3D	555	5	4.594595	-2.477989	26	1.01	0.038846
GO:0001766_membrane_raft_polarization	CD2	2	1
GO:0031580_membrane_raft_distribution	CD2	2	1
GO:0050862_positive_regulation_of_T_cell_receptor_signaling_pathway	LCK	2	1
GO:0051665_membrane_raft_localization	CD2	2	1
GO:0007154_cell_communication	SH2D1A	2272	10	2.244718	-2.406877	27	1.19	0.044074
GO:0007154_cell_communication	CD3E	2272	10	2.244718	-2.406877	27	1.19	0.044074
GO:0007154_cell_communication	MAP4K1	2272	10	2.244718	-2.406877	27	1.19	0.044074
GO:0007154_cell_communication	ZAP70	2272	10	2.244718	-2.406877	27	1.19	0.044074
GO:0007154_cell_communication	CD3G	2272	10	2.244718	-2.406877	27	1.19	0.044074
GO:0007154_cell_communication	CD2	2272	10	2.244718	-2.406877	27	1.19	0.044074
GO:0007154_cell_communication	CD7	2272	10	2.244718	-2.406877	27	1.19	0.044074
GO:0007154_cell_communication	GRAP2	2272	10	2.244718	-2.406877	27	1.19	0.044074
GO:0007154_cell_communication	LCK	2272	10	2.244718	-2.406877	27	1.19	0.044074
GO:0007154_cell_communication	SIT1	2272	10	2.244718	-2.406877	27	1.19	0.044074
GO:0001773_myeloid_dendritic_cell_activation	CD2	3	1
GO:0006882_cellular_zinc_ion_homeostasis	LCK	3	1
GO:0010956_negative_regulation_of_calcidiol_1-monooxygenase_activity	GFI1	3	1
GO:0031579_membrane_raft_organization	CD2	3	1
GO:0050856_regulation_of_T_cell_receptor_signaling_pathway	LCK	3	1
GO:0055069_zinc_ion_homeostasis	LCK	3	1
GO:0007165_signal_transduction	CD3E	2029	9	2.262198	-2.146413	28	1.92	0.068571
GO:0007165_signal_transduction	MAP4K1	2029	9	2.262198	-2.146413	28	1.92	0.068571
GO:0007165_signal_transduction	ZAP70	2029	9	2.262198	-2.146413	28	1.92	0.068571
GO:0007165_signal_transduction	CD3G	2029	9	2.262198	-2.146413	28	1.92	0.068571
GO:0007165_signal_transduction	CD2	2029	9	2.262198	-2.146413	28	1.92	0.068571
GO:0007165_signal_transduction	CD7	2029	9	2.262198	-2.146413	28	1.92	0.068571
GO:0007165_signal_transduction	GRAP2	2029	9	2.262198	-2.146413	28	1.92	0.068571
GO:0007165_signal_transduction	LCK	2029	9	2.262198	-2.146413	28	1.92	0.068571
GO:0007165_signal_transduction	SIT1	2029	9	2.262198	-2.146413	28	1.92	0.068571
GO:0050793_regulation_of_developmental_process	CD3E	669	5	3.811659	-2.129080	29	2.02	0.069655
GO:0050793_regulation_of_developmental_process	ZAP70	669	5	3.811659	-2.129080	29	2.02	0.069655
GO:0050793_regulation_of_developmental_process	CD3G	669	5	3.811659	-2.129080	29	2.02	0.069655
GO:0050793_regulation_of_developmental_process	CD2	669	5	3.811659	-2.129080	29	2.02	0.069655
GO:0050793_regulation_of_developmental_process	LCK	669	5	3.811659	-2.129080	29	2.02	0.069655
GO:0000083_regulation_of_transcription_of_G1_S-phase_of_mitotic_cell_cycle	GFI1	4	1
GO:0050857_positive_regulation_of_antigen_receptor-mediated_signaling_pathway	LCK	4	1
GO:0006816_calcium_ion_transport	LCK	75	2	13.600000	-2.036075	30	2.44	0.081333
GO:0006816_calcium_ion_transport	ATP2A3	75	2	13.600000	-2.036075	30	2.44	0.081333
GO:0070838_divalent_metal_ion_transport	LCK	76	2	13.421053	-2.024989	31	2.55	0.082258
GO:0070838_divalent_metal_ion_transport	ATP2A3	76	2	13.421053	-2.024989	31	2.55	0.082258
GO:0050854_regulation_of_antigen_receptor-mediated_signaling_pathway	LCK	5	1	102.000000	-2.010197	32	5.45	0.170312
GO:0007204_elevation_of_cytosolic_calcium_ion_concentration	CCR4	80	2	12.750000	-1.982127	33	5.51	0.166970
GO:0007204_elevation_of_cytosolic_calcium_ion_concentration	LCK	80	2	12.750000	-1.982127	33	5.51	0.166970
GO:0051480_cytosolic_calcium_ion_homeostasis	CCR4	81	2	12.592593	-1.971764	34	5.59	0.164412
GO:0051480_cytosolic_calcium_ion_homeostasis	LCK	81	2	12.592593	-1.971764	34	5.59	0.164412
GO:0042981_regulation_of_apoptosis	CD3E	471	4	4.331210	-1.941485	35	5.78	0.165143
GO:0042981_regulation_of_apoptosis	CD3G	471	4	4.331210	-1.941485	35	5.78	0.165143
GO:0042981_regulation_of_apoptosis	CD2	471	4	4.331210	-1.941485	35	5.78	0.165143
GO:0042981_regulation_of_apoptosis	LCK	471	4	4.331210	-1.941485	35	5.78	0.165143
GO:0015674_di-__tri-valent_inorganic_cation_transport	LCK	84	2	12.142857	-1.941466	36	5.85	0.162500
GO:0015674_di-__tri-valent_inorganic_cation_transport	ATP2A3	84	2	12.142857	-1.941466	36	5.85	0.162500
GO:0043067_regulation_of_programmed_cell_death	CD3E	476	4	4.285714	-1.925698	37	8.21	0.221892
GO:0043067_regulation_of_programmed_cell_death	CD3G	476	4	4.285714	-1.925698	37	8.21	0.221892
GO:0043067_regulation_of_programmed_cell_death	CD2	476	4	4.285714	-1.925698	37	8.21	0.221892
GO:0043067_regulation_of_programmed_cell_death	LCK	476	4	4.285714	-1.925698	37	8.21	0.221892
GO:0010941_regulation_of_cell_death	CD3E	478	4	4.267782	-1.919438	38	8.24	0.216842
GO:0010941_regulation_of_cell_death	CD3G	478	4	4.267782	-1.919438	38	8.24	0.216842
GO:0010941_regulation_of_cell_death	CD2	478	4	4.267782	-1.919438	38	8.24	0.216842
GO:0010941_regulation_of_cell_death	LCK	478	4	4.267782	-1.919438	38	8.24	0.216842
GO:0032769_negative_regulation_of_monooxygenase_activity	GFI1	7	1	72.857143	-1.864867	40	10.63	0.265750
GO:0060558_regulation_of_calcidiol_1-monooxygenase_activity	GFI1	7	1	72.857143	-1.864867	40	10.63	0.265750
GO:0030154_cell_differentiation	ZAP70	506	4	4.031621	-1.834902	41	10.79	0.263171
GO:0030154_cell_differentiation	CD2	506	4	4.031621	-1.834902	41	10.79	0.263171
GO:0030154_cell_differentiation	LCK	506	4	4.031621	-1.834902	41	10.79	0.263171
GO:0030154_cell_differentiation	CD3D	506	4	4.031621	-1.834902	41	10.79	0.263171
GO:0006955_immune_response	CCR4	529	4	3.856333	-1.769509	42	13.33	0.317381
GO:0006955_immune_response	ZAP70	529	4	3.856333	-1.769509	42	13.33	0.317381
GO:0006955_immune_response	CD7	529	4	3.856333	-1.769509	42	13.33	0.317381
GO:0006955_immune_response	LCK	529	4	3.856333	-1.769509	42	13.33	0.317381
GO:0045582_positive_regulation_of_T_cell_differentiation	ZAP70	9	1	56.666667	-1.756520	43	15.49	0.360233
GO:0007166_cell_surface_receptor_linked_signal_transduction	CD3E	828	5	3.079710	-1.746559	44	15.59	0.354318
GO:0007166_cell_surface_receptor_linked_signal_transduction	CD3G	828	5	3.079710	-1.746559	44	15.59	0.354318
GO:0007166_cell_surface_receptor_linked_signal_transduction	CD2	828	5	3.079710	-1.746559	44	15.59	0.354318
GO:0007166_cell_surface_receptor_linked_signal_transduction	CD7	828	5	3.079710	-1.746559	44	15.59	0.354318
GO:0007166_cell_surface_receptor_linked_signal_transduction	LCK	828	5	3.079710	-1.746559	44	15.59	0.354318
GO:0045621_positive_regulation_of_lymphocyte_differentiation	ZAP70	10	1	51.000000	-1.711162	46	17.82	0.387391
GO:0051354_negative_regulation_of_oxidoreductase_activity	GFI1	10	1	51.000000	-1.711162	46	17.82	0.387391
GO:0006874_cellular_calcium_ion_homeostasis	CCR4	114	2	8.947368	-1.689676	47	18.0	0.382979
GO:0006874_cellular_calcium_ion_homeostasis	LCK	114	2	8.947368	-1.689676	47	18.0	0.382979
GO:0055074_calcium_ion_homeostasis	CCR4	116	2	8.793103	-1.675491	48	18.16	0.378333
GO:0055074_calcium_ion_homeostasis	LCK	116	2	8.793103	-1.675491	48	18.16	0.378333
GO:0006915_apoptosis	CD3E	565	4	3.610619	-1.673711	49	18.17	0.370816
GO:0006915_apoptosis	CD3G	565	4	3.610619	-1.673711	49	18.17	0.370816
GO:0006915_apoptosis	CD2	565	4	3.610619	-1.673711	49	18.17	0.370816
GO:0006915_apoptosis	LCK	565	4	3.610619	-1.673711	49	18.17	0.370816
GO:0007172_signal_complex_assembly	CD3E	11	1	46.363636	-1.670167	51	20.05	0.393137
GO:0051668_localization_within_membrane	CD2	11	1	46.363636	-1.670167	51	20.05	0.393137
GO:0012501_programmed_cell_death	CD3E	571	4	3.572680	-1.658462	52	20.16	0.387692
GO:0012501_programmed_cell_death	CD3G	571	4	3.572680	-1.658462	52	20.16	0.387692
GO:0012501_programmed_cell_death	CD2	571	4	3.572680	-1.658462	52	20.16	0.387692
GO:0012501_programmed_cell_death	LCK	571	4	3.572680	-1.658462	52	20.16	0.387692
GO:0006875_cellular_metal_ion_homeostasis	CCR4	121	2	8.429752	-1.641150	53	20.27	0.382453
GO:0006875_cellular_metal_ion_homeostasis	LCK	121	2	8.429752	-1.641150	53	20.27	0.382453
GO:0050852_T_cell_receptor_signaling_pathway	LCK	12	1	42.500000	-1.632777	54	22.22	0.411481
GO:0008219_cell_death	CD3E	585	4	3.487179	-1.623627	56	22.27	0.397679
GO:0008219_cell_death	CD3G	585	4	3.487179	-1.623627	56	22.27	0.397679
GO:0008219_cell_death	CD2	585	4	3.487179	-1.623627	56	22.27	0.397679
GO:0008219_cell_death	LCK	585	4	3.487179	-1.623627	56	22.27	0.397679
GO:0016265_death	CD3E	585	4	3.487179	-1.623627	56	22.27	0.397679
GO:0016265_death	CD3G	585	4	3.487179	-1.623627	56	22.27	0.397679
GO:0016265_death	CD2	585	4	3.487179	-1.623627	56	22.27	0.397679
GO:0016265_death	LCK	585	4	3.487179	-1.623627	56	22.27	0.397679
GO:0055065_metal_ion_homeostasis	CCR4	125	2	8.160000	-1.614760	57	22.37	0.392456
GO:0055065_metal_ion_homeostasis	LCK	125	2	8.160000	-1.614760	57	22.37	0.392456
GO:0051094_positive_regulation_of_developmental_process	ZAP70	340	3	4.500000	-1.571568	58	24.43	0.421207
GO:0051094_positive_regulation_of_developmental_process	CD2	340	3	4.500000	-1.571568	58	24.43	0.421207
GO:0051094_positive_regulation_of_developmental_process	LCK	340	3	4.500000	-1.571568	58	24.43	0.421207
GO:0051209_release_of_sequestered_calcium_ion_into_cytosol	LCK	14	1	36.428571	-1.566627	61	26.22	0.429836
GO:0051282_regulation_of_sequestering_of_calcium_ion	LCK	14	1	36.428571	-1.566627	61	26.22	0.429836
GO:0051283_negative_regulation_of_sequestering_of_calcium_ion	LCK	14	1	36.428571	-1.566627	61	26.22	0.429836
GO:0030101_natural_killer_cell_activation	CD2	15	1	34.000000	-1.537062	62	28.6	0.461290
GO:0030005_cellular_di-__tri-valent_inorganic_cation_homeostasis	CCR4	140	2	7.285714	-1.523352	63	28.82	0.457460
GO:0030005_cellular_di-__tri-valent_inorganic_cation_homeostasis	LCK	140	2	7.285714	-1.523352	63	28.82	0.457460
GO:0010553_negative_regulation_of_specific_transcription_from_RNA_polymerase_II_promoter	GFI1	16	1	31.875000	-1.509432	65	30.57	0.470308
GO:0050851_antigen_receptor-mediated_signaling_pathway	LCK	16	1	31.875000	-1.509432	65	30.57	0.470308
GO:0055066_di-__tri-valent_inorganic_cation_homeostasis	CCR4	145	2	7.034483	-1.495230	66	30.79	0.466515
GO:0055066_di-__tri-valent_inorganic_cation_homeostasis	LCK	145	2	7.034483	-1.495230	66	30.79	0.466515
GO:0051208_sequestering_of_calcium_ion	LCK	17	1	30.000000	-1.483501	67	32.65	0.487313
GO:0006952_defense_response	SH2D1A	369	3	4.146341	-1.479742	68	32.7	0.480882
GO:0006952_defense_response	PTPRCAP	369	3	4.146341	-1.479742	68	32.7	0.480882
GO:0006952_defense_response	CCR4	369	3	4.146341	-1.479742	68	32.7	0.480882
GO:0002429_immune_response-activating_cell_surface_receptor_signaling_pathway	LCK	19	1	26.842105	-1.435992	72	36.24	0.503333
GO:0002768_immune_response-regulating_cell_surface_receptor_signaling_pathway	LCK	19	1	26.842105	-1.435992	72	36.24	0.503333
GO:0007257_activation_of_JUN_kinase_activity	MAP4K1	19	1	26.842105	-1.435992	72	36.24	0.503333
GO:0042102_positive_regulation_of_T_cell_proliferation	CD3E	19	1	26.842105	-1.435992	72	36.24	0.503333
GO:0007169_transmembrane_receptor_protein_tyrosine_kinase_signaling_pathway	CD3E	157	2	6.496815	-1.431851	73	36.32	0.497534
GO:0007169_transmembrane_receptor_protein_tyrosine_kinase_signaling_pathway	CD7	157	2	6.496815	-1.431851	73	36.32	0.497534
GO:0030003_cellular_cation_homeostasis	CCR4	161	2	6.335404	-1.411900	74	37.89	0.512027
GO:0030003_cellular_cation_homeostasis	LCK	161	2	6.335404	-1.411900	74	37.89	0.512027
GO:0032768_regulation_of_monooxygenase_activity	GFI1	21	1	24.285714	-1.393322	76	40.02	0.526579
GO:0051238_sequestering_of_metal_ion	LCK	21	1	24.285714	-1.393322	76	40.02	0.526579
GO:0050896_response_to_stimulus	SH2D1A	1775	7	2.011268	-1.390959	77	40.04	0.520000
GO:0050896_response_to_stimulus	MAP4K1	1775	7	2.011268	-1.390959	77	40.04	0.520000
GO:0050896_response_to_stimulus	PTPRCAP	1775	7	2.011268	-1.390959	77	40.04	0.520000
GO:0050896_response_to_stimulus	CCR4	1775	7	2.011268	-1.390959	77	40.04	0.520000
GO:0050896_response_to_stimulus	ZAP70	1775	7	2.011268	-1.390959	77	40.04	0.520000
GO:0050896_response_to_stimulus	CD7	1775	7	2.011268	-1.390959	77	40.04	0.520000
GO:0050896_response_to_stimulus	LCK	1775	7	2.011268	-1.390959	77	40.04	0.520000
GO:0032582_negative_regulation_of_gene-specific_transcription	GFI1	22	1	23.181818	-1.373516	79	41.29	0.522658
GO:0043507_positive_regulation_of_JUN_kinase_activity	MAP4K1	22	1	23.181818	-1.373516	79	41.29	0.522658
GO:0045595_regulation_of_cell_differentiation	ZAP70	170	2	6.000000	-1.368943	80	41.38	0.517250
GO:0045595_regulation_of_cell_differentiation	CD2	170	2	6.000000	-1.368943	80	41.38	0.517250
GO:0055080_cation_homeostasis	CCR4	173	2	5.895954	-1.355181	81	41.59	0.513457
GO:0055080_cation_homeostasis	LCK	173	2	5.895954	-1.355181	81	41.59	0.513457
GO:0050671_positive_regulation_of_lymphocyte_proliferation	CD3E	23	1	22.173913	-1.354608	83	42.46	0.511566
GO:0070668_positive_regulation_of_mast_cell_proliferation	CD3E	23	1	22.173913	-1.354608	83	42.46	0.511566
GO:0007163_establishment_or_maintenance_of_cell_polarity	CD3G	24	1	21.250000	-1.336522	87	44.21	0.508161
GO:0032946_positive_regulation_of_mononuclear_cell_proliferation	CD3E	24	1	21.250000	-1.336522	87	44.21	0.508161
GO:0043506_regulation_of_JUN_kinase_activity	MAP4K1	24	1	21.250000	-1.336522	87	44.21	0.508161
GO:0070665_positive_regulation_of_leukocyte_proliferation	CD3E	24	1	21.250000	-1.336522	87	44.21	0.508161
GO:0002757_immune_response-activating_signal_transduction	LCK	25	1	20.400000	-1.319191	90	45.93	0.510333
GO:0002764_immune_response-regulating_signal_transduction	LCK	25	1	20.400000	-1.319191	90	45.93	0.510333
GO:0042129_regulation_of_T_cell_proliferation	CD3E	25	1	20.400000	-1.319191	90	45.93	0.510333
GO:0008037_cell_recognition	CD5	26	1	19.615385	-1.302555	92	47.42	0.515435
GO:0018105_peptidyl-serine_phosphorylation	MAP4K1	26	1	19.615385	-1.302555	92	47.42	0.515435
GO:0030001_metal_ion_transport	LCK	186	2	5.483871	-1.298467	93	47.51	0.510860
GO:0030001_metal_ion_transport	ATP2A3	186	2	5.483871	-1.298467	93	47.51	0.510860
GO:0048513_organ_development	ZAP70	741	4	2.753036	-1.294242	94	47.59	0.506277
GO:0048513_organ_development	CD2	741	4	2.753036	-1.294242	94	47.59	0.506277
GO:0048513_organ_development	LCK	741	4	2.753036	-1.294242	94	47.59	0.506277
GO:0048513_organ_development	CD3D	741	4	2.753036	-1.294242	94	47.59	0.506277
GO:0006917_induction_of_apoptosis	CD2	190	2	5.368421	-1.281903	95	48.99	0.515684
GO:0006917_induction_of_apoptosis	LCK	190	2	5.368421	-1.281903	95	48.99	0.515684
GO:0012502_induction_of_programmed_cell_death	CD2	191	2	5.340314	-1.277823	96	49.08	0.511250
GO:0012502_induction_of_programmed_cell_death	LCK	191	2	5.340314	-1.277823	96	49.08	0.511250
GO:0060402_calcium_ion_transport_into_cytosol	LCK	28	1	18.214286	-1.271164	99	50.57	0.510808
GO:0070662_mast_cell_proliferation	CD3E	28	1	18.214286	-1.271164	99	50.57	0.510808
GO:0070666_regulation_of_mast_cell_proliferation	CD3E	28	1	18.214286	-1.271164	99	50.57	0.510808
GO:0002274_myeloid_leukocyte_activation	CD2	29	1	17.586207	-1.256321	101	52.02	0.515050
GO:0060401_cytosolic_calcium_ion_transport	LCK	29	1	17.586207	-1.256321	101	52.02	0.515050
GO:0018209_peptidyl-serine_modification	MAP4K1	30	1	17.000000	-1.241995	104	53.18	0.511346
GO:0042098_T_cell_proliferation	CD3E	30	1	17.000000	-1.241995	104	53.18	0.511346
GO:0050670_regulation_of_lymphocyte_proliferation	CD3E	30	1	17.000000	-1.241995	104	53.18	0.511346
GO:0032944_regulation_of_mononuclear_cell_proliferation	CD3E	31	1	16.451613	-1.228151	106	54.24	0.511698
GO:0070663_regulation_of_leukocyte_proliferation	CD3E	31	1	16.451613	-1.228151	106	54.24	0.511698
GO:0006873_cellular_ion_homeostasis	CCR4	206	2	4.951456	-1.219360	107	54.54	0.509720
GO:0006873_cellular_ion_homeostasis	LCK	206	2	4.951456	-1.219360	107	54.54	0.509720
GO:0055082_cellular_chemical_homeostasis	CCR4	208	2	4.903846	-1.211929	108	55.8	0.516667
GO:0055082_cellular_chemical_homeostasis	LCK	208	2	4.903846	-1.211929	108	55.8	0.516667
GO:0051341_regulation_of_oxidoreductase_activity	GFI1	33	1	15.454545	-1.201792	109	56.8	0.521101
GO:0050801_ion_homeostasis	CCR4	221	2	4.615385	-1.165529	110	59.98	0.545273
GO:0050801_ion_homeostasis	LCK	221	2	4.615385	-1.165529	110	59.98	0.545273
GO:0000082_G1_S_transition_of_mitotic_cell_cycle	GFI1	36	1	14.166667	-1.165193	111	60.56	0.545586
GO:0042493_response_to_drug	LCK	38	1	13.421053	-1.142504	112	62.99	0.562411
GO:0019725_cellular_homeostasis	CCR4	231	2	4.415584	-1.131909	113	63.3	0.560177
GO:0019725_cellular_homeostasis	LCK	231	2	4.415584	-1.131909	113	63.3	0.560177
GO:0046328_regulation_of_JNK_cascade	MAP4K1	39	1	13.076923	-1.131619	114	64.2	0.563158
GO:0002253_activation_of_immune_response	LCK	40	1	12.750000	-1.121020	116	65.02	0.560517
GO:0070302_regulation_of_stress-activated_protein_kinase_signaling_pathway	MAP4K1	40	1	12.750000	-1.121020	116	65.02	0.560517
GO:0046651_lymphocyte_proliferation	CD3E	41	1	12.439024	-1.110692	117	66.12	0.565128
GO:0032943_mononuclear_cell_proliferation	CD3E	42	1	12.142857	-1.100622	119	67.31	0.565630
GO:0070661_leukocyte_proliferation	CD3E	42	1	12.142857	-1.100622	119	67.31	0.565630
GO:0050790_regulation_of_catalytic_activity	MAP4K1	525	3	2.914286	-1.100614	120	67.39	0.561583
GO:0050790_regulation_of_catalytic_activity	GFI1	525	3	2.914286	-1.100614	120	67.39	0.561583
GO:0050790_regulation_of_catalytic_activity	LCK	525	3	2.914286	-1.100614	120	67.39	0.561583
GO:0048583_regulation_of_response_to_stimulus	MAP4K1	241	2	4.232365	-1.099922	121	67.43	0.557273
GO:0048583_regulation_of_response_to_stimulus	LCK	241	2	4.232365	-1.099922	121	67.43	0.557273
GO:0043065_positive_regulation_of_apoptosis	CD2	243	2	4.197531	-1.093708	122	67.6	0.554098
GO:0043065_positive_regulation_of_apoptosis	LCK	243	2	4.197531	-1.093708	122	67.6	0.554098
GO:0006812_cation_transport	LCK	246	2	4.146341	-1.084498	124	68.93	0.555887
GO:0006812_cation_transport	ATP2A3	246	2	4.146341	-1.084498	124	68.93	0.555887
GO:0043068_positive_regulation_of_programmed_cell_death	CD2	246	2	4.146341	-1.084498	124	68.93	0.555887
GO:0043068_positive_regulation_of_programmed_cell_death	LCK	246	2	4.146341	-1.084498	124	68.93	0.555887
GO:0010942_positive_regulation_of_cell_death	CD2	250	2	4.080000	-1.072419	125	69.53	0.556240
GO:0010942_positive_regulation_of_cell_death	LCK	250	2	4.080000	-1.072419	125	69.53	0.556240
GO:0006919_activation_of_caspase_activity	LCK	45	1	11.333333	-1.071846	126	70.42	0.558889
GO:0065007_biological_regulation	CD3E	3971	11	1.412742	-1.062771	127	70.56	0.555591
GO:0065007_biological_regulation	MAP4K1	3971	11	1.412742	-1.062771	127	70.56	0.555591
GO:0065007_biological_regulation	CCR4	3971	11	1.412742	-1.062771	127	70.56	0.555591
GO:0065007_biological_regulation	ZAP70	3971	11	1.412742	-1.062771	127	70.56	0.555591
GO:0065007_biological_regulation	CD3G	3971	11	1.412742	-1.062771	127	70.56	0.555591
GO:0065007_biological_regulation	CD7	3971	11	1.412742	-1.062771	127	70.56	0.555591
GO:0065007_biological_regulation	CD2	3971	11	1.412742	-1.062771	127	70.56	0.555591
GO:0065007_biological_regulation	GRAP2	3971	11	1.412742	-1.062771	127	70.56	0.555591
GO:0065007_biological_regulation	GFI1	3971	11	1.412742	-1.062771	127	70.56	0.555591
GO:0065007_biological_regulation	LCK	3971	11	1.412742	-1.062771	127	70.56	0.555591
GO:0065007_biological_regulation	SIT1	3971	11	1.412742	-1.062771	127	70.56	0.555591
GO:0007167_enzyme_linked_receptor_protein_signaling_pathway	CD3E	258	2	3.953488	-1.048921	128	73.62	0.575156
GO:0007167_enzyme_linked_receptor_protein_signaling_pathway	CD7	258	2	3.953488	-1.048921	128	73.62	0.575156
GO:0010551_regulation_of_specific_transcription_from_RNA_polymerase_II_promoter	GFI1	48	1	10.625000	-1.045003	130	74.4	0.572308
GO:0032569_specific_transcription_from_RNA_polymerase_II_promoter	GFI1	48	1	10.625000	-1.045003	130	74.4	0.572308
GO:0010952_positive_regulation_of_peptidase_activity	LCK	49	1	10.408163	-1.036443	132	75.56	0.572424
GO:0043280_positive_regulation_of_caspase_activity	LCK	49	1	10.408163	-1.036443	132	75.56	0.572424
GO:0000187_activation_of_MAPK_activity	MAP4K1	50	1	10.200000	-1.028064	133	76.44	0.574737
GO:0048856_anatomical_structure_development	ZAP70	1289	5	1.978278	-1.025081	134	76.62	0.571791
GO:0048856_anatomical_structure_development	CD3G	1289	5	1.978278	-1.025081	134	76.62	0.571791
GO:0048856_anatomical_structure_development	CD2	1289	5	1.978278	-1.025081	134	76.62	0.571791
GO:0048856_anatomical_structure_development	LCK	1289	5	1.978278	-1.025081	134	76.62	0.571791
GO:0048856_anatomical_structure_development	CD3D	1289	5	1.978278	-1.025081	134	76.62	0.571791
GO:0050794_regulation_of_cellular_process	CD3E	3515	10	1.450925	-1.025063	135	76.66	0.567852
GO:0050794_regulation_of_cellular_process	MAP4K1	3515	10	1.450925	-1.025063	135	76.66	0.567852
GO:0050794_regulation_of_cellular_process	ZAP70	3515	10	1.450925	-1.025063	135	76.66	0.567852
GO:0050794_regulation_of_cellular_process	CD3G	3515	10	1.450925	-1.025063	135	76.66	0.567852
GO:0050794_regulation_of_cellular_process	CD2	3515	10	1.450925	-1.025063	135	76.66	0.567852
GO:0050794_regulation_of_cellular_process	CD7	3515	10	1.450925	-1.025063	135	76.66	0.567852
GO:0050794_regulation_of_cellular_process	GRAP2	3515	10	1.450925	-1.025063	135	76.66	0.567852
GO:0050794_regulation_of_cellular_process	GFI1	3515	10	1.450925	-1.025063	135	76.66	0.567852
GO:0050794_regulation_of_cellular_process	LCK	3515	10	1.450925	-1.025063	135	76.66	0.567852
GO:0050794_regulation_of_cellular_process	SIT1	3515	10	1.450925	-1.025063	135	76.66	0.567852
GO:0006461_protein_complex_assembly	CD3E	273	2	3.736264	-1.007078	137	78.57	0.573504
GO:0006461_protein_complex_assembly	CD3G	273	2	3.736264	-1.007078	137	78.57	0.573504
GO:0070271_protein_complex_biogenesis	CD3E	273	2	3.736264	-1.007078	137	78.57	0.573504
GO:0070271_protein_complex_biogenesis	CD3G	273	2	3.736264	-1.007078	137	78.57	0.573504
GO:0048878_chemical_homeostasis	CCR4	278	2	3.669065	-0.993729	138	80.44	0.582899
GO:0048878_chemical_homeostasis	LCK	278	2	3.669065	-0.993729	138	80.44	0.582899
GO:0050778_positive_regulation_of_immune_response	LCK	56	1	9.107143	-0.981215	139	81.85	0.588849
GO:0032844_regulation_of_homeostatic_process	LCK	57	1	8.947368	-0.973922	140	82.42	0.588714
GO:0006968_cellular_defense_response	SH2D1A	58	1	8.793103	-0.966763	141	84.03	0.595957
GO:0006950_response_to_stress	SH2D1A	959	4	2.127216	-0.961014	142	84.47	0.594859
GO:0006950_response_to_stress	MAP4K1	959	4	2.127216	-0.961014	142	84.47	0.594859
GO:0006950_response_to_stress	PTPRCAP	959	4	2.127216	-0.961014	142	84.47	0.594859
GO:0006950_response_to_stress	CCR4	959	4	2.127216	-0.961014	142	84.47	0.594859
GO:0043281_regulation_of_caspase_activity	LCK	59	1	8.644068	-0.959734	144	85.27	0.592153
GO:0043408_regulation_of_MAPKKK_cascade	MAP4K1	59	1	8.644068	-0.959734	144	85.27	0.592153
GO:0065009_regulation_of_molecular_function	MAP4K1	606	3	2.524752	-0.955539	145	85.76	0.591448
GO:0065009_regulation_of_molecular_function	LCK	606	3	2.524752	-0.955539	145	85.76	0.591448
GO:0065009_regulation_of_molecular_function	GFI1	606	3	2.524752	-0.955539	145	85.76	0.591448
GO:0007254_JNK_cascade	MAP4K1	61	1	8.360656	-0.946044	146	86.92	0.595342
GO:0043406_positive_regulation_of_MAP_kinase_activity	MAP4K1	62	1	8.225806	-0.939376	148	88.68	0.599189
GO:0052548_regulation_of_endopeptidase_activity	LCK	62	1	8.225806	-0.939376	148	88.68	0.599189
GO:0031098_stress-activated_protein_kinase_signaling_pathway	MAP4K1	64	1	7.968750	-0.926375	149	90.44	0.606980
GO:0050789_regulation_of_biological_process	CD3E	3649	10	1.397643	-0.923702	150	90.58	0.603867
GO:0050789_regulation_of_biological_process	MAP4K1	3649	10	1.397643	-0.923702	150	90.58	0.603867
GO:0050789_regulation_of_biological_process	ZAP70	3649	10	1.397643	-0.923702	150	90.58	0.603867
GO:0050789_regulation_of_biological_process	CD3G	3649	10	1.397643	-0.923702	150	90.58	0.603867
GO:0050789_regulation_of_biological_process	CD7	3649	10	1.397643	-0.923702	150	90.58	0.603867
GO:0050789_regulation_of_biological_process	CD2	3649	10	1.397643	-0.923702	150	90.58	0.603867
GO:0050789_regulation_of_biological_process	GRAP2	3649	10	1.397643	-0.923702	150	90.58	0.603867
GO:0050789_regulation_of_biological_process	GFI1	3649	10	1.397643	-0.923702	150	90.58	0.603867
GO:0050789_regulation_of_biological_process	LCK	3649	10	1.397643	-0.923702	150	90.58	0.603867
GO:0050789_regulation_of_biological_process	SIT1	3649	10	1.397643	-0.923702	150	90.58	0.603867
GO:0051235_maintenance_of_location	LCK	65	1	7.846154	-0.920036	152	91.81	0.604013
GO:0080135_regulation_of_cellular_response_to_stress	MAP4K1	65	1	7.846154	-0.920036	152	91.81	0.604013
GO:0052547_regulation_of_peptidase_activity	LCK	66	1	7.727273	-0.913799	153	93.39	0.610392
GO:0048522_positive_regulation_of_cellular_process	CD3E	1009	4	2.021804	-0.899193	154	94.99	0.616818
GO:0048522_positive_regulation_of_cellular_process	ZAP70	1009	4	2.021804	-0.899193	154	94.99	0.616818
GO:0048522_positive_regulation_of_cellular_process	CD2	1009	4	2.021804	-0.899193	154	94.99	0.616818
GO:0048522_positive_regulation_of_cellular_process	LCK	1009	4	2.021804	-0.899193	154	94.99	0.616818
GO:0006811_ion_transport	LCK	317	2	3.217666	-0.898534	155	95.18	0.614065
GO:0006811_ion_transport	ATP2A3	317	2	3.217666	-0.898534	155	95.18	0.614065
GO:0016032_viral_reproduction	GFI1	70	1	7.285714	-0.889818	156	96.93	0.621346
GO:0045597_positive_regulation_of_cell_differentiation	ZAP70	74	1	6.891892	-0.867256	157	99.8	0.635669
GO:0032583_regulation_of_gene-specific_transcription	GFI1	81	1	6.296296	-0.830750	158	105.86	0.670000
GO:0051329_interphase_of_mitotic_cell_cycle	GFI1	83	1	6.144578	-0.820941	159	107.42	0.675597
GO:0043085_positive_regulation_of_catalytic_activity	MAP4K1	354	2	2.881356	-0.820501	160	107.53	0.672062
GO:0043085_positive_regulation_of_catalytic_activity	LCK	354	2	2.881356	-0.820501	160	107.53	0.672062
GO:0032502_developmental_process	CD3E	1919	6	1.594581	-0.817396	161	107.83	0.669752
GO:0032502_developmental_process	ZAP70	1919	6	1.594581	-0.817396	161	107.83	0.669752
GO:0032502_developmental_process	CD3G	1919	6	1.594581	-0.817396	161	107.83	0.669752
GO:0032502_developmental_process	CD2	1919	6	1.594581	-0.817396	161	107.83	0.669752
GO:0032502_developmental_process	LCK	1919	6	1.594581	-0.817396	161	107.83	0.669752
GO:0032502_developmental_process	CD3D	1919	6	1.594581	-0.817396	161	107.83	0.669752
GO:0048518_positive_regulation_of_biological_process	CD3E	1094	4	1.864717	-0.803784	162	109.28	0.674568
GO:0048518_positive_regulation_of_biological_process	ZAP70	1094	4	1.864717	-0.803784	162	109.28	0.674568
GO:0048518_positive_regulation_of_biological_process	CD2	1094	4	1.864717	-0.803784	162	109.28	0.674568
GO:0048518_positive_regulation_of_biological_process	LCK	1094	4	1.864717	-0.803784	162	109.28	0.674568
GO:0065003_macromolecular_complex_assembly	CD3E	366	2	2.786885	-0.797330	163	110.22	0.676196
GO:0065003_macromolecular_complex_assembly	CD3G	366	2	2.786885	-0.797330	163	110.22	0.676196
GO:0043405_regulation_of_MAP_kinase_activity	MAP4K1	89	1	5.730337	-0.792979	165	111.06	0.673091
GO:0051325_interphase	GFI1	89	1	5.730337	-0.792979	165	111.06	0.673091
GO:0007243_protein_kinase_cascade	MAP4K1	377	2	2.705570	-0.776910	166	113.21	0.681988
GO:0007243_protein_kinase_cascade	ZAP70	377	2	2.705570	-0.776910	166	113.21	0.681988
GO:0009966_regulation_of_signal_transduction	MAP4K1	378	2	2.698413	-0.775091	168	113.92	0.678095
GO:0009966_regulation_of_signal_transduction	LCK	378	2	2.698413	-0.775091	168	113.92	0.678095
GO:0051239_regulation_of_multicellular_organismal_process	ZAP70	378	2	2.698413	-0.775091	168	113.92	0.678095
GO:0051239_regulation_of_multicellular_organismal_process	CD2	378	2	2.698413	-0.775091	168	113.92	0.678095
GO:0048731_system_development	ZAP70	1140	4	1.789474	-0.756682	169	116.32	0.688284
GO:0048731_system_development	CD2	1140	4	1.789474	-0.756682	169	116.32	0.688284
GO:0048731_system_development	LCK	1140	4	1.789474	-0.756682	169	116.32	0.688284
GO:0048731_system_development	CD3D	1140	4	1.789474	-0.756682	169	116.32	0.688284
GO:0006468_protein_amino_acid_phosphorylation	MAP4K1	393	2	2.595420	-0.748512	170	117.89	0.693471
GO:0006468_protein_amino_acid_phosphorylation	ZAP70	393	2	2.595420	-0.748512	170	117.89	0.693471
GO:0044093_positive_regulation_of_molecular_function	MAP4K1	394	2	2.588832	-0.746786	171	118.14	0.690877
GO:0044093_positive_regulation_of_molecular_function	LCK	394	2	2.588832	-0.746786	171	118.14	0.690877
GO:0050776_regulation_of_immune_response	LCK	100	1	5.100000	-0.746669	172	118.81	0.690756
GO:0001932_regulation_of_protein_amino_acid_phosphorylation	MAP4K1	101	1	5.049505	-0.742738	174	119.09	0.684425
GO:0043623_cellular_protein_complex_assembly	CD3E	101	1	5.049505	-0.742738	174	119.09	0.684425
GO:0042592_homeostatic_process	CCR4	397	2	2.569270	-0.741641	175	119.2	0.681143
GO:0042592_homeostatic_process	LCK	397	2	2.569270	-0.741641	175	119.2	0.681143
GO:0007265_Ras_protein_signal_transduction	GRAP2	110	1	4.636364	-0.709175	176	123.18	0.699886
GO:0010646_regulation_of_cell_communication	MAP4K1	423	2	2.411348	-0.699042	177	124.33	0.702429
GO:0010646_regulation_of_cell_communication	LCK	423	2	2.411348	-0.699042	177	124.33	0.702429
GO:0000122_negative_regulation_of_transcription_from_RNA_polymerase_II_promoter	GFI1	113	1	4.513274	-0.698657	178	124.64	0.700225
GO:0043933_macromolecular_complex_subunit_organization	CD3E	424	2	2.405660	-0.697471	179	124.78	0.697095
GO:0043933_macromolecular_complex_subunit_organization	CD3G	424	2	2.405660	-0.697471	179	124.78	0.697095
GO:0048584_positive_regulation_of_response_to_stimulus	LCK	114	1	4.473684	-0.695220	180	125.15	0.695278
GO:0018193_peptidyl-amino_acid_modification	MAP4K1	117	1	4.358974	-0.685105	181	127.0	0.701657
GO:0033674_positive_regulation_of_kinase_activity	MAP4K1	122	1	4.180328	-0.668874	183	129.68	0.708634
GO:0045860_positive_regulation_of_protein_kinase_activity	MAP4K1	122	1	4.180328	-0.668874	183	129.68	0.708634
GO:0007267_cell-cell_signaling	SH2D1A	445	2	2.292135	-0.665564	184	130.1	0.707065
GO:0007267_cell-cell_signaling	GRAP2	445	2	2.292135	-0.665564	184	130.1	0.707065
GO:0006935_chemotaxis	CCR4	125	1	4.080000	-0.659488	186	131.93	0.709301
GO:0042330_taxis	CCR4	125	1	4.080000	-0.659488	186	131.93	0.709301
GO:0051347_positive_regulation_of_transferase_activity	MAP4K1	129	1	3.953488	-0.647360	187	132.94	0.710909
GO:0051345_positive_regulation_of_hydrolase_activity	LCK	131	1	3.893130	-0.641453	188	134.8	0.717021
GO:0007242_intracellular_signaling_cascade	MAP4K1	853	3	1.793669	-0.637839	189	135.18	0.715238
GO:0007242_intracellular_signaling_cascade	ZAP70	853	3	1.793669	-0.637839	189	135.18	0.715238
GO:0007242_intracellular_signaling_cascade	GRAP2	853	3	1.793669	-0.637839	189	135.18	0.715238
GO:0007264_small_GTPase_mediated_signal_transduction	GRAP2	135	1	3.777778	-0.629940	190	137.88	0.725684
GO:0022607_cellular_component_assembly	CD3E	478	2	2.133891	-0.619239	191	139.8	0.731937
GO:0022607_cellular_component_assembly	CD3G	478	2	2.133891	-0.619239	191	139.8	0.731937
GO:0007626_locomotory_behavior	CCR4	142	1	3.591549	-0.610692	192	141.95	0.739323
GO:0000165_MAPKKK_cascade	MAP4K1	143	1	3.566434	-0.608031	193	142.14	0.736477
GO:0000902_cell_morphogenesis	CD3G	144	1	3.541667	-0.605391	195	142.66	0.731590
GO:0031399_regulation_of_protein_modification_process	MAP4K1	144	1	3.541667	-0.605391	195	142.66	0.731590
GO:0080134_regulation_of_response_to_stress	MAP4K1	147	1	3.469388	-0.597594	196	145.39	0.741786
GO:0016337_cell-cell_adhesion	CD2	156	1	3.269231	-0.575256	197	148.65	0.754569
GO:0007275_multicellular_organismal_development	ZAP70	1372	4	1.486880	-0.558529	198	151.01	0.762677
GO:0007275_multicellular_organismal_development	CD2	1372	4	1.486880	-0.558529	198	151.01	0.762677
GO:0007275_multicellular_organismal_development	LCK	1372	4	1.486880	-0.558529	198	151.01	0.762677
GO:0007275_multicellular_organismal_development	CD3D	1372	4	1.486880	-0.558529	198	151.01	0.762677
GO:0032989_cellular_component_morphogenesis	CD3G	164	1	3.109756	-0.556615	199	151.23	0.759950
GO:0045892_negative_regulation_of_transcription__DNA-dependent	GFI1	175	1	2.914286	-0.532642	200	154.51	0.772550
GO:0051253_negative_regulation_of_RNA_metabolic_process	GFI1	180	1	2.833333	-0.522323	202	156.67	0.775594
GO:0051336_regulation_of_hydrolase_activity	LCK	180	1	2.833333	-0.522323	202	156.67	0.775594
GO:0010926_anatomical_structure_formation	CD3E	560	2	1.821429	-0.520825	204	157.07	0.769951
GO:0010926_anatomical_structure_formation	CD3G	560	2	1.821429	-0.520825	204	157.07	0.769951
GO:0044085_cellular_component_biogenesis	CD3E	560	2	1.821429	-0.520825	204	157.07	0.769951
GO:0044085_cellular_component_biogenesis	CD3G	560	2	1.821429	-0.520825	204	157.07	0.769951
GO:0006954_inflammatory_response	CCR4	182	1	2.802198	-0.518289	205	157.3	0.767317
GO:0010627_regulation_of_protein_kinase_cascade	MAP4K1	184	1	2.771739	-0.514308	206	157.71	0.765583
GO:0009967_positive_regulation_of_signal_transduction	LCK	185	1	2.756757	-0.512336	207	158.06	0.763575
GO:0034622_cellular_macromolecular_complex_assembly	CD3E	186	1	2.741935	-0.510377	208	158.57	0.762356
GO:0010647_positive_regulation_of_cell_communication	LCK	189	1	2.698413	-0.504574	209	159.8	0.764593
GO:0043086_negative_regulation_of_catalytic_activity	GFI1	196	1	2.602041	-0.491451	210	163.22	0.777238
GO:0008284_positive_regulation_of_cell_proliferation	CD3E	200	1	2.550000	-0.484201	211	163.75	0.776066
GO:0016310_phosphorylation	MAP4K1	601	2	1.697171	-0.478897	212	164.67	0.776745
GO:0016310_phosphorylation	ZAP70	601	2	1.697171	-0.478897	212	164.67	0.776745
GO:0045859_regulation_of_protein_kinase_activity	MAP4K1	213	1	2.394366	-0.461794	213	169.11	0.793944
GO:0007610_behavior	CCR4	214	1	2.383178	-0.460140	214	169.45	0.791822
GO:0043549_regulation_of_kinase_activity	MAP4K1	217	1	2.350230	-0.455232	215	170.31	0.792140
GO:0042221_response_to_chemical_stimulus	CCR4	631	2	1.616482	-0.450767	216	171.04	0.791852
GO:0042221_response_to_chemical_stimulus	LCK	631	2	1.616482	-0.450767	216	171.04	0.791852
GO:0016044_membrane_organization	CD2	225	1	2.266667	-0.442539	217	172.38	0.794378
GO:0034621_cellular_macromolecular_complex_subunit_organization	CD3E	227	1	2.246696	-0.439452	219	173.54	0.792420
GO:0051338_regulation_of_transferase_activity	MAP4K1	227	1	2.246696	-0.439452	219	173.54	0.792420
GO:0008283_cell_proliferation	CD3E	647	2	1.576507	-0.436561	220	174.29	0.792227
GO:0008283_cell_proliferation	CD5	647	2	1.576507	-0.436561	220	174.29	0.792227
GO:0051179_localization	CD3G	1561	4	1.306855	-0.435272	221	174.73	0.790633
GO:0051179_localization	CD2	1561	4	1.306855	-0.435272	221	174.73	0.790633
GO:0051179_localization	LCK	1561	4	1.306855	-0.435272	221	174.73	0.790633
GO:0051179_localization	ATP2A3	1561	4	1.306855	-0.435272	221	174.73	0.790633
GO:0044092_negative_regulation_of_molecular_function	GFI1	233	1	2.188841	-0.430390	222	176.42	0.794685
GO:0022403_cell_cycle_phase	GFI1	245	1	2.081633	-0.413104	223	179.58	0.805291
GO:0006793_phosphorus_metabolic_process	MAP4K1	697	2	1.463415	-0.395398	225	182.71	0.812044
GO:0006793_phosphorus_metabolic_process	ZAP70	697	2	1.463415	-0.395398	225	182.71	0.812044
GO:0006796_phosphate_metabolic_process	MAP4K1	697	2	1.463415	-0.395398	225	182.71	0.812044
GO:0006796_phosphate_metabolic_process	ZAP70	697	2	1.463415	-0.395398	225	182.71	0.812044
GO:0016481_negative_regulation_of_transcription	GFI1	261	1	1.954023	-0.391640	226	183.02	0.809823
GO:0009987_cellular_process	CD3E	6671	14	1.070304	-0.376937	227	185.21	0.815903
GO:0009987_cellular_process	SH2D1A	6671	14	1.070304	-0.376937	227	185.21	0.815903
GO:0009987_cellular_process	ZAP70	6671	14	1.070304	-0.376937	227	185.21	0.815903
GO:0009987_cellular_process	CD2	6671	14	1.070304	-0.376937	227	185.21	0.815903
GO:0009987_cellular_process	CD7	6671	14	1.070304	-0.376937	227	185.21	0.815903
GO:0009987_cellular_process	GRAP2	6671	14	1.070304	-0.376937	227	185.21	0.815903
GO:0009987_cellular_process	LCK	6671	14	1.070304	-0.376937	227	185.21	0.815903
GO:0009987_cellular_process	SIT1	6671	14	1.070304	-0.376937	227	185.21	0.815903
GO:0009987_cellular_process	MAP4K1	6671	14	1.070304	-0.376937	227	185.21	0.815903
GO:0009987_cellular_process	CCR4	6671	14	1.070304	-0.376937	227	185.21	0.815903
GO:0009987_cellular_process	CD5	6671	14	1.070304	-0.376937	227	185.21	0.815903
GO:0009987_cellular_process	CD3G	6671	14	1.070304	-0.376937	227	185.21	0.815903
GO:0009987_cellular_process	CD3D	6671	14	1.070304	-0.376937	227	185.21	0.815903
GO:0009987_cellular_process	GFI1	6671	14	1.070304	-0.376937	227	185.21	0.815903
GO:0015031_protein_transport	CD3G	274	1	1.861314	-0.375395	228	186.38	0.817456
GO:0043687_post-translational_protein_modification	MAP4K1	728	2	1.401099	-0.372103	229	187.14	0.817205
GO:0043687_post-translational_protein_modification	ZAP70	728	2	1.401099	-0.372103	229	187.14	0.817205
GO:0009611_response_to_wounding	CCR4	279	1	1.827957	-0.369408	231	188.34	0.815325
GO:0045184_establishment_of_protein_localization	CD3G	279	1	1.827957	-0.369408	231	188.34	0.815325
GO:0042325_regulation_of_phosphorylation	MAP4K1	285	1	1.789474	-0.362404	232	189.09	0.815043
GO:0032268_regulation_of_cellular_protein_metabolic_process	MAP4K1	286	1	1.783217	-0.361255	233	190.13	0.816009
GO:0010629_negative_regulation_of_gene_expression	GFI1	289	1	1.764706	-0.357840	234	191.05	0.816453
GO:0000278_mitotic_cell_cycle	GFI1	292	1	1.746575	-0.354471	236	193.44	0.819661
GO:0040011_locomotion	CCR4	292	1	1.746575	-0.354471	236	193.44	0.819661
GO:0045934_negative_regulation_of_nucleobase__nucleoside__nucleotide_and_nucleic_acid_metabolic_process	GFI1	295	1	1.728814	-0.351147	237	193.79	0.817679
GO:0019220_regulation_of_phosphate_metabolic_process	MAP4K1	297	1	1.717172	-0.348955	239	194.87	0.815356
GO:0051174_regulation_of_phosphorus_metabolic_process	MAP4K1	297	1	1.717172	-0.348955	239	194.87	0.815356
GO:0051172_negative_regulation_of_nitrogen_compound_metabolic_process	GFI1	298	1	1.711409	-0.347867	240	195.22	0.813417
GO:0006810_transport	CD3G	1243	3	1.230893	-0.347448	241	195.43	0.810913
GO:0006810_transport	LCK	1243	3	1.230893	-0.347448	241	195.43	0.810913
GO:0006810_transport	ATP2A3	1243	3	1.230893	-0.347448	241	195.43	0.810913
GO:0051246_regulation_of_protein_metabolic_process	MAP4K1	301	1	1.694352	-0.344630	242	196.01	0.809959
GO:0051234_establishment_of_localization	CD3G	1260	3	1.214286	-0.338398	243	196.76	0.809712
GO:0051234_establishment_of_localization	LCK	1260	3	1.214286	-0.338398	243	196.76	0.809712
GO:0051234_establishment_of_localization	ATP2A3	1260	3	1.214286	-0.338398	243	196.76	0.809712
GO:0010558_negative_regulation_of_macromolecule_biosynthetic_process	GFI1	324	1	1.574074	-0.321155	244	199.93	0.819385
GO:0032879_regulation_of_localization	LCK	326	1	1.564417	-0.319220	245	200.23	0.817265
GO:0031327_negative_regulation_of_cellular_biosynthetic_process	GFI1	332	1	1.536145	-0.313508	246	200.95	0.816870
GO:0008104_protein_localization	CD3G	339	1	1.504425	-0.307018	247	201.7	0.816599
GO:0009890_negative_regulation_of_biosynthetic_process	GFI1	340	1	1.500000	-0.306106	248	202.6	0.816935
GO:0033554_cellular_response_to_stress	MAP4K1	341	1	1.495601	-0.305198	249	203.09	0.815622
GO:0006357_regulation_of_transcription_from_RNA_polymerase_II_promoter	GFI1	351	1	1.452991	-0.296309	250	203.87	0.815480
GO:0065008_regulation_of_biological_quality	CCR4	848	2	1.202830	-0.295208	251	204.54	0.814900
GO:0065008_regulation_of_biological_quality	LCK	848	2	1.202830	-0.295208	251	204.54	0.814900
GO:0016043_cellular_component_organization	CD3E	1366	3	1.120059	-0.286889	252	206.25	0.818452
GO:0016043_cellular_component_organization	CD3G	1366	3	1.120059	-0.286889	252	206.25	0.818452
GO:0016043_cellular_component_organization	CD2	1366	3	1.120059	-0.286889	252	206.25	0.818452
GO:0007186_G-protein_coupled_receptor_protein_signaling_pathway	CD3E	363	1	1.404959	-0.286092	253	206.61	0.816640
GO:0022402_cell_cycle_process	GFI1	370	1	1.378378	-0.280347	254	208.83	0.822165
GO:0033036_macromolecule_localization	CD3G	388	1	1.314433	-0.266252	255	212.08	0.831686
GO:0006464_protein_modification_process	MAP4K1	922	2	1.106291	-0.256423	256	213.7	0.834766
GO:0006464_protein_modification_process	ZAP70	922	2	1.106291	-0.256423	256	213.7	0.834766
GO:0031324_negative_regulation_of_cellular_metabolic_process	GFI1	404	1	1.262376	-0.254483	257	214.81	0.835837
GO:0042127_regulation_of_cell_proliferation	CD3E	411	1	1.240876	-0.249544	258	215.98	0.837132
GO:0010605_negative_regulation_of_macromolecule_metabolic_process	GFI1	413	1	1.234867	-0.248155	259	216.62	0.836371
GO:0043412_biopolymer_modification	MAP4K1	960	2	1.062500	-0.238610	260	219.5	0.844231
GO:0043412_biopolymer_modification	ZAP70	960	2	1.062500	-0.238610	260	219.5	0.844231
GO:0007155_cell_adhesion	CD2	428	1	1.191589	-0.238043	261	219.84	0.842299
GO:0022610_biological_adhesion	CD2	429	1	1.188811	-0.237388	262	220.18	0.840382
GO:0009892_negative_regulation_of_metabolic_process	GFI1	440	1	1.159091	-0.230323	263	221.07	0.840570
GO:0048519_negative_regulation_of_biological_process	LCK	1013	2	1.006910	-0.215861	264	223.82	0.847803
GO:0048519_negative_regulation_of_biological_process	GFI1	1013	2	1.006910	-0.215861	264	223.82	0.847803
GO:0009605_response_to_external_stimulus	CCR4	464	1	1.099138	-0.215792	265	224.13	0.845774
GO:0032501_multicellular_organismal_process	ZAP70	2082	4	0.979827	-0.212155	266	225.62	0.848195
GO:0032501_multicellular_organismal_process	CD2	2082	4	0.979827	-0.212155	266	225.62	0.848195
GO:0032501_multicellular_organismal_process	LCK	2082	4	0.979827	-0.212155	266	225.62	0.848195
GO:0032501_multicellular_organismal_process	CD3D	2082	4	0.979827	-0.212155	266	225.62	0.848195
GO:0051716_cellular_response_to_stimulus	MAP4K1	474	1	1.075949	-0.210069	267	226.6	0.848689
GO:0007049_cell_cycle	GFI1	494	1	1.032389	-0.199166	268	230.06	0.858433
GO:0009653_anatomical_structure_morphogenesis	CD3G	500	1	1.020000	-0.196028	269	230.76	0.857844
GO:0006366_transcription_from_RNA_polymerase_II_promoter	GFI1	506	1	1.007905	-0.192949	270	232.38	0.860667
GO:0051641_cellular_localization	CD2	617	1	0.826580	-0.145016	271	240.69	0.888155
GO:0080090_regulation_of_primary_metabolic_process	MAP4K1	1311	2	0.778032	-0.122746	272	244.47	0.898787
GO:0080090_regulation_of_primary_metabolic_process	GFI1	1311	2	0.778032	-0.122746	272	244.47	0.898787
GO:0060255_regulation_of_macromolecule_metabolic_process	MAP4K1	1328	2	0.768072	-0.118821	273	245.02	0.897509
GO:0060255_regulation_of_macromolecule_metabolic_process	GFI1	1328	2	0.768072	-0.118821	273	245.02	0.897509
GO:0006355_regulation_of_transcription__DNA-dependent	GFI1	723	1	0.705394	-0.111432	274	247.27	0.902445
GO:0044267_cellular_protein_metabolic_process	MAP4K1	1382	2	0.738061	-0.107130	275	248.85	0.904909
GO:0044267_cellular_protein_metabolic_process	ZAP70	1382	2	0.738061	-0.107130	275	248.85	0.904909
GO:0051252_regulation_of_RNA_metabolic_process	GFI1	746	1	0.683646	-0.105327	276	249.8	0.905072
GO:0031323_regulation_of_cellular_metabolic_process	MAP4K1	1466	2	0.695771	-0.091078	277	252.35	0.911011
GO:0031323_regulation_of_cellular_metabolic_process	GFI1	1466	2	0.695771	-0.091078	277	252.35	0.911011
GO:0019222_regulation_of_metabolic_process	MAP4K1	1538	2	0.663199	-0.079143	278	253.96	0.913525
GO:0019222_regulation_of_metabolic_process	GFI1	1538	2	0.663199	-0.079143	278	253.96	0.913525
GO:0006351_transcription__DNA-dependent	GFI1	884	1	0.576923	-0.075406	279	254.53	0.912294
GO:0032774_RNA_biosynthetic_process	GFI1	887	1	0.574972	-0.074864	280	254.88	0.910286
GO:0019538_protein_metabolic_process	MAP4K1	1569	2	0.650096	-0.074467	281	255.15	0.908007
GO:0019538_protein_metabolic_process	ZAP70	1569	2	0.650096	-0.074467	281	255.15	0.908007
GO:0045449_regulation_of_transcription	GFI1	900	1	0.566667	-0.072562	282	255.51	0.906064
GO:0048523_negative_regulation_of_cellular_process	GFI1	925	1	0.551351	-0.068338	283	256.64	0.906855
GO:0019219_regulation_of_nucleobase__nucleoside__nucleotide_and_nucleic_acid_metabolic_process	GFI1	1041	1	0.489914	-0.051778	284	259.49	0.913697
GO:0010556_regulation_of_macromolecule_biosynthetic_process	GFI1	1055	1	0.483412	-0.050074	286	260.17	0.909685
GO:0051171_regulation_of_nitrogen_compound_metabolic_process	GFI1	1055	1	0.483412	-0.050074	286	260.17	0.909685
GO:0010468_regulation_of_gene_expression	GFI1	1067	1	0.477976	-0.048659	287	260.65	0.908188
GO:0006350_transcription	GFI1	1069	1	0.477081	-0.048427	288	260.93	0.906007
GO:0031326_regulation_of_cellular_biosynthetic_process	GFI1	1125	1	0.453333	-0.042360	289	261.9	0.906228
GO:0009889_regulation_of_biosynthetic_process	GFI1	1135	1	0.449339	-0.041359	290	262.13	0.903897
GO:0016070_RNA_metabolic_process	GFI1	1230	1	0.414634	-0.032938	291	263.28	0.904742
GO:0034960_cellular_biopolymer_metabolic_process	MAP4K1	2820	3	0.542553	-0.021544	292	265.38	0.908836
GO:0034960_cellular_biopolymer_metabolic_process	ZAP70	2820	3	0.542553	-0.021544	292	265.38	0.908836
GO:0034960_cellular_biopolymer_metabolic_process	GFI1	2820	3	0.542553	-0.021544	292	265.38	0.908836
GO:0034961_cellular_biopolymer_biosynthetic_process	GFI1	1448	1	0.352210	-0.019439	293	265.58	0.906416
GO:0043284_biopolymer_biosynthetic_process	GFI1	1458	1	0.349794	-0.018970	294	265.69	0.903707
GO:0044260_cellular_macromolecule_metabolic_process	MAP4K1	2883	3	0.530697	-0.018854	295	265.78	0.900949
GO:0044260_cellular_macromolecule_metabolic_process	ZAP70	2883	3	0.530697	-0.018854	295	265.78	0.900949
GO:0044260_cellular_macromolecule_metabolic_process	GFI1	2883	3	0.530697	-0.018854	295	265.78	0.900949
GO:0043283_biopolymer_metabolic_process	MAP4K1	3027	3	0.505451	-0.013780	296	266.58	0.900608
GO:0043283_biopolymer_metabolic_process	ZAP70	3027	3	0.505451	-0.013780	296	266.58	0.900608
GO:0043283_biopolymer_metabolic_process	GFI1	3027	3	0.505451	-0.013780	296	266.58	0.900608
GO:0034645_cellular_macromolecule_biosynthetic_process	GFI1	1600	1	0.318750	-0.013376	297	266.66	0.897845
GO:0009059_macromolecule_biosynthetic_process	GFI1	1626	1	0.313653	-0.012539	298	266.8	0.895302
GO:0043170_macromolecule_metabolic_process	MAP4K1	3103	3	0.493071	-0.011620	299	266.87	0.892542
GO:0043170_macromolecule_metabolic_process	ZAP70	3103	3	0.493071	-0.011620	299	266.87	0.892542
GO:0043170_macromolecule_metabolic_process	GFI1	3103	3	0.493071	-0.011620	299	266.87	0.892542
GO:0010467_gene_expression	GFI1	1663	1	0.306675	-0.011434	300	266.94	0.889800
GO:0006139_nucleobase__nucleoside__nucleotide_and_nucleic_acid_metabolic_process	GFI1	1845	1	0.276423	-0.007219	301	267.18	0.887641
GO:0044249_cellular_biosynthetic_process	GFI1	1951	1	0.261404	-0.005493	302	267.33	0.885199
GO:0009058_biosynthetic_process	GFI1	1988	1	0.256539	-0.004989	303	267.37	0.882409
GO:0006807_nitrogen_compound_metabolic_process	GFI1	2053	1	0.248417	-0.004207	304	267.6	0.880263
GO:0044238_primary_metabolic_process	MAP4K1	3719	3	0.411401	-0.002527	305	267.75	0.877869
GO:0044238_primary_metabolic_process	ZAP70	3719	3	0.411401	-0.002527	305	267.75	0.877869
GO:0044238_primary_metabolic_process	GFI1	3719	3	0.411401	-0.002527	305	267.75	0.877869
GO:0044237_cellular_metabolic_process	MAP4K1	3753	3	0.407674	-0.002304	306	267.82	0.875229
GO:0044237_cellular_metabolic_process	ZAP70	3753	3	0.407674	-0.002304	306	267.82	0.875229
GO:0044237_cellular_metabolic_process	GFI1	3753	3	0.407674	-0.002304	306	267.82	0.875229
GO:0008152_metabolic_process	MAP4K1	4111	3	0.372172	-0.000821	307	267.9	0.872638
GO:0008152_metabolic_process	ZAP70	4111	3	0.372172	-0.000821	307	267.9	0.872638
GO:0008152_metabolic_process	GFI1	4111	3	0.372172	-0.000821	307	267.9	0.872638
GO:0008150_biological_process	CD3E	8160	16	1.000000	0.000000	478	453.79	0.949351
GO:0008150_biological_process	SH2D1A	8160	16	1.000000	0.000000	478	453.79	0.949351
GO:0008150_biological_process	PTPRCAP	8160	16	1.000000	0.000000	478	453.79	0.949351
GO:0008150_biological_process	ZAP70	8160	16	1.000000	0.000000	478	453.79	0.949351
GO:0008150_biological_process	CD2	8160	16	1.000000	0.000000	478	453.79	0.949351
GO:0008150_biological_process	CD7	8160	16	1.000000	0.000000	478	453.79	0.949351
GO:0008150_biological_process	GRAP2	8160	16	1.000000	0.000000	478	453.79	0.949351
GO:0008150_biological_process	LCK	8160	16	1.000000	0.000000	478	453.79	0.949351
GO:0008150_biological_process	SIT1	8160	16	1.000000	0.000000	478	453.79	0.949351
GO:0008150_biological_process	ATP2A3	8160	16	1.000000	0.000000	478	453.79	0.949351
GO:0008150_biological_process	MAP4K1	8160	16	1.000000	0.000000	478	453.79	0.949351
GO:0008150_biological_process	CCR4	8160	16	1.000000	0.000000	478	453.79	0.949351
GO:0008150_biological_process	CD5	8160	16	1.000000	0.000000	478	453.79	0.949351
GO:0008150_biological_process	CD3G	8160	16	1.000000	0.000000	478	453.79	0.949351
GO:0008150_biological_process	GFI1	8160	16	1.000000	0.000000	478	453.79	0.949351
GO:0008150_biological_process	CD3D	8160	16	1.000000	0.000000	478	453.79	0.949351
