# Supplementary material for: Concordance of Gene Expression and Functional Correlation Patterns across the NCI-60 Cell Lines and the Cancer Genome Atlas Glioblastoma Samples
Source: PLoS One. 2012 Jul 26;7(7):e40062. doi: 10.1371/journal.pone.0040062 (PMC3406063; doi:10.1371/journal.pone.0040062)
Supplement: Download S1 — Zip archive of HTGM results. (ZIP) [file pone.0040062.s007.zip › work2026406846/Generated_Total2026406846.dir/generic.BP.NCI60.0.6.ATP2A3.express.genes.correlation.complete.Thu.May.19.17.20.06.2011.htgm.txt.dir/generic.BP.NCI60.0.6.ATP2A3.express.genes.correlation.complete.Thu.May.19.17.20.06.2011.htgm.txt.change.gce.CIM.dir/cgi_user_x.txt]

26
-1	-3
-7	1
-8	2
-21	3
-2	-5
-14	5
-23	6
-24	7
-25	8
-4	-12
-16	10
-19	11
-6	-10
-11	13
-9	-20
-13	-15
-17	-18
-22	-26
4	14
16	19
9	17
18	21
20	22
15	23
12	24
0
0
0
0
0
0
0
0
0
0
0
0
0
0
0
0
0
0
1
1.25888347648318
1.41421356237310
1.41421356237310
1.72224853726085
2.03222207513183
2.11760014606678
19
16
4
12
9
20
13
15
21
8
7
1
3
11
6
10
22
26
25
24
23
14
2
5
17
18
GO:0046649_lymphocyte_activation
GO:0042110_T_cell_activation
GO:0001775_cell_activation
GO:0045321_leukocyte_activation
GO:0070838_divalent_metal_ion_transport
GO:0006816_calcium_ion_transport
GO:0051251_positive_regulation_of_lymphocyte_activation
GO:0050870_positive_regulation_of_T_cell_activation
GO:0050863_regulation_of_T_cell_activation
GO:0002682_regulation_of_immune_system_process
GO:0050865_regulation_of_cell_activation
GO:0002694_regulation_of_leukocyte_activation
GO:0051249_regulation_of_lymphocyte_activation
GO:0002696_positive_regulation_of_leukocyte_activation
GO:0050867_positive_regulation_of_cell_activation
GO:0002684_positive_regulation_of_immune_system_process
GO:0045580_regulation_of_T_cell_differentiation
GO:0045619_regulation_of_lymphocyte_differentiation
GO:0030097_hemopoiesis
GO:0002520_immune_system_development
GO:0002521_leukocyte_differentiation
GO:0030217_T_cell_differentiation
GO:0030098_lymphocyte_differentiation
GO:0048534_hemopoietic_or_lymphoid_organ_development
GO:0045058_T_cell_selection
GO:0033077_T_cell_differentiation_in_the_thymus
