# Supplementary material for: Concordance of Gene Expression and Functional Correlation Patterns across the NCI-60 Cell Lines and the Cancer Genome Atlas Glioblastoma Samples
Source: PLoS One. 2012 Jul 26;7(7):e40062. doi: 10.1371/journal.pone.0040062 (PMC3406063; doi:10.1371/journal.pone.0040062)
Supplement: Download S1 — Zip archive of HTGM results. (ZIP) [file pone.0040062.s007.zip › work2026406846/Generated_Total2026406846.dir/generic.BP.NCI60.0.6.ATP2A3.express.genes.correlation.complete.Thu.May.19.17.20.06.2011.htgm.txt.dir/generic.BP.NCI60.0.6.ATP2A3.express.genes.correlation.complete.Thu.May.19.17.20.06.2011.htgm.txt.change.gce.CIM.dir/cgi_user_y.txt]

9
-5	-6
-2	-9
-4	-8
-1	1
-7	2
3	4
-3	6
5	7
0
2
2.23606797749979
2.44948974278318
2.44948974278318
3.01888601094862
3.44934071976992
3.90606261037848
7
2
9
3
4
8
1
5
6
LCK
CD2
ZAP70
CD3D
CD3E
SIT1
ATP2A3
CD3G
CD7
