# Supplementary material for: Concordance of Gene Expression and Functional Correlation Patterns across the NCI-60 Cell Lines and the Cancer Genome Atlas Glioblastoma Samples
Source: PLoS One. 2012 Jul 26;7(7):e40062. doi: 10.1371/journal.pone.0040062 (PMC3406063; doi:10.1371/journal.pone.0040062)
Supplement: Download S1 — Zip archive of HTGM results. (ZIP) [file pone.0040062.s007.zip › work2026406846/Generated_Total2026406846.dir/generic.BP.NCI60.0.6.ATP2A3.express.genes.correlation.complete.Thu.May.19.17.20.06.2011.htgm.txt.dir/generic.BP.NCI60.0.6.ATP2A3.express.genes.correlation.complete.Thu.May.19.17.20.06.2011.htgm.txt.change.gce.CIM.dir/cimlog.out]

Read 234 items
Read 52 items
Read 18 items
Read 128 items
Read 43 items
getcgivars(): no REQUEST_METHOD found
Content-type: text/html

total_nonmissing 234 
length 234 
The number to add for new color 1.081197 
discrete_color 1 
<script> location.replace("/cimminerdata/1295117724/cgi_user_form.html?1305842468"); </script>
> proc.time()
   user  system elapsed 
 40.463   0.632  41.094 
