# Supplementary material for: Concordance of Gene Expression and Functional Correlation Patterns across the NCI-60 Cell Lines and the Cancer Genome Atlas Glioblastoma Samples
Source: PLoS One. 2012 Jul 26;7(7):e40062. doi: 10.1371/journal.pone.0040062 (PMC3406063; doi:10.1371/journal.pone.0040062)
Supplement: Download S1 — Zip archive of HTGM results. (ZIP) [file pone.0040062.s007.zip › work2026406846/Generated_Total2026406846.dir/generic.BP.NCI60.0.6.ATP2A3.express.genes.correlation.complete.Thu.May.19.17.20.06.2011.htgm.txt.dir/generic.BP.NCI60.0.6.ATP2A3.express.genes.correlation.complete.Thu.May.19.17.20.06.2011.htgm.txt.change.gce.CIM.dir/row_generic.BP.NCI60.0.6.ATP2A3.expres]

1	GO:0002694_regulation_of_leukocyte_activation
2	GO:0030098_lymphocyte_differentiation
3	GO:0051249_regulation_of_lymphocyte_activation
4	GO:0001775_cell_activation
5	GO:0048534_hemopoietic_or_lymphoid_organ_development
6	GO:0050867_positive_regulation_of_cell_activation
7	GO:0050865_regulation_of_cell_activation
8	GO:0002682_regulation_of_immune_system_process
9	GO:0070838_divalent_metal_ion_transport
10	GO:0002684_positive_regulation_of_immune_system_process
11	GO:0002696_positive_regulation_of_leukocyte_activation
12	GO:0045321_leukocyte_activation
13	GO:0051251_positive_regulation_of_lymphocyte_activation
14	GO:0030217_T_cell_differentiation
15	GO:0050870_positive_regulation_of_T_cell_activation
16	GO:0042110_T_cell_activation
17	GO:0045058_T_cell_selection
18	GO:0033077_T_cell_differentiation_in_the_thymus
19	GO:0046649_lymphocyte_activation
20	GO:0006816_calcium_ion_transport
21	GO:0050863_regulation_of_T_cell_activation
22	GO:0045580_regulation_of_T_cell_differentiation
23	GO:0002521_leukocyte_differentiation
24	GO:0002520_immune_system_development
25	GO:0030097_hemopoiesis
26	GO:0045619_regulation_of_lymphocyte_differentiation
