# Supplementary material for: Concordance of Gene Expression and Functional Correlation Patterns across the NCI-60 Cell Lines and the Cancer Genome Atlas Glioblastoma Samples
Source: PLoS One. 2012 Jul 26;7(7):e40062. doi: 10.1371/journal.pone.0040062 (PMC3406063; doi:10.1371/journal.pone.0040062)
Supplement: Download S1 — Zip archive of HTGM results. (ZIP) [file pone.0040062.s007.zip › work2026406846/Generated_Total2026406846.dir/generic.BP.NCI60.0.6.ATP2A3.express.genes.correlation.complete.Thu.May.19.17.20.06.2011.htgm.txt.dir/generic.BP.NCI60.0.6.ATP2A3.express.genes.correlation.complete.Thu.May.19.17.20.06.2011.htgm.txt.change.gce.xls]

=HYPERLINK("http://discover.nci.nih.gov/gominer/hi-thruput-defs.jsp#GO","HYPERLINKED GO CATEGORY")	=HYPERLINK("http://discover.nci.nih.gov/gominer/hi-thruput-defs.jsp#GENE","HYPERLINKED GENE NAME")	=HYPERLINK("http://discover.nci.nih.gov/gominer/hi-thruput-defs.jsp#Total","TOTAL GENES")	=HYPERLINK("http://discover.nci.nih.gov/gominer/hi-thruput-defs.jsp#CHANGED","CHANGED GENES")	=HYPERLINK("http://discover.nci.nih.gov/gominer/hi-thruput-defs.jsp#ENRICH","ENRICHMENT")	=HYPERLINK("http://discover.nci.nih.gov/gominer/hi-thruput-defs.jsp#LOG10","LOG10(p)")	=HYPERLINK("http://discover.nci.nih.gov/gominer/hi-thruput-defs.jsp#NUMB","CUMULATIVE NUMBER OF CATEGORIES")	=HYPERLINK("http://discover.nci.nih.gov/gominer/hi-thruput-defs.jsp#RM","CUMULATIVE RANDOMS MEAN")	=HYPERLINK("http://discover.nci.nih.gov/gominer/hi-thruput-defs.jsp#FDR","FALSE DISCOVERY RATE")
=HYPERLINK("http://www.godatabase.org/cgi-bin/go.cgi?query=GO:0042110&auto_wild_cards=yes&view=query&action=query&search_constraint=terms","GO:0042110_T_cell_activation")	=HYPERLINK("http://www.ncbi.nih.gov/gquery/gquery.fcgi?term=CD3E","CD3E")	83	8	49.156627	-12.009490	1	0.0	0.000000
=HYPERLINK("http://www.godatabase.org/cgi-bin/go.cgi?query=GO:0042110&auto_wild_cards=yes&view=query&action=query&search_constraint=terms","GO:0042110_T_cell_activation")	=HYPERLINK("http://www.ncbi.nih.gov/gquery/gquery.fcgi?term=ZAP70","ZAP70")	83	8	49.156627	-12.009490	1	0.0	0.000000
=HYPERLINK("http://www.godatabase.org/cgi-bin/go.cgi?query=GO:0042110&auto_wild_cards=yes&view=query&action=query&search_constraint=terms","GO:0042110_T_cell_activation")	=HYPERLINK("http://www.ncbi.nih.gov/gquery/gquery.fcgi?term=CD3G","CD3G")	83	8	49.156627	-12.009490	1	0.0	0.000000
=HYPERLINK("http://www.godatabase.org/cgi-bin/go.cgi?query=GO:0042110&auto_wild_cards=yes&view=query&action=query&search_constraint=terms","GO:0042110_T_cell_activation")	=HYPERLINK("http://www.ncbi.nih.gov/gquery/gquery.fcgi?term=CD7","CD7")	83	8	49.156627	-12.009490	1	0.0	0.000000
=HYPERLINK("http://www.godatabase.org/cgi-bin/go.cgi?query=GO:0042110&auto_wild_cards=yes&view=query&action=query&search_constraint=terms","GO:0042110_T_cell_activation")	=HYPERLINK("http://www.ncbi.nih.gov/gquery/gquery.fcgi?term=CD2","CD2")	83	8	49.156627	-12.009490	1	0.0	0.000000
=HYPERLINK("http://www.godatabase.org/cgi-bin/go.cgi?query=GO:0042110&auto_wild_cards=yes&view=query&action=query&search_constraint=terms","GO:0042110_T_cell_activation")	=HYPERLINK("http://www.ncbi.nih.gov/gquery/gquery.fcgi?term=LCK","LCK")	83	8	49.156627	-12.009490	1	0.0	0.000000
=HYPERLINK("http://www.godatabase.org/cgi-bin/go.cgi?query=GO:0042110&auto_wild_cards=yes&view=query&action=query&search_constraint=terms","GO:0042110_T_cell_activation")	=HYPERLINK("http://www.ncbi.nih.gov/gquery/gquery.fcgi?term=CD3D","CD3D")	83	8	49.156627	-12.009490	1	0.0	0.000000
=HYPERLINK("http://www.godatabase.org/cgi-bin/go.cgi?query=GO:0042110&auto_wild_cards=yes&view=query&action=query&search_constraint=terms","GO:0042110_T_cell_activation")	=HYPERLINK("http://www.ncbi.nih.gov/gquery/gquery.fcgi?term=SIT1","SIT1")	83	8	49.156627	-12.009490	1	0.0	0.000000
=HYPERLINK("http://www.godatabase.org/cgi-bin/go.cgi?query=GO:0046649&auto_wild_cards=yes&view=query&action=query&search_constraint=terms","GO:0046649_lymphocyte_activation")	=HYPERLINK("http://www.ncbi.nih.gov/gquery/gquery.fcgi?term=CD3E","CD3E")	119	8	34.285714	-10.724782	2	0.0	0.000000
=HYPERLINK("http://www.godatabase.org/cgi-bin/go.cgi?query=GO:0046649&auto_wild_cards=yes&view=query&action=query&search_constraint=terms","GO:0046649_lymphocyte_activation")	=HYPERLINK("http://www.ncbi.nih.gov/gquery/gquery.fcgi?term=ZAP70","ZAP70")	119	8	34.285714	-10.724782	2	0.0	0.000000
=HYPERLINK("http://www.godatabase.org/cgi-bin/go.cgi?query=GO:0046649&auto_wild_cards=yes&view=query&action=query&search_constraint=terms","GO:0046649_lymphocyte_activation")	=HYPERLINK("http://www.ncbi.nih.gov/gquery/gquery.fcgi?term=CD3G","CD3G")	119	8	34.285714	-10.724782	2	0.0	0.000000
=HYPERLINK("http://www.godatabase.org/cgi-bin/go.cgi?query=GO:0046649&auto_wild_cards=yes&view=query&action=query&search_constraint=terms","GO:0046649_lymphocyte_activation")	=HYPERLINK("http://www.ncbi.nih.gov/gquery/gquery.fcgi?term=CD7","CD7")	119	8	34.285714	-10.724782	2	0.0	0.000000
=HYPERLINK("http://www.godatabase.org/cgi-bin/go.cgi?query=GO:0046649&auto_wild_cards=yes&view=query&action=query&search_constraint=terms","GO:0046649_lymphocyte_activation")	=HYPERLINK("http://www.ncbi.nih.gov/gquery/gquery.fcgi?term=CD2","CD2")	119	8	34.285714	-10.724782	2	0.0	0.000000
=HYPERLINK("http://www.godatabase.org/cgi-bin/go.cgi?query=GO:0046649&auto_wild_cards=yes&view=query&action=query&search_constraint=terms","GO:0046649_lymphocyte_activation")	=HYPERLINK("http://www.ncbi.nih.gov/gquery/gquery.fcgi?term=LCK","LCK")	119	8	34.285714	-10.724782	2	0.0	0.000000
=HYPERLINK("http://www.godatabase.org/cgi-bin/go.cgi?query=GO:0046649&auto_wild_cards=yes&view=query&action=query&search_constraint=terms","GO:0046649_lymphocyte_activation")	=HYPERLINK("http://www.ncbi.nih.gov/gquery/gquery.fcgi?term=CD3D","CD3D")	119	8	34.285714	-10.724782	2	0.0	0.000000
=HYPERLINK("http://www.godatabase.org/cgi-bin/go.cgi?query=GO:0046649&auto_wild_cards=yes&view=query&action=query&search_constraint=terms","GO:0046649_lymphocyte_activation")	=HYPERLINK("http://www.ncbi.nih.gov/gquery/gquery.fcgi?term=SIT1","SIT1")	119	8	34.285714	-10.724782	2	0.0	0.000000
=HYPERLINK("http://www.godatabase.org/cgi-bin/go.cgi?query=GO:0045321&auto_wild_cards=yes&view=query&action=query&search_constraint=terms","GO:0045321_leukocyte_activation")	=HYPERLINK("http://www.ncbi.nih.gov/gquery/gquery.fcgi?term=CD3E","CD3E")	150	8	27.200000	-9.910376	3	0.0	0.000000
=HYPERLINK("http://www.godatabase.org/cgi-bin/go.cgi?query=GO:0045321&auto_wild_cards=yes&view=query&action=query&search_constraint=terms","GO:0045321_leukocyte_activation")	=HYPERLINK("http://www.ncbi.nih.gov/gquery/gquery.fcgi?term=ZAP70","ZAP70")	150	8	27.200000	-9.910376	3	0.0	0.000000
=HYPERLINK("http://www.godatabase.org/cgi-bin/go.cgi?query=GO:0045321&auto_wild_cards=yes&view=query&action=query&search_constraint=terms","GO:0045321_leukocyte_activation")	=HYPERLINK("http://www.ncbi.nih.gov/gquery/gquery.fcgi?term=CD3G","CD3G")	150	8	27.200000	-9.910376	3	0.0	0.000000
=HYPERLINK("http://www.godatabase.org/cgi-bin/go.cgi?query=GO:0045321&auto_wild_cards=yes&view=query&action=query&search_constraint=terms","GO:0045321_leukocyte_activation")	=HYPERLINK("http://www.ncbi.nih.gov/gquery/gquery.fcgi?term=CD7","CD7")	150	8	27.200000	-9.910376	3	0.0	0.000000
=HYPERLINK("http://www.godatabase.org/cgi-bin/go.cgi?query=GO:0045321&auto_wild_cards=yes&view=query&action=query&search_constraint=terms","GO:0045321_leukocyte_activation")	=HYPERLINK("http://www.ncbi.nih.gov/gquery/gquery.fcgi?term=CD2","CD2")	150	8	27.200000	-9.910376	3	0.0	0.000000
=HYPERLINK("http://www.godatabase.org/cgi-bin/go.cgi?query=GO:0045321&auto_wild_cards=yes&view=query&action=query&search_constraint=terms","GO:0045321_leukocyte_activation")	=HYPERLINK("http://www.ncbi.nih.gov/gquery/gquery.fcgi?term=CD3D","CD3D")	150	8	27.200000	-9.910376	3	0.0	0.000000
=HYPERLINK("http://www.godatabase.org/cgi-bin/go.cgi?query=GO:0045321&auto_wild_cards=yes&view=query&action=query&search_constraint=terms","GO:0045321_leukocyte_activation")	=HYPERLINK("http://www.ncbi.nih.gov/gquery/gquery.fcgi?term=LCK","LCK")	150	8	27.200000	-9.910376	3	0.0	0.000000
=HYPERLINK("http://www.godatabase.org/cgi-bin/go.cgi?query=GO:0045321&auto_wild_cards=yes&view=query&action=query&search_constraint=terms","GO:0045321_leukocyte_activation")	=HYPERLINK("http://www.ncbi.nih.gov/gquery/gquery.fcgi?term=SIT1","SIT1")	150	8	27.200000	-9.910376	3	0.0	0.000000
=HYPERLINK("http://www.godatabase.org/cgi-bin/go.cgi?query=GO:0001775&auto_wild_cards=yes&view=query&action=query&search_constraint=terms","GO:0001775_cell_activation")	=HYPERLINK("http://www.ncbi.nih.gov/gquery/gquery.fcgi?term=CD3E","CD3E")	175	8	23.314286	-9.372471	4	0.0	0.000000
=HYPERLINK("http://www.godatabase.org/cgi-bin/go.cgi?query=GO:0001775&auto_wild_cards=yes&view=query&action=query&search_constraint=terms","GO:0001775_cell_activation")	=HYPERLINK("http://www.ncbi.nih.gov/gquery/gquery.fcgi?term=ZAP70","ZAP70")	175	8	23.314286	-9.372471	4	0.0	0.000000
=HYPERLINK("http://www.godatabase.org/cgi-bin/go.cgi?query=GO:0001775&auto_wild_cards=yes&view=query&action=query&search_constraint=terms","GO:0001775_cell_activation")	=HYPERLINK("http://www.ncbi.nih.gov/gquery/gquery.fcgi?term=CD3G","CD3G")	175	8	23.314286	-9.372471	4	0.0	0.000000
=HYPERLINK("http://www.godatabase.org/cgi-bin/go.cgi?query=GO:0001775&auto_wild_cards=yes&view=query&action=query&search_constraint=terms","GO:0001775_cell_activation")	=HYPERLINK("http://www.ncbi.nih.gov/gquery/gquery.fcgi?term=CD7","CD7")	175	8	23.314286	-9.372471	4	0.0	0.000000
=HYPERLINK("http://www.godatabase.org/cgi-bin/go.cgi?query=GO:0001775&auto_wild_cards=yes&view=query&action=query&search_constraint=terms","GO:0001775_cell_activation")	=HYPERLINK("http://www.ncbi.nih.gov/gquery/gquery.fcgi?term=CD2","CD2")	175	8	23.314286	-9.372471	4	0.0	0.000000
=HYPERLINK("http://www.godatabase.org/cgi-bin/go.cgi?query=GO:0001775&auto_wild_cards=yes&view=query&action=query&search_constraint=terms","GO:0001775_cell_activation")	=HYPERLINK("http://www.ncbi.nih.gov/gquery/gquery.fcgi?term=CD3D","CD3D")	175	8	23.314286	-9.372471	4	0.0	0.000000
=HYPERLINK("http://www.godatabase.org/cgi-bin/go.cgi?query=GO:0001775&auto_wild_cards=yes&view=query&action=query&search_constraint=terms","GO:0001775_cell_activation")	=HYPERLINK("http://www.ncbi.nih.gov/gquery/gquery.fcgi?term=LCK","LCK")	175	8	23.314286	-9.372471	4	0.0	0.000000
=HYPERLINK("http://www.godatabase.org/cgi-bin/go.cgi?query=GO:0001775&auto_wild_cards=yes&view=query&action=query&search_constraint=terms","GO:0001775_cell_activation")	=HYPERLINK("http://www.ncbi.nih.gov/gquery/gquery.fcgi?term=SIT1","SIT1")	175	8	23.314286	-9.372471	4	0.0	0.000000
=HYPERLINK("http://www.godatabase.org/cgi-bin/go.cgi?query=GO:0050863&auto_wild_cards=yes&view=query&action=query&search_constraint=terms","GO:0050863_regulation_of_T_cell_activation")	=HYPERLINK("http://www.ncbi.nih.gov/gquery/gquery.fcgi?term=CD3E","CD3E")	49	5	52.040816	-7.579656	5	0.0	0.000000
=HYPERLINK("http://www.godatabase.org/cgi-bin/go.cgi?query=GO:0050863&auto_wild_cards=yes&view=query&action=query&search_constraint=terms","GO:0050863_regulation_of_T_cell_activation")	=HYPERLINK("http://www.ncbi.nih.gov/gquery/gquery.fcgi?term=ZAP70","ZAP70")	49	5	52.040816	-7.579656	5	0.0	0.000000
=HYPERLINK("http://www.godatabase.org/cgi-bin/go.cgi?query=GO:0050863&auto_wild_cards=yes&view=query&action=query&search_constraint=terms","GO:0050863_regulation_of_T_cell_activation")	=HYPERLINK("http://www.ncbi.nih.gov/gquery/gquery.fcgi?term=CD2","CD2")	49	5	52.040816	-7.579656	5	0.0	0.000000
=HYPERLINK("http://www.godatabase.org/cgi-bin/go.cgi?query=GO:0050863&auto_wild_cards=yes&view=query&action=query&search_constraint=terms","GO:0050863_regulation_of_T_cell_activation")	=HYPERLINK("http://www.ncbi.nih.gov/gquery/gquery.fcgi?term=LCK","LCK")	49	5	52.040816	-7.579656	5	0.0	0.000000
=HYPERLINK("http://www.godatabase.org/cgi-bin/go.cgi?query=GO:0050863&auto_wild_cards=yes&view=query&action=query&search_constraint=terms","GO:0050863_regulation_of_T_cell_activation")	=HYPERLINK("http://www.ncbi.nih.gov/gquery/gquery.fcgi?term=SIT1","SIT1")	49	5	52.040816	-7.579656	5	0.0	0.000000
=HYPERLINK("http://www.godatabase.org/cgi-bin/go.cgi?query=GO:0051249&auto_wild_cards=yes&view=query&action=query&search_constraint=terms","GO:0051249_regulation_of_lymphocyte_activation")	=HYPERLINK("http://www.ncbi.nih.gov/gquery/gquery.fcgi?term=CD3E","CD3E")	60	5	42.500000	-7.128059	6	0.0	0.000000
=HYPERLINK("http://www.godatabase.org/cgi-bin/go.cgi?query=GO:0051249&auto_wild_cards=yes&view=query&action=query&search_constraint=terms","GO:0051249_regulation_of_lymphocyte_activation")	=HYPERLINK("http://www.ncbi.nih.gov/gquery/gquery.fcgi?term=ZAP70","ZAP70")	60	5	42.500000	-7.128059	6	0.0	0.000000
=HYPERLINK("http://www.godatabase.org/cgi-bin/go.cgi?query=GO:0051249&auto_wild_cards=yes&view=query&action=query&search_constraint=terms","GO:0051249_regulation_of_lymphocyte_activation")	=HYPERLINK("http://www.ncbi.nih.gov/gquery/gquery.fcgi?term=CD2","CD2")	60	5	42.500000	-7.128059	6	0.0	0.000000
=HYPERLINK("http://www.godatabase.org/cgi-bin/go.cgi?query=GO:0051249&auto_wild_cards=yes&view=query&action=query&search_constraint=terms","GO:0051249_regulation_of_lymphocyte_activation")	=HYPERLINK("http://www.ncbi.nih.gov/gquery/gquery.fcgi?term=LCK","LCK")	60	5	42.500000	-7.128059	6	0.0	0.000000
=HYPERLINK("http://www.godatabase.org/cgi-bin/go.cgi?query=GO:0051249&auto_wild_cards=yes&view=query&action=query&search_constraint=terms","GO:0051249_regulation_of_lymphocyte_activation")	=HYPERLINK("http://www.ncbi.nih.gov/gquery/gquery.fcgi?term=SIT1","SIT1")	60	5	42.500000	-7.128059	6	0.0	0.000000
=HYPERLINK("http://www.godatabase.org/cgi-bin/go.cgi?query=GO:0002694&auto_wild_cards=yes&view=query&action=query&search_constraint=terms","GO:0002694_regulation_of_leukocyte_activation")	=HYPERLINK("http://www.ncbi.nih.gov/gquery/gquery.fcgi?term=CD3E","CD3E")	70	5	36.428571	-6.787384	7	0.0	0.000000
=HYPERLINK("http://www.godatabase.org/cgi-bin/go.cgi?query=GO:0002694&auto_wild_cards=yes&view=query&action=query&search_constraint=terms","GO:0002694_regulation_of_leukocyte_activation")	=HYPERLINK("http://www.ncbi.nih.gov/gquery/gquery.fcgi?term=ZAP70","ZAP70")	70	5	36.428571	-6.787384	7	0.0	0.000000
=HYPERLINK("http://www.godatabase.org/cgi-bin/go.cgi?query=GO:0002694&auto_wild_cards=yes&view=query&action=query&search_constraint=terms","GO:0002694_regulation_of_leukocyte_activation")	=HYPERLINK("http://www.ncbi.nih.gov/gquery/gquery.fcgi?term=CD2","CD2")	70	5	36.428571	-6.787384	7	0.0	0.000000
=HYPERLINK("http://www.godatabase.org/cgi-bin/go.cgi?query=GO:0002694&auto_wild_cards=yes&view=query&action=query&search_constraint=terms","GO:0002694_regulation_of_leukocyte_activation")	=HYPERLINK("http://www.ncbi.nih.gov/gquery/gquery.fcgi?term=LCK","LCK")	70	5	36.428571	-6.787384	7	0.0	0.000000
=HYPERLINK("http://www.godatabase.org/cgi-bin/go.cgi?query=GO:0002694&auto_wild_cards=yes&view=query&action=query&search_constraint=terms","GO:0002694_regulation_of_leukocyte_activation")	=HYPERLINK("http://www.ncbi.nih.gov/gquery/gquery.fcgi?term=SIT1","SIT1")	70	5	36.428571	-6.787384	7	0.0	0.000000
=HYPERLINK("http://www.godatabase.org/cgi-bin/go.cgi?query=GO:0050865&auto_wild_cards=yes&view=query&action=query&search_constraint=terms","GO:0050865_regulation_of_cell_activation")	=HYPERLINK("http://www.ncbi.nih.gov/gquery/gquery.fcgi?term=CD3E","CD3E")	77	5	33.116883	-6.577975	8	0.0	0.000000
=HYPERLINK("http://www.godatabase.org/cgi-bin/go.cgi?query=GO:0050865&auto_wild_cards=yes&view=query&action=query&search_constraint=terms","GO:0050865_regulation_of_cell_activation")	=HYPERLINK("http://www.ncbi.nih.gov/gquery/gquery.fcgi?term=ZAP70","ZAP70")	77	5	33.116883	-6.577975	8	0.0	0.000000
=HYPERLINK("http://www.godatabase.org/cgi-bin/go.cgi?query=GO:0050865&auto_wild_cards=yes&view=query&action=query&search_constraint=terms","GO:0050865_regulation_of_cell_activation")	=HYPERLINK("http://www.ncbi.nih.gov/gquery/gquery.fcgi?term=CD2","CD2")	77	5	33.116883	-6.577975	8	0.0	0.000000
=HYPERLINK("http://www.godatabase.org/cgi-bin/go.cgi?query=GO:0050865&auto_wild_cards=yes&view=query&action=query&search_constraint=terms","GO:0050865_regulation_of_cell_activation")	=HYPERLINK("http://www.ncbi.nih.gov/gquery/gquery.fcgi?term=LCK","LCK")	77	5	33.116883	-6.577975	8	0.0	0.000000
=HYPERLINK("http://www.godatabase.org/cgi-bin/go.cgi?query=GO:0050865&auto_wild_cards=yes&view=query&action=query&search_constraint=terms","GO:0050865_regulation_of_cell_activation")	=HYPERLINK("http://www.ncbi.nih.gov/gquery/gquery.fcgi?term=SIT1","SIT1")	77	5	33.116883	-6.577975	8	0.0	0.000000
=HYPERLINK("http://www.godatabase.org/cgi-bin/go.cgi?query=GO:0030217&auto_wild_cards=yes&view=query&action=query&search_constraint=terms","GO:0030217_T_cell_differentiation")	=HYPERLINK("http://www.ncbi.nih.gov/gquery/gquery.fcgi?term=ZAP70","ZAP70")	33	4	61.818182	-6.409067	9	0.0	0.000000
=HYPERLINK("http://www.godatabase.org/cgi-bin/go.cgi?query=GO:0030217&auto_wild_cards=yes&view=query&action=query&search_constraint=terms","GO:0030217_T_cell_differentiation")	=HYPERLINK("http://www.ncbi.nih.gov/gquery/gquery.fcgi?term=CD2","CD2")	33	4	61.818182	-6.409067	9	0.0	0.000000
=HYPERLINK("http://www.godatabase.org/cgi-bin/go.cgi?query=GO:0030217&auto_wild_cards=yes&view=query&action=query&search_constraint=terms","GO:0030217_T_cell_differentiation")	=HYPERLINK("http://www.ncbi.nih.gov/gquery/gquery.fcgi?term=LCK","LCK")	33	4	61.818182	-6.409067	9	0.0	0.000000
=HYPERLINK("http://www.godatabase.org/cgi-bin/go.cgi?query=GO:0030217&auto_wild_cards=yes&view=query&action=query&search_constraint=terms","GO:0030217_T_cell_differentiation")	=HYPERLINK("http://www.ncbi.nih.gov/gquery/gquery.fcgi?term=CD3D","CD3D")	33	4	61.818182	-6.409067	9	0.0	0.000000
=HYPERLINK("http://www.godatabase.org/cgi-bin/go.cgi?query=GO:0002696&auto_wild_cards=yes&view=query&action=query&search_constraint=terms","GO:0002696_positive_regulation_of_leukocyte_activation")	=HYPERLINK("http://www.ncbi.nih.gov/gquery/gquery.fcgi?term=CD3E","CD3E")	46	4	44.347826	-5.814984	10	0.0	0.000000
=HYPERLINK("http://www.godatabase.org/cgi-bin/go.cgi?query=GO:0002696&auto_wild_cards=yes&view=query&action=query&search_constraint=terms","GO:0002696_positive_regulation_of_leukocyte_activation")	=HYPERLINK("http://www.ncbi.nih.gov/gquery/gquery.fcgi?term=ZAP70","ZAP70")	46	4	44.347826	-5.814984	10	0.0	0.000000
=HYPERLINK("http://www.godatabase.org/cgi-bin/go.cgi?query=GO:0002696&auto_wild_cards=yes&view=query&action=query&search_constraint=terms","GO:0002696_positive_regulation_of_leukocyte_activation")	=HYPERLINK("http://www.ncbi.nih.gov/gquery/gquery.fcgi?term=CD2","CD2")	46	4	44.347826	-5.814984	10	0.0	0.000000
=HYPERLINK("http://www.godatabase.org/cgi-bin/go.cgi?query=GO:0002696&auto_wild_cards=yes&view=query&action=query&search_constraint=terms","GO:0002696_positive_regulation_of_leukocyte_activation")	=HYPERLINK("http://www.ncbi.nih.gov/gquery/gquery.fcgi?term=LCK","LCK")	46	4	44.347826	-5.814984	10	0.0	0.000000
=HYPERLINK("http://www.godatabase.org/cgi-bin/go.cgi?query=GO:0002376&auto_wild_cards=yes&view=query&action=query&search_constraint=terms","GO:0002376_immune_system_process")	=HYPERLINK("http://www.ncbi.nih.gov/gquery/gquery.fcgi?term=CD3E","CD3E")	718	9	6.392758	-5.708840	11	0.0	0.000000
=HYPERLINK("http://www.godatabase.org/cgi-bin/go.cgi?query=GO:0002376&auto_wild_cards=yes&view=query&action=query&search_constraint=terms","GO:0002376_immune_system_process")	=HYPERLINK("http://www.ncbi.nih.gov/gquery/gquery.fcgi?term=CCR4","CCR4")	718	9	6.392758	-5.708840	11	0.0	0.000000
=HYPERLINK("http://www.godatabase.org/cgi-bin/go.cgi?query=GO:0002376&auto_wild_cards=yes&view=query&action=query&search_constraint=terms","GO:0002376_immune_system_process")	=HYPERLINK("http://www.ncbi.nih.gov/gquery/gquery.fcgi?term=ZAP70","ZAP70")	718	9	6.392758	-5.708840	11	0.0	0.000000
=HYPERLINK("http://www.godatabase.org/cgi-bin/go.cgi?query=GO:0002376&auto_wild_cards=yes&view=query&action=query&search_constraint=terms","GO:0002376_immune_system_process")	=HYPERLINK("http://www.ncbi.nih.gov/gquery/gquery.fcgi?term=CD3G","CD3G")	718	9	6.392758	-5.708840	11	0.0	0.000000
=HYPERLINK("http://www.godatabase.org/cgi-bin/go.cgi?query=GO:0002376&auto_wild_cards=yes&view=query&action=query&search_constraint=terms","GO:0002376_immune_system_process")	=HYPERLINK("http://www.ncbi.nih.gov/gquery/gquery.fcgi?term=CD7","CD7")	718	9	6.392758	-5.708840	11	0.0	0.000000
=HYPERLINK("http://www.godatabase.org/cgi-bin/go.cgi?query=GO:0002376&auto_wild_cards=yes&view=query&action=query&search_constraint=terms","GO:0002376_immune_system_process")	=HYPERLINK("http://www.ncbi.nih.gov/gquery/gquery.fcgi?term=CD2","CD2")	718	9	6.392758	-5.708840	11	0.0	0.000000
=HYPERLINK("http://www.godatabase.org/cgi-bin/go.cgi?query=GO:0002376&auto_wild_cards=yes&view=query&action=query&search_constraint=terms","GO:0002376_immune_system_process")	=HYPERLINK("http://www.ncbi.nih.gov/gquery/gquery.fcgi?term=CD3D","CD3D")	718	9	6.392758	-5.708840	11	0.0	0.000000
=HYPERLINK("http://www.godatabase.org/cgi-bin/go.cgi?query=GO:0002376&auto_wild_cards=yes&view=query&action=query&search_constraint=terms","GO:0002376_immune_system_process")	=HYPERLINK("http://www.ncbi.nih.gov/gquery/gquery.fcgi?term=LCK","LCK")	718	9	6.392758	-5.708840	11	0.0	0.000000
=HYPERLINK("http://www.godatabase.org/cgi-bin/go.cgi?query=GO:0002376&auto_wild_cards=yes&view=query&action=query&search_constraint=terms","GO:0002376_immune_system_process")	=HYPERLINK("http://www.ncbi.nih.gov/gquery/gquery.fcgi?term=SIT1","SIT1")	718	9	6.392758	-5.708840	11	0.0	0.000000
=HYPERLINK("http://www.godatabase.org/cgi-bin/go.cgi?query=GO:0050867&auto_wild_cards=yes&view=query&action=query&search_constraint=terms","GO:0050867_positive_regulation_of_cell_activation")	=HYPERLINK("http://www.ncbi.nih.gov/gquery/gquery.fcgi?term=CD3E","CD3E")	49	4	41.632653	-5.703121	12	0.0	0.000000
=HYPERLINK("http://www.godatabase.org/cgi-bin/go.cgi?query=GO:0050867&auto_wild_cards=yes&view=query&action=query&search_constraint=terms","GO:0050867_positive_regulation_of_cell_activation")	=HYPERLINK("http://www.ncbi.nih.gov/gquery/gquery.fcgi?term=ZAP70","ZAP70")	49	4	41.632653	-5.703121	12	0.0	0.000000
=HYPERLINK("http://www.godatabase.org/cgi-bin/go.cgi?query=GO:0050867&auto_wild_cards=yes&view=query&action=query&search_constraint=terms","GO:0050867_positive_regulation_of_cell_activation")	=HYPERLINK("http://www.ncbi.nih.gov/gquery/gquery.fcgi?term=CD2","CD2")	49	4	41.632653	-5.703121	12	0.0	0.000000
=HYPERLINK("http://www.godatabase.org/cgi-bin/go.cgi?query=GO:0050867&auto_wild_cards=yes&view=query&action=query&search_constraint=terms","GO:0050867_positive_regulation_of_cell_activation")	=HYPERLINK("http://www.ncbi.nih.gov/gquery/gquery.fcgi?term=LCK","LCK")	49	4	41.632653	-5.703121	12	0.0	0.000000
=HYPERLINK("http://www.godatabase.org/cgi-bin/go.cgi?query=GO:0030098&auto_wild_cards=yes&view=query&action=query&search_constraint=terms","GO:0030098_lymphocyte_differentiation")	=HYPERLINK("http://www.ncbi.nih.gov/gquery/gquery.fcgi?term=ZAP70","ZAP70")	50	4	40.800000	-5.667421	13	0.0	0.000000
=HYPERLINK("http://www.godatabase.org/cgi-bin/go.cgi?query=GO:0030098&auto_wild_cards=yes&view=query&action=query&search_constraint=terms","GO:0030098_lymphocyte_differentiation")	=HYPERLINK("http://www.ncbi.nih.gov/gquery/gquery.fcgi?term=CD2","CD2")	50	4	40.800000	-5.667421	13	0.0	0.000000
=HYPERLINK("http://www.godatabase.org/cgi-bin/go.cgi?query=GO:0030098&auto_wild_cards=yes&view=query&action=query&search_constraint=terms","GO:0030098_lymphocyte_differentiation")	=HYPERLINK("http://www.ncbi.nih.gov/gquery/gquery.fcgi?term=LCK","LCK")	50	4	40.800000	-5.667421	13	0.0	0.000000
=HYPERLINK("http://www.godatabase.org/cgi-bin/go.cgi?query=GO:0030098&auto_wild_cards=yes&view=query&action=query&search_constraint=terms","GO:0030098_lymphocyte_differentiation")	=HYPERLINK("http://www.ncbi.nih.gov/gquery/gquery.fcgi?term=CD3D","CD3D")	50	4	40.800000	-5.667421	13	0.0	0.000000
=HYPERLINK("http://www.godatabase.org/cgi-bin/go.cgi?query=GO:0045059&auto_wild_cards=yes&view=query&action=query&search_constraint=terms","GO:0045059_positive_thymic_T_cell_selection")	=HYPERLINK("http://www.ncbi.nih.gov/gquery/gquery.fcgi?term=ZAP70","ZAP70")	2	2
=HYPERLINK("http://www.godatabase.org/cgi-bin/go.cgi?query=GO:0045059&auto_wild_cards=yes&view=query&action=query&search_constraint=terms","GO:0045059_positive_thymic_T_cell_selection")	=HYPERLINK("http://www.ncbi.nih.gov/gquery/gquery.fcgi?term=CD3D","CD3D")	2	2
=HYPERLINK("http://www.godatabase.org/cgi-bin/go.cgi?query=GO:0043368&auto_wild_cards=yes&view=query&action=query&search_constraint=terms","GO:0043368_positive_T_cell_selection")	=HYPERLINK("http://www.ncbi.nih.gov/gquery/gquery.fcgi?term=ZAP70","ZAP70")	3	2
=HYPERLINK("http://www.godatabase.org/cgi-bin/go.cgi?query=GO:0043368&auto_wild_cards=yes&view=query&action=query&search_constraint=terms","GO:0043368_positive_T_cell_selection")	=HYPERLINK("http://www.ncbi.nih.gov/gquery/gquery.fcgi?term=CD3D","CD3D")	3	2
=HYPERLINK("http://www.godatabase.org/cgi-bin/go.cgi?query=GO:0045061&auto_wild_cards=yes&view=query&action=query&search_constraint=terms","GO:0045061_thymic_T_cell_selection")	=HYPERLINK("http://www.ncbi.nih.gov/gquery/gquery.fcgi?term=ZAP70","ZAP70")	3	2
=HYPERLINK("http://www.godatabase.org/cgi-bin/go.cgi?query=GO:0045061&auto_wild_cards=yes&view=query&action=query&search_constraint=terms","GO:0045061_thymic_T_cell_selection")	=HYPERLINK("http://www.ncbi.nih.gov/gquery/gquery.fcgi?term=CD3D","CD3D")	3	2
=HYPERLINK("http://www.godatabase.org/cgi-bin/go.cgi?query=GO:0002521&auto_wild_cards=yes&view=query&action=query&search_constraint=terms","GO:0002521_leukocyte_differentiation")	=HYPERLINK("http://www.ncbi.nih.gov/gquery/gquery.fcgi?term=ZAP70","ZAP70")	87	4	23.448276	-4.701199	14	0.0	0.000000
=HYPERLINK("http://www.godatabase.org/cgi-bin/go.cgi?query=GO:0002521&auto_wild_cards=yes&view=query&action=query&search_constraint=terms","GO:0002521_leukocyte_differentiation")	=HYPERLINK("http://www.ncbi.nih.gov/gquery/gquery.fcgi?term=CD2","CD2")	87	4	23.448276	-4.701199	14	0.0	0.000000
=HYPERLINK("http://www.godatabase.org/cgi-bin/go.cgi?query=GO:0002521&auto_wild_cards=yes&view=query&action=query&search_constraint=terms","GO:0002521_leukocyte_differentiation")	=HYPERLINK("http://www.ncbi.nih.gov/gquery/gquery.fcgi?term=LCK","LCK")	87	4	23.448276	-4.701199	14	0.0	0.000000
=HYPERLINK("http://www.godatabase.org/cgi-bin/go.cgi?query=GO:0002521&auto_wild_cards=yes&view=query&action=query&search_constraint=terms","GO:0002521_leukocyte_differentiation")	=HYPERLINK("http://www.ncbi.nih.gov/gquery/gquery.fcgi?term=CD3D","CD3D")	87	4	23.448276	-4.701199	14	0.0	0.000000
=HYPERLINK("http://www.godatabase.org/cgi-bin/go.cgi?query=GO:0002682&auto_wild_cards=yes&view=query&action=query&search_constraint=terms","GO:0002682_regulation_of_immune_system_process")	=HYPERLINK("http://www.ncbi.nih.gov/gquery/gquery.fcgi?term=CD3E","CD3E")	196	5	13.010204	-4.572623	15	0.0	0.000000
=HYPERLINK("http://www.godatabase.org/cgi-bin/go.cgi?query=GO:0002682&auto_wild_cards=yes&view=query&action=query&search_constraint=terms","GO:0002682_regulation_of_immune_system_process")	=HYPERLINK("http://www.ncbi.nih.gov/gquery/gquery.fcgi?term=ZAP70","ZAP70")	196	5	13.010204	-4.572623	15	0.0	0.000000
=HYPERLINK("http://www.godatabase.org/cgi-bin/go.cgi?query=GO:0002682&auto_wild_cards=yes&view=query&action=query&search_constraint=terms","GO:0002682_regulation_of_immune_system_process")	=HYPERLINK("http://www.ncbi.nih.gov/gquery/gquery.fcgi?term=CD2","CD2")	196	5	13.010204	-4.572623	15	0.0	0.000000
=HYPERLINK("http://www.godatabase.org/cgi-bin/go.cgi?query=GO:0002682&auto_wild_cards=yes&view=query&action=query&search_constraint=terms","GO:0002682_regulation_of_immune_system_process")	=HYPERLINK("http://www.ncbi.nih.gov/gquery/gquery.fcgi?term=LCK","LCK")	196	5	13.010204	-4.572623	15	0.0	0.000000
=HYPERLINK("http://www.godatabase.org/cgi-bin/go.cgi?query=GO:0002682&auto_wild_cards=yes&view=query&action=query&search_constraint=terms","GO:0002682_regulation_of_immune_system_process")	=HYPERLINK("http://www.ncbi.nih.gov/gquery/gquery.fcgi?term=SIT1","SIT1")	196	5	13.010204	-4.572623	15	0.0	0.000000
=HYPERLINK("http://www.godatabase.org/cgi-bin/go.cgi?query=GO:0050870&auto_wild_cards=yes&view=query&action=query&search_constraint=terms","GO:0050870_positive_regulation_of_T_cell_activation")	=HYPERLINK("http://www.ncbi.nih.gov/gquery/gquery.fcgi?term=CD3E","CD3E")	33	3	46.363636	-4.487284	16	0.0	0.000000
=HYPERLINK("http://www.godatabase.org/cgi-bin/go.cgi?query=GO:0050870&auto_wild_cards=yes&view=query&action=query&search_constraint=terms","GO:0050870_positive_regulation_of_T_cell_activation")	=HYPERLINK("http://www.ncbi.nih.gov/gquery/gquery.fcgi?term=ZAP70","ZAP70")	33	3	46.363636	-4.487284	16	0.0	0.000000
=HYPERLINK("http://www.godatabase.org/cgi-bin/go.cgi?query=GO:0050870&auto_wild_cards=yes&view=query&action=query&search_constraint=terms","GO:0050870_positive_regulation_of_T_cell_activation")	=HYPERLINK("http://www.ncbi.nih.gov/gquery/gquery.fcgi?term=LCK","LCK")	33	3	46.363636	-4.487284	16	0.0	0.000000
=HYPERLINK("http://www.godatabase.org/cgi-bin/go.cgi?query=GO:0002684&auto_wild_cards=yes&view=query&action=query&search_constraint=terms","GO:0002684_positive_regulation_of_immune_system_process")	=HYPERLINK("http://www.ncbi.nih.gov/gquery/gquery.fcgi?term=CD3E","CD3E")	106	4	19.245283	-4.362314	17	0.03	0.001765
=HYPERLINK("http://www.godatabase.org/cgi-bin/go.cgi?query=GO:0002684&auto_wild_cards=yes&view=query&action=query&search_constraint=terms","GO:0002684_positive_regulation_of_immune_system_process")	=HYPERLINK("http://www.ncbi.nih.gov/gquery/gquery.fcgi?term=ZAP70","ZAP70")	106	4	19.245283	-4.362314	17	0.03	0.001765
=HYPERLINK("http://www.godatabase.org/cgi-bin/go.cgi?query=GO:0002684&auto_wild_cards=yes&view=query&action=query&search_constraint=terms","GO:0002684_positive_regulation_of_immune_system_process")	=HYPERLINK("http://www.ncbi.nih.gov/gquery/gquery.fcgi?term=CD2","CD2")	106	4	19.245283	-4.362314	17	0.03	0.001765
=HYPERLINK("http://www.godatabase.org/cgi-bin/go.cgi?query=GO:0002684&auto_wild_cards=yes&view=query&action=query&search_constraint=terms","GO:0002684_positive_regulation_of_immune_system_process")	=HYPERLINK("http://www.ncbi.nih.gov/gquery/gquery.fcgi?term=LCK","LCK")	106	4	19.245283	-4.362314	17	0.03	0.001765
=HYPERLINK("http://www.godatabase.org/cgi-bin/go.cgi?query=GO:0051251&auto_wild_cards=yes&view=query&action=query&search_constraint=terms","GO:0051251_positive_regulation_of_lymphocyte_activation")	=HYPERLINK("http://www.ncbi.nih.gov/gquery/gquery.fcgi?term=CD3E","CD3E")	40	3	38.250000	-4.233039	18	0.03	0.001667
=HYPERLINK("http://www.godatabase.org/cgi-bin/go.cgi?query=GO:0051251&auto_wild_cards=yes&view=query&action=query&search_constraint=terms","GO:0051251_positive_regulation_of_lymphocyte_activation")	=HYPERLINK("http://www.ncbi.nih.gov/gquery/gquery.fcgi?term=ZAP70","ZAP70")	40	3	38.250000	-4.233039	18	0.03	0.001667
=HYPERLINK("http://www.godatabase.org/cgi-bin/go.cgi?query=GO:0051251&auto_wild_cards=yes&view=query&action=query&search_constraint=terms","GO:0051251_positive_regulation_of_lymphocyte_activation")	=HYPERLINK("http://www.ncbi.nih.gov/gquery/gquery.fcgi?term=LCK","LCK")	40	3	38.250000	-4.233039	18	0.03	0.001667
=HYPERLINK("http://www.godatabase.org/cgi-bin/go.cgi?query=GO:0033077&auto_wild_cards=yes&view=query&action=query&search_constraint=terms","GO:0033077_T_cell_differentiation_in_the_thymus")	=HYPERLINK("http://www.ncbi.nih.gov/gquery/gquery.fcgi?term=ZAP70","ZAP70")	7	2	145.714286	-4.123382	20	0.03	0.001500
=HYPERLINK("http://www.godatabase.org/cgi-bin/go.cgi?query=GO:0033077&auto_wild_cards=yes&view=query&action=query&search_constraint=terms","GO:0033077_T_cell_differentiation_in_the_thymus")	=HYPERLINK("http://www.ncbi.nih.gov/gquery/gquery.fcgi?term=CD3D","CD3D")	7	2	145.714286	-4.123382	20	0.03	0.001500
=HYPERLINK("http://www.godatabase.org/cgi-bin/go.cgi?query=GO:0045058&auto_wild_cards=yes&view=query&action=query&search_constraint=terms","GO:0045058_T_cell_selection")	=HYPERLINK("http://www.ncbi.nih.gov/gquery/gquery.fcgi?term=ZAP70","ZAP70")	7	2	145.714286	-4.123382	20	0.03	0.001500
=HYPERLINK("http://www.godatabase.org/cgi-bin/go.cgi?query=GO:0045058&auto_wild_cards=yes&view=query&action=query&search_constraint=terms","GO:0045058_T_cell_selection")	=HYPERLINK("http://www.ncbi.nih.gov/gquery/gquery.fcgi?term=CD3D","CD3D")	7	2	145.714286	-4.123382	20	0.03	0.001500
=HYPERLINK("http://www.godatabase.org/cgi-bin/go.cgi?query=GO:0030097&auto_wild_cards=yes&view=query&action=query&search_constraint=terms","GO:0030097_hemopoiesis")	=HYPERLINK("http://www.ncbi.nih.gov/gquery/gquery.fcgi?term=ZAP70","ZAP70")	135	4	15.111111	-3.951738	21	0.05	0.002381
=HYPERLINK("http://www.godatabase.org/cgi-bin/go.cgi?query=GO:0030097&auto_wild_cards=yes&view=query&action=query&search_constraint=terms","GO:0030097_hemopoiesis")	=HYPERLINK("http://www.ncbi.nih.gov/gquery/gquery.fcgi?term=CD2","CD2")	135	4	15.111111	-3.951738	21	0.05	0.002381
=HYPERLINK("http://www.godatabase.org/cgi-bin/go.cgi?query=GO:0030097&auto_wild_cards=yes&view=query&action=query&search_constraint=terms","GO:0030097_hemopoiesis")	=HYPERLINK("http://www.ncbi.nih.gov/gquery/gquery.fcgi?term=LCK","LCK")	135	4	15.111111	-3.951738	21	0.05	0.002381
=HYPERLINK("http://www.godatabase.org/cgi-bin/go.cgi?query=GO:0030097&auto_wild_cards=yes&view=query&action=query&search_constraint=terms","GO:0030097_hemopoiesis")	=HYPERLINK("http://www.ncbi.nih.gov/gquery/gquery.fcgi?term=CD3D","CD3D")	135	4	15.111111	-3.951738	21	0.05	0.002381
=HYPERLINK("http://www.godatabase.org/cgi-bin/go.cgi?query=GO:0048534&auto_wild_cards=yes&view=query&action=query&search_constraint=terms","GO:0048534_hemopoietic_or_lymphoid_organ_development")	=HYPERLINK("http://www.ncbi.nih.gov/gquery/gquery.fcgi?term=ZAP70","ZAP70")	139	4	14.676259	-3.902509	22	0.05	0.002273
=HYPERLINK("http://www.godatabase.org/cgi-bin/go.cgi?query=GO:0048534&auto_wild_cards=yes&view=query&action=query&search_constraint=terms","GO:0048534_hemopoietic_or_lymphoid_organ_development")	=HYPERLINK("http://www.ncbi.nih.gov/gquery/gquery.fcgi?term=CD2","CD2")	139	4	14.676259	-3.902509	22	0.05	0.002273
=HYPERLINK("http://www.godatabase.org/cgi-bin/go.cgi?query=GO:0048534&auto_wild_cards=yes&view=query&action=query&search_constraint=terms","GO:0048534_hemopoietic_or_lymphoid_organ_development")	=HYPERLINK("http://www.ncbi.nih.gov/gquery/gquery.fcgi?term=LCK","LCK")	139	4	14.676259	-3.902509	22	0.05	0.002273
=HYPERLINK("http://www.godatabase.org/cgi-bin/go.cgi?query=GO:0048534&auto_wild_cards=yes&view=query&action=query&search_constraint=terms","GO:0048534_hemopoietic_or_lymphoid_organ_development")	=HYPERLINK("http://www.ncbi.nih.gov/gquery/gquery.fcgi?term=CD3D","CD3D")	139	4	14.676259	-3.902509	22	0.05	0.002273
=HYPERLINK("http://www.godatabase.org/cgi-bin/go.cgi?query=GO:0002520&auto_wild_cards=yes&view=query&action=query&search_constraint=terms","GO:0002520_immune_system_development")	=HYPERLINK("http://www.ncbi.nih.gov/gquery/gquery.fcgi?term=ZAP70","ZAP70")	147	4	13.877551	-3.808383	23	0.05	0.002174
=HYPERLINK("http://www.godatabase.org/cgi-bin/go.cgi?query=GO:0002520&auto_wild_cards=yes&view=query&action=query&search_constraint=terms","GO:0002520_immune_system_development")	=HYPERLINK("http://www.ncbi.nih.gov/gquery/gquery.fcgi?term=CD2","CD2")	147	4	13.877551	-3.808383	23	0.05	0.002174
=HYPERLINK("http://www.godatabase.org/cgi-bin/go.cgi?query=GO:0002520&auto_wild_cards=yes&view=query&action=query&search_constraint=terms","GO:0002520_immune_system_development")	=HYPERLINK("http://www.ncbi.nih.gov/gquery/gquery.fcgi?term=LCK","LCK")	147	4	13.877551	-3.808383	23	0.05	0.002174
=HYPERLINK("http://www.godatabase.org/cgi-bin/go.cgi?query=GO:0002520&auto_wild_cards=yes&view=query&action=query&search_constraint=terms","GO:0002520_immune_system_development")	=HYPERLINK("http://www.ncbi.nih.gov/gquery/gquery.fcgi?term=CD3D","CD3D")	147	4	13.877551	-3.808383	23	0.05	0.002174
=HYPERLINK("http://www.godatabase.org/cgi-bin/go.cgi?query=GO:0045580&auto_wild_cards=yes&view=query&action=query&search_constraint=terms","GO:0045580_regulation_of_T_cell_differentiation")	=HYPERLINK("http://www.ncbi.nih.gov/gquery/gquery.fcgi?term=ZAP70","ZAP70")	17	2	60.000000	-3.317031	24	0.16	0.006667
=HYPERLINK("http://www.godatabase.org/cgi-bin/go.cgi?query=GO:0045580&auto_wild_cards=yes&view=query&action=query&search_constraint=terms","GO:0045580_regulation_of_T_cell_differentiation")	=HYPERLINK("http://www.ncbi.nih.gov/gquery/gquery.fcgi?term=CD2","CD2")	17	2	60.000000	-3.317031	24	0.16	0.006667
=HYPERLINK("http://www.godatabase.org/cgi-bin/go.cgi?query=GO:0045619&auto_wild_cards=yes&view=query&action=query&search_constraint=terms","GO:0045619_regulation_of_lymphocyte_differentiation")	=HYPERLINK("http://www.ncbi.nih.gov/gquery/gquery.fcgi?term=ZAP70","ZAP70")	20	2	51.000000	-3.173307	25	0.25	0.010000
=HYPERLINK("http://www.godatabase.org/cgi-bin/go.cgi?query=GO:0045619&auto_wild_cards=yes&view=query&action=query&search_constraint=terms","GO:0045619_regulation_of_lymphocyte_differentiation")	=HYPERLINK("http://www.ncbi.nih.gov/gquery/gquery.fcgi?term=CD2","CD2")	20	2	51.000000	-3.173307	25	0.25	0.010000
=HYPERLINK("http://www.godatabase.org/cgi-bin/go.cgi?query=GO:0030885&auto_wild_cards=yes&view=query&action=query&search_constraint=terms","GO:0030885_regulation_of_myeloid_dendritic_cell_activation")	=HYPERLINK("http://www.ncbi.nih.gov/gquery/gquery.fcgi?term=CD2","CD2")	1	1
=HYPERLINK("http://www.godatabase.org/cgi-bin/go.cgi?query=GO:0030887&auto_wild_cards=yes&view=query&action=query&search_constraint=terms","GO:0030887_positive_regulation_of_myeloid_dendritic_cell_activation")	=HYPERLINK("http://www.ncbi.nih.gov/gquery/gquery.fcgi?term=CD2","CD2")	1	1
=HYPERLINK("http://www.godatabase.org/cgi-bin/go.cgi?query=GO:0048869&auto_wild_cards=yes&view=query&action=query&search_constraint=terms","GO:0048869_cellular_developmental_process")	=HYPERLINK("http://www.ncbi.nih.gov/gquery/gquery.fcgi?term=ZAP70","ZAP70")	555	5	4.594595	-2.477989	26	1.01	0.038846
=HYPERLINK("http://www.godatabase.org/cgi-bin/go.cgi?query=GO:0048869&auto_wild_cards=yes&view=query&action=query&search_constraint=terms","GO:0048869_cellular_developmental_process")	=HYPERLINK("http://www.ncbi.nih.gov/gquery/gquery.fcgi?term=CD3G","CD3G")	555	5	4.594595	-2.477989	26	1.01	0.038846
=HYPERLINK("http://www.godatabase.org/cgi-bin/go.cgi?query=GO:0048869&auto_wild_cards=yes&view=query&action=query&search_constraint=terms","GO:0048869_cellular_developmental_process")	=HYPERLINK("http://www.ncbi.nih.gov/gquery/gquery.fcgi?term=CD2","CD2")	555	5	4.594595	-2.477989	26	1.01	0.038846
=HYPERLINK("http://www.godatabase.org/cgi-bin/go.cgi?query=GO:0048869&auto_wild_cards=yes&view=query&action=query&search_constraint=terms","GO:0048869_cellular_developmental_process")	=HYPERLINK("http://www.ncbi.nih.gov/gquery/gquery.fcgi?term=LCK","LCK")	555	5	4.594595	-2.477989	26	1.01	0.038846
=HYPERLINK("http://www.godatabase.org/cgi-bin/go.cgi?query=GO:0048869&auto_wild_cards=yes&view=query&action=query&search_constraint=terms","GO:0048869_cellular_developmental_process")	=HYPERLINK("http://www.ncbi.nih.gov/gquery/gquery.fcgi?term=CD3D","CD3D")	555	5	4.594595	-2.477989	26	1.01	0.038846
=HYPERLINK("http://www.godatabase.org/cgi-bin/go.cgi?query=GO:0001766&auto_wild_cards=yes&view=query&action=query&search_constraint=terms","GO:0001766_membrane_raft_polarization")	=HYPERLINK("http://www.ncbi.nih.gov/gquery/gquery.fcgi?term=CD2","CD2")	2	1
=HYPERLINK("http://www.godatabase.org/cgi-bin/go.cgi?query=GO:0031580&auto_wild_cards=yes&view=query&action=query&search_constraint=terms","GO:0031580_membrane_raft_distribution")	=HYPERLINK("http://www.ncbi.nih.gov/gquery/gquery.fcgi?term=CD2","CD2")	2	1
=HYPERLINK("http://www.godatabase.org/cgi-bin/go.cgi?query=GO:0050862&auto_wild_cards=yes&view=query&action=query&search_constraint=terms","GO:0050862_positive_regulation_of_T_cell_receptor_signaling_pathway")	=HYPERLINK("http://www.ncbi.nih.gov/gquery/gquery.fcgi?term=LCK","LCK")	2	1
=HYPERLINK("http://www.godatabase.org/cgi-bin/go.cgi?query=GO:0051665&auto_wild_cards=yes&view=query&action=query&search_constraint=terms","GO:0051665_membrane_raft_localization")	=HYPERLINK("http://www.ncbi.nih.gov/gquery/gquery.fcgi?term=CD2","CD2")	2	1
=HYPERLINK("http://www.godatabase.org/cgi-bin/go.cgi?query=GO:0007154&auto_wild_cards=yes&view=query&action=query&search_constraint=terms","GO:0007154_cell_communication")	=HYPERLINK("http://www.ncbi.nih.gov/gquery/gquery.fcgi?term=SH2D1A","SH2D1A")	2272	10	2.244718	-2.406877	27	1.19	0.044074
=HYPERLINK("http://www.godatabase.org/cgi-bin/go.cgi?query=GO:0007154&auto_wild_cards=yes&view=query&action=query&search_constraint=terms","GO:0007154_cell_communication")	=HYPERLINK("http://www.ncbi.nih.gov/gquery/gquery.fcgi?term=CD3E","CD3E")	2272	10	2.244718	-2.406877	27	1.19	0.044074
=HYPERLINK("http://www.godatabase.org/cgi-bin/go.cgi?query=GO:0007154&auto_wild_cards=yes&view=query&action=query&search_constraint=terms","GO:0007154_cell_communication")	=HYPERLINK("http://www.ncbi.nih.gov/gquery/gquery.fcgi?term=MAP4K1","MAP4K1")	2272	10	2.244718	-2.406877	27	1.19	0.044074
=HYPERLINK("http://www.godatabase.org/cgi-bin/go.cgi?query=GO:0007154&auto_wild_cards=yes&view=query&action=query&search_constraint=terms","GO:0007154_cell_communication")	=HYPERLINK("http://www.ncbi.nih.gov/gquery/gquery.fcgi?term=ZAP70","ZAP70")	2272	10	2.244718	-2.406877	27	1.19	0.044074
=HYPERLINK("http://www.godatabase.org/cgi-bin/go.cgi?query=GO:0007154&auto_wild_cards=yes&view=query&action=query&search_constraint=terms","GO:0007154_cell_communication")	=HYPERLINK("http://www.ncbi.nih.gov/gquery/gquery.fcgi?term=CD3G","CD3G")	2272	10	2.244718	-2.406877	27	1.19	0.044074
=HYPERLINK("http://www.godatabase.org/cgi-bin/go.cgi?query=GO:0007154&auto_wild_cards=yes&view=query&action=query&search_constraint=terms","GO:0007154_cell_communication")	=HYPERLINK("http://www.ncbi.nih.gov/gquery/gquery.fcgi?term=CD2","CD2")	2272	10	2.244718	-2.406877	27	1.19	0.044074
=HYPERLINK("http://www.godatabase.org/cgi-bin/go.cgi?query=GO:0007154&auto_wild_cards=yes&view=query&action=query&search_constraint=terms","GO:0007154_cell_communication")	=HYPERLINK("http://www.ncbi.nih.gov/gquery/gquery.fcgi?term=CD7","CD7")	2272	10	2.244718	-2.406877	27	1.19	0.044074
=HYPERLINK("http://www.godatabase.org/cgi-bin/go.cgi?query=GO:0007154&auto_wild_cards=yes&view=query&action=query&search_constraint=terms","GO:0007154_cell_communication")	=HYPERLINK("http://www.ncbi.nih.gov/gquery/gquery.fcgi?term=GRAP2","GRAP2")	2272	10	2.244718	-2.406877	27	1.19	0.044074
=HYPERLINK("http://www.godatabase.org/cgi-bin/go.cgi?query=GO:0007154&auto_wild_cards=yes&view=query&action=query&search_constraint=terms","GO:0007154_cell_communication")	=HYPERLINK("http://www.ncbi.nih.gov/gquery/gquery.fcgi?term=LCK","LCK")	2272	10	2.244718	-2.406877	27	1.19	0.044074
=HYPERLINK("http://www.godatabase.org/cgi-bin/go.cgi?query=GO:0007154&auto_wild_cards=yes&view=query&action=query&search_constraint=terms","GO:0007154_cell_communication")	=HYPERLINK("http://www.ncbi.nih.gov/gquery/gquery.fcgi?term=SIT1","SIT1")	2272	10	2.244718	-2.406877	27	1.19	0.044074
=HYPERLINK("http://www.godatabase.org/cgi-bin/go.cgi?query=GO:0001773&auto_wild_cards=yes&view=query&action=query&search_constraint=terms","GO:0001773_myeloid_dendritic_cell_activation")	=HYPERLINK("http://www.ncbi.nih.gov/gquery/gquery.fcgi?term=CD2","CD2")	3	1
=HYPERLINK("http://www.godatabase.org/cgi-bin/go.cgi?query=GO:0006882&auto_wild_cards=yes&view=query&action=query&search_constraint=terms","GO:0006882_cellular_zinc_ion_homeostasis")	=HYPERLINK("http://www.ncbi.nih.gov/gquery/gquery.fcgi?term=LCK","LCK")	3	1
=HYPERLINK("http://www.godatabase.org/cgi-bin/go.cgi?query=GO:0010956&auto_wild_cards=yes&view=query&action=query&search_constraint=terms","GO:0010956_negative_regulation_of_calcidiol_1-monooxygenase_activity")	=HYPERLINK("http://www.ncbi.nih.gov/gquery/gquery.fcgi?term=GFI1","GFI1")	3	1
=HYPERLINK("http://www.godatabase.org/cgi-bin/go.cgi?query=GO:0031579&auto_wild_cards=yes&view=query&action=query&search_constraint=terms","GO:0031579_membrane_raft_organization")	=HYPERLINK("http://www.ncbi.nih.gov/gquery/gquery.fcgi?term=CD2","CD2")	3	1
=HYPERLINK("http://www.godatabase.org/cgi-bin/go.cgi?query=GO:0050856&auto_wild_cards=yes&view=query&action=query&search_constraint=terms","GO:0050856_regulation_of_T_cell_receptor_signaling_pathway")	=HYPERLINK("http://www.ncbi.nih.gov/gquery/gquery.fcgi?term=LCK","LCK")	3	1
=HYPERLINK("http://www.godatabase.org/cgi-bin/go.cgi?query=GO:0055069&auto_wild_cards=yes&view=query&action=query&search_constraint=terms","GO:0055069_zinc_ion_homeostasis")	=HYPERLINK("http://www.ncbi.nih.gov/gquery/gquery.fcgi?term=LCK","LCK")	3	1
=HYPERLINK("http://www.godatabase.org/cgi-bin/go.cgi?query=GO:0007165&auto_wild_cards=yes&view=query&action=query&search_constraint=terms","GO:0007165_signal_transduction")	=HYPERLINK("http://www.ncbi.nih.gov/gquery/gquery.fcgi?term=CD3E","CD3E")	2029	9	2.262198	-2.146413	28	1.92	0.068571
=HYPERLINK("http://www.godatabase.org/cgi-bin/go.cgi?query=GO:0007165&auto_wild_cards=yes&view=query&action=query&search_constraint=terms","GO:0007165_signal_transduction")	=HYPERLINK("http://www.ncbi.nih.gov/gquery/gquery.fcgi?term=MAP4K1","MAP4K1")	2029	9	2.262198	-2.146413	28	1.92	0.068571
=HYPERLINK("http://www.godatabase.org/cgi-bin/go.cgi?query=GO:0007165&auto_wild_cards=yes&view=query&action=query&search_constraint=terms","GO:0007165_signal_transduction")	=HYPERLINK("http://www.ncbi.nih.gov/gquery/gquery.fcgi?term=ZAP70","ZAP70")	2029	9	2.262198	-2.146413	28	1.92	0.068571
=HYPERLINK("http://www.godatabase.org/cgi-bin/go.cgi?query=GO:0007165&auto_wild_cards=yes&view=query&action=query&search_constraint=terms","GO:0007165_signal_transduction")	=HYPERLINK("http://www.ncbi.nih.gov/gquery/gquery.fcgi?term=CD3G","CD3G")	2029	9	2.262198	-2.146413	28	1.92	0.068571
=HYPERLINK("http://www.godatabase.org/cgi-bin/go.cgi?query=GO:0007165&auto_wild_cards=yes&view=query&action=query&search_constraint=terms","GO:0007165_signal_transduction")	=HYPERLINK("http://www.ncbi.nih.gov/gquery/gquery.fcgi?term=CD2","CD2")	2029	9	2.262198	-2.146413	28	1.92	0.068571
=HYPERLINK("http://www.godatabase.org/cgi-bin/go.cgi?query=GO:0007165&auto_wild_cards=yes&view=query&action=query&search_constraint=terms","GO:0007165_signal_transduction")	=HYPERLINK("http://www.ncbi.nih.gov/gquery/gquery.fcgi?term=CD7","CD7")	2029	9	2.262198	-2.146413	28	1.92	0.068571
=HYPERLINK("http://www.godatabase.org/cgi-bin/go.cgi?query=GO:0007165&auto_wild_cards=yes&view=query&action=query&search_constraint=terms","GO:0007165_signal_transduction")	=HYPERLINK("http://www.ncbi.nih.gov/gquery/gquery.fcgi?term=GRAP2","GRAP2")	2029	9	2.262198	-2.146413	28	1.92	0.068571
=HYPERLINK("http://www.godatabase.org/cgi-bin/go.cgi?query=GO:0007165&auto_wild_cards=yes&view=query&action=query&search_constraint=terms","GO:0007165_signal_transduction")	=HYPERLINK("http://www.ncbi.nih.gov/gquery/gquery.fcgi?term=LCK","LCK")	2029	9	2.262198	-2.146413	28	1.92	0.068571
=HYPERLINK("http://www.godatabase.org/cgi-bin/go.cgi?query=GO:0007165&auto_wild_cards=yes&view=query&action=query&search_constraint=terms","GO:0007165_signal_transduction")	=HYPERLINK("http://www.ncbi.nih.gov/gquery/gquery.fcgi?term=SIT1","SIT1")	2029	9	2.262198	-2.146413	28	1.92	0.068571
=HYPERLINK("http://www.godatabase.org/cgi-bin/go.cgi?query=GO:0050793&auto_wild_cards=yes&view=query&action=query&search_constraint=terms","GO:0050793_regulation_of_developmental_process")	=HYPERLINK("http://www.ncbi.nih.gov/gquery/gquery.fcgi?term=CD3E","CD3E")	669	5	3.811659	-2.129080	29	2.02	0.069655
=HYPERLINK("http://www.godatabase.org/cgi-bin/go.cgi?query=GO:0050793&auto_wild_cards=yes&view=query&action=query&search_constraint=terms","GO:0050793_regulation_of_developmental_process")	=HYPERLINK("http://www.ncbi.nih.gov/gquery/gquery.fcgi?term=ZAP70","ZAP70")	669	5	3.811659	-2.129080	29	2.02	0.069655
=HYPERLINK("http://www.godatabase.org/cgi-bin/go.cgi?query=GO:0050793&auto_wild_cards=yes&view=query&action=query&search_constraint=terms","GO:0050793_regulation_of_developmental_process")	=HYPERLINK("http://www.ncbi.nih.gov/gquery/gquery.fcgi?term=CD3G","CD3G")	669	5	3.811659	-2.129080	29	2.02	0.069655
=HYPERLINK("http://www.godatabase.org/cgi-bin/go.cgi?query=GO:0050793&auto_wild_cards=yes&view=query&action=query&search_constraint=terms","GO:0050793_regulation_of_developmental_process")	=HYPERLINK("http://www.ncbi.nih.gov/gquery/gquery.fcgi?term=CD2","CD2")	669	5	3.811659	-2.129080	29	2.02	0.069655
=HYPERLINK("http://www.godatabase.org/cgi-bin/go.cgi?query=GO:0050793&auto_wild_cards=yes&view=query&action=query&search_constraint=terms","GO:0050793_regulation_of_developmental_process")	=HYPERLINK("http://www.ncbi.nih.gov/gquery/gquery.fcgi?term=LCK","LCK")	669	5	3.811659	-2.129080	29	2.02	0.069655
=HYPERLINK("http://www.godatabase.org/cgi-bin/go.cgi?query=GO:0000083&auto_wild_cards=yes&view=query&action=query&search_constraint=terms","GO:0000083_regulation_of_transcription_of_G1_S-phase_of_mitotic_cell_cycle")	=HYPERLINK("http://www.ncbi.nih.gov/gquery/gquery.fcgi?term=GFI1","GFI1")	4	1
=HYPERLINK("http://www.godatabase.org/cgi-bin/go.cgi?query=GO:0050857&auto_wild_cards=yes&view=query&action=query&search_constraint=terms","GO:0050857_positive_regulation_of_antigen_receptor-mediated_signaling_pathway")	=HYPERLINK("http://www.ncbi.nih.gov/gquery/gquery.fcgi?term=LCK","LCK")	4	1
=HYPERLINK("http://www.godatabase.org/cgi-bin/go.cgi?query=GO:0006816&auto_wild_cards=yes&view=query&action=query&search_constraint=terms","GO:0006816_calcium_ion_transport")	=HYPERLINK("http://www.ncbi.nih.gov/gquery/gquery.fcgi?term=LCK","LCK")	75	2	13.600000	-2.036075	30	2.44	0.081333
=HYPERLINK("http://www.godatabase.org/cgi-bin/go.cgi?query=GO:0006816&auto_wild_cards=yes&view=query&action=query&search_constraint=terms","GO:0006816_calcium_ion_transport")	=HYPERLINK("http://www.ncbi.nih.gov/gquery/gquery.fcgi?term=ATP2A3","ATP2A3")	75	2	13.600000	-2.036075	30	2.44	0.081333
=HYPERLINK("http://www.godatabase.org/cgi-bin/go.cgi?query=GO:0070838&auto_wild_cards=yes&view=query&action=query&search_constraint=terms","GO:0070838_divalent_metal_ion_transport")	=HYPERLINK("http://www.ncbi.nih.gov/gquery/gquery.fcgi?term=LCK","LCK")	76	2	13.421053	-2.024989	31	2.55	0.082258
=HYPERLINK("http://www.godatabase.org/cgi-bin/go.cgi?query=GO:0070838&auto_wild_cards=yes&view=query&action=query&search_constraint=terms","GO:0070838_divalent_metal_ion_transport")	=HYPERLINK("http://www.ncbi.nih.gov/gquery/gquery.fcgi?term=ATP2A3","ATP2A3")	76	2	13.421053	-2.024989	31	2.55	0.082258
=HYPERLINK("http://www.godatabase.org/cgi-bin/go.cgi?query=GO:0050854&auto_wild_cards=yes&view=query&action=query&search_constraint=terms","GO:0050854_regulation_of_antigen_receptor-mediated_signaling_pathway")	=HYPERLINK("http://www.ncbi.nih.gov/gquery/gquery.fcgi?term=LCK","LCK")	5	1	102.000000	-2.010197	32	5.45	0.170312
=HYPERLINK("http://www.godatabase.org/cgi-bin/go.cgi?query=GO:0007204&auto_wild_cards=yes&view=query&action=query&search_constraint=terms","GO:0007204_elevation_of_cytosolic_calcium_ion_concentration")	=HYPERLINK("http://www.ncbi.nih.gov/gquery/gquery.fcgi?term=CCR4","CCR4")	80	2	12.750000	-1.982127	33	5.51	0.166970
=HYPERLINK("http://www.godatabase.org/cgi-bin/go.cgi?query=GO:0007204&auto_wild_cards=yes&view=query&action=query&search_constraint=terms","GO:0007204_elevation_of_cytosolic_calcium_ion_concentration")	=HYPERLINK("http://www.ncbi.nih.gov/gquery/gquery.fcgi?term=LCK","LCK")	80	2	12.750000	-1.982127	33	5.51	0.166970
=HYPERLINK("http://www.godatabase.org/cgi-bin/go.cgi?query=GO:0051480&auto_wild_cards=yes&view=query&action=query&search_constraint=terms","GO:0051480_cytosolic_calcium_ion_homeostasis")	=HYPERLINK("http://www.ncbi.nih.gov/gquery/gquery.fcgi?term=CCR4","CCR4")	81	2	12.592593	-1.971764	34	5.59	0.164412
=HYPERLINK("http://www.godatabase.org/cgi-bin/go.cgi?query=GO:0051480&auto_wild_cards=yes&view=query&action=query&search_constraint=terms","GO:0051480_cytosolic_calcium_ion_homeostasis")	=HYPERLINK("http://www.ncbi.nih.gov/gquery/gquery.fcgi?term=LCK","LCK")	81	2	12.592593	-1.971764	34	5.59	0.164412
=HYPERLINK("http://www.godatabase.org/cgi-bin/go.cgi?query=GO:0042981&auto_wild_cards=yes&view=query&action=query&search_constraint=terms","GO:0042981_regulation_of_apoptosis")	=HYPERLINK("http://www.ncbi.nih.gov/gquery/gquery.fcgi?term=CD3E","CD3E")	471	4	4.331210	-1.941485	35	5.78	0.165143
=HYPERLINK("http://www.godatabase.org/cgi-bin/go.cgi?query=GO:0042981&auto_wild_cards=yes&view=query&action=query&search_constraint=terms","GO:0042981_regulation_of_apoptosis")	=HYPERLINK("http://www.ncbi.nih.gov/gquery/gquery.fcgi?term=CD3G","CD3G")	471	4	4.331210	-1.941485	35	5.78	0.165143
=HYPERLINK("http://www.godatabase.org/cgi-bin/go.cgi?query=GO:0042981&auto_wild_cards=yes&view=query&action=query&search_constraint=terms","GO:0042981_regulation_of_apoptosis")	=HYPERLINK("http://www.ncbi.nih.gov/gquery/gquery.fcgi?term=CD2","CD2")	471	4	4.331210	-1.941485	35	5.78	0.165143
=HYPERLINK("http://www.godatabase.org/cgi-bin/go.cgi?query=GO:0042981&auto_wild_cards=yes&view=query&action=query&search_constraint=terms","GO:0042981_regulation_of_apoptosis")	=HYPERLINK("http://www.ncbi.nih.gov/gquery/gquery.fcgi?term=LCK","LCK")	471	4	4.331210	-1.941485	35	5.78	0.165143
=HYPERLINK("http://www.godatabase.org/cgi-bin/go.cgi?query=GO:0015674&auto_wild_cards=yes&view=query&action=query&search_constraint=terms","GO:0015674_di-__tri-valent_inorganic_cation_transport")	=HYPERLINK("http://www.ncbi.nih.gov/gquery/gquery.fcgi?term=LCK","LCK")	84	2	12.142857	-1.941466	36	5.85	0.162500
=HYPERLINK("http://www.godatabase.org/cgi-bin/go.cgi?query=GO:0015674&auto_wild_cards=yes&view=query&action=query&search_constraint=terms","GO:0015674_di-__tri-valent_inorganic_cation_transport")	=HYPERLINK("http://www.ncbi.nih.gov/gquery/gquery.fcgi?term=ATP2A3","ATP2A3")	84	2	12.142857	-1.941466	36	5.85	0.162500
=HYPERLINK("http://www.godatabase.org/cgi-bin/go.cgi?query=GO:0043067&auto_wild_cards=yes&view=query&action=query&search_constraint=terms","GO:0043067_regulation_of_programmed_cell_death")	=HYPERLINK("http://www.ncbi.nih.gov/gquery/gquery.fcgi?term=CD3E","CD3E")	476	4	4.285714	-1.925698	37	8.21	0.221892
=HYPERLINK("http://www.godatabase.org/cgi-bin/go.cgi?query=GO:0043067&auto_wild_cards=yes&view=query&action=query&search_constraint=terms","GO:0043067_regulation_of_programmed_cell_death")	=HYPERLINK("http://www.ncbi.nih.gov/gquery/gquery.fcgi?term=CD3G","CD3G")	476	4	4.285714	-1.925698	37	8.21	0.221892
=HYPERLINK("http://www.godatabase.org/cgi-bin/go.cgi?query=GO:0043067&auto_wild_cards=yes&view=query&action=query&search_constraint=terms","GO:0043067_regulation_of_programmed_cell_death")	=HYPERLINK("http://www.ncbi.nih.gov/gquery/gquery.fcgi?term=CD2","CD2")	476	4	4.285714	-1.925698	37	8.21	0.221892
=HYPERLINK("http://www.godatabase.org/cgi-bin/go.cgi?query=GO:0043067&auto_wild_cards=yes&view=query&action=query&search_constraint=terms","GO:0043067_regulation_of_programmed_cell_death")	=HYPERLINK("http://www.ncbi.nih.gov/gquery/gquery.fcgi?term=LCK","LCK")	476	4	4.285714	-1.925698	37	8.21	0.221892
=HYPERLINK("http://www.godatabase.org/cgi-bin/go.cgi?query=GO:0010941&auto_wild_cards=yes&view=query&action=query&search_constraint=terms","GO:0010941_regulation_of_cell_death")	=HYPERLINK("http://www.ncbi.nih.gov/gquery/gquery.fcgi?term=CD3E","CD3E")	478	4	4.267782	-1.919438	38	8.24	0.216842
=HYPERLINK("http://www.godatabase.org/cgi-bin/go.cgi?query=GO:0010941&auto_wild_cards=yes&view=query&action=query&search_constraint=terms","GO:0010941_regulation_of_cell_death")	=HYPERLINK("http://www.ncbi.nih.gov/gquery/gquery.fcgi?term=CD3G","CD3G")	478	4	4.267782	-1.919438	38	8.24	0.216842
=HYPERLINK("http://www.godatabase.org/cgi-bin/go.cgi?query=GO:0010941&auto_wild_cards=yes&view=query&action=query&search_constraint=terms","GO:0010941_regulation_of_cell_death")	=HYPERLINK("http://www.ncbi.nih.gov/gquery/gquery.fcgi?term=CD2","CD2")	478	4	4.267782	-1.919438	38	8.24	0.216842
=HYPERLINK("http://www.godatabase.org/cgi-bin/go.cgi?query=GO:0010941&auto_wild_cards=yes&view=query&action=query&search_constraint=terms","GO:0010941_regulation_of_cell_death")	=HYPERLINK("http://www.ncbi.nih.gov/gquery/gquery.fcgi?term=LCK","LCK")	478	4	4.267782	-1.919438	38	8.24	0.216842
=HYPERLINK("http://www.godatabase.org/cgi-bin/go.cgi?query=GO:0032769&auto_wild_cards=yes&view=query&action=query&search_constraint=terms","GO:0032769_negative_regulation_of_monooxygenase_activity")	=HYPERLINK("http://www.ncbi.nih.gov/gquery/gquery.fcgi?term=GFI1","GFI1")	7	1	72.857143	-1.864867	40	10.63	0.265750
=HYPERLINK("http://www.godatabase.org/cgi-bin/go.cgi?query=GO:0060558&auto_wild_cards=yes&view=query&action=query&search_constraint=terms","GO:0060558_regulation_of_calcidiol_1-monooxygenase_activity")	=HYPERLINK("http://www.ncbi.nih.gov/gquery/gquery.fcgi?term=GFI1","GFI1")	7	1	72.857143	-1.864867	40	10.63	0.265750
=HYPERLINK("http://www.godatabase.org/cgi-bin/go.cgi?query=GO:0030154&auto_wild_cards=yes&view=query&action=query&search_constraint=terms","GO:0030154_cell_differentiation")	=HYPERLINK("http://www.ncbi.nih.gov/gquery/gquery.fcgi?term=ZAP70","ZAP70")	506	4	4.031621	-1.834902	41	10.79	0.263171
=HYPERLINK("http://www.godatabase.org/cgi-bin/go.cgi?query=GO:0030154&auto_wild_cards=yes&view=query&action=query&search_constraint=terms","GO:0030154_cell_differentiation")	=HYPERLINK("http://www.ncbi.nih.gov/gquery/gquery.fcgi?term=CD2","CD2")	506	4	4.031621	-1.834902	41	10.79	0.263171
=HYPERLINK("http://www.godatabase.org/cgi-bin/go.cgi?query=GO:0030154&auto_wild_cards=yes&view=query&action=query&search_constraint=terms","GO:0030154_cell_differentiation")	=HYPERLINK("http://www.ncbi.nih.gov/gquery/gquery.fcgi?term=LCK","LCK")	506	4	4.031621	-1.834902	41	10.79	0.263171
=HYPERLINK("http://www.godatabase.org/cgi-bin/go.cgi?query=GO:0030154&auto_wild_cards=yes&view=query&action=query&search_constraint=terms","GO:0030154_cell_differentiation")	=HYPERLINK("http://www.ncbi.nih.gov/gquery/gquery.fcgi?term=CD3D","CD3D")	506	4	4.031621	-1.834902	41	10.79	0.263171
=HYPERLINK("http://www.godatabase.org/cgi-bin/go.cgi?query=GO:0006955&auto_wild_cards=yes&view=query&action=query&search_constraint=terms","GO:0006955_immune_response")	=HYPERLINK("http://www.ncbi.nih.gov/gquery/gquery.fcgi?term=CCR4","CCR4")	529	4	3.856333	-1.769509	42	13.33	0.317381
=HYPERLINK("http://www.godatabase.org/cgi-bin/go.cgi?query=GO:0006955&auto_wild_cards=yes&view=query&action=query&search_constraint=terms","GO:0006955_immune_response")	=HYPERLINK("http://www.ncbi.nih.gov/gquery/gquery.fcgi?term=ZAP70","ZAP70")	529	4	3.856333	-1.769509	42	13.33	0.317381
=HYPERLINK("http://www.godatabase.org/cgi-bin/go.cgi?query=GO:0006955&auto_wild_cards=yes&view=query&action=query&search_constraint=terms","GO:0006955_immune_response")	=HYPERLINK("http://www.ncbi.nih.gov/gquery/gquery.fcgi?term=CD7","CD7")	529	4	3.856333	-1.769509	42	13.33	0.317381
=HYPERLINK("http://www.godatabase.org/cgi-bin/go.cgi?query=GO:0006955&auto_wild_cards=yes&view=query&action=query&search_constraint=terms","GO:0006955_immune_response")	=HYPERLINK("http://www.ncbi.nih.gov/gquery/gquery.fcgi?term=LCK","LCK")	529	4	3.856333	-1.769509	42	13.33	0.317381
=HYPERLINK("http://www.godatabase.org/cgi-bin/go.cgi?query=GO:0045582&auto_wild_cards=yes&view=query&action=query&search_constraint=terms","GO:0045582_positive_regulation_of_T_cell_differentiation")	=HYPERLINK("http://www.ncbi.nih.gov/gquery/gquery.fcgi?term=ZAP70","ZAP70")	9	1	56.666667	-1.756520	43	15.49	0.360233
=HYPERLINK("http://www.godatabase.org/cgi-bin/go.cgi?query=GO:0007166&auto_wild_cards=yes&view=query&action=query&search_constraint=terms","GO:0007166_cell_surface_receptor_linked_signal_transduction")	=HYPERLINK("http://www.ncbi.nih.gov/gquery/gquery.fcgi?term=CD3E","CD3E")	828	5	3.079710	-1.746559	44	15.59	0.354318
=HYPERLINK("http://www.godatabase.org/cgi-bin/go.cgi?query=GO:0007166&auto_wild_cards=yes&view=query&action=query&search_constraint=terms","GO:0007166_cell_surface_receptor_linked_signal_transduction")	=HYPERLINK("http://www.ncbi.nih.gov/gquery/gquery.fcgi?term=CD3G","CD3G")	828	5	3.079710	-1.746559	44	15.59	0.354318
=HYPERLINK("http://www.godatabase.org/cgi-bin/go.cgi?query=GO:0007166&auto_wild_cards=yes&view=query&action=query&search_constraint=terms","GO:0007166_cell_surface_receptor_linked_signal_transduction")	=HYPERLINK("http://www.ncbi.nih.gov/gquery/gquery.fcgi?term=CD2","CD2")	828	5	3.079710	-1.746559	44	15.59	0.354318
=HYPERLINK("http://www.godatabase.org/cgi-bin/go.cgi?query=GO:0007166&auto_wild_cards=yes&view=query&action=query&search_constraint=terms","GO:0007166_cell_surface_receptor_linked_signal_transduction")	=HYPERLINK("http://www.ncbi.nih.gov/gquery/gquery.fcgi?term=CD7","CD7")	828	5	3.079710	-1.746559	44	15.59	0.354318
=HYPERLINK("http://www.godatabase.org/cgi-bin/go.cgi?query=GO:0007166&auto_wild_cards=yes&view=query&action=query&search_constraint=terms","GO:0007166_cell_surface_receptor_linked_signal_transduction")	=HYPERLINK("http://www.ncbi.nih.gov/gquery/gquery.fcgi?term=LCK","LCK")	828	5	3.079710	-1.746559	44	15.59	0.354318
=HYPERLINK("http://www.godatabase.org/cgi-bin/go.cgi?query=GO:0045621&auto_wild_cards=yes&view=query&action=query&search_constraint=terms","GO:0045621_positive_regulation_of_lymphocyte_differentiation")	=HYPERLINK("http://www.ncbi.nih.gov/gquery/gquery.fcgi?term=ZAP70","ZAP70")	10	1	51.000000	-1.711162	46	17.82	0.387391
=HYPERLINK("http://www.godatabase.org/cgi-bin/go.cgi?query=GO:0051354&auto_wild_cards=yes&view=query&action=query&search_constraint=terms","GO:0051354_negative_regulation_of_oxidoreductase_activity")	=HYPERLINK("http://www.ncbi.nih.gov/gquery/gquery.fcgi?term=GFI1","GFI1")	10	1	51.000000	-1.711162	46	17.82	0.387391
=HYPERLINK("http://www.godatabase.org/cgi-bin/go.cgi?query=GO:0006874&auto_wild_cards=yes&view=query&action=query&search_constraint=terms","GO:0006874_cellular_calcium_ion_homeostasis")	=HYPERLINK("http://www.ncbi.nih.gov/gquery/gquery.fcgi?term=CCR4","CCR4")	114	2	8.947368	-1.689676	47	18.0	0.382979
=HYPERLINK("http://www.godatabase.org/cgi-bin/go.cgi?query=GO:0006874&auto_wild_cards=yes&view=query&action=query&search_constraint=terms","GO:0006874_cellular_calcium_ion_homeostasis")	=HYPERLINK("http://www.ncbi.nih.gov/gquery/gquery.fcgi?term=LCK","LCK")	114	2	8.947368	-1.689676	47	18.0	0.382979
=HYPERLINK("http://www.godatabase.org/cgi-bin/go.cgi?query=GO:0055074&auto_wild_cards=yes&view=query&action=query&search_constraint=terms","GO:0055074_calcium_ion_homeostasis")	=HYPERLINK("http://www.ncbi.nih.gov/gquery/gquery.fcgi?term=CCR4","CCR4")	116	2	8.793103	-1.675491	48	18.16	0.378333
=HYPERLINK("http://www.godatabase.org/cgi-bin/go.cgi?query=GO:0055074&auto_wild_cards=yes&view=query&action=query&search_constraint=terms","GO:0055074_calcium_ion_homeostasis")	=HYPERLINK("http://www.ncbi.nih.gov/gquery/gquery.fcgi?term=LCK","LCK")	116	2	8.793103	-1.675491	48	18.16	0.378333
=HYPERLINK("http://www.godatabase.org/cgi-bin/go.cgi?query=GO:0006915&auto_wild_cards=yes&view=query&action=query&search_constraint=terms","GO:0006915_apoptosis")	=HYPERLINK("http://www.ncbi.nih.gov/gquery/gquery.fcgi?term=CD3E","CD3E")	565	4	3.610619	-1.673711	49	18.17	0.370816
=HYPERLINK("http://www.godatabase.org/cgi-bin/go.cgi?query=GO:0006915&auto_wild_cards=yes&view=query&action=query&search_constraint=terms","GO:0006915_apoptosis")	=HYPERLINK("http://www.ncbi.nih.gov/gquery/gquery.fcgi?term=CD3G","CD3G")	565	4	3.610619	-1.673711	49	18.17	0.370816
=HYPERLINK("http://www.godatabase.org/cgi-bin/go.cgi?query=GO:0006915&auto_wild_cards=yes&view=query&action=query&search_constraint=terms","GO:0006915_apoptosis")	=HYPERLINK("http://www.ncbi.nih.gov/gquery/gquery.fcgi?term=CD2","CD2")	565	4	3.610619	-1.673711	49	18.17	0.370816
=HYPERLINK("http://www.godatabase.org/cgi-bin/go.cgi?query=GO:0006915&auto_wild_cards=yes&view=query&action=query&search_constraint=terms","GO:0006915_apoptosis")	=HYPERLINK("http://www.ncbi.nih.gov/gquery/gquery.fcgi?term=LCK","LCK")	565	4	3.610619	-1.673711	49	18.17	0.370816
=HYPERLINK("http://www.godatabase.org/cgi-bin/go.cgi?query=GO:0007172&auto_wild_cards=yes&view=query&action=query&search_constraint=terms","GO:0007172_signal_complex_assembly")	=HYPERLINK("http://www.ncbi.nih.gov/gquery/gquery.fcgi?term=CD3E","CD3E")	11	1	46.363636	-1.670167	51	20.05	0.393137
=HYPERLINK("http://www.godatabase.org/cgi-bin/go.cgi?query=GO:0051668&auto_wild_cards=yes&view=query&action=query&search_constraint=terms","GO:0051668_localization_within_membrane")	=HYPERLINK("http://www.ncbi.nih.gov/gquery/gquery.fcgi?term=CD2","CD2")	11	1	46.363636	-1.670167	51	20.05	0.393137
=HYPERLINK("http://www.godatabase.org/cgi-bin/go.cgi?query=GO:0012501&auto_wild_cards=yes&view=query&action=query&search_constraint=terms","GO:0012501_programmed_cell_death")	=HYPERLINK("http://www.ncbi.nih.gov/gquery/gquery.fcgi?term=CD3E","CD3E")	571	4	3.572680	-1.658462	52	20.16	0.387692
=HYPERLINK("http://www.godatabase.org/cgi-bin/go.cgi?query=GO:0012501&auto_wild_cards=yes&view=query&action=query&search_constraint=terms","GO:0012501_programmed_cell_death")	=HYPERLINK("http://www.ncbi.nih.gov/gquery/gquery.fcgi?term=CD3G","CD3G")	571	4	3.572680	-1.658462	52	20.16	0.387692
=HYPERLINK("http://www.godatabase.org/cgi-bin/go.cgi?query=GO:0012501&auto_wild_cards=yes&view=query&action=query&search_constraint=terms","GO:0012501_programmed_cell_death")	=HYPERLINK("http://www.ncbi.nih.gov/gquery/gquery.fcgi?term=CD2","CD2")	571	4	3.572680	-1.658462	52	20.16	0.387692
=HYPERLINK("http://www.godatabase.org/cgi-bin/go.cgi?query=GO:0012501&auto_wild_cards=yes&view=query&action=query&search_constraint=terms","GO:0012501_programmed_cell_death")	=HYPERLINK("http://www.ncbi.nih.gov/gquery/gquery.fcgi?term=LCK","LCK")	571	4	3.572680	-1.658462	52	20.16	0.387692
=HYPERLINK("http://www.godatabase.org/cgi-bin/go.cgi?query=GO:0006875&auto_wild_cards=yes&view=query&action=query&search_constraint=terms","GO:0006875_cellular_metal_ion_homeostasis")	=HYPERLINK("http://www.ncbi.nih.gov/gquery/gquery.fcgi?term=CCR4","CCR4")	121	2	8.429752	-1.641150	53	20.27	0.382453
=HYPERLINK("http://www.godatabase.org/cgi-bin/go.cgi?query=GO:0006875&auto_wild_cards=yes&view=query&action=query&search_constraint=terms","GO:0006875_cellular_metal_ion_homeostasis")	=HYPERLINK("http://www.ncbi.nih.gov/gquery/gquery.fcgi?term=LCK","LCK")	121	2	8.429752	-1.641150	53	20.27	0.382453
=HYPERLINK("http://www.godatabase.org/cgi-bin/go.cgi?query=GO:0050852&auto_wild_cards=yes&view=query&action=query&search_constraint=terms","GO:0050852_T_cell_receptor_signaling_pathway")	=HYPERLINK("http://www.ncbi.nih.gov/gquery/gquery.fcgi?term=LCK","LCK")	12	1	42.500000	-1.632777	54	22.22	0.411481
=HYPERLINK("http://www.godatabase.org/cgi-bin/go.cgi?query=GO:0008219&auto_wild_cards=yes&view=query&action=query&search_constraint=terms","GO:0008219_cell_death")	=HYPERLINK("http://www.ncbi.nih.gov/gquery/gquery.fcgi?term=CD3E","CD3E")	585	4	3.487179	-1.623627	56	22.27	0.397679
=HYPERLINK("http://www.godatabase.org/cgi-bin/go.cgi?query=GO:0008219&auto_wild_cards=yes&view=query&action=query&search_constraint=terms","GO:0008219_cell_death")	=HYPERLINK("http://www.ncbi.nih.gov/gquery/gquery.fcgi?term=CD3G","CD3G")	585	4	3.487179	-1.623627	56	22.27	0.397679
=HYPERLINK("http://www.godatabase.org/cgi-bin/go.cgi?query=GO:0008219&auto_wild_cards=yes&view=query&action=query&search_constraint=terms","GO:0008219_cell_death")	=HYPERLINK("http://www.ncbi.nih.gov/gquery/gquery.fcgi?term=CD2","CD2")	585	4	3.487179	-1.623627	56	22.27	0.397679
=HYPERLINK("http://www.godatabase.org/cgi-bin/go.cgi?query=GO:0008219&auto_wild_cards=yes&view=query&action=query&search_constraint=terms","GO:0008219_cell_death")	=HYPERLINK("http://www.ncbi.nih.gov/gquery/gquery.fcgi?term=LCK","LCK")	585	4	3.487179	-1.623627	56	22.27	0.397679
=HYPERLINK("http://www.godatabase.org/cgi-bin/go.cgi?query=GO:0016265&auto_wild_cards=yes&view=query&action=query&search_constraint=terms","GO:0016265_death")	=HYPERLINK("http://www.ncbi.nih.gov/gquery/gquery.fcgi?term=CD3E","CD3E")	585	4	3.487179	-1.623627	56	22.27	0.397679
=HYPERLINK("http://www.godatabase.org/cgi-bin/go.cgi?query=GO:0016265&auto_wild_cards=yes&view=query&action=query&search_constraint=terms","GO:0016265_death")	=HYPERLINK("http://www.ncbi.nih.gov/gquery/gquery.fcgi?term=CD3G","CD3G")	585	4	3.487179	-1.623627	56	22.27	0.397679
=HYPERLINK("http://www.godatabase.org/cgi-bin/go.cgi?query=GO:0016265&auto_wild_cards=yes&view=query&action=query&search_constraint=terms","GO:0016265_death")	=HYPERLINK("http://www.ncbi.nih.gov/gquery/gquery.fcgi?term=CD2","CD2")	585	4	3.487179	-1.623627	56	22.27	0.397679
=HYPERLINK("http://www.godatabase.org/cgi-bin/go.cgi?query=GO:0016265&auto_wild_cards=yes&view=query&action=query&search_constraint=terms","GO:0016265_death")	=HYPERLINK("http://www.ncbi.nih.gov/gquery/gquery.fcgi?term=LCK","LCK")	585	4	3.487179	-1.623627	56	22.27	0.397679
=HYPERLINK("http://www.godatabase.org/cgi-bin/go.cgi?query=GO:0055065&auto_wild_cards=yes&view=query&action=query&search_constraint=terms","GO:0055065_metal_ion_homeostasis")	=HYPERLINK("http://www.ncbi.nih.gov/gquery/gquery.fcgi?term=CCR4","CCR4")	125	2	8.160000	-1.614760	57	22.37	0.392456
=HYPERLINK("http://www.godatabase.org/cgi-bin/go.cgi?query=GO:0055065&auto_wild_cards=yes&view=query&action=query&search_constraint=terms","GO:0055065_metal_ion_homeostasis")	=HYPERLINK("http://www.ncbi.nih.gov/gquery/gquery.fcgi?term=LCK","LCK")	125	2	8.160000	-1.614760	57	22.37	0.392456
=HYPERLINK("http://www.godatabase.org/cgi-bin/go.cgi?query=GO:0051094&auto_wild_cards=yes&view=query&action=query&search_constraint=terms","GO:0051094_positive_regulation_of_developmental_process")	=HYPERLINK("http://www.ncbi.nih.gov/gquery/gquery.fcgi?term=ZAP70","ZAP70")	340	3	4.500000	-1.571568	58	24.43	0.421207
=HYPERLINK("http://www.godatabase.org/cgi-bin/go.cgi?query=GO:0051094&auto_wild_cards=yes&view=query&action=query&search_constraint=terms","GO:0051094_positive_regulation_of_developmental_process")	=HYPERLINK("http://www.ncbi.nih.gov/gquery/gquery.fcgi?term=CD2","CD2")	340	3	4.500000	-1.571568	58	24.43	0.421207
=HYPERLINK("http://www.godatabase.org/cgi-bin/go.cgi?query=GO:0051094&auto_wild_cards=yes&view=query&action=query&search_constraint=terms","GO:0051094_positive_regulation_of_developmental_process")	=HYPERLINK("http://www.ncbi.nih.gov/gquery/gquery.fcgi?term=LCK","LCK")	340	3	4.500000	-1.571568	58	24.43	0.421207
=HYPERLINK("http://www.godatabase.org/cgi-bin/go.cgi?query=GO:0051209&auto_wild_cards=yes&view=query&action=query&search_constraint=terms","GO:0051209_release_of_sequestered_calcium_ion_into_cytosol")	=HYPERLINK("http://www.ncbi.nih.gov/gquery/gquery.fcgi?term=LCK","LCK")	14	1	36.428571	-1.566627	61	26.22	0.429836
=HYPERLINK("http://www.godatabase.org/cgi-bin/go.cgi?query=GO:0051282&auto_wild_cards=yes&view=query&action=query&search_constraint=terms","GO:0051282_regulation_of_sequestering_of_calcium_ion")	=HYPERLINK("http://www.ncbi.nih.gov/gquery/gquery.fcgi?term=LCK","LCK")	14	1	36.428571	-1.566627	61	26.22	0.429836
=HYPERLINK("http://www.godatabase.org/cgi-bin/go.cgi?query=GO:0051283&auto_wild_cards=yes&view=query&action=query&search_constraint=terms","GO:0051283_negative_regulation_of_sequestering_of_calcium_ion")	=HYPERLINK("http://www.ncbi.nih.gov/gquery/gquery.fcgi?term=LCK","LCK")	14	1	36.428571	-1.566627	61	26.22	0.429836
=HYPERLINK("http://www.godatabase.org/cgi-bin/go.cgi?query=GO:0030101&auto_wild_cards=yes&view=query&action=query&search_constraint=terms","GO:0030101_natural_killer_cell_activation")	=HYPERLINK("http://www.ncbi.nih.gov/gquery/gquery.fcgi?term=CD2","CD2")	15	1	34.000000	-1.537062	62	28.6	0.461290
=HYPERLINK("http://www.godatabase.org/cgi-bin/go.cgi?query=GO:0030005&auto_wild_cards=yes&view=query&action=query&search_constraint=terms","GO:0030005_cellular_di-__tri-valent_inorganic_cation_homeostasis")	=HYPERLINK("http://www.ncbi.nih.gov/gquery/gquery.fcgi?term=CCR4","CCR4")	140	2	7.285714	-1.523352	63	28.82	0.457460
=HYPERLINK("http://www.godatabase.org/cgi-bin/go.cgi?query=GO:0030005&auto_wild_cards=yes&view=query&action=query&search_constraint=terms","GO:0030005_cellular_di-__tri-valent_inorganic_cation_homeostasis")	=HYPERLINK("http://www.ncbi.nih.gov/gquery/gquery.fcgi?term=LCK","LCK")	140	2	7.285714	-1.523352	63	28.82	0.457460
=HYPERLINK("http://www.godatabase.org/cgi-bin/go.cgi?query=GO:0010553&auto_wild_cards=yes&view=query&action=query&search_constraint=terms","GO:0010553_negative_regulation_of_specific_transcription_from_RNA_polymerase_II_promoter")	=HYPERLINK("http://www.ncbi.nih.gov/gquery/gquery.fcgi?term=GFI1","GFI1")	16	1	31.875000	-1.509432	65	30.57	0.470308
=HYPERLINK("http://www.godatabase.org/cgi-bin/go.cgi?query=GO:0050851&auto_wild_cards=yes&view=query&action=query&search_constraint=terms","GO:0050851_antigen_receptor-mediated_signaling_pathway")	=HYPERLINK("http://www.ncbi.nih.gov/gquery/gquery.fcgi?term=LCK","LCK")	16	1	31.875000	-1.509432	65	30.57	0.470308
=HYPERLINK("http://www.godatabase.org/cgi-bin/go.cgi?query=GO:0055066&auto_wild_cards=yes&view=query&action=query&search_constraint=terms","GO:0055066_di-__tri-valent_inorganic_cation_homeostasis")	=HYPERLINK("http://www.ncbi.nih.gov/gquery/gquery.fcgi?term=CCR4","CCR4")	145	2	7.034483	-1.495230	66	30.79	0.466515
=HYPERLINK("http://www.godatabase.org/cgi-bin/go.cgi?query=GO:0055066&auto_wild_cards=yes&view=query&action=query&search_constraint=terms","GO:0055066_di-__tri-valent_inorganic_cation_homeostasis")	=HYPERLINK("http://www.ncbi.nih.gov/gquery/gquery.fcgi?term=LCK","LCK")	145	2	7.034483	-1.495230	66	30.79	0.466515
=HYPERLINK("http://www.godatabase.org/cgi-bin/go.cgi?query=GO:0051208&auto_wild_cards=yes&view=query&action=query&search_constraint=terms","GO:0051208_sequestering_of_calcium_ion")	=HYPERLINK("http://www.ncbi.nih.gov/gquery/gquery.fcgi?term=LCK","LCK")	17	1	30.000000	-1.483501	67	32.65	0.487313
=HYPERLINK("http://www.godatabase.org/cgi-bin/go.cgi?query=GO:0006952&auto_wild_cards=yes&view=query&action=query&search_constraint=terms","GO:0006952_defense_response")	=HYPERLINK("http://www.ncbi.nih.gov/gquery/gquery.fcgi?term=SH2D1A","SH2D1A")	369	3	4.146341	-1.479742	68	32.7	0.480882
=HYPERLINK("http://www.godatabase.org/cgi-bin/go.cgi?query=GO:0006952&auto_wild_cards=yes&view=query&action=query&search_constraint=terms","GO:0006952_defense_response")	=HYPERLINK("http://www.ncbi.nih.gov/gquery/gquery.fcgi?term=PTPRCAP","PTPRCAP")	369	3	4.146341	-1.479742	68	32.7	0.480882
=HYPERLINK("http://www.godatabase.org/cgi-bin/go.cgi?query=GO:0006952&auto_wild_cards=yes&view=query&action=query&search_constraint=terms","GO:0006952_defense_response")	=HYPERLINK("http://www.ncbi.nih.gov/gquery/gquery.fcgi?term=CCR4","CCR4")	369	3	4.146341	-1.479742	68	32.7	0.480882
=HYPERLINK("http://www.godatabase.org/cgi-bin/go.cgi?query=GO:0002429&auto_wild_cards=yes&view=query&action=query&search_constraint=terms","GO:0002429_immune_response-activating_cell_surface_receptor_signaling_pathway")	=HYPERLINK("http://www.ncbi.nih.gov/gquery/gquery.fcgi?term=LCK","LCK")	19	1	26.842105	-1.435992	72	36.24	0.503333
=HYPERLINK("http://www.godatabase.org/cgi-bin/go.cgi?query=GO:0002768&auto_wild_cards=yes&view=query&action=query&search_constraint=terms","GO:0002768_immune_response-regulating_cell_surface_receptor_signaling_pathway")	=HYPERLINK("http://www.ncbi.nih.gov/gquery/gquery.fcgi?term=LCK","LCK")	19	1	26.842105	-1.435992	72	36.24	0.503333
=HYPERLINK("http://www.godatabase.org/cgi-bin/go.cgi?query=GO:0007257&auto_wild_cards=yes&view=query&action=query&search_constraint=terms","GO:0007257_activation_of_JUN_kinase_activity")	=HYPERLINK("http://www.ncbi.nih.gov/gquery/gquery.fcgi?term=MAP4K1","MAP4K1")	19	1	26.842105	-1.435992	72	36.24	0.503333
=HYPERLINK("http://www.godatabase.org/cgi-bin/go.cgi?query=GO:0042102&auto_wild_cards=yes&view=query&action=query&search_constraint=terms","GO:0042102_positive_regulation_of_T_cell_proliferation")	=HYPERLINK("http://www.ncbi.nih.gov/gquery/gquery.fcgi?term=CD3E","CD3E")	19	1	26.842105	-1.435992	72	36.24	0.503333
=HYPERLINK("http://www.godatabase.org/cgi-bin/go.cgi?query=GO:0007169&auto_wild_cards=yes&view=query&action=query&search_constraint=terms","GO:0007169_transmembrane_receptor_protein_tyrosine_kinase_signaling_pathway")	=HYPERLINK("http://www.ncbi.nih.gov/gquery/gquery.fcgi?term=CD3E","CD3E")	157	2	6.496815	-1.431851	73	36.32	0.497534
=HYPERLINK("http://www.godatabase.org/cgi-bin/go.cgi?query=GO:0007169&auto_wild_cards=yes&view=query&action=query&search_constraint=terms","GO:0007169_transmembrane_receptor_protein_tyrosine_kinase_signaling_pathway")	=HYPERLINK("http://www.ncbi.nih.gov/gquery/gquery.fcgi?term=CD7","CD7")	157	2	6.496815	-1.431851	73	36.32	0.497534
=HYPERLINK("http://www.godatabase.org/cgi-bin/go.cgi?query=GO:0030003&auto_wild_cards=yes&view=query&action=query&search_constraint=terms","GO:0030003_cellular_cation_homeostasis")	=HYPERLINK("http://www.ncbi.nih.gov/gquery/gquery.fcgi?term=CCR4","CCR4")	161	2	6.335404	-1.411900	74	37.89	0.512027
=HYPERLINK("http://www.godatabase.org/cgi-bin/go.cgi?query=GO:0030003&auto_wild_cards=yes&view=query&action=query&search_constraint=terms","GO:0030003_cellular_cation_homeostasis")	=HYPERLINK("http://www.ncbi.nih.gov/gquery/gquery.fcgi?term=LCK","LCK")	161	2	6.335404	-1.411900	74	37.89	0.512027
=HYPERLINK("http://www.godatabase.org/cgi-bin/go.cgi?query=GO:0032768&auto_wild_cards=yes&view=query&action=query&search_constraint=terms","GO:0032768_regulation_of_monooxygenase_activity")	=HYPERLINK("http://www.ncbi.nih.gov/gquery/gquery.fcgi?term=GFI1","GFI1")	21	1	24.285714	-1.393322	76	40.02	0.526579
=HYPERLINK("http://www.godatabase.org/cgi-bin/go.cgi?query=GO:0051238&auto_wild_cards=yes&view=query&action=query&search_constraint=terms","GO:0051238_sequestering_of_metal_ion")	=HYPERLINK("http://www.ncbi.nih.gov/gquery/gquery.fcgi?term=LCK","LCK")	21	1	24.285714	-1.393322	76	40.02	0.526579
=HYPERLINK("http://www.godatabase.org/cgi-bin/go.cgi?query=GO:0050896&auto_wild_cards=yes&view=query&action=query&search_constraint=terms","GO:0050896_response_to_stimulus")	=HYPERLINK("http://www.ncbi.nih.gov/gquery/gquery.fcgi?term=SH2D1A","SH2D1A")	1775	7	2.011268	-1.390959	77	40.04	0.520000
=HYPERLINK("http://www.godatabase.org/cgi-bin/go.cgi?query=GO:0050896&auto_wild_cards=yes&view=query&action=query&search_constraint=terms","GO:0050896_response_to_stimulus")	=HYPERLINK("http://www.ncbi.nih.gov/gquery/gquery.fcgi?term=MAP4K1","MAP4K1")	1775	7	2.011268	-1.390959	77	40.04	0.520000
=HYPERLINK("http://www.godatabase.org/cgi-bin/go.cgi?query=GO:0050896&auto_wild_cards=yes&view=query&action=query&search_constraint=terms","GO:0050896_response_to_stimulus")	=HYPERLINK("http://www.ncbi.nih.gov/gquery/gquery.fcgi?term=PTPRCAP","PTPRCAP")	1775	7	2.011268	-1.390959	77	40.04	0.520000
=HYPERLINK("http://www.godatabase.org/cgi-bin/go.cgi?query=GO:0050896&auto_wild_cards=yes&view=query&action=query&search_constraint=terms","GO:0050896_response_to_stimulus")	=HYPERLINK("http://www.ncbi.nih.gov/gquery/gquery.fcgi?term=CCR4","CCR4")	1775	7	2.011268	-1.390959	77	40.04	0.520000
=HYPERLINK("http://www.godatabase.org/cgi-bin/go.cgi?query=GO:0050896&auto_wild_cards=yes&view=query&action=query&search_constraint=terms","GO:0050896_response_to_stimulus")	=HYPERLINK("http://www.ncbi.nih.gov/gquery/gquery.fcgi?term=ZAP70","ZAP70")	1775	7	2.011268	-1.390959	77	40.04	0.520000
=HYPERLINK("http://www.godatabase.org/cgi-bin/go.cgi?query=GO:0050896&auto_wild_cards=yes&view=query&action=query&search_constraint=terms","GO:0050896_response_to_stimulus")	=HYPERLINK("http://www.ncbi.nih.gov/gquery/gquery.fcgi?term=CD7","CD7")	1775	7	2.011268	-1.390959	77	40.04	0.520000
=HYPERLINK("http://www.godatabase.org/cgi-bin/go.cgi?query=GO:0050896&auto_wild_cards=yes&view=query&action=query&search_constraint=terms","GO:0050896_response_to_stimulus")	=HYPERLINK("http://www.ncbi.nih.gov/gquery/gquery.fcgi?term=LCK","LCK")	1775	7	2.011268	-1.390959	77	40.04	0.520000
=HYPERLINK("http://www.godatabase.org/cgi-bin/go.cgi?query=GO:0032582&auto_wild_cards=yes&view=query&action=query&search_constraint=terms","GO:0032582_negative_regulation_of_gene-specific_transcription")	=HYPERLINK("http://www.ncbi.nih.gov/gquery/gquery.fcgi?term=GFI1","GFI1")	22	1	23.181818	-1.373516	79	41.29	0.522658
=HYPERLINK("http://www.godatabase.org/cgi-bin/go.cgi?query=GO:0043507&auto_wild_cards=yes&view=query&action=query&search_constraint=terms","GO:0043507_positive_regulation_of_JUN_kinase_activity")	=HYPERLINK("http://www.ncbi.nih.gov/gquery/gquery.fcgi?term=MAP4K1","MAP4K1")	22	1	23.181818	-1.373516	79	41.29	0.522658
=HYPERLINK("http://www.godatabase.org/cgi-bin/go.cgi?query=GO:0045595&auto_wild_cards=yes&view=query&action=query&search_constraint=terms","GO:0045595_regulation_of_cell_differentiation")	=HYPERLINK("http://www.ncbi.nih.gov/gquery/gquery.fcgi?term=ZAP70","ZAP70")	170	2	6.000000	-1.368943	80	41.38	0.517250
=HYPERLINK("http://www.godatabase.org/cgi-bin/go.cgi?query=GO:0045595&auto_wild_cards=yes&view=query&action=query&search_constraint=terms","GO:0045595_regulation_of_cell_differentiation")	=HYPERLINK("http://www.ncbi.nih.gov/gquery/gquery.fcgi?term=CD2","CD2")	170	2	6.000000	-1.368943	80	41.38	0.517250
=HYPERLINK("http://www.godatabase.org/cgi-bin/go.cgi?query=GO:0055080&auto_wild_cards=yes&view=query&action=query&search_constraint=terms","GO:0055080_cation_homeostasis")	=HYPERLINK("http://www.ncbi.nih.gov/gquery/gquery.fcgi?term=CCR4","CCR4")	173	2	5.895954	-1.355181	81	41.59	0.513457
=HYPERLINK("http://www.godatabase.org/cgi-bin/go.cgi?query=GO:0055080&auto_wild_cards=yes&view=query&action=query&search_constraint=terms","GO:0055080_cation_homeostasis")	=HYPERLINK("http://www.ncbi.nih.gov/gquery/gquery.fcgi?term=LCK","LCK")	173	2	5.895954	-1.355181	81	41.59	0.513457
=HYPERLINK("http://www.godatabase.org/cgi-bin/go.cgi?query=GO:0050671&auto_wild_cards=yes&view=query&action=query&search_constraint=terms","GO:0050671_positive_regulation_of_lymphocyte_proliferation")	=HYPERLINK("http://www.ncbi.nih.gov/gquery/gquery.fcgi?term=CD3E","CD3E")	23	1	22.173913	-1.354608	83	42.46	0.511566
=HYPERLINK("http://www.godatabase.org/cgi-bin/go.cgi?query=GO:0070668&auto_wild_cards=yes&view=query&action=query&search_constraint=terms","GO:0070668_positive_regulation_of_mast_cell_proliferation")	=HYPERLINK("http://www.ncbi.nih.gov/gquery/gquery.fcgi?term=CD3E","CD3E")	23	1	22.173913	-1.354608	83	42.46	0.511566
=HYPERLINK("http://www.godatabase.org/cgi-bin/go.cgi?query=GO:0007163&auto_wild_cards=yes&view=query&action=query&search_constraint=terms","GO:0007163_establishment_or_maintenance_of_cell_polarity")	=HYPERLINK("http://www.ncbi.nih.gov/gquery/gquery.fcgi?term=CD3G","CD3G")	24	1	21.250000	-1.336522	87	44.21	0.508161
=HYPERLINK("http://www.godatabase.org/cgi-bin/go.cgi?query=GO:0032946&auto_wild_cards=yes&view=query&action=query&search_constraint=terms","GO:0032946_positive_regulation_of_mononuclear_cell_proliferation")	=HYPERLINK("http://www.ncbi.nih.gov/gquery/gquery.fcgi?term=CD3E","CD3E")	24	1	21.250000	-1.336522	87	44.21	0.508161
=HYPERLINK("http://www.godatabase.org/cgi-bin/go.cgi?query=GO:0043506&auto_wild_cards=yes&view=query&action=query&search_constraint=terms","GO:0043506_regulation_of_JUN_kinase_activity")	=HYPERLINK("http://www.ncbi.nih.gov/gquery/gquery.fcgi?term=MAP4K1","MAP4K1")	24	1	21.250000	-1.336522	87	44.21	0.508161
=HYPERLINK("http://www.godatabase.org/cgi-bin/go.cgi?query=GO:0070665&auto_wild_cards=yes&view=query&action=query&search_constraint=terms","GO:0070665_positive_regulation_of_leukocyte_proliferation")	=HYPERLINK("http://www.ncbi.nih.gov/gquery/gquery.fcgi?term=CD3E","CD3E")	24	1	21.250000	-1.336522	87	44.21	0.508161
=HYPERLINK("http://www.godatabase.org/cgi-bin/go.cgi?query=GO:0002757&auto_wild_cards=yes&view=query&action=query&search_constraint=terms","GO:0002757_immune_response-activating_signal_transduction")	=HYPERLINK("http://www.ncbi.nih.gov/gquery/gquery.fcgi?term=LCK","LCK")	25	1	20.400000	-1.319191	90	45.93	0.510333
=HYPERLINK("http://www.godatabase.org/cgi-bin/go.cgi?query=GO:0002764&auto_wild_cards=yes&view=query&action=query&search_constraint=terms","GO:0002764_immune_response-regulating_signal_transduction")	=HYPERLINK("http://www.ncbi.nih.gov/gquery/gquery.fcgi?term=LCK","LCK")	25	1	20.400000	-1.319191	90	45.93	0.510333
=HYPERLINK("http://www.godatabase.org/cgi-bin/go.cgi?query=GO:0042129&auto_wild_cards=yes&view=query&action=query&search_constraint=terms","GO:0042129_regulation_of_T_cell_proliferation")	=HYPERLINK("http://www.ncbi.nih.gov/gquery/gquery.fcgi?term=CD3E","CD3E")	25	1	20.400000	-1.319191	90	45.93	0.510333
=HYPERLINK("http://www.godatabase.org/cgi-bin/go.cgi?query=GO:0008037&auto_wild_cards=yes&view=query&action=query&search_constraint=terms","GO:0008037_cell_recognition")	=HYPERLINK("http://www.ncbi.nih.gov/gquery/gquery.fcgi?term=CD5","CD5")	26	1	19.615385	-1.302555	92	47.42	0.515435
=HYPERLINK("http://www.godatabase.org/cgi-bin/go.cgi?query=GO:0018105&auto_wild_cards=yes&view=query&action=query&search_constraint=terms","GO:0018105_peptidyl-serine_phosphorylation")	=HYPERLINK("http://www.ncbi.nih.gov/gquery/gquery.fcgi?term=MAP4K1","MAP4K1")	26	1	19.615385	-1.302555	92	47.42	0.515435
=HYPERLINK("http://www.godatabase.org/cgi-bin/go.cgi?query=GO:0030001&auto_wild_cards=yes&view=query&action=query&search_constraint=terms","GO:0030001_metal_ion_transport")	=HYPERLINK("http://www.ncbi.nih.gov/gquery/gquery.fcgi?term=LCK","LCK")	186	2	5.483871	-1.298467	93	47.51	0.510860
=HYPERLINK("http://www.godatabase.org/cgi-bin/go.cgi?query=GO:0030001&auto_wild_cards=yes&view=query&action=query&search_constraint=terms","GO:0030001_metal_ion_transport")	=HYPERLINK("http://www.ncbi.nih.gov/gquery/gquery.fcgi?term=ATP2A3","ATP2A3")	186	2	5.483871	-1.298467	93	47.51	0.510860
=HYPERLINK("http://www.godatabase.org/cgi-bin/go.cgi?query=GO:0048513&auto_wild_cards=yes&view=query&action=query&search_constraint=terms","GO:0048513_organ_development")	=HYPERLINK("http://www.ncbi.nih.gov/gquery/gquery.fcgi?term=ZAP70","ZAP70")	741	4	2.753036	-1.294242	94	47.59	0.506277
=HYPERLINK("http://www.godatabase.org/cgi-bin/go.cgi?query=GO:0048513&auto_wild_cards=yes&view=query&action=query&search_constraint=terms","GO:0048513_organ_development")	=HYPERLINK("http://www.ncbi.nih.gov/gquery/gquery.fcgi?term=CD2","CD2")	741	4	2.753036	-1.294242	94	47.59	0.506277
=HYPERLINK("http://www.godatabase.org/cgi-bin/go.cgi?query=GO:0048513&auto_wild_cards=yes&view=query&action=query&search_constraint=terms","GO:0048513_organ_development")	=HYPERLINK("http://www.ncbi.nih.gov/gquery/gquery.fcgi?term=LCK","LCK")	741	4	2.753036	-1.294242	94	47.59	0.506277
=HYPERLINK("http://www.godatabase.org/cgi-bin/go.cgi?query=GO:0048513&auto_wild_cards=yes&view=query&action=query&search_constraint=terms","GO:0048513_organ_development")	=HYPERLINK("http://www.ncbi.nih.gov/gquery/gquery.fcgi?term=CD3D","CD3D")	741	4	2.753036	-1.294242	94	47.59	0.506277
=HYPERLINK("http://www.godatabase.org/cgi-bin/go.cgi?query=GO:0006917&auto_wild_cards=yes&view=query&action=query&search_constraint=terms","GO:0006917_induction_of_apoptosis")	=HYPERLINK("http://www.ncbi.nih.gov/gquery/gquery.fcgi?term=CD2","CD2")	190	2	5.368421	-1.281903	95	48.99	0.515684
=HYPERLINK("http://www.godatabase.org/cgi-bin/go.cgi?query=GO:0006917&auto_wild_cards=yes&view=query&action=query&search_constraint=terms","GO:0006917_induction_of_apoptosis")	=HYPERLINK("http://www.ncbi.nih.gov/gquery/gquery.fcgi?term=LCK","LCK")	190	2	5.368421	-1.281903	95	48.99	0.515684
=HYPERLINK("http://www.godatabase.org/cgi-bin/go.cgi?query=GO:0012502&auto_wild_cards=yes&view=query&action=query&search_constraint=terms","GO:0012502_induction_of_programmed_cell_death")	=HYPERLINK("http://www.ncbi.nih.gov/gquery/gquery.fcgi?term=CD2","CD2")	191	2	5.340314	-1.277823	96	49.08	0.511250
=HYPERLINK("http://www.godatabase.org/cgi-bin/go.cgi?query=GO:0012502&auto_wild_cards=yes&view=query&action=query&search_constraint=terms","GO:0012502_induction_of_programmed_cell_death")	=HYPERLINK("http://www.ncbi.nih.gov/gquery/gquery.fcgi?term=LCK","LCK")	191	2	5.340314	-1.277823	96	49.08	0.511250
=HYPERLINK("http://www.godatabase.org/cgi-bin/go.cgi?query=GO:0060402&auto_wild_cards=yes&view=query&action=query&search_constraint=terms","GO:0060402_calcium_ion_transport_into_cytosol")	=HYPERLINK("http://www.ncbi.nih.gov/gquery/gquery.fcgi?term=LCK","LCK")	28	1	18.214286	-1.271164	99	50.57	0.510808
=HYPERLINK("http://www.godatabase.org/cgi-bin/go.cgi?query=GO:0070662&auto_wild_cards=yes&view=query&action=query&search_constraint=terms","GO:0070662_mast_cell_proliferation")	=HYPERLINK("http://www.ncbi.nih.gov/gquery/gquery.fcgi?term=CD3E","CD3E")	28	1	18.214286	-1.271164	99	50.57	0.510808
=HYPERLINK("http://www.godatabase.org/cgi-bin/go.cgi?query=GO:0070666&auto_wild_cards=yes&view=query&action=query&search_constraint=terms","GO:0070666_regulation_of_mast_cell_proliferation")	=HYPERLINK("http://www.ncbi.nih.gov/gquery/gquery.fcgi?term=CD3E","CD3E")	28	1	18.214286	-1.271164	99	50.57	0.510808
=HYPERLINK("http://www.godatabase.org/cgi-bin/go.cgi?query=GO:0002274&auto_wild_cards=yes&view=query&action=query&search_constraint=terms","GO:0002274_myeloid_leukocyte_activation")	=HYPERLINK("http://www.ncbi.nih.gov/gquery/gquery.fcgi?term=CD2","CD2")	29	1	17.586207	-1.256321	101	52.02	0.515050
=HYPERLINK("http://www.godatabase.org/cgi-bin/go.cgi?query=GO:0060401&auto_wild_cards=yes&view=query&action=query&search_constraint=terms","GO:0060401_cytosolic_calcium_ion_transport")	=HYPERLINK("http://www.ncbi.nih.gov/gquery/gquery.fcgi?term=LCK","LCK")	29	1	17.586207	-1.256321	101	52.02	0.515050
=HYPERLINK("http://www.godatabase.org/cgi-bin/go.cgi?query=GO:0018209&auto_wild_cards=yes&view=query&action=query&search_constraint=terms","GO:0018209_peptidyl-serine_modification")	=HYPERLINK("http://www.ncbi.nih.gov/gquery/gquery.fcgi?term=MAP4K1","MAP4K1")	30	1	17.000000	-1.241995	104	53.18	0.511346
=HYPERLINK("http://www.godatabase.org/cgi-bin/go.cgi?query=GO:0042098&auto_wild_cards=yes&view=query&action=query&search_constraint=terms","GO:0042098_T_cell_proliferation")	=HYPERLINK("http://www.ncbi.nih.gov/gquery/gquery.fcgi?term=CD3E","CD3E")	30	1	17.000000	-1.241995	104	53.18	0.511346
=HYPERLINK("http://www.godatabase.org/cgi-bin/go.cgi?query=GO:0050670&auto_wild_cards=yes&view=query&action=query&search_constraint=terms","GO:0050670_regulation_of_lymphocyte_proliferation")	=HYPERLINK("http://www.ncbi.nih.gov/gquery/gquery.fcgi?term=CD3E","CD3E")	30	1	17.000000	-1.241995	104	53.18	0.511346
=HYPERLINK("http://www.godatabase.org/cgi-bin/go.cgi?query=GO:0032944&auto_wild_cards=yes&view=query&action=query&search_constraint=terms","GO:0032944_regulation_of_mononuclear_cell_proliferation")	=HYPERLINK("http://www.ncbi.nih.gov/gquery/gquery.fcgi?term=CD3E","CD3E")	31	1	16.451613	-1.228151	106	54.24	0.511698
=HYPERLINK("http://www.godatabase.org/cgi-bin/go.cgi?query=GO:0070663&auto_wild_cards=yes&view=query&action=query&search_constraint=terms","GO:0070663_regulation_of_leukocyte_proliferation")	=HYPERLINK("http://www.ncbi.nih.gov/gquery/gquery.fcgi?term=CD3E","CD3E")	31	1	16.451613	-1.228151	106	54.24	0.511698
=HYPERLINK("http://www.godatabase.org/cgi-bin/go.cgi?query=GO:0006873&auto_wild_cards=yes&view=query&action=query&search_constraint=terms","GO:0006873_cellular_ion_homeostasis")	=HYPERLINK("http://www.ncbi.nih.gov/gquery/gquery.fcgi?term=CCR4","CCR4")	206	2	4.951456	-1.219360	107	54.54	0.509720
=HYPERLINK("http://www.godatabase.org/cgi-bin/go.cgi?query=GO:0006873&auto_wild_cards=yes&view=query&action=query&search_constraint=terms","GO:0006873_cellular_ion_homeostasis")	=HYPERLINK("http://www.ncbi.nih.gov/gquery/gquery.fcgi?term=LCK","LCK")	206	2	4.951456	-1.219360	107	54.54	0.509720
=HYPERLINK("http://www.godatabase.org/cgi-bin/go.cgi?query=GO:0055082&auto_wild_cards=yes&view=query&action=query&search_constraint=terms","GO:0055082_cellular_chemical_homeostasis")	=HYPERLINK("http://www.ncbi.nih.gov/gquery/gquery.fcgi?term=CCR4","CCR4")	208	2	4.903846	-1.211929	108	55.8	0.516667
=HYPERLINK("http://www.godatabase.org/cgi-bin/go.cgi?query=GO:0055082&auto_wild_cards=yes&view=query&action=query&search_constraint=terms","GO:0055082_cellular_chemical_homeostasis")	=HYPERLINK("http://www.ncbi.nih.gov/gquery/gquery.fcgi?term=LCK","LCK")	208	2	4.903846	-1.211929	108	55.8	0.516667
=HYPERLINK("http://www.godatabase.org/cgi-bin/go.cgi?query=GO:0051341&auto_wild_cards=yes&view=query&action=query&search_constraint=terms","GO:0051341_regulation_of_oxidoreductase_activity")	=HYPERLINK("http://www.ncbi.nih.gov/gquery/gquery.fcgi?term=GFI1","GFI1")	33	1	15.454545	-1.201792	109	56.8	0.521101
=HYPERLINK("http://www.godatabase.org/cgi-bin/go.cgi?query=GO:0050801&auto_wild_cards=yes&view=query&action=query&search_constraint=terms","GO:0050801_ion_homeostasis")	=HYPERLINK("http://www.ncbi.nih.gov/gquery/gquery.fcgi?term=CCR4","CCR4")	221	2	4.615385	-1.165529	110	59.98	0.545273
=HYPERLINK("http://www.godatabase.org/cgi-bin/go.cgi?query=GO:0050801&auto_wild_cards=yes&view=query&action=query&search_constraint=terms","GO:0050801_ion_homeostasis")	=HYPERLINK("http://www.ncbi.nih.gov/gquery/gquery.fcgi?term=LCK","LCK")	221	2	4.615385	-1.165529	110	59.98	0.545273
=HYPERLINK("http://www.godatabase.org/cgi-bin/go.cgi?query=GO:0000082&auto_wild_cards=yes&view=query&action=query&search_constraint=terms","GO:0000082_G1_S_transition_of_mitotic_cell_cycle")	=HYPERLINK("http://www.ncbi.nih.gov/gquery/gquery.fcgi?term=GFI1","GFI1")	36	1	14.166667	-1.165193	111	60.56	0.545586
=HYPERLINK("http://www.godatabase.org/cgi-bin/go.cgi?query=GO:0042493&auto_wild_cards=yes&view=query&action=query&search_constraint=terms","GO:0042493_response_to_drug")	=HYPERLINK("http://www.ncbi.nih.gov/gquery/gquery.fcgi?term=LCK","LCK")	38	1	13.421053	-1.142504	112	62.99	0.562411
=HYPERLINK("http://www.godatabase.org/cgi-bin/go.cgi?query=GO:0019725&auto_wild_cards=yes&view=query&action=query&search_constraint=terms","GO:0019725_cellular_homeostasis")	=HYPERLINK("http://www.ncbi.nih.gov/gquery/gquery.fcgi?term=CCR4","CCR4")	231	2	4.415584	-1.131909	113	63.3	0.560177
=HYPERLINK("http://www.godatabase.org/cgi-bin/go.cgi?query=GO:0019725&auto_wild_cards=yes&view=query&action=query&search_constraint=terms","GO:0019725_cellular_homeostasis")	=HYPERLINK("http://www.ncbi.nih.gov/gquery/gquery.fcgi?term=LCK","LCK")	231	2	4.415584	-1.131909	113	63.3	0.560177
=HYPERLINK("http://www.godatabase.org/cgi-bin/go.cgi?query=GO:0046328&auto_wild_cards=yes&view=query&action=query&search_constraint=terms","GO:0046328_regulation_of_JNK_cascade")	=HYPERLINK("http://www.ncbi.nih.gov/gquery/gquery.fcgi?term=MAP4K1","MAP4K1")	39	1	13.076923	-1.131619	114	64.2	0.563158
=HYPERLINK("http://www.godatabase.org/cgi-bin/go.cgi?query=GO:0002253&auto_wild_cards=yes&view=query&action=query&search_constraint=terms","GO:0002253_activation_of_immune_response")	=HYPERLINK("http://www.ncbi.nih.gov/gquery/gquery.fcgi?term=LCK","LCK")	40	1	12.750000	-1.121020	116	65.02	0.560517
=HYPERLINK("http://www.godatabase.org/cgi-bin/go.cgi?query=GO:0070302&auto_wild_cards=yes&view=query&action=query&search_constraint=terms","GO:0070302_regulation_of_stress-activated_protein_kinase_signaling_pathway")	=HYPERLINK("http://www.ncbi.nih.gov/gquery/gquery.fcgi?term=MAP4K1","MAP4K1")	40	1	12.750000	-1.121020	116	65.02	0.560517
=HYPERLINK("http://www.godatabase.org/cgi-bin/go.cgi?query=GO:0046651&auto_wild_cards=yes&view=query&action=query&search_constraint=terms","GO:0046651_lymphocyte_proliferation")	=HYPERLINK("http://www.ncbi.nih.gov/gquery/gquery.fcgi?term=CD3E","CD3E")	41	1	12.439024	-1.110692	117	66.12	0.565128
=HYPERLINK("http://www.godatabase.org/cgi-bin/go.cgi?query=GO:0032943&auto_wild_cards=yes&view=query&action=query&search_constraint=terms","GO:0032943_mononuclear_cell_proliferation")	=HYPERLINK("http://www.ncbi.nih.gov/gquery/gquery.fcgi?term=CD3E","CD3E")	42	1	12.142857	-1.100622	119	67.31	0.565630
=HYPERLINK("http://www.godatabase.org/cgi-bin/go.cgi?query=GO:0070661&auto_wild_cards=yes&view=query&action=query&search_constraint=terms","GO:0070661_leukocyte_proliferation")	=HYPERLINK("http://www.ncbi.nih.gov/gquery/gquery.fcgi?term=CD3E","CD3E")	42	1	12.142857	-1.100622	119	67.31	0.565630
=HYPERLINK("http://www.godatabase.org/cgi-bin/go.cgi?query=GO:0050790&auto_wild_cards=yes&view=query&action=query&search_constraint=terms","GO:0050790_regulation_of_catalytic_activity")	=HYPERLINK("http://www.ncbi.nih.gov/gquery/gquery.fcgi?term=MAP4K1","MAP4K1")	525	3	2.914286	-1.100614	120	67.39	0.561583
=HYPERLINK("http://www.godatabase.org/cgi-bin/go.cgi?query=GO:0050790&auto_wild_cards=yes&view=query&action=query&search_constraint=terms","GO:0050790_regulation_of_catalytic_activity")	=HYPERLINK("http://www.ncbi.nih.gov/gquery/gquery.fcgi?term=GFI1","GFI1")	525	3	2.914286	-1.100614	120	67.39	0.561583
=HYPERLINK("http://www.godatabase.org/cgi-bin/go.cgi?query=GO:0050790&auto_wild_cards=yes&view=query&action=query&search_constraint=terms","GO:0050790_regulation_of_catalytic_activity")	=HYPERLINK("http://www.ncbi.nih.gov/gquery/gquery.fcgi?term=LCK","LCK")	525	3	2.914286	-1.100614	120	67.39	0.561583
=HYPERLINK("http://www.godatabase.org/cgi-bin/go.cgi?query=GO:0048583&auto_wild_cards=yes&view=query&action=query&search_constraint=terms","GO:0048583_regulation_of_response_to_stimulus")	=HYPERLINK("http://www.ncbi.nih.gov/gquery/gquery.fcgi?term=MAP4K1","MAP4K1")	241	2	4.232365	-1.099922	121	67.43	0.557273
=HYPERLINK("http://www.godatabase.org/cgi-bin/go.cgi?query=GO:0048583&auto_wild_cards=yes&view=query&action=query&search_constraint=terms","GO:0048583_regulation_of_response_to_stimulus")	=HYPERLINK("http://www.ncbi.nih.gov/gquery/gquery.fcgi?term=LCK","LCK")	241	2	4.232365	-1.099922	121	67.43	0.557273
=HYPERLINK("http://www.godatabase.org/cgi-bin/go.cgi?query=GO:0043065&auto_wild_cards=yes&view=query&action=query&search_constraint=terms","GO:0043065_positive_regulation_of_apoptosis")	=HYPERLINK("http://www.ncbi.nih.gov/gquery/gquery.fcgi?term=CD2","CD2")	243	2	4.197531	-1.093708	122	67.6	0.554098
=HYPERLINK("http://www.godatabase.org/cgi-bin/go.cgi?query=GO:0043065&auto_wild_cards=yes&view=query&action=query&search_constraint=terms","GO:0043065_positive_regulation_of_apoptosis")	=HYPERLINK("http://www.ncbi.nih.gov/gquery/gquery.fcgi?term=LCK","LCK")	243	2	4.197531	-1.093708	122	67.6	0.554098
=HYPERLINK("http://www.godatabase.org/cgi-bin/go.cgi?query=GO:0006812&auto_wild_cards=yes&view=query&action=query&search_constraint=terms","GO:0006812_cation_transport")	=HYPERLINK("http://www.ncbi.nih.gov/gquery/gquery.fcgi?term=LCK","LCK")	246	2	4.146341	-1.084498	124	68.93	0.555887
=HYPERLINK("http://www.godatabase.org/cgi-bin/go.cgi?query=GO:0006812&auto_wild_cards=yes&view=query&action=query&search_constraint=terms","GO:0006812_cation_transport")	=HYPERLINK("http://www.ncbi.nih.gov/gquery/gquery.fcgi?term=ATP2A3","ATP2A3")	246	2	4.146341	-1.084498	124	68.93	0.555887
=HYPERLINK("http://www.godatabase.org/cgi-bin/go.cgi?query=GO:0043068&auto_wild_cards=yes&view=query&action=query&search_constraint=terms","GO:0043068_positive_regulation_of_programmed_cell_death")	=HYPERLINK("http://www.ncbi.nih.gov/gquery/gquery.fcgi?term=CD2","CD2")	246	2	4.146341	-1.084498	124	68.93	0.555887
=HYPERLINK("http://www.godatabase.org/cgi-bin/go.cgi?query=GO:0043068&auto_wild_cards=yes&view=query&action=query&search_constraint=terms","GO:0043068_positive_regulation_of_programmed_cell_death")	=HYPERLINK("http://www.ncbi.nih.gov/gquery/gquery.fcgi?term=LCK","LCK")	246	2	4.146341	-1.084498	124	68.93	0.555887
=HYPERLINK("http://www.godatabase.org/cgi-bin/go.cgi?query=GO:0010942&auto_wild_cards=yes&view=query&action=query&search_constraint=terms","GO:0010942_positive_regulation_of_cell_death")	=HYPERLINK("http://www.ncbi.nih.gov/gquery/gquery.fcgi?term=CD2","CD2")	250	2	4.080000	-1.072419	125	69.53	0.556240
=HYPERLINK("http://www.godatabase.org/cgi-bin/go.cgi?query=GO:0010942&auto_wild_cards=yes&view=query&action=query&search_constraint=terms","GO:0010942_positive_regulation_of_cell_death")	=HYPERLINK("http://www.ncbi.nih.gov/gquery/gquery.fcgi?term=LCK","LCK")	250	2	4.080000	-1.072419	125	69.53	0.556240
=HYPERLINK("http://www.godatabase.org/cgi-bin/go.cgi?query=GO:0006919&auto_wild_cards=yes&view=query&action=query&search_constraint=terms","GO:0006919_activation_of_caspase_activity")	=HYPERLINK("http://www.ncbi.nih.gov/gquery/gquery.fcgi?term=LCK","LCK")	45	1	11.333333	-1.071846	126	70.42	0.558889
=HYPERLINK("http://www.godatabase.org/cgi-bin/go.cgi?query=GO:0065007&auto_wild_cards=yes&view=query&action=query&search_constraint=terms","GO:0065007_biological_regulation")	=HYPERLINK("http://www.ncbi.nih.gov/gquery/gquery.fcgi?term=CD3E","CD3E")	3971	11	1.412742	-1.062771	127	70.56	0.555591
=HYPERLINK("http://www.godatabase.org/cgi-bin/go.cgi?query=GO:0065007&auto_wild_cards=yes&view=query&action=query&search_constraint=terms","GO:0065007_biological_regulation")	=HYPERLINK("http://www.ncbi.nih.gov/gquery/gquery.fcgi?term=MAP4K1","MAP4K1")	3971	11	1.412742	-1.062771	127	70.56	0.555591
=HYPERLINK("http://www.godatabase.org/cgi-bin/go.cgi?query=GO:0065007&auto_wild_cards=yes&view=query&action=query&search_constraint=terms","GO:0065007_biological_regulation")	=HYPERLINK("http://www.ncbi.nih.gov/gquery/gquery.fcgi?term=CCR4","CCR4")	3971	11	1.412742	-1.062771	127	70.56	0.555591
=HYPERLINK("http://www.godatabase.org/cgi-bin/go.cgi?query=GO:0065007&auto_wild_cards=yes&view=query&action=query&search_constraint=terms","GO:0065007_biological_regulation")	=HYPERLINK("http://www.ncbi.nih.gov/gquery/gquery.fcgi?term=ZAP70","ZAP70")	3971	11	1.412742	-1.062771	127	70.56	0.555591
=HYPERLINK("http://www.godatabase.org/cgi-bin/go.cgi?query=GO:0065007&auto_wild_cards=yes&view=query&action=query&search_constraint=terms","GO:0065007_biological_regulation")	=HYPERLINK("http://www.ncbi.nih.gov/gquery/gquery.fcgi?term=CD3G","CD3G")	3971	11	1.412742	-1.062771	127	70.56	0.555591
=HYPERLINK("http://www.godatabase.org/cgi-bin/go.cgi?query=GO:0065007&auto_wild_cards=yes&view=query&action=query&search_constraint=terms","GO:0065007_biological_regulation")	=HYPERLINK("http://www.ncbi.nih.gov/gquery/gquery.fcgi?term=CD7","CD7")	3971	11	1.412742	-1.062771	127	70.56	0.555591
=HYPERLINK("http://www.godatabase.org/cgi-bin/go.cgi?query=GO:0065007&auto_wild_cards=yes&view=query&action=query&search_constraint=terms","GO:0065007_biological_regulation")	=HYPERLINK("http://www.ncbi.nih.gov/gquery/gquery.fcgi?term=CD2","CD2")	3971	11	1.412742	-1.062771	127	70.56	0.555591
=HYPERLINK("http://www.godatabase.org/cgi-bin/go.cgi?query=GO:0065007&auto_wild_cards=yes&view=query&action=query&search_constraint=terms","GO:0065007_biological_regulation")	=HYPERLINK("http://www.ncbi.nih.gov/gquery/gquery.fcgi?term=GRAP2","GRAP2")	3971	11	1.412742	-1.062771	127	70.56	0.555591
=HYPERLINK("http://www.godatabase.org/cgi-bin/go.cgi?query=GO:0065007&auto_wild_cards=yes&view=query&action=query&search_constraint=terms","GO:0065007_biological_regulation")	=HYPERLINK("http://www.ncbi.nih.gov/gquery/gquery.fcgi?term=GFI1","GFI1")	3971	11	1.412742	-1.062771	127	70.56	0.555591
=HYPERLINK("http://www.godatabase.org/cgi-bin/go.cgi?query=GO:0065007&auto_wild_cards=yes&view=query&action=query&search_constraint=terms","GO:0065007_biological_regulation")	=HYPERLINK("http://www.ncbi.nih.gov/gquery/gquery.fcgi?term=LCK","LCK")	3971	11	1.412742	-1.062771	127	70.56	0.555591
=HYPERLINK("http://www.godatabase.org/cgi-bin/go.cgi?query=GO:0065007&auto_wild_cards=yes&view=query&action=query&search_constraint=terms","GO:0065007_biological_regulation")	=HYPERLINK("http://www.ncbi.nih.gov/gquery/gquery.fcgi?term=SIT1","SIT1")	3971	11	1.412742	-1.062771	127	70.56	0.555591
=HYPERLINK("http://www.godatabase.org/cgi-bin/go.cgi?query=GO:0007167&auto_wild_cards=yes&view=query&action=query&search_constraint=terms","GO:0007167_enzyme_linked_receptor_protein_signaling_pathway")	=HYPERLINK("http://www.ncbi.nih.gov/gquery/gquery.fcgi?term=CD3E","CD3E")	258	2	3.953488	-1.048921	128	73.62	0.575156
=HYPERLINK("http://www.godatabase.org/cgi-bin/go.cgi?query=GO:0007167&auto_wild_cards=yes&view=query&action=query&search_constraint=terms","GO:0007167_enzyme_linked_receptor_protein_signaling_pathway")	=HYPERLINK("http://www.ncbi.nih.gov/gquery/gquery.fcgi?term=CD7","CD7")	258	2	3.953488	-1.048921	128	73.62	0.575156
=HYPERLINK("http://www.godatabase.org/cgi-bin/go.cgi?query=GO:0010551&auto_wild_cards=yes&view=query&action=query&search_constraint=terms","GO:0010551_regulation_of_specific_transcription_from_RNA_polymerase_II_promoter")	=HYPERLINK("http://www.ncbi.nih.gov/gquery/gquery.fcgi?term=GFI1","GFI1")	48	1	10.625000	-1.045003	130	74.4	0.572308
=HYPERLINK("http://www.godatabase.org/cgi-bin/go.cgi?query=GO:0032569&auto_wild_cards=yes&view=query&action=query&search_constraint=terms","GO:0032569_specific_transcription_from_RNA_polymerase_II_promoter")	=HYPERLINK("http://www.ncbi.nih.gov/gquery/gquery.fcgi?term=GFI1","GFI1")	48	1	10.625000	-1.045003	130	74.4	0.572308
=HYPERLINK("http://www.godatabase.org/cgi-bin/go.cgi?query=GO:0010952&auto_wild_cards=yes&view=query&action=query&search_constraint=terms","GO:0010952_positive_regulation_of_peptidase_activity")	=HYPERLINK("http://www.ncbi.nih.gov/gquery/gquery.fcgi?term=LCK","LCK")	49	1	10.408163	-1.036443	132	75.56	0.572424
=HYPERLINK("http://www.godatabase.org/cgi-bin/go.cgi?query=GO:0043280&auto_wild_cards=yes&view=query&action=query&search_constraint=terms","GO:0043280_positive_regulation_of_caspase_activity")	=HYPERLINK("http://www.ncbi.nih.gov/gquery/gquery.fcgi?term=LCK","LCK")	49	1	10.408163	-1.036443	132	75.56	0.572424
=HYPERLINK("http://www.godatabase.org/cgi-bin/go.cgi?query=GO:0000187&auto_wild_cards=yes&view=query&action=query&search_constraint=terms","GO:0000187_activation_of_MAPK_activity")	=HYPERLINK("http://www.ncbi.nih.gov/gquery/gquery.fcgi?term=MAP4K1","MAP4K1")	50	1	10.200000	-1.028064	133	76.44	0.574737
=HYPERLINK("http://www.godatabase.org/cgi-bin/go.cgi?query=GO:0048856&auto_wild_cards=yes&view=query&action=query&search_constraint=terms","GO:0048856_anatomical_structure_development")	=HYPERLINK("http://www.ncbi.nih.gov/gquery/gquery.fcgi?term=ZAP70","ZAP70")	1289	5	1.978278	-1.025081	134	76.62	0.571791
=HYPERLINK("http://www.godatabase.org/cgi-bin/go.cgi?query=GO:0048856&auto_wild_cards=yes&view=query&action=query&search_constraint=terms","GO:0048856_anatomical_structure_development")	=HYPERLINK("http://www.ncbi.nih.gov/gquery/gquery.fcgi?term=CD3G","CD3G")	1289	5	1.978278	-1.025081	134	76.62	0.571791
=HYPERLINK("http://www.godatabase.org/cgi-bin/go.cgi?query=GO:0048856&auto_wild_cards=yes&view=query&action=query&search_constraint=terms","GO:0048856_anatomical_structure_development")	=HYPERLINK("http://www.ncbi.nih.gov/gquery/gquery.fcgi?term=CD2","CD2")	1289	5	1.978278	-1.025081	134	76.62	0.571791
=HYPERLINK("http://www.godatabase.org/cgi-bin/go.cgi?query=GO:0048856&auto_wild_cards=yes&view=query&action=query&search_constraint=terms","GO:0048856_anatomical_structure_development")	=HYPERLINK("http://www.ncbi.nih.gov/gquery/gquery.fcgi?term=LCK","LCK")	1289	5	1.978278	-1.025081	134	76.62	0.571791
=HYPERLINK("http://www.godatabase.org/cgi-bin/go.cgi?query=GO:0048856&auto_wild_cards=yes&view=query&action=query&search_constraint=terms","GO:0048856_anatomical_structure_development")	=HYPERLINK("http://www.ncbi.nih.gov/gquery/gquery.fcgi?term=CD3D","CD3D")	1289	5	1.978278	-1.025081	134	76.62	0.571791
=HYPERLINK("http://www.godatabase.org/cgi-bin/go.cgi?query=GO:0050794&auto_wild_cards=yes&view=query&action=query&search_constraint=terms","GO:0050794_regulation_of_cellular_process")	=HYPERLINK("http://www.ncbi.nih.gov/gquery/gquery.fcgi?term=CD3E","CD3E")	3515	10	1.450925	-1.025063	135	76.66	0.567852
=HYPERLINK("http://www.godatabase.org/cgi-bin/go.cgi?query=GO:0050794&auto_wild_cards=yes&view=query&action=query&search_constraint=terms","GO:0050794_regulation_of_cellular_process")	=HYPERLINK("http://www.ncbi.nih.gov/gquery/gquery.fcgi?term=MAP4K1","MAP4K1")	3515	10	1.450925	-1.025063	135	76.66	0.567852
=HYPERLINK("http://www.godatabase.org/cgi-bin/go.cgi?query=GO:0050794&auto_wild_cards=yes&view=query&action=query&search_constraint=terms","GO:0050794_regulation_of_cellular_process")	=HYPERLINK("http://www.ncbi.nih.gov/gquery/gquery.fcgi?term=ZAP70","ZAP70")	3515	10	1.450925	-1.025063	135	76.66	0.567852
=HYPERLINK("http://www.godatabase.org/cgi-bin/go.cgi?query=GO:0050794&auto_wild_cards=yes&view=query&action=query&search_constraint=terms","GO:0050794_regulation_of_cellular_process")	=HYPERLINK("http://www.ncbi.nih.gov/gquery/gquery.fcgi?term=CD3G","CD3G")	3515	10	1.450925	-1.025063	135	76.66	0.567852
=HYPERLINK("http://www.godatabase.org/cgi-bin/go.cgi?query=GO:0050794&auto_wild_cards=yes&view=query&action=query&search_constraint=terms","GO:0050794_regulation_of_cellular_process")	=HYPERLINK("http://www.ncbi.nih.gov/gquery/gquery.fcgi?term=CD2","CD2")	3515	10	1.450925	-1.025063	135	76.66	0.567852
=HYPERLINK("http://www.godatabase.org/cgi-bin/go.cgi?query=GO:0050794&auto_wild_cards=yes&view=query&action=query&search_constraint=terms","GO:0050794_regulation_of_cellular_process")	=HYPERLINK("http://www.ncbi.nih.gov/gquery/gquery.fcgi?term=CD7","CD7")	3515	10	1.450925	-1.025063	135	76.66	0.567852
=HYPERLINK("http://www.godatabase.org/cgi-bin/go.cgi?query=GO:0050794&auto_wild_cards=yes&view=query&action=query&search_constraint=terms","GO:0050794_regulation_of_cellular_process")	=HYPERLINK("http://www.ncbi.nih.gov/gquery/gquery.fcgi?term=GRAP2","GRAP2")	3515	10	1.450925	-1.025063	135	76.66	0.567852
=HYPERLINK("http://www.godatabase.org/cgi-bin/go.cgi?query=GO:0050794&auto_wild_cards=yes&view=query&action=query&search_constraint=terms","GO:0050794_regulation_of_cellular_process")	=HYPERLINK("http://www.ncbi.nih.gov/gquery/gquery.fcgi?term=GFI1","GFI1")	3515	10	1.450925	-1.025063	135	76.66	0.567852
=HYPERLINK("http://www.godatabase.org/cgi-bin/go.cgi?query=GO:0050794&auto_wild_cards=yes&view=query&action=query&search_constraint=terms","GO:0050794_regulation_of_cellular_process")	=HYPERLINK("http://www.ncbi.nih.gov/gquery/gquery.fcgi?term=LCK","LCK")	3515	10	1.450925	-1.025063	135	76.66	0.567852
=HYPERLINK("http://www.godatabase.org/cgi-bin/go.cgi?query=GO:0050794&auto_wild_cards=yes&view=query&action=query&search_constraint=terms","GO:0050794_regulation_of_cellular_process")	=HYPERLINK("http://www.ncbi.nih.gov/gquery/gquery.fcgi?term=SIT1","SIT1")	3515	10	1.450925	-1.025063	135	76.66	0.567852
=HYPERLINK("http://www.godatabase.org/cgi-bin/go.cgi?query=GO:0006461&auto_wild_cards=yes&view=query&action=query&search_constraint=terms","GO:0006461_protein_complex_assembly")	=HYPERLINK("http://www.ncbi.nih.gov/gquery/gquery.fcgi?term=CD3E","CD3E")	273	2	3.736264	-1.007078	137	78.57	0.573504
=HYPERLINK("http://www.godatabase.org/cgi-bin/go.cgi?query=GO:0006461&auto_wild_cards=yes&view=query&action=query&search_constraint=terms","GO:0006461_protein_complex_assembly")	=HYPERLINK("http://www.ncbi.nih.gov/gquery/gquery.fcgi?term=CD3G","CD3G")	273	2	3.736264	-1.007078	137	78.57	0.573504
=HYPERLINK("http://www.godatabase.org/cgi-bin/go.cgi?query=GO:0070271&auto_wild_cards=yes&view=query&action=query&search_constraint=terms","GO:0070271_protein_complex_biogenesis")	=HYPERLINK("http://www.ncbi.nih.gov/gquery/gquery.fcgi?term=CD3E","CD3E")	273	2	3.736264	-1.007078	137	78.57	0.573504
=HYPERLINK("http://www.godatabase.org/cgi-bin/go.cgi?query=GO:0070271&auto_wild_cards=yes&view=query&action=query&search_constraint=terms","GO:0070271_protein_complex_biogenesis")	=HYPERLINK("http://www.ncbi.nih.gov/gquery/gquery.fcgi?term=CD3G","CD3G")	273	2	3.736264	-1.007078	137	78.57	0.573504
=HYPERLINK("http://www.godatabase.org/cgi-bin/go.cgi?query=GO:0048878&auto_wild_cards=yes&view=query&action=query&search_constraint=terms","GO:0048878_chemical_homeostasis")	=HYPERLINK("http://www.ncbi.nih.gov/gquery/gquery.fcgi?term=CCR4","CCR4")	278	2	3.669065	-0.993729	138	80.44	0.582899
=HYPERLINK("http://www.godatabase.org/cgi-bin/go.cgi?query=GO:0048878&auto_wild_cards=yes&view=query&action=query&search_constraint=terms","GO:0048878_chemical_homeostasis")	=HYPERLINK("http://www.ncbi.nih.gov/gquery/gquery.fcgi?term=LCK","LCK")	278	2	3.669065	-0.993729	138	80.44	0.582899
=HYPERLINK("http://www.godatabase.org/cgi-bin/go.cgi?query=GO:0050778&auto_wild_cards=yes&view=query&action=query&search_constraint=terms","GO:0050778_positive_regulation_of_immune_response")	=HYPERLINK("http://www.ncbi.nih.gov/gquery/gquery.fcgi?term=LCK","LCK")	56	1	9.107143	-0.981215	139	81.85	0.588849
=HYPERLINK("http://www.godatabase.org/cgi-bin/go.cgi?query=GO:0032844&auto_wild_cards=yes&view=query&action=query&search_constraint=terms","GO:0032844_regulation_of_homeostatic_process")	=HYPERLINK("http://www.ncbi.nih.gov/gquery/gquery.fcgi?term=LCK","LCK")	57	1	8.947368	-0.973922	140	82.42	0.588714
=HYPERLINK("http://www.godatabase.org/cgi-bin/go.cgi?query=GO:0006968&auto_wild_cards=yes&view=query&action=query&search_constraint=terms","GO:0006968_cellular_defense_response")	=HYPERLINK("http://www.ncbi.nih.gov/gquery/gquery.fcgi?term=SH2D1A","SH2D1A")	58	1	8.793103	-0.966763	141	84.03	0.595957
=HYPERLINK("http://www.godatabase.org/cgi-bin/go.cgi?query=GO:0006950&auto_wild_cards=yes&view=query&action=query&search_constraint=terms","GO:0006950_response_to_stress")	=HYPERLINK("http://www.ncbi.nih.gov/gquery/gquery.fcgi?term=SH2D1A","SH2D1A")	959	4	2.127216	-0.961014	142	84.47	0.594859
=HYPERLINK("http://www.godatabase.org/cgi-bin/go.cgi?query=GO:0006950&auto_wild_cards=yes&view=query&action=query&search_constraint=terms","GO:0006950_response_to_stress")	=HYPERLINK("http://www.ncbi.nih.gov/gquery/gquery.fcgi?term=MAP4K1","MAP4K1")	959	4	2.127216	-0.961014	142	84.47	0.594859
=HYPERLINK("http://www.godatabase.org/cgi-bin/go.cgi?query=GO:0006950&auto_wild_cards=yes&view=query&action=query&search_constraint=terms","GO:0006950_response_to_stress")	=HYPERLINK("http://www.ncbi.nih.gov/gquery/gquery.fcgi?term=PTPRCAP","PTPRCAP")	959	4	2.127216	-0.961014	142	84.47	0.594859
=HYPERLINK("http://www.godatabase.org/cgi-bin/go.cgi?query=GO:0006950&auto_wild_cards=yes&view=query&action=query&search_constraint=terms","GO:0006950_response_to_stress")	=HYPERLINK("http://www.ncbi.nih.gov/gquery/gquery.fcgi?term=CCR4","CCR4")	959	4	2.127216	-0.961014	142	84.47	0.594859
=HYPERLINK("http://www.godatabase.org/cgi-bin/go.cgi?query=GO:0043281&auto_wild_cards=yes&view=query&action=query&search_constraint=terms","GO:0043281_regulation_of_caspase_activity")	=HYPERLINK("http://www.ncbi.nih.gov/gquery/gquery.fcgi?term=LCK","LCK")	59	1	8.644068	-0.959734	144	85.27	0.592153
=HYPERLINK("http://www.godatabase.org/cgi-bin/go.cgi?query=GO:0043408&auto_wild_cards=yes&view=query&action=query&search_constraint=terms","GO:0043408_regulation_of_MAPKKK_cascade")	=HYPERLINK("http://www.ncbi.nih.gov/gquery/gquery.fcgi?term=MAP4K1","MAP4K1")	59	1	8.644068	-0.959734	144	85.27	0.592153
=HYPERLINK("http://www.godatabase.org/cgi-bin/go.cgi?query=GO:0065009&auto_wild_cards=yes&view=query&action=query&search_constraint=terms","GO:0065009_regulation_of_molecular_function")	=HYPERLINK("http://www.ncbi.nih.gov/gquery/gquery.fcgi?term=MAP4K1","MAP4K1")	606	3	2.524752	-0.955539	145	85.76	0.591448
=HYPERLINK("http://www.godatabase.org/cgi-bin/go.cgi?query=GO:0065009&auto_wild_cards=yes&view=query&action=query&search_constraint=terms","GO:0065009_regulation_of_molecular_function")	=HYPERLINK("http://www.ncbi.nih.gov/gquery/gquery.fcgi?term=LCK","LCK")	606	3	2.524752	-0.955539	145	85.76	0.591448
=HYPERLINK("http://www.godatabase.org/cgi-bin/go.cgi?query=GO:0065009&auto_wild_cards=yes&view=query&action=query&search_constraint=terms","GO:0065009_regulation_of_molecular_function")	=HYPERLINK("http://www.ncbi.nih.gov/gquery/gquery.fcgi?term=GFI1","GFI1")	606	3	2.524752	-0.955539	145	85.76	0.591448
=HYPERLINK("http://www.godatabase.org/cgi-bin/go.cgi?query=GO:0007254&auto_wild_cards=yes&view=query&action=query&search_constraint=terms","GO:0007254_JNK_cascade")	=HYPERLINK("http://www.ncbi.nih.gov/gquery/gquery.fcgi?term=MAP4K1","MAP4K1")	61	1	8.360656	-0.946044	146	86.92	0.595342
=HYPERLINK("http://www.godatabase.org/cgi-bin/go.cgi?query=GO:0043406&auto_wild_cards=yes&view=query&action=query&search_constraint=terms","GO:0043406_positive_regulation_of_MAP_kinase_activity")	=HYPERLINK("http://www.ncbi.nih.gov/gquery/gquery.fcgi?term=MAP4K1","MAP4K1")	62	1	8.225806	-0.939376	148	88.68	0.599189
=HYPERLINK("http://www.godatabase.org/cgi-bin/go.cgi?query=GO:0052548&auto_wild_cards=yes&view=query&action=query&search_constraint=terms","GO:0052548_regulation_of_endopeptidase_activity")	=HYPERLINK("http://www.ncbi.nih.gov/gquery/gquery.fcgi?term=LCK","LCK")	62	1	8.225806	-0.939376	148	88.68	0.599189
=HYPERLINK("http://www.godatabase.org/cgi-bin/go.cgi?query=GO:0031098&auto_wild_cards=yes&view=query&action=query&search_constraint=terms","GO:0031098_stress-activated_protein_kinase_signaling_pathway")	=HYPERLINK("http://www.ncbi.nih.gov/gquery/gquery.fcgi?term=MAP4K1","MAP4K1")	64	1	7.968750	-0.926375	149	90.44	0.606980
=HYPERLINK("http://www.godatabase.org/cgi-bin/go.cgi?query=GO:0050789&auto_wild_cards=yes&view=query&action=query&search_constraint=terms","GO:0050789_regulation_of_biological_process")	=HYPERLINK("http://www.ncbi.nih.gov/gquery/gquery.fcgi?term=CD3E","CD3E")	3649	10	1.397643	-0.923702	150	90.58	0.603867
=HYPERLINK("http://www.godatabase.org/cgi-bin/go.cgi?query=GO:0050789&auto_wild_cards=yes&view=query&action=query&search_constraint=terms","GO:0050789_regulation_of_biological_process")	=HYPERLINK("http://www.ncbi.nih.gov/gquery/gquery.fcgi?term=MAP4K1","MAP4K1")	3649	10	1.397643	-0.923702	150	90.58	0.603867
=HYPERLINK("http://www.godatabase.org/cgi-bin/go.cgi?query=GO:0050789&auto_wild_cards=yes&view=query&action=query&search_constraint=terms","GO:0050789_regulation_of_biological_process")	=HYPERLINK("http://www.ncbi.nih.gov/gquery/gquery.fcgi?term=ZAP70","ZAP70")	3649	10	1.397643	-0.923702	150	90.58	0.603867
=HYPERLINK("http://www.godatabase.org/cgi-bin/go.cgi?query=GO:0050789&auto_wild_cards=yes&view=query&action=query&search_constraint=terms","GO:0050789_regulation_of_biological_process")	=HYPERLINK("http://www.ncbi.nih.gov/gquery/gquery.fcgi?term=CD3G","CD3G")	3649	10	1.397643	-0.923702	150	90.58	0.603867
=HYPERLINK("http://www.godatabase.org/cgi-bin/go.cgi?query=GO:0050789&auto_wild_cards=yes&view=query&action=query&search_constraint=terms","GO:0050789_regulation_of_biological_process")	=HYPERLINK("http://www.ncbi.nih.gov/gquery/gquery.fcgi?term=CD7","CD7")	3649	10	1.397643	-0.923702	150	90.58	0.603867
=HYPERLINK("http://www.godatabase.org/cgi-bin/go.cgi?query=GO:0050789&auto_wild_cards=yes&view=query&action=query&search_constraint=terms","GO:0050789_regulation_of_biological_process")	=HYPERLINK("http://www.ncbi.nih.gov/gquery/gquery.fcgi?term=CD2","CD2")	3649	10	1.397643	-0.923702	150	90.58	0.603867
=HYPERLINK("http://www.godatabase.org/cgi-bin/go.cgi?query=GO:0050789&auto_wild_cards=yes&view=query&action=query&search_constraint=terms","GO:0050789_regulation_of_biological_process")	=HYPERLINK("http://www.ncbi.nih.gov/gquery/gquery.fcgi?term=GRAP2","GRAP2")	3649	10	1.397643	-0.923702	150	90.58	0.603867
=HYPERLINK("http://www.godatabase.org/cgi-bin/go.cgi?query=GO:0050789&auto_wild_cards=yes&view=query&action=query&search_constraint=terms","GO:0050789_regulation_of_biological_process")	=HYPERLINK("http://www.ncbi.nih.gov/gquery/gquery.fcgi?term=GFI1","GFI1")	3649	10	1.397643	-0.923702	150	90.58	0.603867
=HYPERLINK("http://www.godatabase.org/cgi-bin/go.cgi?query=GO:0050789&auto_wild_cards=yes&view=query&action=query&search_constraint=terms","GO:0050789_regulation_of_biological_process")	=HYPERLINK("http://www.ncbi.nih.gov/gquery/gquery.fcgi?term=LCK","LCK")	3649	10	1.397643	-0.923702	150	90.58	0.603867
=HYPERLINK("http://www.godatabase.org/cgi-bin/go.cgi?query=GO:0050789&auto_wild_cards=yes&view=query&action=query&search_constraint=terms","GO:0050789_regulation_of_biological_process")	=HYPERLINK("http://www.ncbi.nih.gov/gquery/gquery.fcgi?term=SIT1","SIT1")	3649	10	1.397643	-0.923702	150	90.58	0.603867
=HYPERLINK("http://www.godatabase.org/cgi-bin/go.cgi?query=GO:0051235&auto_wild_cards=yes&view=query&action=query&search_constraint=terms","GO:0051235_maintenance_of_location")	=HYPERLINK("http://www.ncbi.nih.gov/gquery/gquery.fcgi?term=LCK","LCK")	65	1	7.846154	-0.920036	152	91.81	0.604013
=HYPERLINK("http://www.godatabase.org/cgi-bin/go.cgi?query=GO:0080135&auto_wild_cards=yes&view=query&action=query&search_constraint=terms","GO:0080135_regulation_of_cellular_response_to_stress")	=HYPERLINK("http://www.ncbi.nih.gov/gquery/gquery.fcgi?term=MAP4K1","MAP4K1")	65	1	7.846154	-0.920036	152	91.81	0.604013
=HYPERLINK("http://www.godatabase.org/cgi-bin/go.cgi?query=GO:0052547&auto_wild_cards=yes&view=query&action=query&search_constraint=terms","GO:0052547_regulation_of_peptidase_activity")	=HYPERLINK("http://www.ncbi.nih.gov/gquery/gquery.fcgi?term=LCK","LCK")	66	1	7.727273	-0.913799	153	93.39	0.610392
=HYPERLINK("http://www.godatabase.org/cgi-bin/go.cgi?query=GO:0048522&auto_wild_cards=yes&view=query&action=query&search_constraint=terms","GO:0048522_positive_regulation_of_cellular_process")	=HYPERLINK("http://www.ncbi.nih.gov/gquery/gquery.fcgi?term=CD3E","CD3E")	1009	4	2.021804	-0.899193	154	94.99	0.616818
=HYPERLINK("http://www.godatabase.org/cgi-bin/go.cgi?query=GO:0048522&auto_wild_cards=yes&view=query&action=query&search_constraint=terms","GO:0048522_positive_regulation_of_cellular_process")	=HYPERLINK("http://www.ncbi.nih.gov/gquery/gquery.fcgi?term=ZAP70","ZAP70")	1009	4	2.021804	-0.899193	154	94.99	0.616818
=HYPERLINK("http://www.godatabase.org/cgi-bin/go.cgi?query=GO:0048522&auto_wild_cards=yes&view=query&action=query&search_constraint=terms","GO:0048522_positive_regulation_of_cellular_process")	=HYPERLINK("http://www.ncbi.nih.gov/gquery/gquery.fcgi?term=CD2","CD2")	1009	4	2.021804	-0.899193	154	94.99	0.616818
=HYPERLINK("http://www.godatabase.org/cgi-bin/go.cgi?query=GO:0048522&auto_wild_cards=yes&view=query&action=query&search_constraint=terms","GO:0048522_positive_regulation_of_cellular_process")	=HYPERLINK("http://www.ncbi.nih.gov/gquery/gquery.fcgi?term=LCK","LCK")	1009	4	2.021804	-0.899193	154	94.99	0.616818
=HYPERLINK("http://www.godatabase.org/cgi-bin/go.cgi?query=GO:0006811&auto_wild_cards=yes&view=query&action=query&search_constraint=terms","GO:0006811_ion_transport")	=HYPERLINK("http://www.ncbi.nih.gov/gquery/gquery.fcgi?term=LCK","LCK")	317	2	3.217666	-0.898534	155	95.18	0.614065
=HYPERLINK("http://www.godatabase.org/cgi-bin/go.cgi?query=GO:0006811&auto_wild_cards=yes&view=query&action=query&search_constraint=terms","GO:0006811_ion_transport")	=HYPERLINK("http://www.ncbi.nih.gov/gquery/gquery.fcgi?term=ATP2A3","ATP2A3")	317	2	3.217666	-0.898534	155	95.18	0.614065
=HYPERLINK("http://www.godatabase.org/cgi-bin/go.cgi?query=GO:0016032&auto_wild_cards=yes&view=query&action=query&search_constraint=terms","GO:0016032_viral_reproduction")	=HYPERLINK("http://www.ncbi.nih.gov/gquery/gquery.fcgi?term=GFI1","GFI1")	70	1	7.285714	-0.889818	156	96.93	0.621346
=HYPERLINK("http://www.godatabase.org/cgi-bin/go.cgi?query=GO:0045597&auto_wild_cards=yes&view=query&action=query&search_constraint=terms","GO:0045597_positive_regulation_of_cell_differentiation")	=HYPERLINK("http://www.ncbi.nih.gov/gquery/gquery.fcgi?term=ZAP70","ZAP70")	74	1	6.891892	-0.867256	157	99.8	0.635669
=HYPERLINK("http://www.godatabase.org/cgi-bin/go.cgi?query=GO:0032583&auto_wild_cards=yes&view=query&action=query&search_constraint=terms","GO:0032583_regulation_of_gene-specific_transcription")	=HYPERLINK("http://www.ncbi.nih.gov/gquery/gquery.fcgi?term=GFI1","GFI1")	81	1	6.296296	-0.830750	158	105.86	0.670000
=HYPERLINK("http://www.godatabase.org/cgi-bin/go.cgi?query=GO:0051329&auto_wild_cards=yes&view=query&action=query&search_constraint=terms","GO:0051329_interphase_of_mitotic_cell_cycle")	=HYPERLINK("http://www.ncbi.nih.gov/gquery/gquery.fcgi?term=GFI1","GFI1")	83	1	6.144578	-0.820941	159	107.42	0.675597
=HYPERLINK("http://www.godatabase.org/cgi-bin/go.cgi?query=GO:0043085&auto_wild_cards=yes&view=query&action=query&search_constraint=terms","GO:0043085_positive_regulation_of_catalytic_activity")	=HYPERLINK("http://www.ncbi.nih.gov/gquery/gquery.fcgi?term=MAP4K1","MAP4K1")	354	2	2.881356	-0.820501	160	107.53	0.672062
=HYPERLINK("http://www.godatabase.org/cgi-bin/go.cgi?query=GO:0043085&auto_wild_cards=yes&view=query&action=query&search_constraint=terms","GO:0043085_positive_regulation_of_catalytic_activity")	=HYPERLINK("http://www.ncbi.nih.gov/gquery/gquery.fcgi?term=LCK","LCK")	354	2	2.881356	-0.820501	160	107.53	0.672062
=HYPERLINK("http://www.godatabase.org/cgi-bin/go.cgi?query=GO:0032502&auto_wild_cards=yes&view=query&action=query&search_constraint=terms","GO:0032502_developmental_process")	=HYPERLINK("http://www.ncbi.nih.gov/gquery/gquery.fcgi?term=CD3E","CD3E")	1919	6	1.594581	-0.817396	161	107.83	0.669752
=HYPERLINK("http://www.godatabase.org/cgi-bin/go.cgi?query=GO:0032502&auto_wild_cards=yes&view=query&action=query&search_constraint=terms","GO:0032502_developmental_process")	=HYPERLINK("http://www.ncbi.nih.gov/gquery/gquery.fcgi?term=ZAP70","ZAP70")	1919	6	1.594581	-0.817396	161	107.83	0.669752
=HYPERLINK("http://www.godatabase.org/cgi-bin/go.cgi?query=GO:0032502&auto_wild_cards=yes&view=query&action=query&search_constraint=terms","GO:0032502_developmental_process")	=HYPERLINK("http://www.ncbi.nih.gov/gquery/gquery.fcgi?term=CD3G","CD3G")	1919	6	1.594581	-0.817396	161	107.83	0.669752
=HYPERLINK("http://www.godatabase.org/cgi-bin/go.cgi?query=GO:0032502&auto_wild_cards=yes&view=query&action=query&search_constraint=terms","GO:0032502_developmental_process")	=HYPERLINK("http://www.ncbi.nih.gov/gquery/gquery.fcgi?term=CD2","CD2")	1919	6	1.594581	-0.817396	161	107.83	0.669752
=HYPERLINK("http://www.godatabase.org/cgi-bin/go.cgi?query=GO:0032502&auto_wild_cards=yes&view=query&action=query&search_constraint=terms","GO:0032502_developmental_process")	=HYPERLINK("http://www.ncbi.nih.gov/gquery/gquery.fcgi?term=LCK","LCK")	1919	6	1.594581	-0.817396	161	107.83	0.669752
=HYPERLINK("http://www.godatabase.org/cgi-bin/go.cgi?query=GO:0032502&auto_wild_cards=yes&view=query&action=query&search_constraint=terms","GO:0032502_developmental_process")	=HYPERLINK("http://www.ncbi.nih.gov/gquery/gquery.fcgi?term=CD3D","CD3D")	1919	6	1.594581	-0.817396	161	107.83	0.669752
=HYPERLINK("http://www.godatabase.org/cgi-bin/go.cgi?query=GO:0048518&auto_wild_cards=yes&view=query&action=query&search_constraint=terms","GO:0048518_positive_regulation_of_biological_process")	=HYPERLINK("http://www.ncbi.nih.gov/gquery/gquery.fcgi?term=CD3E","CD3E")	1094	4	1.864717	-0.803784	162	109.28	0.674568
=HYPERLINK("http://www.godatabase.org/cgi-bin/go.cgi?query=GO:0048518&auto_wild_cards=yes&view=query&action=query&search_constraint=terms","GO:0048518_positive_regulation_of_biological_process")	=HYPERLINK("http://www.ncbi.nih.gov/gquery/gquery.fcgi?term=ZAP70","ZAP70")	1094	4	1.864717	-0.803784	162	109.28	0.674568
=HYPERLINK("http://www.godatabase.org/cgi-bin/go.cgi?query=GO:0048518&auto_wild_cards=yes&view=query&action=query&search_constraint=terms","GO:0048518_positive_regulation_of_biological_process")	=HYPERLINK("http://www.ncbi.nih.gov/gquery/gquery.fcgi?term=CD2","CD2")	1094	4	1.864717	-0.803784	162	109.28	0.674568
=HYPERLINK("http://www.godatabase.org/cgi-bin/go.cgi?query=GO:0048518&auto_wild_cards=yes&view=query&action=query&search_constraint=terms","GO:0048518_positive_regulation_of_biological_process")	=HYPERLINK("http://www.ncbi.nih.gov/gquery/gquery.fcgi?term=LCK","LCK")	1094	4	1.864717	-0.803784	162	109.28	0.674568
=HYPERLINK("http://www.godatabase.org/cgi-bin/go.cgi?query=GO:0065003&auto_wild_cards=yes&view=query&action=query&search_constraint=terms","GO:0065003_macromolecular_complex_assembly")	=HYPERLINK("http://www.ncbi.nih.gov/gquery/gquery.fcgi?term=CD3E","CD3E")	366	2	2.786885	-0.797330	163	110.22	0.676196
=HYPERLINK("http://www.godatabase.org/cgi-bin/go.cgi?query=GO:0065003&auto_wild_cards=yes&view=query&action=query&search_constraint=terms","GO:0065003_macromolecular_complex_assembly")	=HYPERLINK("http://www.ncbi.nih.gov/gquery/gquery.fcgi?term=CD3G","CD3G")	366	2	2.786885	-0.797330	163	110.22	0.676196
=HYPERLINK("http://www.godatabase.org/cgi-bin/go.cgi?query=GO:0043405&auto_wild_cards=yes&view=query&action=query&search_constraint=terms","GO:0043405_regulation_of_MAP_kinase_activity")	=HYPERLINK("http://www.ncbi.nih.gov/gquery/gquery.fcgi?term=MAP4K1","MAP4K1")	89	1	5.730337	-0.792979	165	111.06	0.673091
=HYPERLINK("http://www.godatabase.org/cgi-bin/go.cgi?query=GO:0051325&auto_wild_cards=yes&view=query&action=query&search_constraint=terms","GO:0051325_interphase")	=HYPERLINK("http://www.ncbi.nih.gov/gquery/gquery.fcgi?term=GFI1","GFI1")	89	1	5.730337	-0.792979	165	111.06	0.673091
=HYPERLINK("http://www.godatabase.org/cgi-bin/go.cgi?query=GO:0007243&auto_wild_cards=yes&view=query&action=query&search_constraint=terms","GO:0007243_protein_kinase_cascade")	=HYPERLINK("http://www.ncbi.nih.gov/gquery/gquery.fcgi?term=MAP4K1","MAP4K1")	377	2	2.705570	-0.776910	166	113.21	0.681988
=HYPERLINK("http://www.godatabase.org/cgi-bin/go.cgi?query=GO:0007243&auto_wild_cards=yes&view=query&action=query&search_constraint=terms","GO:0007243_protein_kinase_cascade")	=HYPERLINK("http://www.ncbi.nih.gov/gquery/gquery.fcgi?term=ZAP70","ZAP70")	377	2	2.705570	-0.776910	166	113.21	0.681988
=HYPERLINK("http://www.godatabase.org/cgi-bin/go.cgi?query=GO:0009966&auto_wild_cards=yes&view=query&action=query&search_constraint=terms","GO:0009966_regulation_of_signal_transduction")	=HYPERLINK("http://www.ncbi.nih.gov/gquery/gquery.fcgi?term=MAP4K1","MAP4K1")	378	2	2.698413	-0.775091	168	113.92	0.678095
=HYPERLINK("http://www.godatabase.org/cgi-bin/go.cgi?query=GO:0009966&auto_wild_cards=yes&view=query&action=query&search_constraint=terms","GO:0009966_regulation_of_signal_transduction")	=HYPERLINK("http://www.ncbi.nih.gov/gquery/gquery.fcgi?term=LCK","LCK")	378	2	2.698413	-0.775091	168	113.92	0.678095
=HYPERLINK("http://www.godatabase.org/cgi-bin/go.cgi?query=GO:0051239&auto_wild_cards=yes&view=query&action=query&search_constraint=terms","GO:0051239_regulation_of_multicellular_organismal_process")	=HYPERLINK("http://www.ncbi.nih.gov/gquery/gquery.fcgi?term=ZAP70","ZAP70")	378	2	2.698413	-0.775091	168	113.92	0.678095
=HYPERLINK("http://www.godatabase.org/cgi-bin/go.cgi?query=GO:0051239&auto_wild_cards=yes&view=query&action=query&search_constraint=terms","GO:0051239_regulation_of_multicellular_organismal_process")	=HYPERLINK("http://www.ncbi.nih.gov/gquery/gquery.fcgi?term=CD2","CD2")	378	2	2.698413	-0.775091	168	113.92	0.678095
=HYPERLINK("http://www.godatabase.org/cgi-bin/go.cgi?query=GO:0048731&auto_wild_cards=yes&view=query&action=query&search_constraint=terms","GO:0048731_system_development")	=HYPERLINK("http://www.ncbi.nih.gov/gquery/gquery.fcgi?term=ZAP70","ZAP70")	1140	4	1.789474	-0.756682	169	116.32	0.688284
=HYPERLINK("http://www.godatabase.org/cgi-bin/go.cgi?query=GO:0048731&auto_wild_cards=yes&view=query&action=query&search_constraint=terms","GO:0048731_system_development")	=HYPERLINK("http://www.ncbi.nih.gov/gquery/gquery.fcgi?term=CD2","CD2")	1140	4	1.789474	-0.756682	169	116.32	0.688284
=HYPERLINK("http://www.godatabase.org/cgi-bin/go.cgi?query=GO:0048731&auto_wild_cards=yes&view=query&action=query&search_constraint=terms","GO:0048731_system_development")	=HYPERLINK("http://www.ncbi.nih.gov/gquery/gquery.fcgi?term=LCK","LCK")	1140	4	1.789474	-0.756682	169	116.32	0.688284
=HYPERLINK("http://www.godatabase.org/cgi-bin/go.cgi?query=GO:0048731&auto_wild_cards=yes&view=query&action=query&search_constraint=terms","GO:0048731_system_development")	=HYPERLINK("http://www.ncbi.nih.gov/gquery/gquery.fcgi?term=CD3D","CD3D")	1140	4	1.789474	-0.756682	169	116.32	0.688284
=HYPERLINK("http://www.godatabase.org/cgi-bin/go.cgi?query=GO:0006468&auto_wild_cards=yes&view=query&action=query&search_constraint=terms","GO:0006468_protein_amino_acid_phosphorylation")	=HYPERLINK("http://www.ncbi.nih.gov/gquery/gquery.fcgi?term=MAP4K1","MAP4K1")	393	2	2.595420	-0.748512	170	117.89	0.693471
=HYPERLINK("http://www.godatabase.org/cgi-bin/go.cgi?query=GO:0006468&auto_wild_cards=yes&view=query&action=query&search_constraint=terms","GO:0006468_protein_amino_acid_phosphorylation")	=HYPERLINK("http://www.ncbi.nih.gov/gquery/gquery.fcgi?term=ZAP70","ZAP70")	393	2	2.595420	-0.748512	170	117.89	0.693471
=HYPERLINK("http://www.godatabase.org/cgi-bin/go.cgi?query=GO:0044093&auto_wild_cards=yes&view=query&action=query&search_constraint=terms","GO:0044093_positive_regulation_of_molecular_function")	=HYPERLINK("http://www.ncbi.nih.gov/gquery/gquery.fcgi?term=MAP4K1","MAP4K1")	394	2	2.588832	-0.746786	171	118.14	0.690877
=HYPERLINK("http://www.godatabase.org/cgi-bin/go.cgi?query=GO:0044093&auto_wild_cards=yes&view=query&action=query&search_constraint=terms","GO:0044093_positive_regulation_of_molecular_function")	=HYPERLINK("http://www.ncbi.nih.gov/gquery/gquery.fcgi?term=LCK","LCK")	394	2	2.588832	-0.746786	171	118.14	0.690877
=HYPERLINK("http://www.godatabase.org/cgi-bin/go.cgi?query=GO:0050776&auto_wild_cards=yes&view=query&action=query&search_constraint=terms","GO:0050776_regulation_of_immune_response")	=HYPERLINK("http://www.ncbi.nih.gov/gquery/gquery.fcgi?term=LCK","LCK")	100	1	5.100000	-0.746669	172	118.81	0.690756
=HYPERLINK("http://www.godatabase.org/cgi-bin/go.cgi?query=GO:0001932&auto_wild_cards=yes&view=query&action=query&search_constraint=terms","GO:0001932_regulation_of_protein_amino_acid_phosphorylation")	=HYPERLINK("http://www.ncbi.nih.gov/gquery/gquery.fcgi?term=MAP4K1","MAP4K1")	101	1	5.049505	-0.742738	174	119.09	0.684425
=HYPERLINK("http://www.godatabase.org/cgi-bin/go.cgi?query=GO:0043623&auto_wild_cards=yes&view=query&action=query&search_constraint=terms","GO:0043623_cellular_protein_complex_assembly")	=HYPERLINK("http://www.ncbi.nih.gov/gquery/gquery.fcgi?term=CD3E","CD3E")	101	1	5.049505	-0.742738	174	119.09	0.684425
=HYPERLINK("http://www.godatabase.org/cgi-bin/go.cgi?query=GO:0042592&auto_wild_cards=yes&view=query&action=query&search_constraint=terms","GO:0042592_homeostatic_process")	=HYPERLINK("http://www.ncbi.nih.gov/gquery/gquery.fcgi?term=CCR4","CCR4")	397	2	2.569270	-0.741641	175	119.2	0.681143
=HYPERLINK("http://www.godatabase.org/cgi-bin/go.cgi?query=GO:0042592&auto_wild_cards=yes&view=query&action=query&search_constraint=terms","GO:0042592_homeostatic_process")	=HYPERLINK("http://www.ncbi.nih.gov/gquery/gquery.fcgi?term=LCK","LCK")	397	2	2.569270	-0.741641	175	119.2	0.681143
=HYPERLINK("http://www.godatabase.org/cgi-bin/go.cgi?query=GO:0007265&auto_wild_cards=yes&view=query&action=query&search_constraint=terms","GO:0007265_Ras_protein_signal_transduction")	=HYPERLINK("http://www.ncbi.nih.gov/gquery/gquery.fcgi?term=GRAP2","GRAP2")	110	1	4.636364	-0.709175	176	123.18	0.699886
=HYPERLINK("http://www.godatabase.org/cgi-bin/go.cgi?query=GO:0010646&auto_wild_cards=yes&view=query&action=query&search_constraint=terms","GO:0010646_regulation_of_cell_communication")	=HYPERLINK("http://www.ncbi.nih.gov/gquery/gquery.fcgi?term=MAP4K1","MAP4K1")	423	2	2.411348	-0.699042	177	124.33	0.702429
=HYPERLINK("http://www.godatabase.org/cgi-bin/go.cgi?query=GO:0010646&auto_wild_cards=yes&view=query&action=query&search_constraint=terms","GO:0010646_regulation_of_cell_communication")	=HYPERLINK("http://www.ncbi.nih.gov/gquery/gquery.fcgi?term=LCK","LCK")	423	2	2.411348	-0.699042	177	124.33	0.702429
=HYPERLINK("http://www.godatabase.org/cgi-bin/go.cgi?query=GO:0000122&auto_wild_cards=yes&view=query&action=query&search_constraint=terms","GO:0000122_negative_regulation_of_transcription_from_RNA_polymerase_II_promoter")	=HYPERLINK("http://www.ncbi.nih.gov/gquery/gquery.fcgi?term=GFI1","GFI1")	113	1	4.513274	-0.698657	178	124.64	0.700225
=HYPERLINK("http://www.godatabase.org/cgi-bin/go.cgi?query=GO:0043933&auto_wild_cards=yes&view=query&action=query&search_constraint=terms","GO:0043933_macromolecular_complex_subunit_organization")	=HYPERLINK("http://www.ncbi.nih.gov/gquery/gquery.fcgi?term=CD3E","CD3E")	424	2	2.405660	-0.697471	179	124.78	0.697095
=HYPERLINK("http://www.godatabase.org/cgi-bin/go.cgi?query=GO:0043933&auto_wild_cards=yes&view=query&action=query&search_constraint=terms","GO:0043933_macromolecular_complex_subunit_organization")	=HYPERLINK("http://www.ncbi.nih.gov/gquery/gquery.fcgi?term=CD3G","CD3G")	424	2	2.405660	-0.697471	179	124.78	0.697095
=HYPERLINK("http://www.godatabase.org/cgi-bin/go.cgi?query=GO:0048584&auto_wild_cards=yes&view=query&action=query&search_constraint=terms","GO:0048584_positive_regulation_of_response_to_stimulus")	=HYPERLINK("http://www.ncbi.nih.gov/gquery/gquery.fcgi?term=LCK","LCK")	114	1	4.473684	-0.695220	180	125.15	0.695278
=HYPERLINK("http://www.godatabase.org/cgi-bin/go.cgi?query=GO:0018193&auto_wild_cards=yes&view=query&action=query&search_constraint=terms","GO:0018193_peptidyl-amino_acid_modification")	=HYPERLINK("http://www.ncbi.nih.gov/gquery/gquery.fcgi?term=MAP4K1","MAP4K1")	117	1	4.358974	-0.685105	181	127.0	0.701657
=HYPERLINK("http://www.godatabase.org/cgi-bin/go.cgi?query=GO:0033674&auto_wild_cards=yes&view=query&action=query&search_constraint=terms","GO:0033674_positive_regulation_of_kinase_activity")	=HYPERLINK("http://www.ncbi.nih.gov/gquery/gquery.fcgi?term=MAP4K1","MAP4K1")	122	1	4.180328	-0.668874	183	129.68	0.708634
=HYPERLINK("http://www.godatabase.org/cgi-bin/go.cgi?query=GO:0045860&auto_wild_cards=yes&view=query&action=query&search_constraint=terms","GO:0045860_positive_regulation_of_protein_kinase_activity")	=HYPERLINK("http://www.ncbi.nih.gov/gquery/gquery.fcgi?term=MAP4K1","MAP4K1")	122	1	4.180328	-0.668874	183	129.68	0.708634
=HYPERLINK("http://www.godatabase.org/cgi-bin/go.cgi?query=GO:0007267&auto_wild_cards=yes&view=query&action=query&search_constraint=terms","GO:0007267_cell-cell_signaling")	=HYPERLINK("http://www.ncbi.nih.gov/gquery/gquery.fcgi?term=SH2D1A","SH2D1A")	445	2	2.292135	-0.665564	184	130.1	0.707065
=HYPERLINK("http://www.godatabase.org/cgi-bin/go.cgi?query=GO:0007267&auto_wild_cards=yes&view=query&action=query&search_constraint=terms","GO:0007267_cell-cell_signaling")	=HYPERLINK("http://www.ncbi.nih.gov/gquery/gquery.fcgi?term=GRAP2","GRAP2")	445	2	2.292135	-0.665564	184	130.1	0.707065
=HYPERLINK("http://www.godatabase.org/cgi-bin/go.cgi?query=GO:0006935&auto_wild_cards=yes&view=query&action=query&search_constraint=terms","GO:0006935_chemotaxis")	=HYPERLINK("http://www.ncbi.nih.gov/gquery/gquery.fcgi?term=CCR4","CCR4")	125	1	4.080000	-0.659488	186	131.93	0.709301
=HYPERLINK("http://www.godatabase.org/cgi-bin/go.cgi?query=GO:0042330&auto_wild_cards=yes&view=query&action=query&search_constraint=terms","GO:0042330_taxis")	=HYPERLINK("http://www.ncbi.nih.gov/gquery/gquery.fcgi?term=CCR4","CCR4")	125	1	4.080000	-0.659488	186	131.93	0.709301
=HYPERLINK("http://www.godatabase.org/cgi-bin/go.cgi?query=GO:0051347&auto_wild_cards=yes&view=query&action=query&search_constraint=terms","GO:0051347_positive_regulation_of_transferase_activity")	=HYPERLINK("http://www.ncbi.nih.gov/gquery/gquery.fcgi?term=MAP4K1","MAP4K1")	129	1	3.953488	-0.647360	187	132.94	0.710909
=HYPERLINK("http://www.godatabase.org/cgi-bin/go.cgi?query=GO:0051345&auto_wild_cards=yes&view=query&action=query&search_constraint=terms","GO:0051345_positive_regulation_of_hydrolase_activity")	=HYPERLINK("http://www.ncbi.nih.gov/gquery/gquery.fcgi?term=LCK","LCK")	131	1	3.893130	-0.641453	188	134.8	0.717021
=HYPERLINK("http://www.godatabase.org/cgi-bin/go.cgi?query=GO:0007242&auto_wild_cards=yes&view=query&action=query&search_constraint=terms","GO:0007242_intracellular_signaling_cascade")	=HYPERLINK("http://www.ncbi.nih.gov/gquery/gquery.fcgi?term=MAP4K1","MAP4K1")	853	3	1.793669	-0.637839	189	135.18	0.715238
=HYPERLINK("http://www.godatabase.org/cgi-bin/go.cgi?query=GO:0007242&auto_wild_cards=yes&view=query&action=query&search_constraint=terms","GO:0007242_intracellular_signaling_cascade")	=HYPERLINK("http://www.ncbi.nih.gov/gquery/gquery.fcgi?term=ZAP70","ZAP70")	853	3	1.793669	-0.637839	189	135.18	0.715238
=HYPERLINK("http://www.godatabase.org/cgi-bin/go.cgi?query=GO:0007242&auto_wild_cards=yes&view=query&action=query&search_constraint=terms","GO:0007242_intracellular_signaling_cascade")	=HYPERLINK("http://www.ncbi.nih.gov/gquery/gquery.fcgi?term=GRAP2","GRAP2")	853	3	1.793669	-0.637839	189	135.18	0.715238
=HYPERLINK("http://www.godatabase.org/cgi-bin/go.cgi?query=GO:0007264&auto_wild_cards=yes&view=query&action=query&search_constraint=terms","GO:0007264_small_GTPase_mediated_signal_transduction")	=HYPERLINK("http://www.ncbi.nih.gov/gquery/gquery.fcgi?term=GRAP2","GRAP2")	135	1	3.777778	-0.629940	190	137.88	0.725684
=HYPERLINK("http://www.godatabase.org/cgi-bin/go.cgi?query=GO:0022607&auto_wild_cards=yes&view=query&action=query&search_constraint=terms","GO:0022607_cellular_component_assembly")	=HYPERLINK("http://www.ncbi.nih.gov/gquery/gquery.fcgi?term=CD3E","CD3E")	478	2	2.133891	-0.619239	191	139.8	0.731937
=HYPERLINK("http://www.godatabase.org/cgi-bin/go.cgi?query=GO:0022607&auto_wild_cards=yes&view=query&action=query&search_constraint=terms","GO:0022607_cellular_component_assembly")	=HYPERLINK("http://www.ncbi.nih.gov/gquery/gquery.fcgi?term=CD3G","CD3G")	478	2	2.133891	-0.619239	191	139.8	0.731937
=HYPERLINK("http://www.godatabase.org/cgi-bin/go.cgi?query=GO:0007626&auto_wild_cards=yes&view=query&action=query&search_constraint=terms","GO:0007626_locomotory_behavior")	=HYPERLINK("http://www.ncbi.nih.gov/gquery/gquery.fcgi?term=CCR4","CCR4")	142	1	3.591549	-0.610692	192	141.95	0.739323
=HYPERLINK("http://www.godatabase.org/cgi-bin/go.cgi?query=GO:0000165&auto_wild_cards=yes&view=query&action=query&search_constraint=terms","GO:0000165_MAPKKK_cascade")	=HYPERLINK("http://www.ncbi.nih.gov/gquery/gquery.fcgi?term=MAP4K1","MAP4K1")	143	1	3.566434	-0.608031	193	142.14	0.736477
=HYPERLINK("http://www.godatabase.org/cgi-bin/go.cgi?query=GO:0000902&auto_wild_cards=yes&view=query&action=query&search_constraint=terms","GO:0000902_cell_morphogenesis")	=HYPERLINK("http://www.ncbi.nih.gov/gquery/gquery.fcgi?term=CD3G","CD3G")	144	1	3.541667	-0.605391	195	142.66	0.731590
=HYPERLINK("http://www.godatabase.org/cgi-bin/go.cgi?query=GO:0031399&auto_wild_cards=yes&view=query&action=query&search_constraint=terms","GO:0031399_regulation_of_protein_modification_process")	=HYPERLINK("http://www.ncbi.nih.gov/gquery/gquery.fcgi?term=MAP4K1","MAP4K1")	144	1	3.541667	-0.605391	195	142.66	0.731590
=HYPERLINK("http://www.godatabase.org/cgi-bin/go.cgi?query=GO:0080134&auto_wild_cards=yes&view=query&action=query&search_constraint=terms","GO:0080134_regulation_of_response_to_stress")	=HYPERLINK("http://www.ncbi.nih.gov/gquery/gquery.fcgi?term=MAP4K1","MAP4K1")	147	1	3.469388	-0.597594	196	145.39	0.741786
=HYPERLINK("http://www.godatabase.org/cgi-bin/go.cgi?query=GO:0016337&auto_wild_cards=yes&view=query&action=query&search_constraint=terms","GO:0016337_cell-cell_adhesion")	=HYPERLINK("http://www.ncbi.nih.gov/gquery/gquery.fcgi?term=CD2","CD2")	156	1	3.269231	-0.575256	197	148.65	0.754569
=HYPERLINK("http://www.godatabase.org/cgi-bin/go.cgi?query=GO:0007275&auto_wild_cards=yes&view=query&action=query&search_constraint=terms","GO:0007275_multicellular_organismal_development")	=HYPERLINK("http://www.ncbi.nih.gov/gquery/gquery.fcgi?term=ZAP70","ZAP70")	1372	4	1.486880	-0.558529	198	151.01	0.762677
=HYPERLINK("http://www.godatabase.org/cgi-bin/go.cgi?query=GO:0007275&auto_wild_cards=yes&view=query&action=query&search_constraint=terms","GO:0007275_multicellular_organismal_development")	=HYPERLINK("http://www.ncbi.nih.gov/gquery/gquery.fcgi?term=CD2","CD2")	1372	4	1.486880	-0.558529	198	151.01	0.762677
=HYPERLINK("http://www.godatabase.org/cgi-bin/go.cgi?query=GO:0007275&auto_wild_cards=yes&view=query&action=query&search_constraint=terms","GO:0007275_multicellular_organismal_development")	=HYPERLINK("http://www.ncbi.nih.gov/gquery/gquery.fcgi?term=LCK","LCK")	1372	4	1.486880	-0.558529	198	151.01	0.762677
=HYPERLINK("http://www.godatabase.org/cgi-bin/go.cgi?query=GO:0007275&auto_wild_cards=yes&view=query&action=query&search_constraint=terms","GO:0007275_multicellular_organismal_development")	=HYPERLINK("http://www.ncbi.nih.gov/gquery/gquery.fcgi?term=CD3D","CD3D")	1372	4	1.486880	-0.558529	198	151.01	0.762677
=HYPERLINK("http://www.godatabase.org/cgi-bin/go.cgi?query=GO:0032989&auto_wild_cards=yes&view=query&action=query&search_constraint=terms","GO:0032989_cellular_component_morphogenesis")	=HYPERLINK("http://www.ncbi.nih.gov/gquery/gquery.fcgi?term=CD3G","CD3G")	164	1	3.109756	-0.556615	199	151.23	0.759950
=HYPERLINK("http://www.godatabase.org/cgi-bin/go.cgi?query=GO:0045892&auto_wild_cards=yes&view=query&action=query&search_constraint=terms","GO:0045892_negative_regulation_of_transcription__DNA-dependent")	=HYPERLINK("http://www.ncbi.nih.gov/gquery/gquery.fcgi?term=GFI1","GFI1")	175	1	2.914286	-0.532642	200	154.51	0.772550
=HYPERLINK("http://www.godatabase.org/cgi-bin/go.cgi?query=GO:0051253&auto_wild_cards=yes&view=query&action=query&search_constraint=terms","GO:0051253_negative_regulation_of_RNA_metabolic_process")	=HYPERLINK("http://www.ncbi.nih.gov/gquery/gquery.fcgi?term=GFI1","GFI1")	180	1	2.833333	-0.522323	202	156.67	0.775594
=HYPERLINK("http://www.godatabase.org/cgi-bin/go.cgi?query=GO:0051336&auto_wild_cards=yes&view=query&action=query&search_constraint=terms","GO:0051336_regulation_of_hydrolase_activity")	=HYPERLINK("http://www.ncbi.nih.gov/gquery/gquery.fcgi?term=LCK","LCK")	180	1	2.833333	-0.522323	202	156.67	0.775594
=HYPERLINK("http://www.godatabase.org/cgi-bin/go.cgi?query=GO:0010926&auto_wild_cards=yes&view=query&action=query&search_constraint=terms","GO:0010926_anatomical_structure_formation")	=HYPERLINK("http://www.ncbi.nih.gov/gquery/gquery.fcgi?term=CD3E","CD3E")	560	2	1.821429	-0.520825	204	157.07	0.769951
=HYPERLINK("http://www.godatabase.org/cgi-bin/go.cgi?query=GO:0010926&auto_wild_cards=yes&view=query&action=query&search_constraint=terms","GO:0010926_anatomical_structure_formation")	=HYPERLINK("http://www.ncbi.nih.gov/gquery/gquery.fcgi?term=CD3G","CD3G")	560	2	1.821429	-0.520825	204	157.07	0.769951
=HYPERLINK("http://www.godatabase.org/cgi-bin/go.cgi?query=GO:0044085&auto_wild_cards=yes&view=query&action=query&search_constraint=terms","GO:0044085_cellular_component_biogenesis")	=HYPERLINK("http://www.ncbi.nih.gov/gquery/gquery.fcgi?term=CD3E","CD3E")	560	2	1.821429	-0.520825	204	157.07	0.769951
=HYPERLINK("http://www.godatabase.org/cgi-bin/go.cgi?query=GO:0044085&auto_wild_cards=yes&view=query&action=query&search_constraint=terms","GO:0044085_cellular_component_biogenesis")	=HYPERLINK("http://www.ncbi.nih.gov/gquery/gquery.fcgi?term=CD3G","CD3G")	560	2	1.821429	-0.520825	204	157.07	0.769951
=HYPERLINK("http://www.godatabase.org/cgi-bin/go.cgi?query=GO:0006954&auto_wild_cards=yes&view=query&action=query&search_constraint=terms","GO:0006954_inflammatory_response")	=HYPERLINK("http://www.ncbi.nih.gov/gquery/gquery.fcgi?term=CCR4","CCR4")	182	1	2.802198	-0.518289	205	157.3	0.767317
=HYPERLINK("http://www.godatabase.org/cgi-bin/go.cgi?query=GO:0010627&auto_wild_cards=yes&view=query&action=query&search_constraint=terms","GO:0010627_regulation_of_protein_kinase_cascade")	=HYPERLINK("http://www.ncbi.nih.gov/gquery/gquery.fcgi?term=MAP4K1","MAP4K1")	184	1	2.771739	-0.514308	206	157.71	0.765583
=HYPERLINK("http://www.godatabase.org/cgi-bin/go.cgi?query=GO:0009967&auto_wild_cards=yes&view=query&action=query&search_constraint=terms","GO:0009967_positive_regulation_of_signal_transduction")	=HYPERLINK("http://www.ncbi.nih.gov/gquery/gquery.fcgi?term=LCK","LCK")	185	1	2.756757	-0.512336	207	158.06	0.763575
=HYPERLINK("http://www.godatabase.org/cgi-bin/go.cgi?query=GO:0034622&auto_wild_cards=yes&view=query&action=query&search_constraint=terms","GO:0034622_cellular_macromolecular_complex_assembly")	=HYPERLINK("http://www.ncbi.nih.gov/gquery/gquery.fcgi?term=CD3E","CD3E")	186	1	2.741935	-0.510377	208	158.57	0.762356
=HYPERLINK("http://www.godatabase.org/cgi-bin/go.cgi?query=GO:0010647&auto_wild_cards=yes&view=query&action=query&search_constraint=terms","GO:0010647_positive_regulation_of_cell_communication")	=HYPERLINK("http://www.ncbi.nih.gov/gquery/gquery.fcgi?term=LCK","LCK")	189	1	2.698413	-0.504574	209	159.8	0.764593
=HYPERLINK("http://www.godatabase.org/cgi-bin/go.cgi?query=GO:0043086&auto_wild_cards=yes&view=query&action=query&search_constraint=terms","GO:0043086_negative_regulation_of_catalytic_activity")	=HYPERLINK("http://www.ncbi.nih.gov/gquery/gquery.fcgi?term=GFI1","GFI1")	196	1	2.602041	-0.491451	210	163.22	0.777238
=HYPERLINK("http://www.godatabase.org/cgi-bin/go.cgi?query=GO:0008284&auto_wild_cards=yes&view=query&action=query&search_constraint=terms","GO:0008284_positive_regulation_of_cell_proliferation")	=HYPERLINK("http://www.ncbi.nih.gov/gquery/gquery.fcgi?term=CD3E","CD3E")	200	1	2.550000	-0.484201	211	163.75	0.776066
=HYPERLINK("http://www.godatabase.org/cgi-bin/go.cgi?query=GO:0016310&auto_wild_cards=yes&view=query&action=query&search_constraint=terms","GO:0016310_phosphorylation")	=HYPERLINK("http://www.ncbi.nih.gov/gquery/gquery.fcgi?term=MAP4K1","MAP4K1")	601	2	1.697171	-0.478897	212	164.67	0.776745
=HYPERLINK("http://www.godatabase.org/cgi-bin/go.cgi?query=GO:0016310&auto_wild_cards=yes&view=query&action=query&search_constraint=terms","GO:0016310_phosphorylation")	=HYPERLINK("http://www.ncbi.nih.gov/gquery/gquery.fcgi?term=ZAP70","ZAP70")	601	2	1.697171	-0.478897	212	164.67	0.776745
=HYPERLINK("http://www.godatabase.org/cgi-bin/go.cgi?query=GO:0045859&auto_wild_cards=yes&view=query&action=query&search_constraint=terms","GO:0045859_regulation_of_protein_kinase_activity")	=HYPERLINK("http://www.ncbi.nih.gov/gquery/gquery.fcgi?term=MAP4K1","MAP4K1")	213	1	2.394366	-0.461794	213	169.11	0.793944
=HYPERLINK("http://www.godatabase.org/cgi-bin/go.cgi?query=GO:0007610&auto_wild_cards=yes&view=query&action=query&search_constraint=terms","GO:0007610_behavior")	=HYPERLINK("http://www.ncbi.nih.gov/gquery/gquery.fcgi?term=CCR4","CCR4")	214	1	2.383178	-0.460140	214	169.45	0.791822
=HYPERLINK("http://www.godatabase.org/cgi-bin/go.cgi?query=GO:0043549&auto_wild_cards=yes&view=query&action=query&search_constraint=terms","GO:0043549_regulation_of_kinase_activity")	=HYPERLINK("http://www.ncbi.nih.gov/gquery/gquery.fcgi?term=MAP4K1","MAP4K1")	217	1	2.350230	-0.455232	215	170.31	0.792140
=HYPERLINK("http://www.godatabase.org/cgi-bin/go.cgi?query=GO:0042221&auto_wild_cards=yes&view=query&action=query&search_constraint=terms","GO:0042221_response_to_chemical_stimulus")	=HYPERLINK("http://www.ncbi.nih.gov/gquery/gquery.fcgi?term=CCR4","CCR4")	631	2	1.616482	-0.450767	216	171.04	0.791852
=HYPERLINK("http://www.godatabase.org/cgi-bin/go.cgi?query=GO:0042221&auto_wild_cards=yes&view=query&action=query&search_constraint=terms","GO:0042221_response_to_chemical_stimulus")	=HYPERLINK("http://www.ncbi.nih.gov/gquery/gquery.fcgi?term=LCK","LCK")	631	2	1.616482	-0.450767	216	171.04	0.791852
=HYPERLINK("http://www.godatabase.org/cgi-bin/go.cgi?query=GO:0016044&auto_wild_cards=yes&view=query&action=query&search_constraint=terms","GO:0016044_membrane_organization")	=HYPERLINK("http://www.ncbi.nih.gov/gquery/gquery.fcgi?term=CD2","CD2")	225	1	2.266667	-0.442539	217	172.38	0.794378
=HYPERLINK("http://www.godatabase.org/cgi-bin/go.cgi?query=GO:0034621&auto_wild_cards=yes&view=query&action=query&search_constraint=terms","GO:0034621_cellular_macromolecular_complex_subunit_organization")	=HYPERLINK("http://www.ncbi.nih.gov/gquery/gquery.fcgi?term=CD3E","CD3E")	227	1	2.246696	-0.439452	219	173.54	0.792420
=HYPERLINK("http://www.godatabase.org/cgi-bin/go.cgi?query=GO:0051338&auto_wild_cards=yes&view=query&action=query&search_constraint=terms","GO:0051338_regulation_of_transferase_activity")	=HYPERLINK("http://www.ncbi.nih.gov/gquery/gquery.fcgi?term=MAP4K1","MAP4K1")	227	1	2.246696	-0.439452	219	173.54	0.792420
=HYPERLINK("http://www.godatabase.org/cgi-bin/go.cgi?query=GO:0008283&auto_wild_cards=yes&view=query&action=query&search_constraint=terms","GO:0008283_cell_proliferation")	=HYPERLINK("http://www.ncbi.nih.gov/gquery/gquery.fcgi?term=CD3E","CD3E")	647	2	1.576507	-0.436561	220	174.29	0.792227
=HYPERLINK("http://www.godatabase.org/cgi-bin/go.cgi?query=GO:0008283&auto_wild_cards=yes&view=query&action=query&search_constraint=terms","GO:0008283_cell_proliferation")	=HYPERLINK("http://www.ncbi.nih.gov/gquery/gquery.fcgi?term=CD5","CD5")	647	2	1.576507	-0.436561	220	174.29	0.792227
=HYPERLINK("http://www.godatabase.org/cgi-bin/go.cgi?query=GO:0051179&auto_wild_cards=yes&view=query&action=query&search_constraint=terms","GO:0051179_localization")	=HYPERLINK("http://www.ncbi.nih.gov/gquery/gquery.fcgi?term=CD3G","CD3G")	1561	4	1.306855	-0.435272	221	174.73	0.790633
=HYPERLINK("http://www.godatabase.org/cgi-bin/go.cgi?query=GO:0051179&auto_wild_cards=yes&view=query&action=query&search_constraint=terms","GO:0051179_localization")	=HYPERLINK("http://www.ncbi.nih.gov/gquery/gquery.fcgi?term=CD2","CD2")	1561	4	1.306855	-0.435272	221	174.73	0.790633
=HYPERLINK("http://www.godatabase.org/cgi-bin/go.cgi?query=GO:0051179&auto_wild_cards=yes&view=query&action=query&search_constraint=terms","GO:0051179_localization")	=HYPERLINK("http://www.ncbi.nih.gov/gquery/gquery.fcgi?term=LCK","LCK")	1561	4	1.306855	-0.435272	221	174.73	0.790633
=HYPERLINK("http://www.godatabase.org/cgi-bin/go.cgi?query=GO:0051179&auto_wild_cards=yes&view=query&action=query&search_constraint=terms","GO:0051179_localization")	=HYPERLINK("http://www.ncbi.nih.gov/gquery/gquery.fcgi?term=ATP2A3","ATP2A3")	1561	4	1.306855	-0.435272	221	174.73	0.790633
=HYPERLINK("http://www.godatabase.org/cgi-bin/go.cgi?query=GO:0044092&auto_wild_cards=yes&view=query&action=query&search_constraint=terms","GO:0044092_negative_regulation_of_molecular_function")	=HYPERLINK("http://www.ncbi.nih.gov/gquery/gquery.fcgi?term=GFI1","GFI1")	233	1	2.188841	-0.430390	222	176.42	0.794685
=HYPERLINK("http://www.godatabase.org/cgi-bin/go.cgi?query=GO:0022403&auto_wild_cards=yes&view=query&action=query&search_constraint=terms","GO:0022403_cell_cycle_phase")	=HYPERLINK("http://www.ncbi.nih.gov/gquery/gquery.fcgi?term=GFI1","GFI1")	245	1	2.081633	-0.413104	223	179.58	0.805291
=HYPERLINK("http://www.godatabase.org/cgi-bin/go.cgi?query=GO:0006793&auto_wild_cards=yes&view=query&action=query&search_constraint=terms","GO:0006793_phosphorus_metabolic_process")	=HYPERLINK("http://www.ncbi.nih.gov/gquery/gquery.fcgi?term=MAP4K1","MAP4K1")	697	2	1.463415	-0.395398	225	182.71	0.812044
=HYPERLINK("http://www.godatabase.org/cgi-bin/go.cgi?query=GO:0006793&auto_wild_cards=yes&view=query&action=query&search_constraint=terms","GO:0006793_phosphorus_metabolic_process")	=HYPERLINK("http://www.ncbi.nih.gov/gquery/gquery.fcgi?term=ZAP70","ZAP70")	697	2	1.463415	-0.395398	225	182.71	0.812044
=HYPERLINK("http://www.godatabase.org/cgi-bin/go.cgi?query=GO:0006796&auto_wild_cards=yes&view=query&action=query&search_constraint=terms","GO:0006796_phosphate_metabolic_process")	=HYPERLINK("http://www.ncbi.nih.gov/gquery/gquery.fcgi?term=MAP4K1","MAP4K1")	697	2	1.463415	-0.395398	225	182.71	0.812044
=HYPERLINK("http://www.godatabase.org/cgi-bin/go.cgi?query=GO:0006796&auto_wild_cards=yes&view=query&action=query&search_constraint=terms","GO:0006796_phosphate_metabolic_process")	=HYPERLINK("http://www.ncbi.nih.gov/gquery/gquery.fcgi?term=ZAP70","ZAP70")	697	2	1.463415	-0.395398	225	182.71	0.812044
=HYPERLINK("http://www.godatabase.org/cgi-bin/go.cgi?query=GO:0016481&auto_wild_cards=yes&view=query&action=query&search_constraint=terms","GO:0016481_negative_regulation_of_transcription")	=HYPERLINK("http://www.ncbi.nih.gov/gquery/gquery.fcgi?term=GFI1","GFI1")	261	1	1.954023	-0.391640	226	183.02	0.809823
=HYPERLINK("http://www.godatabase.org/cgi-bin/go.cgi?query=GO:0009987&auto_wild_cards=yes&view=query&action=query&search_constraint=terms","GO:0009987_cellular_process")	=HYPERLINK("http://www.ncbi.nih.gov/gquery/gquery.fcgi?term=CD3E","CD3E")	6671	14	1.070304	-0.376937	227	185.21	0.815903
=HYPERLINK("http://www.godatabase.org/cgi-bin/go.cgi?query=GO:0009987&auto_wild_cards=yes&view=query&action=query&search_constraint=terms","GO:0009987_cellular_process")	=HYPERLINK("http://www.ncbi.nih.gov/gquery/gquery.fcgi?term=SH2D1A","SH2D1A")	6671	14	1.070304	-0.376937	227	185.21	0.815903
=HYPERLINK("http://www.godatabase.org/cgi-bin/go.cgi?query=GO:0009987&auto_wild_cards=yes&view=query&action=query&search_constraint=terms","GO:0009987_cellular_process")	=HYPERLINK("http://www.ncbi.nih.gov/gquery/gquery.fcgi?term=ZAP70","ZAP70")	6671	14	1.070304	-0.376937	227	185.21	0.815903
=HYPERLINK("http://www.godatabase.org/cgi-bin/go.cgi?query=GO:0009987&auto_wild_cards=yes&view=query&action=query&search_constraint=terms","GO:0009987_cellular_process")	=HYPERLINK("http://www.ncbi.nih.gov/gquery/gquery.fcgi?term=CD2","CD2")	6671	14	1.070304	-0.376937	227	185.21	0.815903
=HYPERLINK("http://www.godatabase.org/cgi-bin/go.cgi?query=GO:0009987&auto_wild_cards=yes&view=query&action=query&search_constraint=terms","GO:0009987_cellular_process")	=HYPERLINK("http://www.ncbi.nih.gov/gquery/gquery.fcgi?term=CD7","CD7")	6671	14	1.070304	-0.376937	227	185.21	0.815903
=HYPERLINK("http://www.godatabase.org/cgi-bin/go.cgi?query=GO:0009987&auto_wild_cards=yes&view=query&action=query&search_constraint=terms","GO:0009987_cellular_process")	=HYPERLINK("http://www.ncbi.nih.gov/gquery/gquery.fcgi?term=GRAP2","GRAP2")	6671	14	1.070304	-0.376937	227	185.21	0.815903
=HYPERLINK("http://www.godatabase.org/cgi-bin/go.cgi?query=GO:0009987&auto_wild_cards=yes&view=query&action=query&search_constraint=terms","GO:0009987_cellular_process")	=HYPERLINK("http://www.ncbi.nih.gov/gquery/gquery.fcgi?term=LCK","LCK")	6671	14	1.070304	-0.376937	227	185.21	0.815903
=HYPERLINK("http://www.godatabase.org/cgi-bin/go.cgi?query=GO:0009987&auto_wild_cards=yes&view=query&action=query&search_constraint=terms","GO:0009987_cellular_process")	=HYPERLINK("http://www.ncbi.nih.gov/gquery/gquery.fcgi?term=SIT1","SIT1")	6671	14	1.070304	-0.376937	227	185.21	0.815903
=HYPERLINK("http://www.godatabase.org/cgi-bin/go.cgi?query=GO:0009987&auto_wild_cards=yes&view=query&action=query&search_constraint=terms","GO:0009987_cellular_process")	=HYPERLINK("http://www.ncbi.nih.gov/gquery/gquery.fcgi?term=MAP4K1","MAP4K1")	6671	14	1.070304	-0.376937	227	185.21	0.815903
=HYPERLINK("http://www.godatabase.org/cgi-bin/go.cgi?query=GO:0009987&auto_wild_cards=yes&view=query&action=query&search_constraint=terms","GO:0009987_cellular_process")	=HYPERLINK("http://www.ncbi.nih.gov/gquery/gquery.fcgi?term=CCR4","CCR4")	6671	14	1.070304	-0.376937	227	185.21	0.815903
=HYPERLINK("http://www.godatabase.org/cgi-bin/go.cgi?query=GO:0009987&auto_wild_cards=yes&view=query&action=query&search_constraint=terms","GO:0009987_cellular_process")	=HYPERLINK("http://www.ncbi.nih.gov/gquery/gquery.fcgi?term=CD5","CD5")	6671	14	1.070304	-0.376937	227	185.21	0.815903
=HYPERLINK("http://www.godatabase.org/cgi-bin/go.cgi?query=GO:0009987&auto_wild_cards=yes&view=query&action=query&search_constraint=terms","GO:0009987_cellular_process")	=HYPERLINK("http://www.ncbi.nih.gov/gquery/gquery.fcgi?term=CD3G","CD3G")	6671	14	1.070304	-0.376937	227	185.21	0.815903
=HYPERLINK("http://www.godatabase.org/cgi-bin/go.cgi?query=GO:0009987&auto_wild_cards=yes&view=query&action=query&search_constraint=terms","GO:0009987_cellular_process")	=HYPERLINK("http://www.ncbi.nih.gov/gquery/gquery.fcgi?term=CD3D","CD3D")	6671	14	1.070304	-0.376937	227	185.21	0.815903
=HYPERLINK("http://www.godatabase.org/cgi-bin/go.cgi?query=GO:0009987&auto_wild_cards=yes&view=query&action=query&search_constraint=terms","GO:0009987_cellular_process")	=HYPERLINK("http://www.ncbi.nih.gov/gquery/gquery.fcgi?term=GFI1","GFI1")	6671	14	1.070304	-0.376937	227	185.21	0.815903
=HYPERLINK("http://www.godatabase.org/cgi-bin/go.cgi?query=GO:0015031&auto_wild_cards=yes&view=query&action=query&search_constraint=terms","GO:0015031_protein_transport")	=HYPERLINK("http://www.ncbi.nih.gov/gquery/gquery.fcgi?term=CD3G","CD3G")	274	1	1.861314	-0.375395	228	186.38	0.817456
=HYPERLINK("http://www.godatabase.org/cgi-bin/go.cgi?query=GO:0043687&auto_wild_cards=yes&view=query&action=query&search_constraint=terms","GO:0043687_post-translational_protein_modification")	=HYPERLINK("http://www.ncbi.nih.gov/gquery/gquery.fcgi?term=MAP4K1","MAP4K1")	728	2	1.401099	-0.372103	229	187.14	0.817205
=HYPERLINK("http://www.godatabase.org/cgi-bin/go.cgi?query=GO:0043687&auto_wild_cards=yes&view=query&action=query&search_constraint=terms","GO:0043687_post-translational_protein_modification")	=HYPERLINK("http://www.ncbi.nih.gov/gquery/gquery.fcgi?term=ZAP70","ZAP70")	728	2	1.401099	-0.372103	229	187.14	0.817205
=HYPERLINK("http://www.godatabase.org/cgi-bin/go.cgi?query=GO:0009611&auto_wild_cards=yes&view=query&action=query&search_constraint=terms","GO:0009611_response_to_wounding")	=HYPERLINK("http://www.ncbi.nih.gov/gquery/gquery.fcgi?term=CCR4","CCR4")	279	1	1.827957	-0.369408	231	188.34	0.815325
=HYPERLINK("http://www.godatabase.org/cgi-bin/go.cgi?query=GO:0045184&auto_wild_cards=yes&view=query&action=query&search_constraint=terms","GO:0045184_establishment_of_protein_localization")	=HYPERLINK("http://www.ncbi.nih.gov/gquery/gquery.fcgi?term=CD3G","CD3G")	279	1	1.827957	-0.369408	231	188.34	0.815325
=HYPERLINK("http://www.godatabase.org/cgi-bin/go.cgi?query=GO:0042325&auto_wild_cards=yes&view=query&action=query&search_constraint=terms","GO:0042325_regulation_of_phosphorylation")	=HYPERLINK("http://www.ncbi.nih.gov/gquery/gquery.fcgi?term=MAP4K1","MAP4K1")	285	1	1.789474	-0.362404	232	189.09	0.815043
=HYPERLINK("http://www.godatabase.org/cgi-bin/go.cgi?query=GO:0032268&auto_wild_cards=yes&view=query&action=query&search_constraint=terms","GO:0032268_regulation_of_cellular_protein_metabolic_process")	=HYPERLINK("http://www.ncbi.nih.gov/gquery/gquery.fcgi?term=MAP4K1","MAP4K1")	286	1	1.783217	-0.361255	233	190.13	0.816009
=HYPERLINK("http://www.godatabase.org/cgi-bin/go.cgi?query=GO:0010629&auto_wild_cards=yes&view=query&action=query&search_constraint=terms","GO:0010629_negative_regulation_of_gene_expression")	=HYPERLINK("http://www.ncbi.nih.gov/gquery/gquery.fcgi?term=GFI1","GFI1")	289	1	1.764706	-0.357840	234	191.05	0.816453
=HYPERLINK("http://www.godatabase.org/cgi-bin/go.cgi?query=GO:0000278&auto_wild_cards=yes&view=query&action=query&search_constraint=terms","GO:0000278_mitotic_cell_cycle")	=HYPERLINK("http://www.ncbi.nih.gov/gquery/gquery.fcgi?term=GFI1","GFI1")	292	1	1.746575	-0.354471	236	193.44	0.819661
=HYPERLINK("http://www.godatabase.org/cgi-bin/go.cgi?query=GO:0040011&auto_wild_cards=yes&view=query&action=query&search_constraint=terms","GO:0040011_locomotion")	=HYPERLINK("http://www.ncbi.nih.gov/gquery/gquery.fcgi?term=CCR4","CCR4")	292	1	1.746575	-0.354471	236	193.44	0.819661
=HYPERLINK("http://www.godatabase.org/cgi-bin/go.cgi?query=GO:0045934&auto_wild_cards=yes&view=query&action=query&search_constraint=terms","GO:0045934_negative_regulation_of_nucleobase__nucleoside__nucleotide_and_nucleic_acid_metabolic_process")	=HYPERLINK("http://www.ncbi.nih.gov/gquery/gquery.fcgi?term=GFI1","GFI1")	295	1	1.728814	-0.351147	237	193.79	0.817679
=HYPERLINK("http://www.godatabase.org/cgi-bin/go.cgi?query=GO:0019220&auto_wild_cards=yes&view=query&action=query&search_constraint=terms","GO:0019220_regulation_of_phosphate_metabolic_process")	=HYPERLINK("http://www.ncbi.nih.gov/gquery/gquery.fcgi?term=MAP4K1","MAP4K1")	297	1	1.717172	-0.348955	239	194.87	0.815356
=HYPERLINK("http://www.godatabase.org/cgi-bin/go.cgi?query=GO:0051174&auto_wild_cards=yes&view=query&action=query&search_constraint=terms","GO:0051174_regulation_of_phosphorus_metabolic_process")	=HYPERLINK("http://www.ncbi.nih.gov/gquery/gquery.fcgi?term=MAP4K1","MAP4K1")	297	1	1.717172	-0.348955	239	194.87	0.815356
=HYPERLINK("http://www.godatabase.org/cgi-bin/go.cgi?query=GO:0051172&auto_wild_cards=yes&view=query&action=query&search_constraint=terms","GO:0051172_negative_regulation_of_nitrogen_compound_metabolic_process")	=HYPERLINK("http://www.ncbi.nih.gov/gquery/gquery.fcgi?term=GFI1","GFI1")	298	1	1.711409	-0.347867	240	195.22	0.813417
=HYPERLINK("http://www.godatabase.org/cgi-bin/go.cgi?query=GO:0006810&auto_wild_cards=yes&view=query&action=query&search_constraint=terms","GO:0006810_transport")	=HYPERLINK("http://www.ncbi.nih.gov/gquery/gquery.fcgi?term=CD3G","CD3G")	1243	3	1.230893	-0.347448	241	195.43	0.810913
=HYPERLINK("http://www.godatabase.org/cgi-bin/go.cgi?query=GO:0006810&auto_wild_cards=yes&view=query&action=query&search_constraint=terms","GO:0006810_transport")	=HYPERLINK("http://www.ncbi.nih.gov/gquery/gquery.fcgi?term=LCK","LCK")	1243	3	1.230893	-0.347448	241	195.43	0.810913
=HYPERLINK("http://www.godatabase.org/cgi-bin/go.cgi?query=GO:0006810&auto_wild_cards=yes&view=query&action=query&search_constraint=terms","GO:0006810_transport")	=HYPERLINK("http://www.ncbi.nih.gov/gquery/gquery.fcgi?term=ATP2A3","ATP2A3")	1243	3	1.230893	-0.347448	241	195.43	0.810913
=HYPERLINK("http://www.godatabase.org/cgi-bin/go.cgi?query=GO:0051246&auto_wild_cards=yes&view=query&action=query&search_constraint=terms","GO:0051246_regulation_of_protein_metabolic_process")	=HYPERLINK("http://www.ncbi.nih.gov/gquery/gquery.fcgi?term=MAP4K1","MAP4K1")	301	1	1.694352	-0.344630	242	196.01	0.809959
=HYPERLINK("http://www.godatabase.org/cgi-bin/go.cgi?query=GO:0051234&auto_wild_cards=yes&view=query&action=query&search_constraint=terms","GO:0051234_establishment_of_localization")	=HYPERLINK("http://www.ncbi.nih.gov/gquery/gquery.fcgi?term=CD3G","CD3G")	1260	3	1.214286	-0.338398	243	196.76	0.809712
=HYPERLINK("http://www.godatabase.org/cgi-bin/go.cgi?query=GO:0051234&auto_wild_cards=yes&view=query&action=query&search_constraint=terms","GO:0051234_establishment_of_localization")	=HYPERLINK("http://www.ncbi.nih.gov/gquery/gquery.fcgi?term=LCK","LCK")	1260	3	1.214286	-0.338398	243	196.76	0.809712
=HYPERLINK("http://www.godatabase.org/cgi-bin/go.cgi?query=GO:0051234&auto_wild_cards=yes&view=query&action=query&search_constraint=terms","GO:0051234_establishment_of_localization")	=HYPERLINK("http://www.ncbi.nih.gov/gquery/gquery.fcgi?term=ATP2A3","ATP2A3")	1260	3	1.214286	-0.338398	243	196.76	0.809712
=HYPERLINK("http://www.godatabase.org/cgi-bin/go.cgi?query=GO:0010558&auto_wild_cards=yes&view=query&action=query&search_constraint=terms","GO:0010558_negative_regulation_of_macromolecule_biosynthetic_process")	=HYPERLINK("http://www.ncbi.nih.gov/gquery/gquery.fcgi?term=GFI1","GFI1")	324	1	1.574074	-0.321155	244	199.93	0.819385
=HYPERLINK("http://www.godatabase.org/cgi-bin/go.cgi?query=GO:0032879&auto_wild_cards=yes&view=query&action=query&search_constraint=terms","GO:0032879_regulation_of_localization")	=HYPERLINK("http://www.ncbi.nih.gov/gquery/gquery.fcgi?term=LCK","LCK")	326	1	1.564417	-0.319220	245	200.23	0.817265
=HYPERLINK("http://www.godatabase.org/cgi-bin/go.cgi?query=GO:0031327&auto_wild_cards=yes&view=query&action=query&search_constraint=terms","GO:0031327_negative_regulation_of_cellular_biosynthetic_process")	=HYPERLINK("http://www.ncbi.nih.gov/gquery/gquery.fcgi?term=GFI1","GFI1")	332	1	1.536145	-0.313508	246	200.95	0.816870
=HYPERLINK("http://www.godatabase.org/cgi-bin/go.cgi?query=GO:0008104&auto_wild_cards=yes&view=query&action=query&search_constraint=terms","GO:0008104_protein_localization")	=HYPERLINK("http://www.ncbi.nih.gov/gquery/gquery.fcgi?term=CD3G","CD3G")	339	1	1.504425	-0.307018	247	201.7	0.816599
=HYPERLINK("http://www.godatabase.org/cgi-bin/go.cgi?query=GO:0009890&auto_wild_cards=yes&view=query&action=query&search_constraint=terms","GO:0009890_negative_regulation_of_biosynthetic_process")	=HYPERLINK("http://www.ncbi.nih.gov/gquery/gquery.fcgi?term=GFI1","GFI1")	340	1	1.500000	-0.306106	248	202.6	0.816935
=HYPERLINK("http://www.godatabase.org/cgi-bin/go.cgi?query=GO:0033554&auto_wild_cards=yes&view=query&action=query&search_constraint=terms","GO:0033554_cellular_response_to_stress")	=HYPERLINK("http://www.ncbi.nih.gov/gquery/gquery.fcgi?term=MAP4K1","MAP4K1")	341	1	1.495601	-0.305198	249	203.09	0.815622
=HYPERLINK("http://www.godatabase.org/cgi-bin/go.cgi?query=GO:0006357&auto_wild_cards=yes&view=query&action=query&search_constraint=terms","GO:0006357_regulation_of_transcription_from_RNA_polymerase_II_promoter")	=HYPERLINK("http://www.ncbi.nih.gov/gquery/gquery.fcgi?term=GFI1","GFI1")	351	1	1.452991	-0.296309	250	203.87	0.815480
=HYPERLINK("http://www.godatabase.org/cgi-bin/go.cgi?query=GO:0065008&auto_wild_cards=yes&view=query&action=query&search_constraint=terms","GO:0065008_regulation_of_biological_quality")	=HYPERLINK("http://www.ncbi.nih.gov/gquery/gquery.fcgi?term=CCR4","CCR4")	848	2	1.202830	-0.295208	251	204.54	0.814900
=HYPERLINK("http://www.godatabase.org/cgi-bin/go.cgi?query=GO:0065008&auto_wild_cards=yes&view=query&action=query&search_constraint=terms","GO:0065008_regulation_of_biological_quality")	=HYPERLINK("http://www.ncbi.nih.gov/gquery/gquery.fcgi?term=LCK","LCK")	848	2	1.202830	-0.295208	251	204.54	0.814900
=HYPERLINK("http://www.godatabase.org/cgi-bin/go.cgi?query=GO:0016043&auto_wild_cards=yes&view=query&action=query&search_constraint=terms","GO:0016043_cellular_component_organization")	=HYPERLINK("http://www.ncbi.nih.gov/gquery/gquery.fcgi?term=CD3E","CD3E")	1366	3	1.120059	-0.286889	252	206.25	0.818452
=HYPERLINK("http://www.godatabase.org/cgi-bin/go.cgi?query=GO:0016043&auto_wild_cards=yes&view=query&action=query&search_constraint=terms","GO:0016043_cellular_component_organization")	=HYPERLINK("http://www.ncbi.nih.gov/gquery/gquery.fcgi?term=CD3G","CD3G")	1366	3	1.120059	-0.286889	252	206.25	0.818452
=HYPERLINK("http://www.godatabase.org/cgi-bin/go.cgi?query=GO:0016043&auto_wild_cards=yes&view=query&action=query&search_constraint=terms","GO:0016043_cellular_component_organization")	=HYPERLINK("http://www.ncbi.nih.gov/gquery/gquery.fcgi?term=CD2","CD2")	1366	3	1.120059	-0.286889	252	206.25	0.818452
=HYPERLINK("http://www.godatabase.org/cgi-bin/go.cgi?query=GO:0007186&auto_wild_cards=yes&view=query&action=query&search_constraint=terms","GO:0007186_G-protein_coupled_receptor_protein_signaling_pathway")	=HYPERLINK("http://www.ncbi.nih.gov/gquery/gquery.fcgi?term=CD3E","CD3E")	363	1	1.404959	-0.286092	253	206.61	0.816640
=HYPERLINK("http://www.godatabase.org/cgi-bin/go.cgi?query=GO:0022402&auto_wild_cards=yes&view=query&action=query&search_constraint=terms","GO:0022402_cell_cycle_process")	=HYPERLINK("http://www.ncbi.nih.gov/gquery/gquery.fcgi?term=GFI1","GFI1")	370	1	1.378378	-0.280347	254	208.83	0.822165
=HYPERLINK("http://www.godatabase.org/cgi-bin/go.cgi?query=GO:0033036&auto_wild_cards=yes&view=query&action=query&search_constraint=terms","GO:0033036_macromolecule_localization")	=HYPERLINK("http://www.ncbi.nih.gov/gquery/gquery.fcgi?term=CD3G","CD3G")	388	1	1.314433	-0.266252	255	212.08	0.831686
=HYPERLINK("http://www.godatabase.org/cgi-bin/go.cgi?query=GO:0006464&auto_wild_cards=yes&view=query&action=query&search_constraint=terms","GO:0006464_protein_modification_process")	=HYPERLINK("http://www.ncbi.nih.gov/gquery/gquery.fcgi?term=MAP4K1","MAP4K1")	922	2	1.106291	-0.256423	256	213.7	0.834766
=HYPERLINK("http://www.godatabase.org/cgi-bin/go.cgi?query=GO:0006464&auto_wild_cards=yes&view=query&action=query&search_constraint=terms","GO:0006464_protein_modification_process")	=HYPERLINK("http://www.ncbi.nih.gov/gquery/gquery.fcgi?term=ZAP70","ZAP70")	922	2	1.106291	-0.256423	256	213.7	0.834766
=HYPERLINK("http://www.godatabase.org/cgi-bin/go.cgi?query=GO:0031324&auto_wild_cards=yes&view=query&action=query&search_constraint=terms","GO:0031324_negative_regulation_of_cellular_metabolic_process")	=HYPERLINK("http://www.ncbi.nih.gov/gquery/gquery.fcgi?term=GFI1","GFI1")	404	1	1.262376	-0.254483	257	214.81	0.835837
=HYPERLINK("http://www.godatabase.org/cgi-bin/go.cgi?query=GO:0042127&auto_wild_cards=yes&view=query&action=query&search_constraint=terms","GO:0042127_regulation_of_cell_proliferation")	=HYPERLINK("http://www.ncbi.nih.gov/gquery/gquery.fcgi?term=CD3E","CD3E")	411	1	1.240876	-0.249544	258	215.98	0.837132
=HYPERLINK("http://www.godatabase.org/cgi-bin/go.cgi?query=GO:0010605&auto_wild_cards=yes&view=query&action=query&search_constraint=terms","GO:0010605_negative_regulation_of_macromolecule_metabolic_process")	=HYPERLINK("http://www.ncbi.nih.gov/gquery/gquery.fcgi?term=GFI1","GFI1")	413	1	1.234867	-0.248155	259	216.62	0.836371
=HYPERLINK("http://www.godatabase.org/cgi-bin/go.cgi?query=GO:0043412&auto_wild_cards=yes&view=query&action=query&search_constraint=terms","GO:0043412_biopolymer_modification")	=HYPERLINK("http://www.ncbi.nih.gov/gquery/gquery.fcgi?term=MAP4K1","MAP4K1")	960	2	1.062500	-0.238610	260	219.5	0.844231
=HYPERLINK("http://www.godatabase.org/cgi-bin/go.cgi?query=GO:0043412&auto_wild_cards=yes&view=query&action=query&search_constraint=terms","GO:0043412_biopolymer_modification")	=HYPERLINK("http://www.ncbi.nih.gov/gquery/gquery.fcgi?term=ZAP70","ZAP70")	960	2	1.062500	-0.238610	260	219.5	0.844231
=HYPERLINK("http://www.godatabase.org/cgi-bin/go.cgi?query=GO:0007155&auto_wild_cards=yes&view=query&action=query&search_constraint=terms","GO:0007155_cell_adhesion")	=HYPERLINK("http://www.ncbi.nih.gov/gquery/gquery.fcgi?term=CD2","CD2")	428	1	1.191589	-0.238043	261	219.84	0.842299
=HYPERLINK("http://www.godatabase.org/cgi-bin/go.cgi?query=GO:0022610&auto_wild_cards=yes&view=query&action=query&search_constraint=terms","GO:0022610_biological_adhesion")	=HYPERLINK("http://www.ncbi.nih.gov/gquery/gquery.fcgi?term=CD2","CD2")	429	1	1.188811	-0.237388	262	220.18	0.840382
=HYPERLINK("http://www.godatabase.org/cgi-bin/go.cgi?query=GO:0009892&auto_wild_cards=yes&view=query&action=query&search_constraint=terms","GO:0009892_negative_regulation_of_metabolic_process")	=HYPERLINK("http://www.ncbi.nih.gov/gquery/gquery.fcgi?term=GFI1","GFI1")	440	1	1.159091	-0.230323	263	221.07	0.840570
=HYPERLINK("http://www.godatabase.org/cgi-bin/go.cgi?query=GO:0048519&auto_wild_cards=yes&view=query&action=query&search_constraint=terms","GO:0048519_negative_regulation_of_biological_process")	=HYPERLINK("http://www.ncbi.nih.gov/gquery/gquery.fcgi?term=LCK","LCK")	1013	2	1.006910	-0.215861	264	223.82	0.847803
=HYPERLINK("http://www.godatabase.org/cgi-bin/go.cgi?query=GO:0048519&auto_wild_cards=yes&view=query&action=query&search_constraint=terms","GO:0048519_negative_regulation_of_biological_process")	=HYPERLINK("http://www.ncbi.nih.gov/gquery/gquery.fcgi?term=GFI1","GFI1")	1013	2	1.006910	-0.215861	264	223.82	0.847803
=HYPERLINK("http://www.godatabase.org/cgi-bin/go.cgi?query=GO:0009605&auto_wild_cards=yes&view=query&action=query&search_constraint=terms","GO:0009605_response_to_external_stimulus")	=HYPERLINK("http://www.ncbi.nih.gov/gquery/gquery.fcgi?term=CCR4","CCR4")	464	1	1.099138	-0.215792	265	224.13	0.845774
=HYPERLINK("http://www.godatabase.org/cgi-bin/go.cgi?query=GO:0032501&auto_wild_cards=yes&view=query&action=query&search_constraint=terms","GO:0032501_multicellular_organismal_process")	=HYPERLINK("http://www.ncbi.nih.gov/gquery/gquery.fcgi?term=ZAP70","ZAP70")	2082	4	0.979827	-0.212155	266	225.62	0.848195
=HYPERLINK("http://www.godatabase.org/cgi-bin/go.cgi?query=GO:0032501&auto_wild_cards=yes&view=query&action=query&search_constraint=terms","GO:0032501_multicellular_organismal_process")	=HYPERLINK("http://www.ncbi.nih.gov/gquery/gquery.fcgi?term=CD2","CD2")	2082	4	0.979827	-0.212155	266	225.62	0.848195
=HYPERLINK("http://www.godatabase.org/cgi-bin/go.cgi?query=GO:0032501&auto_wild_cards=yes&view=query&action=query&search_constraint=terms","GO:0032501_multicellular_organismal_process")	=HYPERLINK("http://www.ncbi.nih.gov/gquery/gquery.fcgi?term=LCK","LCK")	2082	4	0.979827	-0.212155	266	225.62	0.848195
=HYPERLINK("http://www.godatabase.org/cgi-bin/go.cgi?query=GO:0032501&auto_wild_cards=yes&view=query&action=query&search_constraint=terms","GO:0032501_multicellular_organismal_process")	=HYPERLINK("http://www.ncbi.nih.gov/gquery/gquery.fcgi?term=CD3D","CD3D")	2082	4	0.979827	-0.212155	266	225.62	0.848195
=HYPERLINK("http://www.godatabase.org/cgi-bin/go.cgi?query=GO:0051716&auto_wild_cards=yes&view=query&action=query&search_constraint=terms","GO:0051716_cellular_response_to_stimulus")	=HYPERLINK("http://www.ncbi.nih.gov/gquery/gquery.fcgi?term=MAP4K1","MAP4K1")	474	1	1.075949	-0.210069	267	226.6	0.848689
=HYPERLINK("http://www.godatabase.org/cgi-bin/go.cgi?query=GO:0007049&auto_wild_cards=yes&view=query&action=query&search_constraint=terms","GO:0007049_cell_cycle")	=HYPERLINK("http://www.ncbi.nih.gov/gquery/gquery.fcgi?term=GFI1","GFI1")	494	1	1.032389	-0.199166	268	230.06	0.858433
=HYPERLINK("http://www.godatabase.org/cgi-bin/go.cgi?query=GO:0009653&auto_wild_cards=yes&view=query&action=query&search_constraint=terms","GO:0009653_anatomical_structure_morphogenesis")	=HYPERLINK("http://www.ncbi.nih.gov/gquery/gquery.fcgi?term=CD3G","CD3G")	500	1	1.020000	-0.196028	269	230.76	0.857844
=HYPERLINK("http://www.godatabase.org/cgi-bin/go.cgi?query=GO:0006366&auto_wild_cards=yes&view=query&action=query&search_constraint=terms","GO:0006366_transcription_from_RNA_polymerase_II_promoter")	=HYPERLINK("http://www.ncbi.nih.gov/gquery/gquery.fcgi?term=GFI1","GFI1")	506	1	1.007905	-0.192949	270	232.38	0.860667
=HYPERLINK("http://www.godatabase.org/cgi-bin/go.cgi?query=GO:0051641&auto_wild_cards=yes&view=query&action=query&search_constraint=terms","GO:0051641_cellular_localization")	=HYPERLINK("http://www.ncbi.nih.gov/gquery/gquery.fcgi?term=CD2","CD2")	617	1	0.826580	-0.145016	271	240.69	0.888155
=HYPERLINK("http://www.godatabase.org/cgi-bin/go.cgi?query=GO:0080090&auto_wild_cards=yes&view=query&action=query&search_constraint=terms","GO:0080090_regulation_of_primary_metabolic_process")	=HYPERLINK("http://www.ncbi.nih.gov/gquery/gquery.fcgi?term=MAP4K1","MAP4K1")	1311	2	0.778032	-0.122746	272	244.47	0.898787
=HYPERLINK("http://www.godatabase.org/cgi-bin/go.cgi?query=GO:0080090&auto_wild_cards=yes&view=query&action=query&search_constraint=terms","GO:0080090_regulation_of_primary_metabolic_process")	=HYPERLINK("http://www.ncbi.nih.gov/gquery/gquery.fcgi?term=GFI1","GFI1")	1311	2	0.778032	-0.122746	272	244.47	0.898787
=HYPERLINK("http://www.godatabase.org/cgi-bin/go.cgi?query=GO:0060255&auto_wild_cards=yes&view=query&action=query&search_constraint=terms","GO:0060255_regulation_of_macromolecule_metabolic_process")	=HYPERLINK("http://www.ncbi.nih.gov/gquery/gquery.fcgi?term=MAP4K1","MAP4K1")	1328	2	0.768072	-0.118821	273	245.02	0.897509
=HYPERLINK("http://www.godatabase.org/cgi-bin/go.cgi?query=GO:0060255&auto_wild_cards=yes&view=query&action=query&search_constraint=terms","GO:0060255_regulation_of_macromolecule_metabolic_process")	=HYPERLINK("http://www.ncbi.nih.gov/gquery/gquery.fcgi?term=GFI1","GFI1")	1328	2	0.768072	-0.118821	273	245.02	0.897509
=HYPERLINK("http://www.godatabase.org/cgi-bin/go.cgi?query=GO:0006355&auto_wild_cards=yes&view=query&action=query&search_constraint=terms","GO:0006355_regulation_of_transcription__DNA-dependent")	=HYPERLINK("http://www.ncbi.nih.gov/gquery/gquery.fcgi?term=GFI1","GFI1")	723	1	0.705394	-0.111432	274	247.27	0.902445
=HYPERLINK("http://www.godatabase.org/cgi-bin/go.cgi?query=GO:0044267&auto_wild_cards=yes&view=query&action=query&search_constraint=terms","GO:0044267_cellular_protein_metabolic_process")	=HYPERLINK("http://www.ncbi.nih.gov/gquery/gquery.fcgi?term=MAP4K1","MAP4K1")	1382	2	0.738061	-0.107130	275	248.85	0.904909
=HYPERLINK("http://www.godatabase.org/cgi-bin/go.cgi?query=GO:0044267&auto_wild_cards=yes&view=query&action=query&search_constraint=terms","GO:0044267_cellular_protein_metabolic_process")	=HYPERLINK("http://www.ncbi.nih.gov/gquery/gquery.fcgi?term=ZAP70","ZAP70")	1382	2	0.738061	-0.107130	275	248.85	0.904909
=HYPERLINK("http://www.godatabase.org/cgi-bin/go.cgi?query=GO:0051252&auto_wild_cards=yes&view=query&action=query&search_constraint=terms","GO:0051252_regulation_of_RNA_metabolic_process")	=HYPERLINK("http://www.ncbi.nih.gov/gquery/gquery.fcgi?term=GFI1","GFI1")	746	1	0.683646	-0.105327	276	249.8	0.905072
=HYPERLINK("http://www.godatabase.org/cgi-bin/go.cgi?query=GO:0031323&auto_wild_cards=yes&view=query&action=query&search_constraint=terms","GO:0031323_regulation_of_cellular_metabolic_process")	=HYPERLINK("http://www.ncbi.nih.gov/gquery/gquery.fcgi?term=MAP4K1","MAP4K1")	1466	2	0.695771	-0.091078	277	252.35	0.911011
=HYPERLINK("http://www.godatabase.org/cgi-bin/go.cgi?query=GO:0031323&auto_wild_cards=yes&view=query&action=query&search_constraint=terms","GO:0031323_regulation_of_cellular_metabolic_process")	=HYPERLINK("http://www.ncbi.nih.gov/gquery/gquery.fcgi?term=GFI1","GFI1")	1466	2	0.695771	-0.091078	277	252.35	0.911011
=HYPERLINK("http://www.godatabase.org/cgi-bin/go.cgi?query=GO:0019222&auto_wild_cards=yes&view=query&action=query&search_constraint=terms","GO:0019222_regulation_of_metabolic_process")	=HYPERLINK("http://www.ncbi.nih.gov/gquery/gquery.fcgi?term=MAP4K1","MAP4K1")	1538	2	0.663199	-0.079143	278	253.96	0.913525
=HYPERLINK("http://www.godatabase.org/cgi-bin/go.cgi?query=GO:0019222&auto_wild_cards=yes&view=query&action=query&search_constraint=terms","GO:0019222_regulation_of_metabolic_process")	=HYPERLINK("http://www.ncbi.nih.gov/gquery/gquery.fcgi?term=GFI1","GFI1")	1538	2	0.663199	-0.079143	278	253.96	0.913525
=HYPERLINK("http://www.godatabase.org/cgi-bin/go.cgi?query=GO:0006351&auto_wild_cards=yes&view=query&action=query&search_constraint=terms","GO:0006351_transcription__DNA-dependent")	=HYPERLINK("http://www.ncbi.nih.gov/gquery/gquery.fcgi?term=GFI1","GFI1")	884	1	0.576923	-0.075406	279	254.53	0.912294
=HYPERLINK("http://www.godatabase.org/cgi-bin/go.cgi?query=GO:0032774&auto_wild_cards=yes&view=query&action=query&search_constraint=terms","GO:0032774_RNA_biosynthetic_process")	=HYPERLINK("http://www.ncbi.nih.gov/gquery/gquery.fcgi?term=GFI1","GFI1")	887	1	0.574972	-0.074864	280	254.88	0.910286
=HYPERLINK("http://www.godatabase.org/cgi-bin/go.cgi?query=GO:0019538&auto_wild_cards=yes&view=query&action=query&search_constraint=terms","GO:0019538_protein_metabolic_process")	=HYPERLINK("http://www.ncbi.nih.gov/gquery/gquery.fcgi?term=MAP4K1","MAP4K1")	1569	2	0.650096	-0.074467	281	255.15	0.908007
=HYPERLINK("http://www.godatabase.org/cgi-bin/go.cgi?query=GO:0019538&auto_wild_cards=yes&view=query&action=query&search_constraint=terms","GO:0019538_protein_metabolic_process")	=HYPERLINK("http://www.ncbi.nih.gov/gquery/gquery.fcgi?term=ZAP70","ZAP70")	1569	2	0.650096	-0.074467	281	255.15	0.908007
=HYPERLINK("http://www.godatabase.org/cgi-bin/go.cgi?query=GO:0045449&auto_wild_cards=yes&view=query&action=query&search_constraint=terms","GO:0045449_regulation_of_transcription")	=HYPERLINK("http://www.ncbi.nih.gov/gquery/gquery.fcgi?term=GFI1","GFI1")	900	1	0.566667	-0.072562	282	255.51	0.906064
=HYPERLINK("http://www.godatabase.org/cgi-bin/go.cgi?query=GO:0048523&auto_wild_cards=yes&view=query&action=query&search_constraint=terms","GO:0048523_negative_regulation_of_cellular_process")	=HYPERLINK("http://www.ncbi.nih.gov/gquery/gquery.fcgi?term=GFI1","GFI1")	925	1	0.551351	-0.068338	283	256.64	0.906855
=HYPERLINK("http://www.godatabase.org/cgi-bin/go.cgi?query=GO:0019219&auto_wild_cards=yes&view=query&action=query&search_constraint=terms","GO:0019219_regulation_of_nucleobase__nucleoside__nucleotide_and_nucleic_acid_metabolic_process")	=HYPERLINK("http://www.ncbi.nih.gov/gquery/gquery.fcgi?term=GFI1","GFI1")	1041	1	0.489914	-0.051778	284	259.49	0.913697
=HYPERLINK("http://www.godatabase.org/cgi-bin/go.cgi?query=GO:0010556&auto_wild_cards=yes&view=query&action=query&search_constraint=terms","GO:0010556_regulation_of_macromolecule_biosynthetic_process")	=HYPERLINK("http://www.ncbi.nih.gov/gquery/gquery.fcgi?term=GFI1","GFI1")	1055	1	0.483412	-0.050074	286	260.17	0.909685
=HYPERLINK("http://www.godatabase.org/cgi-bin/go.cgi?query=GO:0051171&auto_wild_cards=yes&view=query&action=query&search_constraint=terms","GO:0051171_regulation_of_nitrogen_compound_metabolic_process")	=HYPERLINK("http://www.ncbi.nih.gov/gquery/gquery.fcgi?term=GFI1","GFI1")	1055	1	0.483412	-0.050074	286	260.17	0.909685
=HYPERLINK("http://www.godatabase.org/cgi-bin/go.cgi?query=GO:0010468&auto_wild_cards=yes&view=query&action=query&search_constraint=terms","GO:0010468_regulation_of_gene_expression")	=HYPERLINK("http://www.ncbi.nih.gov/gquery/gquery.fcgi?term=GFI1","GFI1")	1067	1	0.477976	-0.048659	287	260.65	0.908188
=HYPERLINK("http://www.godatabase.org/cgi-bin/go.cgi?query=GO:0006350&auto_wild_cards=yes&view=query&action=query&search_constraint=terms","GO:0006350_transcription")	=HYPERLINK("http://www.ncbi.nih.gov/gquery/gquery.fcgi?term=GFI1","GFI1")	1069	1	0.477081	-0.048427	288	260.93	0.906007
=HYPERLINK("http://www.godatabase.org/cgi-bin/go.cgi?query=GO:0031326&auto_wild_cards=yes&view=query&action=query&search_constraint=terms","GO:0031326_regulation_of_cellular_biosynthetic_process")	=HYPERLINK("http://www.ncbi.nih.gov/gquery/gquery.fcgi?term=GFI1","GFI1")	1125	1	0.453333	-0.042360	289	261.9	0.906228
=HYPERLINK("http://www.godatabase.org/cgi-bin/go.cgi?query=GO:0009889&auto_wild_cards=yes&view=query&action=query&search_constraint=terms","GO:0009889_regulation_of_biosynthetic_process")	=HYPERLINK("http://www.ncbi.nih.gov/gquery/gquery.fcgi?term=GFI1","GFI1")	1135	1	0.449339	-0.041359	290	262.13	0.903897
=HYPERLINK("http://www.godatabase.org/cgi-bin/go.cgi?query=GO:0016070&auto_wild_cards=yes&view=query&action=query&search_constraint=terms","GO:0016070_RNA_metabolic_process")	=HYPERLINK("http://www.ncbi.nih.gov/gquery/gquery.fcgi?term=GFI1","GFI1")	1230	1	0.414634	-0.032938	291	263.28	0.904742
=HYPERLINK("http://www.godatabase.org/cgi-bin/go.cgi?query=GO:0034960&auto_wild_cards=yes&view=query&action=query&search_constraint=terms","GO:0034960_cellular_biopolymer_metabolic_process")	=HYPERLINK("http://www.ncbi.nih.gov/gquery/gquery.fcgi?term=MAP4K1","MAP4K1")	2820	3	0.542553	-0.021544	292	265.38	0.908836
=HYPERLINK("http://www.godatabase.org/cgi-bin/go.cgi?query=GO:0034960&auto_wild_cards=yes&view=query&action=query&search_constraint=terms","GO:0034960_cellular_biopolymer_metabolic_process")	=HYPERLINK("http://www.ncbi.nih.gov/gquery/gquery.fcgi?term=ZAP70","ZAP70")	2820	3	0.542553	-0.021544	292	265.38	0.908836
=HYPERLINK("http://www.godatabase.org/cgi-bin/go.cgi?query=GO:0034960&auto_wild_cards=yes&view=query&action=query&search_constraint=terms","GO:0034960_cellular_biopolymer_metabolic_process")	=HYPERLINK("http://www.ncbi.nih.gov/gquery/gquery.fcgi?term=GFI1","GFI1")	2820	3	0.542553	-0.021544	292	265.38	0.908836
=HYPERLINK("http://www.godatabase.org/cgi-bin/go.cgi?query=GO:0034961&auto_wild_cards=yes&view=query&action=query&search_constraint=terms","GO:0034961_cellular_biopolymer_biosynthetic_process")	=HYPERLINK("http://www.ncbi.nih.gov/gquery/gquery.fcgi?term=GFI1","GFI1")	1448	1	0.352210	-0.019439	293	265.58	0.906416
=HYPERLINK("http://www.godatabase.org/cgi-bin/go.cgi?query=GO:0043284&auto_wild_cards=yes&view=query&action=query&search_constraint=terms","GO:0043284_biopolymer_biosynthetic_process")	=HYPERLINK("http://www.ncbi.nih.gov/gquery/gquery.fcgi?term=GFI1","GFI1")	1458	1	0.349794	-0.018970	294	265.69	0.903707
=HYPERLINK("http://www.godatabase.org/cgi-bin/go.cgi?query=GO:0044260&auto_wild_cards=yes&view=query&action=query&search_constraint=terms","GO:0044260_cellular_macromolecule_metabolic_process")	=HYPERLINK("http://www.ncbi.nih.gov/gquery/gquery.fcgi?term=MAP4K1","MAP4K1")	2883	3	0.530697	-0.018854	295	265.78	0.900949
=HYPERLINK("http://www.godatabase.org/cgi-bin/go.cgi?query=GO:0044260&auto_wild_cards=yes&view=query&action=query&search_constraint=terms","GO:0044260_cellular_macromolecule_metabolic_process")	=HYPERLINK("http://www.ncbi.nih.gov/gquery/gquery.fcgi?term=ZAP70","ZAP70")	2883	3	0.530697	-0.018854	295	265.78	0.900949
=HYPERLINK("http://www.godatabase.org/cgi-bin/go.cgi?query=GO:0044260&auto_wild_cards=yes&view=query&action=query&search_constraint=terms","GO:0044260_cellular_macromolecule_metabolic_process")	=HYPERLINK("http://www.ncbi.nih.gov/gquery/gquery.fcgi?term=GFI1","GFI1")	2883	3	0.530697	-0.018854	295	265.78	0.900949
=HYPERLINK("http://www.godatabase.org/cgi-bin/go.cgi?query=GO:0043283&auto_wild_cards=yes&view=query&action=query&search_constraint=terms","GO:0043283_biopolymer_metabolic_process")	=HYPERLINK("http://www.ncbi.nih.gov/gquery/gquery.fcgi?term=MAP4K1","MAP4K1")	3027	3	0.505451	-0.013780	296	266.58	0.900608
=HYPERLINK("http://www.godatabase.org/cgi-bin/go.cgi?query=GO:0043283&auto_wild_cards=yes&view=query&action=query&search_constraint=terms","GO:0043283_biopolymer_metabolic_process")	=HYPERLINK("http://www.ncbi.nih.gov/gquery/gquery.fcgi?term=ZAP70","ZAP70")	3027	3	0.505451	-0.013780	296	266.58	0.900608
=HYPERLINK("http://www.godatabase.org/cgi-bin/go.cgi?query=GO:0043283&auto_wild_cards=yes&view=query&action=query&search_constraint=terms","GO:0043283_biopolymer_metabolic_process")	=HYPERLINK("http://www.ncbi.nih.gov/gquery/gquery.fcgi?term=GFI1","GFI1")	3027	3	0.505451	-0.013780	296	266.58	0.900608
=HYPERLINK("http://www.godatabase.org/cgi-bin/go.cgi?query=GO:0034645&auto_wild_cards=yes&view=query&action=query&search_constraint=terms","GO:0034645_cellular_macromolecule_biosynthetic_process")	=HYPERLINK("http://www.ncbi.nih.gov/gquery/gquery.fcgi?term=GFI1","GFI1")	1600	1	0.318750	-0.013376	297	266.66	0.897845
=HYPERLINK("http://www.godatabase.org/cgi-bin/go.cgi?query=GO:0009059&auto_wild_cards=yes&view=query&action=query&search_constraint=terms","GO:0009059_macromolecule_biosynthetic_process")	=HYPERLINK("http://www.ncbi.nih.gov/gquery/gquery.fcgi?term=GFI1","GFI1")	1626	1	0.313653	-0.012539	298	266.8	0.895302
=HYPERLINK("http://www.godatabase.org/cgi-bin/go.cgi?query=GO:0043170&auto_wild_cards=yes&view=query&action=query&search_constraint=terms","GO:0043170_macromolecule_metabolic_process")	=HYPERLINK("http://www.ncbi.nih.gov/gquery/gquery.fcgi?term=MAP4K1","MAP4K1")	3103	3	0.493071	-0.011620	299	266.87	0.892542
=HYPERLINK("http://www.godatabase.org/cgi-bin/go.cgi?query=GO:0043170&auto_wild_cards=yes&view=query&action=query&search_constraint=terms","GO:0043170_macromolecule_metabolic_process")	=HYPERLINK("http://www.ncbi.nih.gov/gquery/gquery.fcgi?term=ZAP70","ZAP70")	3103	3	0.493071	-0.011620	299	266.87	0.892542
=HYPERLINK("http://www.godatabase.org/cgi-bin/go.cgi?query=GO:0043170&auto_wild_cards=yes&view=query&action=query&search_constraint=terms","GO:0043170_macromolecule_metabolic_process")	=HYPERLINK("http://www.ncbi.nih.gov/gquery/gquery.fcgi?term=GFI1","GFI1")	3103	3	0.493071	-0.011620	299	266.87	0.892542
=HYPERLINK("http://www.godatabase.org/cgi-bin/go.cgi?query=GO:0010467&auto_wild_cards=yes&view=query&action=query&search_constraint=terms","GO:0010467_gene_expression")	=HYPERLINK("http://www.ncbi.nih.gov/gquery/gquery.fcgi?term=GFI1","GFI1")	1663	1	0.306675	-0.011434	300	266.94	0.889800
=HYPERLINK("http://www.godatabase.org/cgi-bin/go.cgi?query=GO:0006139&auto_wild_cards=yes&view=query&action=query&search_constraint=terms","GO:0006139_nucleobase__nucleoside__nucleotide_and_nucleic_acid_metabolic_process")	=HYPERLINK("http://www.ncbi.nih.gov/gquery/gquery.fcgi?term=GFI1","GFI1")	1845	1	0.276423	-0.007219	301	267.18	0.887641
=HYPERLINK("http://www.godatabase.org/cgi-bin/go.cgi?query=GO:0044249&auto_wild_cards=yes&view=query&action=query&search_constraint=terms","GO:0044249_cellular_biosynthetic_process")	=HYPERLINK("http://www.ncbi.nih.gov/gquery/gquery.fcgi?term=GFI1","GFI1")	1951	1	0.261404	-0.005493	302	267.33	0.885199
=HYPERLINK("http://www.godatabase.org/cgi-bin/go.cgi?query=GO:0009058&auto_wild_cards=yes&view=query&action=query&search_constraint=terms","GO:0009058_biosynthetic_process")	=HYPERLINK("http://www.ncbi.nih.gov/gquery/gquery.fcgi?term=GFI1","GFI1")	1988	1	0.256539	-0.004989	303	267.37	0.882409
=HYPERLINK("http://www.godatabase.org/cgi-bin/go.cgi?query=GO:0006807&auto_wild_cards=yes&view=query&action=query&search_constraint=terms","GO:0006807_nitrogen_compound_metabolic_process")	=HYPERLINK("http://www.ncbi.nih.gov/gquery/gquery.fcgi?term=GFI1","GFI1")	2053	1	0.248417	-0.004207	304	267.6	0.880263
=HYPERLINK("http://www.godatabase.org/cgi-bin/go.cgi?query=GO:0044238&auto_wild_cards=yes&view=query&action=query&search_constraint=terms","GO:0044238_primary_metabolic_process")	=HYPERLINK("http://www.ncbi.nih.gov/gquery/gquery.fcgi?term=MAP4K1","MAP4K1")	3719	3	0.411401	-0.002527	305	267.75	0.877869
=HYPERLINK("http://www.godatabase.org/cgi-bin/go.cgi?query=GO:0044238&auto_wild_cards=yes&view=query&action=query&search_constraint=terms","GO:0044238_primary_metabolic_process")	=HYPERLINK("http://www.ncbi.nih.gov/gquery/gquery.fcgi?term=ZAP70","ZAP70")	3719	3	0.411401	-0.002527	305	267.75	0.877869
=HYPERLINK("http://www.godatabase.org/cgi-bin/go.cgi?query=GO:0044238&auto_wild_cards=yes&view=query&action=query&search_constraint=terms","GO:0044238_primary_metabolic_process")	=HYPERLINK("http://www.ncbi.nih.gov/gquery/gquery.fcgi?term=GFI1","GFI1")	3719	3	0.411401	-0.002527	305	267.75	0.877869
=HYPERLINK("http://www.godatabase.org/cgi-bin/go.cgi?query=GO:0044237&auto_wild_cards=yes&view=query&action=query&search_constraint=terms","GO:0044237_cellular_metabolic_process")	=HYPERLINK("http://www.ncbi.nih.gov/gquery/gquery.fcgi?term=MAP4K1","MAP4K1")	3753	3	0.407674	-0.002304	306	267.82	0.875229
=HYPERLINK("http://www.godatabase.org/cgi-bin/go.cgi?query=GO:0044237&auto_wild_cards=yes&view=query&action=query&search_constraint=terms","GO:0044237_cellular_metabolic_process")	=HYPERLINK("http://www.ncbi.nih.gov/gquery/gquery.fcgi?term=ZAP70","ZAP70")	3753	3	0.407674	-0.002304	306	267.82	0.875229
=HYPERLINK("http://www.godatabase.org/cgi-bin/go.cgi?query=GO:0044237&auto_wild_cards=yes&view=query&action=query&search_constraint=terms","GO:0044237_cellular_metabolic_process")	=HYPERLINK("http://www.ncbi.nih.gov/gquery/gquery.fcgi?term=GFI1","GFI1")	3753	3	0.407674	-0.002304	306	267.82	0.875229
=HYPERLINK("http://www.godatabase.org/cgi-bin/go.cgi?query=GO:0008152&auto_wild_cards=yes&view=query&action=query&search_constraint=terms","GO:0008152_metabolic_process")	=HYPERLINK("http://www.ncbi.nih.gov/gquery/gquery.fcgi?term=MAP4K1","MAP4K1")	4111	3	0.372172	-0.000821	307	267.9	0.872638
=HYPERLINK("http://www.godatabase.org/cgi-bin/go.cgi?query=GO:0008152&auto_wild_cards=yes&view=query&action=query&search_constraint=terms","GO:0008152_metabolic_process")	=HYPERLINK("http://www.ncbi.nih.gov/gquery/gquery.fcgi?term=ZAP70","ZAP70")	4111	3	0.372172	-0.000821	307	267.9	0.872638
=HYPERLINK("http://www.godatabase.org/cgi-bin/go.cgi?query=GO:0008152&auto_wild_cards=yes&view=query&action=query&search_constraint=terms","GO:0008152_metabolic_process")	=HYPERLINK("http://www.ncbi.nih.gov/gquery/gquery.fcgi?term=GFI1","GFI1")	4111	3	0.372172	-0.000821	307	267.9	0.872638
=HYPERLINK("http://www.godatabase.org/cgi-bin/go.cgi?query=GO:0008150&auto_wild_cards=yes&view=query&action=query&search_constraint=terms","GO:0008150_biological_process")	=HYPERLINK("http://www.ncbi.nih.gov/gquery/gquery.fcgi?term=CD3E","CD3E")	8160	16	1.000000	0.000000	478	453.79	0.949351
=HYPERLINK("http://www.godatabase.org/cgi-bin/go.cgi?query=GO:0008150&auto_wild_cards=yes&view=query&action=query&search_constraint=terms","GO:0008150_biological_process")	=HYPERLINK("http://www.ncbi.nih.gov/gquery/gquery.fcgi?term=SH2D1A","SH2D1A")	8160	16	1.000000	0.000000	478	453.79	0.949351
=HYPERLINK("http://www.godatabase.org/cgi-bin/go.cgi?query=GO:0008150&auto_wild_cards=yes&view=query&action=query&search_constraint=terms","GO:0008150_biological_process")	=HYPERLINK("http://www.ncbi.nih.gov/gquery/gquery.fcgi?term=PTPRCAP","PTPRCAP")	8160	16	1.000000	0.000000	478	453.79	0.949351
=HYPERLINK("http://www.godatabase.org/cgi-bin/go.cgi?query=GO:0008150&auto_wild_cards=yes&view=query&action=query&search_constraint=terms","GO:0008150_biological_process")	=HYPERLINK("http://www.ncbi.nih.gov/gquery/gquery.fcgi?term=ZAP70","ZAP70")	8160	16	1.000000	0.000000	478	453.79	0.949351
=HYPERLINK("http://www.godatabase.org/cgi-bin/go.cgi?query=GO:0008150&auto_wild_cards=yes&view=query&action=query&search_constraint=terms","GO:0008150_biological_process")	=HYPERLINK("http://www.ncbi.nih.gov/gquery/gquery.fcgi?term=CD2","CD2")	8160	16	1.000000	0.000000	478	453.79	0.949351
=HYPERLINK("http://www.godatabase.org/cgi-bin/go.cgi?query=GO:0008150&auto_wild_cards=yes&view=query&action=query&search_constraint=terms","GO:0008150_biological_process")	=HYPERLINK("http://www.ncbi.nih.gov/gquery/gquery.fcgi?term=CD7","CD7")	8160	16	1.000000	0.000000	478	453.79	0.949351
=HYPERLINK("http://www.godatabase.org/cgi-bin/go.cgi?query=GO:0008150&auto_wild_cards=yes&view=query&action=query&search_constraint=terms","GO:0008150_biological_process")	=HYPERLINK("http://www.ncbi.nih.gov/gquery/gquery.fcgi?term=GRAP2","GRAP2")	8160	16	1.000000	0.000000	478	453.79	0.949351
=HYPERLINK("http://www.godatabase.org/cgi-bin/go.cgi?query=GO:0008150&auto_wild_cards=yes&view=query&action=query&search_constraint=terms","GO:0008150_biological_process")	=HYPERLINK("http://www.ncbi.nih.gov/gquery/gquery.fcgi?term=LCK","LCK")	8160	16	1.000000	0.000000	478	453.79	0.949351
=HYPERLINK("http://www.godatabase.org/cgi-bin/go.cgi?query=GO:0008150&auto_wild_cards=yes&view=query&action=query&search_constraint=terms","GO:0008150_biological_process")	=HYPERLINK("http://www.ncbi.nih.gov/gquery/gquery.fcgi?term=SIT1","SIT1")	8160	16	1.000000	0.000000	478	453.79	0.949351
=HYPERLINK("http://www.godatabase.org/cgi-bin/go.cgi?query=GO:0008150&auto_wild_cards=yes&view=query&action=query&search_constraint=terms","GO:0008150_biological_process")	=HYPERLINK("http://www.ncbi.nih.gov/gquery/gquery.fcgi?term=ATP2A3","ATP2A3")	8160	16	1.000000	0.000000	478	453.79	0.949351
=HYPERLINK("http://www.godatabase.org/cgi-bin/go.cgi?query=GO:0008150&auto_wild_cards=yes&view=query&action=query&search_constraint=terms","GO:0008150_biological_process")	=HYPERLINK("http://www.ncbi.nih.gov/gquery/gquery.fcgi?term=MAP4K1","MAP4K1")	8160	16	1.000000	0.000000	478	453.79	0.949351
=HYPERLINK("http://www.godatabase.org/cgi-bin/go.cgi?query=GO:0008150&auto_wild_cards=yes&view=query&action=query&search_constraint=terms","GO:0008150_biological_process")	=HYPERLINK("http://www.ncbi.nih.gov/gquery/gquery.fcgi?term=CCR4","CCR4")	8160	16	1.000000	0.000000	478	453.79	0.949351
=HYPERLINK("http://www.godatabase.org/cgi-bin/go.cgi?query=GO:0008150&auto_wild_cards=yes&view=query&action=query&search_constraint=terms","GO:0008150_biological_process")	=HYPERLINK("http://www.ncbi.nih.gov/gquery/gquery.fcgi?term=CD5","CD5")	8160	16	1.000000	0.000000	478	453.79	0.949351
=HYPERLINK("http://www.godatabase.org/cgi-bin/go.cgi?query=GO:0008150&auto_wild_cards=yes&view=query&action=query&search_constraint=terms","GO:0008150_biological_process")	=HYPERLINK("http://www.ncbi.nih.gov/gquery/gquery.fcgi?term=CD3G","CD3G")	8160	16	1.000000	0.000000	478	453.79	0.949351
=HYPERLINK("http://www.godatabase.org/cgi-bin/go.cgi?query=GO:0008150&auto_wild_cards=yes&view=query&action=query&search_constraint=terms","GO:0008150_biological_process")	=HYPERLINK("http://www.ncbi.nih.gov/gquery/gquery.fcgi?term=GFI1","GFI1")	8160	16	1.000000	0.000000	478	453.79	0.949351
=HYPERLINK("http://www.godatabase.org/cgi-bin/go.cgi?query=GO:0008150&auto_wild_cards=yes&view=query&action=query&search_constraint=terms","GO:0008150_biological_process")	=HYPERLINK("http://www.ncbi.nih.gov/gquery/gquery.fcgi?term=CD3D","CD3D")	8160	16	1.000000	0.000000	478	453.79	0.949351
