# Supplementary material for: Concordance of Gene Expression and Functional Correlation Patterns across the NCI-60 Cell Lines and the Cancer Genome Atlas Glioblastoma Samples
Source: PLoS One. 2012 Jul 26;7(7):e40062. doi: 10.1371/journal.pone.0040062 (PMC3406063; doi:10.1371/journal.pone.0040062)
Supplement: Download S1 — Zip archive of HTGM results. (ZIP) [file pone.0040062.s007.zip › work2026406846/Generated_Total2026406846.dir/generic.BP.NCI60.0.6.ATP2A3.express.genes.correlation.complete.Thu.May.19.17.20.06.2011.htgm.txt.dir/generic.BP.NCI60.0.6.ATP2A3.express.genes.correlation.complete.Thu.May.19.17.20.06.2011.htgm.txt.change.xls]

=HYPERLINK("http://discover.nci.nih.gov/gominer/hi-thruput-defs.jsp#GO"	HYPERLINKED GO CATEGORY) =HYPERLINK("http://discover.nci.nih.gov/gominer/hi-thruput-defs.jsp#Total"	TOTAL GENES) =HYPERLINK("http://discover.nci.nih.gov/gominer/hi-thruput-defs.jsp#CHANGED"	CHANGED GENES) =HYPERLINK("http://discover.nci.nih.gov/gominer/hi-thruput-defs.jsp#ENRICH"	ENRICHMENT) =HYPERLINK("http://discover.nci.nih.gov/gominer/hi-thruput-defs.jsp#LOG10"	LOG10(p)) =HYPERLINK("http://discover.nci.nih.gov/gominer/hi-thruput-defs.jsp#NUMB"	CUMULATIVE NUMBER OF CATEGORIES) =HYPERLINK("http://discover.nci.nih.gov/gominer/hi-thruput-defs.jsp#RLB"	CUMULATIVE RANDOMS LOWER BOUND) =HYPERLINK("http://discover.nci.nih.gov/gominer/hi-thruput-defs.jsp#RM"	CUMULATIVE RANDOMS MEAN) =HYPERLINK("http://discover.nci.nih.gov/gominer/hi-thruput-defs.jsp#RUB"	CUMULATIVE RANDOMS UPPER BOUND) =HYPERLINK("http://discover.nci.nih.gov/gominer/hi-thruput-defs.jsp#FDR"	FALSE DISCOVERY RATE)
=HYPERLINK("http://www.godatabase.org/cgi-bin/go.cgi?query=GO:0042110&auto_wild_cards=yes&view=query&action=query&search_constraint=terms"	GO:0042110_T_cell_activation) 83 8 49.156627 -12.009490 1 0.000000 0.0 0.000000 0.000000
=HYPERLINK("http://www.godatabase.org/cgi-bin/go.cgi?query=GO:0046649&auto_wild_cards=yes&view=query&action=query&search_constraint=terms"	GO:0046649_lymphocyte_activation) 119 8 34.285714 -10.724782 2 0.000000 0.0 0.000000 0.000000
=HYPERLINK("http://www.godatabase.org/cgi-bin/go.cgi?query=GO:0045321&auto_wild_cards=yes&view=query&action=query&search_constraint=terms"	GO:0045321_leukocyte_activation) 150 8 27.200000 -9.910376 3 0.000000 0.0 0.000000 0.000000
=HYPERLINK("http://www.godatabase.org/cgi-bin/go.cgi?query=GO:0001775&auto_wild_cards=yes&view=query&action=query&search_constraint=terms"	GO:0001775_cell_activation) 175 8 23.314286 -9.372471 4 0.000000 0.0 0.000000 0.000000
=HYPERLINK("http://www.godatabase.org/cgi-bin/go.cgi?query=GO:0050863&auto_wild_cards=yes&view=query&action=query&search_constraint=terms"	GO:0050863_regulation_of_T_cell_activation) 49 5 52.040816 -7.579656 5 0.000000 0.0 0.000000 0.000000
=HYPERLINK("http://www.godatabase.org/cgi-bin/go.cgi?query=GO:0051249&auto_wild_cards=yes&view=query&action=query&search_constraint=terms"	GO:0051249_regulation_of_lymphocyte_activation) 60 5 42.500000 -7.128059 6 0.000000 0.0 0.000000 0.000000
=HYPERLINK("http://www.godatabase.org/cgi-bin/go.cgi?query=GO:0002694&auto_wild_cards=yes&view=query&action=query&search_constraint=terms"	GO:0002694_regulation_of_leukocyte_activation) 70 5 36.428571 -6.787384 7 0.000000 0.0 0.000000 0.000000
=HYPERLINK("http://www.godatabase.org/cgi-bin/go.cgi?query=GO:0050865&auto_wild_cards=yes&view=query&action=query&search_constraint=terms"	GO:0050865_regulation_of_cell_activation) 77 5 33.116883 -6.577975 8 0.000000 0.0 0.000000 0.000000
=HYPERLINK("http://www.godatabase.org/cgi-bin/go.cgi?query=GO:0030217&auto_wild_cards=yes&view=query&action=query&search_constraint=terms"	GO:0030217_T_cell_differentiation) 33 4 61.818182 -6.409067 9 0.000000 0.0 0.000000 0.000000
=HYPERLINK("http://www.godatabase.org/cgi-bin/go.cgi?query=GO:0002696&auto_wild_cards=yes&view=query&action=query&search_constraint=terms"	GO:0002696_positive_regulation_of_leukocyte_activation) 46 4 44.347826 -5.814984 10 0.000000 0.0 0.000000 0.000000
=HYPERLINK("http://www.godatabase.org/cgi-bin/go.cgi?query=GO:0002376&auto_wild_cards=yes&view=query&action=query&search_constraint=terms"	GO:0002376_immune_system_process) 718 9 6.392758 -5.708840 11 0.000000 0.0 0.000000 0.000000
=HYPERLINK("http://www.godatabase.org/cgi-bin/go.cgi?query=GO:0050867&auto_wild_cards=yes&view=query&action=query&search_constraint=terms"	GO:0050867_positive_regulation_of_cell_activation) 49 4 41.632653 -5.703121 12 0.000000 0.0 0.000000 0.000000
=HYPERLINK("http://www.godatabase.org/cgi-bin/go.cgi?query=GO:0030098&auto_wild_cards=yes&view=query&action=query&search_constraint=terms"	GO:0030098_lymphocyte_differentiation) 50 4 40.800000 -5.667421 13 0.000000 0.0 0.000000 0.000000
=HYPERLINK("http://www.godatabase.org/cgi-bin/go.cgi?query=GO:0045059&auto_wild_cards=yes&view=query&action=query&search_constraint=terms"	GO:0045059_positive_thymic_T_cell_selection) 2 2
=HYPERLINK("http://www.godatabase.org/cgi-bin/go.cgi?query=GO:0043368&auto_wild_cards=yes&view=query&action=query&search_constraint=terms"	GO:0043368_positive_T_cell_selection) 3 2
=HYPERLINK("http://www.godatabase.org/cgi-bin/go.cgi?query=GO:0045061&auto_wild_cards=yes&view=query&action=query&search_constraint=terms"	GO:0045061_thymic_T_cell_selection) 3 2
=HYPERLINK("http://www.godatabase.org/cgi-bin/go.cgi?query=GO:0002521&auto_wild_cards=yes&view=query&action=query&search_constraint=terms"	GO:0002521_leukocyte_differentiation) 87 4 23.448276 -4.701199 14 0.000000 0.0 0.000000 0.000000
=HYPERLINK("http://www.godatabase.org/cgi-bin/go.cgi?query=GO:0002682&auto_wild_cards=yes&view=query&action=query&search_constraint=terms"	GO:0002682_regulation_of_immune_system_process) 196 5 13.010204 -4.572623 15 0.000000 0.0 0.000000 0.000000
=HYPERLINK("http://www.godatabase.org/cgi-bin/go.cgi?query=GO:0050870&auto_wild_cards=yes&view=query&action=query&search_constraint=terms"	GO:0050870_positive_regulation_of_T_cell_activation) 33 3 46.363636 -4.487284 16 0.000000 0.0 0.000000 0.000000
=HYPERLINK("http://www.godatabase.org/cgi-bin/go.cgi?query=GO:0002684&auto_wild_cards=yes&view=query&action=query&search_constraint=terms"	GO:0002684_positive_regulation_of_immune_system_process) 106 4 19.245283 -4.362314 17 -0.141447 0.03 0.201447 0.001765
=HYPERLINK("http://www.godatabase.org/cgi-bin/go.cgi?query=GO:0051251&auto_wild_cards=yes&view=query&action=query&search_constraint=terms"	GO:0051251_positive_regulation_of_lymphocyte_activation) 40 3 38.250000 -4.233039 18 -0.141447 0.03 0.201447 0.001667
=HYPERLINK("http://www.godatabase.org/cgi-bin/go.cgi?query=GO:0033077&auto_wild_cards=yes&view=query&action=query&search_constraint=terms"	GO:0033077_T_cell_differentiation_in_the_thymus) 7 2 145.714286 -4.123382 20 -0.141447 0.03 0.201447 0.001500
=HYPERLINK("http://www.godatabase.org/cgi-bin/go.cgi?query=GO:0045058&auto_wild_cards=yes&view=query&action=query&search_constraint=terms"	GO:0045058_T_cell_selection) 7 2 145.714286 -4.123382 20 -0.141447 0.03 0.201447 0.001500
=HYPERLINK("http://www.godatabase.org/cgi-bin/go.cgi?query=GO:0030097&auto_wild_cards=yes&view=query&action=query&search_constraint=terms"	GO:0030097_hemopoiesis) 135 4 15.111111 -3.951738 21 -0.211116 0.05 0.311116 0.002381
=HYPERLINK("http://www.godatabase.org/cgi-bin/go.cgi?query=GO:0048534&auto_wild_cards=yes&view=query&action=query&search_constraint=terms"	GO:0048534_hemopoietic_or_lymphoid_organ_development) 139 4 14.676259 -3.902509 22 -0.211116 0.05 0.311116 0.002273
=HYPERLINK("http://www.godatabase.org/cgi-bin/go.cgi?query=GO:0002520&auto_wild_cards=yes&view=query&action=query&search_constraint=terms"	GO:0002520_immune_system_development) 147 4 13.877551 -3.808383 23 -0.211116 0.05 0.311116 0.002174
=HYPERLINK("http://www.godatabase.org/cgi-bin/go.cgi?query=GO:0045580&auto_wild_cards=yes&view=query&action=query&search_constraint=terms"	GO:0045580_regulation_of_T_cell_differentiation) 17 2 60.000000 -3.317031 24 -0.326588 0.16 0.646588 0.006667
=HYPERLINK("http://www.godatabase.org/cgi-bin/go.cgi?query=GO:0045619&auto_wild_cards=yes&view=query&action=query&search_constraint=terms"	GO:0045619_regulation_of_lymphocyte_differentiation) 20 2 51.000000 -3.173307 25 -0.479951 0.25 0.979951 0.010000
=HYPERLINK("http://www.godatabase.org/cgi-bin/go.cgi?query=GO:0030885&auto_wild_cards=yes&view=query&action=query&search_constraint=terms"	GO:0030885_regulation_of_myeloid_dendritic_cell_activation) 1 1
=HYPERLINK("http://www.godatabase.org/cgi-bin/go.cgi?query=GO:0030887&auto_wild_cards=yes&view=query&action=query&search_constraint=terms"	GO:0030887_positive_regulation_of_myeloid_dendritic_cell_activation) 1 1
=HYPERLINK("http://www.godatabase.org/cgi-bin/go.cgi?query=GO:0048869&auto_wild_cards=yes&view=query&action=query&search_constraint=terms"	GO:0048869_cellular_developmental_process) 555 5 4.594595 -2.477989 26 -1.037393 1.01 3.057393 0.038846
=HYPERLINK("http://www.godatabase.org/cgi-bin/go.cgi?query=GO:0001766&auto_wild_cards=yes&view=query&action=query&search_constraint=terms"	GO:0001766_membrane_raft_polarization) 2 1
=HYPERLINK("http://www.godatabase.org/cgi-bin/go.cgi?query=GO:0031580&auto_wild_cards=yes&view=query&action=query&search_constraint=terms"	GO:0031580_membrane_raft_distribution) 2 1
=HYPERLINK("http://www.godatabase.org/cgi-bin/go.cgi?query=GO:0050862&auto_wild_cards=yes&view=query&action=query&search_constraint=terms"	GO:0050862_positive_regulation_of_T_cell_receptor_signaling_pathway) 2 1
=HYPERLINK("http://www.godatabase.org/cgi-bin/go.cgi?query=GO:0051665&auto_wild_cards=yes&view=query&action=query&search_constraint=terms"	GO:0051665_membrane_raft_localization) 2 1
=HYPERLINK("http://www.godatabase.org/cgi-bin/go.cgi?query=GO:0007154&auto_wild_cards=yes&view=query&action=query&search_constraint=terms"	GO:0007154_cell_communication) 2272 10 2.244718 -2.406877 27 -1.233350 1.19 3.613350 0.044074
=HYPERLINK("http://www.godatabase.org/cgi-bin/go.cgi?query=GO:0001773&auto_wild_cards=yes&view=query&action=query&search_constraint=terms"	GO:0001773_myeloid_dendritic_cell_activation) 3 1
=HYPERLINK("http://www.godatabase.org/cgi-bin/go.cgi?query=GO:0006882&auto_wild_cards=yes&view=query&action=query&search_constraint=terms"	GO:0006882_cellular_zinc_ion_homeostasis) 3 1
=HYPERLINK("http://www.godatabase.org/cgi-bin/go.cgi?query=GO:0010956&auto_wild_cards=yes&view=query&action=query&search_constraint=terms"	GO:0010956_negative_regulation_of_calcidiol_1-monooxygenase_activity) 3 1
=HYPERLINK("http://www.godatabase.org/cgi-bin/go.cgi?query=GO:0031579&auto_wild_cards=yes&view=query&action=query&search_constraint=terms"	GO:0031579_membrane_raft_organization) 3 1
=HYPERLINK("http://www.godatabase.org/cgi-bin/go.cgi?query=GO:0050856&auto_wild_cards=yes&view=query&action=query&search_constraint=terms"	GO:0050856_regulation_of_T_cell_receptor_signaling_pathway) 3 1
=HYPERLINK("http://www.godatabase.org/cgi-bin/go.cgi?query=GO:0055069&auto_wild_cards=yes&view=query&action=query&search_constraint=terms"	GO:0055069_zinc_ion_homeostasis) 3 1
=HYPERLINK("http://www.godatabase.org/cgi-bin/go.cgi?query=GO:0007165&auto_wild_cards=yes&view=query&action=query&search_constraint=terms"	GO:0007165_signal_transduction) 2029 9 2.262198 -2.146413 28 -1.260369 1.92 5.100369 0.068571
=HYPERLINK("http://www.godatabase.org/cgi-bin/go.cgi?query=GO:0050793&auto_wild_cards=yes&view=query&action=query&search_constraint=terms"	GO:0050793_regulation_of_developmental_process) 669 5 3.811659 -2.129080 29 -1.405926 2.02 5.445926 0.069655
=HYPERLINK("http://www.godatabase.org/cgi-bin/go.cgi?query=GO:0000083&auto_wild_cards=yes&view=query&action=query&search_constraint=terms"	GO:0000083_regulation_of_transcription_of_G1_S-phase_of_mitotic_cell_cycle) 4 1
=HYPERLINK("http://www.godatabase.org/cgi-bin/go.cgi?query=GO:0050857&auto_wild_cards=yes&view=query&action=query&search_constraint=terms"	GO:0050857_positive_regulation_of_antigen_receptor-mediated_signaling_pathway) 4 1
=HYPERLINK("http://www.godatabase.org/cgi-bin/go.cgi?query=GO:0006816&auto_wild_cards=yes&view=query&action=query&search_constraint=terms"	GO:0006816_calcium_ion_transport) 75 2 13.600000 -2.036075 30 -1.385275 2.44 6.265275 0.081333
=HYPERLINK("http://www.godatabase.org/cgi-bin/go.cgi?query=GO:0070838&auto_wild_cards=yes&view=query&action=query&search_constraint=terms"	GO:0070838_divalent_metal_ion_transport) 76 2 13.421053 -2.024989 31 -1.364167 2.55 6.464167 0.082258
=HYPERLINK("http://www.godatabase.org/cgi-bin/go.cgi?query=GO:0050854&auto_wild_cards=yes&view=query&action=query&search_constraint=terms"	GO:0050854_regulation_of_antigen_receptor-mediated_signaling_pathway) 5 1 102.000000 -2.010197 32 -0.122978 5.45 11.022978 0.170312
=HYPERLINK("http://www.godatabase.org/cgi-bin/go.cgi?query=GO:0007204&auto_wild_cards=yes&view=query&action=query&search_constraint=terms"	GO:0007204_elevation_of_cytosolic_calcium_ion_concentration) 80 2 12.750000 -1.982127 33 -0.113714 5.51 11.133714 0.166970
=HYPERLINK("http://www.godatabase.org/cgi-bin/go.cgi?query=GO:0051480&auto_wild_cards=yes&view=query&action=query&search_constraint=terms"	GO:0051480_cytosolic_calcium_ion_homeostasis) 81 2 12.592593 -1.971764 34 -0.100849 5.59 11.280849 0.164412
=HYPERLINK("http://www.godatabase.org/cgi-bin/go.cgi?query=GO:0042981&auto_wild_cards=yes&view=query&action=query&search_constraint=terms"	GO:0042981_regulation_of_apoptosis) 471 4 4.331210 -1.941485 35 -0.011983 5.78 11.571983 0.165143
=HYPERLINK("http://www.godatabase.org/cgi-bin/go.cgi?query=GO:0015674&auto_wild_cards=yes&view=query&action=query&search_constraint=terms"	GO:0015674_di-__tri-valent_inorganic_cation_transport) 84 2 12.142857 -1.941466 36 -0.012697 5.85 11.712697 0.162500
=HYPERLINK("http://www.godatabase.org/cgi-bin/go.cgi?query=GO:0043067&auto_wild_cards=yes&view=query&action=query&search_constraint=terms"	GO:0043067_regulation_of_programmed_cell_death) 476 4 4.285714 -1.925698 37 0.394844 8.21 16.025156 0.221892
=HYPERLINK("http://www.godatabase.org/cgi-bin/go.cgi?query=GO:0010941&auto_wild_cards=yes&view=query&action=query&search_constraint=terms"	GO:0010941_regulation_of_cell_death) 478 4 4.267782 -1.919438 38 0.377392 8.24 16.102608 0.216842
=HYPERLINK("http://www.godatabase.org/cgi-bin/go.cgi?query=GO:0032769&auto_wild_cards=yes&view=query&action=query&search_constraint=terms"	GO:0032769_negative_regulation_of_monooxygenase_activity) 7 1 72.857143 -1.864867 40 1.140341 10.63 20.119659 0.265750
=HYPERLINK("http://www.godatabase.org/cgi-bin/go.cgi?query=GO:0060558&auto_wild_cards=yes&view=query&action=query&search_constraint=terms"	GO:0060558_regulation_of_calcidiol_1-monooxygenase_activity) 7 1 72.857143 -1.864867 40 1.140341 10.63 20.119659 0.265750
=HYPERLINK("http://www.godatabase.org/cgi-bin/go.cgi?query=GO:0030154&auto_wild_cards=yes&view=query&action=query&search_constraint=terms"	GO:0030154_cell_differentiation) 506 4 4.031621 -1.834902 41 1.128774 10.79 20.451226 0.263171
=HYPERLINK("http://www.godatabase.org/cgi-bin/go.cgi?query=GO:0006955&auto_wild_cards=yes&view=query&action=query&search_constraint=terms"	GO:0006955_immune_response) 529 4 3.856333 -1.769509 42 1.999292 13.33 24.660708 0.317381
=HYPERLINK("http://www.godatabase.org/cgi-bin/go.cgi?query=GO:0045582&auto_wild_cards=yes&view=query&action=query&search_constraint=terms"	GO:0045582_positive_regulation_of_T_cell_differentiation) 9 1 56.666667 -1.756520 43 2.808593 15.49 28.171407 0.360233
=HYPERLINK("http://www.godatabase.org/cgi-bin/go.cgi?query=GO:0007166&auto_wild_cards=yes&view=query&action=query&search_constraint=terms"	GO:0007166_cell_surface_receptor_linked_signal_transduction) 828 5 3.079710 -1.746559 44 2.712885 15.59 28.467115 0.354318
=HYPERLINK("http://www.godatabase.org/cgi-bin/go.cgi?query=GO:0045621&auto_wild_cards=yes&view=query&action=query&search_constraint=terms"	GO:0045621_positive_regulation_of_lymphocyte_differentiation) 10 1 51.000000 -1.711162 46 3.688311 17.82 31.951689 0.387391
=HYPERLINK("http://www.godatabase.org/cgi-bin/go.cgi?query=GO:0051354&auto_wild_cards=yes&view=query&action=query&search_constraint=terms"	GO:0051354_negative_regulation_of_oxidoreductase_activity) 10 1 51.000000 -1.711162 46 3.688311 17.82 31.951689 0.387391
=HYPERLINK("http://www.godatabase.org/cgi-bin/go.cgi?query=GO:0006874&auto_wild_cards=yes&view=query&action=query&search_constraint=terms"	GO:0006874_cellular_calcium_ion_homeostasis) 114 2 8.947368 -1.689676 47 3.683943 18.0 32.316057 0.382979
=HYPERLINK("http://www.godatabase.org/cgi-bin/go.cgi?query=GO:0055074&auto_wild_cards=yes&view=query&action=query&search_constraint=terms"	GO:0055074_calcium_ion_homeostasis) 116 2 8.793103 -1.675491 48 3.726089 18.16 32.593911 0.378333
=HYPERLINK("http://www.godatabase.org/cgi-bin/go.cgi?query=GO:0006915&auto_wild_cards=yes&view=query&action=query&search_constraint=terms"	GO:0006915_apoptosis) 565 4 3.610619 -1.673711 49 3.709985 18.17 32.630015 0.370816
=HYPERLINK("http://www.godatabase.org/cgi-bin/go.cgi?query=GO:0007172&auto_wild_cards=yes&view=query&action=query&search_constraint=terms"	GO:0007172_signal_complex_assembly) 11 1 46.363636 -1.670167 51 5.124342 20.05 34.975658 0.393137
=HYPERLINK("http://www.godatabase.org/cgi-bin/go.cgi?query=GO:0051668&auto_wild_cards=yes&view=query&action=query&search_constraint=terms"	GO:0051668_localization_within_membrane) 11 1 46.363636 -1.670167 51 5.124342 20.05 34.975658 0.393137
=HYPERLINK("http://www.godatabase.org/cgi-bin/go.cgi?query=GO:0012501&auto_wild_cards=yes&view=query&action=query&search_constraint=terms"	GO:0012501_programmed_cell_death) 571 4 3.572680 -1.658462 52 5.189511 20.16 35.130489 0.387692
=HYPERLINK("http://www.godatabase.org/cgi-bin/go.cgi?query=GO:0006875&auto_wild_cards=yes&view=query&action=query&search_constraint=terms"	GO:0006875_cellular_metal_ion_homeostasis) 121 2 8.429752 -1.641150 53 5.168421 20.27 35.371579 0.382453
=HYPERLINK("http://www.godatabase.org/cgi-bin/go.cgi?query=GO:0050852&auto_wild_cards=yes&view=query&action=query&search_constraint=terms"	GO:0050852_T_cell_receptor_signaling_pathway) 12 1 42.500000 -1.632777 54 5.965347 22.22 38.474653 0.411481
=HYPERLINK("http://www.godatabase.org/cgi-bin/go.cgi?query=GO:0008219&auto_wild_cards=yes&view=query&action=query&search_constraint=terms"	GO:0008219_cell_death) 585 4 3.487179 -1.623627 56 5.967397 22.27 38.572603 0.397679
=HYPERLINK("http://www.godatabase.org/cgi-bin/go.cgi?query=GO:0016265&auto_wild_cards=yes&view=query&action=query&search_constraint=terms"	GO:0016265_death) 585 4 3.487179 -1.623627 56 5.967397 22.27 38.572603 0.397679
=HYPERLINK("http://www.godatabase.org/cgi-bin/go.cgi?query=GO:0055065&auto_wild_cards=yes&view=query&action=query&search_constraint=terms"	GO:0055065_metal_ion_homeostasis) 125 2 8.160000 -1.614760 57 5.983473 22.37 38.756527 0.392456
=HYPERLINK("http://www.godatabase.org/cgi-bin/go.cgi?query=GO:0051094&auto_wild_cards=yes&view=query&action=query&search_constraint=terms"	GO:0051094_positive_regulation_of_developmental_process) 340 3 4.500000 -1.571568 58 6.768620 24.43 42.091380 0.421207
=HYPERLINK("http://www.godatabase.org/cgi-bin/go.cgi?query=GO:0051209&auto_wild_cards=yes&view=query&action=query&search_constraint=terms"	GO:0051209_release_of_sequestered_calcium_ion_into_cytosol) 14 1 36.428571 -1.566627 61 7.539496 26.22 44.900504 0.429836
=HYPERLINK("http://www.godatabase.org/cgi-bin/go.cgi?query=GO:0051282&auto_wild_cards=yes&view=query&action=query&search_constraint=terms"	GO:0051282_regulation_of_sequestering_of_calcium_ion) 14 1 36.428571 -1.566627 61 7.539496 26.22 44.900504 0.429836
=HYPERLINK("http://www.godatabase.org/cgi-bin/go.cgi?query=GO:0051283&auto_wild_cards=yes&view=query&action=query&search_constraint=terms"	GO:0051283_negative_regulation_of_sequestering_of_calcium_ion) 14 1 36.428571 -1.566627 61 7.539496 26.22 44.900504 0.429836
=HYPERLINK("http://www.godatabase.org/cgi-bin/go.cgi?query=GO:0030101&auto_wild_cards=yes&view=query&action=query&search_constraint=terms"	GO:0030101_natural_killer_cell_activation) 15 1 34.000000 -1.537062 62 8.628303 28.6 48.571697 0.461290
=HYPERLINK("http://www.godatabase.org/cgi-bin/go.cgi?query=GO:0030005&auto_wild_cards=yes&view=query&action=query&search_constraint=terms"	GO:0030005_cellular_di-__tri-valent_inorganic_cation_homeostasis) 140 2 7.285714 -1.523352 63 8.612801 28.82 49.027199 0.457460
=HYPERLINK("http://www.godatabase.org/cgi-bin/go.cgi?query=GO:0010553&auto_wild_cards=yes&view=query&action=query&search_constraint=terms"	GO:0010553_negative_regulation_of_specific_transcription_from_RNA_polymerase_II_promoter) 16 1 31.875000 -1.509432 65 9.356675 30.57 51.783325 0.470308
=HYPERLINK("http://www.godatabase.org/cgi-bin/go.cgi?query=GO:0050851&auto_wild_cards=yes&view=query&action=query&search_constraint=terms"	GO:0050851_antigen_receptor-mediated_signaling_pathway) 16 1 31.875000 -1.509432 65 9.356675 30.57 51.783325 0.470308
=HYPERLINK("http://www.godatabase.org/cgi-bin/go.cgi?query=GO:0055066&auto_wild_cards=yes&view=query&action=query&search_constraint=terms"	GO:0055066_di-__tri-valent_inorganic_cation_homeostasis) 145 2 7.034483 -1.495230 66 9.306017 30.79 52.273983 0.466515
=HYPERLINK("http://www.godatabase.org/cgi-bin/go.cgi?query=GO:0051208&auto_wild_cards=yes&view=query&action=query&search_constraint=terms"	GO:0051208_sequestering_of_calcium_ion) 17 1 30.000000 -1.483501 67 10.299091 32.65 55.000909 0.487313
=HYPERLINK("http://www.godatabase.org/cgi-bin/go.cgi?query=GO:0006952&auto_wild_cards=yes&view=query&action=query&search_constraint=terms"	GO:0006952_defense_response) 369 3 4.146341 -1.479742 68 10.309300 32.7 55.090700 0.480882
=HYPERLINK("http://www.godatabase.org/cgi-bin/go.cgi?query=GO:0002429&auto_wild_cards=yes&view=query&action=query&search_constraint=terms"	GO:0002429_immune_response-activating_cell_surface_receptor_signaling_pathway) 19 1 26.842105 -1.435992 72 11.621242 36.24 60.858758 0.503333
=HYPERLINK("http://www.godatabase.org/cgi-bin/go.cgi?query=GO:0002768&auto_wild_cards=yes&view=query&action=query&search_constraint=terms"	GO:0002768_immune_response-regulating_cell_surface_receptor_signaling_pathway) 19 1 26.842105 -1.435992 72 11.621242 36.24 60.858758 0.503333
=HYPERLINK("http://www.godatabase.org/cgi-bin/go.cgi?query=GO:0007257&auto_wild_cards=yes&view=query&action=query&search_constraint=terms"	GO:0007257_activation_of_JUN_kinase_activity) 19 1 26.842105 -1.435992 72 11.621242 36.24 60.858758 0.503333
=HYPERLINK("http://www.godatabase.org/cgi-bin/go.cgi?query=GO:0042102&auto_wild_cards=yes&view=query&action=query&search_constraint=terms"	GO:0042102_positive_regulation_of_T_cell_proliferation) 19 1 26.842105 -1.435992 72 11.621242 36.24 60.858758 0.503333
=HYPERLINK("http://www.godatabase.org/cgi-bin/go.cgi?query=GO:0007169&auto_wild_cards=yes&view=query&action=query&search_constraint=terms"	GO:0007169_transmembrane_receptor_protein_tyrosine_kinase_signaling_pathway) 157 2 6.496815 -1.431851 73 11.607970 36.32 61.032030 0.497534
=HYPERLINK("http://www.godatabase.org/cgi-bin/go.cgi?query=GO:0030003&auto_wild_cards=yes&view=query&action=query&search_constraint=terms"	GO:0030003_cellular_cation_homeostasis) 161 2 6.335404 -1.411900 74 12.444120 37.89 63.335880 0.512027
=HYPERLINK("http://www.godatabase.org/cgi-bin/go.cgi?query=GO:0032768&auto_wild_cards=yes&view=query&action=query&search_constraint=terms"	GO:0032768_regulation_of_monooxygenase_activity) 21 1 24.285714 -1.393322 76 13.301497 40.02 66.738503 0.526579
=HYPERLINK("http://www.godatabase.org/cgi-bin/go.cgi?query=GO:0051238&auto_wild_cards=yes&view=query&action=query&search_constraint=terms"	GO:0051238_sequestering_of_metal_ion) 21 1 24.285714 -1.393322 76 13.301497 40.02 66.738503 0.526579
=HYPERLINK("http://www.godatabase.org/cgi-bin/go.cgi?query=GO:0050896&auto_wild_cards=yes&view=query&action=query&search_constraint=terms"	GO:0050896_response_to_stimulus) 1775 7 2.011268 -1.390959 77 13.317362 40.04 66.762638 0.520000
=HYPERLINK("http://www.godatabase.org/cgi-bin/go.cgi?query=GO:0032582&auto_wild_cards=yes&view=query&action=query&search_constraint=terms"	GO:0032582_negative_regulation_of_gene-specific_transcription) 22 1 23.181818 -1.373516 79 13.978370 41.29 68.601630 0.522658
=HYPERLINK("http://www.godatabase.org/cgi-bin/go.cgi?query=GO:0043507&auto_wild_cards=yes&view=query&action=query&search_constraint=terms"	GO:0043507_positive_regulation_of_JUN_kinase_activity) 22 1 23.181818 -1.373516 79 13.978370 41.29 68.601630 0.522658
=HYPERLINK("http://www.godatabase.org/cgi-bin/go.cgi?query=GO:0045595&auto_wild_cards=yes&view=query&action=query&search_constraint=terms"	GO:0045595_regulation_of_cell_differentiation) 170 2 6.000000 -1.368943 80 14.027169 41.38 68.732831 0.517250
=HYPERLINK("http://www.godatabase.org/cgi-bin/go.cgi?query=GO:0055080&auto_wild_cards=yes&view=query&action=query&search_constraint=terms"	GO:0055080_cation_homeostasis) 173 2 5.895954 -1.355181 81 14.126123 41.59 69.053877 0.513457
=HYPERLINK("http://www.godatabase.org/cgi-bin/go.cgi?query=GO:0050671&auto_wild_cards=yes&view=query&action=query&search_constraint=terms"	GO:0050671_positive_regulation_of_lymphocyte_proliferation) 23 1 22.173913 -1.354608 83 14.793728 42.46 70.126272 0.511566
=HYPERLINK("http://www.godatabase.org/cgi-bin/go.cgi?query=GO:0070668&auto_wild_cards=yes&view=query&action=query&search_constraint=terms"	GO:0070668_positive_regulation_of_mast_cell_proliferation) 23 1 22.173913 -1.354608 83 14.793728 42.46 70.126272 0.511566
=HYPERLINK("http://www.godatabase.org/cgi-bin/go.cgi?query=GO:0007163&auto_wild_cards=yes&view=query&action=query&search_constraint=terms"	GO:0007163_establishment_or_maintenance_of_cell_polarity) 24 1 21.250000 -1.336522 87 15.641707 44.21 72.778293 0.508161
=HYPERLINK("http://www.godatabase.org/cgi-bin/go.cgi?query=GO:0032946&auto_wild_cards=yes&view=query&action=query&search_constraint=terms"	GO:0032946_positive_regulation_of_mononuclear_cell_proliferation) 24 1 21.250000 -1.336522 87 15.641707 44.21 72.778293 0.508161
=HYPERLINK("http://www.godatabase.org/cgi-bin/go.cgi?query=GO:0043506&auto_wild_cards=yes&view=query&action=query&search_constraint=terms"	GO:0043506_regulation_of_JUN_kinase_activity) 24 1 21.250000 -1.336522 87 15.641707 44.21 72.778293 0.508161
=HYPERLINK("http://www.godatabase.org/cgi-bin/go.cgi?query=GO:0070665&auto_wild_cards=yes&view=query&action=query&search_constraint=terms"	GO:0070665_positive_regulation_of_leukocyte_proliferation) 24 1 21.250000 -1.336522 87 15.641707 44.21 72.778293 0.508161
=HYPERLINK("http://www.godatabase.org/cgi-bin/go.cgi?query=GO:0002757&auto_wild_cards=yes&view=query&action=query&search_constraint=terms"	GO:0002757_immune_response-activating_signal_transduction) 25 1 20.400000 -1.319191 90 16.352075 45.93 75.507925 0.510333
=HYPERLINK("http://www.godatabase.org/cgi-bin/go.cgi?query=GO:0002764&auto_wild_cards=yes&view=query&action=query&search_constraint=terms"	GO:0002764_immune_response-regulating_signal_transduction) 25 1 20.400000 -1.319191 90 16.352075 45.93 75.507925 0.510333
=HYPERLINK("http://www.godatabase.org/cgi-bin/go.cgi?query=GO:0042129&auto_wild_cards=yes&view=query&action=query&search_constraint=terms"	GO:0042129_regulation_of_T_cell_proliferation) 25 1 20.400000 -1.319191 90 16.352075 45.93 75.507925 0.510333
=HYPERLINK("http://www.godatabase.org/cgi-bin/go.cgi?query=GO:0008037&auto_wild_cards=yes&view=query&action=query&search_constraint=terms"	GO:0008037_cell_recognition) 26 1 19.615385 -1.302555 92 16.938285 47.42 77.901715 0.515435
=HYPERLINK("http://www.godatabase.org/cgi-bin/go.cgi?query=GO:0018105&auto_wild_cards=yes&view=query&action=query&search_constraint=terms"	GO:0018105_peptidyl-serine_phosphorylation) 26 1 19.615385 -1.302555 92 16.938285 47.42 77.901715 0.515435
=HYPERLINK("http://www.godatabase.org/cgi-bin/go.cgi?query=GO:0030001&auto_wild_cards=yes&view=query&action=query&search_constraint=terms"	GO:0030001_metal_ion_transport) 186 2 5.483871 -1.298467 93 17.044754 47.51 77.975246 0.510860
=HYPERLINK("http://www.godatabase.org/cgi-bin/go.cgi?query=GO:0048513&auto_wild_cards=yes&view=query&action=query&search_constraint=terms"	GO:0048513_organ_development) 741 4 2.753036 -1.294242 94 17.081483 47.59 78.098517 0.506277
=HYPERLINK("http://www.godatabase.org/cgi-bin/go.cgi?query=GO:0006917&auto_wild_cards=yes&view=query&action=query&search_constraint=terms"	GO:0006917_induction_of_apoptosis) 190 2 5.368421 -1.281903 95 18.024560 48.99 79.955440 0.515684
=HYPERLINK("http://www.godatabase.org/cgi-bin/go.cgi?query=GO:0012502&auto_wild_cards=yes&view=query&action=query&search_constraint=terms"	GO:0012502_induction_of_programmed_cell_death) 191 2 5.340314 -1.277823 96 18.067888 49.08 80.092112 0.511250
=HYPERLINK("http://www.godatabase.org/cgi-bin/go.cgi?query=GO:0060402&auto_wild_cards=yes&view=query&action=query&search_constraint=terms"	GO:0060402_calcium_ion_transport_into_cytosol) 28 1 18.214286 -1.271164 99 18.667290 50.57 82.472710 0.510808
=HYPERLINK("http://www.godatabase.org/cgi-bin/go.cgi?query=GO:0070662&auto_wild_cards=yes&view=query&action=query&search_constraint=terms"	GO:0070662_mast_cell_proliferation) 28 1 18.214286 -1.271164 99 18.667290 50.57 82.472710 0.510808
=HYPERLINK("http://www.godatabase.org/cgi-bin/go.cgi?query=GO:0070666&auto_wild_cards=yes&view=query&action=query&search_constraint=terms"	GO:0070666_regulation_of_mast_cell_proliferation) 28 1 18.214286 -1.271164 99 18.667290 50.57 82.472710 0.510808
=HYPERLINK("http://www.godatabase.org/cgi-bin/go.cgi?query=GO:0002274&auto_wild_cards=yes&view=query&action=query&search_constraint=terms"	GO:0002274_myeloid_leukocyte_activation) 29 1 17.586207 -1.256321 101 19.055685 52.02 84.984315 0.515050
=HYPERLINK("http://www.godatabase.org/cgi-bin/go.cgi?query=GO:0060401&auto_wild_cards=yes&view=query&action=query&search_constraint=terms"	GO:0060401_cytosolic_calcium_ion_transport) 29 1 17.586207 -1.256321 101 19.055685 52.02 84.984315 0.515050
=HYPERLINK("http://www.godatabase.org/cgi-bin/go.cgi?query=GO:0018209&auto_wild_cards=yes&view=query&action=query&search_constraint=terms"	GO:0018209_peptidyl-serine_modification) 30 1 17.000000 -1.241995 104 19.630284 53.18 86.729716 0.511346
=HYPERLINK("http://www.godatabase.org/cgi-bin/go.cgi?query=GO:0042098&auto_wild_cards=yes&view=query&action=query&search_constraint=terms"	GO:0042098_T_cell_proliferation) 30 1 17.000000 -1.241995 104 19.630284 53.18 86.729716 0.511346
=HYPERLINK("http://www.godatabase.org/cgi-bin/go.cgi?query=GO:0050670&auto_wild_cards=yes&view=query&action=query&search_constraint=terms"	GO:0050670_regulation_of_lymphocyte_proliferation) 30 1 17.000000 -1.241995 104 19.630284 53.18 86.729716 0.511346
=HYPERLINK("http://www.godatabase.org/cgi-bin/go.cgi?query=GO:0032944&auto_wild_cards=yes&view=query&action=query&search_constraint=terms"	GO:0032944_regulation_of_mononuclear_cell_proliferation) 31 1 16.451613 -1.228151 106 20.179116 54.24 88.300884 0.511698
=HYPERLINK("http://www.godatabase.org/cgi-bin/go.cgi?query=GO:0070663&auto_wild_cards=yes&view=query&action=query&search_constraint=terms"	GO:0070663_regulation_of_leukocyte_proliferation) 31 1 16.451613 -1.228151 106 20.179116 54.24 88.300884 0.511698
=HYPERLINK("http://www.godatabase.org/cgi-bin/go.cgi?query=GO:0006873&auto_wild_cards=yes&view=query&action=query&search_constraint=terms"	GO:0006873_cellular_ion_homeostasis) 206 2 4.951456 -1.219360 107 20.337566 54.54 88.742434 0.509720
=HYPERLINK("http://www.godatabase.org/cgi-bin/go.cgi?query=GO:0055082&auto_wild_cards=yes&view=query&action=query&search_constraint=terms"	GO:0055082_cellular_chemical_homeostasis) 208 2 4.903846 -1.211929 108 21.012913 55.8 90.587087 0.516667
=HYPERLINK("http://www.godatabase.org/cgi-bin/go.cgi?query=GO:0051341&auto_wild_cards=yes&view=query&action=query&search_constraint=terms"	GO:0051341_regulation_of_oxidoreductase_activity) 33 1 15.454545 -1.201792 109 21.425810 56.8 92.174190 0.521101
=HYPERLINK("http://www.godatabase.org/cgi-bin/go.cgi?query=GO:0050801&auto_wild_cards=yes&view=query&action=query&search_constraint=terms"	GO:0050801_ion_homeostasis) 221 2 4.615385 -1.165529 110 23.118265 59.98 96.841735 0.545273
=HYPERLINK("http://www.godatabase.org/cgi-bin/go.cgi?query=GO:0000082&auto_wild_cards=yes&view=query&action=query&search_constraint=terms"	GO:0000082_G1_S_transition_of_mitotic_cell_cycle) 36 1 14.166667 -1.165193 111 23.412649 60.56 97.707351 0.545586
=HYPERLINK("http://www.godatabase.org/cgi-bin/go.cgi?query=GO:0042493&auto_wild_cards=yes&view=query&action=query&search_constraint=terms"	GO:0042493_response_to_drug) 38 1 13.421053 -1.142504 112 24.552199 62.99 101.427801 0.562411
=HYPERLINK("http://www.godatabase.org/cgi-bin/go.cgi?query=GO:0019725&auto_wild_cards=yes&view=query&action=query&search_constraint=terms"	GO:0019725_cellular_homeostasis) 231 2 4.415584 -1.131909 113 24.724219 63.3 101.875781 0.560177
=HYPERLINK("http://www.godatabase.org/cgi-bin/go.cgi?query=GO:0046328&auto_wild_cards=yes&view=query&action=query&search_constraint=terms"	GO:0046328_regulation_of_JNK_cascade) 39 1 13.076923 -1.131619 114 25.612306 64.2 102.787694 0.563158
=HYPERLINK("http://www.godatabase.org/cgi-bin/go.cgi?query=GO:0002253&auto_wild_cards=yes&view=query&action=query&search_constraint=terms"	GO:0002253_activation_of_immune_response) 40 1 12.750000 -1.121020 116 26.014696 65.02 104.025304 0.560517
=HYPERLINK("http://www.godatabase.org/cgi-bin/go.cgi?query=GO:0070302&auto_wild_cards=yes&view=query&action=query&search_constraint=terms"	GO:0070302_regulation_of_stress-activated_protein_kinase_signaling_pathway) 40 1 12.750000 -1.121020 116 26.014696 65.02 104.025304 0.560517
=HYPERLINK("http://www.godatabase.org/cgi-bin/go.cgi?query=GO:0046651&auto_wild_cards=yes&view=query&action=query&search_constraint=terms"	GO:0046651_lymphocyte_proliferation) 41 1 12.439024 -1.110692 117 26.614654 66.12 105.625346 0.565128
=HYPERLINK("http://www.godatabase.org/cgi-bin/go.cgi?query=GO:0032943&auto_wild_cards=yes&view=query&action=query&search_constraint=terms"	GO:0032943_mononuclear_cell_proliferation) 42 1 12.142857 -1.100622 119 27.303512 67.31 107.316488 0.565630
=HYPERLINK("http://www.godatabase.org/cgi-bin/go.cgi?query=GO:0070661&auto_wild_cards=yes&view=query&action=query&search_constraint=terms"	GO:0070661_leukocyte_proliferation) 42 1 12.142857 -1.100622 119 27.303512 67.31 107.316488 0.565630
=HYPERLINK("http://www.godatabase.org/cgi-bin/go.cgi?query=GO:0050790&auto_wild_cards=yes&view=query&action=query&search_constraint=terms"	GO:0050790_regulation_of_catalytic_activity) 525 3 2.914286 -1.100614 120 27.293930 67.39 107.486070 0.561583
=HYPERLINK("http://www.godatabase.org/cgi-bin/go.cgi?query=GO:0048583&auto_wild_cards=yes&view=query&action=query&search_constraint=terms"	GO:0048583_regulation_of_response_to_stimulus) 241 2 4.232365 -1.099922 121 27.281977 67.43 107.578023 0.557273
=HYPERLINK("http://www.godatabase.org/cgi-bin/go.cgi?query=GO:0043065&auto_wild_cards=yes&view=query&action=query&search_constraint=terms"	GO:0043065_positive_regulation_of_apoptosis) 243 2 4.197531 -1.093708 122 27.391704 67.6 107.808296 0.554098
=HYPERLINK("http://www.godatabase.org/cgi-bin/go.cgi?query=GO:0006812&auto_wild_cards=yes&view=query&action=query&search_constraint=terms"	GO:0006812_cation_transport) 246 2 4.146341 -1.084498 124 28.362497 68.93 109.497503 0.555887
=HYPERLINK("http://www.godatabase.org/cgi-bin/go.cgi?query=GO:0043068&auto_wild_cards=yes&view=query&action=query&search_constraint=terms"	GO:0043068_positive_regulation_of_programmed_cell_death) 246 2 4.146341 -1.084498 124 28.362497 68.93 109.497503 0.555887
=HYPERLINK("http://www.godatabase.org/cgi-bin/go.cgi?query=GO:0010942&auto_wild_cards=yes&view=query&action=query&search_constraint=terms"	GO:0010942_positive_regulation_of_cell_death) 250 2 4.080000 -1.072419 125 28.754325 69.53 110.305675 0.556240
=HYPERLINK("http://www.godatabase.org/cgi-bin/go.cgi?query=GO:0006919&auto_wild_cards=yes&view=query&action=query&search_constraint=terms"	GO:0006919_activation_of_caspase_activity) 45 1 11.333333 -1.071846 126 29.291431 70.42 111.548569 0.558889
=HYPERLINK("http://www.godatabase.org/cgi-bin/go.cgi?query=GO:0065007&auto_wild_cards=yes&view=query&action=query&search_constraint=terms"	GO:0065007_biological_regulation) 3971 11 1.412742 -1.062771 127 29.365629 70.56 111.754371 0.555591
=HYPERLINK("http://www.godatabase.org/cgi-bin/go.cgi?query=GO:0007167&auto_wild_cards=yes&view=query&action=query&search_constraint=terms"	GO:0007167_enzyme_linked_receptor_protein_signaling_pathway) 258 2 3.953488 -1.048921 128 31.527562 73.62 115.712438 0.575156
=HYPERLINK("http://www.godatabase.org/cgi-bin/go.cgi?query=GO:0010551&auto_wild_cards=yes&view=query&action=query&search_constraint=terms"	GO:0010551_regulation_of_specific_transcription_from_RNA_polymerase_II_promoter) 48 1 10.625000 -1.045003 130 32.289995 74.4 116.510005 0.572308
=HYPERLINK("http://www.godatabase.org/cgi-bin/go.cgi?query=GO:0032569&auto_wild_cards=yes&view=query&action=query&search_constraint=terms"	GO:0032569_specific_transcription_from_RNA_polymerase_II_promoter) 48 1 10.625000 -1.045003 130 32.289995 74.4 116.510005 0.572308
=HYPERLINK("http://www.godatabase.org/cgi-bin/go.cgi?query=GO:0010952&auto_wild_cards=yes&view=query&action=query&search_constraint=terms"	GO:0010952_positive_regulation_of_peptidase_activity) 49 1 10.408163 -1.036443 132 32.833404 75.56 118.286596 0.572424
=HYPERLINK("http://www.godatabase.org/cgi-bin/go.cgi?query=GO:0043280&auto_wild_cards=yes&view=query&action=query&search_constraint=terms"	GO:0043280_positive_regulation_of_caspase_activity) 49 1 10.408163 -1.036443 132 32.833404 75.56 118.286596 0.572424
=HYPERLINK("http://www.godatabase.org/cgi-bin/go.cgi?query=GO:0000187&auto_wild_cards=yes&view=query&action=query&search_constraint=terms"	GO:0000187_activation_of_MAPK_activity) 50 1 10.200000 -1.028064 133 33.332120 76.44 119.547880 0.574737
=HYPERLINK("http://www.godatabase.org/cgi-bin/go.cgi?query=GO:0048856&auto_wild_cards=yes&view=query&action=query&search_constraint=terms"	GO:0048856_anatomical_structure_development) 1289 5 1.978278 -1.025081 134 33.349467 76.62 119.890533 0.571791
=HYPERLINK("http://www.godatabase.org/cgi-bin/go.cgi?query=GO:0050794&auto_wild_cards=yes&view=query&action=query&search_constraint=terms"	GO:0050794_regulation_of_cellular_process) 3515 10 1.450925 -1.025063 135 33.308437 76.66 120.011563 0.567852
=HYPERLINK("http://www.godatabase.org/cgi-bin/go.cgi?query=GO:0006461&auto_wild_cards=yes&view=query&action=query&search_constraint=terms"	GO:0006461_protein_complex_assembly) 273 2 3.736264 -1.007078 137 34.598647 78.57 122.541353 0.573504
=HYPERLINK("http://www.godatabase.org/cgi-bin/go.cgi?query=GO:0070271&auto_wild_cards=yes&view=query&action=query&search_constraint=terms"	GO:0070271_protein_complex_biogenesis) 273 2 3.736264 -1.007078 137 34.598647 78.57 122.541353 0.573504
=HYPERLINK("http://www.godatabase.org/cgi-bin/go.cgi?query=GO:0048878&auto_wild_cards=yes&view=query&action=query&search_constraint=terms"	GO:0048878_chemical_homeostasis) 278 2 3.669065 -0.993729 138 35.763538 80.44 125.116462 0.582899
=HYPERLINK("http://www.godatabase.org/cgi-bin/go.cgi?query=GO:0050778&auto_wild_cards=yes&view=query&action=query&search_constraint=terms"	GO:0050778_positive_regulation_of_immune_response) 56 1 9.107143 -0.981215 139 36.594413 81.85 127.105587 0.588849
=HYPERLINK("http://www.godatabase.org/cgi-bin/go.cgi?query=GO:0032844&auto_wild_cards=yes&view=query&action=query&search_constraint=terms"	GO:0032844_regulation_of_homeostatic_process) 57 1 8.947368 -0.973922 140 36.690408 82.42 128.149592 0.588714
=HYPERLINK("http://www.godatabase.org/cgi-bin/go.cgi?query=GO:0006968&auto_wild_cards=yes&view=query&action=query&search_constraint=terms"	GO:0006968_cellular_defense_response) 58 1 8.793103 -0.966763 141 38.020020 84.03 130.039980 0.595957
=HYPERLINK("http://www.godatabase.org/cgi-bin/go.cgi?query=GO:0006950&auto_wild_cards=yes&view=query&action=query&search_constraint=terms"	GO:0006950_response_to_stress) 959 4 2.127216 -0.961014 142 38.196886 84.47 130.743114 0.594859
=HYPERLINK("http://www.godatabase.org/cgi-bin/go.cgi?query=GO:0043281&auto_wild_cards=yes&view=query&action=query&search_constraint=terms"	GO:0043281_regulation_of_caspase_activity) 59 1 8.644068 -0.959734 144 38.667695 85.27 131.872305 0.592153
=HYPERLINK("http://www.godatabase.org/cgi-bin/go.cgi?query=GO:0043408&auto_wild_cards=yes&view=query&action=query&search_constraint=terms"	GO:0043408_regulation_of_MAPKKK_cascade) 59 1 8.644068 -0.959734 144 38.667695 85.27 131.872305 0.592153
=HYPERLINK("http://www.godatabase.org/cgi-bin/go.cgi?query=GO:0065009&auto_wild_cards=yes&view=query&action=query&search_constraint=terms"	GO:0065009_regulation_of_molecular_function) 606 3 2.524752 -0.955539 145 38.781793 85.76 132.738207 0.591448
=HYPERLINK("http://www.godatabase.org/cgi-bin/go.cgi?query=GO:0007254&auto_wild_cards=yes&view=query&action=query&search_constraint=terms"	GO:0007254_JNK_cascade) 61 1 8.360656 -0.946044 146 39.282336 86.92 134.557664 0.595342
=HYPERLINK("http://www.godatabase.org/cgi-bin/go.cgi?query=GO:0043406&auto_wild_cards=yes&view=query&action=query&search_constraint=terms"	GO:0043406_positive_regulation_of_MAP_kinase_activity) 62 1 8.225806 -0.939376 148 40.365400 88.68 136.994600 0.599189
=HYPERLINK("http://www.godatabase.org/cgi-bin/go.cgi?query=GO:0052548&auto_wild_cards=yes&view=query&action=query&search_constraint=terms"	GO:0052548_regulation_of_endopeptidase_activity) 62 1 8.225806 -0.939376 148 40.365400 88.68 136.994600 0.599189
=HYPERLINK("http://www.godatabase.org/cgi-bin/go.cgi?query=GO:0031098&auto_wild_cards=yes&view=query&action=query&search_constraint=terms"	GO:0031098_stress-activated_protein_kinase_signaling_pathway) 64 1 7.968750 -0.926375 149 41.556647 90.44 139.323353 0.606980
=HYPERLINK("http://www.godatabase.org/cgi-bin/go.cgi?query=GO:0050789&auto_wild_cards=yes&view=query&action=query&search_constraint=terms"	GO:0050789_regulation_of_biological_process) 3649 10 1.397643 -0.923702 150 41.645663 90.58 139.514337 0.603867
=HYPERLINK("http://www.godatabase.org/cgi-bin/go.cgi?query=GO:0051235&auto_wild_cards=yes&view=query&action=query&search_constraint=terms"	GO:0051235_maintenance_of_location) 65 1 7.846154 -0.920036 152 42.473863 91.81 141.146137 0.604013
=HYPERLINK("http://www.godatabase.org/cgi-bin/go.cgi?query=GO:0080135&auto_wild_cards=yes&view=query&action=query&search_constraint=terms"	GO:0080135_regulation_of_cellular_response_to_stress) 65 1 7.846154 -0.920036 152 42.473863 91.81 141.146137 0.604013
=HYPERLINK("http://www.godatabase.org/cgi-bin/go.cgi?query=GO:0052547&auto_wild_cards=yes&view=query&action=query&search_constraint=terms"	GO:0052547_regulation_of_peptidase_activity) 66 1 7.727273 -0.913799 153 43.111203 93.39 143.668797 0.610392
=HYPERLINK("http://www.godatabase.org/cgi-bin/go.cgi?query=GO:0048522&auto_wild_cards=yes&view=query&action=query&search_constraint=terms"	GO:0048522_positive_regulation_of_cellular_process) 1009 4 2.021804 -0.899193 154 44.037756 94.99 145.942244 0.616818
=HYPERLINK("http://www.godatabase.org/cgi-bin/go.cgi?query=GO:0006811&auto_wild_cards=yes&view=query&action=query&search_constraint=terms"	GO:0006811_ion_transport) 317 2 3.217666 -0.898534 155 44.194880 95.18 146.165120 0.614065
=HYPERLINK("http://www.godatabase.org/cgi-bin/go.cgi?query=GO:0016032&auto_wild_cards=yes&view=query&action=query&search_constraint=terms"	GO:0016032_viral_reproduction) 70 1 7.285714 -0.889818 156 45.250089 96.93 148.609911 0.621346
=HYPERLINK("http://www.godatabase.org/cgi-bin/go.cgi?query=GO:0045597&auto_wild_cards=yes&view=query&action=query&search_constraint=terms"	GO:0045597_positive_regulation_of_cell_differentiation) 74 1 6.891892 -0.867256 157 46.664192 99.8 152.935808 0.635669
=HYPERLINK("http://www.godatabase.org/cgi-bin/go.cgi?query=GO:0032583&auto_wild_cards=yes&view=query&action=query&search_constraint=terms"	GO:0032583_regulation_of_gene-specific_transcription) 81 1 6.296296 -0.830750 158 49.916843 105.86 161.803157 0.670000
=HYPERLINK("http://www.godatabase.org/cgi-bin/go.cgi?query=GO:0051329&auto_wild_cards=yes&view=query&action=query&search_constraint=terms"	GO:0051329_interphase_of_mitotic_cell_cycle) 83 1 6.144578 -0.820941 159 51.055712 107.42 163.784288 0.675597
=HYPERLINK("http://www.godatabase.org/cgi-bin/go.cgi?query=GO:0043085&auto_wild_cards=yes&view=query&action=query&search_constraint=terms"	GO:0043085_positive_regulation_of_catalytic_activity) 354 2 2.881356 -0.820501 160 51.095278 107.53 163.964722 0.672062
=HYPERLINK("http://www.godatabase.org/cgi-bin/go.cgi?query=GO:0032502&auto_wild_cards=yes&view=query&action=query&search_constraint=terms"	GO:0032502_developmental_process) 1919 6 1.594581 -0.817396 161 51.224140 107.83 164.435860 0.669752
=HYPERLINK("http://www.godatabase.org/cgi-bin/go.cgi?query=GO:0048518&auto_wild_cards=yes&view=query&action=query&search_constraint=terms"	GO:0048518_positive_regulation_of_biological_process) 1094 4 1.864717 -0.803784 162 52.097309 109.28 166.462691 0.674568
=HYPERLINK("http://www.godatabase.org/cgi-bin/go.cgi?query=GO:0065003&auto_wild_cards=yes&view=query&action=query&search_constraint=terms"	GO:0065003_macromolecular_complex_assembly) 366 2 2.786885 -0.797330 163 52.753527 110.22 167.686473 0.676196
=HYPERLINK("http://www.godatabase.org/cgi-bin/go.cgi?query=GO:0043405&auto_wild_cards=yes&view=query&action=query&search_constraint=terms"	GO:0043405_regulation_of_MAP_kinase_activity) 89 1 5.730337 -0.792979 165 53.250347 111.06 168.869653 0.673091
=HYPERLINK("http://www.godatabase.org/cgi-bin/go.cgi?query=GO:0051325&auto_wild_cards=yes&view=query&action=query&search_constraint=terms"	GO:0051325_interphase) 89 1 5.730337 -0.792979 165 53.250347 111.06 168.869653 0.673091
=HYPERLINK("http://www.godatabase.org/cgi-bin/go.cgi?query=GO:0007243&auto_wild_cards=yes&view=query&action=query&search_constraint=terms"	GO:0007243_protein_kinase_cascade) 377 2 2.705570 -0.776910 166 54.359686 113.21 172.060314 0.681988
=HYPERLINK("http://www.godatabase.org/cgi-bin/go.cgi?query=GO:0009966&auto_wild_cards=yes&view=query&action=query&search_constraint=terms"	GO:0009966_regulation_of_signal_transduction) 378 2 2.698413 -0.775091 168 54.843491 113.92 172.996509 0.678095
=HYPERLINK("http://www.godatabase.org/cgi-bin/go.cgi?query=GO:0051239&auto_wild_cards=yes&view=query&action=query&search_constraint=terms"	GO:0051239_regulation_of_multicellular_organismal_process) 378 2 2.698413 -0.775091 168 54.843491 113.92 172.996509 0.678095
=HYPERLINK("http://www.godatabase.org/cgi-bin/go.cgi?query=GO:0048731&auto_wild_cards=yes&view=query&action=query&search_constraint=terms"	GO:0048731_system_development) 1140 4 1.789474 -0.756682 169 55.839286 116.32 176.800714 0.688284
=HYPERLINK("http://www.godatabase.org/cgi-bin/go.cgi?query=GO:0006468&auto_wild_cards=yes&view=query&action=query&search_constraint=terms"	GO:0006468_protein_amino_acid_phosphorylation) 393 2 2.595420 -0.748512 170 56.744719 117.89 179.035281 0.693471
=HYPERLINK("http://www.godatabase.org/cgi-bin/go.cgi?query=GO:0044093&auto_wild_cards=yes&view=query&action=query&search_constraint=terms"	GO:0044093_positive_regulation_of_molecular_function) 394 2 2.588832 -0.746786 171 56.824947 118.14 179.455053 0.690877
=HYPERLINK("http://www.godatabase.org/cgi-bin/go.cgi?query=GO:0050776&auto_wild_cards=yes&view=query&action=query&search_constraint=terms"	GO:0050776_regulation_of_immune_response) 100 1 5.100000 -0.746669 172 57.348886 118.81 180.271114 0.690756
=HYPERLINK("http://www.godatabase.org/cgi-bin/go.cgi?query=GO:0001932&auto_wild_cards=yes&view=query&action=query&search_constraint=terms"	GO:0001932_regulation_of_protein_amino_acid_phosphorylation) 101 1 5.049505 -0.742738 174 57.520938 119.09 180.659062 0.684425
=HYPERLINK("http://www.godatabase.org/cgi-bin/go.cgi?query=GO:0043623&auto_wild_cards=yes&view=query&action=query&search_constraint=terms"	GO:0043623_cellular_protein_complex_assembly) 101 1 5.049505 -0.742738 174 57.520938 119.09 180.659062 0.684425
=HYPERLINK("http://www.godatabase.org/cgi-bin/go.cgi?query=GO:0042592&auto_wild_cards=yes&view=query&action=query&search_constraint=terms"	GO:0042592_homeostatic_process) 397 2 2.569270 -0.741641 175 57.595035 119.2 180.804965 0.681143
=HYPERLINK("http://www.godatabase.org/cgi-bin/go.cgi?query=GO:0007265&auto_wild_cards=yes&view=query&action=query&search_constraint=terms"	GO:0007265_Ras_protein_signal_transduction) 110 1 4.636364 -0.709175 176 60.345380 123.18 186.014620 0.699886
=HYPERLINK("http://www.godatabase.org/cgi-bin/go.cgi?query=GO:0010646&auto_wild_cards=yes&view=query&action=query&search_constraint=terms"	GO:0010646_regulation_of_cell_communication) 423 2 2.411348 -0.699042 177 61.104884 124.33 187.555116 0.702429
=HYPERLINK("http://www.godatabase.org/cgi-bin/go.cgi?query=GO:0000122&auto_wild_cards=yes&view=query&action=query&search_constraint=terms"	GO:0000122_negative_regulation_of_transcription_from_RNA_polymerase_II_promoter) 113 1 4.513274 -0.698657 178 61.285375 124.64 187.994625 0.700225
=HYPERLINK("http://www.godatabase.org/cgi-bin/go.cgi?query=GO:0043933&auto_wild_cards=yes&view=query&action=query&search_constraint=terms"	GO:0043933_macromolecular_complex_subunit_organization) 424 2 2.405660 -0.697471 179 61.403527 124.78 188.156473 0.697095
=HYPERLINK("http://www.godatabase.org/cgi-bin/go.cgi?query=GO:0048584&auto_wild_cards=yes&view=query&action=query&search_constraint=terms"	GO:0048584_positive_regulation_of_response_to_stimulus) 114 1 4.473684 -0.695220 180 61.627416 125.15 188.672584 0.695278
=HYPERLINK("http://www.godatabase.org/cgi-bin/go.cgi?query=GO:0018193&auto_wild_cards=yes&view=query&action=query&search_constraint=terms"	GO:0018193_peptidyl-amino_acid_modification) 117 1 4.358974 -0.685105 181 63.160555 127.0 190.839445 0.701657
=HYPERLINK("http://www.godatabase.org/cgi-bin/go.cgi?query=GO:0033674&auto_wild_cards=yes&view=query&action=query&search_constraint=terms"	GO:0033674_positive_regulation_of_kinase_activity) 122 1 4.180328 -0.668874 183 64.852041 129.68 194.507959 0.708634
=HYPERLINK("http://www.godatabase.org/cgi-bin/go.cgi?query=GO:0045860&auto_wild_cards=yes&view=query&action=query&search_constraint=terms"	GO:0045860_positive_regulation_of_protein_kinase_activity) 122 1 4.180328 -0.668874 183 64.852041 129.68 194.507959 0.708634
=HYPERLINK("http://www.godatabase.org/cgi-bin/go.cgi?query=GO:0007267&auto_wild_cards=yes&view=query&action=query&search_constraint=terms"	GO:0007267_cell-cell_signaling) 445 2 2.292135 -0.665564 184 65.160168 130.1 195.039832 0.707065
=HYPERLINK("http://www.godatabase.org/cgi-bin/go.cgi?query=GO:0006935&auto_wild_cards=yes&view=query&action=query&search_constraint=terms"	GO:0006935_chemotaxis) 125 1 4.080000 -0.659488 186 66.405966 131.93 197.454034 0.709301
=HYPERLINK("http://www.godatabase.org/cgi-bin/go.cgi?query=GO:0042330&auto_wild_cards=yes&view=query&action=query&search_constraint=terms"	GO:0042330_taxis) 125 1 4.080000 -0.659488 186 66.405966 131.93 197.454034 0.709301
=HYPERLINK("http://www.godatabase.org/cgi-bin/go.cgi?query=GO:0051347&auto_wild_cards=yes&view=query&action=query&search_constraint=terms"	GO:0051347_positive_regulation_of_transferase_activity) 129 1 3.953488 -0.647360 187 67.123939 132.94 198.756061 0.710909
=HYPERLINK("http://www.godatabase.org/cgi-bin/go.cgi?query=GO:0051345&auto_wild_cards=yes&view=query&action=query&search_constraint=terms"	GO:0051345_positive_regulation_of_hydrolase_activity) 131 1 3.893130 -0.641453 188 68.560002 134.8 201.039998 0.717021
=HYPERLINK("http://www.godatabase.org/cgi-bin/go.cgi?query=GO:0007242&auto_wild_cards=yes&view=query&action=query&search_constraint=terms"	GO:0007242_intracellular_signaling_cascade) 853 3 1.793669 -0.637839 189 68.844401 135.18 201.515599 0.715238
=HYPERLINK("http://www.godatabase.org/cgi-bin/go.cgi?query=GO:0007264&auto_wild_cards=yes&view=query&action=query&search_constraint=terms"	GO:0007264_small_GTPase_mediated_signal_transduction) 135 1 3.777778 -0.629940 190 70.911399 137.88 204.848601 0.725684
=HYPERLINK("http://www.godatabase.org/cgi-bin/go.cgi?query=GO:0022607&auto_wild_cards=yes&view=query&action=query&search_constraint=terms"	GO:0022607_cellular_component_assembly) 478 2 2.133891 -0.619239 191 72.293622 139.8 207.306378 0.731937
=HYPERLINK("http://www.godatabase.org/cgi-bin/go.cgi?query=GO:0007626&auto_wild_cards=yes&view=query&action=query&search_constraint=terms"	GO:0007626_locomotory_behavior) 142 1 3.591549 -0.610692 192 73.849899 141.95 210.050101 0.739323
=HYPERLINK("http://www.godatabase.org/cgi-bin/go.cgi?query=GO:0000165&auto_wild_cards=yes&view=query&action=query&search_constraint=terms"	GO:0000165_MAPKKK_cascade) 143 1 3.566434 -0.608031 193 73.932352 142.14 210.347648 0.736477
=HYPERLINK("http://www.godatabase.org/cgi-bin/go.cgi?query=GO:0000902&auto_wild_cards=yes&view=query&action=query&search_constraint=terms"	GO:0000902_cell_morphogenesis) 144 1 3.541667 -0.605391 195 74.172558 142.66 211.147442 0.731590
=HYPERLINK("http://www.godatabase.org/cgi-bin/go.cgi?query=GO:0031399&auto_wild_cards=yes&view=query&action=query&search_constraint=terms"	GO:0031399_regulation_of_protein_modification_process) 144 1 3.541667 -0.605391 195 74.172558 142.66 211.147442 0.731590
=HYPERLINK("http://www.godatabase.org/cgi-bin/go.cgi?query=GO:0080134&auto_wild_cards=yes&view=query&action=query&search_constraint=terms"	GO:0080134_regulation_of_response_to_stress) 147 1 3.469388 -0.597594 196 75.870307 145.39 214.909693 0.741786
=HYPERLINK("http://www.godatabase.org/cgi-bin/go.cgi?query=GO:0016337&auto_wild_cards=yes&view=query&action=query&search_constraint=terms"	GO:0016337_cell-cell_adhesion) 156 1 3.269231 -0.575256 197 78.480022 148.65 218.819978 0.754569
=HYPERLINK("http://www.godatabase.org/cgi-bin/go.cgi?query=GO:0007275&auto_wild_cards=yes&view=query&action=query&search_constraint=terms"	GO:0007275_multicellular_organismal_development) 1372 4 1.486880 -0.558529 198 80.242705 151.01 221.777295 0.762677
=HYPERLINK("http://www.godatabase.org/cgi-bin/go.cgi?query=GO:0032989&auto_wild_cards=yes&view=query&action=query&search_constraint=terms"	GO:0032989_cellular_component_morphogenesis) 164 1 3.109756 -0.556615 199 80.393461 151.23 222.066539 0.759950
=HYPERLINK("http://www.godatabase.org/cgi-bin/go.cgi?query=GO:0045892&auto_wild_cards=yes&view=query&action=query&search_constraint=terms"	GO:0045892_negative_regulation_of_transcription__DNA-dependent) 175 1 2.914286 -0.532642 200 82.745585 154.51 226.274415 0.772550
=HYPERLINK("http://www.godatabase.org/cgi-bin/go.cgi?query=GO:0051253&auto_wild_cards=yes&view=query&action=query&search_constraint=terms"	GO:0051253_negative_regulation_of_RNA_metabolic_process) 180 1 2.833333 -0.522323 202 84.416371 156.67 228.923629 0.775594
=HYPERLINK("http://www.godatabase.org/cgi-bin/go.cgi?query=GO:0051336&auto_wild_cards=yes&view=query&action=query&search_constraint=terms"	GO:0051336_regulation_of_hydrolase_activity) 180 1 2.833333 -0.522323 202 84.416371 156.67 228.923629 0.775594
=HYPERLINK("http://www.godatabase.org/cgi-bin/go.cgi?query=GO:0010926&auto_wild_cards=yes&view=query&action=query&search_constraint=terms"	GO:0010926_anatomical_structure_formation) 560 2 1.821429 -0.520825 204 84.693145 157.07 229.446855 0.769951
=HYPERLINK("http://www.godatabase.org/cgi-bin/go.cgi?query=GO:0044085&auto_wild_cards=yes&view=query&action=query&search_constraint=terms"	GO:0044085_cellular_component_biogenesis) 560 2 1.821429 -0.520825 204 84.693145 157.07 229.446855 0.769951
=HYPERLINK("http://www.godatabase.org/cgi-bin/go.cgi?query=GO:0006954&auto_wild_cards=yes&view=query&action=query&search_constraint=terms"	GO:0006954_inflammatory_response) 182 1 2.802198 -0.518289 205 84.820327 157.3 229.779673 0.767317
=HYPERLINK("http://www.godatabase.org/cgi-bin/go.cgi?query=GO:0010627&auto_wild_cards=yes&view=query&action=query&search_constraint=terms"	GO:0010627_regulation_of_protein_kinase_cascade) 184 1 2.771739 -0.514308 206 85.074853 157.71 230.345147 0.765583
=HYPERLINK("http://www.godatabase.org/cgi-bin/go.cgi?query=GO:0009967&auto_wild_cards=yes&view=query&action=query&search_constraint=terms"	GO:0009967_positive_regulation_of_signal_transduction) 185 1 2.756757 -0.512336 207 85.299035 158.06 230.820965 0.763575
=HYPERLINK("http://www.godatabase.org/cgi-bin/go.cgi?query=GO:0034622&auto_wild_cards=yes&view=query&action=query&search_constraint=terms"	GO:0034622_cellular_macromolecular_complex_assembly) 186 1 2.741935 -0.510377 208 85.693703 158.57 231.446297 0.762356
=HYPERLINK("http://www.godatabase.org/cgi-bin/go.cgi?query=GO:0010647&auto_wild_cards=yes&view=query&action=query&search_constraint=terms"	GO:0010647_positive_regulation_of_cell_communication) 189 1 2.698413 -0.504574 209 86.546738 159.8 233.053262 0.764593
=HYPERLINK("http://www.godatabase.org/cgi-bin/go.cgi?query=GO:0043086&auto_wild_cards=yes&view=query&action=query&search_constraint=terms"	GO:0043086_negative_regulation_of_catalytic_activity) 196 1 2.602041 -0.491451 210 89.032879 163.22 237.407121 0.777238
=HYPERLINK("http://www.godatabase.org/cgi-bin/go.cgi?query=GO:0008284&auto_wild_cards=yes&view=query&action=query&search_constraint=terms"	GO:0008284_positive_regulation_of_cell_proliferation) 200 1 2.550000 -0.484201 211 89.426468 163.75 238.073532 0.776066
=HYPERLINK("http://www.godatabase.org/cgi-bin/go.cgi?query=GO:0016310&auto_wild_cards=yes&view=query&action=query&search_constraint=terms"	GO:0016310_phosphorylation) 601 2 1.697171 -0.478897 212 90.131412 164.67 239.208588 0.776745
=HYPERLINK("http://www.godatabase.org/cgi-bin/go.cgi?query=GO:0045859&auto_wild_cards=yes&view=query&action=query&search_constraint=terms"	GO:0045859_regulation_of_protein_kinase_activity) 213 1 2.394366 -0.461794 213 93.541729 169.11 244.678271 0.793944
=HYPERLINK("http://www.godatabase.org/cgi-bin/go.cgi?query=GO:0007610&auto_wild_cards=yes&view=query&action=query&search_constraint=terms"	GO:0007610_behavior) 214 1 2.383178 -0.460140 214 93.905729 169.45 244.994271 0.791822
=HYPERLINK("http://www.godatabase.org/cgi-bin/go.cgi?query=GO:0043549&auto_wild_cards=yes&view=query&action=query&search_constraint=terms"	GO:0043549_regulation_of_kinase_activity) 217 1 2.350230 -0.455232 215 94.525258 170.31 246.094742 0.792140
=HYPERLINK("http://www.godatabase.org/cgi-bin/go.cgi?query=GO:0042221&auto_wild_cards=yes&view=query&action=query&search_constraint=terms"	GO:0042221_response_to_chemical_stimulus) 631 2 1.616482 -0.450767 216 95.125386 171.04 246.954614 0.791852
=HYPERLINK("http://www.godatabase.org/cgi-bin/go.cgi?query=GO:0016044&auto_wild_cards=yes&view=query&action=query&search_constraint=terms"	GO:0016044_membrane_organization) 225 1 2.266667 -0.442539 217 96.079322 172.38 248.680678 0.794378
=HYPERLINK("http://www.godatabase.org/cgi-bin/go.cgi?query=GO:0034621&auto_wild_cards=yes&view=query&action=query&search_constraint=terms"	GO:0034621_cellular_macromolecular_complex_subunit_organization) 227 1 2.246696 -0.439452 219 96.951183 173.54 250.128817 0.792420
=HYPERLINK("http://www.godatabase.org/cgi-bin/go.cgi?query=GO:0051338&auto_wild_cards=yes&view=query&action=query&search_constraint=terms"	GO:0051338_regulation_of_transferase_activity) 227 1 2.246696 -0.439452 219 96.951183 173.54 250.128817 0.792420
=HYPERLINK("http://www.godatabase.org/cgi-bin/go.cgi?query=GO:0008283&auto_wild_cards=yes&view=query&action=query&search_constraint=terms"	GO:0008283_cell_proliferation) 647 2 1.576507 -0.436561 220 97.531518 174.29 251.048482 0.792227
=HYPERLINK("http://www.godatabase.org/cgi-bin/go.cgi?query=GO:0051179&auto_wild_cards=yes&view=query&action=query&search_constraint=terms"	GO:0051179_localization) 1561 4 1.306855 -0.435272 221 97.861773 174.73 251.598227 0.790633
=HYPERLINK("http://www.godatabase.org/cgi-bin/go.cgi?query=GO:0044092&auto_wild_cards=yes&view=query&action=query&search_constraint=terms"	GO:0044092_negative_regulation_of_molecular_function) 233 1 2.188841 -0.430390 222 99.300235 176.42 253.539765 0.794685
=HYPERLINK("http://www.godatabase.org/cgi-bin/go.cgi?query=GO:0022403&auto_wild_cards=yes&view=query&action=query&search_constraint=terms"	GO:0022403_cell_cycle_phase) 245 1 2.081633 -0.413104 223 101.719962 179.58 257.440038 0.805291
=HYPERLINK("http://www.godatabase.org/cgi-bin/go.cgi?query=GO:0006793&auto_wild_cards=yes&view=query&action=query&search_constraint=terms"	GO:0006793_phosphorus_metabolic_process) 697 2 1.463415 -0.395398 225 104.363284 182.71 261.056716 0.812044
=HYPERLINK("http://www.godatabase.org/cgi-bin/go.cgi?query=GO:0006796&auto_wild_cards=yes&view=query&action=query&search_constraint=terms"	GO:0006796_phosphate_metabolic_process) 697 2 1.463415 -0.395398 225 104.363284 182.71 261.056716 0.812044
=HYPERLINK("http://www.godatabase.org/cgi-bin/go.cgi?query=GO:0016481&auto_wild_cards=yes&view=query&action=query&search_constraint=terms"	GO:0016481_negative_regulation_of_transcription) 261 1 1.954023 -0.391640 226 104.702983 183.02 261.337017 0.809823
=HYPERLINK("http://www.godatabase.org/cgi-bin/go.cgi?query=GO:0009987&auto_wild_cards=yes&view=query&action=query&search_constraint=terms"	GO:0009987_cellular_process) 6671 14 1.070304 -0.376937 227 106.362840 185.21 264.057160 0.815903
=HYPERLINK("http://www.godatabase.org/cgi-bin/go.cgi?query=GO:0015031&auto_wild_cards=yes&view=query&action=query&search_constraint=terms"	GO:0015031_protein_transport) 274 1 1.861314 -0.375395 228 107.325386 186.38 265.434614 0.817456
=HYPERLINK("http://www.godatabase.org/cgi-bin/go.cgi?query=GO:0043687&auto_wild_cards=yes&view=query&action=query&search_constraint=terms"	GO:0043687_post-translational_protein_modification) 728 2 1.401099 -0.372103 229 108.077179 187.14 266.202821 0.817205
=HYPERLINK("http://www.godatabase.org/cgi-bin/go.cgi?query=GO:0009611&auto_wild_cards=yes&view=query&action=query&search_constraint=terms"	GO:0009611_response_to_wounding) 279 1 1.827957 -0.369408 231 108.910186 188.34 267.769814 0.815325
=HYPERLINK("http://www.godatabase.org/cgi-bin/go.cgi?query=GO:0045184&auto_wild_cards=yes&view=query&action=query&search_constraint=terms"	GO:0045184_establishment_of_protein_localization) 279 1 1.827957 -0.369408 231 108.910186 188.34 267.769814 0.815325
=HYPERLINK("http://www.godatabase.org/cgi-bin/go.cgi?query=GO:0042325&auto_wild_cards=yes&view=query&action=query&search_constraint=terms"	GO:0042325_regulation_of_phosphorylation) 285 1 1.789474 -0.362404 232 109.450269 189.09 268.729731 0.815043
=HYPERLINK("http://www.godatabase.org/cgi-bin/go.cgi?query=GO:0032268&auto_wild_cards=yes&view=query&action=query&search_constraint=terms"	GO:0032268_regulation_of_cellular_protein_metabolic_process) 286 1 1.783217 -0.361255 233 110.415908 190.13 269.844092 0.816009
=HYPERLINK("http://www.godatabase.org/cgi-bin/go.cgi?query=GO:0010629&auto_wild_cards=yes&view=query&action=query&search_constraint=terms"	GO:0010629_negative_regulation_of_gene_expression) 289 1 1.764706 -0.357840 234 111.361164 191.05 270.738836 0.816453
=HYPERLINK("http://www.godatabase.org/cgi-bin/go.cgi?query=GO:0000278&auto_wild_cards=yes&view=query&action=query&search_constraint=terms"	GO:0000278_mitotic_cell_cycle) 292 1 1.746575 -0.354471 236 113.500968 193.44 273.379032 0.819661
=HYPERLINK("http://www.godatabase.org/cgi-bin/go.cgi?query=GO:0040011&auto_wild_cards=yes&view=query&action=query&search_constraint=terms"	GO:0040011_locomotion) 292 1 1.746575 -0.354471 236 113.500968 193.44 273.379032 0.819661
=HYPERLINK("http://www.godatabase.org/cgi-bin/go.cgi?query=GO:0045934&auto_wild_cards=yes&view=query&action=query&search_constraint=terms"	GO:0045934_negative_regulation_of_nucleobase__nucleoside__nucleotide_and_nucleic_acid_metabolic_process) 295 1 1.728814 -0.351147 237 113.866009 193.79 273.713991 0.817679
=HYPERLINK("http://www.godatabase.org/cgi-bin/go.cgi?query=GO:0019220&auto_wild_cards=yes&view=query&action=query&search_constraint=terms"	GO:0019220_regulation_of_phosphate_metabolic_process) 297 1 1.717172 -0.348955 239 114.559786 194.87 275.180214 0.815356
=HYPERLINK("http://www.godatabase.org/cgi-bin/go.cgi?query=GO:0051174&auto_wild_cards=yes&view=query&action=query&search_constraint=terms"	GO:0051174_regulation_of_phosphorus_metabolic_process) 297 1 1.717172 -0.348955 239 114.559786 194.87 275.180214 0.815356
=HYPERLINK("http://www.godatabase.org/cgi-bin/go.cgi?query=GO:0051172&auto_wild_cards=yes&view=query&action=query&search_constraint=terms"	GO:0051172_negative_regulation_of_nitrogen_compound_metabolic_process) 298 1 1.711409 -0.347867 240 114.920991 195.22 275.519009 0.813417
=HYPERLINK("http://www.godatabase.org/cgi-bin/go.cgi?query=GO:0006810&auto_wild_cards=yes&view=query&action=query&search_constraint=terms"	GO:0006810_transport) 1243 3 1.230893 -0.347448 241 115.175197 195.43 275.684803 0.810913
=HYPERLINK("http://www.godatabase.org/cgi-bin/go.cgi?query=GO:0051246&auto_wild_cards=yes&view=query&action=query&search_constraint=terms"	GO:0051246_regulation_of_protein_metabolic_process) 301 1 1.694352 -0.344630 242 115.792556 196.01 276.227444 0.809959
=HYPERLINK("http://www.godatabase.org/cgi-bin/go.cgi?query=GO:0051234&auto_wild_cards=yes&view=query&action=query&search_constraint=terms"	GO:0051234_establishment_of_localization) 1260 3 1.214286 -0.338398 243 116.601808 196.76 276.918192 0.809712
=HYPERLINK("http://www.godatabase.org/cgi-bin/go.cgi?query=GO:0010558&auto_wild_cards=yes&view=query&action=query&search_constraint=terms"	GO:0010558_negative_regulation_of_macromolecule_biosynthetic_process) 324 1 1.574074 -0.321155 244 119.519405 199.93 280.340595 0.819385
=HYPERLINK("http://www.godatabase.org/cgi-bin/go.cgi?query=GO:0032879&auto_wild_cards=yes&view=query&action=query&search_constraint=terms"	GO:0032879_regulation_of_localization) 326 1 1.564417 -0.319220 245 119.712124 200.23 280.747876 0.817265
=HYPERLINK("http://www.godatabase.org/cgi-bin/go.cgi?query=GO:0031327&auto_wild_cards=yes&view=query&action=query&search_constraint=terms"	GO:0031327_negative_regulation_of_cellular_biosynthetic_process) 332 1 1.536145 -0.313508 246 120.415501 200.95 281.484499 0.816870
=HYPERLINK("http://www.godatabase.org/cgi-bin/go.cgi?query=GO:0008104&auto_wild_cards=yes&view=query&action=query&search_constraint=terms"	GO:0008104_protein_localization) 339 1 1.504425 -0.307018 247 121.052306 201.7 282.347694 0.816599
=HYPERLINK("http://www.godatabase.org/cgi-bin/go.cgi?query=GO:0009890&auto_wild_cards=yes&view=query&action=query&search_constraint=terms"	GO:0009890_negative_regulation_of_biosynthetic_process) 340 1 1.500000 -0.306106 248 121.891020 202.6 283.308980 0.816935
=HYPERLINK("http://www.godatabase.org/cgi-bin/go.cgi?query=GO:0033554&auto_wild_cards=yes&view=query&action=query&search_constraint=terms"	GO:0033554_cellular_response_to_stress) 341 1 1.495601 -0.305198 249 122.361862 203.09 283.818138 0.815622
=HYPERLINK("http://www.godatabase.org/cgi-bin/go.cgi?query=GO:0006357&auto_wild_cards=yes&view=query&action=query&search_constraint=terms"	GO:0006357_regulation_of_transcription_from_RNA_polymerase_II_promoter) 351 1 1.452991 -0.296309 250 123.127404 203.87 284.612596 0.815480
=HYPERLINK("http://www.godatabase.org/cgi-bin/go.cgi?query=GO:0065008&auto_wild_cards=yes&view=query&action=query&search_constraint=terms"	GO:0065008_regulation_of_biological_quality) 848 2 1.202830 -0.295208 251 123.654694 204.54 285.425306 0.814900
=HYPERLINK("http://www.godatabase.org/cgi-bin/go.cgi?query=GO:0016043&auto_wild_cards=yes&view=query&action=query&search_constraint=terms"	GO:0016043_cellular_component_organization) 1366 3 1.120059 -0.286889 252 125.174107 206.25 287.325893 0.818452
=HYPERLINK("http://www.godatabase.org/cgi-bin/go.cgi?query=GO:0007186&auto_wild_cards=yes&view=query&action=query&search_constraint=terms"	GO:0007186_G-protein_coupled_receptor_protein_signaling_pathway) 363 1 1.404959 -0.286092 253 125.582022 206.61 287.637978 0.816640
=HYPERLINK("http://www.godatabase.org/cgi-bin/go.cgi?query=GO:0022402&auto_wild_cards=yes&view=query&action=query&search_constraint=terms"	GO:0022402_cell_cycle_process) 370 1 1.378378 -0.280347 254 127.729856 208.83 289.930144 0.822165
=HYPERLINK("http://www.godatabase.org/cgi-bin/go.cgi?query=GO:0033036&auto_wild_cards=yes&view=query&action=query&search_constraint=terms"	GO:0033036_macromolecule_localization) 388 1 1.314433 -0.266252 255 130.811685 212.08 293.348315 0.831686
=HYPERLINK("http://www.godatabase.org/cgi-bin/go.cgi?query=GO:0006464&auto_wild_cards=yes&view=query&action=query&search_constraint=terms"	GO:0006464_protein_modification_process) 922 2 1.106291 -0.256423 256 132.199737 213.7 295.200263 0.834766
=HYPERLINK("http://www.godatabase.org/cgi-bin/go.cgi?query=GO:0031324&auto_wild_cards=yes&view=query&action=query&search_constraint=terms"	GO:0031324_negative_regulation_of_cellular_metabolic_process) 404 1 1.262376 -0.254483 257 133.454105 214.81 296.165895 0.835837
=HYPERLINK("http://www.godatabase.org/cgi-bin/go.cgi?query=GO:0042127&auto_wild_cards=yes&view=query&action=query&search_constraint=terms"	GO:0042127_regulation_of_cell_proliferation) 411 1 1.240876 -0.249544 258 134.494179 215.98 297.465821 0.837132
=HYPERLINK("http://www.godatabase.org/cgi-bin/go.cgi?query=GO:0010605&auto_wild_cards=yes&view=query&action=query&search_constraint=terms"	GO:0010605_negative_regulation_of_macromolecule_metabolic_process) 413 1 1.234867 -0.248155 259 135.124784 216.62 298.115216 0.836371
=HYPERLINK("http://www.godatabase.org/cgi-bin/go.cgi?query=GO:0043412&auto_wild_cards=yes&view=query&action=query&search_constraint=terms"	GO:0043412_biopolymer_modification) 960 2 1.062500 -0.238610 260 137.804025 219.5 301.195975 0.844231
=HYPERLINK("http://www.godatabase.org/cgi-bin/go.cgi?query=GO:0007155&auto_wild_cards=yes&view=query&action=query&search_constraint=terms"	GO:0007155_cell_adhesion) 428 1 1.191589 -0.238043 261 138.133984 219.84 301.546016 0.842299
=HYPERLINK("http://www.godatabase.org/cgi-bin/go.cgi?query=GO:0022610&auto_wild_cards=yes&view=query&action=query&search_constraint=terms"	GO:0022610_biological_adhesion) 429 1 1.188811 -0.237388 262 138.461169 220.18 301.898831 0.840382
=HYPERLINK("http://www.godatabase.org/cgi-bin/go.cgi?query=GO:0009892&auto_wild_cards=yes&view=query&action=query&search_constraint=terms"	GO:0009892_negative_regulation_of_metabolic_process) 440 1 1.159091 -0.230323 263 139.419073 221.07 302.720927 0.840570
=HYPERLINK("http://www.godatabase.org/cgi-bin/go.cgi?query=GO:0048519&auto_wild_cards=yes&view=query&action=query&search_constraint=terms"	GO:0048519_negative_regulation_of_biological_process) 1013 2 1.006910 -0.215861 264 141.946807 223.82 305.693193 0.847803
=HYPERLINK("http://www.godatabase.org/cgi-bin/go.cgi?query=GO:0009605&auto_wild_cards=yes&view=query&action=query&search_constraint=terms"	GO:0009605_response_to_external_stimulus) 464 1 1.099138 -0.215792 265 142.276021 224.13 305.983979 0.845774
=HYPERLINK("http://www.godatabase.org/cgi-bin/go.cgi?query=GO:0032501&auto_wild_cards=yes&view=query&action=query&search_constraint=terms"	GO:0032501_multicellular_organismal_process) 2082 4 0.979827 -0.212155 266 143.987938 225.62 307.252062 0.848195
=HYPERLINK("http://www.godatabase.org/cgi-bin/go.cgi?query=GO:0051716&auto_wild_cards=yes&view=query&action=query&search_constraint=terms"	GO:0051716_cellular_response_to_stimulus) 474 1 1.075949 -0.210069 267 144.868733 226.6 308.331267 0.848689
=HYPERLINK("http://www.godatabase.org/cgi-bin/go.cgi?query=GO:0007049&auto_wild_cards=yes&view=query&action=query&search_constraint=terms"	GO:0007049_cell_cycle) 494 1 1.032389 -0.199166 268 148.040438 230.06 312.079562 0.858433
=HYPERLINK("http://www.godatabase.org/cgi-bin/go.cgi?query=GO:0009653&auto_wild_cards=yes&view=query&action=query&search_constraint=terms"	GO:0009653_anatomical_structure_morphogenesis) 500 1 1.020000 -0.196028 269 148.672203 230.76 312.847797 0.857844
=HYPERLINK("http://www.godatabase.org/cgi-bin/go.cgi?query=GO:0006366&auto_wild_cards=yes&view=query&action=query&search_constraint=terms"	GO:0006366_transcription_from_RNA_polymerase_II_promoter) 506 1 1.007905 -0.192949 270 150.461985 232.38 314.298015 0.860667
=HYPERLINK("http://www.godatabase.org/cgi-bin/go.cgi?query=GO:0051641&auto_wild_cards=yes&view=query&action=query&search_constraint=terms"	GO:0051641_cellular_localization) 617 1 0.826580 -0.145016 271 158.755474 240.69 322.624526 0.888155
=HYPERLINK("http://www.godatabase.org/cgi-bin/go.cgi?query=GO:0080090&auto_wild_cards=yes&view=query&action=query&search_constraint=terms"	GO:0080090_regulation_of_primary_metabolic_process) 1311 2 0.778032 -0.122746 272 162.753756 244.47 326.186244 0.898787
=HYPERLINK("http://www.godatabase.org/cgi-bin/go.cgi?query=GO:0060255&auto_wild_cards=yes&view=query&action=query&search_constraint=terms"	GO:0060255_regulation_of_macromolecule_metabolic_process) 1328 2 0.768072 -0.118821 273 163.413160 245.02 326.626840 0.897509
=HYPERLINK("http://www.godatabase.org/cgi-bin/go.cgi?query=GO:0006355&auto_wild_cards=yes&view=query&action=query&search_constraint=terms"	GO:0006355_regulation_of_transcription__DNA-dependent) 723 1 0.705394 -0.111432 274 165.863816 247.27 328.676184 0.902445
=HYPERLINK("http://www.godatabase.org/cgi-bin/go.cgi?query=GO:0044267&auto_wild_cards=yes&view=query&action=query&search_constraint=terms"	GO:0044267_cellular_protein_metabolic_process) 1382 2 0.738061 -0.107130 275 167.547177 248.85 330.152823 0.904909
=HYPERLINK("http://www.godatabase.org/cgi-bin/go.cgi?query=GO:0051252&auto_wild_cards=yes&view=query&action=query&search_constraint=terms"	GO:0051252_regulation_of_RNA_metabolic_process) 746 1 0.683646 -0.105327 276 168.628029 249.8 330.971971 0.905072
=HYPERLINK("http://www.godatabase.org/cgi-bin/go.cgi?query=GO:0031323&auto_wild_cards=yes&view=query&action=query&search_constraint=terms"	GO:0031323_regulation_of_cellular_metabolic_process) 1466 2 0.695771 -0.091078 277 171.529539 252.35 333.170461 0.911011
=HYPERLINK("http://www.godatabase.org/cgi-bin/go.cgi?query=GO:0019222&auto_wild_cards=yes&view=query&action=query&search_constraint=terms"	GO:0019222_regulation_of_metabolic_process) 1538 2 0.663199 -0.079143 278 173.415148 253.96 334.504852 0.913525
=HYPERLINK("http://www.godatabase.org/cgi-bin/go.cgi?query=GO:0006351&auto_wild_cards=yes&view=query&action=query&search_constraint=terms"	GO:0006351_transcription__DNA-dependent) 884 1 0.576923 -0.075406 279 174.096521 254.53 334.963479 0.912294
=HYPERLINK("http://www.godatabase.org/cgi-bin/go.cgi?query=GO:0032774&auto_wild_cards=yes&view=query&action=query&search_constraint=terms"	GO:0032774_RNA_biosynthetic_process) 887 1 0.574972 -0.074864 280 174.559898 254.88 335.200102 0.910286
=HYPERLINK("http://www.godatabase.org/cgi-bin/go.cgi?query=GO:0019538&auto_wild_cards=yes&view=query&action=query&search_constraint=terms"	GO:0019538_protein_metabolic_process) 1569 2 0.650096 -0.074467 281 174.808761 255.15 335.491239 0.908007
=HYPERLINK("http://www.godatabase.org/cgi-bin/go.cgi?query=GO:0045449&auto_wild_cards=yes&view=query&action=query&search_constraint=terms"	GO:0045449_regulation_of_transcription) 900 1 0.566667 -0.072562 282 175.277195 255.51 335.742805 0.906064
=HYPERLINK("http://www.godatabase.org/cgi-bin/go.cgi?query=GO:0048523&auto_wild_cards=yes&view=query&action=query&search_constraint=terms"	GO:0048523_negative_regulation_of_cellular_process) 925 1 0.551351 -0.068338 283 176.630086 256.64 336.649914 0.906855
=HYPERLINK("http://www.godatabase.org/cgi-bin/go.cgi?query=GO:0019219&auto_wild_cards=yes&view=query&action=query&search_constraint=terms"	GO:0019219_regulation_of_nucleobase__nucleoside__nucleotide_and_nucleic_acid_metabolic_process) 1041 1 0.489914 -0.051778 284 180.390843 259.49 338.589157 0.913697
=HYPERLINK("http://www.godatabase.org/cgi-bin/go.cgi?query=GO:0010556&auto_wild_cards=yes&view=query&action=query&search_constraint=terms"	GO:0010556_regulation_of_macromolecule_biosynthetic_process) 1055 1 0.483412 -0.050074 286 181.312495 260.17 339.027505 0.909685
=HYPERLINK("http://www.godatabase.org/cgi-bin/go.cgi?query=GO:0051171&auto_wild_cards=yes&view=query&action=query&search_constraint=terms"	GO:0051171_regulation_of_nitrogen_compound_metabolic_process) 1055 1 0.483412 -0.050074 286 181.312495 260.17 339.027505 0.909685
=HYPERLINK("http://www.godatabase.org/cgi-bin/go.cgi?query=GO:0010468&auto_wild_cards=yes&view=query&action=query&search_constraint=terms"	GO:0010468_regulation_of_gene_expression) 1067 1 0.477976 -0.048659 287 181.881143 260.65 339.418857 0.908188
=HYPERLINK("http://www.godatabase.org/cgi-bin/go.cgi?query=GO:0006350&auto_wild_cards=yes&view=query&action=query&search_constraint=terms"	GO:0006350_transcription) 1069 1 0.477081 -0.048427 288 182.257009 260.93 339.602991 0.906007
=HYPERLINK("http://www.godatabase.org/cgi-bin/go.cgi?query=GO:0031326&auto_wild_cards=yes&view=query&action=query&search_constraint=terms"	GO:0031326_regulation_of_cellular_biosynthetic_process) 1125 1 0.453333 -0.042360 289 183.757744 261.9 340.042256 0.906228
=HYPERLINK("http://www.godatabase.org/cgi-bin/go.cgi?query=GO:0009889&auto_wild_cards=yes&view=query&action=query&search_constraint=terms"	GO:0009889_regulation_of_biosynthetic_process) 1135 1 0.449339 -0.041359 290 184.132635 262.13 340.127365 0.903897
=HYPERLINK("http://www.godatabase.org/cgi-bin/go.cgi?query=GO:0016070&auto_wild_cards=yes&view=query&action=query&search_constraint=terms"	GO:0016070_RNA_metabolic_process) 1230 1 0.414634 -0.032938 291 185.537732 263.28 341.022268 0.904742
=HYPERLINK("http://www.godatabase.org/cgi-bin/go.cgi?query=GO:0034960&auto_wild_cards=yes&view=query&action=query&search_constraint=terms"	GO:0034960_cellular_biopolymer_metabolic_process) 2820 3 0.542553 -0.021544 292 188.411978 265.38 342.348022 0.908836
=HYPERLINK("http://www.godatabase.org/cgi-bin/go.cgi?query=GO:0034961&auto_wild_cards=yes&view=query&action=query&search_constraint=terms"	GO:0034961_cellular_biopolymer_biosynthetic_process) 1448 1 0.352210 -0.019439 293 188.704897 265.58 342.455103 0.906416
=HYPERLINK("http://www.godatabase.org/cgi-bin/go.cgi?query=GO:0043284&auto_wild_cards=yes&view=query&action=query&search_constraint=terms"	GO:0043284_biopolymer_biosynthetic_process) 1458 1 0.349794 -0.018970 294 188.848606 265.69 342.531394 0.903707
=HYPERLINK("http://www.godatabase.org/cgi-bin/go.cgi?query=GO:0044260&auto_wild_cards=yes&view=query&action=query&search_constraint=terms"	GO:0044260_cellular_macromolecule_metabolic_process) 2883 3 0.530697 -0.018854 295 188.970833 265.78 342.589167 0.900949
=HYPERLINK("http://www.godatabase.org/cgi-bin/go.cgi?query=GO:0043283&auto_wild_cards=yes&view=query&action=query&search_constraint=terms"	GO:0043283_biopolymer_metabolic_process) 3027 3 0.505451 -0.013780 296 190.285226 266.58 342.874774 0.900608
=HYPERLINK("http://www.godatabase.org/cgi-bin/go.cgi?query=GO:0034645&auto_wild_cards=yes&view=query&action=query&search_constraint=terms"	GO:0034645_cellular_macromolecule_biosynthetic_process) 1600 1 0.318750 -0.013376 297 190.405347 266.66 342.914653 0.897845
=HYPERLINK("http://www.godatabase.org/cgi-bin/go.cgi?query=GO:0009059&auto_wild_cards=yes&view=query&action=query&search_constraint=terms"	GO:0009059_macromolecule_biosynthetic_process) 1626 1 0.313653 -0.012539 298 190.654737 266.8 342.945263 0.895302
=HYPERLINK("http://www.godatabase.org/cgi-bin/go.cgi?query=GO:0043170&auto_wild_cards=yes&view=query&action=query&search_constraint=terms"	GO:0043170_macromolecule_metabolic_process) 3103 3 0.493071 -0.011620 299 190.746409 266.87 342.993591 0.892542
=HYPERLINK("http://www.godatabase.org/cgi-bin/go.cgi?query=GO:0010467&auto_wild_cards=yes&view=query&action=query&search_constraint=terms"	GO:0010467_gene_expression) 1663 1 0.306675 -0.011434 300 190.802721 266.94 343.077279 0.889800
=HYPERLINK("http://www.godatabase.org/cgi-bin/go.cgi?query=GO:0006139&auto_wild_cards=yes&view=query&action=query&search_constraint=terms"	GO:0006139_nucleobase__nucleoside__nucleotide_and_nucleic_acid_metabolic_process) 1845 1 0.276423 -0.007219 301 191.240314 267.18 343.119686 0.887641
=HYPERLINK("http://www.godatabase.org/cgi-bin/go.cgi?query=GO:0044249&auto_wild_cards=yes&view=query&action=query&search_constraint=terms"	GO:0044249_cellular_biosynthetic_process) 1951 1 0.261404 -0.005493 302 191.514027 267.33 343.145973 0.885199
=HYPERLINK("http://www.godatabase.org/cgi-bin/go.cgi?query=GO:0009058&auto_wild_cards=yes&view=query&action=query&search_constraint=terms"	GO:0009058_biosynthetic_process) 1988 1 0.256539 -0.004989 303 191.574601 267.37 343.165399 0.882409
=HYPERLINK("http://www.godatabase.org/cgi-bin/go.cgi?query=GO:0006807&auto_wild_cards=yes&view=query&action=query&search_constraint=terms"	GO:0006807_nitrogen_compound_metabolic_process) 2053 1 0.248417 -0.004207 304 191.942478 267.6 343.257522 0.880263
=HYPERLINK("http://www.godatabase.org/cgi-bin/go.cgi?query=GO:0044238&auto_wild_cards=yes&view=query&action=query&search_constraint=terms"	GO:0044238_primary_metabolic_process) 3719 3 0.411401 -0.002527 305 192.119936 267.75 343.380064 0.877869
=HYPERLINK("http://www.godatabase.org/cgi-bin/go.cgi?query=GO:0044237&auto_wild_cards=yes&view=query&action=query&search_constraint=terms"	GO:0044237_cellular_metabolic_process) 3753 3 0.407674 -0.002304 306 192.259150 267.82 343.380850 0.875229
=HYPERLINK("http://www.godatabase.org/cgi-bin/go.cgi?query=GO:0008152&auto_wild_cards=yes&view=query&action=query&search_constraint=terms"	GO:0008152_metabolic_process) 4111 3 0.372172 -0.000821 307 192.404265 267.9 343.395735 0.872638
=HYPERLINK("http://www.godatabase.org/cgi-bin/go.cgi?query=GO:0000079&auto_wild_cards=yes&view=query&action=query&search_constraint=terms"	GO:0000079_regulation_of_cyclin-dependent_protein_kinase_activity) 48 0 0.000000 -0.000000 313 199.869892 275.16 350.450108 0.879105
=HYPERLINK("http://www.godatabase.org/cgi-bin/go.cgi?query=GO:0008217&auto_wild_cards=yes&view=query&action=query&search_constraint=terms"	GO:0008217_regulation_of_blood_pressure) 48 0 0.000000 -0.000000 313 199.869892 275.16 350.450108 0.879105
=HYPERLINK("http://www.godatabase.org/cgi-bin/go.cgi?query=GO:0010518&auto_wild_cards=yes&view=query&action=query&search_constraint=terms"	GO:0010518_positive_regulation_of_phospholipase_activity) 48 0 0.000000 -0.000000 313 199.869892 275.16 350.450108 0.879105
=HYPERLINK("http://www.godatabase.org/cgi-bin/go.cgi?query=GO:0042035&auto_wild_cards=yes&view=query&action=query&search_constraint=terms"	GO:0042035_regulation_of_cytokine_biosynthetic_process) 48 0 0.000000 -0.000000 313 199.869892 275.16 350.450108 0.879105
=HYPERLINK("http://www.godatabase.org/cgi-bin/go.cgi?query=GO:0042773&auto_wild_cards=yes&view=query&action=query&search_constraint=terms"	GO:0042773_ATP_synthesis_coupled_electron_transport) 48 0 0.000000 -0.000000 313 199.869892 275.16 350.450108 0.879105
=HYPERLINK("http://www.godatabase.org/cgi-bin/go.cgi?query=GO:0042775&auto_wild_cards=yes&view=query&action=query&search_constraint=terms"	GO:0042775_mitochondrial_ATP_synthesis_coupled_electron_transport) 48 0 0.000000 -0.000000 313 199.869892 275.16 350.450108 0.879105
=HYPERLINK("http://www.godatabase.org/cgi-bin/go.cgi?query=GO:0000070&auto_wild_cards=yes&view=query&action=query&search_constraint=terms"	GO:0000070_mitotic_sister_chromatid_segregation) 27 0 0.000000 -0.000000 336 222.112745 297.0 371.887255 0.883929
=HYPERLINK("http://www.godatabase.org/cgi-bin/go.cgi?query=GO:0000245&auto_wild_cards=yes&view=query&action=query&search_constraint=terms"	GO:0000245_spliceosome_assembly) 27 0 0.000000 -0.000000 336 222.112745 297.0 371.887255 0.883929
=HYPERLINK("http://www.godatabase.org/cgi-bin/go.cgi?query=GO:0003002&auto_wild_cards=yes&view=query&action=query&search_constraint=terms"	GO:0003002_regionalization) 27 0 0.000000 -0.000000 336 222.112745 297.0 371.887255 0.883929
=HYPERLINK("http://www.godatabase.org/cgi-bin/go.cgi?query=GO:0006638&auto_wild_cards=yes&view=query&action=query&search_constraint=terms"	GO:0006638_neutral_lipid_metabolic_process) 27 0 0.000000 -0.000000 336 222.112745 297.0 371.887255 0.883929
=HYPERLINK("http://www.godatabase.org/cgi-bin/go.cgi?query=GO:0006639&auto_wild_cards=yes&view=query&action=query&search_constraint=terms"	GO:0006639_acylglycerol_metabolic_process) 27 0 0.000000 -0.000000 336 222.112745 297.0 371.887255 0.883929
=HYPERLINK("http://www.godatabase.org/cgi-bin/go.cgi?query=GO:0006690&auto_wild_cards=yes&view=query&action=query&search_constraint=terms"	GO:0006690_icosanoid_metabolic_process) 27 0 0.000000 -0.000000 336 222.112745 297.0 371.887255 0.883929
=HYPERLINK("http://www.godatabase.org/cgi-bin/go.cgi?query=GO:0006836&auto_wild_cards=yes&view=query&action=query&search_constraint=terms"	GO:0006836_neurotransmitter_transport) 27 0 0.000000 -0.000000 336 222.112745 297.0 371.887255 0.883929
=HYPERLINK("http://www.godatabase.org/cgi-bin/go.cgi?query=GO:0006909&auto_wild_cards=yes&view=query&action=query&search_constraint=terms"	GO:0006909_phagocytosis) 27 0 0.000000 -0.000000 336 222.112745 297.0 371.887255 0.883929
=HYPERLINK("http://www.godatabase.org/cgi-bin/go.cgi?query=GO:0007260&auto_wild_cards=yes&view=query&action=query&search_constraint=terms"	GO:0007260_tyrosine_phosphorylation_of_STAT_protein) 27 0 0.000000 -0.000000 336 222.112745 297.0 371.887255 0.883929
=HYPERLINK("http://www.godatabase.org/cgi-bin/go.cgi?query=GO:0007631&auto_wild_cards=yes&view=query&action=query&search_constraint=terms"	GO:0007631_feeding_behavior) 27 0 0.000000 -0.000000 336 222.112745 297.0 371.887255 0.883929
=HYPERLINK("http://www.godatabase.org/cgi-bin/go.cgi?query=GO:0008543&auto_wild_cards=yes&view=query&action=query&search_constraint=terms"	GO:0008543_fibroblast_growth_factor_receptor_signaling_pathway) 27 0 0.000000 -0.000000 336 222.112745 297.0 371.887255 0.883929
=HYPERLINK("http://www.godatabase.org/cgi-bin/go.cgi?query=GO:0019079&auto_wild_cards=yes&view=query&action=query&search_constraint=terms"	GO:0019079_viral_genome_replication) 27 0 0.000000 -0.000000 336 222.112745 297.0 371.887255 0.883929
=HYPERLINK("http://www.godatabase.org/cgi-bin/go.cgi?query=GO:0031349&auto_wild_cards=yes&view=query&action=query&search_constraint=terms"	GO:0031349_positive_regulation_of_defense_response) 27 0 0.000000 -0.000000 336 222.112745 297.0 371.887255 0.883929
=HYPERLINK("http://www.godatabase.org/cgi-bin/go.cgi?query=GO:0031669&auto_wild_cards=yes&view=query&action=query&search_constraint=terms"	GO:0031669_cellular_response_to_nutrient_levels) 27 0 0.000000 -0.000000 336 222.112745 297.0 371.887255 0.883929
=HYPERLINK("http://www.godatabase.org/cgi-bin/go.cgi?query=GO:0032200&auto_wild_cards=yes&view=query&action=query&search_constraint=terms"	GO:0032200_telomere_organization) 27 0 0.000000 -0.000000 336 222.112745 297.0 371.887255 0.883929
=HYPERLINK("http://www.godatabase.org/cgi-bin/go.cgi?query=GO:0035150&auto_wild_cards=yes&view=query&action=query&search_constraint=terms"	GO:0035150_regulation_of_tube_size) 27 0 0.000000 -0.000000 336 222.112745 297.0 371.887255 0.883929
=HYPERLINK("http://www.godatabase.org/cgi-bin/go.cgi?query=GO:0043254&auto_wild_cards=yes&view=query&action=query&search_constraint=terms"	GO:0043254_regulation_of_protein_complex_assembly) 27 0 0.000000 -0.000000 336 222.112745 297.0 371.887255 0.883929
=HYPERLINK("http://www.godatabase.org/cgi-bin/go.cgi?query=GO:0044272&auto_wild_cards=yes&view=query&action=query&search_constraint=terms"	GO:0044272_sulfur_compound_biosynthetic_process) 27 0 0.000000 -0.000000 336 222.112745 297.0 371.887255 0.883929
=HYPERLINK("http://www.godatabase.org/cgi-bin/go.cgi?query=GO:0050880&auto_wild_cards=yes&view=query&action=query&search_constraint=terms"	GO:0050880_regulation_of_blood_vessel_size) 27 0 0.000000 -0.000000 336 222.112745 297.0 371.887255 0.883929
=HYPERLINK("http://www.godatabase.org/cgi-bin/go.cgi?query=GO:0050906&auto_wild_cards=yes&view=query&action=query&search_constraint=terms"	GO:0050906_detection_of_stimulus_involved_in_sensory_perception) 27 0 0.000000 -0.000000 336 222.112745 297.0 371.887255 0.883929
=HYPERLINK("http://www.godatabase.org/cgi-bin/go.cgi?query=GO:0051048&auto_wild_cards=yes&view=query&action=query&search_constraint=terms"	GO:0051048_negative_regulation_of_secretion) 27 0 0.000000 -0.000000 336 222.112745 297.0 371.887255 0.883929
=HYPERLINK("http://www.godatabase.org/cgi-bin/go.cgi?query=GO:0051092&auto_wild_cards=yes&view=query&action=query&search_constraint=terms"	GO:0051092_positive_regulation_of_NF-kappaB_transcription_factor_activity) 27 0 0.000000 -0.000000 336 222.112745 297.0 371.887255 0.883929
=HYPERLINK("http://www.godatabase.org/cgi-bin/go.cgi?query=GO:0051607&auto_wild_cards=yes&view=query&action=query&search_constraint=terms"	GO:0051607_defense_response_to_virus) 27 0 0.000000 -0.000000 336 222.112745 297.0 371.887255 0.883929
=HYPERLINK("http://www.godatabase.org/cgi-bin/go.cgi?query=GO:0045941&auto_wild_cards=yes&view=query&action=query&search_constraint=terms"	GO:0045941_positive_regulation_of_transcription) 264 0 0.000000 -0.000000 337 222.828577 297.66 372.491423 0.883264
=HYPERLINK("http://www.godatabase.org/cgi-bin/go.cgi?query=GO:0006171&auto_wild_cards=yes&view=query&action=query&search_constraint=terms"	GO:0006171_cAMP_biosynthetic_process) 59 0 0.000000 -0.000000 342 229.437451 303.92 378.402549 0.888655
=HYPERLINK("http://www.godatabase.org/cgi-bin/go.cgi?query=GO:0006820&auto_wild_cards=yes&view=query&action=query&search_constraint=terms"	GO:0006820_anion_transport) 59 0 0.000000 -0.000000 342 229.437451 303.92 378.402549 0.888655
=HYPERLINK("http://www.godatabase.org/cgi-bin/go.cgi?query=GO:0007409&auto_wild_cards=yes&view=query&action=query&search_constraint=terms"	GO:0007409_axonogenesis) 59 0 0.000000 -0.000000 342 229.437451 303.92 378.402549 0.888655
=HYPERLINK("http://www.godatabase.org/cgi-bin/go.cgi?query=GO:0033673&auto_wild_cards=yes&view=query&action=query&search_constraint=terms"	GO:0033673_negative_regulation_of_kinase_activity) 59 0 0.000000 -0.000000 342 229.437451 303.92 378.402549 0.888655
=HYPERLINK("http://www.godatabase.org/cgi-bin/go.cgi?query=GO:0051604&auto_wild_cards=yes&view=query&action=query&search_constraint=terms"	GO:0051604_protein_maturation) 59 0 0.000000 -0.000000 342 229.437451 303.92 378.402549 0.888655
=HYPERLINK("http://www.godatabase.org/cgi-bin/go.cgi?query=GO:0070727&auto_wild_cards=yes&view=query&action=query&search_constraint=terms"	GO:0070727_cellular_macromolecule_localization) 229 0 0.000000 -0.000000 343 230.207992 304.58 378.952008 0.887988
=HYPERLINK("http://www.godatabase.org/cgi-bin/go.cgi?query=GO:0001935&auto_wild_cards=yes&view=query&action=query&search_constraint=terms"	GO:0001935_endothelial_cell_proliferation) 25 0 0.000000 -0.000000 370 259.684459 333.19 406.695541 0.900514
=HYPERLINK("http://www.godatabase.org/cgi-bin/go.cgi?query=GO:0006007&auto_wild_cards=yes&view=query&action=query&search_constraint=terms"	GO:0006007_glucose_catabolic_process) 25 0 0.000000 -0.000000 370 259.684459 333.19 406.695541 0.900514
=HYPERLINK("http://www.godatabase.org/cgi-bin/go.cgi?query=GO:0006112&auto_wild_cards=yes&view=query&action=query&search_constraint=terms"	GO:0006112_energy_reserve_metabolic_process) 25 0 0.000000 -0.000000 370 259.684459 333.19 406.695541 0.900514
=HYPERLINK("http://www.godatabase.org/cgi-bin/go.cgi?query=GO:0006518&auto_wild_cards=yes&view=query&action=query&search_constraint=terms"	GO:0006518_peptide_metabolic_process) 25 0 0.000000 -0.000000 370 259.684459 333.19 406.695541 0.900514
=HYPERLINK("http://www.godatabase.org/cgi-bin/go.cgi?query=GO:0006767&auto_wild_cards=yes&view=query&action=query&search_constraint=terms"	GO:0006767_water-soluble_vitamin_metabolic_process) 25 0 0.000000 -0.000000 370 259.684459 333.19 406.695541 0.900514
=HYPERLINK("http://www.godatabase.org/cgi-bin/go.cgi?query=GO:0007127&auto_wild_cards=yes&view=query&action=query&search_constraint=terms"	GO:0007127_meiosis_I) 25 0 0.000000 -0.000000 370 259.684459 333.19 406.695541 0.900514
=HYPERLINK("http://www.godatabase.org/cgi-bin/go.cgi?query=GO:0007416&auto_wild_cards=yes&view=query&action=query&search_constraint=terms"	GO:0007416_synaptogenesis) 25 0 0.000000 -0.000000 370 259.684459 333.19 406.695541 0.900514
=HYPERLINK("http://www.godatabase.org/cgi-bin/go.cgi?query=GO:0009141&auto_wild_cards=yes&view=query&action=query&search_constraint=terms"	GO:0009141_nucleoside_triphosphate_metabolic_process) 25 0 0.000000 -0.000000 370 259.684459 333.19 406.695541 0.900514
=HYPERLINK("http://www.godatabase.org/cgi-bin/go.cgi?query=GO:0010876&auto_wild_cards=yes&view=query&action=query&search_constraint=terms"	GO:0010876_lipid_localization) 25 0 0.000000 -0.000000 370 259.684459 333.19 406.695541 0.900514
=HYPERLINK("http://www.godatabase.org/cgi-bin/go.cgi?query=GO:0015711&auto_wild_cards=yes&view=query&action=query&search_constraint=terms"	GO:0015711_organic_anion_transport) 25 0 0.000000 -0.000000 370 259.684459 333.19 406.695541 0.900514
=HYPERLINK("http://www.godatabase.org/cgi-bin/go.cgi?query=GO:0019217&auto_wild_cards=yes&view=query&action=query&search_constraint=terms"	GO:0019217_regulation_of_fatty_acid_metabolic_process) 25 0 0.000000 -0.000000 370 259.684459 333.19 406.695541 0.900514
=HYPERLINK("http://www.godatabase.org/cgi-bin/go.cgi?query=GO:0019915&auto_wild_cards=yes&view=query&action=query&search_constraint=terms"	GO:0019915_lipid_storage) 25 0 0.000000 -0.000000 370 259.684459 333.19 406.695541 0.900514
=HYPERLINK("http://www.godatabase.org/cgi-bin/go.cgi?query=GO:0030168&auto_wild_cards=yes&view=query&action=query&search_constraint=terms"	GO:0030168_platelet_activation) 25 0 0.000000 -0.000000 370 259.684459 333.19 406.695541 0.900514
=HYPERLINK("http://www.godatabase.org/cgi-bin/go.cgi?query=GO:0030282&auto_wild_cards=yes&view=query&action=query&search_constraint=terms"	GO:0030282_bone_mineralization) 25 0 0.000000 -0.000000 370 259.684459 333.19 406.695541 0.900514
=HYPERLINK("http://www.godatabase.org/cgi-bin/go.cgi?query=GO:0031023&auto_wild_cards=yes&view=query&action=query&search_constraint=terms"	GO:0031023_microtubule_organizing_center_organization) 25 0 0.000000 -0.000000 370 259.684459 333.19 406.695541 0.900514
=HYPERLINK("http://www.godatabase.org/cgi-bin/go.cgi?query=GO:0031644&auto_wild_cards=yes&view=query&action=query&search_constraint=terms"	GO:0031644_regulation_of_neurological_system_process) 25 0 0.000000 -0.000000 370 259.684459 333.19 406.695541 0.900514
=HYPERLINK("http://www.godatabase.org/cgi-bin/go.cgi?query=GO:0032368&auto_wild_cards=yes&view=query&action=query&search_constraint=terms"	GO:0032368_regulation_of_lipid_transport) 25 0 0.000000 -0.000000 370 259.684459 333.19 406.695541 0.900514
=HYPERLINK("http://www.godatabase.org/cgi-bin/go.cgi?query=GO:0034101&auto_wild_cards=yes&view=query&action=query&search_constraint=terms"	GO:0034101_erythrocyte_homeostasis) 25 0 0.000000 -0.000000 370 259.684459 333.19 406.695541 0.900514
=HYPERLINK("http://www.godatabase.org/cgi-bin/go.cgi?query=GO:0043087&auto_wild_cards=yes&view=query&action=query&search_constraint=terms"	GO:0043087_regulation_of_GTPase_activity) 25 0 0.000000 -0.000000 370 259.684459 333.19 406.695541 0.900514
=HYPERLINK("http://www.godatabase.org/cgi-bin/go.cgi?query=GO:0043624&auto_wild_cards=yes&view=query&action=query&search_constraint=terms"	GO:0043624_cellular_protein_complex_disassembly) 25 0 0.000000 -0.000000 370 259.684459 333.19 406.695541 0.900514
=HYPERLINK("http://www.godatabase.org/cgi-bin/go.cgi?query=GO:0043966&auto_wild_cards=yes&view=query&action=query&search_constraint=terms"	GO:0043966_histone_H3_acetylation) 25 0 0.000000 -0.000000 370 259.684459 333.19 406.695541 0.900514
=HYPERLINK("http://www.godatabase.org/cgi-bin/go.cgi?query=GO:0045762&auto_wild_cards=yes&view=query&action=query&search_constraint=terms"	GO:0045762_positive_regulation_of_adenylate_cyclase_activity) 25 0 0.000000 -0.000000 370 259.684459 333.19 406.695541 0.900514
=HYPERLINK("http://www.godatabase.org/cgi-bin/go.cgi?query=GO:0050678&auto_wild_cards=yes&view=query&action=query&search_constraint=terms"	GO:0050678_regulation_of_epithelial_cell_proliferation) 25 0 0.000000 -0.000000 370 259.684459 333.19 406.695541 0.900514
=HYPERLINK("http://www.godatabase.org/cgi-bin/go.cgi?query=GO:0050727&auto_wild_cards=yes&view=query&action=query&search_constraint=terms"	GO:0050727_regulation_of_inflammatory_response) 25 0 0.000000 -0.000000 370 259.684459 333.19 406.695541 0.900514
=HYPERLINK("http://www.godatabase.org/cgi-bin/go.cgi?query=GO:0050795&auto_wild_cards=yes&view=query&action=query&search_constraint=terms"	GO:0050795_regulation_of_behavior) 25 0 0.000000 -0.000000 370 259.684459 333.19 406.695541 0.900514
=HYPERLINK("http://www.godatabase.org/cgi-bin/go.cgi?query=GO:0050818&auto_wild_cards=yes&view=query&action=query&search_constraint=terms"	GO:0050818_regulation_of_coagulation) 25 0 0.000000 -0.000000 370 259.684459 333.19 406.695541 0.900514
=HYPERLINK("http://www.godatabase.org/cgi-bin/go.cgi?query=GO:0050821&auto_wild_cards=yes&view=query&action=query&search_constraint=terms"	GO:0050821_protein_stabilization) 25 0 0.000000 -0.000000 370 259.684459 333.19 406.695541 0.900514
=HYPERLINK("http://www.godatabase.org/cgi-bin/go.cgi?query=GO:0051128&auto_wild_cards=yes&view=query&action=query&search_constraint=terms"	GO:0051128_regulation_of_cellular_component_organization) 237 0 0.000000 -0.000000 371 260.510412 333.86 407.209588 0.899892
=HYPERLINK("http://www.godatabase.org/cgi-bin/go.cgi?query=GO:0006511&auto_wild_cards=yes&view=query&action=query&search_constraint=terms"	GO:0006511_ubiquitin-dependent_protein_catabolic_process) 136 0 0.000000 -0.000000 373 262.208215 335.39 408.571785 0.899169
=HYPERLINK("http://www.godatabase.org/cgi-bin/go.cgi?query=GO:0048699&auto_wild_cards=yes&view=query&action=query&search_constraint=terms"	GO:0048699_generation_of_neurons) 136 0 0.000000 -0.000000 373 262.208215 335.39 408.571785 0.899169
=HYPERLINK("http://www.godatabase.org/cgi-bin/go.cgi?query=GO:0006289&auto_wild_cards=yes&view=query&action=query&search_constraint=terms"	GO:0006289_nucleotide-excision_repair) 45 0 0.000000 -0.000000 382 271.686196 344.49 417.293804 0.901806
=HYPERLINK("http://www.godatabase.org/cgi-bin/go.cgi?query=GO:0006308&auto_wild_cards=yes&view=query&action=query&search_constraint=terms"	GO:0006308_DNA_catabolic_process) 45 0 0.000000 -0.000000 382 271.686196 344.49 417.293804 0.901806
=HYPERLINK("http://www.godatabase.org/cgi-bin/go.cgi?query=GO:0006368&auto_wild_cards=yes&view=query&action=query&search_constraint=terms"	GO:0006368_RNA_elongation_from_RNA_polymerase_II_promoter) 45 0 0.000000 -0.000000 382 271.686196 344.49 417.293804 0.901806
=HYPERLINK("http://www.godatabase.org/cgi-bin/go.cgi?query=GO:0006576&auto_wild_cards=yes&view=query&action=query&search_constraint=terms"	GO:0006576_biogenic_amine_metabolic_process) 45 0 0.000000 -0.000000 382 271.686196 344.49 417.293804 0.901806
=HYPERLINK("http://www.godatabase.org/cgi-bin/go.cgi?query=GO:0016197&auto_wild_cards=yes&view=query&action=query&search_constraint=terms"	GO:0016197_endosome_transport) 45 0 0.000000 -0.000000 382 271.686196 344.49 417.293804 0.901806
=HYPERLINK("http://www.godatabase.org/cgi-bin/go.cgi?query=GO:0016573&auto_wild_cards=yes&view=query&action=query&search_constraint=terms"	GO:0016573_histone_acetylation) 45 0 0.000000 -0.000000 382 271.686196 344.49 417.293804 0.901806
=HYPERLINK("http://www.godatabase.org/cgi-bin/go.cgi?query=GO:0034728&auto_wild_cards=yes&view=query&action=query&search_constraint=terms"	GO:0034728_nucleosome_organization) 45 0 0.000000 -0.000000 382 271.686196 344.49 417.293804 0.901806
=HYPERLINK("http://www.godatabase.org/cgi-bin/go.cgi?query=GO:0048771&auto_wild_cards=yes&view=query&action=query&search_constraint=terms"	GO:0048771_tissue_remodeling) 45 0 0.000000 -0.000000 382 271.686196 344.49 417.293804 0.901806
=HYPERLINK("http://www.godatabase.org/cgi-bin/go.cgi?query=GO:0051168&auto_wild_cards=yes&view=query&action=query&search_constraint=terms"	GO:0051168_nuclear_export) 45 0 0.000000 -0.000000 382 271.686196 344.49 417.293804 0.901806
=HYPERLINK("http://www.godatabase.org/cgi-bin/go.cgi?query=GO:0002526&auto_wild_cards=yes&view=query&action=query&search_constraint=terms"	GO:0002526_acute_inflammatory_response) 31 0 0.000000 -0.000000 395 286.137033 358.58 431.022967 0.907797
=HYPERLINK("http://www.godatabase.org/cgi-bin/go.cgi?query=GO:0006633&auto_wild_cards=yes&view=query&action=query&search_constraint=terms"	GO:0006633_fatty_acid_biosynthetic_process) 31 0 0.000000 -0.000000 395 286.137033 358.58 431.022967 0.907797
=HYPERLINK("http://www.godatabase.org/cgi-bin/go.cgi?query=GO:0006888&auto_wild_cards=yes&view=query&action=query&search_constraint=terms"	GO:0006888_ER_to_Golgi_vesicle-mediated_transport) 31 0 0.000000 -0.000000 395 286.137033 358.58 431.022967 0.907797
=HYPERLINK("http://www.godatabase.org/cgi-bin/go.cgi?query=GO:0007173&auto_wild_cards=yes&view=query&action=query&search_constraint=terms"	GO:0007173_epidermal_growth_factor_receptor_signaling_pathway) 31 0 0.000000 -0.000000 395 286.137033 358.58 431.022967 0.907797
=HYPERLINK("http://www.godatabase.org/cgi-bin/go.cgi?query=GO:0007200&auto_wild_cards=yes&view=query&action=query&search_constraint=terms"	GO:0007200_activation_of_phospholipase_C_activity_by_G-protein_coupled_receptor_protein_signaling_pathway_coupled_to_IP3_second_messenger) 31 0 0.000000 -0.000000 395 286.137033 358.58 431.022967 0.907797
=HYPERLINK("http://www.godatabase.org/cgi-bin/go.cgi?query=GO:0007423&auto_wild_cards=yes&view=query&action=query&search_constraint=terms"	GO:0007423_sensory_organ_development) 31 0 0.000000 -0.000000 395 286.137033 358.58 431.022967 0.907797
=HYPERLINK("http://www.godatabase.org/cgi-bin/go.cgi?query=GO:0008629&auto_wild_cards=yes&view=query&action=query&search_constraint=terms"	GO:0008629_induction_of_apoptosis_by_intracellular_signals) 31 0 0.000000 -0.000000 395 286.137033 358.58 431.022967 0.907797
=HYPERLINK("http://www.godatabase.org/cgi-bin/go.cgi?query=GO:0031668&auto_wild_cards=yes&view=query&action=query&search_constraint=terms"	GO:0031668_cellular_response_to_extracellular_stimulus) 31 0 0.000000 -0.000000 395 286.137033 358.58 431.022967 0.907797
=HYPERLINK("http://www.godatabase.org/cgi-bin/go.cgi?query=GO:0042742&auto_wild_cards=yes&view=query&action=query&search_constraint=terms"	GO:0042742_defense_response_to_bacterium) 31 0 0.000000 -0.000000 395 286.137033 358.58 431.022967 0.907797
=HYPERLINK("http://www.godatabase.org/cgi-bin/go.cgi?query=GO:0044403&auto_wild_cards=yes&view=query&action=query&search_constraint=terms"	GO:0044403_symbiosis__encompassing_mutualism_through_parasitism) 31 0 0.000000 -0.000000 395 286.137033 358.58 431.022967 0.907797
=HYPERLINK("http://www.godatabase.org/cgi-bin/go.cgi?query=GO:0044419&auto_wild_cards=yes&view=query&action=query&search_constraint=terms"	GO:0044419_interspecies_interaction_between_organisms) 31 0 0.000000 -0.000000 395 286.137033 358.58 431.022967 0.907797
=HYPERLINK("http://www.godatabase.org/cgi-bin/go.cgi?query=GO:0045185&auto_wild_cards=yes&view=query&action=query&search_constraint=terms"	GO:0045185_maintenance_of_protein_location) 31 0 0.000000 -0.000000 395 286.137033 358.58 431.022967 0.907797
=HYPERLINK("http://www.godatabase.org/cgi-bin/go.cgi?query=GO:0046883&auto_wild_cards=yes&view=query&action=query&search_constraint=terms"	GO:0046883_regulation_of_hormone_secretion) 31 0 0.000000 -0.000000 395 286.137033 358.58 431.022967 0.907797
=HYPERLINK("http://www.godatabase.org/cgi-bin/go.cgi?query=GO:0006732&auto_wild_cards=yes&view=query&action=query&search_constraint=terms"	GO:0006732_coenzyme_metabolic_process) 65 0 0.000000 -0.000000 401 293.368400 365.49 437.611600 0.911446
=HYPERLINK("http://www.godatabase.org/cgi-bin/go.cgi?query=GO:0016054&auto_wild_cards=yes&view=query&action=query&search_constraint=terms"	GO:0016054_organic_acid_catabolic_process) 65 0 0.000000 -0.000000 401 293.368400 365.49 437.611600 0.911446
=HYPERLINK("http://www.godatabase.org/cgi-bin/go.cgi?query=GO:0022415&auto_wild_cards=yes&view=query&action=query&search_constraint=terms"	GO:0022415_viral_reproductive_process) 65 0 0.000000 -0.000000 401 293.368400 365.49 437.611600 0.911446
=HYPERLINK("http://www.godatabase.org/cgi-bin/go.cgi?query=GO:0045596&auto_wild_cards=yes&view=query&action=query&search_constraint=terms"	GO:0045596_negative_regulation_of_cell_differentiation) 65 0 0.000000 -0.000000 401 293.368400 365.49 437.611600 0.911446
=HYPERLINK("http://www.godatabase.org/cgi-bin/go.cgi?query=GO:0046395&auto_wild_cards=yes&view=query&action=query&search_constraint=terms"	GO:0046395_carboxylic_acid_catabolic_process) 65 0 0.000000 -0.000000 401 293.368400 365.49 437.611600 0.911446
=HYPERLINK("http://www.godatabase.org/cgi-bin/go.cgi?query=GO:0051437&auto_wild_cards=yes&view=query&action=query&search_constraint=terms"	GO:0051437_positive_regulation_of_ubiquitin-protein_ligase_activity_during_mitotic_cell_cycle) 65 0 0.000000 -0.000000 401 293.368400 365.49 437.611600 0.911446
=HYPERLINK("http://www.godatabase.org/cgi-bin/go.cgi?query=GO:0000086&auto_wild_cards=yes&view=query&action=query&search_constraint=terms"	GO:0000086_G2_M_transition_of_mitotic_cell_cycle) 19 0 0.000000 -0.000000 446 341.700315 412.79 483.879685 0.925538
=HYPERLINK("http://www.godatabase.org/cgi-bin/go.cgi?query=GO:0002237&auto_wild_cards=yes&view=query&action=query&search_constraint=terms"	GO:0002237_response_to_molecule_of_bacterial_origin) 19 0 0.000000 -0.000000 446 341.700315 412.79 483.879685 0.925538
=HYPERLINK("http://www.godatabase.org/cgi-bin/go.cgi?query=GO:0002762&auto_wild_cards=yes&view=query&action=query&search_constraint=terms"	GO:0002762_negative_regulation_of_myeloid_leukocyte_differentiation) 19 0 0.000000 -0.000000 446 341.700315 412.79 483.879685 0.925538
=HYPERLINK("http://www.godatabase.org/cgi-bin/go.cgi?query=GO:0002791&auto_wild_cards=yes&view=query&action=query&search_constraint=terms"	GO:0002791_regulation_of_peptide_secretion) 19 0 0.000000 -0.000000 446 341.700315 412.79 483.879685 0.925538
=HYPERLINK("http://www.godatabase.org/cgi-bin/go.cgi?query=GO:0006635&auto_wild_cards=yes&view=query&action=query&search_constraint=terms"	GO:0006635_fatty_acid_beta-oxidation) 19 0 0.000000 -0.000000 446 341.700315 412.79 483.879685 0.925538
=HYPERLINK("http://www.godatabase.org/cgi-bin/go.cgi?query=GO:0006809&auto_wild_cards=yes&view=query&action=query&search_constraint=terms"	GO:0006809_nitric_oxide_biosynthetic_process) 19 0 0.000000 -0.000000 446 341.700315 412.79 483.879685 0.925538
=HYPERLINK("http://www.godatabase.org/cgi-bin/go.cgi?query=GO:0006879&auto_wild_cards=yes&view=query&action=query&search_constraint=terms"	GO:0006879_cellular_iron_ion_homeostasis) 19 0 0.000000 -0.000000 446 341.700315 412.79 483.879685 0.925538
=HYPERLINK("http://www.godatabase.org/cgi-bin/go.cgi?query=GO:0006890&auto_wild_cards=yes&view=query&action=query&search_constraint=terms"	GO:0006890_retrograde_vesicle-mediated_transport__Golgi_to_ER) 19 0 0.000000 -0.000000 446 341.700315 412.79 483.879685 0.925538
=HYPERLINK("http://www.godatabase.org/cgi-bin/go.cgi?query=GO:0007131&auto_wild_cards=yes&view=query&action=query&search_constraint=terms"	GO:0007131_reciprocal_meiotic_recombination) 19 0 0.000000 -0.000000 446 341.700315 412.79 483.879685 0.925538
=HYPERLINK("http://www.godatabase.org/cgi-bin/go.cgi?query=GO:0007269&auto_wild_cards=yes&view=query&action=query&search_constraint=terms"	GO:0007269_neurotransmitter_secretion) 19 0 0.000000 -0.000000 446 341.700315 412.79 483.879685 0.925538
=HYPERLINK("http://www.godatabase.org/cgi-bin/go.cgi?query=GO:0009260&auto_wild_cards=yes&view=query&action=query&search_constraint=terms"	GO:0009260_ribonucleotide_biosynthetic_process) 19 0 0.000000 -0.000000 446 341.700315 412.79 483.879685 0.925538
=HYPERLINK("http://www.godatabase.org/cgi-bin/go.cgi?query=GO:0009267&auto_wild_cards=yes&view=query&action=query&search_constraint=terms"	GO:0009267_cellular_response_to_starvation) 19 0 0.000000 -0.000000 446 341.700315 412.79 483.879685 0.925538
=HYPERLINK("http://www.godatabase.org/cgi-bin/go.cgi?query=GO:0009451&auto_wild_cards=yes&view=query&action=query&search_constraint=terms"	GO:0009451_RNA_modification) 19 0 0.000000 -0.000000 446 341.700315 412.79 483.879685 0.925538
=HYPERLINK("http://www.godatabase.org/cgi-bin/go.cgi?query=GO:0010883&auto_wild_cards=yes&view=query&action=query&search_constraint=terms"	GO:0010883_regulation_of_lipid_storage) 19 0 0.000000 -0.000000 446 341.700315 412.79 483.879685 0.925538
=HYPERLINK("http://www.godatabase.org/cgi-bin/go.cgi?query=GO:0010948&auto_wild_cards=yes&view=query&action=query&search_constraint=terms"	GO:0010948_negative_regulation_of_cell_cycle_process) 19 0 0.000000 -0.000000 446 341.700315 412.79 483.879685 0.925538
=HYPERLINK("http://www.godatabase.org/cgi-bin/go.cgi?query=GO:0015695&auto_wild_cards=yes&view=query&action=query&search_constraint=terms"	GO:0015695_organic_cation_transport) 19 0 0.000000 -0.000000 446 341.700315 412.79 483.879685 0.925538
=HYPERLINK("http://www.godatabase.org/cgi-bin/go.cgi?query=GO:0016525&auto_wild_cards=yes&view=query&action=query&search_constraint=terms"	GO:0016525_negative_regulation_of_angiogenesis) 19 0 0.000000 -0.000000 446 341.700315 412.79 483.879685 0.925538
=HYPERLINK("http://www.godatabase.org/cgi-bin/go.cgi?query=GO:0019228&auto_wild_cards=yes&view=query&action=query&search_constraint=terms"	GO:0019228_regulation_of_action_potential_in_neuron) 19 0 0.000000 -0.000000 446 341.700315 412.79 483.879685 0.925538
=HYPERLINK("http://www.godatabase.org/cgi-bin/go.cgi?query=GO:0030041&auto_wild_cards=yes&view=query&action=query&search_constraint=terms"	GO:0030041_actin_filament_polymerization) 19 0 0.000000 -0.000000 446 341.700315 412.79 483.879685 0.925538
=HYPERLINK("http://www.godatabase.org/cgi-bin/go.cgi?query=GO:0030307&auto_wild_cards=yes&view=query&action=query&search_constraint=terms"	GO:0030307_positive_regulation_of_cell_growth) 19 0 0.000000 -0.000000 446 341.700315 412.79 483.879685 0.925538
=HYPERLINK("http://www.godatabase.org/cgi-bin/go.cgi?query=GO:0030500&auto_wild_cards=yes&view=query&action=query&search_constraint=terms"	GO:0030500_regulation_of_bone_mineralization) 19 0 0.000000 -0.000000 446 341.700315 412.79 483.879685 0.925538
=HYPERLINK("http://www.godatabase.org/cgi-bin/go.cgi?query=GO:0030832&auto_wild_cards=yes&view=query&action=query&search_constraint=terms"	GO:0030832_regulation_of_actin_filament_length) 19 0 0.000000 -0.000000 446 341.700315 412.79 483.879685 0.925538
=HYPERLINK("http://www.godatabase.org/cgi-bin/go.cgi?query=GO:0031109&auto_wild_cards=yes&view=query&action=query&search_constraint=terms"	GO:0031109_microtubule_polymerization_or_depolymerization) 19 0 0.000000 -0.000000 446 341.700315 412.79 483.879685 0.925538
=HYPERLINK("http://www.godatabase.org/cgi-bin/go.cgi?query=GO:0031331&auto_wild_cards=yes&view=query&action=query&search_constraint=terms"	GO:0031331_positive_regulation_of_cellular_catabolic_process) 19 0 0.000000 -0.000000 446 341.700315 412.79 483.879685 0.925538
=HYPERLINK("http://www.godatabase.org/cgi-bin/go.cgi?query=GO:0031396&auto_wild_cards=yes&view=query&action=query&search_constraint=terms"	GO:0031396_regulation_of_protein_ubiquitination) 19 0 0.000000 -0.000000 446 341.700315 412.79 483.879685 0.925538
=HYPERLINK("http://www.godatabase.org/cgi-bin/go.cgi?query=GO:0032271&auto_wild_cards=yes&view=query&action=query&search_constraint=terms"	GO:0032271_regulation_of_protein_polymerization) 19 0 0.000000 -0.000000 446 341.700315 412.79 483.879685 0.925538
=HYPERLINK("http://www.godatabase.org/cgi-bin/go.cgi?query=GO:0032318&auto_wild_cards=yes&view=query&action=query&search_constraint=terms"	GO:0032318_regulation_of_Ras_GTPase_activity) 19 0 0.000000 -0.000000 446 341.700315 412.79 483.879685 0.925538
=HYPERLINK("http://www.godatabase.org/cgi-bin/go.cgi?query=GO:0032388&auto_wild_cards=yes&view=query&action=query&search_constraint=terms"	GO:0032388_positive_regulation_of_intracellular_transport) 19 0 0.000000 -0.000000 446 341.700315 412.79 483.879685 0.925538
=HYPERLINK("http://www.godatabase.org/cgi-bin/go.cgi?query=GO:0033273&auto_wild_cards=yes&view=query&action=query&search_constraint=terms"	GO:0033273_response_to_vitamin) 19 0 0.000000 -0.000000 446 341.700315 412.79 483.879685 0.925538
=HYPERLINK("http://www.godatabase.org/cgi-bin/go.cgi?query=GO:0034976&auto_wild_cards=yes&view=query&action=query&search_constraint=terms"	GO:0034976_response_to_endoplasmic_reticulum_stress) 19 0 0.000000 -0.000000 446 341.700315 412.79 483.879685 0.925538
=HYPERLINK("http://www.godatabase.org/cgi-bin/go.cgi?query=GO:0042531&auto_wild_cards=yes&view=query&action=query&search_constraint=terms"	GO:0042531_positive_regulation_of_tyrosine_phosphorylation_of_STAT_protein) 19 0 0.000000 -0.000000 446 341.700315 412.79 483.879685 0.925538
=HYPERLINK("http://www.godatabase.org/cgi-bin/go.cgi?query=GO:0043467&auto_wild_cards=yes&view=query&action=query&search_constraint=terms"	GO:0043467_regulation_of_generation_of_precursor_metabolites_and_energy) 19 0 0.000000 -0.000000 446 341.700315 412.79 483.879685 0.925538
=HYPERLINK("http://www.godatabase.org/cgi-bin/go.cgi?query=GO:0043603&auto_wild_cards=yes&view=query&action=query&search_constraint=terms"	GO:0043603_cellular_amide_metabolic_process) 19 0 0.000000 -0.000000 446 341.700315 412.79 483.879685 0.925538
=HYPERLINK("http://www.godatabase.org/cgi-bin/go.cgi?query=GO:0043967&auto_wild_cards=yes&view=query&action=query&search_constraint=terms"	GO:0043967_histone_H4_acetylation) 19 0 0.000000 -0.000000 446 341.700315 412.79 483.879685 0.925538
=HYPERLINK("http://www.godatabase.org/cgi-bin/go.cgi?query=GO:0044236&auto_wild_cards=yes&view=query&action=query&search_constraint=terms"	GO:0044236_multicellular_organismal_metabolic_process) 19 0 0.000000 -0.000000 446 341.700315 412.79 483.879685 0.925538
=HYPERLINK("http://www.godatabase.org/cgi-bin/go.cgi?query=GO:0045732&auto_wild_cards=yes&view=query&action=query&search_constraint=terms"	GO:0045732_positive_regulation_of_protein_catabolic_process) 19 0 0.000000 -0.000000 446 341.700315 412.79 483.879685 0.925538
=HYPERLINK("http://www.godatabase.org/cgi-bin/go.cgi?query=GO:0045767&auto_wild_cards=yes&view=query&action=query&search_constraint=terms"	GO:0045767_regulation_of_anti-apoptosis) 19 0 0.000000 -0.000000 446 341.700315 412.79 483.879685 0.925538
=HYPERLINK("http://www.godatabase.org/cgi-bin/go.cgi?query=GO:0046364&auto_wild_cards=yes&view=query&action=query&search_constraint=terms"	GO:0046364_monosaccharide_biosynthetic_process) 19 0 0.000000 -0.000000 446 341.700315 412.79 483.879685 0.925538
=HYPERLINK("http://www.godatabase.org/cgi-bin/go.cgi?query=GO:0050819&auto_wild_cards=yes&view=query&action=query&search_constraint=terms"	GO:0050819_negative_regulation_of_coagulation) 19 0 0.000000 -0.000000 446 341.700315 412.79 483.879685 0.925538
=HYPERLINK("http://www.godatabase.org/cgi-bin/go.cgi?query=GO:0050908&auto_wild_cards=yes&view=query&action=query&search_constraint=terms"	GO:0050908_detection_of_light_stimulus_involved_in_visual_perception) 19 0 0.000000 -0.000000 446 341.700315 412.79 483.879685 0.925538
=HYPERLINK("http://www.godatabase.org/cgi-bin/go.cgi?query=GO:0050920&auto_wild_cards=yes&view=query&action=query&search_constraint=terms"	GO:0050920_regulation_of_chemotaxis) 19 0 0.000000 -0.000000 446 341.700315 412.79 483.879685 0.925538
=HYPERLINK("http://www.godatabase.org/cgi-bin/go.cgi?query=GO:0050962&auto_wild_cards=yes&view=query&action=query&search_constraint=terms"	GO:0050962_detection_of_light_stimulus_involved_in_sensory_perception) 19 0 0.000000 -0.000000 446 341.700315 412.79 483.879685 0.925538
=HYPERLINK("http://www.godatabase.org/cgi-bin/go.cgi?query=GO:0050994&auto_wild_cards=yes&view=query&action=query&search_constraint=terms"	GO:0050994_regulation_of_lipid_catabolic_process) 19 0 0.000000 -0.000000 446 341.700315 412.79 483.879685 0.925538
=HYPERLINK("http://www.godatabase.org/cgi-bin/go.cgi?query=GO:0051180&auto_wild_cards=yes&view=query&action=query&search_constraint=terms"	GO:0051180_vitamin_transport) 19 0 0.000000 -0.000000 446 341.700315 412.79 483.879685 0.925538
=HYPERLINK("http://www.godatabase.org/cgi-bin/go.cgi?query=GO:0051495&auto_wild_cards=yes&view=query&action=query&search_constraint=terms"	GO:0051495_positive_regulation_of_cytoskeleton_organization) 19 0 0.000000 -0.000000 446 341.700315 412.79 483.879685 0.925538
=HYPERLINK("http://www.godatabase.org/cgi-bin/go.cgi?query=GO:0006605&auto_wild_cards=yes&view=query&action=query&search_constraint=terms"	GO:0006605_protein_targeting) 145 0 0.000000 -0.000000 449 346.346812 416.89 487.433188 0.928486
=HYPERLINK("http://www.godatabase.org/cgi-bin/go.cgi?query=GO:0007417&auto_wild_cards=yes&view=query&action=query&search_constraint=terms"	GO:0007417_central_nervous_system_development) 145 0 0.000000 -0.000000 449 346.346812 416.89 487.433188 0.928486
=HYPERLINK("http://www.godatabase.org/cgi-bin/go.cgi?query=GO:0030036&auto_wild_cards=yes&view=query&action=query&search_constraint=terms"	GO:0030036_actin_cytoskeleton_organization) 145 0 0.000000 -0.000000 449 346.346812 416.89 487.433188 0.928486
=HYPERLINK("http://www.godatabase.org/cgi-bin/go.cgi?query=GO:0006519&auto_wild_cards=yes&view=query&action=query&search_constraint=terms"	GO:0006519_cellular_amino_acid_and_derivative_metabolic_process) 173 0 0.000000 -0.000000 451 349.500866 419.59 489.679134 0.930355
=HYPERLINK("http://www.godatabase.org/cgi-bin/go.cgi?query=GO:0046483&auto_wild_cards=yes&view=query&action=query&search_constraint=terms"	GO:0046483_heterocycle_metabolic_process) 173 0 0.000000 -0.000000 451 349.500866 419.59 489.679134 0.930355
=HYPERLINK("http://www.godatabase.org/cgi-bin/go.cgi?query=GO:0042180&auto_wild_cards=yes&view=query&action=query&search_constraint=terms"	GO:0042180_cellular_ketone_metabolic_process) 291 0 0.000000 -0.000000 452 350.568461 420.63 490.691539 0.930597
=HYPERLINK("http://www.godatabase.org/cgi-bin/go.cgi?query=GO:0031401&auto_wild_cards=yes&view=query&action=query&search_constraint=terms"	GO:0031401_positive_regulation_of_protein_modification_process) 84 0 0.000000 -0.000000 454 353.331824 423.16 492.988176 0.932070
=HYPERLINK("http://www.godatabase.org/cgi-bin/go.cgi?query=GO:0043123&auto_wild_cards=yes&view=query&action=query&search_constraint=terms"	GO:0043123_positive_regulation_of_I-kappaB_kinase_NF-kappaB_cascade) 84 0 0.000000 -0.000000 454 353.331824 423.16 492.988176 0.932070
=HYPERLINK("http://www.godatabase.org/cgi-bin/go.cgi?query=GO:0006665&auto_wild_cards=yes&view=query&action=query&search_constraint=terms"	GO:0006665_sphingolipid_metabolic_process) 44 0 0.000000 -0.000000 461 360.504210 430.07 499.635790 0.932907
=HYPERLINK("http://www.godatabase.org/cgi-bin/go.cgi?query=GO:0006730&auto_wild_cards=yes&view=query&action=query&search_constraint=terms"	GO:0006730_one-carbon_metabolic_process) 44 0 0.000000 -0.000000 461 360.504210 430.07 499.635790 0.932907
=HYPERLINK("http://www.godatabase.org/cgi-bin/go.cgi?query=GO:0006959&auto_wild_cards=yes&view=query&action=query&search_constraint=terms"	GO:0006959_humoral_immune_response) 44 0 0.000000 -0.000000 461 360.504210 430.07 499.635790 0.932907
=HYPERLINK("http://www.godatabase.org/cgi-bin/go.cgi?query=GO:0016125&auto_wild_cards=yes&view=query&action=query&search_constraint=terms"	GO:0016125_sterol_metabolic_process) 44 0 0.000000 -0.000000 461 360.504210 430.07 499.635790 0.932907
=HYPERLINK("http://www.godatabase.org/cgi-bin/go.cgi?query=GO:0050900&auto_wild_cards=yes&view=query&action=query&search_constraint=terms"	GO:0050900_leukocyte_migration) 44 0 0.000000 -0.000000 461 360.504210 430.07 499.635790 0.932907
=HYPERLINK("http://www.godatabase.org/cgi-bin/go.cgi?query=GO:0051301&auto_wild_cards=yes&view=query&action=query&search_constraint=terms"	GO:0051301_cell_division) 44 0 0.000000 -0.000000 461 360.504210 430.07 499.635790 0.932907
=HYPERLINK("http://www.godatabase.org/cgi-bin/go.cgi?query=GO:0051321&auto_wild_cards=yes&view=query&action=query&search_constraint=terms"	GO:0051321_meiotic_cell_cycle) 44 0 0.000000 -0.000000 461 360.504210 430.07 499.635790 0.932907
=HYPERLINK("http://www.godatabase.org/cgi-bin/go.cgi?query=GO:0006396&auto_wild_cards=yes&view=query&action=query&search_constraint=terms"	GO:0006396_RNA_processing) 306 0 0.000000 -0.000000 462 361.453421 430.93 500.406579 0.932749
=HYPERLINK("http://www.godatabase.org/cgi-bin/go.cgi?query=GO:0000377&auto_wild_cards=yes&view=query&action=query&search_constraint=terms"	GO:0000377_RNA_splicing__via_transesterification_reactions_with_bulged_adenosine_as_nucleophile) 151 0 0.000000 -0.000000 464 362.864710 432.41 501.955290 0.931918
=HYPERLINK("http://www.godatabase.org/cgi-bin/go.cgi?query=GO:0000398&auto_wild_cards=yes&view=query&action=query&search_constraint=terms"	GO:0000398_nuclear_mRNA_splicing__via_spliceosome) 151 0 0.000000 -0.000000 464 362.864710 432.41 501.955290 0.931918
=HYPERLINK("http://www.godatabase.org/cgi-bin/go.cgi?query=GO:0019935&auto_wild_cards=yes&view=query&action=query&search_constraint=terms"	GO:0019935_cyclic-nucleotide-mediated_signaling) 82 0 0.000000 -0.000000 468 366.322275 435.74 505.157725 0.931068
=HYPERLINK("http://www.godatabase.org/cgi-bin/go.cgi?query=GO:0045087&auto_wild_cards=yes&view=query&action=query&search_constraint=terms"	GO:0045087_innate_immune_response) 82 0 0.000000 -0.000000 468 366.322275 435.74 505.157725 0.931068
=HYPERLINK("http://www.godatabase.org/cgi-bin/go.cgi?query=GO:0048193&auto_wild_cards=yes&view=query&action=query&search_constraint=terms"	GO:0048193_Golgi_vesicle_transport) 82 0 0.000000 -0.000000 468 366.322275 435.74 505.157725 0.931068
=HYPERLINK("http://www.godatabase.org/cgi-bin/go.cgi?query=GO:0048514&auto_wild_cards=yes&view=query&action=query&search_constraint=terms"	GO:0048514_blood_vessel_morphogenesis) 82 0 0.000000 -0.000000 468 366.322275 435.74 505.157725 0.931068
=HYPERLINK("http://www.godatabase.org/cgi-bin/go.cgi?query=GO:0006753&auto_wild_cards=yes&view=query&action=query&search_constraint=terms"	GO:0006753_nucleoside_phosphate_metabolic_process) 146 0 0.000000 -0.000000 472 369.730141 438.77 507.809859 0.929597
=HYPERLINK("http://www.godatabase.org/cgi-bin/go.cgi?query=GO:0009117&auto_wild_cards=yes&view=query&action=query&search_constraint=terms"	GO:0009117_nucleotide_metabolic_process) 146 0 0.000000 -0.000000 472 369.730141 438.77 507.809859 0.929597
=HYPERLINK("http://www.godatabase.org/cgi-bin/go.cgi?query=GO:0016568&auto_wild_cards=yes&view=query&action=query&search_constraint=terms"	GO:0016568_chromatin_modification) 146 0 0.000000 -0.000000 472 369.730141 438.77 507.809859 0.929597
=HYPERLINK("http://www.godatabase.org/cgi-bin/go.cgi?query=GO:0022008&auto_wild_cards=yes&view=query&action=query&search_constraint=terms"	GO:0022008_neurogenesis) 146 0 0.000000 -0.000000 472 369.730141 438.77 507.809859 0.929597
=HYPERLINK("http://www.godatabase.org/cgi-bin/go.cgi?query=GO:0001817&auto_wild_cards=yes&view=query&action=query&search_constraint=terms"	GO:0001817_regulation_of_cytokine_production) 103 0 0.000000 -0.000000 473 370.661550 439.56 508.458450 0.929302
=HYPERLINK("http://www.godatabase.org/cgi-bin/go.cgi?query=GO:0000028&auto_wild_cards=yes&view=query&action=query&search_constraint=terms"	GO:0000028_ribosomal_small_subunit_assembly) 1 0
=HYPERLINK("http://www.godatabase.org/cgi-bin/go.cgi?query=GO:0000042&auto_wild_cards=yes&view=query&action=query&search_constraint=terms"	GO:0000042_protein_targeting_to_Golgi) 1 0
=HYPERLINK("http://www.godatabase.org/cgi-bin/go.cgi?query=GO:0000046&auto_wild_cards=yes&view=query&action=query&search_constraint=terms"	GO:0000046_autophagic_vacuole_fusion) 1 0
=HYPERLINK("http://www.godatabase.org/cgi-bin/go.cgi?query=GO:0000052&auto_wild_cards=yes&view=query&action=query&search_constraint=terms"	GO:0000052_citrulline_metabolic_process) 1 0
=HYPERLINK("http://www.godatabase.org/cgi-bin/go.cgi?query=GO:0000054&auto_wild_cards=yes&view=query&action=query&search_constraint=terms"	GO:0000054_ribosome_export_from_nucleus) 1 0
=HYPERLINK("http://www.godatabase.org/cgi-bin/go.cgi?query=GO:0000056&auto_wild_cards=yes&view=query&action=query&search_constraint=terms"	GO:0000056_ribosomal_small_subunit_export_from_nucleus) 1 0
=HYPERLINK("http://www.godatabase.org/cgi-bin/go.cgi?query=GO:0000072&auto_wild_cards=yes&view=query&action=query&search_constraint=terms"	GO:0000072_M_phase_specific_microtubule_process) 1 0
=HYPERLINK("http://www.godatabase.org/cgi-bin/go.cgi?query=GO:0000093&auto_wild_cards=yes&view=query&action=query&search_constraint=terms"	GO:0000093_mitotic_telophase) 1 0
=HYPERLINK("http://www.godatabase.org/cgi-bin/go.cgi?query=GO:0000098&auto_wild_cards=yes&view=query&action=query&search_constraint=terms"	GO:0000098_sulfur_amino_acid_catabolic_process) 1 0
=HYPERLINK("http://www.godatabase.org/cgi-bin/go.cgi?query=GO:0000114&auto_wild_cards=yes&view=query&action=query&search_constraint=terms"	GO:0000114_regulation_of_transcription_during_G1_phase_of_mitotic_cell_cycle) 1 0
=HYPERLINK("http://www.godatabase.org/cgi-bin/go.cgi?query=GO:0000115&auto_wild_cards=yes&view=query&action=query&search_constraint=terms"	GO:0000115_regulation_of_transcription_during_S-phase_of_mitotic_cell_cycle) 1 0
=HYPERLINK("http://www.godatabase.org/cgi-bin/go.cgi?query=GO:0000117&auto_wild_cards=yes&view=query&action=query&search_constraint=terms"	GO:0000117_regulation_of_transcription_during_G2_M-phase_of_mitotic_cell_cycle) 1 0
=HYPERLINK("http://www.godatabase.org/cgi-bin/go.cgi?query=GO:0000132&auto_wild_cards=yes&view=query&action=query&search_constraint=terms"	GO:0000132_establishment_of_mitotic_spindle_orientation) 1 0
=HYPERLINK("http://www.godatabase.org/cgi-bin/go.cgi?query=GO:0000154&auto_wild_cards=yes&view=query&action=query&search_constraint=terms"	GO:0000154_rRNA_modification) 1 0
=HYPERLINK("http://www.godatabase.org/cgi-bin/go.cgi?query=GO:0000160&auto_wild_cards=yes&view=query&action=query&search_constraint=terms"	GO:0000160_two-component_signal_transduction_system_(phosphorelay)) 1 0
=HYPERLINK("http://www.godatabase.org/cgi-bin/go.cgi?query=GO:0000161&auto_wild_cards=yes&view=query&action=query&search_constraint=terms"	GO:0000161_MAPKKK_cascade_involved_in_osmosensory_signaling_pathway) 1 0
=HYPERLINK("http://www.godatabase.org/cgi-bin/go.cgi?query=GO:0000173&auto_wild_cards=yes&view=query&action=query&search_constraint=terms"	GO:0000173_inactivation_of_MAPK_activity_involved_in_osmosensory_signaling_pathway) 1 0
=HYPERLINK("http://www.godatabase.org/cgi-bin/go.cgi?query=GO:0000212&auto_wild_cards=yes&view=query&action=query&search_constraint=terms"	GO:0000212_meiotic_spindle_organization) 1 0
=HYPERLINK("http://www.godatabase.org/cgi-bin/go.cgi?query=GO:0000255&auto_wild_cards=yes&view=query&action=query&search_constraint=terms"	GO:0000255_allantoin_metabolic_process) 1 0
=HYPERLINK("http://www.godatabase.org/cgi-bin/go.cgi?query=GO:0000270&auto_wild_cards=yes&view=query&action=query&search_constraint=terms"	GO:0000270_peptidoglycan_metabolic_process) 1 0
=HYPERLINK("http://www.godatabase.org/cgi-bin/go.cgi?query=GO:0000296&auto_wild_cards=yes&view=query&action=query&search_constraint=terms"	GO:0000296_spermine_transport) 1 0
=HYPERLINK("http://www.godatabase.org/cgi-bin/go.cgi?query=GO:0000301&auto_wild_cards=yes&view=query&action=query&search_constraint=terms"	GO:0000301_retrograde_transport__vesicle_recycling_within_Golgi) 1 0
=HYPERLINK("http://www.godatabase.org/cgi-bin/go.cgi?query=GO:0000303&auto_wild_cards=yes&view=query&action=query&search_constraint=terms"	GO:0000303_response_to_superoxide) 1 0
=HYPERLINK("http://www.godatabase.org/cgi-bin/go.cgi?query=GO:0000320&auto_wild_cards=yes&view=query&action=query&search_constraint=terms"	GO:0000320_re-entry_into_mitotic_cell_cycle) 1 0
=HYPERLINK("http://www.godatabase.org/cgi-bin/go.cgi?query=GO:0000338&auto_wild_cards=yes&view=query&action=query&search_constraint=terms"	GO:0000338_protein_deneddylation) 1 0
=HYPERLINK("http://www.godatabase.org/cgi-bin/go.cgi?query=GO:0000395&auto_wild_cards=yes&view=query&action=query&search_constraint=terms"	GO:0000395_nuclear_mRNA_5'-splice_site_recognition) 1 0
=HYPERLINK("http://www.godatabase.org/cgi-bin/go.cgi?query=GO:0000710&auto_wild_cards=yes&view=query&action=query&search_constraint=terms"	GO:0000710_meiotic_mismatch_repair) 1 0
=HYPERLINK("http://www.godatabase.org/cgi-bin/go.cgi?query=GO:0000717&auto_wild_cards=yes&view=query&action=query&search_constraint=terms"	GO:0000717_nucleotide-excision_repair__DNA_duplex_unwinding) 1 0
=HYPERLINK("http://www.godatabase.org/cgi-bin/go.cgi?query=GO:0000722&auto_wild_cards=yes&view=query&action=query&search_constraint=terms"	GO:0000722_telomere_maintenance_via_recombination) 1 0
=HYPERLINK("http://www.godatabase.org/cgi-bin/go.cgi?query=GO:0000746&auto_wild_cards=yes&view=query&action=query&search_constraint=terms"	GO:0000746_conjugation) 1 0
=HYPERLINK("http://www.godatabase.org/cgi-bin/go.cgi?query=GO:0000747&auto_wild_cards=yes&view=query&action=query&search_constraint=terms"	GO:0000747_conjugation_with_cellular_fusion) 1 0
=HYPERLINK("http://www.godatabase.org/cgi-bin/go.cgi?query=GO:0000912&auto_wild_cards=yes&view=query&action=query&search_constraint=terms"	GO:0000912_formation_of_actomyosin_apparatus_involved_in_cytokinesis) 1 0
=HYPERLINK("http://www.godatabase.org/cgi-bin/go.cgi?query=GO:0000915&auto_wild_cards=yes&view=query&action=query&search_constraint=terms"	GO:0000915_cytokinesis__contractile_ring_formation) 1 0
=HYPERLINK("http://www.godatabase.org/cgi-bin/go.cgi?query=GO:0000921&auto_wild_cards=yes&view=query&action=query&search_constraint=terms"	GO:0000921_septin_ring_assembly) 1 0
=HYPERLINK("http://www.godatabase.org/cgi-bin/go.cgi?query=GO:0000966&auto_wild_cards=yes&view=query&action=query&search_constraint=terms"	GO:0000966_RNA_5'-end_processing) 1 0
=HYPERLINK("http://www.godatabase.org/cgi-bin/go.cgi?query=GO:0001315&auto_wild_cards=yes&view=query&action=query&search_constraint=terms"	GO:0001315_age-dependent_response_to_reactive_oxygen_species) 1 0
=HYPERLINK("http://www.godatabase.org/cgi-bin/go.cgi?query=GO:0001519&auto_wild_cards=yes&view=query&action=query&search_constraint=terms"	GO:0001519_peptide_amidation) 1 0
=HYPERLINK("http://www.godatabase.org/cgi-bin/go.cgi?query=GO:0001560&auto_wild_cards=yes&view=query&action=query&search_constraint=terms"	GO:0001560_regulation_of_cell_growth_by_extracellular_stimulus) 1 0
=HYPERLINK("http://www.godatabase.org/cgi-bin/go.cgi?query=GO:0001574&auto_wild_cards=yes&view=query&action=query&search_constraint=terms"	GO:0001574_ganglioside_biosynthetic_process) 1 0
=HYPERLINK("http://www.godatabase.org/cgi-bin/go.cgi?query=GO:0001575&auto_wild_cards=yes&view=query&action=query&search_constraint=terms"	GO:0001575_globoside_metabolic_process) 1 0
=HYPERLINK("http://www.godatabase.org/cgi-bin/go.cgi?query=GO:0001658&auto_wild_cards=yes&view=query&action=query&search_constraint=terms"	GO:0001658_branching_involved_in_ureteric_bud_morphogenesis) 1 0
=HYPERLINK("http://www.godatabase.org/cgi-bin/go.cgi?query=GO:0001662&auto_wild_cards=yes&view=query&action=query&search_constraint=terms"	GO:0001662_behavioral_fear_response) 1 0
=HYPERLINK("http://www.godatabase.org/cgi-bin/go.cgi?query=GO:0001675&auto_wild_cards=yes&view=query&action=query&search_constraint=terms"	GO:0001675_acrosome_assembly) 1 0
=HYPERLINK("http://www.godatabase.org/cgi-bin/go.cgi?query=GO:0001692&auto_wild_cards=yes&view=query&action=query&search_constraint=terms"	GO:0001692_histamine_metabolic_process) 1 0
=HYPERLINK("http://www.godatabase.org/cgi-bin/go.cgi?query=GO:0001694&auto_wild_cards=yes&view=query&action=query&search_constraint=terms"	GO:0001694_histamine_biosynthetic_process) 1 0
=HYPERLINK("http://www.godatabase.org/cgi-bin/go.cgi?query=GO:0001732&auto_wild_cards=yes&view=query&action=query&search_constraint=terms"	GO:0001732_formation_of_translation_initiation_complex) 1 0
=HYPERLINK("http://www.godatabase.org/cgi-bin/go.cgi?query=GO:0001757&auto_wild_cards=yes&view=query&action=query&search_constraint=terms"	GO:0001757_somite_specification) 1 0
=HYPERLINK("http://www.godatabase.org/cgi-bin/go.cgi?query=GO:0001774&auto_wild_cards=yes&view=query&action=query&search_constraint=terms"	GO:0001774_microglial_cell_activation) 1 0
=HYPERLINK("http://www.godatabase.org/cgi-bin/go.cgi?query=GO:0001782&auto_wild_cards=yes&view=query&action=query&search_constraint=terms"	GO:0001782_B_cell_homeostasis) 1 0
=HYPERLINK("http://www.godatabase.org/cgi-bin/go.cgi?query=GO:0001787&auto_wild_cards=yes&view=query&action=query&search_constraint=terms"	GO:0001787_natural_killer_cell_proliferation) 1 0
=HYPERLINK("http://www.godatabase.org/cgi-bin/go.cgi?query=GO:0001823&auto_wild_cards=yes&view=query&action=query&search_constraint=terms"	GO:0001823_mesonephros_development) 1 0
=HYPERLINK("http://www.godatabase.org/cgi-bin/go.cgi?query=GO:0001832&auto_wild_cards=yes&view=query&action=query&search_constraint=terms"	GO:0001832_blastocyst_growth) 1 0
=HYPERLINK("http://www.godatabase.org/cgi-bin/go.cgi?query=GO:0001833&auto_wild_cards=yes&view=query&action=query&search_constraint=terms"	GO:0001833_inner_cell_mass_cell_proliferation) 1 0
=HYPERLINK("http://www.godatabase.org/cgi-bin/go.cgi?query=GO:0001839&auto_wild_cards=yes&view=query&action=query&search_constraint=terms"	GO:0001839_neural_plate_morphogenesis) 1 0
=HYPERLINK("http://www.godatabase.org/cgi-bin/go.cgi?query=GO:0001845&auto_wild_cards=yes&view=query&action=query&search_constraint=terms"	GO:0001845_phagolysosome_formation) 1 0
=HYPERLINK("http://www.godatabase.org/cgi-bin/go.cgi?query=GO:0001865&auto_wild_cards=yes&view=query&action=query&search_constraint=terms"	GO:0001865_NK_T_cell_differentiation) 1 0
=HYPERLINK("http://www.godatabase.org/cgi-bin/go.cgi?query=GO:0001866&auto_wild_cards=yes&view=query&action=query&search_constraint=terms"	GO:0001866_NK_T_cell_proliferation) 1 0
=HYPERLINK("http://www.godatabase.org/cgi-bin/go.cgi?query=GO:0001887&auto_wild_cards=yes&view=query&action=query&search_constraint=terms"	GO:0001887_selenium_metabolic_process) 1 0
=HYPERLINK("http://www.godatabase.org/cgi-bin/go.cgi?query=GO:0001892&auto_wild_cards=yes&view=query&action=query&search_constraint=terms"	GO:0001892_embryonic_placenta_development) 1 0
=HYPERLINK("http://www.godatabase.org/cgi-bin/go.cgi?query=GO:0001911&auto_wild_cards=yes&view=query&action=query&search_constraint=terms"	GO:0001911_negative_regulation_of_leukocyte_mediated_cytotoxicity) 1 0
=HYPERLINK("http://www.godatabase.org/cgi-bin/go.cgi?query=GO:0001915&auto_wild_cards=yes&view=query&action=query&search_constraint=terms"	GO:0001915_negative_regulation_of_T_cell_mediated_cytotoxicity) 1 0
=HYPERLINK("http://www.godatabase.org/cgi-bin/go.cgi?query=GO:0001920&auto_wild_cards=yes&view=query&action=query&search_constraint=terms"	GO:0001920_negative_regulation_of_receptor_recycling) 1 0
=HYPERLINK("http://www.godatabase.org/cgi-bin/go.cgi?query=GO:0001941&auto_wild_cards=yes&view=query&action=query&search_constraint=terms"	GO:0001941_postsynaptic_membrane_organization) 1 0
=HYPERLINK("http://www.godatabase.org/cgi-bin/go.cgi?query=GO:0001958&auto_wild_cards=yes&view=query&action=query&search_constraint=terms"	GO:0001958_endochondral_ossification) 1 0
=HYPERLINK("http://www.godatabase.org/cgi-bin/go.cgi?query=GO:0001973&auto_wild_cards=yes&view=query&action=query&search_constraint=terms"	GO:0001973_adenosine_receptor_signaling_pathway) 1 0
=HYPERLINK("http://www.godatabase.org/cgi-bin/go.cgi?query=GO:0001977&auto_wild_cards=yes&view=query&action=query&search_constraint=terms"	GO:0001977_renal_system_process_involved_in_regulation_of_blood_volume) 1 0
=HYPERLINK("http://www.godatabase.org/cgi-bin/go.cgi?query=GO:0001980&auto_wild_cards=yes&view=query&action=query&search_constraint=terms"	GO:0001980_regulation_of_systemic_arterial_blood_pressure_by_ischemic_conditions) 1 0
=HYPERLINK("http://www.godatabase.org/cgi-bin/go.cgi?query=GO:0001993&auto_wild_cards=yes&view=query&action=query&search_constraint=terms"	GO:0001993_regulation_of_systemic_arterial_blood_pressure_by_norepinephrine-epinephrine) 1 0
=HYPERLINK("http://www.godatabase.org/cgi-bin/go.cgi?query=GO:0001996&auto_wild_cards=yes&view=query&action=query&search_constraint=terms"	GO:0001996_positive_regulation_of_heart_rate_by_epinephrine-norepinephrine) 1 0
=HYPERLINK("http://www.godatabase.org/cgi-bin/go.cgi?query=GO:0001999&auto_wild_cards=yes&view=query&action=query&search_constraint=terms"	GO:0001999_renal_response_to_blood_flow_during_renin-angiotensin_regulation_of_systemic_arterial_blood_pressure) 1 0
=HYPERLINK("http://www.godatabase.org/cgi-bin/go.cgi?query=GO:0002001&auto_wild_cards=yes&view=query&action=query&search_constraint=terms"	GO:0002001_renin_secretion_into_blood_stream) 1 0
=HYPERLINK("http://www.godatabase.org/cgi-bin/go.cgi?query=GO:0002017&auto_wild_cards=yes&view=query&action=query&search_constraint=terms"	GO:0002017_regulation_of_blood_volume_by_renal_aldosterone) 1 0
=HYPERLINK("http://www.godatabase.org/cgi-bin/go.cgi?query=GO:0002018&auto_wild_cards=yes&view=query&action=query&search_constraint=terms"	GO:0002018_renin-angiotensin_regulation_of_aldosterone_production) 1 0
=HYPERLINK("http://www.godatabase.org/cgi-bin/go.cgi?query=GO:0002031&auto_wild_cards=yes&view=query&action=query&search_constraint=terms"	GO:0002031_G-protein_coupled_receptor_internalization) 1 0
=HYPERLINK("http://www.godatabase.org/cgi-bin/go.cgi?query=GO:0002035&auto_wild_cards=yes&view=query&action=query&search_constraint=terms"	GO:0002035_brain_renin-angiotensin_system) 1 0
=HYPERLINK("http://www.godatabase.org/cgi-bin/go.cgi?query=GO:0002042&auto_wild_cards=yes&view=query&action=query&search_constraint=terms"	GO:0002042_cell_migration_involved_in_sprouting_angiogenesis) 1 0
=HYPERLINK("http://www.godatabase.org/cgi-bin/go.cgi?query=GO:0002052&auto_wild_cards=yes&view=query&action=query&search_constraint=terms"	GO:0002052_positive_regulation_of_neuroblast_proliferation) 1 0
=HYPERLINK("http://www.godatabase.org/cgi-bin/go.cgi?query=GO:0002053&auto_wild_cards=yes&view=query&action=query&search_constraint=terms"	GO:0002053_positive_regulation_of_mesenchymal_cell_proliferation) 1 0
=HYPERLINK("http://www.godatabase.org/cgi-bin/go.cgi?query=GO:0002063&auto_wild_cards=yes&view=query&action=query&search_constraint=terms"	GO:0002063_chondrocyte_development) 1 0
=HYPERLINK("http://www.godatabase.org/cgi-bin/go.cgi?query=GO:0002064&auto_wild_cards=yes&view=query&action=query&search_constraint=terms"	GO:0002064_epithelial_cell_development) 1 0
=HYPERLINK("http://www.godatabase.org/cgi-bin/go.cgi?query=GO:0002074&auto_wild_cards=yes&view=query&action=query&search_constraint=terms"	GO:0002074_extraocular_skeletal_muscle_development) 1 0
=HYPERLINK("http://www.godatabase.org/cgi-bin/go.cgi?query=GO:0002077&auto_wild_cards=yes&view=query&action=query&search_constraint=terms"	GO:0002077_acrosome_matrix_dispersal) 1 0
=HYPERLINK("http://www.godatabase.org/cgi-bin/go.cgi?query=GO:0002082&auto_wild_cards=yes&view=query&action=query&search_constraint=terms"	GO:0002082_regulation_of_oxidative_phosphorylation) 1 0
=HYPERLINK("http://www.godatabase.org/cgi-bin/go.cgi?query=GO:0002084&auto_wild_cards=yes&view=query&action=query&search_constraint=terms"	GO:0002084_protein_depalmitoylation) 1 0
=HYPERLINK("http://www.godatabase.org/cgi-bin/go.cgi?query=GO:0002088&auto_wild_cards=yes&view=query&action=query&search_constraint=terms"	GO:0002088_lens_development_in_camera-type_eye) 1 0
=HYPERLINK("http://www.godatabase.org/cgi-bin/go.cgi?query=GO:0002089&auto_wild_cards=yes&view=query&action=query&search_constraint=terms"	GO:0002089_lens_morphogenesis_in_camera-type_eye) 1 0
=HYPERLINK("http://www.godatabase.org/cgi-bin/go.cgi?query=GO:0002093&auto_wild_cards=yes&view=query&action=query&search_constraint=terms"	GO:0002093_auditory_receptor_cell_morphogenesis) 1 0
=HYPERLINK("http://www.godatabase.org/cgi-bin/go.cgi?query=GO:0002209&auto_wild_cards=yes&view=query&action=query&search_constraint=terms"	GO:0002209_behavioral_defense_response) 1 0
=HYPERLINK("http://www.godatabase.org/cgi-bin/go.cgi?query=GO:0002220&auto_wild_cards=yes&view=query&action=query&search_constraint=terms"	GO:0002220_innate_immune_response_activating_cell_surface_receptor_signaling_pathway) 1 0
=HYPERLINK("http://www.godatabase.org/cgi-bin/go.cgi?query=GO:0002223&auto_wild_cards=yes&view=query&action=query&search_constraint=terms"	GO:0002223_stimulatory_C-type_lectin_receptor_signaling_pathway) 1 0
=HYPERLINK("http://www.godatabase.org/cgi-bin/go.cgi?query=GO:0002312&auto_wild_cards=yes&view=query&action=query&search_constraint=terms"	GO:0002312_B_cell_activation_during_immune_response) 1 0
=HYPERLINK("http://www.godatabase.org/cgi-bin/go.cgi?query=GO:0002313&auto_wild_cards=yes&view=query&action=query&search_constraint=terms"	GO:0002313_mature_B_cell_differentiation_during_immune_response) 1 0
=HYPERLINK("http://www.godatabase.org/cgi-bin/go.cgi?query=GO:0002318&auto_wild_cards=yes&view=query&action=query&search_constraint=terms"	GO:0002318_myeloid_progenitor_cell_differentiation) 1 0
=HYPERLINK("http://www.godatabase.org/cgi-bin/go.cgi?query=GO:0002320&auto_wild_cards=yes&view=query&action=query&search_constraint=terms"	GO:0002320_lymphoid_progenitor_cell_differentiation) 1 0
=HYPERLINK("http://www.godatabase.org/cgi-bin/go.cgi?query=GO:0002326&auto_wild_cards=yes&view=query&action=query&search_constraint=terms"	GO:0002326_B_cell_lineage_commitment) 1 0
=HYPERLINK("http://www.godatabase.org/cgi-bin/go.cgi?query=GO:0002328&auto_wild_cards=yes&view=query&action=query&search_constraint=terms"	GO:0002328_pro-B_cell_differentiation) 1 0
=HYPERLINK("http://www.godatabase.org/cgi-bin/go.cgi?query=GO:0002335&auto_wild_cards=yes&view=query&action=query&search_constraint=terms"	GO:0002335_mature_B_cell_differentiation) 1 0
=HYPERLINK("http://www.godatabase.org/cgi-bin/go.cgi?query=GO:0002355&auto_wild_cards=yes&view=query&action=query&search_constraint=terms"	GO:0002355_detection_of_tumor_cell) 1 0
=HYPERLINK("http://www.godatabase.org/cgi-bin/go.cgi?query=GO:0002368&auto_wild_cards=yes&view=query&action=query&search_constraint=terms"	GO:0002368_B_cell_cytokine_production) 1 0
=HYPERLINK("http://www.godatabase.org/cgi-bin/go.cgi?query=GO:0002424&auto_wild_cards=yes&view=query&action=query&search_constraint=terms"	GO:0002424_T_cell_mediated_immune_response_to_tumor_cell) 1 0
=HYPERLINK("http://www.godatabase.org/cgi-bin/go.cgi?query=GO:0002431&auto_wild_cards=yes&view=query&action=query&search_constraint=terms"	GO:0002431_Fc_receptor_mediated_stimulatory_signaling_pathway) 1 0
=HYPERLINK("http://www.godatabase.org/cgi-bin/go.cgi?query=GO:0002437&auto_wild_cards=yes&view=query&action=query&search_constraint=terms"	GO:0002437_inflammatory_response_to_antigenic_stimulus) 1 0
=HYPERLINK("http://www.godatabase.org/cgi-bin/go.cgi?query=GO:0002439&auto_wild_cards=yes&view=query&action=query&search_constraint=terms"	GO:0002439_chronic_inflammatory_response_to_antigenic_stimulus) 1 0
=HYPERLINK("http://www.godatabase.org/cgi-bin/go.cgi?query=GO:0002447&auto_wild_cards=yes&view=query&action=query&search_constraint=terms"	GO:0002447_eosinophil_mediated_immunity) 1 0
=HYPERLINK("http://www.godatabase.org/cgi-bin/go.cgi?query=GO:0002455&auto_wild_cards=yes&view=query&action=query&search_constraint=terms"	GO:0002455_humoral_immune_response_mediated_by_circulating_immunoglobulin) 1 0
=HYPERLINK("http://www.godatabase.org/cgi-bin/go.cgi?query=GO:0002467&auto_wild_cards=yes&view=query&action=query&search_constraint=terms"	GO:0002467_germinal_center_formation) 1 0
=HYPERLINK("http://www.godatabase.org/cgi-bin/go.cgi?query=GO:0002468&auto_wild_cards=yes&view=query&action=query&search_constraint=terms"	GO:0002468_dendritic_cell_antigen_processing_and_presentation) 1 0
=HYPERLINK("http://www.godatabase.org/cgi-bin/go.cgi?query=GO:0002475&auto_wild_cards=yes&view=query&action=query&search_constraint=terms"	GO:0002475_antigen_processing_and_presentation_via_MHC_class_Ib) 1 0
=HYPERLINK("http://www.godatabase.org/cgi-bin/go.cgi?query=GO:0002478&auto_wild_cards=yes&view=query&action=query&search_constraint=terms"	GO:0002478_antigen_processing_and_presentation_of_exogenous_peptide_antigen) 1 0
=HYPERLINK("http://www.godatabase.org/cgi-bin/go.cgi?query=GO:0002495&auto_wild_cards=yes&view=query&action=query&search_constraint=terms"	GO:0002495_antigen_processing_and_presentation_of_peptide_antigen_via_MHC_class_II) 1 0
=HYPERLINK("http://www.godatabase.org/cgi-bin/go.cgi?query=GO:0002513&auto_wild_cards=yes&view=query&action=query&search_constraint=terms"	GO:0002513_tolerance_induction_to_self_antigen) 1 0
=HYPERLINK("http://www.godatabase.org/cgi-bin/go.cgi?query=GO:0002514&auto_wild_cards=yes&view=query&action=query&search_constraint=terms"	GO:0002514_B_cell_tolerance_induction) 1 0
=HYPERLINK("http://www.godatabase.org/cgi-bin/go.cgi?query=GO:0002517&auto_wild_cards=yes&view=query&action=query&search_constraint=terms"	GO:0002517_T_cell_tolerance_induction) 1 0
=HYPERLINK("http://www.godatabase.org/cgi-bin/go.cgi?query=GO:0002523&auto_wild_cards=yes&view=query&action=query&search_constraint=terms"	GO:0002523_leukocyte_migration_during_inflammatory_response) 1 0
=HYPERLINK("http://www.godatabase.org/cgi-bin/go.cgi?query=GO:0002566&auto_wild_cards=yes&view=query&action=query&search_constraint=terms"	GO:0002566_somatic_diversification_of_immune_receptors_via_somatic_mutation) 1 0
=HYPERLINK("http://www.godatabase.org/cgi-bin/go.cgi?query=GO:0002568&auto_wild_cards=yes&view=query&action=query&search_constraint=terms"	GO:0002568_somatic_diversification_of_T_cell_receptor_genes) 1 0
=HYPERLINK("http://www.godatabase.org/cgi-bin/go.cgi?query=GO:0002576&auto_wild_cards=yes&view=query&action=query&search_constraint=terms"	GO:0002576_platelet_degranulation) 1 0
=HYPERLINK("http://www.godatabase.org/cgi-bin/go.cgi?query=GO:0002577&auto_wild_cards=yes&view=query&action=query&search_constraint=terms"	GO:0002577_regulation_of_antigen_processing_and_presentation) 1 0
=HYPERLINK("http://www.godatabase.org/cgi-bin/go.cgi?query=GO:0002578&auto_wild_cards=yes&view=query&action=query&search_constraint=terms"	GO:0002578_negative_regulation_of_antigen_processing_and_presentation) 1 0
=HYPERLINK("http://www.godatabase.org/cgi-bin/go.cgi?query=GO:0002580&auto_wild_cards=yes&view=query&action=query&search_constraint=terms"	GO:0002580_regulation_of_antigen_processing_and_presentation_of_peptide_or_polysaccharide_antigen_via_MHC_class_II) 1 0
=HYPERLINK("http://www.godatabase.org/cgi-bin/go.cgi?query=GO:0002581&auto_wild_cards=yes&view=query&action=query&search_constraint=terms"	GO:0002581_negative_regulation_of_antigen_processing_and_presentation_of_peptide_or_polysaccharide_antigen_via_MHC_class_II) 1 0
=HYPERLINK("http://www.godatabase.org/cgi-bin/go.cgi?query=GO:0002604&auto_wild_cards=yes&view=query&action=query&search_constraint=terms"	GO:0002604_regulation_of_dendritic_cell_antigen_processing_and_presentation) 1 0
=HYPERLINK("http://www.godatabase.org/cgi-bin/go.cgi?query=GO:0002605&auto_wild_cards=yes&view=query&action=query&search_constraint=terms"	GO:0002605_negative_regulation_of_dendritic_cell_antigen_processing_and_presentation) 1 0
=HYPERLINK("http://www.godatabase.org/cgi-bin/go.cgi?query=GO:0002634&auto_wild_cards=yes&view=query&action=query&search_constraint=terms"	GO:0002634_regulation_of_germinal_center_formation) 1 0
=HYPERLINK("http://www.godatabase.org/cgi-bin/go.cgi?query=GO:0002649&auto_wild_cards=yes&view=query&action=query&search_constraint=terms"	GO:0002649_regulation_of_tolerance_induction_to_self_antigen) 1 0
=HYPERLINK("http://www.godatabase.org/cgi-bin/go.cgi?query=GO:0002651&auto_wild_cards=yes&view=query&action=query&search_constraint=terms"	GO:0002651_positive_regulation_of_tolerance_induction_to_self_antigen) 1 0
=HYPERLINK("http://www.godatabase.org/cgi-bin/go.cgi?query=GO:0002661&auto_wild_cards=yes&view=query&action=query&search_constraint=terms"	GO:0002661_regulation_of_B_cell_tolerance_induction) 1 0
=HYPERLINK("http://www.godatabase.org/cgi-bin/go.cgi?query=GO:0002663&auto_wild_cards=yes&view=query&action=query&search_constraint=terms"	GO:0002663_positive_regulation_of_B_cell_tolerance_induction) 1 0
=HYPERLINK("http://www.godatabase.org/cgi-bin/go.cgi?query=GO:0002664&auto_wild_cards=yes&view=query&action=query&search_constraint=terms"	GO:0002664_regulation_of_T_cell_tolerance_induction) 1 0
=HYPERLINK("http://www.godatabase.org/cgi-bin/go.cgi?query=GO:0002666&auto_wild_cards=yes&view=query&action=query&search_constraint=terms"	GO:0002666_positive_regulation_of_T_cell_tolerance_induction) 1 0
=HYPERLINK("http://www.godatabase.org/cgi-bin/go.cgi?query=GO:0002674&auto_wild_cards=yes&view=query&action=query&search_constraint=terms"	GO:0002674_negative_regulation_of_acute_inflammatory_response) 1 0
=HYPERLINK("http://www.godatabase.org/cgi-bin/go.cgi?query=GO:0002681&auto_wild_cards=yes&view=query&action=query&search_constraint=terms"	GO:0002681_somatic_recombination_of_T_cell_receptor_gene_segments) 1 0
=HYPERLINK("http://www.godatabase.org/cgi-bin/go.cgi?query=GO:0002686&auto_wild_cards=yes&view=query&action=query&search_constraint=terms"	GO:0002686_negative_regulation_of_leukocyte_migration) 1 0
=HYPERLINK("http://www.godatabase.org/cgi-bin/go.cgi?query=GO:0002691&auto_wild_cards=yes&view=query&action=query&search_constraint=terms"	GO:0002691_regulation_of_cellular_extravasation) 1 0
=HYPERLINK("http://www.godatabase.org/cgi-bin/go.cgi?query=GO:0002693&auto_wild_cards=yes&view=query&action=query&search_constraint=terms"	GO:0002693_positive_regulation_of_cellular_extravasation) 1 0
=HYPERLINK("http://www.godatabase.org/cgi-bin/go.cgi?query=GO:0002701&auto_wild_cards=yes&view=query&action=query&search_constraint=terms"	GO:0002701_negative_regulation_of_production_of_molecular_mediator_of_immune_response) 1 0
=HYPERLINK("http://www.godatabase.org/cgi-bin/go.cgi?query=GO:0002719&auto_wild_cards=yes&view=query&action=query&search_constraint=terms"	GO:0002719_negative_regulation_of_cytokine_production_during_immune_response) 1 0
=HYPERLINK("http://www.godatabase.org/cgi-bin/go.cgi?query=GO:0002725&auto_wild_cards=yes&view=query&action=query&search_constraint=terms"	GO:0002725_negative_regulation_of_T_cell_cytokine_production) 1 0
=HYPERLINK("http://www.godatabase.org/cgi-bin/go.cgi?query=GO:0002759&auto_wild_cards=yes&view=query&action=query&search_constraint=terms"	GO:0002759_regulation_of_antimicrobial_humoral_response) 1 0
=HYPERLINK("http://www.godatabase.org/cgi-bin/go.cgi?query=GO:0002775&auto_wild_cards=yes&view=query&action=query&search_constraint=terms"	GO:0002775_antimicrobial_peptide_production) 1 0
=HYPERLINK("http://www.godatabase.org/cgi-bin/go.cgi?query=GO:0002777&auto_wild_cards=yes&view=query&action=query&search_constraint=terms"	GO:0002777_antimicrobial_peptide_biosynthetic_process) 1 0
=HYPERLINK("http://www.godatabase.org/cgi-bin/go.cgi?query=GO:0002778&auto_wild_cards=yes&view=query&action=query&search_constraint=terms"	GO:0002778_antibacterial_peptide_production) 1 0
=HYPERLINK("http://www.godatabase.org/cgi-bin/go.cgi?query=GO:0002780&auto_wild_cards=yes&view=query&action=query&search_constraint=terms"	GO:0002780_antibacterial_peptide_biosynthetic_process) 1 0
=HYPERLINK("http://www.godatabase.org/cgi-bin/go.cgi?query=GO:0002784&auto_wild_cards=yes&view=query&action=query&search_constraint=terms"	GO:0002784_regulation_of_antimicrobial_peptide_production) 1 0
=HYPERLINK("http://www.godatabase.org/cgi-bin/go.cgi?query=GO:0002786&auto_wild_cards=yes&view=query&action=query&search_constraint=terms"	GO:0002786_regulation_of_antibacterial_peptide_production) 1 0
=HYPERLINK("http://www.godatabase.org/cgi-bin/go.cgi?query=GO:0002805&auto_wild_cards=yes&view=query&action=query&search_constraint=terms"	GO:0002805_regulation_of_antimicrobial_peptide_biosynthetic_process) 1 0
=HYPERLINK("http://www.godatabase.org/cgi-bin/go.cgi?query=GO:0002807&auto_wild_cards=yes&view=query&action=query&search_constraint=terms"	GO:0002807_positive_regulation_of_antimicrobial_peptide_biosynthetic_process) 1 0
=HYPERLINK("http://www.godatabase.org/cgi-bin/go.cgi?query=GO:0002808&auto_wild_cards=yes&view=query&action=query&search_constraint=terms"	GO:0002808_regulation_of_antibacterial_peptide_biosynthetic_process) 1 0
=HYPERLINK("http://www.godatabase.org/cgi-bin/go.cgi?query=GO:0002815&auto_wild_cards=yes&view=query&action=query&search_constraint=terms"	GO:0002815_biosynthetic_process_of_antibacterial_peptides_active_against_Gram-positive_bacteria) 1 0
=HYPERLINK("http://www.godatabase.org/cgi-bin/go.cgi?query=GO:0002816&auto_wild_cards=yes&view=query&action=query&search_constraint=terms"	GO:0002816_regulation_of_biosynthetic_process_of_antibacterial_peptides_active_against_Gram-positive_bacteria) 1 0
=HYPERLINK("http://www.godatabase.org/cgi-bin/go.cgi?query=GO:0002832&auto_wild_cards=yes&view=query&action=query&search_constraint=terms"	GO:0002832_negative_regulation_of_response_to_biotic_stimulus) 1 0
=HYPERLINK("http://www.godatabase.org/cgi-bin/go.cgi?query=GO:0002840&auto_wild_cards=yes&view=query&action=query&search_constraint=terms"	GO:0002840_regulation_of_T_cell_mediated_immune_response_to_tumor_cell) 1 0
=HYPERLINK("http://www.godatabase.org/cgi-bin/go.cgi?query=GO:0002842&auto_wild_cards=yes&view=query&action=query&search_constraint=terms"	GO:0002842_positive_regulation_of_T_cell_mediated_immune_response_to_tumor_cell) 1 0
=HYPERLINK("http://www.godatabase.org/cgi-bin/go.cgi?query=GO:0002901&auto_wild_cards=yes&view=query&action=query&search_constraint=terms"	GO:0002901_mature_B_cell_apoptosis) 1 0
=HYPERLINK("http://www.godatabase.org/cgi-bin/go.cgi?query=GO:0002904&auto_wild_cards=yes&view=query&action=query&search_constraint=terms"	GO:0002904_positive_regulation_of_B_cell_apoptosis) 1 0
=HYPERLINK("http://www.godatabase.org/cgi-bin/go.cgi?query=GO:0002905&auto_wild_cards=yes&view=query&action=query&search_constraint=terms"	GO:0002905_regulation_of_mature_B_cell_apoptosis) 1 0
=HYPERLINK("http://www.godatabase.org/cgi-bin/go.cgi?query=GO:0002906&auto_wild_cards=yes&view=query&action=query&search_constraint=terms"	GO:0002906_negative_regulation_of_mature_B_cell_apoptosis) 1 0
=HYPERLINK("http://www.godatabase.org/cgi-bin/go.cgi?query=GO:0003010&auto_wild_cards=yes&view=query&action=query&search_constraint=terms"	GO:0003010_voluntary_skeletal_muscle_contraction) 1 0
=HYPERLINK("http://www.godatabase.org/cgi-bin/go.cgi?query=GO:0003051&auto_wild_cards=yes&view=query&action=query&search_constraint=terms"	GO:0003051_angiotensin-mediated_drinking_behavior) 1 0
=HYPERLINK("http://www.godatabase.org/cgi-bin/go.cgi?query=GO:0003058&auto_wild_cards=yes&view=query&action=query&search_constraint=terms"	GO:0003058_hormonal_regulation_of_the_force_of_heart_contraction) 1 0
=HYPERLINK("http://www.godatabase.org/cgi-bin/go.cgi?query=GO:0003062&auto_wild_cards=yes&view=query&action=query&search_constraint=terms"	GO:0003062_regulation_of_heart_rate_by_chemical_signal) 1 0
=HYPERLINK("http://www.godatabase.org/cgi-bin/go.cgi?query=GO:0003065&auto_wild_cards=yes&view=query&action=query&search_constraint=terms"	GO:0003065_positive_regulation_of_heart_rate_by_epinephrine) 1 0
=HYPERLINK("http://www.godatabase.org/cgi-bin/go.cgi?query=GO:0003071&auto_wild_cards=yes&view=query&action=query&search_constraint=terms"	GO:0003071_renal_system_process_involved_in_regulation_of_systemic_arterial_blood_pressure) 1 0
=HYPERLINK("http://www.godatabase.org/cgi-bin/go.cgi?query=GO:0003085&auto_wild_cards=yes&view=query&action=query&search_constraint=terms"	GO:0003085_negative_regulation_of_systemic_arterial_blood_pressure) 1 0
=HYPERLINK("http://www.godatabase.org/cgi-bin/go.cgi?query=GO:0003099&auto_wild_cards=yes&view=query&action=query&search_constraint=terms"	GO:0003099_positive_regulation_of_the_force_of_heart_contraction_by_chemical_signal) 1 0
=HYPERLINK("http://www.godatabase.org/cgi-bin/go.cgi?query=GO:0003108&auto_wild_cards=yes&view=query&action=query&search_constraint=terms"	GO:0003108_negative_regulation_of_the_force_of_heart_contraction_by_chemical_signal) 1 0
=HYPERLINK("http://www.godatabase.org/cgi-bin/go.cgi?query=GO:0005981&auto_wild_cards=yes&view=query&action=query&search_constraint=terms"	GO:0005981_regulation_of_glycogen_catabolic_process) 1 0
=HYPERLINK("http://www.godatabase.org/cgi-bin/go.cgi?query=GO:0005982&auto_wild_cards=yes&view=query&action=query&search_constraint=terms"	GO:0005982_starch_metabolic_process) 1 0
=HYPERLINK("http://www.godatabase.org/cgi-bin/go.cgi?query=GO:0005983&auto_wild_cards=yes&view=query&action=query&search_constraint=terms"	GO:0005983_starch_catabolic_process) 1 0
=HYPERLINK("http://www.godatabase.org/cgi-bin/go.cgi?query=GO:0005988&auto_wild_cards=yes&view=query&action=query&search_constraint=terms"	GO:0005988_lactose_metabolic_process) 1 0
=HYPERLINK("http://www.godatabase.org/cgi-bin/go.cgi?query=GO:0005989&auto_wild_cards=yes&view=query&action=query&search_constraint=terms"	GO:0005989_lactose_biosynthetic_process) 1 0
=HYPERLINK("http://www.godatabase.org/cgi-bin/go.cgi?query=GO:0005991&auto_wild_cards=yes&view=query&action=query&search_constraint=terms"	GO:0005991_trehalose_metabolic_process) 1 0
=HYPERLINK("http://www.godatabase.org/cgi-bin/go.cgi?query=GO:0005993&auto_wild_cards=yes&view=query&action=query&search_constraint=terms"	GO:0005993_trehalose_catabolic_process) 1 0
=HYPERLINK("http://www.godatabase.org/cgi-bin/go.cgi?query=GO:0006010&auto_wild_cards=yes&view=query&action=query&search_constraint=terms"	GO:0006010_glucose_6-phosphate_utilization) 1 0
=HYPERLINK("http://www.godatabase.org/cgi-bin/go.cgi?query=GO:0006013&auto_wild_cards=yes&view=query&action=query&search_constraint=terms"	GO:0006013_mannose_metabolic_process) 1 0
=HYPERLINK("http://www.godatabase.org/cgi-bin/go.cgi?query=GO:0006021&auto_wild_cards=yes&view=query&action=query&search_constraint=terms"	GO:0006021_inositol_biosynthetic_process) 1 0
=HYPERLINK("http://www.godatabase.org/cgi-bin/go.cgi?query=GO:0006037&auto_wild_cards=yes&view=query&action=query&search_constraint=terms"	GO:0006037_cell_wall_chitin_metabolic_process) 1 0
=HYPERLINK("http://www.godatabase.org/cgi-bin/go.cgi?query=GO:0006042&auto_wild_cards=yes&view=query&action=query&search_constraint=terms"	GO:0006042_glucosamine_biosynthetic_process) 1 0
=HYPERLINK("http://www.godatabase.org/cgi-bin/go.cgi?query=GO:0006045&auto_wild_cards=yes&view=query&action=query&search_constraint=terms"	GO:0006045_N-acetylglucosamine_biosynthetic_process) 1 0
=HYPERLINK("http://www.godatabase.org/cgi-bin/go.cgi?query=GO:0006048&auto_wild_cards=yes&view=query&action=query&search_constraint=terms"	GO:0006048_UDP-N-acetylglucosamine_biosynthetic_process) 1 0
=HYPERLINK("http://www.godatabase.org/cgi-bin/go.cgi?query=GO:0006050&auto_wild_cards=yes&view=query&action=query&search_constraint=terms"	GO:0006050_mannosamine_metabolic_process) 1 0
=HYPERLINK("http://www.godatabase.org/cgi-bin/go.cgi?query=GO:0006051&auto_wild_cards=yes&view=query&action=query&search_constraint=terms"	GO:0006051_N-acetylmannosamine_metabolic_process) 1 0
=HYPERLINK("http://www.godatabase.org/cgi-bin/go.cgi?query=GO:0006059&auto_wild_cards=yes&view=query&action=query&search_constraint=terms"	GO:0006059_hexitol_metabolic_process) 1 0
=HYPERLINK("http://www.godatabase.org/cgi-bin/go.cgi?query=GO:0006060&auto_wild_cards=yes&view=query&action=query&search_constraint=terms"	GO:0006060_sorbitol_metabolic_process) 1 0
=HYPERLINK("http://www.godatabase.org/cgi-bin/go.cgi?query=GO:0006062&auto_wild_cards=yes&view=query&action=query&search_constraint=terms"	GO:0006062_sorbitol_catabolic_process) 1 0
=HYPERLINK("http://www.godatabase.org/cgi-bin/go.cgi?query=GO:0006065&auto_wild_cards=yes&view=query&action=query&search_constraint=terms"	GO:0006065_UDP-glucuronate_biosynthetic_process) 1 0
=HYPERLINK("http://www.godatabase.org/cgi-bin/go.cgi?query=GO:0006083&auto_wild_cards=yes&view=query&action=query&search_constraint=terms"	GO:0006083_acetate_metabolic_process) 1 0
=HYPERLINK("http://www.godatabase.org/cgi-bin/go.cgi?query=GO:0006085&auto_wild_cards=yes&view=query&action=query&search_constraint=terms"	GO:0006085_acetyl-CoA_biosynthetic_process) 1 0
=HYPERLINK("http://www.godatabase.org/cgi-bin/go.cgi?query=GO:0006103&auto_wild_cards=yes&view=query&action=query&search_constraint=terms"	GO:0006103_2-oxoglutarate_metabolic_process) 1 0
=HYPERLINK("http://www.godatabase.org/cgi-bin/go.cgi?query=GO:0006106&auto_wild_cards=yes&view=query&action=query&search_constraint=terms"	GO:0006106_fumarate_metabolic_process) 1 0
=HYPERLINK("http://www.godatabase.org/cgi-bin/go.cgi?query=GO:0006107&auto_wild_cards=yes&view=query&action=query&search_constraint=terms"	GO:0006107_oxaloacetate_metabolic_process) 1 0
=HYPERLINK("http://www.godatabase.org/cgi-bin/go.cgi?query=GO:0006116&auto_wild_cards=yes&view=query&action=query&search_constraint=terms"	GO:0006116_NADH_oxidation) 1 0
=HYPERLINK("http://www.godatabase.org/cgi-bin/go.cgi?query=GO:0006145&auto_wild_cards=yes&view=query&action=query&search_constraint=terms"	GO:0006145_purine_base_catabolic_process) 1 0
=HYPERLINK("http://www.godatabase.org/cgi-bin/go.cgi?query=GO:0006148&auto_wild_cards=yes&view=query&action=query&search_constraint=terms"	GO:0006148_inosine_catabolic_process) 1 0
=HYPERLINK("http://www.godatabase.org/cgi-bin/go.cgi?query=GO:0006154&auto_wild_cards=yes&view=query&action=query&search_constraint=terms"	GO:0006154_adenosine_catabolic_process) 1 0
=HYPERLINK("http://www.godatabase.org/cgi-bin/go.cgi?query=GO:0006166&auto_wild_cards=yes&view=query&action=query&search_constraint=terms"	GO:0006166_purine_ribonucleoside_salvage) 1 0
=HYPERLINK("http://www.godatabase.org/cgi-bin/go.cgi?query=GO:0006172&auto_wild_cards=yes&view=query&action=query&search_constraint=terms"	GO:0006172_ADP_biosynthetic_process) 1 0
=HYPERLINK("http://www.godatabase.org/cgi-bin/go.cgi?query=GO:0006173&auto_wild_cards=yes&view=query&action=query&search_constraint=terms"	GO:0006173_dADP_biosynthetic_process) 1 0
=HYPERLINK("http://www.godatabase.org/cgi-bin/go.cgi?query=GO:0006188&auto_wild_cards=yes&view=query&action=query&search_constraint=terms"	GO:0006188_IMP_biosynthetic_process) 1 0
=HYPERLINK("http://www.godatabase.org/cgi-bin/go.cgi?query=GO:0006189&auto_wild_cards=yes&view=query&action=query&search_constraint=terms"	GO:0006189_'de_novo'_IMP_biosynthetic_process) 1 0
=HYPERLINK("http://www.godatabase.org/cgi-bin/go.cgi?query=GO:0006196&auto_wild_cards=yes&view=query&action=query&search_constraint=terms"	GO:0006196_AMP_catabolic_process) 1 0
=HYPERLINK("http://www.godatabase.org/cgi-bin/go.cgi?query=GO:0006198&auto_wild_cards=yes&view=query&action=query&search_constraint=terms"	GO:0006198_cAMP_catabolic_process) 1 0
=HYPERLINK("http://www.godatabase.org/cgi-bin/go.cgi?query=GO:0006207&auto_wild_cards=yes&view=query&action=query&search_constraint=terms"	GO:0006207_'de_novo'_pyrimidine_base_biosynthetic_process) 1 0
=HYPERLINK("http://www.godatabase.org/cgi-bin/go.cgi?query=GO:0006214&auto_wild_cards=yes&view=query&action=query&search_constraint=terms"	GO:0006214_thymidine_catabolic_process) 1 0
=HYPERLINK("http://www.godatabase.org/cgi-bin/go.cgi?query=GO:0006216&auto_wild_cards=yes&view=query&action=query&search_constraint=terms"	GO:0006216_cytidine_catabolic_process) 1 0
=HYPERLINK("http://www.godatabase.org/cgi-bin/go.cgi?query=GO:0006222&auto_wild_cards=yes&view=query&action=query&search_constraint=terms"	GO:0006222_UMP_biosynthetic_process) 1 0
=HYPERLINK("http://www.godatabase.org/cgi-bin/go.cgi?query=GO:0006241&auto_wild_cards=yes&view=query&action=query&search_constraint=terms"	GO:0006241_CTP_biosynthetic_process) 1 0
=HYPERLINK("http://www.godatabase.org/cgi-bin/go.cgi?query=GO:0006256&auto_wild_cards=yes&view=query&action=query&search_constraint=terms"	GO:0006256_UDP_catabolic_process) 1 0
=HYPERLINK("http://www.godatabase.org/cgi-bin/go.cgi?query=GO:0006265&auto_wild_cards=yes&view=query&action=query&search_constraint=terms"	GO:0006265_DNA_topological_change) 1 0
=HYPERLINK("http://www.godatabase.org/cgi-bin/go.cgi?query=GO:0006272&auto_wild_cards=yes&view=query&action=query&search_constraint=terms"	GO:0006272_leading_strand_elongation) 1 0
=HYPERLINK("http://www.godatabase.org/cgi-bin/go.cgi?query=GO:0006287&auto_wild_cards=yes&view=query&action=query&search_constraint=terms"	GO:0006287_base-excision_repair__gap-filling) 1 0
=HYPERLINK("http://www.godatabase.org/cgi-bin/go.cgi?query=GO:0006313&auto_wild_cards=yes&view=query&action=query&search_constraint=terms"	GO:0006313_transposition__DNA-mediated) 1 0
=HYPERLINK("http://www.godatabase.org/cgi-bin/go.cgi?query=GO:0006336&auto_wild_cards=yes&view=query&action=query&search_constraint=terms"	GO:0006336_DNA_replication-independent_nucleosome_assembly) 1 0
=HYPERLINK("http://www.godatabase.org/cgi-bin/go.cgi?query=GO:0006343&auto_wild_cards=yes&view=query&action=query&search_constraint=terms"	GO:0006343_establishment_of_chromatin_silencing) 1 0
=HYPERLINK("http://www.godatabase.org/cgi-bin/go.cgi?query=GO:0006344&auto_wild_cards=yes&view=query&action=query&search_constraint=terms"	GO:0006344_maintenance_of_chromatin_silencing) 1 0
=HYPERLINK("http://www.godatabase.org/cgi-bin/go.cgi?query=GO:0006346&auto_wild_cards=yes&view=query&action=query&search_constraint=terms"	GO:0006346_methylation-dependent_chromatin_silencing) 1 0
=HYPERLINK("http://www.godatabase.org/cgi-bin/go.cgi?query=GO:0006348&auto_wild_cards=yes&view=query&action=query&search_constraint=terms"	GO:0006348_chromatin_silencing_at_telomere) 1 0
=HYPERLINK("http://www.godatabase.org/cgi-bin/go.cgi?query=GO:0006361&auto_wild_cards=yes&view=query&action=query&search_constraint=terms"	GO:0006361_transcription_initiation_from_RNA_polymerase_I_promoter) 1 0
=HYPERLINK("http://www.godatabase.org/cgi-bin/go.cgi?query=GO:0006369&auto_wild_cards=yes&view=query&action=query&search_constraint=terms"	GO:0006369_termination_of_RNA_polymerase_II_transcription) 1 0
=HYPERLINK("http://www.godatabase.org/cgi-bin/go.cgi?query=GO:0006393&auto_wild_cards=yes&view=query&action=query&search_constraint=terms"	GO:0006393_termination_of_mitochondrial_transcription) 1 0
=HYPERLINK("http://www.godatabase.org/cgi-bin/go.cgi?query=GO:0006407&auto_wild_cards=yes&view=query&action=query&search_constraint=terms"	GO:0006407_rRNA_export_from_nucleus) 1 0
=HYPERLINK("http://www.godatabase.org/cgi-bin/go.cgi?query=GO:0006408&auto_wild_cards=yes&view=query&action=query&search_constraint=terms"	GO:0006408_snRNA_export_from_nucleus) 1 0
=HYPERLINK("http://www.godatabase.org/cgi-bin/go.cgi?query=GO:0006409&auto_wild_cards=yes&view=query&action=query&search_constraint=terms"	GO:0006409_tRNA_export_from_nucleus) 1 0
=HYPERLINK("http://www.godatabase.org/cgi-bin/go.cgi?query=GO:0006419&auto_wild_cards=yes&view=query&action=query&search_constraint=terms"	GO:0006419_alanyl-tRNA_aminoacylation) 1 0
=HYPERLINK("http://www.godatabase.org/cgi-bin/go.cgi?query=GO:0006420&auto_wild_cards=yes&view=query&action=query&search_constraint=terms"	GO:0006420_arginyl-tRNA_aminoacylation) 1 0
=HYPERLINK("http://www.godatabase.org/cgi-bin/go.cgi?query=GO:0006423&auto_wild_cards=yes&view=query&action=query&search_constraint=terms"	GO:0006423_cysteinyl-tRNA_aminoacylation) 1 0
=HYPERLINK("http://www.godatabase.org/cgi-bin/go.cgi?query=GO:0006431&auto_wild_cards=yes&view=query&action=query&search_constraint=terms"	GO:0006431_methionyl-tRNA_aminoacylation) 1 0
=HYPERLINK("http://www.godatabase.org/cgi-bin/go.cgi?query=GO:0006432&auto_wild_cards=yes&view=query&action=query&search_constraint=terms"	GO:0006432_phenylalanyl-tRNA_aminoacylation) 1 0
=HYPERLINK("http://www.godatabase.org/cgi-bin/go.cgi?query=GO:0006434&auto_wild_cards=yes&view=query&action=query&search_constraint=terms"	GO:0006434_seryl-tRNA_aminoacylation) 1 0
=HYPERLINK("http://www.godatabase.org/cgi-bin/go.cgi?query=GO:0006435&auto_wild_cards=yes&view=query&action=query&search_constraint=terms"	GO:0006435_threonyl-tRNA_aminoacylation) 1 0
=HYPERLINK("http://www.godatabase.org/cgi-bin/go.cgi?query=GO:0006436&auto_wild_cards=yes&view=query&action=query&search_constraint=terms"	GO:0006436_tryptophanyl-tRNA_aminoacylation) 1 0
=HYPERLINK("http://www.godatabase.org/cgi-bin/go.cgi?query=GO:0006437&auto_wild_cards=yes&view=query&action=query&search_constraint=terms"	GO:0006437_tyrosyl-tRNA_aminoacylation) 1 0
=HYPERLINK("http://www.godatabase.org/cgi-bin/go.cgi?query=GO:0006447&auto_wild_cards=yes&view=query&action=query&search_constraint=terms"	GO:0006447_regulation_of_translational_initiation_by_iron) 1 0
=HYPERLINK("http://www.godatabase.org/cgi-bin/go.cgi?query=GO:0006448&auto_wild_cards=yes&view=query&action=query&search_constraint=terms"	GO:0006448_regulation_of_translational_elongation) 1 0
=HYPERLINK("http://www.godatabase.org/cgi-bin/go.cgi?query=GO:0006450&auto_wild_cards=yes&view=query&action=query&search_constraint=terms"	GO:0006450_regulation_of_translational_fidelity) 1 0
=HYPERLINK("http://www.godatabase.org/cgi-bin/go.cgi?query=GO:0006494&auto_wild_cards=yes&view=query&action=query&search_constraint=terms"	GO:0006494_protein_amino_acid_terminal_glycosylation) 1 0
=HYPERLINK("http://www.godatabase.org/cgi-bin/go.cgi?query=GO:0006496&auto_wild_cards=yes&view=query&action=query&search_constraint=terms"	GO:0006496_protein_amino_acid_terminal_N-glycosylation) 1 0
=HYPERLINK("http://www.godatabase.org/cgi-bin/go.cgi?query=GO:0006499&auto_wild_cards=yes&view=query&action=query&search_constraint=terms"	GO:0006499_N-terminal_protein_myristoylation) 1 0
=HYPERLINK("http://www.godatabase.org/cgi-bin/go.cgi?query=GO:0006500&auto_wild_cards=yes&view=query&action=query&search_constraint=terms"	GO:0006500_N-terminal_protein_palmitoylation) 1 0
=HYPERLINK("http://www.godatabase.org/cgi-bin/go.cgi?query=GO:0006526&auto_wild_cards=yes&view=query&action=query&search_constraint=terms"	GO:0006526_arginine_biosynthetic_process) 1 0
=HYPERLINK("http://www.godatabase.org/cgi-bin/go.cgi?query=GO:0006528&auto_wild_cards=yes&view=query&action=query&search_constraint=terms"	GO:0006528_asparagine_metabolic_process) 1 0
=HYPERLINK("http://www.godatabase.org/cgi-bin/go.cgi?query=GO:0006530&auto_wild_cards=yes&view=query&action=query&search_constraint=terms"	GO:0006530_asparagine_catabolic_process) 1 0
=HYPERLINK("http://www.godatabase.org/cgi-bin/go.cgi?query=GO:0006534&auto_wild_cards=yes&view=query&action=query&search_constraint=terms"	GO:0006534_cysteine_metabolic_process) 1 0
=HYPERLINK("http://www.godatabase.org/cgi-bin/go.cgi?query=GO:0006543&auto_wild_cards=yes&view=query&action=query&search_constraint=terms"	GO:0006543_glutamine_catabolic_process) 1 0
=HYPERLINK("http://www.godatabase.org/cgi-bin/go.cgi?query=GO:0006545&auto_wild_cards=yes&view=query&action=query&search_constraint=terms"	GO:0006545_glycine_biosynthetic_process) 1 0
=HYPERLINK("http://www.godatabase.org/cgi-bin/go.cgi?query=GO:0006547&auto_wild_cards=yes&view=query&action=query&search_constraint=terms"	GO:0006547_histidine_metabolic_process) 1 0
=HYPERLINK("http://www.godatabase.org/cgi-bin/go.cgi?query=GO:0006549&auto_wild_cards=yes&view=query&action=query&search_constraint=terms"	GO:0006549_isoleucine_metabolic_process) 1 0
=HYPERLINK("http://www.godatabase.org/cgi-bin/go.cgi?query=GO:0006556&auto_wild_cards=yes&view=query&action=query&search_constraint=terms"	GO:0006556_S-adenosylmethionine_biosynthetic_process) 1 0
=HYPERLINK("http://www.godatabase.org/cgi-bin/go.cgi?query=GO:0006562&auto_wild_cards=yes&view=query&action=query&search_constraint=terms"	GO:0006562_proline_catabolic_process) 1 0
=HYPERLINK("http://www.godatabase.org/cgi-bin/go.cgi?query=GO:0006564&auto_wild_cards=yes&view=query&action=query&search_constraint=terms"	GO:0006564_L-serine_biosynthetic_process) 1 0
=HYPERLINK("http://www.godatabase.org/cgi-bin/go.cgi?query=GO:0006577&auto_wild_cards=yes&view=query&action=query&search_constraint=terms"	GO:0006577_betaine_metabolic_process) 1 0
=HYPERLINK("http://www.godatabase.org/cgi-bin/go.cgi?query=GO:0006580&auto_wild_cards=yes&view=query&action=query&search_constraint=terms"	GO:0006580_ethanolamine_metabolic_process) 1 0
=HYPERLINK("http://www.godatabase.org/cgi-bin/go.cgi?query=GO:0006585&auto_wild_cards=yes&view=query&action=query&search_constraint=terms"	GO:0006585_dopamine_biosynthetic_process_from_tyrosine) 1 0
=HYPERLINK("http://www.godatabase.org/cgi-bin/go.cgi?query=GO:0006591&auto_wild_cards=yes&view=query&action=query&search_constraint=terms"	GO:0006591_ornithine_metabolic_process) 1 0
=HYPERLINK("http://www.godatabase.org/cgi-bin/go.cgi?query=GO:0006597&auto_wild_cards=yes&view=query&action=query&search_constraint=terms"	GO:0006597_spermine_biosynthetic_process) 1 0
=HYPERLINK("http://www.godatabase.org/cgi-bin/go.cgi?query=GO:0006598&auto_wild_cards=yes&view=query&action=query&search_constraint=terms"	GO:0006598_polyamine_catabolic_process) 1 0
=HYPERLINK("http://www.godatabase.org/cgi-bin/go.cgi?query=GO:0006610&auto_wild_cards=yes&view=query&action=query&search_constraint=terms"	GO:0006610_ribosomal_protein_import_into_nucleus) 1 0
=HYPERLINK("http://www.godatabase.org/cgi-bin/go.cgi?query=GO:0006614&auto_wild_cards=yes&view=query&action=query&search_constraint=terms"	GO:0006614_SRP-dependent_cotranslational_protein_targeting_to_membrane) 1 0
=HYPERLINK("http://www.godatabase.org/cgi-bin/go.cgi?query=GO:0006616&auto_wild_cards=yes&view=query&action=query&search_constraint=terms"	GO:0006616_SRP-dependent_cotranslational_protein_targeting_to_membrane__translocation) 1 0
=HYPERLINK("http://www.godatabase.org/cgi-bin/go.cgi?query=GO:0006617&auto_wild_cards=yes&view=query&action=query&search_constraint=terms"	GO:0006617_SRP-dependent_cotranslational_protein_targeting_to_membrane__signal_sequence_recognition) 1 0
=HYPERLINK("http://www.godatabase.org/cgi-bin/go.cgi?query=GO:0006627&auto_wild_cards=yes&view=query&action=query&search_constraint=terms"	GO:0006627_mitochondrial_protein_processing_during_import) 1 0
=HYPERLINK("http://www.godatabase.org/cgi-bin/go.cgi?query=GO:0006646&auto_wild_cards=yes&view=query&action=query&search_constraint=terms"	GO:0006646_phosphatidylethanolamine_biosynthetic_process) 1 0
=HYPERLINK("http://www.godatabase.org/cgi-bin/go.cgi?query=GO:0006655&auto_wild_cards=yes&view=query&action=query&search_constraint=terms"	GO:0006655_phosphatidylglycerol_biosynthetic_process) 1 0
=HYPERLINK("http://www.godatabase.org/cgi-bin/go.cgi?query=GO:0006657&auto_wild_cards=yes&view=query&action=query&search_constraint=terms"	GO:0006657_CDP-choline_pathway) 1 0
=HYPERLINK("http://www.godatabase.org/cgi-bin/go.cgi?query=GO:0006667&auto_wild_cards=yes&view=query&action=query&search_constraint=terms"	GO:0006667_sphinganine_metabolic_process) 1 0
=HYPERLINK("http://www.godatabase.org/cgi-bin/go.cgi?query=GO:0006668&auto_wild_cards=yes&view=query&action=query&search_constraint=terms"	GO:0006668_sphinganine-1-phosphate_metabolic_process) 1 0
=HYPERLINK("http://www.godatabase.org/cgi-bin/go.cgi?query=GO:0006669&auto_wild_cards=yes&view=query&action=query&search_constraint=terms"	GO:0006669_sphinganine-1-phosphate_biosynthetic_process) 1 0
=HYPERLINK("http://www.godatabase.org/cgi-bin/go.cgi?query=GO:0006670&auto_wild_cards=yes&view=query&action=query&search_constraint=terms"	GO:0006670_sphingosine_metabolic_process) 1 0
=HYPERLINK("http://www.godatabase.org/cgi-bin/go.cgi?query=GO:0006689&auto_wild_cards=yes&view=query&action=query&search_constraint=terms"	GO:0006689_ganglioside_catabolic_process) 1 0
=HYPERLINK("http://www.godatabase.org/cgi-bin/go.cgi?query=GO:0006711&auto_wild_cards=yes&view=query&action=query&search_constraint=terms"	GO:0006711_estrogen_catabolic_process) 1 0
=HYPERLINK("http://www.godatabase.org/cgi-bin/go.cgi?query=GO:0006713&auto_wild_cards=yes&view=query&action=query&search_constraint=terms"	GO:0006713_glucocorticoid_catabolic_process) 1 0
=HYPERLINK("http://www.godatabase.org/cgi-bin/go.cgi?query=GO:0006734&auto_wild_cards=yes&view=query&action=query&search_constraint=terms"	GO:0006734_NADH_metabolic_process) 1 0
=HYPERLINK("http://www.godatabase.org/cgi-bin/go.cgi?query=GO:0006741&auto_wild_cards=yes&view=query&action=query&search_constraint=terms"	GO:0006741_NADP_biosynthetic_process) 1 0
=HYPERLINK("http://www.godatabase.org/cgi-bin/go.cgi?query=GO:0006746&auto_wild_cards=yes&view=query&action=query&search_constraint=terms"	GO:0006746_FADH2_metabolic_process) 1 0
=HYPERLINK("http://www.godatabase.org/cgi-bin/go.cgi?query=GO:0006768&auto_wild_cards=yes&view=query&action=query&search_constraint=terms"	GO:0006768_biotin_metabolic_process) 1 0
=HYPERLINK("http://www.godatabase.org/cgi-bin/go.cgi?query=GO:0006771&auto_wild_cards=yes&view=query&action=query&search_constraint=terms"	GO:0006771_riboflavin_metabolic_process) 1 0
=HYPERLINK("http://www.godatabase.org/cgi-bin/go.cgi?query=GO:0006781&auto_wild_cards=yes&view=query&action=query&search_constraint=terms"	GO:0006781_succinyl-CoA_pathway) 1 0
=HYPERLINK("http://www.godatabase.org/cgi-bin/go.cgi?query=GO:0006789&auto_wild_cards=yes&view=query&action=query&search_constraint=terms"	GO:0006789_bilirubin_conjugation) 1 0
=HYPERLINK("http://www.godatabase.org/cgi-bin/go.cgi?query=GO:0006797&auto_wild_cards=yes&view=query&action=query&search_constraint=terms"	GO:0006797_polyphosphate_metabolic_process) 1 0
=HYPERLINK("http://www.godatabase.org/cgi-bin/go.cgi?query=GO:0006837&auto_wild_cards=yes&view=query&action=query&search_constraint=terms"	GO:0006837_serotonin_transport) 1 0
=HYPERLINK("http://www.godatabase.org/cgi-bin/go.cgi?query=GO:0006842&auto_wild_cards=yes&view=query&action=query&search_constraint=terms"	GO:0006842_tricarboxylic_acid_transport) 1 0
=HYPERLINK("http://www.godatabase.org/cgi-bin/go.cgi?query=GO:0006843&auto_wild_cards=yes&view=query&action=query&search_constraint=terms"	GO:0006843_mitochondrial_citrate_transport) 1 0
=HYPERLINK("http://www.godatabase.org/cgi-bin/go.cgi?query=GO:0006848&auto_wild_cards=yes&view=query&action=query&search_constraint=terms"	GO:0006848_pyruvate_transport) 1 0
=HYPERLINK("http://www.godatabase.org/cgi-bin/go.cgi?query=GO:0006862&auto_wild_cards=yes&view=query&action=query&search_constraint=terms"	GO:0006862_nucleotide_transport) 1 0
=HYPERLINK("http://www.godatabase.org/cgi-bin/go.cgi?query=GO:0006867&auto_wild_cards=yes&view=query&action=query&search_constraint=terms"	GO:0006867_asparagine_transport) 1 0
=HYPERLINK("http://www.godatabase.org/cgi-bin/go.cgi?query=GO:0006868&auto_wild_cards=yes&view=query&action=query&search_constraint=terms"	GO:0006868_glutamine_transport) 1 0
=HYPERLINK("http://www.godatabase.org/cgi-bin/go.cgi?query=GO:0006876&auto_wild_cards=yes&view=query&action=query&search_constraint=terms"	GO:0006876_cellular_cadmium_ion_homeostasis) 1 0
=HYPERLINK("http://www.godatabase.org/cgi-bin/go.cgi?query=GO:0006926&auto_wild_cards=yes&view=query&action=query&search_constraint=terms"	GO:0006926_virus-infected_cell_apoptosis) 1 0
=HYPERLINK("http://www.godatabase.org/cgi-bin/go.cgi?query=GO:0006931&auto_wild_cards=yes&view=query&action=query&search_constraint=terms"	GO:0006931_substrate-bound_cell_migration__cell_attachment_to_substrate) 1 0
=HYPERLINK("http://www.godatabase.org/cgi-bin/go.cgi?query=GO:0006948&auto_wild_cards=yes&view=query&action=query&search_constraint=terms"	GO:0006948_induction_by_virus_of_host_cell-cell_fusion) 1 0
=HYPERLINK("http://www.godatabase.org/cgi-bin/go.cgi?query=GO:0006958&auto_wild_cards=yes&view=query&action=query&search_constraint=terms"	GO:0006958_complement_activation__classical_pathway) 1 0
=HYPERLINK("http://www.godatabase.org/cgi-bin/go.cgi?query=GO:0006963&auto_wild_cards=yes&view=query&action=query&search_constraint=terms"	GO:0006963_positive_regulation_of_antibacterial_peptide_biosynthetic_process) 1 0
=HYPERLINK("http://www.godatabase.org/cgi-bin/go.cgi?query=GO:0006965&auto_wild_cards=yes&view=query&action=query&search_constraint=terms"	GO:0006965_positive_regulation_of_biosynthetic_process_of_antibacterial_peptides_active_against_Gram-positive_bacteria) 1 0
=HYPERLINK("http://www.godatabase.org/cgi-bin/go.cgi?query=GO:0006987&auto_wild_cards=yes&view=query&action=query&search_constraint=terms"	GO:0006987_activation_of_signaling_protein_activity_involved_in_unfolded_protein_response) 1 0
=HYPERLINK("http://www.godatabase.org/cgi-bin/go.cgi?query=GO:0006990&auto_wild_cards=yes&view=query&action=query&search_constraint=terms"	GO:0006990_positive_regulation_of_gene-specific_transcription_involved_in_unfolded_protein_response) 1 0
=HYPERLINK("http://www.godatabase.org/cgi-bin/go.cgi?query=GO:0006991&auto_wild_cards=yes&view=query&action=query&search_constraint=terms"	GO:0006991_response_to_sterol_depletion) 1 0
=HYPERLINK("http://www.godatabase.org/cgi-bin/go.cgi?query=GO:0006994&auto_wild_cards=yes&view=query&action=query&search_constraint=terms"	GO:0006994_positive_regulation_of_transcription_via_sterol_regulatory_element_binding_involved_in_ER-nuclear_sterol_response_pathway) 1 0
=HYPERLINK("http://www.godatabase.org/cgi-bin/go.cgi?query=GO:0007039&auto_wild_cards=yes&view=query&action=query&search_constraint=terms"	GO:0007039_vacuolar_protein_catabolic_process) 1 0
=HYPERLINK("http://www.godatabase.org/cgi-bin/go.cgi?query=GO:0007068&auto_wild_cards=yes&view=query&action=query&search_constraint=terms"	GO:0007068_negative_regulation_of_transcription__mitotic) 1 0
=HYPERLINK("http://www.godatabase.org/cgi-bin/go.cgi?query=GO:0007097&auto_wild_cards=yes&view=query&action=query&search_constraint=terms"	GO:0007097_nuclear_migration) 1 0
=HYPERLINK("http://www.godatabase.org/cgi-bin/go.cgi?query=GO:0007100&auto_wild_cards=yes&view=query&action=query&search_constraint=terms"	GO:0007100_mitotic_centrosome_separation) 1 0
=HYPERLINK("http://www.godatabase.org/cgi-bin/go.cgi?query=GO:0007108&auto_wild_cards=yes&view=query&action=query&search_constraint=terms"	GO:0007108_cytokinesis__initiation_of_separation) 1 0
=HYPERLINK("http://www.godatabase.org/cgi-bin/go.cgi?query=GO:0007109&auto_wild_cards=yes&view=query&action=query&search_constraint=terms"	GO:0007109_cytokinesis__completion_of_separation) 1 0
=HYPERLINK("http://www.godatabase.org/cgi-bin/go.cgi?query=GO:0007132&auto_wild_cards=yes&view=query&action=query&search_constraint=terms"	GO:0007132_meiotic_metaphase_I) 1 0
=HYPERLINK("http://www.godatabase.org/cgi-bin/go.cgi?query=GO:0007135&auto_wild_cards=yes&view=query&action=query&search_constraint=terms"	GO:0007135_meiosis_II) 1 0
=HYPERLINK("http://www.godatabase.org/cgi-bin/go.cgi?query=GO:0007136&auto_wild_cards=yes&view=query&action=query&search_constraint=terms"	GO:0007136_meiotic_prophase_II) 1 0
=HYPERLINK("http://www.godatabase.org/cgi-bin/go.cgi?query=GO:0007161&auto_wild_cards=yes&view=query&action=query&search_constraint=terms"	GO:0007161_calcium-independent_cell-matrix_adhesion) 1 0
=HYPERLINK("http://www.godatabase.org/cgi-bin/go.cgi?query=GO:0007196&auto_wild_cards=yes&view=query&action=query&search_constraint=terms"	GO:0007196_inhibition_of_adenylate_cyclase_activity_by_metabotropic_glutamate_receptor_signaling_pathway) 1 0
=HYPERLINK("http://www.godatabase.org/cgi-bin/go.cgi?query=GO:0007197&auto_wild_cards=yes&view=query&action=query&search_constraint=terms"	GO:0007197_inhibition_of_adenylate_cyclase_activity_by_muscarinic_acetylcholine_receptor_signaling_pathway) 1 0
=HYPERLINK("http://www.godatabase.org/cgi-bin/go.cgi?query=GO:0007258&auto_wild_cards=yes&view=query&action=query&search_constraint=terms"	GO:0007258_JUN_phosphorylation) 1 0
=HYPERLINK("http://www.godatabase.org/cgi-bin/go.cgi?query=GO:0007321&auto_wild_cards=yes&view=query&action=query&search_constraint=terms"	GO:0007321_sperm_displacement) 1 0
=HYPERLINK("http://www.godatabase.org/cgi-bin/go.cgi?query=GO:0007343&auto_wild_cards=yes&view=query&action=query&search_constraint=terms"	GO:0007343_egg_activation) 1 0
=HYPERLINK("http://www.godatabase.org/cgi-bin/go.cgi?query=GO:0007386&auto_wild_cards=yes&view=query&action=query&search_constraint=terms"	GO:0007386_compartment_specification) 1 0
=HYPERLINK("http://www.godatabase.org/cgi-bin/go.cgi?query=GO:0007387&auto_wild_cards=yes&view=query&action=query&search_constraint=terms"	GO:0007387_anterior_compartment_specification) 1 0
=HYPERLINK("http://www.godatabase.org/cgi-bin/go.cgi?query=GO:0007388&auto_wild_cards=yes&view=query&action=query&search_constraint=terms"	GO:0007388_posterior_compartment_specification) 1 0
=HYPERLINK("http://www.godatabase.org/cgi-bin/go.cgi?query=GO:0007402&auto_wild_cards=yes&view=query&action=query&search_constraint=terms"	GO:0007402_ganglion_mother_cell_fate_determination) 1 0
=HYPERLINK("http://www.godatabase.org/cgi-bin/go.cgi?query=GO:0007406&auto_wild_cards=yes&view=query&action=query&search_constraint=terms"	GO:0007406_negative_regulation_of_neuroblast_proliferation) 1 0
=HYPERLINK("http://www.godatabase.org/cgi-bin/go.cgi?query=GO:0007424&auto_wild_cards=yes&view=query&action=query&search_constraint=terms"	GO:0007424_open_tracheal_system_development) 1 0
=HYPERLINK("http://www.godatabase.org/cgi-bin/go.cgi?query=GO:0007440&auto_wild_cards=yes&view=query&action=query&search_constraint=terms"	GO:0007440_foregut_morphogenesis) 1 0
=HYPERLINK("http://www.godatabase.org/cgi-bin/go.cgi?query=GO:0007443&auto_wild_cards=yes&view=query&action=query&search_constraint=terms"	GO:0007443_Malpighian_tubule_morphogenesis) 1 0
=HYPERLINK("http://www.godatabase.org/cgi-bin/go.cgi?query=GO:0007444&auto_wild_cards=yes&view=query&action=query&search_constraint=terms"	GO:0007444_imaginal_disc_development) 1 0
=HYPERLINK("http://www.godatabase.org/cgi-bin/go.cgi?query=GO:0007447&auto_wild_cards=yes&view=query&action=query&search_constraint=terms"	GO:0007447_imaginal_disc_pattern_formation) 1 0
=HYPERLINK("http://www.godatabase.org/cgi-bin/go.cgi?query=GO:0007494&auto_wild_cards=yes&view=query&action=query&search_constraint=terms"	GO:0007494_midgut_development) 1 0
=HYPERLINK("http://www.godatabase.org/cgi-bin/go.cgi?query=GO:0007497&auto_wild_cards=yes&view=query&action=query&search_constraint=terms"	GO:0007497_posterior_midgut_development) 1 0
=HYPERLINK("http://www.godatabase.org/cgi-bin/go.cgi?query=GO:0007499&auto_wild_cards=yes&view=query&action=query&search_constraint=terms"	GO:0007499_ectoderm_and_mesoderm_interaction) 1 0
=HYPERLINK("http://www.godatabase.org/cgi-bin/go.cgi?query=GO:0007501&auto_wild_cards=yes&view=query&action=query&search_constraint=terms"	GO:0007501_mesodermal_cell_fate_specification) 1 0
=HYPERLINK("http://www.godatabase.org/cgi-bin/go.cgi?query=GO:0007509&auto_wild_cards=yes&view=query&action=query&search_constraint=terms"	GO:0007509_mesoderm_migration) 1 0
=HYPERLINK("http://www.godatabase.org/cgi-bin/go.cgi?query=GO:0007518&auto_wild_cards=yes&view=query&action=query&search_constraint=terms"	GO:0007518_myoblast_cell_fate_determination) 1 0
=HYPERLINK("http://www.godatabase.org/cgi-bin/go.cgi?query=GO:0007538&auto_wild_cards=yes&view=query&action=query&search_constraint=terms"	GO:0007538_primary_sex_determination) 1 0
=HYPERLINK("http://www.godatabase.org/cgi-bin/go.cgi?query=GO:0007597&auto_wild_cards=yes&view=query&action=query&search_constraint=terms"	GO:0007597_blood_coagulation__intrinsic_pathway) 1 0
=HYPERLINK("http://www.godatabase.org/cgi-bin/go.cgi?query=GO:0007616&auto_wild_cards=yes&view=query&action=query&search_constraint=terms"	GO:0007616_long-term_memory) 1 0
=HYPERLINK("http://www.godatabase.org/cgi-bin/go.cgi?query=GO:0007617&auto_wild_cards=yes&view=query&action=query&search_constraint=terms"	GO:0007617_mating_behavior) 1 0
=HYPERLINK("http://www.godatabase.org/cgi-bin/go.cgi?query=GO:0007624&auto_wild_cards=yes&view=query&action=query&search_constraint=terms"	GO:0007624_ultradian_rhythm) 1 0
=HYPERLINK("http://www.godatabase.org/cgi-bin/go.cgi?query=GO:0007638&auto_wild_cards=yes&view=query&action=query&search_constraint=terms"	GO:0007638_mechanosensory_behavior) 1 0
=HYPERLINK("http://www.godatabase.org/cgi-bin/go.cgi?query=GO:0008045&auto_wild_cards=yes&view=query&action=query&search_constraint=terms"	GO:0008045_motor_axon_guidance) 1 0
=HYPERLINK("http://www.godatabase.org/cgi-bin/go.cgi?query=GO:0008057&auto_wild_cards=yes&view=query&action=query&search_constraint=terms"	GO:0008057_eye_pigment_granule_organization) 1 0
=HYPERLINK("http://www.godatabase.org/cgi-bin/go.cgi?query=GO:0008063&auto_wild_cards=yes&view=query&action=query&search_constraint=terms"	GO:0008063_Toll_signaling_pathway) 1 0
=HYPERLINK("http://www.godatabase.org/cgi-bin/go.cgi?query=GO:0008065&auto_wild_cards=yes&view=query&action=query&search_constraint=terms"	GO:0008065_establishment_of_blood-nerve_barrier) 1 0
=HYPERLINK("http://www.godatabase.org/cgi-bin/go.cgi?query=GO:0008090&auto_wild_cards=yes&view=query&action=query&search_constraint=terms"	GO:0008090_retrograde_axon_cargo_transport) 1 0
=HYPERLINK("http://www.godatabase.org/cgi-bin/go.cgi?query=GO:0008215&auto_wild_cards=yes&view=query&action=query&search_constraint=terms"	GO:0008215_spermine_metabolic_process) 1 0
=HYPERLINK("http://www.godatabase.org/cgi-bin/go.cgi?query=GO:0008292&auto_wild_cards=yes&view=query&action=query&search_constraint=terms"	GO:0008292_acetylcholine_biosynthetic_process) 1 0
=HYPERLINK("http://www.godatabase.org/cgi-bin/go.cgi?query=GO:0008295&auto_wild_cards=yes&view=query&action=query&search_constraint=terms"	GO:0008295_spermidine_biosynthetic_process) 1 0
=HYPERLINK("http://www.godatabase.org/cgi-bin/go.cgi?query=GO:0008298&auto_wild_cards=yes&view=query&action=query&search_constraint=terms"	GO:0008298_intracellular_mRNA_localization) 1 0
=HYPERLINK("http://www.godatabase.org/cgi-bin/go.cgi?query=GO:0008356&auto_wild_cards=yes&view=query&action=query&search_constraint=terms"	GO:0008356_asymmetric_cell_division) 1 0
=HYPERLINK("http://www.godatabase.org/cgi-bin/go.cgi?query=GO:0008592&auto_wild_cards=yes&view=query&action=query&search_constraint=terms"	GO:0008592_regulation_of_Toll_signaling_pathway) 1 0
=HYPERLINK("http://www.godatabase.org/cgi-bin/go.cgi?query=GO:0008611&auto_wild_cards=yes&view=query&action=query&search_constraint=terms"	GO:0008611_ether_lipid_biosynthetic_process) 1 0
=HYPERLINK("http://www.godatabase.org/cgi-bin/go.cgi?query=GO:0008614&auto_wild_cards=yes&view=query&action=query&search_constraint=terms"	GO:0008614_pyridoxine_metabolic_process) 1 0
=HYPERLINK("http://www.godatabase.org/cgi-bin/go.cgi?query=GO:0008615&auto_wild_cards=yes&view=query&action=query&search_constraint=terms"	GO:0008615_pyridoxine_biosynthetic_process) 1 0
=HYPERLINK("http://www.godatabase.org/cgi-bin/go.cgi?query=GO:0008627&auto_wild_cards=yes&view=query&action=query&search_constraint=terms"	GO:0008627_induction_of_apoptosis_by_ionic_changes) 1 0
=HYPERLINK("http://www.godatabase.org/cgi-bin/go.cgi?query=GO:0008655&auto_wild_cards=yes&view=query&action=query&search_constraint=terms"	GO:0008655_pyrimidine_salvage) 1 0
=HYPERLINK("http://www.godatabase.org/cgi-bin/go.cgi?query=GO:0009052&auto_wild_cards=yes&view=query&action=query&search_constraint=terms"	GO:0009052_pentose-phosphate_shunt__non-oxidative_branch) 1 0
=HYPERLINK("http://www.godatabase.org/cgi-bin/go.cgi?query=GO:0009067&auto_wild_cards=yes&view=query&action=query&search_constraint=terms"	GO:0009067_aspartate_family_amino_acid_biosynthetic_process) 1 0
=HYPERLINK("http://www.godatabase.org/cgi-bin/go.cgi?query=GO:0009075&auto_wild_cards=yes&view=query&action=query&search_constraint=terms"	GO:0009075_histidine_family_amino_acid_metabolic_process) 1 0
=HYPERLINK("http://www.godatabase.org/cgi-bin/go.cgi?query=GO:0009128&auto_wild_cards=yes&view=query&action=query&search_constraint=terms"	GO:0009128_purine_nucleoside_monophosphate_catabolic_process) 1 0
=HYPERLINK("http://www.godatabase.org/cgi-bin/go.cgi?query=GO:0009129&auto_wild_cards=yes&view=query&action=query&search_constraint=terms"	GO:0009129_pyrimidine_nucleoside_monophosphate_metabolic_process) 1 0
=HYPERLINK("http://www.godatabase.org/cgi-bin/go.cgi?query=GO:0009130&auto_wild_cards=yes&view=query&action=query&search_constraint=terms"	GO:0009130_pyrimidine_nucleoside_monophosphate_biosynthetic_process) 1 0
=HYPERLINK("http://www.godatabase.org/cgi-bin/go.cgi?query=GO:0009133&auto_wild_cards=yes&view=query&action=query&search_constraint=terms"	GO:0009133_nucleoside_diphosphate_biosynthetic_process) 1 0
=HYPERLINK("http://www.godatabase.org/cgi-bin/go.cgi?query=GO:0009135&auto_wild_cards=yes&view=query&action=query&search_constraint=terms"	GO:0009135_purine_nucleoside_diphosphate_metabolic_process) 1 0
=HYPERLINK("http://www.godatabase.org/cgi-bin/go.cgi?query=GO:0009136&auto_wild_cards=yes&view=query&action=query&search_constraint=terms"	GO:0009136_purine_nucleoside_diphosphate_biosynthetic_process) 1 0
=HYPERLINK("http://www.godatabase.org/cgi-bin/go.cgi?query=GO:0009138&auto_wild_cards=yes&view=query&action=query&search_constraint=terms"	GO:0009138_pyrimidine_nucleoside_diphosphate_metabolic_process) 1 0
=HYPERLINK("http://www.godatabase.org/cgi-bin/go.cgi?query=GO:0009140&auto_wild_cards=yes&view=query&action=query&search_constraint=terms"	GO:0009140_pyrimidine_nucleoside_diphosphate_catabolic_process) 1 0
=HYPERLINK("http://www.godatabase.org/cgi-bin/go.cgi?query=GO:0009147&auto_wild_cards=yes&view=query&action=query&search_constraint=terms"	GO:0009147_pyrimidine_nucleoside_triphosphate_metabolic_process) 1 0
=HYPERLINK("http://www.godatabase.org/cgi-bin/go.cgi?query=GO:0009148&auto_wild_cards=yes&view=query&action=query&search_constraint=terms"	GO:0009148_pyrimidine_nucleoside_triphosphate_biosynthetic_process) 1 0
=HYPERLINK("http://www.godatabase.org/cgi-bin/go.cgi?query=GO:0009153&auto_wild_cards=yes&view=query&action=query&search_constraint=terms"	GO:0009153_purine_deoxyribonucleotide_biosynthetic_process) 1 0
=HYPERLINK("http://www.godatabase.org/cgi-bin/go.cgi?query=GO:0009157&auto_wild_cards=yes&view=query&action=query&search_constraint=terms"	GO:0009157_deoxyribonucleoside_monophosphate_biosynthetic_process) 1 0
=HYPERLINK("http://www.godatabase.org/cgi-bin/go.cgi?query=GO:0009158&auto_wild_cards=yes&view=query&action=query&search_constraint=terms"	GO:0009158_ribonucleoside_monophosphate_catabolic_process) 1 0
=HYPERLINK("http://www.godatabase.org/cgi-bin/go.cgi?query=GO:0009159&auto_wild_cards=yes&view=query&action=query&search_constraint=terms"	GO:0009159_deoxyribonucleoside_monophosphate_catabolic_process) 1 0
=HYPERLINK("http://www.godatabase.org/cgi-bin/go.cgi?query=GO:0009169&auto_wild_cards=yes&view=query&action=query&search_constraint=terms"	GO:0009169_purine_ribonucleoside_monophosphate_catabolic_process) 1 0
=HYPERLINK("http://www.godatabase.org/cgi-bin/go.cgi?query=GO:0009173&auto_wild_cards=yes&view=query&action=query&search_constraint=terms"	GO:0009173_pyrimidine_ribonucleoside_monophosphate_metabolic_process) 1 0
=HYPERLINK("http://www.godatabase.org/cgi-bin/go.cgi?query=GO:0009174&auto_wild_cards=yes&view=query&action=query&search_constraint=terms"	GO:0009174_pyrimidine_ribonucleoside_monophosphate_biosynthetic_process) 1 0
=HYPERLINK("http://www.godatabase.org/cgi-bin/go.cgi?query=GO:0009179&auto_wild_cards=yes&view=query&action=query&search_constraint=terms"	GO:0009179_purine_ribonucleoside_diphosphate_metabolic_process) 1 0
=HYPERLINK("http://www.godatabase.org/cgi-bin/go.cgi?query=GO:0009180&auto_wild_cards=yes&view=query&action=query&search_constraint=terms"	GO:0009180_purine_ribonucleoside_diphosphate_biosynthetic_process) 1 0
=HYPERLINK("http://www.godatabase.org/cgi-bin/go.cgi?query=GO:0009182&auto_wild_cards=yes&view=query&action=query&search_constraint=terms"	GO:0009182_purine_deoxyribonucleoside_diphosphate_metabolic_process) 1 0
=HYPERLINK("http://www.godatabase.org/cgi-bin/go.cgi?query=GO:0009183&auto_wild_cards=yes&view=query&action=query&search_constraint=terms"	GO:0009183_purine_deoxyribonucleoside_diphosphate_biosynthetic_process) 1 0
=HYPERLINK("http://www.godatabase.org/cgi-bin/go.cgi?query=GO:0009186&auto_wild_cards=yes&view=query&action=query&search_constraint=terms"	GO:0009186_deoxyribonucleoside_diphosphate_metabolic_process) 1 0
=HYPERLINK("http://www.godatabase.org/cgi-bin/go.cgi?query=GO:0009188&auto_wild_cards=yes&view=query&action=query&search_constraint=terms"	GO:0009188_ribonucleoside_diphosphate_biosynthetic_process) 1 0
=HYPERLINK("http://www.godatabase.org/cgi-bin/go.cgi?query=GO:0009189&auto_wild_cards=yes&view=query&action=query&search_constraint=terms"	GO:0009189_deoxyribonucleoside_diphosphate_biosynthetic_process) 1 0
=HYPERLINK("http://www.godatabase.org/cgi-bin/go.cgi?query=GO:0009193&auto_wild_cards=yes&view=query&action=query&search_constraint=terms"	GO:0009193_pyrimidine_ribonucleoside_diphosphate_metabolic_process) 1 0
=HYPERLINK("http://www.godatabase.org/cgi-bin/go.cgi?query=GO:0009195&auto_wild_cards=yes&view=query&action=query&search_constraint=terms"	GO:0009195_pyrimidine_ribonucleoside_diphosphate_catabolic_process) 1 0
=HYPERLINK("http://www.godatabase.org/cgi-bin/go.cgi?query=GO:0009208&auto_wild_cards=yes&view=query&action=query&search_constraint=terms"	GO:0009208_pyrimidine_ribonucleoside_triphosphate_metabolic_process) 1 0
=HYPERLINK("http://www.godatabase.org/cgi-bin/go.cgi?query=GO:0009209&auto_wild_cards=yes&view=query&action=query&search_constraint=terms"	GO:0009209_pyrimidine_ribonucleoside_triphosphate_biosynthetic_process) 1 0
=HYPERLINK("http://www.godatabase.org/cgi-bin/go.cgi?query=GO:0009214&auto_wild_cards=yes&view=query&action=query&search_constraint=terms"	GO:0009214_cyclic_nucleotide_catabolic_process) 1 0
=HYPERLINK("http://www.godatabase.org/cgi-bin/go.cgi?query=GO:0009222&auto_wild_cards=yes&view=query&action=query&search_constraint=terms"	GO:0009222_pyrimidine_ribonucleotide_catabolic_process) 1 0
=HYPERLINK("http://www.godatabase.org/cgi-bin/go.cgi?query=GO:0009231&auto_wild_cards=yes&view=query&action=query&search_constraint=terms"	GO:0009231_riboflavin_biosynthetic_process) 1 0
=HYPERLINK("http://www.godatabase.org/cgi-bin/go.cgi?query=GO:0009253&auto_wild_cards=yes&view=query&action=query&search_constraint=terms"	GO:0009253_peptidoglycan_catabolic_process) 1 0
=HYPERLINK("http://www.godatabase.org/cgi-bin/go.cgi?query=GO:0009256&auto_wild_cards=yes&view=query&action=query&search_constraint=terms"	GO:0009256_10-formyltetrahydrofolate_metabolic_process) 1 0
=HYPERLINK("http://www.godatabase.org/cgi-bin/go.cgi?query=GO:0009258&auto_wild_cards=yes&view=query&action=query&search_constraint=terms"	GO:0009258_10-formyltetrahydrofolate_catabolic_process) 1 0
=HYPERLINK("http://www.godatabase.org/cgi-bin/go.cgi?query=GO:0009265&auto_wild_cards=yes&view=query&action=query&search_constraint=terms"	GO:0009265_2'-deoxyribonucleotide_biosynthetic_process) 1 0
=HYPERLINK("http://www.godatabase.org/cgi-bin/go.cgi?query=GO:0009292&auto_wild_cards=yes&view=query&action=query&search_constraint=terms"	GO:0009292_genetic_transfer) 1 0
=HYPERLINK("http://www.godatabase.org/cgi-bin/go.cgi?query=GO:0009294&auto_wild_cards=yes&view=query&action=query&search_constraint=terms"	GO:0009294_DNA_mediated_transformation) 1 0
=HYPERLINK("http://www.godatabase.org/cgi-bin/go.cgi?query=GO:0009296&auto_wild_cards=yes&view=query&action=query&search_constraint=terms"	GO:0009296_flagellum_assembly) 1 0
=HYPERLINK("http://www.godatabase.org/cgi-bin/go.cgi?query=GO:0009298&auto_wild_cards=yes&view=query&action=query&search_constraint=terms"	GO:0009298_GDP-mannose_biosynthetic_process) 1 0
=HYPERLINK("http://www.godatabase.org/cgi-bin/go.cgi?query=GO:0009304&auto_wild_cards=yes&view=query&action=query&search_constraint=terms"	GO:0009304_tRNA_transcription) 1 0
=HYPERLINK("http://www.godatabase.org/cgi-bin/go.cgi?query=GO:0009313&auto_wild_cards=yes&view=query&action=query&search_constraint=terms"	GO:0009313_oligosaccharide_catabolic_process) 1 0
=HYPERLINK("http://www.godatabase.org/cgi-bin/go.cgi?query=GO:0009372&auto_wild_cards=yes&view=query&action=query&search_constraint=terms"	GO:0009372_quorum_sensing) 1 0
=HYPERLINK("http://www.godatabase.org/cgi-bin/go.cgi?query=GO:0009386&auto_wild_cards=yes&view=query&action=query&search_constraint=terms"	GO:0009386_translational_attenuation) 1 0
=HYPERLINK("http://www.godatabase.org/cgi-bin/go.cgi?query=GO:0009397&auto_wild_cards=yes&view=query&action=query&search_constraint=terms"	GO:0009397_folic_acid_and_derivative_catabolic_process) 1 0
=HYPERLINK("http://www.godatabase.org/cgi-bin/go.cgi?query=GO:0009399&auto_wild_cards=yes&view=query&action=query&search_constraint=terms"	GO:0009399_nitrogen_fixation) 1 0
=HYPERLINK("http://www.godatabase.org/cgi-bin/go.cgi?query=GO:0009404&auto_wild_cards=yes&view=query&action=query&search_constraint=terms"	GO:0009404_toxin_metabolic_process) 1 0
=HYPERLINK("http://www.godatabase.org/cgi-bin/go.cgi?query=GO:0009435&auto_wild_cards=yes&view=query&action=query&search_constraint=terms"	GO:0009435_NAD_biosynthetic_process) 1 0
=HYPERLINK("http://www.godatabase.org/cgi-bin/go.cgi?query=GO:0009437&auto_wild_cards=yes&view=query&action=query&search_constraint=terms"	GO:0009437_carnitine_metabolic_process) 1 0
=HYPERLINK("http://www.godatabase.org/cgi-bin/go.cgi?query=GO:0009441&auto_wild_cards=yes&view=query&action=query&search_constraint=terms"	GO:0009441_glycolate_metabolic_process) 1 0
=HYPERLINK("http://www.godatabase.org/cgi-bin/go.cgi?query=GO:0009624&auto_wild_cards=yes&view=query&action=query&search_constraint=terms"	GO:0009624_response_to_nematode) 1 0
=HYPERLINK("http://www.godatabase.org/cgi-bin/go.cgi?query=GO:0009642&auto_wild_cards=yes&view=query&action=query&search_constraint=terms"	GO:0009642_response_to_light_intensity) 1 0
=HYPERLINK("http://www.godatabase.org/cgi-bin/go.cgi?query=GO:0009648&auto_wild_cards=yes&view=query&action=query&search_constraint=terms"	GO:0009648_photoperiodism) 1 0
=HYPERLINK("http://www.godatabase.org/cgi-bin/go.cgi?query=GO:0009720&auto_wild_cards=yes&view=query&action=query&search_constraint=terms"	GO:0009720_detection_of_hormone_stimulus) 1 0
=HYPERLINK("http://www.godatabase.org/cgi-bin/go.cgi?query=GO:0009726&auto_wild_cards=yes&view=query&action=query&search_constraint=terms"	GO:0009726_detection_of_endogenous_stimulus) 1 0
=HYPERLINK("http://www.godatabase.org/cgi-bin/go.cgi?query=GO:0009730&auto_wild_cards=yes&view=query&action=query&search_constraint=terms"	GO:0009730_detection_of_carbohydrate_stimulus) 1 0
=HYPERLINK("http://www.godatabase.org/cgi-bin/go.cgi?query=GO:0009732&auto_wild_cards=yes&view=query&action=query&search_constraint=terms"	GO:0009732_detection_of_hexose_stimulus) 1 0
=HYPERLINK("http://www.godatabase.org/cgi-bin/go.cgi?query=GO:0009826&auto_wild_cards=yes&view=query&action=query&search_constraint=terms"	GO:0009826_unidimensional_cell_growth) 1 0
=HYPERLINK("http://www.godatabase.org/cgi-bin/go.cgi?query=GO:0009912&auto_wild_cards=yes&view=query&action=query&search_constraint=terms"	GO:0009912_auditory_receptor_cell_fate_commitment) 1 0
=HYPERLINK("http://www.godatabase.org/cgi-bin/go.cgi?query=GO:0009954&auto_wild_cards=yes&view=query&action=query&search_constraint=terms"	GO:0009954_proximal_distal_pattern_formation) 1 0
=HYPERLINK("http://www.godatabase.org/cgi-bin/go.cgi?query=GO:0009972&auto_wild_cards=yes&view=query&action=query&search_constraint=terms"	GO:0009972_cytidine_deamination) 1 0
=HYPERLINK("http://www.godatabase.org/cgi-bin/go.cgi?query=GO:0010107&auto_wild_cards=yes&view=query&action=query&search_constraint=terms"	GO:0010107_potassium_ion_import) 1 0
=HYPERLINK("http://www.godatabase.org/cgi-bin/go.cgi?query=GO:0010259&auto_wild_cards=yes&view=query&action=query&search_constraint=terms"	GO:0010259_multicellular_organismal_aging) 1 0
=HYPERLINK("http://www.godatabase.org/cgi-bin/go.cgi?query=GO:0010269&auto_wild_cards=yes&view=query&action=query&search_constraint=terms"	GO:0010269_response_to_selenium_ion) 1 0
=HYPERLINK("http://www.godatabase.org/cgi-bin/go.cgi?query=GO:0010273&auto_wild_cards=yes&view=query&action=query&search_constraint=terms"	GO:0010273_detoxification_of_copper_ion) 1 0
=HYPERLINK("http://www.godatabase.org/cgi-bin/go.cgi?query=GO:0010383&auto_wild_cards=yes&view=query&action=query&search_constraint=terms"	GO:0010383_cell_wall_polysaccharide_metabolic_process) 1 0
=HYPERLINK("http://www.godatabase.org/cgi-bin/go.cgi?query=GO:0010430&auto_wild_cards=yes&view=query&action=query&search_constraint=terms"	GO:0010430_fatty_acid_omega-oxidation) 1 0
=HYPERLINK("http://www.godatabase.org/cgi-bin/go.cgi?query=GO:0010463&auto_wild_cards=yes&view=query&action=query&search_constraint=terms"	GO:0010463_mesenchymal_cell_proliferation) 1 0
=HYPERLINK("http://www.godatabase.org/cgi-bin/go.cgi?query=GO:0010464&auto_wild_cards=yes&view=query&action=query&search_constraint=terms"	GO:0010464_regulation_of_mesenchymal_cell_proliferation) 1 0
=HYPERLINK("http://www.godatabase.org/cgi-bin/go.cgi?query=GO:0010507&auto_wild_cards=yes&view=query&action=query&search_constraint=terms"	GO:0010507_negative_regulation_of_autophagy) 1 0
=HYPERLINK("http://www.godatabase.org/cgi-bin/go.cgi?query=GO:0010509&auto_wild_cards=yes&view=query&action=query&search_constraint=terms"	GO:0010509_polyamine_homeostasis) 1 0
=HYPERLINK("http://www.godatabase.org/cgi-bin/go.cgi?query=GO:0010534&auto_wild_cards=yes&view=query&action=query&search_constraint=terms"	GO:0010534_regulation_of_activation_of_JAK2_kinase_activity) 1 0
=HYPERLINK("http://www.godatabase.org/cgi-bin/go.cgi?query=GO:0010535&auto_wild_cards=yes&view=query&action=query&search_constraint=terms"	GO:0010535_positive_regulation_of_activation_of_JAK2_kinase_activity) 1 0
=HYPERLINK("http://www.godatabase.org/cgi-bin/go.cgi?query=GO:0010561&auto_wild_cards=yes&view=query&action=query&search_constraint=terms"	GO:0010561_negative_regulation_of_glycoprotein_biosynthetic_process) 1 0
=HYPERLINK("http://www.godatabase.org/cgi-bin/go.cgi?query=GO:0010569&auto_wild_cards=yes&view=query&action=query&search_constraint=terms"	GO:0010569_regulation_of_double-strand_break_repair_via_homologous_recombination) 1 0
=HYPERLINK("http://www.godatabase.org/cgi-bin/go.cgi?query=GO:0010591&auto_wild_cards=yes&view=query&action=query&search_constraint=terms"	GO:0010591_regulation_of_lamellipodium_assembly) 1 0
=HYPERLINK("http://www.godatabase.org/cgi-bin/go.cgi?query=GO:0010592&auto_wild_cards=yes&view=query&action=query&search_constraint=terms"	GO:0010592_positive_regulation_of_lamellipodium_assembly) 1 0
=HYPERLINK("http://www.godatabase.org/cgi-bin/go.cgi?query=GO:0010621&auto_wild_cards=yes&view=query&action=query&search_constraint=terms"	GO:0010621_negative_regulation_of_transcription_by_transcription_factor_localization) 1 0
=HYPERLINK("http://www.godatabase.org/cgi-bin/go.cgi?query=GO:0010623&auto_wild_cards=yes&view=query&action=query&search_constraint=terms"	GO:0010623_developmental_programmed_cell_death) 1 0
=HYPERLINK("http://www.godatabase.org/cgi-bin/go.cgi?query=GO:0010631&auto_wild_cards=yes&view=query&action=query&search_constraint=terms"	GO:0010631_epithelial_cell_migration) 1 0
=HYPERLINK("http://www.godatabase.org/cgi-bin/go.cgi?query=GO:0010632&auto_wild_cards=yes&view=query&action=query&search_constraint=terms"	GO:0010632_regulation_of_epithelial_cell_migration) 1 0
=HYPERLINK("http://www.godatabase.org/cgi-bin/go.cgi?query=GO:0010634&auto_wild_cards=yes&view=query&action=query&search_constraint=terms"	GO:0010634_positive_regulation_of_epithelial_cell_migration) 1 0
=HYPERLINK("http://www.godatabase.org/cgi-bin/go.cgi?query=GO:0010658&auto_wild_cards=yes&view=query&action=query&search_constraint=terms"	GO:0010658_striated_muscle_cell_apoptosis) 1 0
=HYPERLINK("http://www.godatabase.org/cgi-bin/go.cgi?query=GO:0010659&auto_wild_cards=yes&view=query&action=query&search_constraint=terms"	GO:0010659_cardiac_muscle_cell_apoptosis) 1 0
=HYPERLINK("http://www.godatabase.org/cgi-bin/go.cgi?query=GO:0010662&auto_wild_cards=yes&view=query&action=query&search_constraint=terms"	GO:0010662_regulation_of_striated_muscle_cell_apoptosis) 1 0
=HYPERLINK("http://www.godatabase.org/cgi-bin/go.cgi?query=GO:0010664&auto_wild_cards=yes&view=query&action=query&search_constraint=terms"	GO:0010664_negative_regulation_of_striated_muscle_cell_apoptosis) 1 0
=HYPERLINK("http://www.godatabase.org/cgi-bin/go.cgi?query=GO:0010665&auto_wild_cards=yes&view=query&action=query&search_constraint=terms"	GO:0010665_regulation_of_cardiac_muscle_cell_apoptosis) 1 0
=HYPERLINK("http://www.godatabase.org/cgi-bin/go.cgi?query=GO:0010667&auto_wild_cards=yes&view=query&action=query&search_constraint=terms"	GO:0010667_negative_regulation_of_cardiac_muscle_cell_apoptosis) 1 0
=HYPERLINK("http://www.godatabase.org/cgi-bin/go.cgi?query=GO:0010669&auto_wild_cards=yes&view=query&action=query&search_constraint=terms"	GO:0010669_epithelial_structure_maintenance) 1 0
=HYPERLINK("http://www.godatabase.org/cgi-bin/go.cgi?query=GO:0010692&auto_wild_cards=yes&view=query&action=query&search_constraint=terms"	GO:0010692_regulation_of_alkaline_phosphatase_activity) 1 0
=HYPERLINK("http://www.godatabase.org/cgi-bin/go.cgi?query=GO:0010693&auto_wild_cards=yes&view=query&action=query&search_constraint=terms"	GO:0010693_negative_regulation_of_alkaline_phosphatase_activity) 1 0
=HYPERLINK("http://www.godatabase.org/cgi-bin/go.cgi?query=GO:0010710&auto_wild_cards=yes&view=query&action=query&search_constraint=terms"	GO:0010710_regulation_of_collagen_catabolic_process) 1 0
=HYPERLINK("http://www.godatabase.org/cgi-bin/go.cgi?query=GO:0010711&auto_wild_cards=yes&view=query&action=query&search_constraint=terms"	GO:0010711_negative_regulation_of_collagen_catabolic_process) 1 0
=HYPERLINK("http://www.godatabase.org/cgi-bin/go.cgi?query=GO:0010715&auto_wild_cards=yes&view=query&action=query&search_constraint=terms"	GO:0010715_regulation_of_extracellular_matrix_disassembly) 1 0
=HYPERLINK("http://www.godatabase.org/cgi-bin/go.cgi?query=GO:0010716&auto_wild_cards=yes&view=query&action=query&search_constraint=terms"	GO:0010716_negative_regulation_of_extracellular_matrix_disassembly) 1 0
=HYPERLINK("http://www.godatabase.org/cgi-bin/go.cgi?query=GO:0010719&auto_wild_cards=yes&view=query&action=query&search_constraint=terms"	GO:0010719_negative_regulation_of_epithelial_to_mesenchymal_transition) 1 0
=HYPERLINK("http://www.godatabase.org/cgi-bin/go.cgi?query=GO:0010722&auto_wild_cards=yes&view=query&action=query&search_constraint=terms"	GO:0010722_regulation_of_ferrochelatase_activity) 1 0
=HYPERLINK("http://www.godatabase.org/cgi-bin/go.cgi?query=GO:0010731&auto_wild_cards=yes&view=query&action=query&search_constraint=terms"	GO:0010731_protein_amino_acid_glutathionylation) 1 0
=HYPERLINK("http://www.godatabase.org/cgi-bin/go.cgi?query=GO:0010732&auto_wild_cards=yes&view=query&action=query&search_constraint=terms"	GO:0010732_regulation_of_protein_amino_acid_glutathionylation) 1 0
=HYPERLINK("http://www.godatabase.org/cgi-bin/go.cgi?query=GO:0010734&auto_wild_cards=yes&view=query&action=query&search_constraint=terms"	GO:0010734_negative_regulation_of_protein_amino_acid_glutathionylation) 1 0
=HYPERLINK("http://www.godatabase.org/cgi-bin/go.cgi?query=GO:0010735&auto_wild_cards=yes&view=query&action=query&search_constraint=terms"	GO:0010735_positive_regulation_of_transcription_via_serum_response_element_binding) 1 0
=HYPERLINK("http://www.godatabase.org/cgi-bin/go.cgi?query=GO:0010737&auto_wild_cards=yes&view=query&action=query&search_constraint=terms"	GO:0010737_protein_kinase_A_signaling_cascade) 1 0
=HYPERLINK("http://www.godatabase.org/cgi-bin/go.cgi?query=GO:0010738&auto_wild_cards=yes&view=query&action=query&search_constraint=terms"	GO:0010738_regulation_of_protein_kinase_A_signaling_cascade) 1 0
=HYPERLINK("http://www.godatabase.org/cgi-bin/go.cgi?query=GO:0010739&auto_wild_cards=yes&view=query&action=query&search_constraint=terms"	GO:0010739_positive_regulation_of_protein_kinase_A_signaling_cascade) 1 0
=HYPERLINK("http://www.godatabase.org/cgi-bin/go.cgi?query=GO:0010749&auto_wild_cards=yes&view=query&action=query&search_constraint=terms"	GO:0010749_regulation_of_nitric_oxide_mediated_signal_transduction) 1 0
=HYPERLINK("http://www.godatabase.org/cgi-bin/go.cgi?query=GO:0010751&auto_wild_cards=yes&view=query&action=query&search_constraint=terms"	GO:0010751_negative_regulation_of_nitric_oxide_mediated_signal_transduction) 1 0
=HYPERLINK("http://www.godatabase.org/cgi-bin/go.cgi?query=GO:0010752&auto_wild_cards=yes&view=query&action=query&search_constraint=terms"	GO:0010752_regulation_of_cGMP-mediated_signaling) 1 0
=HYPERLINK("http://www.godatabase.org/cgi-bin/go.cgi?query=GO:0010754&auto_wild_cards=yes&view=query&action=query&search_constraint=terms"	GO:0010754_negative_regulation_of_cGMP-mediated_signaling) 1 0
=HYPERLINK("http://www.godatabase.org/cgi-bin/go.cgi?query=GO:0010756&auto_wild_cards=yes&view=query&action=query&search_constraint=terms"	GO:0010756_positive_regulation_of_plasminogen_activation) 1 0
=HYPERLINK("http://www.godatabase.org/cgi-bin/go.cgi?query=GO:0010757&auto_wild_cards=yes&view=query&action=query&search_constraint=terms"	GO:0010757_negative_regulation_of_plasminogen_activation) 1 0
=HYPERLINK("http://www.godatabase.org/cgi-bin/go.cgi?query=GO:0010758&auto_wild_cards=yes&view=query&action=query&search_constraint=terms"	GO:0010758_regulation_of_macrophage_chemotaxis) 1 0
=HYPERLINK("http://www.godatabase.org/cgi-bin/go.cgi?query=GO:0010759&auto_wild_cards=yes&view=query&action=query&search_constraint=terms"	GO:0010759_positive_regulation_of_macrophage_chemotaxis) 1 0
=HYPERLINK("http://www.godatabase.org/cgi-bin/go.cgi?query=GO:0010766&auto_wild_cards=yes&view=query&action=query&search_constraint=terms"	GO:0010766_negative_regulation_of_sodium_ion_transport) 1 0
=HYPERLINK("http://www.godatabase.org/cgi-bin/go.cgi?query=GO:0010767&auto_wild_cards=yes&view=query&action=query&search_constraint=terms"	GO:0010767_regulation_of_transcription_from_RNA_polymerase_II_promoter_in_response_to_UV-induced_DNA_damage) 1 0
=HYPERLINK("http://www.godatabase.org/cgi-bin/go.cgi?query=GO:0010768&auto_wild_cards=yes&view=query&action=query&search_constraint=terms"	GO:0010768_negative_regulation_of_transcription_from_RNA_polymerase_II_promoter_in_response_to_UV-induced_DNA_damage) 1 0
=HYPERLINK("http://www.godatabase.org/cgi-bin/go.cgi?query=GO:0010771&auto_wild_cards=yes&view=query&action=query&search_constraint=terms"	GO:0010771_negative_regulation_of_cell_morphogenesis_involved_in_differentiation) 1 0
=HYPERLINK("http://www.godatabase.org/cgi-bin/go.cgi?query=GO:0010793&auto_wild_cards=yes&view=query&action=query&search_constraint=terms"	GO:0010793_regulation_of_mRNA_export_from_nucleus) 1 0
=HYPERLINK("http://www.godatabase.org/cgi-bin/go.cgi?query=GO:0010801&auto_wild_cards=yes&view=query&action=query&search_constraint=terms"	GO:0010801_negative_regulation_of_peptidyl-threonine_phosphorylation) 1 0
=HYPERLINK("http://www.godatabase.org/cgi-bin/go.cgi?query=GO:0010803&auto_wild_cards=yes&view=query&action=query&search_constraint=terms"	GO:0010803_regulation_of_tumor_necrosis_factor-mediated_signaling_pathway) 1 0
=HYPERLINK("http://www.godatabase.org/cgi-bin/go.cgi?query=GO:0010804&auto_wild_cards=yes&view=query&action=query&search_constraint=terms"	GO:0010804_negative_regulation_of_tumor_necrosis_factor-mediated_signaling_pathway) 1 0
=HYPERLINK("http://www.godatabase.org/cgi-bin/go.cgi?query=GO:0010813&auto_wild_cards=yes&view=query&action=query&search_constraint=terms"	GO:0010813_neuropeptide_catabolic_process) 1 0
=HYPERLINK("http://www.godatabase.org/cgi-bin/go.cgi?query=GO:0010814&auto_wild_cards=yes&view=query&action=query&search_constraint=terms"	GO:0010814_substance_P_catabolic_process) 1 0
=HYPERLINK("http://www.godatabase.org/cgi-bin/go.cgi?query=GO:0010816&auto_wild_cards=yes&view=query&action=query&search_constraint=terms"	GO:0010816_calcitonin_catabolic_process) 1 0
=HYPERLINK("http://www.godatabase.org/cgi-bin/go.cgi?query=GO:0010826&auto_wild_cards=yes&view=query&action=query&search_constraint=terms"	GO:0010826_negative_regulation_of_centrosome_duplication) 1 0
=HYPERLINK("http://www.godatabase.org/cgi-bin/go.cgi?query=GO:0010830&auto_wild_cards=yes&view=query&action=query&search_constraint=terms"	GO:0010830_regulation_of_myotube_differentiation) 1 0
=HYPERLINK("http://www.godatabase.org/cgi-bin/go.cgi?query=GO:0010832&auto_wild_cards=yes&view=query&action=query&search_constraint=terms"	GO:0010832_negative_regulation_of_myotube_differentiation) 1 0
=HYPERLINK("http://www.godatabase.org/cgi-bin/go.cgi?query=GO:0010835&auto_wild_cards=yes&view=query&action=query&search_constraint=terms"	GO:0010835_regulation_of_protein_amino_acid_ADP-ribosylation) 1 0
=HYPERLINK("http://www.godatabase.org/cgi-bin/go.cgi?query=GO:0010836&auto_wild_cards=yes&view=query&action=query&search_constraint=terms"	GO:0010836_negative_regulation_of_protein_amino_acid_ADP-ribosylation) 1 0
=HYPERLINK("http://www.godatabase.org/cgi-bin/go.cgi?query=GO:0010837&auto_wild_cards=yes&view=query&action=query&search_constraint=terms"	GO:0010837_regulation_of_keratinocyte_proliferation) 1 0
=HYPERLINK("http://www.godatabase.org/cgi-bin/go.cgi?query=GO:0010839&auto_wild_cards=yes&view=query&action=query&search_constraint=terms"	GO:0010839_negative_regulation_of_keratinocyte_proliferation) 1 0
=HYPERLINK("http://www.godatabase.org/cgi-bin/go.cgi?query=GO:0010840&auto_wild_cards=yes&view=query&action=query&search_constraint=terms"	GO:0010840_regulation_of_circadian_sleep_wake_cycle__wakefulness) 1 0
=HYPERLINK("http://www.godatabase.org/cgi-bin/go.cgi?query=GO:0010841&auto_wild_cards=yes&view=query&action=query&search_constraint=terms"	GO:0010841_positive_regulation_of_circadian_sleep_wake_cycle__wakefulness) 1 0
=HYPERLINK("http://www.godatabase.org/cgi-bin/go.cgi?query=GO:0010842&auto_wild_cards=yes&view=query&action=query&search_constraint=terms"	GO:0010842_retina_layer_formation) 1 0
=HYPERLINK("http://www.godatabase.org/cgi-bin/go.cgi?query=GO:0010897&auto_wild_cards=yes&view=query&action=query&search_constraint=terms"	GO:0010897_negative_regulation_of_triglyceride_catabolic_process) 1 0
=HYPERLINK("http://www.godatabase.org/cgi-bin/go.cgi?query=GO:0010899&auto_wild_cards=yes&view=query&action=query&search_constraint=terms"	GO:0010899_regulation_of_phosphatidylcholine_catabolic_process) 1 0
=HYPERLINK("http://www.godatabase.org/cgi-bin/go.cgi?query=GO:0010900&auto_wild_cards=yes&view=query&action=query&search_constraint=terms"	GO:0010900_negative_regulation_of_phosphatidylcholine_catabolic_process) 1 0
=HYPERLINK("http://www.godatabase.org/cgi-bin/go.cgi?query=GO:0010902&auto_wild_cards=yes&view=query&action=query&search_constraint=terms"	GO:0010902_positive_regulation_of_very-low-density_lipoprotein_particle_remodeling) 1 0
=HYPERLINK("http://www.godatabase.org/cgi-bin/go.cgi?query=GO:0010919&auto_wild_cards=yes&view=query&action=query&search_constraint=terms"	GO:0010919_regulation_of_inositol_phosphate_biosynthetic_process) 1 0
=HYPERLINK("http://www.godatabase.org/cgi-bin/go.cgi?query=GO:0010920&auto_wild_cards=yes&view=query&action=query&search_constraint=terms"	GO:0010920_negative_regulation_of_inositol_phosphate_biosynthetic_process) 1 0
=HYPERLINK("http://www.godatabase.org/cgi-bin/go.cgi?query=GO:0010924&auto_wild_cards=yes&view=query&action=query&search_constraint=terms"	GO:0010924_regulation_of_inositol-polyphosphate_5-phosphatase_activity) 1 0
=HYPERLINK("http://www.godatabase.org/cgi-bin/go.cgi?query=GO:0010925&auto_wild_cards=yes&view=query&action=query&search_constraint=terms"	GO:0010925_positive_regulation_of_inositol-polyphosphate_5-phosphatase_activity) 1 0
=HYPERLINK("http://www.godatabase.org/cgi-bin/go.cgi?query=GO:0010931&auto_wild_cards=yes&view=query&action=query&search_constraint=terms"	GO:0010931_macrophage_tolerance_induction) 1 0
=HYPERLINK("http://www.godatabase.org/cgi-bin/go.cgi?query=GO:0010932&auto_wild_cards=yes&view=query&action=query&search_constraint=terms"	GO:0010932_regulation_of_macrophage_tolerance_induction) 1 0
=HYPERLINK("http://www.godatabase.org/cgi-bin/go.cgi?query=GO:0010933&auto_wild_cards=yes&view=query&action=query&search_constraint=terms"	GO:0010933_positive_regulation_of_macrophage_tolerance_induction) 1 0
=HYPERLINK("http://www.godatabase.org/cgi-bin/go.cgi?query=GO:0010934&auto_wild_cards=yes&view=query&action=query&search_constraint=terms"	GO:0010934_macrophage_cytokine_production) 1 0
=HYPERLINK("http://www.godatabase.org/cgi-bin/go.cgi?query=GO:0010935&auto_wild_cards=yes&view=query&action=query&search_constraint=terms"	GO:0010935_regulation_of_macrophage_cytokine_production) 1 0
=HYPERLINK("http://www.godatabase.org/cgi-bin/go.cgi?query=GO:0010936&auto_wild_cards=yes&view=query&action=query&search_constraint=terms"	GO:0010936_negative_regulation_of_macrophage_cytokine_production) 1 0
=HYPERLINK("http://www.godatabase.org/cgi-bin/go.cgi?query=GO:0010944&auto_wild_cards=yes&view=query&action=query&search_constraint=terms"	GO:0010944_negative_regulation_of_transcription_by_competitive_promoter_binding) 1 0
=HYPERLINK("http://www.godatabase.org/cgi-bin/go.cgi?query=GO:0010983&auto_wild_cards=yes&view=query&action=query&search_constraint=terms"	GO:0010983_positive_regulation_of_high-density_lipoprotein_particle_clearance) 1 0
=HYPERLINK("http://www.godatabase.org/cgi-bin/go.cgi?query=GO:0010986&auto_wild_cards=yes&view=query&action=query&search_constraint=terms"	GO:0010986_positive_regulation_of_lipoprotein_particle_clearance) 1 0
=HYPERLINK("http://www.godatabase.org/cgi-bin/go.cgi?query=GO:0010987&auto_wild_cards=yes&view=query&action=query&search_constraint=terms"	GO:0010987_negative_regulation_of_high-density_lipoprotein_particle_clearance) 1 0
=HYPERLINK("http://www.godatabase.org/cgi-bin/go.cgi?query=GO:0010988&auto_wild_cards=yes&view=query&action=query&search_constraint=terms"	GO:0010988_regulation_of_low-density_lipoprotein_particle_clearance) 1 0
=HYPERLINK("http://www.godatabase.org/cgi-bin/go.cgi?query=GO:0010989&auto_wild_cards=yes&view=query&action=query&search_constraint=terms"	GO:0010989_negative_regulation_of_low-density_lipoprotein_particle_clearance) 1 0
=HYPERLINK("http://www.godatabase.org/cgi-bin/go.cgi?query=GO:0010990&auto_wild_cards=yes&view=query&action=query&search_constraint=terms"	GO:0010990_regulation_of_SMAD_protein_complex_assembly) 1 0
=HYPERLINK("http://www.godatabase.org/cgi-bin/go.cgi?query=GO:0010991&auto_wild_cards=yes&view=query&action=query&search_constraint=terms"	GO:0010991_negative_regulation_of_SMAD_protein_complex_assembly) 1 0
=HYPERLINK("http://www.godatabase.org/cgi-bin/go.cgi?query=GO:0014009&auto_wild_cards=yes&view=query&action=query&search_constraint=terms"	GO:0014009_glial_cell_proliferation) 1 0
=HYPERLINK("http://www.godatabase.org/cgi-bin/go.cgi?query=GO:0014010&auto_wild_cards=yes&view=query&action=query&search_constraint=terms"	GO:0014010_Schwann_cell_proliferation) 1 0
=HYPERLINK("http://www.godatabase.org/cgi-bin/go.cgi?query=GO:0014045&auto_wild_cards=yes&view=query&action=query&search_constraint=terms"	GO:0014045_establishment_of_endothelial_blood-brain_barrier) 1 0
=HYPERLINK("http://www.godatabase.org/cgi-bin/go.cgi?query=GO:0014055&auto_wild_cards=yes&view=query&action=query&search_constraint=terms"	GO:0014055_acetylcholine_secretion) 1 0
=HYPERLINK("http://www.godatabase.org/cgi-bin/go.cgi?query=GO:0014056&auto_wild_cards=yes&view=query&action=query&search_constraint=terms"	GO:0014056_regulation_of_acetylcholine_secretion) 1 0
=HYPERLINK("http://www.godatabase.org/cgi-bin/go.cgi?query=GO:0014060&auto_wild_cards=yes&view=query&action=query&search_constraint=terms"	GO:0014060_regulation_of_epinephrine_secretion) 1 0
=HYPERLINK("http://www.godatabase.org/cgi-bin/go.cgi?query=GO:0014067&auto_wild_cards=yes&view=query&action=query&search_constraint=terms"	GO:0014067_negative_regulation_of_phosphoinositide_3-kinase_cascade) 1 0
=HYPERLINK("http://www.godatabase.org/cgi-bin/go.cgi?query=GO:0014071&auto_wild_cards=yes&view=query&action=query&search_constraint=terms"	GO:0014071_response_to_cycloalkane) 1 0
=HYPERLINK("http://www.godatabase.org/cgi-bin/go.cgi?query=GO:0014721&auto_wild_cards=yes&view=query&action=query&search_constraint=terms"	GO:0014721_twitch_skeletal_muscle_contraction) 1 0
=HYPERLINK("http://www.godatabase.org/cgi-bin/go.cgi?query=GO:0014724&auto_wild_cards=yes&view=query&action=query&search_constraint=terms"	GO:0014724_regulation_of_twitch_skeletal_muscle_contraction) 1 0
=HYPERLINK("http://www.godatabase.org/cgi-bin/go.cgi?query=GO:0014806&auto_wild_cards=yes&view=query&action=query&search_constraint=terms"	GO:0014806_smooth_muscle_hyperplasia) 1 0
=HYPERLINK("http://www.godatabase.org/cgi-bin/go.cgi?query=GO:0014823&auto_wild_cards=yes&view=query&action=query&search_constraint=terms"	GO:0014823_response_to_activity) 1 0
=HYPERLINK("http://www.godatabase.org/cgi-bin/go.cgi?query=GO:0014832&auto_wild_cards=yes&view=query&action=query&search_constraint=terms"	GO:0014832_urinary_bladder_smooth_muscle_contraction) 1 0
=HYPERLINK("http://www.godatabase.org/cgi-bin/go.cgi?query=GO:0014834&auto_wild_cards=yes&view=query&action=query&search_constraint=terms"	GO:0014834_satellite_cell_maintenance_involved_in_skeletal_muscle_regeneration) 1 0
=HYPERLINK("http://www.godatabase.org/cgi-bin/go.cgi?query=GO:0014848&auto_wild_cards=yes&view=query&action=query&search_constraint=terms"	GO:0014848_urinary_tract_smooth_muscle_contraction) 1 0
=HYPERLINK("http://www.godatabase.org/cgi-bin/go.cgi?query=GO:0014850&auto_wild_cards=yes&view=query&action=query&search_constraint=terms"	GO:0014850_response_to_muscle_activity) 1 0
=HYPERLINK("http://www.godatabase.org/cgi-bin/go.cgi?query=GO:0014873&auto_wild_cards=yes&view=query&action=query&search_constraint=terms"	GO:0014873_response_to_muscle_activity_involved_in_regulation_of_muscle_adaptation) 1 0
=HYPERLINK("http://www.godatabase.org/cgi-bin/go.cgi?query=GO:0014874&auto_wild_cards=yes&view=query&action=query&search_constraint=terms"	GO:0014874_response_to_stimulus_involved_in_regulation_of_muscle_adaptation) 1 0
=HYPERLINK("http://www.godatabase.org/cgi-bin/go.cgi?query=GO:0014895&auto_wild_cards=yes&view=query&action=query&search_constraint=terms"	GO:0014895_smooth_muscle_hypertrophy) 1 0
=HYPERLINK("http://www.godatabase.org/cgi-bin/go.cgi?query=GO:0014904&auto_wild_cards=yes&view=query&action=query&search_constraint=terms"	GO:0014904_myotube_cell_development) 1 0
=HYPERLINK("http://www.godatabase.org/cgi-bin/go.cgi?query=GO:0014916&auto_wild_cards=yes&view=query&action=query&search_constraint=terms"	GO:0014916_regulation_of_lung_blood_pressure) 1 0
=HYPERLINK("http://www.godatabase.org/cgi-bin/go.cgi?query=GO:0015675&auto_wild_cards=yes&view=query&action=query&search_constraint=terms"	GO:0015675_nickel_ion_transport) 1 0
=HYPERLINK("http://www.godatabase.org/cgi-bin/go.cgi?query=GO:0015676&auto_wild_cards=yes&view=query&action=query&search_constraint=terms"	GO:0015676_vanadium_ion_transport) 1 0
=HYPERLINK("http://www.godatabase.org/cgi-bin/go.cgi?query=GO:0015680&auto_wild_cards=yes&view=query&action=query&search_constraint=terms"	GO:0015680_intracellular_copper_ion_transport) 1 0
=HYPERLINK("http://www.godatabase.org/cgi-bin/go.cgi?query=GO:0015684&auto_wild_cards=yes&view=query&action=query&search_constraint=terms"	GO:0015684_ferrous_iron_transport) 1 0
=HYPERLINK("http://www.godatabase.org/cgi-bin/go.cgi?query=GO:0015692&auto_wild_cards=yes&view=query&action=query&search_constraint=terms"	GO:0015692_lead_ion_transport) 1 0
=HYPERLINK("http://www.godatabase.org/cgi-bin/go.cgi?query=GO:0015693&auto_wild_cards=yes&view=query&action=query&search_constraint=terms"	GO:0015693_magnesium_ion_transport) 1 0
=HYPERLINK("http://www.godatabase.org/cgi-bin/go.cgi?query=GO:0015727&auto_wild_cards=yes&view=query&action=query&search_constraint=terms"	GO:0015727_lactate_transport) 1 0
=HYPERLINK("http://www.godatabase.org/cgi-bin/go.cgi?query=GO:0015728&auto_wild_cards=yes&view=query&action=query&search_constraint=terms"	GO:0015728_mevalonate_transport) 1 0
=HYPERLINK("http://www.godatabase.org/cgi-bin/go.cgi?query=GO:0015742&auto_wild_cards=yes&view=query&action=query&search_constraint=terms"	GO:0015742_alpha-ketoglutarate_transport) 1 0
=HYPERLINK("http://www.godatabase.org/cgi-bin/go.cgi?query=GO:0015746&auto_wild_cards=yes&view=query&action=query&search_constraint=terms"	GO:0015746_citrate_transport) 1 0
=HYPERLINK("http://www.godatabase.org/cgi-bin/go.cgi?query=GO:0015747&auto_wild_cards=yes&view=query&action=query&search_constraint=terms"	GO:0015747_urate_transport) 1 0
=HYPERLINK("http://www.godatabase.org/cgi-bin/go.cgi?query=GO:0015755&auto_wild_cards=yes&view=query&action=query&search_constraint=terms"	GO:0015755_fructose_transport) 1 0
=HYPERLINK("http://www.godatabase.org/cgi-bin/go.cgi?query=GO:0015760&auto_wild_cards=yes&view=query&action=query&search_constraint=terms"	GO:0015760_glucose-6-phosphate_transport) 1 0
=HYPERLINK("http://www.godatabase.org/cgi-bin/go.cgi?query=GO:0015782&auto_wild_cards=yes&view=query&action=query&search_constraint=terms"	GO:0015782_CMP-sialic_acid_transport) 1 0
=HYPERLINK("http://www.godatabase.org/cgi-bin/go.cgi?query=GO:0015785&auto_wild_cards=yes&view=query&action=query&search_constraint=terms"	GO:0015785_UDP-galactose_transport) 1 0
=HYPERLINK("http://www.godatabase.org/cgi-bin/go.cgi?query=GO:0015789&auto_wild_cards=yes&view=query&action=query&search_constraint=terms"	GO:0015789_UDP-N-acetylgalactosamine_transport) 1 0
=HYPERLINK("http://www.godatabase.org/cgi-bin/go.cgi?query=GO:0015790&auto_wild_cards=yes&view=query&action=query&search_constraint=terms"	GO:0015790_UDP-xylose_transport) 1 0
=HYPERLINK("http://www.godatabase.org/cgi-bin/go.cgi?query=GO:0015798&auto_wild_cards=yes&view=query&action=query&search_constraint=terms"	GO:0015798_myo-inositol_transport) 1 0
=HYPERLINK("http://www.godatabase.org/cgi-bin/go.cgi?query=GO:0015803&auto_wild_cards=yes&view=query&action=query&search_constraint=terms"	GO:0015803_branched-chain_aliphatic_amino_acid_transport) 1 0
=HYPERLINK("http://www.godatabase.org/cgi-bin/go.cgi?query=GO:0015805&auto_wild_cards=yes&view=query&action=query&search_constraint=terms"	GO:0015805_S-adenosylmethionine_transport) 1 0
=HYPERLINK("http://www.godatabase.org/cgi-bin/go.cgi?query=GO:0015809&auto_wild_cards=yes&view=query&action=query&search_constraint=terms"	GO:0015809_arginine_transport) 1 0
=HYPERLINK("http://www.godatabase.org/cgi-bin/go.cgi?query=GO:0015817&auto_wild_cards=yes&view=query&action=query&search_constraint=terms"	GO:0015817_histidine_transport) 1 0
=HYPERLINK("http://www.godatabase.org/cgi-bin/go.cgi?query=GO:0015820&auto_wild_cards=yes&view=query&action=query&search_constraint=terms"	GO:0015820_leucine_transport) 1 0
=HYPERLINK("http://www.godatabase.org/cgi-bin/go.cgi?query=GO:0015826&auto_wild_cards=yes&view=query&action=query&search_constraint=terms"	GO:0015826_threonine_transport) 1 0
=HYPERLINK("http://www.godatabase.org/cgi-bin/go.cgi?query=GO:0015827&auto_wild_cards=yes&view=query&action=query&search_constraint=terms"	GO:0015827_tryptophan_transport) 1 0
=HYPERLINK("http://www.godatabase.org/cgi-bin/go.cgi?query=GO:0015846&auto_wild_cards=yes&view=query&action=query&search_constraint=terms"	GO:0015846_polyamine_transport) 1 0
=HYPERLINK("http://www.godatabase.org/cgi-bin/go.cgi?query=GO:0015853&auto_wild_cards=yes&view=query&action=query&search_constraint=terms"	GO:0015853_adenine_transport) 1 0
=HYPERLINK("http://www.godatabase.org/cgi-bin/go.cgi?query=GO:0015855&auto_wild_cards=yes&view=query&action=query&search_constraint=terms"	GO:0015855_pyrimidine_transport) 1 0
=HYPERLINK("http://www.godatabase.org/cgi-bin/go.cgi?query=GO:0015886&auto_wild_cards=yes&view=query&action=query&search_constraint=terms"	GO:0015886_heme_transport) 1 0
=HYPERLINK("http://www.godatabase.org/cgi-bin/go.cgi?query=GO:0015888&auto_wild_cards=yes&view=query&action=query&search_constraint=terms"	GO:0015888_thiamin_transport) 1 0
=HYPERLINK("http://www.godatabase.org/cgi-bin/go.cgi?query=GO:0015910&auto_wild_cards=yes&view=query&action=query&search_constraint=terms"	GO:0015910_peroxisomal_long-chain_fatty_acid_import) 1 0
=HYPERLINK("http://www.godatabase.org/cgi-bin/go.cgi?query=GO:0015919&auto_wild_cards=yes&view=query&action=query&search_constraint=terms"	GO:0015919_peroxisomal_membrane_transport) 1 0
=HYPERLINK("http://www.godatabase.org/cgi-bin/go.cgi?query=GO:0015937&auto_wild_cards=yes&view=query&action=query&search_constraint=terms"	GO:0015937_coenzyme_A_biosynthetic_process) 1 0
=HYPERLINK("http://www.godatabase.org/cgi-bin/go.cgi?query=GO:0015956&auto_wild_cards=yes&view=query&action=query&search_constraint=terms"	GO:0015956_bis(5'-nucleosidyl)_oligophosphate_metabolic_process) 1 0
=HYPERLINK("http://www.godatabase.org/cgi-bin/go.cgi?query=GO:0015958&auto_wild_cards=yes&view=query&action=query&search_constraint=terms"	GO:0015958_bis(5'-nucleosidyl)_oligophosphate_catabolic_process) 1 0
=HYPERLINK("http://www.godatabase.org/cgi-bin/go.cgi?query=GO:0015959&auto_wild_cards=yes&view=query&action=query&search_constraint=terms"	GO:0015959_diadenosine_polyphosphate_metabolic_process) 1 0
=HYPERLINK("http://www.godatabase.org/cgi-bin/go.cgi?query=GO:0015961&auto_wild_cards=yes&view=query&action=query&search_constraint=terms"	GO:0015961_diadenosine_polyphosphate_catabolic_process) 1 0
=HYPERLINK("http://www.godatabase.org/cgi-bin/go.cgi?query=GO:0016046&auto_wild_cards=yes&view=query&action=query&search_constraint=terms"	GO:0016046_detection_of_fungus) 1 0
=HYPERLINK("http://www.godatabase.org/cgi-bin/go.cgi?query=GO:0016078&auto_wild_cards=yes&view=query&action=query&search_constraint=terms"	GO:0016078_tRNA_catabolic_process) 1 0
=HYPERLINK("http://www.godatabase.org/cgi-bin/go.cgi?query=GO:0016091&auto_wild_cards=yes&view=query&action=query&search_constraint=terms"	GO:0016091_prenol_biosynthetic_process) 1 0
=HYPERLINK("http://www.godatabase.org/cgi-bin/go.cgi?query=GO:0016094&auto_wild_cards=yes&view=query&action=query&search_constraint=terms"	GO:0016094_polyprenol_biosynthetic_process) 1 0
=HYPERLINK("http://www.godatabase.org/cgi-bin/go.cgi?query=GO:0016108&auto_wild_cards=yes&view=query&action=query&search_constraint=terms"	GO:0016108_tetraterpenoid_metabolic_process) 1 0
=HYPERLINK("http://www.godatabase.org/cgi-bin/go.cgi?query=GO:0016116&auto_wild_cards=yes&view=query&action=query&search_constraint=terms"	GO:0016116_carotenoid_metabolic_process) 1 0
=HYPERLINK("http://www.godatabase.org/cgi-bin/go.cgi?query=GO:0016119&auto_wild_cards=yes&view=query&action=query&search_constraint=terms"	GO:0016119_carotene_metabolic_process) 1 0
=HYPERLINK("http://www.godatabase.org/cgi-bin/go.cgi?query=GO:0016140&auto_wild_cards=yes&view=query&action=query&search_constraint=terms"	GO:0016140_O-glycoside_metabolic_process) 1 0
=HYPERLINK("http://www.godatabase.org/cgi-bin/go.cgi?query=GO:0016142&auto_wild_cards=yes&view=query&action=query&search_constraint=terms"	GO:0016142_O-glycoside_catabolic_process) 1 0
=HYPERLINK("http://www.godatabase.org/cgi-bin/go.cgi?query=GO:0016188&auto_wild_cards=yes&view=query&action=query&search_constraint=terms"	GO:0016188_synaptic_vesicle_maturation) 1 0
=HYPERLINK("http://www.godatabase.org/cgi-bin/go.cgi?query=GO:0016189&auto_wild_cards=yes&view=query&action=query&search_constraint=terms"	GO:0016189_synaptic_vesicle_to_endosome_fusion) 1 0
=HYPERLINK("http://www.godatabase.org/cgi-bin/go.cgi?query=GO:0016241&auto_wild_cards=yes&view=query&action=query&search_constraint=terms"	GO:0016241_regulation_of_macroautophagy) 1 0
=HYPERLINK("http://www.godatabase.org/cgi-bin/go.cgi?query=GO:0016242&auto_wild_cards=yes&view=query&action=query&search_constraint=terms"	GO:0016242_negative_regulation_of_macroautophagy) 1 0
=HYPERLINK("http://www.godatabase.org/cgi-bin/go.cgi?query=GO:0016259&auto_wild_cards=yes&view=query&action=query&search_constraint=terms"	GO:0016259_selenocysteine_metabolic_process) 1 0
=HYPERLINK("http://www.godatabase.org/cgi-bin/go.cgi?query=GO:0016260&auto_wild_cards=yes&view=query&action=query&search_constraint=terms"	GO:0016260_selenocysteine_biosynthetic_process) 1 0
=HYPERLINK("http://www.godatabase.org/cgi-bin/go.cgi?query=GO:0016269&auto_wild_cards=yes&view=query&action=query&search_constraint=terms"	GO:0016269_O-glycan_processing__core_3) 1 0
=HYPERLINK("http://www.godatabase.org/cgi-bin/go.cgi?query=GO:0016320&auto_wild_cards=yes&view=query&action=query&search_constraint=terms"	GO:0016320_endoplasmic_reticulum_membrane_fusion) 1 0
=HYPERLINK("http://www.godatabase.org/cgi-bin/go.cgi?query=GO:0016344&auto_wild_cards=yes&view=query&action=query&search_constraint=terms"	GO:0016344_meiotic_chromosome_movement_towards_spindle_pole) 1 0
=HYPERLINK("http://www.godatabase.org/cgi-bin/go.cgi?query=GO:0016446&auto_wild_cards=yes&view=query&action=query&search_constraint=terms"	GO:0016446_somatic_hypermutation_of_immunoglobulin_genes) 1 0
=HYPERLINK("http://www.godatabase.org/cgi-bin/go.cgi?query=GO:0016559&auto_wild_cards=yes&view=query&action=query&search_constraint=terms"	GO:0016559_peroxisome_fission) 1 0
=HYPERLINK("http://www.godatabase.org/cgi-bin/go.cgi?query=GO:0016560&auto_wild_cards=yes&view=query&action=query&search_constraint=terms"	GO:0016560_protein_import_into_peroxisome_matrix__docking) 1 0
=HYPERLINK("http://www.godatabase.org/cgi-bin/go.cgi?query=GO:0016598&auto_wild_cards=yes&view=query&action=query&search_constraint=terms"	GO:0016598_protein_arginylation) 1 0
=HYPERLINK("http://www.godatabase.org/cgi-bin/go.cgi?query=GO:0016998&auto_wild_cards=yes&view=query&action=query&search_constraint=terms"	GO:0016998_cell_wall_macromolecule_catabolic_process) 1 0
=HYPERLINK("http://www.godatabase.org/cgi-bin/go.cgi?query=GO:0017062&auto_wild_cards=yes&view=query&action=query&search_constraint=terms"	GO:0017062_respiratory_chain_complex_III_assembly) 1 0
=HYPERLINK("http://www.godatabase.org/cgi-bin/go.cgi?query=GO:0017185&auto_wild_cards=yes&view=query&action=query&search_constraint=terms"	GO:0017185_peptidyl-lysine_hydroxylation) 1 0
=HYPERLINK("http://www.godatabase.org/cgi-bin/go.cgi?query=GO:0018095&auto_wild_cards=yes&view=query&action=query&search_constraint=terms"	GO:0018095_protein_polyglutamylation) 1 0
=HYPERLINK("http://www.godatabase.org/cgi-bin/go.cgi?query=GO:0018125&auto_wild_cards=yes&view=query&action=query&search_constraint=terms"	GO:0018125_peptidyl-cysteine_methylation) 1 0
=HYPERLINK("http://www.godatabase.org/cgi-bin/go.cgi?query=GO:0018126&auto_wild_cards=yes&view=query&action=query&search_constraint=terms"	GO:0018126_protein_amino_acid_hydroxylation) 1 0
=HYPERLINK("http://www.godatabase.org/cgi-bin/go.cgi?query=GO:0018146&auto_wild_cards=yes&view=query&action=query&search_constraint=terms"	GO:0018146_keratan_sulfate_biosynthetic_process) 1 0
=HYPERLINK("http://www.godatabase.org/cgi-bin/go.cgi?query=GO:0018153&auto_wild_cards=yes&view=query&action=query&search_constraint=terms"	GO:0018153_isopeptide_cross-linking_via_N6-(L-isoglutamyl)-L-lysine) 1 0
=HYPERLINK("http://www.godatabase.org/cgi-bin/go.cgi?query=GO:0018184&auto_wild_cards=yes&view=query&action=query&search_constraint=terms"	GO:0018184_protein_amino_acid_polyamination) 1 0
=HYPERLINK("http://www.godatabase.org/cgi-bin/go.cgi?query=GO:0018190&auto_wild_cards=yes&view=query&action=query&search_constraint=terms"	GO:0018190_protein_amino_acid_octanoylation) 1 0
=HYPERLINK("http://www.godatabase.org/cgi-bin/go.cgi?query=GO:0018191&auto_wild_cards=yes&view=query&action=query&search_constraint=terms"	GO:0018191_peptidyl-serine_octanoylation) 1 0
=HYPERLINK("http://www.godatabase.org/cgi-bin/go.cgi?query=GO:0018192&auto_wild_cards=yes&view=query&action=query&search_constraint=terms"	GO:0018192_enzyme_active_site_formation_via_L-cysteine_persulfide) 1 0
=HYPERLINK("http://www.godatabase.org/cgi-bin/go.cgi?query=GO:0018199&auto_wild_cards=yes&view=query&action=query&search_constraint=terms"	GO:0018199_peptidyl-glutamine_modification) 1 0
=HYPERLINK("http://www.godatabase.org/cgi-bin/go.cgi?query=GO:0018200&auto_wild_cards=yes&view=query&action=query&search_constraint=terms"	GO:0018200_peptidyl-glutamic_acid_modification) 1 0
=HYPERLINK("http://www.godatabase.org/cgi-bin/go.cgi?query=GO:0018208&auto_wild_cards=yes&view=query&action=query&search_constraint=terms"	GO:0018208_peptidyl-proline_modification) 1 0
=HYPERLINK("http://www.godatabase.org/cgi-bin/go.cgi?query=GO:0018262&auto_wild_cards=yes&view=query&action=query&search_constraint=terms"	GO:0018262_isopeptide_cross-linking) 1 0
=HYPERLINK("http://www.godatabase.org/cgi-bin/go.cgi?query=GO:0018277&auto_wild_cards=yes&view=query&action=query&search_constraint=terms"	GO:0018277_protein_amino_acid_deamination) 1 0
=HYPERLINK("http://www.godatabase.org/cgi-bin/go.cgi?query=GO:0018307&auto_wild_cards=yes&view=query&action=query&search_constraint=terms"	GO:0018307_enzyme_active_site_formation) 1 0
=HYPERLINK("http://www.godatabase.org/cgi-bin/go.cgi?query=GO:0018318&auto_wild_cards=yes&view=query&action=query&search_constraint=terms"	GO:0018318_protein_amino_acid_palmitoylation) 1 0
=HYPERLINK("http://www.godatabase.org/cgi-bin/go.cgi?query=GO:0018319&auto_wild_cards=yes&view=query&action=query&search_constraint=terms"	GO:0018319_protein_amino_acid_myristoylation) 1 0
=HYPERLINK("http://www.godatabase.org/cgi-bin/go.cgi?query=GO:0018345&auto_wild_cards=yes&view=query&action=query&search_constraint=terms"	GO:0018345_protein_palmitoylation) 1 0
=HYPERLINK("http://www.godatabase.org/cgi-bin/go.cgi?query=GO:0018350&auto_wild_cards=yes&view=query&action=query&search_constraint=terms"	GO:0018350_protein_amino_acid_esterification) 1 0
=HYPERLINK("http://www.godatabase.org/cgi-bin/go.cgi?query=GO:0018352&auto_wild_cards=yes&view=query&action=query&search_constraint=terms"	GO:0018352_protein-pyridoxal-5-phosphate_linkage) 1 0
=HYPERLINK("http://www.godatabase.org/cgi-bin/go.cgi?query=GO:0018377&auto_wild_cards=yes&view=query&action=query&search_constraint=terms"	GO:0018377_protein_myristoylation) 1 0
=HYPERLINK("http://www.godatabase.org/cgi-bin/go.cgi?query=GO:0018395&auto_wild_cards=yes&view=query&action=query&search_constraint=terms"	GO:0018395_peptidyl-lysine_hydroxylation_to_5-hydroxy-L-lysine) 1 0
=HYPERLINK("http://www.godatabase.org/cgi-bin/go.cgi?query=GO:0018401&auto_wild_cards=yes&view=query&action=query&search_constraint=terms"	GO:0018401_peptidyl-proline_hydroxylation_to_4-hydroxy-L-proline) 1 0
=HYPERLINK("http://www.godatabase.org/cgi-bin/go.cgi?query=GO:0018872&auto_wild_cards=yes&view=query&action=query&search_constraint=terms"	GO:0018872_arsonoacetate_metabolic_process) 1 0
=HYPERLINK("http://www.godatabase.org/cgi-bin/go.cgi?query=GO:0018874&auto_wild_cards=yes&view=query&action=query&search_constraint=terms"	GO:0018874_benzoate_metabolic_process) 1 0
=HYPERLINK("http://www.godatabase.org/cgi-bin/go.cgi?query=GO:0019060&auto_wild_cards=yes&view=query&action=query&search_constraint=terms"	GO:0019060_intracellular_transport_of_viral_proteins_in_host_cell) 1 0
=HYPERLINK("http://www.godatabase.org/cgi-bin/go.cgi?query=GO:0019064&auto_wild_cards=yes&view=query&action=query&search_constraint=terms"	GO:0019064_viral_envelope_fusion_with_host_membrane) 1 0
=HYPERLINK("http://www.godatabase.org/cgi-bin/go.cgi?query=GO:0019086&auto_wild_cards=yes&view=query&action=query&search_constraint=terms"	GO:0019086_late_viral_mRNA_transcription) 1 0
=HYPERLINK("http://www.godatabase.org/cgi-bin/go.cgi?query=GO:0019087&auto_wild_cards=yes&view=query&action=query&search_constraint=terms"	GO:0019087_transformation_of_host_cell_by_virus) 1 0
=HYPERLINK("http://www.godatabase.org/cgi-bin/go.cgi?query=GO:0019089&auto_wild_cards=yes&view=query&action=query&search_constraint=terms"	GO:0019089_transmission_of_virus) 1 0
=HYPERLINK("http://www.godatabase.org/cgi-bin/go.cgi?query=GO:0019098&auto_wild_cards=yes&view=query&action=query&search_constraint=terms"	GO:0019098_reproductive_behavior) 1 0
=HYPERLINK("http://www.godatabase.org/cgi-bin/go.cgi?query=GO:0019240&auto_wild_cards=yes&view=query&action=query&search_constraint=terms"	GO:0019240_citrulline_biosynthetic_process) 1 0
=HYPERLINK("http://www.godatabase.org/cgi-bin/go.cgi?query=GO:0019302&auto_wild_cards=yes&view=query&action=query&search_constraint=terms"	GO:0019302_D-ribose_biosynthetic_process) 1 0
=HYPERLINK("http://www.godatabase.org/cgi-bin/go.cgi?query=GO:0019303&auto_wild_cards=yes&view=query&action=query&search_constraint=terms"	GO:0019303_D-ribose_catabolic_process) 1 0
=HYPERLINK("http://www.godatabase.org/cgi-bin/go.cgi?query=GO:0019307&auto_wild_cards=yes&view=query&action=query&search_constraint=terms"	GO:0019307_mannose_biosynthetic_process) 1 0
=HYPERLINK("http://www.godatabase.org/cgi-bin/go.cgi?query=GO:0019310&auto_wild_cards=yes&view=query&action=query&search_constraint=terms"	GO:0019310_inositol_catabolic_process) 1 0
=HYPERLINK("http://www.godatabase.org/cgi-bin/go.cgi?query=GO:0019322&auto_wild_cards=yes&view=query&action=query&search_constraint=terms"	GO:0019322_pentose_biosynthetic_process) 1 0
=HYPERLINK("http://www.godatabase.org/cgi-bin/go.cgi?query=GO:0019323&auto_wild_cards=yes&view=query&action=query&search_constraint=terms"	GO:0019323_pentose_catabolic_process) 1 0
=HYPERLINK("http://www.godatabase.org/cgi-bin/go.cgi?query=GO:0019371&auto_wild_cards=yes&view=query&action=query&search_constraint=terms"	GO:0019371_cyclooxygenase_pathway) 1 0
=HYPERLINK("http://www.godatabase.org/cgi-bin/go.cgi?query=GO:0019372&auto_wild_cards=yes&view=query&action=query&search_constraint=terms"	GO:0019372_lipoxygenase_pathway) 1 0
=HYPERLINK("http://www.godatabase.org/cgi-bin/go.cgi?query=GO:0019388&auto_wild_cards=yes&view=query&action=query&search_constraint=terms"	GO:0019388_galactose_catabolic_process) 1 0
=HYPERLINK("http://www.godatabase.org/cgi-bin/go.cgi?query=GO:0019405&auto_wild_cards=yes&view=query&action=query&search_constraint=terms"	GO:0019405_alditol_catabolic_process) 1 0
=HYPERLINK("http://www.godatabase.org/cgi-bin/go.cgi?query=GO:0019407&auto_wild_cards=yes&view=query&action=query&search_constraint=terms"	GO:0019407_hexitol_catabolic_process) 1 0
=HYPERLINK("http://www.godatabase.org/cgi-bin/go.cgi?query=GO:0019408&auto_wild_cards=yes&view=query&action=query&search_constraint=terms"	GO:0019408_dolichol_biosynthetic_process) 1 0
=HYPERLINK("http://www.godatabase.org/cgi-bin/go.cgi?query=GO:0019441&auto_wild_cards=yes&view=query&action=query&search_constraint=terms"	GO:0019441_tryptophan_catabolic_process_to_kynurenine) 1 0
=HYPERLINK("http://www.godatabase.org/cgi-bin/go.cgi?query=GO:0019471&auto_wild_cards=yes&view=query&action=query&search_constraint=terms"	GO:0019471_4-hydroxyproline_metabolic_process) 1 0
=HYPERLINK("http://www.godatabase.org/cgi-bin/go.cgi?query=GO:0019511&auto_wild_cards=yes&view=query&action=query&search_constraint=terms"	GO:0019511_peptidyl-proline_hydroxylation) 1 0
=HYPERLINK("http://www.godatabase.org/cgi-bin/go.cgi?query=GO:0019519&auto_wild_cards=yes&view=query&action=query&search_constraint=terms"	GO:0019519_pentitol_metabolic_process) 1 0
=HYPERLINK("http://www.godatabase.org/cgi-bin/go.cgi?query=GO:0019527&auto_wild_cards=yes&view=query&action=query&search_constraint=terms"	GO:0019527_pentitol_catabolic_process) 1 0
=HYPERLINK("http://www.godatabase.org/cgi-bin/go.cgi?query=GO:0019614&auto_wild_cards=yes&view=query&action=query&search_constraint=terms"	GO:0019614_catechol_catabolic_process) 1 0
=HYPERLINK("http://www.godatabase.org/cgi-bin/go.cgi?query=GO:0019673&auto_wild_cards=yes&view=query&action=query&search_constraint=terms"	GO:0019673_GDP-mannose_metabolic_process) 1 0
=HYPERLINK("http://www.godatabase.org/cgi-bin/go.cgi?query=GO:0019693&auto_wild_cards=yes&view=query&action=query&search_constraint=terms"	GO:0019693_ribose_phosphate_metabolic_process) 1 0
=HYPERLINK("http://www.godatabase.org/cgi-bin/go.cgi?query=GO:0019695&auto_wild_cards=yes&view=query&action=query&search_constraint=terms"	GO:0019695_choline_metabolic_process) 1 0
=HYPERLINK("http://www.godatabase.org/cgi-bin/go.cgi?query=GO:0019747&auto_wild_cards=yes&view=query&action=query&search_constraint=terms"	GO:0019747_regulation_of_isoprenoid_metabolic_process) 1 0
=HYPERLINK("http://www.godatabase.org/cgi-bin/go.cgi?query=GO:0019852&auto_wild_cards=yes&view=query&action=query&search_constraint=terms"	GO:0019852_L-ascorbic_acid_metabolic_process) 1 0
=HYPERLINK("http://www.godatabase.org/cgi-bin/go.cgi?query=GO:0019856&auto_wild_cards=yes&view=query&action=query&search_constraint=terms"	GO:0019856_pyrimidine_base_biosynthetic_process) 1 0
=HYPERLINK("http://www.godatabase.org/cgi-bin/go.cgi?query=GO:0019858&auto_wild_cards=yes&view=query&action=query&search_constraint=terms"	GO:0019858_cytosine_metabolic_process) 1 0
=HYPERLINK("http://www.godatabase.org/cgi-bin/go.cgi?query=GO:0019884&auto_wild_cards=yes&view=query&action=query&search_constraint=terms"	GO:0019884_antigen_processing_and_presentation_of_exogenous_antigen) 1 0
=HYPERLINK("http://www.godatabase.org/cgi-bin/go.cgi?query=GO:0019886&auto_wild_cards=yes&view=query&action=query&search_constraint=terms"	GO:0019886_antigen_processing_and_presentation_of_exogenous_peptide_antigen_via_MHC_class_II) 1 0
=HYPERLINK("http://www.godatabase.org/cgi-bin/go.cgi?query=GO:0021508&auto_wild_cards=yes&view=query&action=query&search_constraint=terms"	GO:0021508_floor_plate_formation) 1 0
=HYPERLINK("http://www.godatabase.org/cgi-bin/go.cgi?query=GO:0021514&auto_wild_cards=yes&view=query&action=query&search_constraint=terms"	GO:0021514_ventral_spinal_cord_interneuron_differentiation) 1 0
=HYPERLINK("http://www.godatabase.org/cgi-bin/go.cgi?query=GO:0021521&auto_wild_cards=yes&view=query&action=query&search_constraint=terms"	GO:0021521_ventral_spinal_cord_interneuron_specification) 1 0
=HYPERLINK("http://www.godatabase.org/cgi-bin/go.cgi?query=GO:0021522&auto_wild_cards=yes&view=query&action=query&search_constraint=terms"	GO:0021522_spinal_cord_motor_neuron_differentiation) 1 0
=HYPERLINK("http://www.godatabase.org/cgi-bin/go.cgi?query=GO:0021527&auto_wild_cards=yes&view=query&action=query&search_constraint=terms"	GO:0021527_spinal_cord_association_neuron_differentiation) 1 0
=HYPERLINK("http://www.godatabase.org/cgi-bin/go.cgi?query=GO:0021528&auto_wild_cards=yes&view=query&action=query&search_constraint=terms"	GO:0021528_commissural_neuron_differentiation_in_the_spinal_cord) 1 0
=HYPERLINK("http://www.godatabase.org/cgi-bin/go.cgi?query=GO:0021533&auto_wild_cards=yes&view=query&action=query&search_constraint=terms"	GO:0021533_cell_differentiation_in_hindbrain) 1 0
=HYPERLINK("http://www.godatabase.org/cgi-bin/go.cgi?query=GO:0021540&auto_wild_cards=yes&view=query&action=query&search_constraint=terms"	GO:0021540_corpus_callosum_morphogenesis) 1 0
=HYPERLINK("http://www.godatabase.org/cgi-bin/go.cgi?query=GO:0021544&auto_wild_cards=yes&view=query&action=query&search_constraint=terms"	GO:0021544_subpallium_development) 1 0
=HYPERLINK("http://www.godatabase.org/cgi-bin/go.cgi?query=GO:0021554&auto_wild_cards=yes&view=query&action=query&search_constraint=terms"	GO:0021554_optic_nerve_development) 1 0
=HYPERLINK("http://www.godatabase.org/cgi-bin/go.cgi?query=GO:0021562&auto_wild_cards=yes&view=query&action=query&search_constraint=terms"	GO:0021562_vestibulocochlear_nerve_development) 1 0
=HYPERLINK("http://www.godatabase.org/cgi-bin/go.cgi?query=GO:0021602&auto_wild_cards=yes&view=query&action=query&search_constraint=terms"	GO:0021602_cranial_nerve_morphogenesis) 1 0
=HYPERLINK("http://www.godatabase.org/cgi-bin/go.cgi?query=GO:0021631&auto_wild_cards=yes&view=query&action=query&search_constraint=terms"	GO:0021631_optic_nerve_morphogenesis) 1 0
=HYPERLINK("http://www.godatabase.org/cgi-bin/go.cgi?query=GO:0021680&auto_wild_cards=yes&view=query&action=query&search_constraint=terms"	GO:0021680_cerebellar_Purkinje_cell_layer_development) 1 0
=HYPERLINK("http://www.godatabase.org/cgi-bin/go.cgi?query=GO:0021692&auto_wild_cards=yes&view=query&action=query&search_constraint=terms"	GO:0021692_cerebellar_Purkinje_cell_layer_morphogenesis) 1 0
=HYPERLINK("http://www.godatabase.org/cgi-bin/go.cgi?query=GO:0021694&auto_wild_cards=yes&view=query&action=query&search_constraint=terms"	GO:0021694_cerebellar_Purkinje_cell_layer_formation) 1 0
=HYPERLINK("http://www.godatabase.org/cgi-bin/go.cgi?query=GO:0021697&auto_wild_cards=yes&view=query&action=query&search_constraint=terms"	GO:0021697_cerebellar_cortex_formation) 1 0
=HYPERLINK("http://www.godatabase.org/cgi-bin/go.cgi?query=GO:0021702&auto_wild_cards=yes&view=query&action=query&search_constraint=terms"	GO:0021702_cerebellar_Purkinje_cell_differentiation) 1 0
=HYPERLINK("http://www.godatabase.org/cgi-bin/go.cgi?query=GO:0021756&auto_wild_cards=yes&view=query&action=query&search_constraint=terms"	GO:0021756_striatum_development) 1 0
=HYPERLINK("http://www.godatabase.org/cgi-bin/go.cgi?query=GO:0021757&auto_wild_cards=yes&view=query&action=query&search_constraint=terms"	GO:0021757_caudate_nucleus_development) 1 0
=HYPERLINK("http://www.godatabase.org/cgi-bin/go.cgi?query=GO:0021758&auto_wild_cards=yes&view=query&action=query&search_constraint=terms"	GO:0021758_putamen_development) 1 0
=HYPERLINK("http://www.godatabase.org/cgi-bin/go.cgi?query=GO:0021761&auto_wild_cards=yes&view=query&action=query&search_constraint=terms"	GO:0021761_limbic_system_development) 1 0
=HYPERLINK("http://www.godatabase.org/cgi-bin/go.cgi?query=GO:0021771&auto_wild_cards=yes&view=query&action=query&search_constraint=terms"	GO:0021771_lateral_geniculate_nucleus_development) 1 0
=HYPERLINK("http://www.godatabase.org/cgi-bin/go.cgi?query=GO:0021775&auto_wild_cards=yes&view=query&action=query&search_constraint=terms"	GO:0021775_smoothened_signaling_pathway_involved_in_ventral_spinal_cord_interneuron_specification) 1 0
=HYPERLINK("http://www.godatabase.org/cgi-bin/go.cgi?query=GO:0021794&auto_wild_cards=yes&view=query&action=query&search_constraint=terms"	GO:0021794_thalamus_development) 1 0
=HYPERLINK("http://www.godatabase.org/cgi-bin/go.cgi?query=GO:0021799&auto_wild_cards=yes&view=query&action=query&search_constraint=terms"	GO:0021799_cerebral_cortex_radially_oriented_cell_migration) 1 0
=HYPERLINK("http://www.godatabase.org/cgi-bin/go.cgi?query=GO:0021800&auto_wild_cards=yes&view=query&action=query&search_constraint=terms"	GO:0021800_cerebral_cortex_tangential_migration) 1 0
=HYPERLINK("http://www.godatabase.org/cgi-bin/go.cgi?query=GO:0021854&auto_wild_cards=yes&view=query&action=query&search_constraint=terms"	GO:0021854_hypothalamus_development) 1 0
=HYPERLINK("http://www.godatabase.org/cgi-bin/go.cgi?query=GO:0021859&auto_wild_cards=yes&view=query&action=query&search_constraint=terms"	GO:0021859_pyramidal_neuron_differentiation) 1 0
=HYPERLINK("http://www.godatabase.org/cgi-bin/go.cgi?query=GO:0021860&auto_wild_cards=yes&view=query&action=query&search_constraint=terms"	GO:0021860_pyramidal_neuron_development) 1 0
=HYPERLINK("http://www.godatabase.org/cgi-bin/go.cgi?query=GO:0021872&auto_wild_cards=yes&view=query&action=query&search_constraint=terms"	GO:0021872_generation_of_neurons_in_the_forebrain) 1 0
=HYPERLINK("http://www.godatabase.org/cgi-bin/go.cgi?query=GO:0021879&auto_wild_cards=yes&view=query&action=query&search_constraint=terms"	GO:0021879_forebrain_neuron_differentiation) 1 0
=HYPERLINK("http://www.godatabase.org/cgi-bin/go.cgi?query=GO:0021884&auto_wild_cards=yes&view=query&action=query&search_constraint=terms"	GO:0021884_forebrain_neuron_development) 1 0
=HYPERLINK("http://www.godatabase.org/cgi-bin/go.cgi?query=GO:0021896&auto_wild_cards=yes&view=query&action=query&search_constraint=terms"	GO:0021896_forebrain_astrocyte_differentiation) 1 0
=HYPERLINK("http://www.godatabase.org/cgi-bin/go.cgi?query=GO:0021897&auto_wild_cards=yes&view=query&action=query&search_constraint=terms"	GO:0021897_forebrain_astrocyte_development) 1 0
=HYPERLINK("http://www.godatabase.org/cgi-bin/go.cgi?query=GO:0021914&auto_wild_cards=yes&view=query&action=query&search_constraint=terms"	GO:0021914_negative_regulation_of_smoothened_signaling_pathway_involved_in_ventral_spinal_cord_patterning) 1 0
=HYPERLINK("http://www.godatabase.org/cgi-bin/go.cgi?query=GO:0021919&auto_wild_cards=yes&view=query&action=query&search_constraint=terms"	GO:0021919_BMP_signaling_pathway_in_spinal_cord_dorsal_ventral_patterning) 1 0
=HYPERLINK("http://www.godatabase.org/cgi-bin/go.cgi?query=GO:0021965&auto_wild_cards=yes&view=query&action=query&search_constraint=terms"	GO:0021965_spinal_cord_ventral_commissure_morphogenesis) 1 0
=HYPERLINK("http://www.godatabase.org/cgi-bin/go.cgi?query=GO:0021984&auto_wild_cards=yes&view=query&action=query&search_constraint=terms"	GO:0021984_adenohypophysis_development) 1 0
=HYPERLINK("http://www.godatabase.org/cgi-bin/go.cgi?query=GO:0021990&auto_wild_cards=yes&view=query&action=query&search_constraint=terms"	GO:0021990_neural_plate_formation) 1 0
=HYPERLINK("http://www.godatabase.org/cgi-bin/go.cgi?query=GO:0021997&auto_wild_cards=yes&view=query&action=query&search_constraint=terms"	GO:0021997_neural_plate_axis_specification) 1 0
=HYPERLINK("http://www.godatabase.org/cgi-bin/go.cgi?query=GO:0021999&auto_wild_cards=yes&view=query&action=query&search_constraint=terms"	GO:0021999_neural_plate_anterior_posterior_pattern_formation) 1 0
=HYPERLINK("http://www.godatabase.org/cgi-bin/go.cgi?query=GO:0022009&auto_wild_cards=yes&view=query&action=query&search_constraint=terms"	GO:0022009_central_nervous_system_vasculogenesis) 1 0
=HYPERLINK("http://www.godatabase.org/cgi-bin/go.cgi?query=GO:0022038&auto_wild_cards=yes&view=query&action=query&search_constraint=terms"	GO:0022038_corpus_callosum_development) 1 0
=HYPERLINK("http://www.godatabase.org/cgi-bin/go.cgi?query=GO:0030007&auto_wild_cards=yes&view=query&action=query&search_constraint=terms"	GO:0030007_cellular_potassium_ion_homeostasis) 1 0
=HYPERLINK("http://www.godatabase.org/cgi-bin/go.cgi?query=GO:0030011&auto_wild_cards=yes&view=query&action=query&search_constraint=terms"	GO:0030011_maintenance_of_cell_polarity) 1 0
=HYPERLINK("http://www.godatabase.org/cgi-bin/go.cgi?query=GO:0030026&auto_wild_cards=yes&view=query&action=query&search_constraint=terms"	GO:0030026_cellular_manganese_ion_homeostasis) 1 0
=HYPERLINK("http://www.godatabase.org/cgi-bin/go.cgi?query=GO:0030033&auto_wild_cards=yes&view=query&action=query&search_constraint=terms"	GO:0030033_microvillus_assembly) 1 0
=HYPERLINK("http://www.godatabase.org/cgi-bin/go.cgi?query=GO:0030037&auto_wild_cards=yes&view=query&action=query&search_constraint=terms"	GO:0030037_actin_filament_reorganization_during_cell_cycle) 1 0
=HYPERLINK("http://www.godatabase.org/cgi-bin/go.cgi?query=GO:0030047&auto_wild_cards=yes&view=query&action=query&search_constraint=terms"	GO:0030047_actin_modification) 1 0
=HYPERLINK("http://www.godatabase.org/cgi-bin/go.cgi?query=GO:0030070&auto_wild_cards=yes&view=query&action=query&search_constraint=terms"	GO:0030070_insulin_processing) 1 0
=HYPERLINK("http://www.godatabase.org/cgi-bin/go.cgi?query=GO:0030103&auto_wild_cards=yes&view=query&action=query&search_constraint=terms"	GO:0030103_vasopressin_secretion) 1 0
=HYPERLINK("http://www.godatabase.org/cgi-bin/go.cgi?query=GO:0030186&auto_wild_cards=yes&view=query&action=query&search_constraint=terms"	GO:0030186_melatonin_metabolic_process) 1 0
=HYPERLINK("http://www.godatabase.org/cgi-bin/go.cgi?query=GO:0030187&auto_wild_cards=yes&view=query&action=query&search_constraint=terms"	GO:0030187_melatonin_biosynthetic_process) 1 0
=HYPERLINK("http://www.godatabase.org/cgi-bin/go.cgi?query=GO:0030212&auto_wild_cards=yes&view=query&action=query&search_constraint=terms"	GO:0030212_hyaluronan_metabolic_process) 1 0
=HYPERLINK("http://www.godatabase.org/cgi-bin/go.cgi?query=GO:0030220&auto_wild_cards=yes&view=query&action=query&search_constraint=terms"	GO:0030220_platelet_formation) 1 0
=HYPERLINK("http://www.godatabase.org/cgi-bin/go.cgi?query=GO:0030238&auto_wild_cards=yes&view=query&action=query&search_constraint=terms"	GO:0030238_male_sex_determination) 1 0
=HYPERLINK("http://www.godatabase.org/cgi-bin/go.cgi?query=GO:0030259&auto_wild_cards=yes&view=query&action=query&search_constraint=terms"	GO:0030259_lipid_glycosylation) 1 0
=HYPERLINK("http://www.godatabase.org/cgi-bin/go.cgi?query=GO:0030302&auto_wild_cards=yes&view=query&action=query&search_constraint=terms"	GO:0030302_deoxynucleotide_transport) 1 0
=HYPERLINK("http://www.godatabase.org/cgi-bin/go.cgi?query=GO:0030327&auto_wild_cards=yes&view=query&action=query&search_constraint=terms"	GO:0030327_prenylated_protein_catabolic_process) 1 0
=HYPERLINK("http://www.godatabase.org/cgi-bin/go.cgi?query=GO:0030389&auto_wild_cards=yes&view=query&action=query&search_constraint=terms"	GO:0030389_fructosamine_metabolic_process) 1 0
=HYPERLINK("http://www.godatabase.org/cgi-bin/go.cgi?query=GO:0030393&auto_wild_cards=yes&view=query&action=query&search_constraint=terms"	GO:0030393_fructoselysine_metabolic_process) 1 0
=HYPERLINK("http://www.godatabase.org/cgi-bin/go.cgi?query=GO:0030432&auto_wild_cards=yes&view=query&action=query&search_constraint=terms"	GO:0030432_peristalsis) 1 0
=HYPERLINK("http://www.godatabase.org/cgi-bin/go.cgi?query=GO:0030488&auto_wild_cards=yes&view=query&action=query&search_constraint=terms"	GO:0030488_tRNA_methylation) 1 0
=HYPERLINK("http://www.godatabase.org/cgi-bin/go.cgi?query=GO:0030517&auto_wild_cards=yes&view=query&action=query&search_constraint=terms"	GO:0030517_negative_regulation_of_axon_extension) 1 0
=HYPERLINK("http://www.godatabase.org/cgi-bin/go.cgi?query=GO:0030581&auto_wild_cards=yes&view=query&action=query&search_constraint=terms"	GO:0030581_symbiont_intracellular_protein_transport_in_host) 1 0
=HYPERLINK("http://www.godatabase.org/cgi-bin/go.cgi?query=GO:0030718&auto_wild_cards=yes&view=query&action=query&search_constraint=terms"	GO:0030718_germ-line_stem_cell_maintenance) 1 0
=HYPERLINK("http://www.godatabase.org/cgi-bin/go.cgi?query=GO:0030728&auto_wild_cards=yes&view=query&action=query&search_constraint=terms"	GO:0030728_ovulation) 1 0
=HYPERLINK("http://www.godatabase.org/cgi-bin/go.cgi?query=GO:0030824&auto_wild_cards=yes&view=query&action=query&search_constraint=terms"	GO:0030824_negative_regulation_of_cGMP_metabolic_process) 1 0
=HYPERLINK("http://www.godatabase.org/cgi-bin/go.cgi?query=GO:0030825&auto_wild_cards=yes&view=query&action=query&search_constraint=terms"	GO:0030825_positive_regulation_of_cGMP_metabolic_process) 1 0
=HYPERLINK("http://www.godatabase.org/cgi-bin/go.cgi?query=GO:0030827&auto_wild_cards=yes&view=query&action=query&search_constraint=terms"	GO:0030827_negative_regulation_of_cGMP_biosynthetic_process) 1 0
=HYPERLINK("http://www.godatabase.org/cgi-bin/go.cgi?query=GO:0030828&auto_wild_cards=yes&view=query&action=query&search_constraint=terms"	GO:0030828_positive_regulation_of_cGMP_biosynthetic_process) 1 0
=HYPERLINK("http://www.godatabase.org/cgi-bin/go.cgi?query=GO:0030836&auto_wild_cards=yes&view=query&action=query&search_constraint=terms"	GO:0030836_positive_regulation_of_actin_filament_depolymerization) 1 0
=HYPERLINK("http://www.godatabase.org/cgi-bin/go.cgi?query=GO:0030845&auto_wild_cards=yes&view=query&action=query&search_constraint=terms"	GO:0030845_inhibition_of_phospholipase_C_activity_involved_in_G-protein_coupled_receptor_signaling_pathway) 1 0
=HYPERLINK("http://www.godatabase.org/cgi-bin/go.cgi?query=GO:0030854&auto_wild_cards=yes&view=query&action=query&search_constraint=terms"	GO:0030854_positive_regulation_of_granulocyte_differentiation) 1 0
=HYPERLINK("http://www.godatabase.org/cgi-bin/go.cgi?query=GO:0030857&auto_wild_cards=yes&view=query&action=query&search_constraint=terms"	GO:0030857_negative_regulation_of_epithelial_cell_differentiation) 1 0
=HYPERLINK("http://www.godatabase.org/cgi-bin/go.cgi?query=GO:0030878&auto_wild_cards=yes&view=query&action=query&search_constraint=terms"	GO:0030878_thyroid_gland_development) 1 0
=HYPERLINK("http://www.godatabase.org/cgi-bin/go.cgi?query=GO:0030903&auto_wild_cards=yes&view=query&action=query&search_constraint=terms"	GO:0030903_notochord_development) 1 0
=HYPERLINK("http://www.godatabase.org/cgi-bin/go.cgi?query=GO:0030910&auto_wild_cards=yes&view=query&action=query&search_constraint=terms"	GO:0030910_olfactory_placode_formation) 1 0
=HYPERLINK("http://www.godatabase.org/cgi-bin/go.cgi?query=GO:0030913&auto_wild_cards=yes&view=query&action=query&search_constraint=terms"	GO:0030913_paranodal_junction_assembly) 1 0
=HYPERLINK("http://www.godatabase.org/cgi-bin/go.cgi?query=GO:0030948&auto_wild_cards=yes&view=query&action=query&search_constraint=terms"	GO:0030948_negative_regulation_of_vascular_endothelial_growth_factor_receptor_signaling_pathway) 1 0
=HYPERLINK("http://www.godatabase.org/cgi-bin/go.cgi?query=GO:0030967&auto_wild_cards=yes&view=query&action=query&search_constraint=terms"	GO:0030967_ER-nuclear_sterol_response_pathway) 1 0
=HYPERLINK("http://www.godatabase.org/cgi-bin/go.cgi?query=GO:0031017&auto_wild_cards=yes&view=query&action=query&search_constraint=terms"	GO:0031017_exocrine_pancreas_development) 1 0
=HYPERLINK("http://www.godatabase.org/cgi-bin/go.cgi?query=GO:0031063&auto_wild_cards=yes&view=query&action=query&search_constraint=terms"	GO:0031063_regulation_of_histone_deacetylation) 1 0
=HYPERLINK("http://www.godatabase.org/cgi-bin/go.cgi?query=GO:0031065&auto_wild_cards=yes&view=query&action=query&search_constraint=terms"	GO:0031065_positive_regulation_of_histone_deacetylation) 1 0
=HYPERLINK("http://www.godatabase.org/cgi-bin/go.cgi?query=GO:0031076&auto_wild_cards=yes&view=query&action=query&search_constraint=terms"	GO:0031076_embryonic_camera-type_eye_development) 1 0
=HYPERLINK("http://www.godatabase.org/cgi-bin/go.cgi?query=GO:0031081&auto_wild_cards=yes&view=query&action=query&search_constraint=terms"	GO:0031081_nuclear_pore_distribution) 1 0
=HYPERLINK("http://www.godatabase.org/cgi-bin/go.cgi?query=GO:0031086&auto_wild_cards=yes&view=query&action=query&search_constraint=terms"	GO:0031086_nuclear-transcribed_mRNA_catabolic_process__deadenylation-independent_decay) 1 0
=HYPERLINK("http://www.godatabase.org/cgi-bin/go.cgi?query=GO:0031087&auto_wild_cards=yes&view=query&action=query&search_constraint=terms"	GO:0031087_deadenylation-independent_decapping_of_nuclear-transcribed_mRNA) 1 0
=HYPERLINK("http://www.godatabase.org/cgi-bin/go.cgi?query=GO:0031106&auto_wild_cards=yes&view=query&action=query&search_constraint=terms"	GO:0031106_septin_ring_organization) 1 0
=HYPERLINK("http://www.godatabase.org/cgi-bin/go.cgi?query=GO:0031115&auto_wild_cards=yes&view=query&action=query&search_constraint=terms"	GO:0031115_negative_regulation_of_microtubule_polymerization) 1 0
=HYPERLINK("http://www.godatabase.org/cgi-bin/go.cgi?query=GO:0031117&auto_wild_cards=yes&view=query&action=query&search_constraint=terms"	GO:0031117_positive_regulation_of_microtubule_depolymerization) 1 0
=HYPERLINK("http://www.godatabase.org/cgi-bin/go.cgi?query=GO:0031118&auto_wild_cards=yes&view=query&action=query&search_constraint=terms"	GO:0031118_rRNA_pseudouridine_synthesis) 1 0
=HYPERLINK("http://www.godatabase.org/cgi-bin/go.cgi?query=GO:0031125&auto_wild_cards=yes&view=query&action=query&search_constraint=terms"	GO:0031125_rRNA_3'-end_processing) 1 0
=HYPERLINK("http://www.godatabase.org/cgi-bin/go.cgi?query=GO:0031146&auto_wild_cards=yes&view=query&action=query&search_constraint=terms"	GO:0031146_SCF-dependent_proteasomal_ubiquitin-dependent_protein_catabolic_process) 1 0
=HYPERLINK("http://www.godatabase.org/cgi-bin/go.cgi?query=GO:0031179&auto_wild_cards=yes&view=query&action=query&search_constraint=terms"	GO:0031179_peptide_modification) 1 0
=HYPERLINK("http://www.godatabase.org/cgi-bin/go.cgi?query=GO:0031282&auto_wild_cards=yes&view=query&action=query&search_constraint=terms"	GO:0031282_regulation_of_guanylate_cyclase_activity) 1 0
=HYPERLINK("http://www.godatabase.org/cgi-bin/go.cgi?query=GO:0031284&auto_wild_cards=yes&view=query&action=query&search_constraint=terms"	GO:0031284_positive_regulation_of_guanylate_cyclase_activity) 1 0
=HYPERLINK("http://www.godatabase.org/cgi-bin/go.cgi?query=GO:0031290&auto_wild_cards=yes&view=query&action=query&search_constraint=terms"	GO:0031290_retinal_ganglion_cell_axon_guidance) 1 0
=HYPERLINK("http://www.godatabase.org/cgi-bin/go.cgi?query=GO:0031293&auto_wild_cards=yes&view=query&action=query&search_constraint=terms"	GO:0031293_membrane_protein_intracellular_domain_proteolysis) 1 0
=HYPERLINK("http://www.godatabase.org/cgi-bin/go.cgi?query=GO:0031335&auto_wild_cards=yes&view=query&action=query&search_constraint=terms"	GO:0031335_regulation_of_sulfur_amino_acid_metabolic_process) 1 0
=HYPERLINK("http://www.godatabase.org/cgi-bin/go.cgi?query=GO:0031342&auto_wild_cards=yes&view=query&action=query&search_constraint=terms"	GO:0031342_negative_regulation_of_cell_killing) 1 0
=HYPERLINK("http://www.godatabase.org/cgi-bin/go.cgi?query=GO:0031424&auto_wild_cards=yes&view=query&action=query&search_constraint=terms"	GO:0031424_keratinization) 1 0
=HYPERLINK("http://www.godatabase.org/cgi-bin/go.cgi?query=GO:0031441&auto_wild_cards=yes&view=query&action=query&search_constraint=terms"	GO:0031441_negative_regulation_of_mRNA_3'-end_processing) 1 0
=HYPERLINK("http://www.godatabase.org/cgi-bin/go.cgi?query=GO:0031442&auto_wild_cards=yes&view=query&action=query&search_constraint=terms"	GO:0031442_positive_regulation_of_mRNA_3'-end_processing) 1 0
=HYPERLINK("http://www.godatabase.org/cgi-bin/go.cgi?query=GO:0031443&auto_wild_cards=yes&view=query&action=query&search_constraint=terms"	GO:0031443_fast-twitch_skeletal_muscle_fiber_contraction) 1 0
=HYPERLINK("http://www.godatabase.org/cgi-bin/go.cgi?query=GO:0031446&auto_wild_cards=yes&view=query&action=query&search_constraint=terms"	GO:0031446_regulation_of_fast-twitch_skeletal_muscle_fiber_contraction) 1 0
=HYPERLINK("http://www.godatabase.org/cgi-bin/go.cgi?query=GO:0031448&auto_wild_cards=yes&view=query&action=query&search_constraint=terms"	GO:0031448_positive_regulation_of_fast-twitch_skeletal_muscle_fiber_contraction) 1 0
=HYPERLINK("http://www.godatabase.org/cgi-bin/go.cgi?query=GO:0031453&auto_wild_cards=yes&view=query&action=query&search_constraint=terms"	GO:0031453_positive_regulation_of_heterochromatin_formation) 1 0
=HYPERLINK("http://www.godatabase.org/cgi-bin/go.cgi?query=GO:0031557&auto_wild_cards=yes&view=query&action=query&search_constraint=terms"	GO:0031557_induction_of_programmed_cell_death_in_response_to_chemical_stimulus) 1 0
=HYPERLINK("http://www.godatabase.org/cgi-bin/go.cgi?query=GO:0031574&auto_wild_cards=yes&view=query&action=query&search_constraint=terms"	GO:0031574_S-M_checkpoint) 1 0
=HYPERLINK("http://www.godatabase.org/cgi-bin/go.cgi?query=GO:0031581&auto_wild_cards=yes&view=query&action=query&search_constraint=terms"	GO:0031581_hemidesmosome_assembly) 1 0
=HYPERLINK("http://www.godatabase.org/cgi-bin/go.cgi?query=GO:0031627&auto_wild_cards=yes&view=query&action=query&search_constraint=terms"	GO:0031627_telomeric_loop_formation) 1 0
=HYPERLINK("http://www.godatabase.org/cgi-bin/go.cgi?query=GO:0031848&auto_wild_cards=yes&view=query&action=query&search_constraint=terms"	GO:0031848_protection_from_non-homologous_end_joining_at_telomere) 1 0
=HYPERLINK("http://www.godatabase.org/cgi-bin/go.cgi?query=GO:0031937&auto_wild_cards=yes&view=query&action=query&search_constraint=terms"	GO:0031937_positive_regulation_of_chromatin_silencing) 1 0
=HYPERLINK("http://www.godatabase.org/cgi-bin/go.cgi?query=GO:0031943&auto_wild_cards=yes&view=query&action=query&search_constraint=terms"	GO:0031943_regulation_of_glucocorticoid_metabolic_process) 1 0
=HYPERLINK("http://www.godatabase.org/cgi-bin/go.cgi?query=GO:0031954&auto_wild_cards=yes&view=query&action=query&search_constraint=terms"	GO:0031954_positive_regulation_of_protein_amino_acid_autophosphorylation) 1 0
=HYPERLINK("http://www.godatabase.org/cgi-bin/go.cgi?query=GO:0031999&auto_wild_cards=yes&view=query&action=query&search_constraint=terms"	GO:0031999_negative_regulation_of_fatty_acid_beta-oxidation) 1 0
=HYPERLINK("http://www.godatabase.org/cgi-bin/go.cgi?query=GO:0032011&auto_wild_cards=yes&view=query&action=query&search_constraint=terms"	GO:0032011_ARF_protein_signal_transduction) 1 0
=HYPERLINK("http://www.godatabase.org/cgi-bin/go.cgi?query=GO:0032023&auto_wild_cards=yes&view=query&action=query&search_constraint=terms"	GO:0032023_trypsinogen_activation) 1 0
=HYPERLINK("http://www.godatabase.org/cgi-bin/go.cgi?query=GO:0032025&auto_wild_cards=yes&view=query&action=query&search_constraint=terms"	GO:0032025_response_to_cobalt_ion) 1 0
=HYPERLINK("http://www.godatabase.org/cgi-bin/go.cgi?query=GO:0032048&auto_wild_cards=yes&view=query&action=query&search_constraint=terms"	GO:0032048_cardiolipin_metabolic_process) 1 0
=HYPERLINK("http://www.godatabase.org/cgi-bin/go.cgi?query=GO:0032049&auto_wild_cards=yes&view=query&action=query&search_constraint=terms"	GO:0032049_cardiolipin_biosynthetic_process) 1 0
=HYPERLINK("http://www.godatabase.org/cgi-bin/go.cgi?query=GO:0032060&auto_wild_cards=yes&view=query&action=query&search_constraint=terms"	GO:0032060_bleb_formation) 1 0
=HYPERLINK("http://www.godatabase.org/cgi-bin/go.cgi?query=GO:0032066&auto_wild_cards=yes&view=query&action=query&search_constraint=terms"	GO:0032066_nucleolus_to_nucleoplasm_transport) 1 0
=HYPERLINK("http://www.godatabase.org/cgi-bin/go.cgi?query=GO:0032074&auto_wild_cards=yes&view=query&action=query&search_constraint=terms"	GO:0032074_negative_regulation_of_nuclease_activity) 1 0
=HYPERLINK("http://www.godatabase.org/cgi-bin/go.cgi?query=GO:0032075&auto_wild_cards=yes&view=query&action=query&search_constraint=terms"	GO:0032075_positive_regulation_of_nuclease_activity) 1 0
=HYPERLINK("http://www.godatabase.org/cgi-bin/go.cgi?query=GO:0032119&auto_wild_cards=yes&view=query&action=query&search_constraint=terms"	GO:0032119_sequestering_of_zinc_ion) 1 0
=HYPERLINK("http://www.godatabase.org/cgi-bin/go.cgi?query=GO:0032185&auto_wild_cards=yes&view=query&action=query&search_constraint=terms"	GO:0032185_septin_cytoskeleton_organization) 1 0
=HYPERLINK("http://www.godatabase.org/cgi-bin/go.cgi?query=GO:0032196&auto_wild_cards=yes&view=query&action=query&search_constraint=terms"	GO:0032196_transposition) 1 0
=HYPERLINK("http://www.godatabase.org/cgi-bin/go.cgi?query=GO:0032235&auto_wild_cards=yes&view=query&action=query&search_constraint=terms"	GO:0032235_negative_regulation_of_calcium_ion_transport_via_store-operated_calcium_channel_activity) 1 0
=HYPERLINK("http://www.godatabase.org/cgi-bin/go.cgi?query=GO:0032241&auto_wild_cards=yes&view=query&action=query&search_constraint=terms"	GO:0032241_positive_regulation_of_nucleobase__nucleoside__nucleotide_and_nucleic_acid_transport) 1 0
=HYPERLINK("http://www.godatabase.org/cgi-bin/go.cgi?query=GO:0032261&auto_wild_cards=yes&view=query&action=query&search_constraint=terms"	GO:0032261_purine_nucleotide_salvage) 1 0
=HYPERLINK("http://www.godatabase.org/cgi-bin/go.cgi?query=GO:0032275&auto_wild_cards=yes&view=query&action=query&search_constraint=terms"	GO:0032275_luteinizing_hormone_secretion) 1 0
=HYPERLINK("http://www.godatabase.org/cgi-bin/go.cgi?query=GO:0032287&auto_wild_cards=yes&view=query&action=query&search_constraint=terms"	GO:0032287_myelin_maintenance_in_the_peripheral_nervous_system) 1 0
=HYPERLINK("http://www.godatabase.org/cgi-bin/go.cgi?query=GO:0032288&auto_wild_cards=yes&view=query&action=query&search_constraint=terms"	GO:0032288_myelin_assembly) 1 0
=HYPERLINK("http://www.godatabase.org/cgi-bin/go.cgi?query=GO:0032314&auto_wild_cards=yes&view=query&action=query&search_constraint=terms"	GO:0032314_regulation_of_Rac_GTPase_activity) 1 0
=HYPERLINK("http://www.godatabase.org/cgi-bin/go.cgi?query=GO:0032330&auto_wild_cards=yes&view=query&action=query&search_constraint=terms"	GO:0032330_regulation_of_chondrocyte_differentiation) 1 0
=HYPERLINK("http://www.godatabase.org/cgi-bin/go.cgi?query=GO:0032331&auto_wild_cards=yes&view=query&action=query&search_constraint=terms"	GO:0032331_negative_regulation_of_chondrocyte_differentiation) 1 0
=HYPERLINK("http://www.godatabase.org/cgi-bin/go.cgi?query=GO:0032346&auto_wild_cards=yes&view=query&action=query&search_constraint=terms"	GO:0032346_positive_regulation_of_aldosterone_metabolic_process) 1 0
=HYPERLINK("http://www.godatabase.org/cgi-bin/go.cgi?query=GO:0032347&auto_wild_cards=yes&view=query&action=query&search_constraint=terms"	GO:0032347_regulation_of_aldosterone_biosynthetic_process) 1 0
=HYPERLINK("http://www.godatabase.org/cgi-bin/go.cgi?query=GO:0032349&auto_wild_cards=yes&view=query&action=query&search_constraint=terms"	GO:0032349_positive_regulation_of_aldosterone_biosynthetic_process) 1 0
=HYPERLINK("http://www.godatabase.org/cgi-bin/go.cgi?query=GO:0032354&auto_wild_cards=yes&view=query&action=query&search_constraint=terms"	GO:0032354_response_to_follicle-stimulating_hormone_stimulus) 1 0
=HYPERLINK("http://www.godatabase.org/cgi-bin/go.cgi?query=GO:0032377&auto_wild_cards=yes&view=query&action=query&search_constraint=terms"	GO:0032377_regulation_of_intracellular_lipid_transport) 1 0
=HYPERLINK("http://www.godatabase.org/cgi-bin/go.cgi?query=GO:0032380&auto_wild_cards=yes&view=query&action=query&search_constraint=terms"	GO:0032380_regulation_of_intracellular_sterol_transport) 1 0
=HYPERLINK("http://www.godatabase.org/cgi-bin/go.cgi?query=GO:0032383&auto_wild_cards=yes&view=query&action=query&search_constraint=terms"	GO:0032383_regulation_of_intracellular_cholesterol_transport) 1 0
=HYPERLINK("http://www.godatabase.org/cgi-bin/go.cgi?query=GO:0032423&auto_wild_cards=yes&view=query&action=query&search_constraint=terms"	GO:0032423_regulation_of_mismatch_repair) 1 0
=HYPERLINK("http://www.godatabase.org/cgi-bin/go.cgi?query=GO:0032425&auto_wild_cards=yes&view=query&action=query&search_constraint=terms"	GO:0032425_positive_regulation_of_mismatch_repair) 1 0
=HYPERLINK("http://www.godatabase.org/cgi-bin/go.cgi?query=GO:0032459&auto_wild_cards=yes&view=query&action=query&search_constraint=terms"	GO:0032459_regulation_of_protein_oligomerization) 1 0
=HYPERLINK("http://www.godatabase.org/cgi-bin/go.cgi?query=GO:0032460&auto_wild_cards=yes&view=query&action=query&search_constraint=terms"	GO:0032460_negative_regulation_of_protein_oligomerization) 1 0
=HYPERLINK("http://www.godatabase.org/cgi-bin/go.cgi?query=GO:0032462&auto_wild_cards=yes&view=query&action=query&search_constraint=terms"	GO:0032462_regulation_of_protein_homooligomerization) 1 0
=HYPERLINK("http://www.godatabase.org/cgi-bin/go.cgi?query=GO:0032463&auto_wild_cards=yes&view=query&action=query&search_constraint=terms"	GO:0032463_negative_regulation_of_protein_homooligomerization) 1 0
=HYPERLINK("http://www.godatabase.org/cgi-bin/go.cgi?query=GO:0032467&auto_wild_cards=yes&view=query&action=query&search_constraint=terms"	GO:0032467_positive_regulation_of_cytokinesis) 1 0
=HYPERLINK("http://www.godatabase.org/cgi-bin/go.cgi?query=GO:0032468&auto_wild_cards=yes&view=query&action=query&search_constraint=terms"	GO:0032468_Golgi_calcium_ion_homeostasis) 1 0
=HYPERLINK("http://www.godatabase.org/cgi-bin/go.cgi?query=GO:0032470&auto_wild_cards=yes&view=query&action=query&search_constraint=terms"	GO:0032470_elevation_of_endoplasmic_reticulum_calcium_ion_concentration) 1 0
=HYPERLINK("http://www.godatabase.org/cgi-bin/go.cgi?query=GO:0032471&auto_wild_cards=yes&view=query&action=query&search_constraint=terms"	GO:0032471_reduction_of_endoplasmic_reticulum_calcium_ion_concentration) 1 0
=HYPERLINK("http://www.godatabase.org/cgi-bin/go.cgi?query=GO:0032472&auto_wild_cards=yes&view=query&action=query&search_constraint=terms"	GO:0032472_Golgi_calcium_ion_transport) 1 0
=HYPERLINK("http://www.godatabase.org/cgi-bin/go.cgi?query=GO:0032486&auto_wild_cards=yes&view=query&action=query&search_constraint=terms"	GO:0032486_Rap_protein_signal_transduction) 1 0
=HYPERLINK("http://www.godatabase.org/cgi-bin/go.cgi?query=GO:0032495&auto_wild_cards=yes&view=query&action=query&search_constraint=terms"	GO:0032495_response_to_muramyl_dipeptide) 1 0
=HYPERLINK("http://www.godatabase.org/cgi-bin/go.cgi?query=GO:0032498&auto_wild_cards=yes&view=query&action=query&search_constraint=terms"	GO:0032498_detection_of_muramyl_dipeptide) 1 0
=HYPERLINK("http://www.godatabase.org/cgi-bin/go.cgi?query=GO:0032499&auto_wild_cards=yes&view=query&action=query&search_constraint=terms"	GO:0032499_detection_of_peptidoglycan) 1 0
=HYPERLINK("http://www.godatabase.org/cgi-bin/go.cgi?query=GO:0032528&auto_wild_cards=yes&view=query&action=query&search_constraint=terms"	GO:0032528_microvillus_organization) 1 0
=HYPERLINK("http://www.godatabase.org/cgi-bin/go.cgi?query=GO:0032581&auto_wild_cards=yes&view=query&action=query&search_constraint=terms"	GO:0032581_ER-dependent_peroxisome_biogenesis) 1 0
=HYPERLINK("http://www.godatabase.org/cgi-bin/go.cgi?query=GO:0032594&auto_wild_cards=yes&view=query&action=query&search_constraint=terms"	GO:0032594_protein_transport_within_lipid_bilayer) 1 0
=HYPERLINK("http://www.godatabase.org/cgi-bin/go.cgi?query=GO:0032595&auto_wild_cards=yes&view=query&action=query&search_constraint=terms"	GO:0032595_B_cell_receptor_transport_within_lipid_bilayer) 1 0
=HYPERLINK("http://www.godatabase.org/cgi-bin/go.cgi?query=GO:0032596&auto_wild_cards=yes&view=query&action=query&search_constraint=terms"	GO:0032596_protein_transport_into_membrane_raft) 1 0
=HYPERLINK("http://www.godatabase.org/cgi-bin/go.cgi?query=GO:0032597&auto_wild_cards=yes&view=query&action=query&search_constraint=terms"	GO:0032597_B_cell_receptor_transport_into_membrane_raft) 1 0
=HYPERLINK("http://www.godatabase.org/cgi-bin/go.cgi?query=GO:0032599&auto_wild_cards=yes&view=query&action=query&search_constraint=terms"	GO:0032599_protein_transport_out_of_membrane_raft) 1 0
=HYPERLINK("http://www.godatabase.org/cgi-bin/go.cgi?query=GO:0032600&auto_wild_cards=yes&view=query&action=query&search_constraint=terms"	GO:0032600_chemokine_receptor_transport_out_of_membrane_raft) 1 0
=HYPERLINK("http://www.godatabase.org/cgi-bin/go.cgi?query=GO:0032601&auto_wild_cards=yes&view=query&action=query&search_constraint=terms"	GO:0032601_connective_tissue_growth_factor_production) 1 0
=HYPERLINK("http://www.godatabase.org/cgi-bin/go.cgi?query=GO:0032603&auto_wild_cards=yes&view=query&action=query&search_constraint=terms"	GO:0032603_fractalkine_production) 1 0
=HYPERLINK("http://www.godatabase.org/cgi-bin/go.cgi?query=GO:0032605&auto_wild_cards=yes&view=query&action=query&search_constraint=terms"	GO:0032605_hepatocyte_growth_factor_production) 1 0
=HYPERLINK("http://www.godatabase.org/cgi-bin/go.cgi?query=GO:0032610&auto_wild_cards=yes&view=query&action=query&search_constraint=terms"	GO:0032610_interleukin-1_alpha_production) 1 0
=HYPERLINK("http://www.godatabase.org/cgi-bin/go.cgi?query=GO:0032621&auto_wild_cards=yes&view=query&action=query&search_constraint=terms"	GO:0032621_interleukin-18_production) 1 0
=HYPERLINK("http://www.godatabase.org/cgi-bin/go.cgi?query=GO:0032639&auto_wild_cards=yes&view=query&action=query&search_constraint=terms"	GO:0032639_TRAIL_production) 1 0
=HYPERLINK("http://www.godatabase.org/cgi-bin/go.cgi?query=GO:0032644&auto_wild_cards=yes&view=query&action=query&search_constraint=terms"	GO:0032644_regulation_of_fractalkine_production) 1 0
=HYPERLINK("http://www.godatabase.org/cgi-bin/go.cgi?query=GO:0032646&auto_wild_cards=yes&view=query&action=query&search_constraint=terms"	GO:0032646_regulation_of_hepatocyte_growth_factor_production) 1 0
=HYPERLINK("http://www.godatabase.org/cgi-bin/go.cgi?query=GO:0032650&auto_wild_cards=yes&view=query&action=query&search_constraint=terms"	GO:0032650_regulation_of_interleukin-1_alpha_production) 1 0
=HYPERLINK("http://www.godatabase.org/cgi-bin/go.cgi?query=GO:0032661&auto_wild_cards=yes&view=query&action=query&search_constraint=terms"	GO:0032661_regulation_of_interleukin-18_production) 1 0
=HYPERLINK("http://www.godatabase.org/cgi-bin/go.cgi?query=GO:0032679&auto_wild_cards=yes&view=query&action=query&search_constraint=terms"	GO:0032679_regulation_of_TRAIL_production) 1 0
=HYPERLINK("http://www.godatabase.org/cgi-bin/go.cgi?query=GO:0032681&auto_wild_cards=yes&view=query&action=query&search_constraint=terms"	GO:0032681_regulation_of_lymphotoxin_A_production) 1 0
=HYPERLINK("http://www.godatabase.org/cgi-bin/go.cgi?query=GO:0032693&auto_wild_cards=yes&view=query&action=query&search_constraint=terms"	GO:0032693_negative_regulation_of_interleukin-10_production) 1 0
=HYPERLINK("http://www.godatabase.org/cgi-bin/go.cgi?query=GO:0032703&auto_wild_cards=yes&view=query&action=query&search_constraint=terms"	GO:0032703_negative_regulation_of_interleukin-2_production) 1 0
=HYPERLINK("http://www.godatabase.org/cgi-bin/go.cgi?query=GO:0032713&auto_wild_cards=yes&view=query&action=query&search_constraint=terms"	GO:0032713_negative_regulation_of_interleukin-4_production) 1 0
=HYPERLINK("http://www.godatabase.org/cgi-bin/go.cgi?query=GO:0032730&auto_wild_cards=yes&view=query&action=query&search_constraint=terms"	GO:0032730_positive_regulation_of_interleukin-1_alpha_production) 1 0
=HYPERLINK("http://www.godatabase.org/cgi-bin/go.cgi?query=GO:0032732&auto_wild_cards=yes&view=query&action=query&search_constraint=terms"	GO:0032732_positive_regulation_of_interleukin-1_production) 1 0
=HYPERLINK("http://www.godatabase.org/cgi-bin/go.cgi?query=GO:0032736&auto_wild_cards=yes&view=query&action=query&search_constraint=terms"	GO:0032736_positive_regulation_of_interleukin-13_production) 1 0
=HYPERLINK("http://www.godatabase.org/cgi-bin/go.cgi?query=GO:0032753&auto_wild_cards=yes&view=query&action=query&search_constraint=terms"	GO:0032753_positive_regulation_of_interleukin-4_production) 1 0
=HYPERLINK("http://www.godatabase.org/cgi-bin/go.cgi?query=GO:0032754&auto_wild_cards=yes&view=query&action=query&search_constraint=terms"	GO:0032754_positive_regulation_of_interleukin-5_production) 1 0
=HYPERLINK("http://www.godatabase.org/cgi-bin/go.cgi?query=GO:0032762&auto_wild_cards=yes&view=query&action=query&search_constraint=terms"	GO:0032762_mast_cell_cytokine_production) 1 0
=HYPERLINK("http://www.godatabase.org/cgi-bin/go.cgi?query=GO:0032763&auto_wild_cards=yes&view=query&action=query&search_constraint=terms"	GO:0032763_regulation_of_mast_cell_cytokine_production) 1 0
=HYPERLINK("http://www.godatabase.org/cgi-bin/go.cgi?query=GO:0032765&auto_wild_cards=yes&view=query&action=query&search_constraint=terms"	GO:0032765_positive_regulation_of_mast_cell_cytokine_production) 1 0
=HYPERLINK("http://www.godatabase.org/cgi-bin/go.cgi?query=GO:0032784&auto_wild_cards=yes&view=query&action=query&search_constraint=terms"	GO:0032784_regulation_of_RNA_elongation) 1 0
=HYPERLINK("http://www.godatabase.org/cgi-bin/go.cgi?query=GO:0032786&auto_wild_cards=yes&view=query&action=query&search_constraint=terms"	GO:0032786_positive_regulation_of_RNA_elongation) 1 0
=HYPERLINK("http://www.godatabase.org/cgi-bin/go.cgi?query=GO:0032788&auto_wild_cards=yes&view=query&action=query&search_constraint=terms"	GO:0032788_saturated_monocarboxylic_acid_metabolic_process) 1 0
=HYPERLINK("http://www.godatabase.org/cgi-bin/go.cgi?query=GO:0032789&auto_wild_cards=yes&view=query&action=query&search_constraint=terms"	GO:0032789_unsaturated_monocarboxylic_acid_metabolic_process) 1 0
=HYPERLINK("http://www.godatabase.org/cgi-bin/go.cgi?query=GO:0032790&auto_wild_cards=yes&view=query&action=query&search_constraint=terms"	GO:0032790_ribosome_disassembly) 1 0
=HYPERLINK("http://www.godatabase.org/cgi-bin/go.cgi?query=GO:0032792&auto_wild_cards=yes&view=query&action=query&search_constraint=terms"	GO:0032792_negative_regulation_of_CREB_transcription_factor_activity) 1 0
=HYPERLINK("http://www.godatabase.org/cgi-bin/go.cgi?query=GO:0032793&auto_wild_cards=yes&view=query&action=query&search_constraint=terms"	GO:0032793_positive_regulation_of_CREB_transcription_factor_activity) 1 0
=HYPERLINK("http://www.godatabase.org/cgi-bin/go.cgi?query=GO:0032804&auto_wild_cards=yes&view=query&action=query&search_constraint=terms"	GO:0032804_negative_regulation_of_low-density_lipoprotein_receptor_catabolic_process) 1 0
=HYPERLINK("http://www.godatabase.org/cgi-bin/go.cgi?query=GO:0032805&auto_wild_cards=yes&view=query&action=query&search_constraint=terms"	GO:0032805_positive_regulation_of_low-density_lipoprotein_receptor_catabolic_process) 1 0
=HYPERLINK("http://www.godatabase.org/cgi-bin/go.cgi?query=GO:0032812&auto_wild_cards=yes&view=query&action=query&search_constraint=terms"	GO:0032812_positive_regulation_of_epinephrine_secretion) 1 0
=HYPERLINK("http://www.godatabase.org/cgi-bin/go.cgi?query=GO:0032835&auto_wild_cards=yes&view=query&action=query&search_constraint=terms"	GO:0032835_glomerulus_development) 1 0
=HYPERLINK("http://www.godatabase.org/cgi-bin/go.cgi?query=GO:0032847&auto_wild_cards=yes&view=query&action=query&search_constraint=terms"	GO:0032847_regulation_of_cellular_pH_reduction) 1 0
=HYPERLINK("http://www.godatabase.org/cgi-bin/go.cgi?query=GO:0032848&auto_wild_cards=yes&view=query&action=query&search_constraint=terms"	GO:0032848_negative_regulation_of_cellular_pH_reduction) 1 0
=HYPERLINK("http://www.godatabase.org/cgi-bin/go.cgi?query=GO:0032899&auto_wild_cards=yes&view=query&action=query&search_constraint=terms"	GO:0032899_regulation_of_neurotrophin_production) 1 0
=HYPERLINK("http://www.godatabase.org/cgi-bin/go.cgi?query=GO:0032900&auto_wild_cards=yes&view=query&action=query&search_constraint=terms"	GO:0032900_negative_regulation_of_neurotrophin_production) 1 0
=HYPERLINK("http://www.godatabase.org/cgi-bin/go.cgi?query=GO:0032903&auto_wild_cards=yes&view=query&action=query&search_constraint=terms"	GO:0032903_regulation_of_nerve_growth_factor_production) 1 0
=HYPERLINK("http://www.godatabase.org/cgi-bin/go.cgi?query=GO:0032904&auto_wild_cards=yes&view=query&action=query&search_constraint=terms"	GO:0032904_negative_regulation_of_nerve_growth_factor_production) 1 0
=HYPERLINK("http://www.godatabase.org/cgi-bin/go.cgi?query=GO:0032907&auto_wild_cards=yes&view=query&action=query&search_constraint=terms"	GO:0032907_transforming_growth_factor-beta3_production) 1 0
=HYPERLINK("http://www.godatabase.org/cgi-bin/go.cgi?query=GO:0032910&auto_wild_cards=yes&view=query&action=query&search_constraint=terms"	GO:0032910_regulation_of_transforming_growth_factor-beta3_production) 1 0
=HYPERLINK("http://www.godatabase.org/cgi-bin/go.cgi?query=GO:0032911&auto_wild_cards=yes&view=query&action=query&search_constraint=terms"	GO:0032911_negative_regulation_of_transforming_growth_factor-beta1_production) 1 0
=HYPERLINK("http://www.godatabase.org/cgi-bin/go.cgi?query=GO:0032913&auto_wild_cards=yes&view=query&action=query&search_constraint=terms"	GO:0032913_negative_regulation_of_transforming_growth_factor-beta3_production) 1 0
=HYPERLINK("http://www.godatabase.org/cgi-bin/go.cgi?query=GO:0032926&auto_wild_cards=yes&view=query&action=query&search_constraint=terms"	GO:0032926_negative_regulation_of_activin_receptor_signaling_pathway) 1 0
=HYPERLINK("http://www.godatabase.org/cgi-bin/go.cgi?query=GO:0032933&auto_wild_cards=yes&view=query&action=query&search_constraint=terms"	GO:0032933_SREBP-mediated_signaling_pathway) 1 0
=HYPERLINK("http://www.godatabase.org/cgi-bin/go.cgi?query=GO:0032938&auto_wild_cards=yes&view=query&action=query&search_constraint=terms"	GO:0032938_negative_regulation_of_translation_in_response_to_oxidative_stress) 1 0
=HYPERLINK("http://www.godatabase.org/cgi-bin/go.cgi?query=GO:0032958&auto_wild_cards=yes&view=query&action=query&search_constraint=terms"	GO:0032958_inositol_phosphate_biosynthetic_process) 1 0
=HYPERLINK("http://www.godatabase.org/cgi-bin/go.cgi?query=GO:0032976&auto_wild_cards=yes&view=query&action=query&search_constraint=terms"	GO:0032976_release_of_matrix_enzymes_from_mitochondria) 1 0
=HYPERLINK("http://www.godatabase.org/cgi-bin/go.cgi?query=GO:0032980&auto_wild_cards=yes&view=query&action=query&search_constraint=terms"	GO:0032980_keratinocyte_activation) 1 0
=HYPERLINK("http://www.godatabase.org/cgi-bin/go.cgi?query=GO:0032988&auto_wild_cards=yes&view=query&action=query&search_constraint=terms"	GO:0032988_ribonucleoprotein_complex_disassembly) 1 0
=HYPERLINK("http://www.godatabase.org/cgi-bin/go.cgi?query=GO:0033029&auto_wild_cards=yes&view=query&action=query&search_constraint=terms"	GO:0033029_regulation_of_neutrophil_apoptosis) 1 0
=HYPERLINK("http://www.godatabase.org/cgi-bin/go.cgi?query=GO:0033031&auto_wild_cards=yes&view=query&action=query&search_constraint=terms"	GO:0033031_positive_regulation_of_neutrophil_apoptosis) 1 0
=HYPERLINK("http://www.godatabase.org/cgi-bin/go.cgi?query=GO:0033079&auto_wild_cards=yes&view=query&action=query&search_constraint=terms"	GO:0033079_immature_T_cell_proliferation) 1 0
=HYPERLINK("http://www.godatabase.org/cgi-bin/go.cgi?query=GO:0033080&auto_wild_cards=yes&view=query&action=query&search_constraint=terms"	GO:0033080_immature_T_cell_proliferation_in_the_thymus) 1 0
=HYPERLINK("http://www.godatabase.org/cgi-bin/go.cgi?query=GO:0033083&auto_wild_cards=yes&view=query&action=query&search_constraint=terms"	GO:0033083_regulation_of_immature_T_cell_proliferation) 1 0
=HYPERLINK("http://www.godatabase.org/cgi-bin/go.cgi?query=GO:0033084&auto_wild_cards=yes&view=query&action=query&search_constraint=terms"	GO:0033084_regulation_of_immature_T_cell_proliferation_in_the_thymus) 1 0
=HYPERLINK("http://www.godatabase.org/cgi-bin/go.cgi?query=GO:0033085&auto_wild_cards=yes&view=query&action=query&search_constraint=terms"	GO:0033085_negative_regulation_of_T_cell_differentiation_in_the_thymus) 1 0
=HYPERLINK("http://www.godatabase.org/cgi-bin/go.cgi?query=GO:0033087&auto_wild_cards=yes&view=query&action=query&search_constraint=terms"	GO:0033087_negative_regulation_of_immature_T_cell_proliferation) 1 0
=HYPERLINK("http://www.godatabase.org/cgi-bin/go.cgi?query=GO:0033088&auto_wild_cards=yes&view=query&action=query&search_constraint=terms"	GO:0033088_negative_regulation_of_immature_T_cell_proliferation_in_the_thymus) 1 0
=HYPERLINK("http://www.godatabase.org/cgi-bin/go.cgi?query=GO:0033136&auto_wild_cards=yes&view=query&action=query&search_constraint=terms"	GO:0033136_serine_phosphorylation_of_STAT3_protein) 1 0
=HYPERLINK("http://www.godatabase.org/cgi-bin/go.cgi?query=GO:0033137&auto_wild_cards=yes&view=query&action=query&search_constraint=terms"	GO:0033137_negative_regulation_of_peptidyl-serine_phosphorylation) 1 0
=HYPERLINK("http://www.godatabase.org/cgi-bin/go.cgi?query=GO:0033139&auto_wild_cards=yes&view=query&action=query&search_constraint=terms"	GO:0033139_regulation_of_peptidyl-serine_phosphorylation_of_STAT_protein) 1 0
=HYPERLINK("http://www.godatabase.org/cgi-bin/go.cgi?query=GO:0033141&auto_wild_cards=yes&view=query&action=query&search_constraint=terms"	GO:0033141_positive_regulation_of_peptidyl-serine_phosphorylation_of_STAT_protein) 1 0
=HYPERLINK("http://www.godatabase.org/cgi-bin/go.cgi?query=GO:0033153&auto_wild_cards=yes&view=query&action=query&search_constraint=terms"	GO:0033153_T_cell_receptor_V(D)J_recombination) 1 0
=HYPERLINK("http://www.godatabase.org/cgi-bin/go.cgi?query=GO:0033169&auto_wild_cards=yes&view=query&action=query&search_constraint=terms"	GO:0033169_histone_H3-K9_demethylation) 1 0
=HYPERLINK("http://www.godatabase.org/cgi-bin/go.cgi?query=GO:0033173&auto_wild_cards=yes&view=query&action=query&search_constraint=terms"	GO:0033173_calcineurin-NFAT_signaling_pathway) 1 0
=HYPERLINK("http://www.godatabase.org/cgi-bin/go.cgi?query=GO:0033182&auto_wild_cards=yes&view=query&action=query&search_constraint=terms"	GO:0033182_regulation_of_histone_ubiquitination) 1 0
=HYPERLINK("http://www.godatabase.org/cgi-bin/go.cgi?query=GO:0033206&auto_wild_cards=yes&view=query&action=query&search_constraint=terms"	GO:0033206_cytokinesis_after_meiosis) 1 0
=HYPERLINK("http://www.godatabase.org/cgi-bin/go.cgi?query=GO:0033239&auto_wild_cards=yes&view=query&action=query&search_constraint=terms"	GO:0033239_negative_regulation_of_cellular_amine_metabolic_process) 1 0
=HYPERLINK("http://www.godatabase.org/cgi-bin/go.cgi?query=GO:0033240&auto_wild_cards=yes&view=query&action=query&search_constraint=terms"	GO:0033240_positive_regulation_of_cellular_amine_metabolic_process) 1 0
=HYPERLINK("http://www.godatabase.org/cgi-bin/go.cgi?query=GO:0033260&auto_wild_cards=yes&view=query&action=query&search_constraint=terms"	GO:0033260_DNA_replication_during_S_phase) 1 0
=HYPERLINK("http://www.godatabase.org/cgi-bin/go.cgi?query=GO:0033262&auto_wild_cards=yes&view=query&action=query&search_constraint=terms"	GO:0033262_regulation_of_DNA_replication_during_S_phase) 1 0
=HYPERLINK("http://www.godatabase.org/cgi-bin/go.cgi?query=GO:0033292&auto_wild_cards=yes&view=query&action=query&search_constraint=terms"	GO:0033292_T-tubule_organization) 1 0
=HYPERLINK("http://www.godatabase.org/cgi-bin/go.cgi?query=GO:0033341&auto_wild_cards=yes&view=query&action=query&search_constraint=terms"	GO:0033341_regulation_of_collagen_binding) 1 0
=HYPERLINK("http://www.godatabase.org/cgi-bin/go.cgi?query=GO:0033342&auto_wild_cards=yes&view=query&action=query&search_constraint=terms"	GO:0033342_negative_regulation_of_collagen_binding) 1 0
=HYPERLINK("http://www.godatabase.org/cgi-bin/go.cgi?query=GO:0033345&auto_wild_cards=yes&view=query&action=query&search_constraint=terms"	GO:0033345_asparagine_catabolic_process_via_L-aspartate) 1 0
=HYPERLINK("http://www.godatabase.org/cgi-bin/go.cgi?query=GO:0033366&auto_wild_cards=yes&view=query&action=query&search_constraint=terms"	GO:0033366_protein_localization_in_secretory_granule) 1 0
=HYPERLINK("http://www.godatabase.org/cgi-bin/go.cgi?query=GO:0033367&auto_wild_cards=yes&view=query&action=query&search_constraint=terms"	GO:0033367_protein_localization_in_mast_cell_secretory_granule) 1 0
=HYPERLINK("http://www.godatabase.org/cgi-bin/go.cgi?query=GO:0033368&auto_wild_cards=yes&view=query&action=query&search_constraint=terms"	GO:0033368_protease_localization_in_mast_cell_secretory_granule) 1 0
=HYPERLINK("http://www.godatabase.org/cgi-bin/go.cgi?query=GO:0033370&auto_wild_cards=yes&view=query&action=query&search_constraint=terms"	GO:0033370_maintenance_of_protein_location_in_mast_cell_secretory_granule) 1 0
=HYPERLINK("http://www.godatabase.org/cgi-bin/go.cgi?query=GO:0033371&auto_wild_cards=yes&view=query&action=query&search_constraint=terms"	GO:0033371_T_cell_secretory_granule_organization) 1 0
=HYPERLINK("http://www.godatabase.org/cgi-bin/go.cgi?query=GO:0033373&auto_wild_cards=yes&view=query&action=query&search_constraint=terms"	GO:0033373_maintenance_of_protease_location_in_mast_cell_secretory_granule) 1 0
=HYPERLINK("http://www.godatabase.org/cgi-bin/go.cgi?query=GO:0033374&auto_wild_cards=yes&view=query&action=query&search_constraint=terms"	GO:0033374_protein_localization_in_T_cell_secretory_granule) 1 0
=HYPERLINK("http://www.godatabase.org/cgi-bin/go.cgi?query=GO:0033375&auto_wild_cards=yes&view=query&action=query&search_constraint=terms"	GO:0033375_protease_localization_in_T_cell_secretory_granule) 1 0
=HYPERLINK("http://www.godatabase.org/cgi-bin/go.cgi?query=GO:0033377&auto_wild_cards=yes&view=query&action=query&search_constraint=terms"	GO:0033377_maintenance_of_protein_location_in_T_cell_secretory_granule) 1 0
=HYPERLINK("http://www.godatabase.org/cgi-bin/go.cgi?query=GO:0033379&auto_wild_cards=yes&view=query&action=query&search_constraint=terms"	GO:0033379_maintenance_of_protease_location_in_T_cell_secretory_granule) 1 0
=HYPERLINK("http://www.godatabase.org/cgi-bin/go.cgi?query=GO:0033380&auto_wild_cards=yes&view=query&action=query&search_constraint=terms"	GO:0033380_granzyme_B_localization_in_T_cell_secretory_granule) 1 0
=HYPERLINK("http://www.godatabase.org/cgi-bin/go.cgi?query=GO:0033382&auto_wild_cards=yes&view=query&action=query&search_constraint=terms"	GO:0033382_maintenance_of_granzyme_B_location_in_T_cell_secretory_granule) 1 0
=HYPERLINK("http://www.godatabase.org/cgi-bin/go.cgi?query=GO:0033484&auto_wild_cards=yes&view=query&action=query&search_constraint=terms"	GO:0033484_nitric_oxide_homeostasis) 1 0
=HYPERLINK("http://www.godatabase.org/cgi-bin/go.cgi?query=GO:0033504&auto_wild_cards=yes&view=query&action=query&search_constraint=terms"	GO:0033504_floor_plate_development) 1 0
=HYPERLINK("http://www.godatabase.org/cgi-bin/go.cgi?query=GO:0033566&auto_wild_cards=yes&view=query&action=query&search_constraint=terms"	GO:0033566_gamma-tubulin_complex_localization) 1 0
=HYPERLINK("http://www.godatabase.org/cgi-bin/go.cgi?query=GO:0033577&auto_wild_cards=yes&view=query&action=query&search_constraint=terms"	GO:0033577_protein_amino_acid_glycosylation_in_endoplasmic_reticulum) 1 0
=HYPERLINK("http://www.godatabase.org/cgi-bin/go.cgi?query=GO:0033595&auto_wild_cards=yes&view=query&action=query&search_constraint=terms"	GO:0033595_response_to_genistein) 1 0
=HYPERLINK("http://www.godatabase.org/cgi-bin/go.cgi?query=GO:0033600&auto_wild_cards=yes&view=query&action=query&search_constraint=terms"	GO:0033600_negative_regulation_of_mammary_gland_epithelial_cell_proliferation) 1 0
=HYPERLINK("http://www.godatabase.org/cgi-bin/go.cgi?query=GO:0033606&auto_wild_cards=yes&view=query&action=query&search_constraint=terms"	GO:0033606_chemokine_receptor_transport_within_lipid_bilayer) 1 0
=HYPERLINK("http://www.godatabase.org/cgi-bin/go.cgi?query=GO:0033617&auto_wild_cards=yes&view=query&action=query&search_constraint=terms"	GO:0033617_mitochondrial_respiratory_chain_complex_IV_assembly) 1 0
=HYPERLINK("http://www.godatabase.org/cgi-bin/go.cgi?query=GO:0033622&auto_wild_cards=yes&view=query&action=query&search_constraint=terms"	GO:0033622_integrin_activation) 1 0
=HYPERLINK("http://www.godatabase.org/cgi-bin/go.cgi?query=GO:0033623&auto_wild_cards=yes&view=query&action=query&search_constraint=terms"	GO:0033623_regulation_of_integrin_activation) 1 0
=HYPERLINK("http://www.godatabase.org/cgi-bin/go.cgi?query=GO:0033625&auto_wild_cards=yes&view=query&action=query&search_constraint=terms"	GO:0033625_positive_regulation_of_integrin_activation) 1 0
=HYPERLINK("http://www.godatabase.org/cgi-bin/go.cgi?query=GO:0033693&auto_wild_cards=yes&view=query&action=query&search_constraint=terms"	GO:0033693_neurofilament_bundle_assembly) 1 0
=HYPERLINK("http://www.godatabase.org/cgi-bin/go.cgi?query=GO:0033750&auto_wild_cards=yes&view=query&action=query&search_constraint=terms"	GO:0033750_ribosome_localization) 1 0
=HYPERLINK("http://www.godatabase.org/cgi-bin/go.cgi?query=GO:0033753&auto_wild_cards=yes&view=query&action=query&search_constraint=terms"	GO:0033753_establishment_of_ribosome_localization) 1 0
=HYPERLINK("http://www.godatabase.org/cgi-bin/go.cgi?query=GO:0033875&auto_wild_cards=yes&view=query&action=query&search_constraint=terms"	GO:0033875_ribonucleoside_bisphosphate_metabolic_process) 1 0
=HYPERLINK("http://www.godatabase.org/cgi-bin/go.cgi?query=GO:0033962&auto_wild_cards=yes&view=query&action=query&search_constraint=terms"	GO:0033962_cytoplasmic_mRNA_processing_body_assembly) 1 0
=HYPERLINK("http://www.godatabase.org/cgi-bin/go.cgi?query=GO:0034032&auto_wild_cards=yes&view=query&action=query&search_constraint=terms"	GO:0034032_purine_nucleoside_bisphosphate_metabolic_process) 1 0
=HYPERLINK("http://www.godatabase.org/cgi-bin/go.cgi?query=GO:0034035&auto_wild_cards=yes&view=query&action=query&search_constraint=terms"	GO:0034035_purine_ribonucleoside_bisphosphate_metabolic_process) 1 0
=HYPERLINK("http://www.godatabase.org/cgi-bin/go.cgi?query=GO:0034063&auto_wild_cards=yes&view=query&action=query&search_constraint=terms"	GO:0034063_stress_granule_assembly) 1 0
=HYPERLINK("http://www.godatabase.org/cgi-bin/go.cgi?query=GO:0034080&auto_wild_cards=yes&view=query&action=query&search_constraint=terms"	GO:0034080_CenH3-containing_nucleosome_assembly_at_centromere) 1 0
=HYPERLINK("http://www.godatabase.org/cgi-bin/go.cgi?query=GO:0034109&auto_wild_cards=yes&view=query&action=query&search_constraint=terms"	GO:0034109_homotypic_cell-cell_adhesion) 1 0
=HYPERLINK("http://www.godatabase.org/cgi-bin/go.cgi?query=GO:0034115&auto_wild_cards=yes&view=query&action=query&search_constraint=terms"	GO:0034115_negative_regulation_of_heterotypic_cell-cell_adhesion) 1 0
=HYPERLINK("http://www.godatabase.org/cgi-bin/go.cgi?query=GO:0034116&auto_wild_cards=yes&view=query&action=query&search_constraint=terms"	GO:0034116_positive_regulation_of_heterotypic_cell-cell_adhesion) 1 0
=HYPERLINK("http://www.godatabase.org/cgi-bin/go.cgi?query=GO:0034122&auto_wild_cards=yes&view=query&action=query&search_constraint=terms"	GO:0034122_negative_regulation_of_toll-like_receptor_signaling_pathway) 1 0
=HYPERLINK("http://www.godatabase.org/cgi-bin/go.cgi?query=GO:0034123&auto_wild_cards=yes&view=query&action=query&search_constraint=terms"	GO:0034123_positive_regulation_of_toll-like_receptor_signaling_pathway) 1 0
=HYPERLINK("http://www.godatabase.org/cgi-bin/go.cgi?query=GO:0034142&auto_wild_cards=yes&view=query&action=query&search_constraint=terms"	GO:0034142_toll-like_receptor_4_signaling_pathway) 1 0
=HYPERLINK("http://www.godatabase.org/cgi-bin/go.cgi?query=GO:0034143&auto_wild_cards=yes&view=query&action=query&search_constraint=terms"	GO:0034143_regulation_of_toll-like_receptor_4_signaling_pathway) 1 0
=HYPERLINK("http://www.godatabase.org/cgi-bin/go.cgi?query=GO:0034145&auto_wild_cards=yes&view=query&action=query&search_constraint=terms"	GO:0034145_positive_regulation_of_toll-like_receptor_4_signaling_pathway) 1 0
=HYPERLINK("http://www.godatabase.org/cgi-bin/go.cgi?query=GO:0034196&auto_wild_cards=yes&view=query&action=query&search_constraint=terms"	GO:0034196_acylglycerol_transport) 1 0
=HYPERLINK("http://www.godatabase.org/cgi-bin/go.cgi?query=GO:0034197&auto_wild_cards=yes&view=query&action=query&search_constraint=terms"	GO:0034197_triglyceride_transport) 1 0
=HYPERLINK("http://www.godatabase.org/cgi-bin/go.cgi?query=GO:0034205&auto_wild_cards=yes&view=query&action=query&search_constraint=terms"	GO:0034205_beta-amyloid_formation) 1 0
=HYPERLINK("http://www.godatabase.org/cgi-bin/go.cgi?query=GO:0034213&auto_wild_cards=yes&view=query&action=query&search_constraint=terms"	GO:0034213_quinolinate_catabolic_process) 1 0
=HYPERLINK("http://www.godatabase.org/cgi-bin/go.cgi?query=GO:0034231&auto_wild_cards=yes&view=query&action=query&search_constraint=terms"	GO:0034231_islet_amyloid_polypeptide_processing) 1 0
=HYPERLINK("http://www.godatabase.org/cgi-bin/go.cgi?query=GO:0034238&auto_wild_cards=yes&view=query&action=query&search_constraint=terms"	GO:0034238_macrophage_fusion) 1 0
=HYPERLINK("http://www.godatabase.org/cgi-bin/go.cgi?query=GO:0034239&auto_wild_cards=yes&view=query&action=query&search_constraint=terms"	GO:0034239_regulation_of_macrophage_fusion) 1 0
=HYPERLINK("http://www.godatabase.org/cgi-bin/go.cgi?query=GO:0034241&auto_wild_cards=yes&view=query&action=query&search_constraint=terms"	GO:0034241_positive_regulation_of_macrophage_fusion) 1 0
=HYPERLINK("http://www.godatabase.org/cgi-bin/go.cgi?query=GO:0034248&auto_wild_cards=yes&view=query&action=query&search_constraint=terms"	GO:0034248_regulation_of_amide_metabolic_process) 1 0
=HYPERLINK("http://www.godatabase.org/cgi-bin/go.cgi?query=GO:0034263&auto_wild_cards=yes&view=query&action=query&search_constraint=terms"	GO:0034263_autophagy_in_response_to_ER_overload) 1 0
=HYPERLINK("http://www.godatabase.org/cgi-bin/go.cgi?query=GO:0034287&auto_wild_cards=yes&view=query&action=query&search_constraint=terms"	GO:0034287_detection_of_monosaccharide_stimulus) 1 0
=HYPERLINK("http://www.godatabase.org/cgi-bin/go.cgi?query=GO:0034313&auto_wild_cards=yes&view=query&action=query&search_constraint=terms"	GO:0034313_diol_catabolic_process) 1 0
=HYPERLINK("http://www.godatabase.org/cgi-bin/go.cgi?query=GO:0034332&auto_wild_cards=yes&view=query&action=query&search_constraint=terms"	GO:0034332_adherens_junction_organization) 1 0
=HYPERLINK("http://www.godatabase.org/cgi-bin/go.cgi?query=GO:0034333&auto_wild_cards=yes&view=query&action=query&search_constraint=terms"	GO:0034333_adherens_junction_assembly) 1 0
=HYPERLINK("http://www.godatabase.org/cgi-bin/go.cgi?query=GO:0034340&auto_wild_cards=yes&view=query&action=query&search_constraint=terms"	GO:0034340_response_to_type_I_interferon) 1 0
=HYPERLINK("http://www.godatabase.org/cgi-bin/go.cgi?query=GO:0034356&auto_wild_cards=yes&view=query&action=query&search_constraint=terms"	GO:0034356_NAD_biosynthesis_via_nicotinamide_riboside_salvage_pathway) 1 0
=HYPERLINK("http://www.godatabase.org/cgi-bin/go.cgi?query=GO:0034373&auto_wild_cards=yes&view=query&action=query&search_constraint=terms"	GO:0034373_intermediate-density_lipoprotein_particle_remodeling) 1 0
=HYPERLINK("http://www.godatabase.org/cgi-bin/go.cgi?query=GO:0034378&auto_wild_cards=yes&view=query&action=query&search_constraint=terms"	GO:0034378_chylomicron_assembly) 1 0
=HYPERLINK("http://www.godatabase.org/cgi-bin/go.cgi?query=GO:0034436&auto_wild_cards=yes&view=query&action=query&search_constraint=terms"	GO:0034436_glycoprotein_transport) 1 0
=HYPERLINK("http://www.godatabase.org/cgi-bin/go.cgi?query=GO:0034439&auto_wild_cards=yes&view=query&action=query&search_constraint=terms"	GO:0034439_lipoprotein_lipid_oxidation) 1 0
=HYPERLINK("http://www.godatabase.org/cgi-bin/go.cgi?query=GO:0034454&auto_wild_cards=yes&view=query&action=query&search_constraint=terms"	GO:0034454_microtubule_anchoring_at_centrosome) 1 0
=HYPERLINK("http://www.godatabase.org/cgi-bin/go.cgi?query=GO:0034465&auto_wild_cards=yes&view=query&action=query&search_constraint=terms"	GO:0034465_response_to_carbon_monoxide) 1 0
=HYPERLINK("http://www.godatabase.org/cgi-bin/go.cgi?query=GO:0034509&auto_wild_cards=yes&view=query&action=query&search_constraint=terms"	GO:0034509_centromeric_core_chromatin_formation) 1 0
=HYPERLINK("http://www.godatabase.org/cgi-bin/go.cgi?query=GO:0034516&auto_wild_cards=yes&view=query&action=query&search_constraint=terms"	GO:0034516_response_to_vitamin_B6) 1 0
=HYPERLINK("http://www.godatabase.org/cgi-bin/go.cgi?query=GO:0034551&auto_wild_cards=yes&view=query&action=query&search_constraint=terms"	GO:0034551_mitochondrial_respiratory_chain_complex_III_assembly) 1 0
=HYPERLINK("http://www.godatabase.org/cgi-bin/go.cgi?query=GO:0034552&auto_wild_cards=yes&view=query&action=query&search_constraint=terms"	GO:0034552_respiratory_chain_complex_II_assembly) 1 0
=HYPERLINK("http://www.godatabase.org/cgi-bin/go.cgi?query=GO:0034553&auto_wild_cards=yes&view=query&action=query&search_constraint=terms"	GO:0034553_mitochondrial_respiratory_chain_complex_II_assembly) 1 0
=HYPERLINK("http://www.godatabase.org/cgi-bin/go.cgi?query=GO:0034589&auto_wild_cards=yes&view=query&action=query&search_constraint=terms"	GO:0034589_hydroxyproline_transport) 1 0
=HYPERLINK("http://www.godatabase.org/cgi-bin/go.cgi?query=GO:0034694&auto_wild_cards=yes&view=query&action=query&search_constraint=terms"	GO:0034694_response_to_prostaglandin_stimulus) 1 0
=HYPERLINK("http://www.godatabase.org/cgi-bin/go.cgi?query=GO:0034695&auto_wild_cards=yes&view=query&action=query&search_constraint=terms"	GO:0034695_response_to_prostaglandin_E_stimulus) 1 0
=HYPERLINK("http://www.godatabase.org/cgi-bin/go.cgi?query=GO:0034698&auto_wild_cards=yes&view=query&action=query&search_constraint=terms"	GO:0034698_response_to_gonadotropin_stimulus) 1 0
=HYPERLINK("http://www.godatabase.org/cgi-bin/go.cgi?query=GO:0034699&auto_wild_cards=yes&view=query&action=query&search_constraint=terms"	GO:0034699_response_to_luteinizing_hormone_stimulus) 1 0
=HYPERLINK("http://www.godatabase.org/cgi-bin/go.cgi?query=GO:0034724&auto_wild_cards=yes&view=query&action=query&search_constraint=terms"	GO:0034724_DNA_replication-independent_nucleosome_organization) 1 0
=HYPERLINK("http://www.godatabase.org/cgi-bin/go.cgi?query=GO:0034729&auto_wild_cards=yes&view=query&action=query&search_constraint=terms"	GO:0034729_histone_H3-K79_methylation) 1 0
=HYPERLINK("http://www.godatabase.org/cgi-bin/go.cgi?query=GO:0034755&auto_wild_cards=yes&view=query&action=query&search_constraint=terms"	GO:0034755_iron_ion_transmembrane_transport) 1 0
=HYPERLINK("http://www.godatabase.org/cgi-bin/go.cgi?query=GO:0034764&auto_wild_cards=yes&view=query&action=query&search_constraint=terms"	GO:0034764_positive_regulation_of_transmembrane_transport) 1 0
=HYPERLINK("http://www.godatabase.org/cgi-bin/go.cgi?query=GO:0034765&auto_wild_cards=yes&view=query&action=query&search_constraint=terms"	GO:0034765_regulation_of_ion_transmembrane_transport) 1 0
=HYPERLINK("http://www.godatabase.org/cgi-bin/go.cgi?query=GO:0034767&auto_wild_cards=yes&view=query&action=query&search_constraint=terms"	GO:0034767_positive_regulation_of_ion_transmembrane_transport) 1 0
=HYPERLINK("http://www.godatabase.org/cgi-bin/go.cgi?query=GO:0034959&auto_wild_cards=yes&view=query&action=query&search_constraint=terms"	GO:0034959_endothelin_maturation) 1 0
=HYPERLINK("http://www.godatabase.org/cgi-bin/go.cgi?query=GO:0034982&auto_wild_cards=yes&view=query&action=query&search_constraint=terms"	GO:0034982_mitochondrial_protein_processing) 1 0
=HYPERLINK("http://www.godatabase.org/cgi-bin/go.cgi?query=GO:0034983&auto_wild_cards=yes&view=query&action=query&search_constraint=terms"	GO:0034983_peptidyl-lysine_deacetylation) 1 0
=HYPERLINK("http://www.godatabase.org/cgi-bin/go.cgi?query=GO:0035021&auto_wild_cards=yes&view=query&action=query&search_constraint=terms"	GO:0035021_negative_regulation_of_Rac_protein_signal_transduction) 1 0
=HYPERLINK("http://www.godatabase.org/cgi-bin/go.cgi?query=GO:0035041&auto_wild_cards=yes&view=query&action=query&search_constraint=terms"	GO:0035041_sperm_chromatin_decondensation) 1 0
=HYPERLINK("http://www.godatabase.org/cgi-bin/go.cgi?query=GO:0035042&auto_wild_cards=yes&view=query&action=query&search_constraint=terms"	GO:0035042_fertilization__exchange_of_chromosomal_proteins) 1 0
=HYPERLINK("http://www.godatabase.org/cgi-bin/go.cgi?query=GO:0035054&auto_wild_cards=yes&view=query&action=query&search_constraint=terms"	GO:0035054_embryonic_heart_tube_anterior_posterior_pattern_formation) 1 0
=HYPERLINK("http://www.godatabase.org/cgi-bin/go.cgi?query=GO:0035066&auto_wild_cards=yes&view=query&action=query&search_constraint=terms"	GO:0035066_positive_regulation_of_histone_acetylation) 1 0
=HYPERLINK("http://www.godatabase.org/cgi-bin/go.cgi?query=GO:0035082&auto_wild_cards=yes&view=query&action=query&search_constraint=terms"	GO:0035082_axoneme_assembly) 1 0
=HYPERLINK("http://www.godatabase.org/cgi-bin/go.cgi?query=GO:0035087&auto_wild_cards=yes&view=query&action=query&search_constraint=terms"	GO:0035087_RNA_interference__siRNA_loading_onto_RISC) 1 0
=HYPERLINK("http://www.godatabase.org/cgi-bin/go.cgi?query=GO:0035090&auto_wild_cards=yes&view=query&action=query&search_constraint=terms"	GO:0035090_maintenance_of_apical_basal_cell_polarity) 1 0
=HYPERLINK("http://www.godatabase.org/cgi-bin/go.cgi?query=GO:0035093&auto_wild_cards=yes&view=query&action=query&search_constraint=terms"	GO:0035093_spermatogenesis__exchange_of_chromosomal_proteins) 1 0
=HYPERLINK("http://www.godatabase.org/cgi-bin/go.cgi?query=GO:0035104&auto_wild_cards=yes&view=query&action=query&search_constraint=terms"	GO:0035104_positive_regulation_of_transcription_via_sterol_regulatory_element_binding) 1 0
=HYPERLINK("http://www.godatabase.org/cgi-bin/go.cgi?query=GO:0035110&auto_wild_cards=yes&view=query&action=query&search_constraint=terms"	GO:0035110_leg_morphogenesis) 1 0
=HYPERLINK("http://www.godatabase.org/cgi-bin/go.cgi?query=GO:0035112&auto_wild_cards=yes&view=query&action=query&search_constraint=terms"	GO:0035112_genitalia_morphogenesis) 1 0
=HYPERLINK("http://www.godatabase.org/cgi-bin/go.cgi?query=GO:0035116&auto_wild_cards=yes&view=query&action=query&search_constraint=terms"	GO:0035116_embryonic_hindlimb_morphogenesis) 1 0
=HYPERLINK("http://www.godatabase.org/cgi-bin/go.cgi?query=GO:0035137&auto_wild_cards=yes&view=query&action=query&search_constraint=terms"	GO:0035137_hindlimb_morphogenesis) 1 0
=HYPERLINK("http://www.godatabase.org/cgi-bin/go.cgi?query=GO:0035238&auto_wild_cards=yes&view=query&action=query&search_constraint=terms"	GO:0035238_vitamin_A_biosynthetic_process) 1 0
=HYPERLINK("http://www.godatabase.org/cgi-bin/go.cgi?query=GO:0035265&auto_wild_cards=yes&view=query&action=query&search_constraint=terms"	GO:0035265_organ_growth) 1 0
=HYPERLINK("http://www.godatabase.org/cgi-bin/go.cgi?query=GO:0035280&auto_wild_cards=yes&view=query&action=query&search_constraint=terms"	GO:0035280_gene_silencing_by_miRNA__miRNA_loading_onto_RISC) 1 0
=HYPERLINK("http://www.godatabase.org/cgi-bin/go.cgi?query=GO:0040009&auto_wild_cards=yes&view=query&action=query&search_constraint=terms"	GO:0040009_regulation_of_growth_rate) 1 0
=HYPERLINK("http://www.godatabase.org/cgi-bin/go.cgi?query=GO:0040013&auto_wild_cards=yes&view=query&action=query&search_constraint=terms"	GO:0040013_negative_regulation_of_locomotion) 1 0
=HYPERLINK("http://www.godatabase.org/cgi-bin/go.cgi?query=GO:0040015&auto_wild_cards=yes&view=query&action=query&search_constraint=terms"	GO:0040015_negative_regulation_of_multicellular_organism_growth) 1 0
=HYPERLINK("http://www.godatabase.org/cgi-bin/go.cgi?query=GO:0040020&auto_wild_cards=yes&view=query&action=query&search_constraint=terms"	GO:0040020_regulation_of_meiosis) 1 0
=HYPERLINK("http://www.godatabase.org/cgi-bin/go.cgi?query=GO:0040023&auto_wild_cards=yes&view=query&action=query&search_constraint=terms"	GO:0040023_establishment_of_nucleus_localization) 1 0
=HYPERLINK("http://www.godatabase.org/cgi-bin/go.cgi?query=GO:0040030&auto_wild_cards=yes&view=query&action=query&search_constraint=terms"	GO:0040030_regulation_of_molecular_function__epigenetic) 1 0
=HYPERLINK("http://www.godatabase.org/cgi-bin/go.cgi?query=GO:0040037&auto_wild_cards=yes&view=query&action=query&search_constraint=terms"	GO:0040037_negative_regulation_of_fibroblast_growth_factor_receptor_signaling_pathway) 1 0
=HYPERLINK("http://www.godatabase.org/cgi-bin/go.cgi?query=GO:0040038&auto_wild_cards=yes&view=query&action=query&search_constraint=terms"	GO:0040038_polar_body_extrusion_after_meiotic_divisions) 1 0
=HYPERLINK("http://www.godatabase.org/cgi-bin/go.cgi?query=GO:0042074&auto_wild_cards=yes&view=query&action=query&search_constraint=terms"	GO:0042074_cell_migration_involved_in_gastrulation) 1 0
=HYPERLINK("http://www.godatabase.org/cgi-bin/go.cgi?query=GO:0042091&auto_wild_cards=yes&view=query&action=query&search_constraint=terms"	GO:0042091_interleukin-10_biosynthetic_process) 1 0
=HYPERLINK("http://www.godatabase.org/cgi-bin/go.cgi?query=GO:0042118&auto_wild_cards=yes&view=query&action=query&search_constraint=terms"	GO:0042118_endothelial_cell_activation) 1 0
=HYPERLINK("http://www.godatabase.org/cgi-bin/go.cgi?query=GO:0042159&auto_wild_cards=yes&view=query&action=query&search_constraint=terms"	GO:0042159_lipoprotein_catabolic_process) 1 0
=HYPERLINK("http://www.godatabase.org/cgi-bin/go.cgi?query=GO:0042214&auto_wild_cards=yes&view=query&action=query&search_constraint=terms"	GO:0042214_terpene_metabolic_process) 1 0
=HYPERLINK("http://www.godatabase.org/cgi-bin/go.cgi?query=GO:0042225&auto_wild_cards=yes&view=query&action=query&search_constraint=terms"	GO:0042225_interleukin-5_biosynthetic_process) 1 0
=HYPERLINK("http://www.godatabase.org/cgi-bin/go.cgi?query=GO:0042241&auto_wild_cards=yes&view=query&action=query&search_constraint=terms"	GO:0042241_interleukin-18_biosynthetic_process) 1 0
=HYPERLINK("http://www.godatabase.org/cgi-bin/go.cgi?query=GO:0042257&auto_wild_cards=yes&view=query&action=query&search_constraint=terms"	GO:0042257_ribosomal_subunit_assembly) 1 0
=HYPERLINK("http://www.godatabase.org/cgi-bin/go.cgi?query=GO:0042262&auto_wild_cards=yes&view=query&action=query&search_constraint=terms"	GO:0042262_DNA_protection) 1 0
=HYPERLINK("http://www.godatabase.org/cgi-bin/go.cgi?query=GO:0042276&auto_wild_cards=yes&view=query&action=query&search_constraint=terms"	GO:0042276_error-prone_postreplication_DNA_repair) 1 0
=HYPERLINK("http://www.godatabase.org/cgi-bin/go.cgi?query=GO:0042313&auto_wild_cards=yes&view=query&action=query&search_constraint=terms"	GO:0042313_protein_kinase_C_deactivation) 1 0
=HYPERLINK("http://www.godatabase.org/cgi-bin/go.cgi?query=GO:0042369&auto_wild_cards=yes&view=query&action=query&search_constraint=terms"	GO:0042369_vitamin_D_catabolic_process) 1 0
=HYPERLINK("http://www.godatabase.org/cgi-bin/go.cgi?query=GO:0042412&auto_wild_cards=yes&view=query&action=query&search_constraint=terms"	GO:0042412_taurine_biosynthetic_process) 1 0
=HYPERLINK("http://www.godatabase.org/cgi-bin/go.cgi?query=GO:0042418&auto_wild_cards=yes&view=query&action=query&search_constraint=terms"	GO:0042418_epinephrine_biosynthetic_process) 1 0
=HYPERLINK("http://www.godatabase.org/cgi-bin/go.cgi?query=GO:0042421&auto_wild_cards=yes&view=query&action=query&search_constraint=terms"	GO:0042421_norepinephrine_biosynthetic_process) 1 0
=HYPERLINK("http://www.godatabase.org/cgi-bin/go.cgi?query=GO:0042424&auto_wild_cards=yes&view=query&action=query&search_constraint=terms"	GO:0042424_catecholamine_catabolic_process) 1 0
=HYPERLINK("http://www.godatabase.org/cgi-bin/go.cgi?query=GO:0042428&auto_wild_cards=yes&view=query&action=query&search_constraint=terms"	GO:0042428_serotonin_metabolic_process) 1 0
=HYPERLINK("http://www.godatabase.org/cgi-bin/go.cgi?query=GO:0042435&auto_wild_cards=yes&view=query&action=query&search_constraint=terms"	GO:0042435_indole_derivative_biosynthetic_process) 1 0
=HYPERLINK("http://www.godatabase.org/cgi-bin/go.cgi?query=GO:0042474&auto_wild_cards=yes&view=query&action=query&search_constraint=terms"	GO:0042474_middle_ear_morphogenesis) 1 0
=HYPERLINK("http://www.godatabase.org/cgi-bin/go.cgi?query=GO:0042504&auto_wild_cards=yes&view=query&action=query&search_constraint=terms"	GO:0042504_tyrosine_phosphorylation_of_Stat4_protein) 1 0
=HYPERLINK("http://www.godatabase.org/cgi-bin/go.cgi?query=GO:0042519&auto_wild_cards=yes&view=query&action=query&search_constraint=terms"	GO:0042519_regulation_of_tyrosine_phosphorylation_of_Stat4_protein) 1 0
=HYPERLINK("http://www.godatabase.org/cgi-bin/go.cgi?query=GO:0042520&auto_wild_cards=yes&view=query&action=query&search_constraint=terms"	GO:0042520_positive_regulation_of_tyrosine_phosphorylation_of_Stat4_protein) 1 0
=HYPERLINK("http://www.godatabase.org/cgi-bin/go.cgi?query=GO:0042524&auto_wild_cards=yes&view=query&action=query&search_constraint=terms"	GO:0042524_negative_regulation_of_tyrosine_phosphorylation_of_Stat5_protein) 1 0
=HYPERLINK("http://www.godatabase.org/cgi-bin/go.cgi?query=GO:0042537&auto_wild_cards=yes&view=query&action=query&search_constraint=terms"	GO:0042537_benzene_and_derivative_metabolic_process) 1 0
=HYPERLINK("http://www.godatabase.org/cgi-bin/go.cgi?query=GO:0042560&auto_wild_cards=yes&view=query&action=query&search_constraint=terms"	GO:0042560_pteridine_and_derivative_catabolic_process) 1 0
=HYPERLINK("http://www.godatabase.org/cgi-bin/go.cgi?query=GO:0042596&auto_wild_cards=yes&view=query&action=query&search_constraint=terms"	GO:0042596_fear_response) 1 0
=HYPERLINK("http://www.godatabase.org/cgi-bin/go.cgi?query=GO:0042637&auto_wild_cards=yes&view=query&action=query&search_constraint=terms"	GO:0042637_catagen) 1 0
=HYPERLINK("http://www.godatabase.org/cgi-bin/go.cgi?query=GO:0042640&auto_wild_cards=yes&view=query&action=query&search_constraint=terms"	GO:0042640_anagen) 1 0
=HYPERLINK("http://www.godatabase.org/cgi-bin/go.cgi?query=GO:0042670&auto_wild_cards=yes&view=query&action=query&search_constraint=terms"	GO:0042670_retinal_cone_cell_differentiation) 1 0
=HYPERLINK("http://www.godatabase.org/cgi-bin/go.cgi?query=GO:0042700&auto_wild_cards=yes&view=query&action=query&search_constraint=terms"	GO:0042700_luteinizing_hormone_signaling_pathway) 1 0
=HYPERLINK("http://www.godatabase.org/cgi-bin/go.cgi?query=GO:0042703&auto_wild_cards=yes&view=query&action=query&search_constraint=terms"	GO:0042703_menstruation) 1 0
=HYPERLINK("http://www.godatabase.org/cgi-bin/go.cgi?query=GO:0042726&auto_wild_cards=yes&view=query&action=query&search_constraint=terms"	GO:0042726_riboflavin_and_derivative_metabolic_process) 1 0
=HYPERLINK("http://www.godatabase.org/cgi-bin/go.cgi?query=GO:0042727&auto_wild_cards=yes&view=query&action=query&search_constraint=terms"	GO:0042727_riboflavin_and_derivative_biosynthetic_process) 1 0
=HYPERLINK("http://www.godatabase.org/cgi-bin/go.cgi?query=GO:0042746&auto_wild_cards=yes&view=query&action=query&search_constraint=terms"	GO:0042746_circadian_sleep_wake_cycle__wakefulness) 1 0
=HYPERLINK("http://www.godatabase.org/cgi-bin/go.cgi?query=GO:0042748&auto_wild_cards=yes&view=query&action=query&search_constraint=terms"	GO:0042748_circadian_sleep_wake_cycle__non-REM_sleep) 1 0
=HYPERLINK("http://www.godatabase.org/cgi-bin/go.cgi?query=GO:0042755&auto_wild_cards=yes&view=query&action=query&search_constraint=terms"	GO:0042755_eating_behavior) 1 0
=HYPERLINK("http://www.godatabase.org/cgi-bin/go.cgi?query=GO:0042756&auto_wild_cards=yes&view=query&action=query&search_constraint=terms"	GO:0042756_drinking_behavior) 1 0
=HYPERLINK("http://www.godatabase.org/cgi-bin/go.cgi?query=GO:0042766&auto_wild_cards=yes&view=query&action=query&search_constraint=terms"	GO:0042766_nucleosome_mobilization) 1 0
=HYPERLINK("http://www.godatabase.org/cgi-bin/go.cgi?query=GO:0042780&auto_wild_cards=yes&view=query&action=query&search_constraint=terms"	GO:0042780_tRNA_3'-end_processing) 1 0
=HYPERLINK("http://www.godatabase.org/cgi-bin/go.cgi?query=GO:0042789&auto_wild_cards=yes&view=query&action=query&search_constraint=terms"	GO:0042789_mRNA_transcription_from_RNA_polymerase_II_promoter) 1 0
=HYPERLINK("http://www.godatabase.org/cgi-bin/go.cgi?query=GO:0042795&auto_wild_cards=yes&view=query&action=query&search_constraint=terms"	GO:0042795_snRNA_transcription_from_RNA_polymerase_II_promoter) 1 0
=HYPERLINK("http://www.godatabase.org/cgi-bin/go.cgi?query=GO:0042796&auto_wild_cards=yes&view=query&action=query&search_constraint=terms"	GO:0042796_snRNA_transcription_from_RNA_polymerase_III_promoter) 1 0
=HYPERLINK("http://www.godatabase.org/cgi-bin/go.cgi?query=GO:0042822&auto_wild_cards=yes&view=query&action=query&search_constraint=terms"	GO:0042822_pyridoxal_phosphate_metabolic_process) 1 0
=HYPERLINK("http://www.godatabase.org/cgi-bin/go.cgi?query=GO:0042823&auto_wild_cards=yes&view=query&action=query&search_constraint=terms"	GO:0042823_pyridoxal_phosphate_biosynthetic_process) 1 0
=HYPERLINK("http://www.godatabase.org/cgi-bin/go.cgi?query=GO:0042866&auto_wild_cards=yes&view=query&action=query&search_constraint=terms"	GO:0042866_pyruvate_biosynthetic_process) 1 0
=HYPERLINK("http://www.godatabase.org/cgi-bin/go.cgi?query=GO:0042904&auto_wild_cards=yes&view=query&action=query&search_constraint=terms"	GO:0042904_9-cis-retinoic_acid_biosynthetic_process) 1 0
=HYPERLINK("http://www.godatabase.org/cgi-bin/go.cgi?query=GO:0042905&auto_wild_cards=yes&view=query&action=query&search_constraint=terms"	GO:0042905_9-cis-retinoic_acid_metabolic_process) 1 0
=HYPERLINK("http://www.godatabase.org/cgi-bin/go.cgi?query=GO:0042985&auto_wild_cards=yes&view=query&action=query&search_constraint=terms"	GO:0042985_negative_regulation_of_amyloid_precursor_protein_biosynthetic_process) 1 0
=HYPERLINK("http://www.godatabase.org/cgi-bin/go.cgi?query=GO:0042986&auto_wild_cards=yes&view=query&action=query&search_constraint=terms"	GO:0042986_positive_regulation_of_amyloid_precursor_protein_biosynthetic_process) 1 0
=HYPERLINK("http://www.godatabase.org/cgi-bin/go.cgi?query=GO:0042989&auto_wild_cards=yes&view=query&action=query&search_constraint=terms"	GO:0042989_sequestering_of_actin_monomers) 1 0
=HYPERLINK("http://www.godatabase.org/cgi-bin/go.cgi?query=GO:0042996&auto_wild_cards=yes&view=query&action=query&search_constraint=terms"	GO:0042996_regulation_of_Golgi_to_plasma_membrane_protein_transport) 1 0
=HYPERLINK("http://www.godatabase.org/cgi-bin/go.cgi?query=GO:0042997&auto_wild_cards=yes&view=query&action=query&search_constraint=terms"	GO:0042997_negative_regulation_of_Golgi_to_plasma_membrane_protein_transport) 1 0
=HYPERLINK("http://www.godatabase.org/cgi-bin/go.cgi?query=GO:0042999&auto_wild_cards=yes&view=query&action=query&search_constraint=terms"	GO:0042999_regulation_of_Golgi_to_plasma_membrane_CFTR_protein_transport) 1 0
=HYPERLINK("http://www.godatabase.org/cgi-bin/go.cgi?query=GO:0043002&auto_wild_cards=yes&view=query&action=query&search_constraint=terms"	GO:0043002_negative_regulation_of_Golgi_to_plasma_membrane_CFTR_protein_transport) 1 0
=HYPERLINK("http://www.godatabase.org/cgi-bin/go.cgi?query=GO:0043004&auto_wild_cards=yes&view=query&action=query&search_constraint=terms"	GO:0043004_cytoplasmic_sequestering_of_CFTR_protein) 1 0
=HYPERLINK("http://www.godatabase.org/cgi-bin/go.cgi?query=GO:0043012&auto_wild_cards=yes&view=query&action=query&search_constraint=terms"	GO:0043012_regulation_of_fusion_of_sperm_to_egg_plasma_membrane) 1 0
=HYPERLINK("http://www.godatabase.org/cgi-bin/go.cgi?query=GO:0043016&auto_wild_cards=yes&view=query&action=query&search_constraint=terms"	GO:0043016_regulation_of_lymphotoxin_A_biosynthetic_process) 1 0
=HYPERLINK("http://www.godatabase.org/cgi-bin/go.cgi?query=GO:0043017&auto_wild_cards=yes&view=query&action=query&search_constraint=terms"	GO:0043017_positive_regulation_of_lymphotoxin_A_biosynthetic_process) 1 0
=HYPERLINK("http://www.godatabase.org/cgi-bin/go.cgi?query=GO:0043049&auto_wild_cards=yes&view=query&action=query&search_constraint=terms"	GO:0043049_otic_placode_formation) 1 0
=HYPERLINK("http://www.godatabase.org/cgi-bin/go.cgi?query=GO:0043064&auto_wild_cards=yes&view=query&action=query&search_constraint=terms"	GO:0043064_flagellum_organization) 1 0
=HYPERLINK("http://www.godatabase.org/cgi-bin/go.cgi?query=GO:0043116&auto_wild_cards=yes&view=query&action=query&search_constraint=terms"	GO:0043116_negative_regulation_of_vascular_permeability) 1 0
=HYPERLINK("http://www.godatabase.org/cgi-bin/go.cgi?query=GO:0043126&auto_wild_cards=yes&view=query&action=query&search_constraint=terms"	GO:0043126_regulation_of_1-phosphatidylinositol_4-kinase_activity) 1 0
=HYPERLINK("http://www.godatabase.org/cgi-bin/go.cgi?query=GO:0043128&auto_wild_cards=yes&view=query&action=query&search_constraint=terms"	GO:0043128_positive_regulation_of_1-phosphatidylinositol_4-kinase_activity) 1 0
=HYPERLINK("http://www.godatabase.org/cgi-bin/go.cgi?query=GO:0043129&auto_wild_cards=yes&view=query&action=query&search_constraint=terms"	GO:0043129_surfactant_homeostasis) 1 0
=HYPERLINK("http://www.godatabase.org/cgi-bin/go.cgi?query=GO:0043146&auto_wild_cards=yes&view=query&action=query&search_constraint=terms"	GO:0043146_spindle_stabilization) 1 0
=HYPERLINK("http://www.godatabase.org/cgi-bin/go.cgi?query=GO:0043148&auto_wild_cards=yes&view=query&action=query&search_constraint=terms"	GO:0043148_mitotic_spindle_stabilization) 1 0
=HYPERLINK("http://www.godatabase.org/cgi-bin/go.cgi?query=GO:0043152&auto_wild_cards=yes&view=query&action=query&search_constraint=terms"	GO:0043152_induction_of_bacterial_agglutination) 1 0
=HYPERLINK("http://www.godatabase.org/cgi-bin/go.cgi?query=GO:0043173&auto_wild_cards=yes&view=query&action=query&search_constraint=terms"	GO:0043173_nucleotide_salvage) 1 0
=HYPERLINK("http://www.godatabase.org/cgi-bin/go.cgi?query=GO:0043174&auto_wild_cards=yes&view=query&action=query&search_constraint=terms"	GO:0043174_nucleoside_salvage) 1 0
=HYPERLINK("http://www.godatabase.org/cgi-bin/go.cgi?query=GO:0043181&auto_wild_cards=yes&view=query&action=query&search_constraint=terms"	GO:0043181_vacuolar_sequestering) 1 0
=HYPERLINK("http://www.godatabase.org/cgi-bin/go.cgi?query=GO:0043200&auto_wild_cards=yes&view=query&action=query&search_constraint=terms"	GO:0043200_response_to_amino_acid_stimulus) 1 0
=HYPERLINK("http://www.godatabase.org/cgi-bin/go.cgi?query=GO:0043217&auto_wild_cards=yes&view=query&action=query&search_constraint=terms"	GO:0043217_myelin_maintenance) 1 0
=HYPERLINK("http://www.godatabase.org/cgi-bin/go.cgi?query=GO:0043247&auto_wild_cards=yes&view=query&action=query&search_constraint=terms"	GO:0043247_telomere_maintenance_in_response_to_DNA_damage) 1 0
=HYPERLINK("http://www.godatabase.org/cgi-bin/go.cgi?query=GO:0043249&auto_wild_cards=yes&view=query&action=query&search_constraint=terms"	GO:0043249_erythrocyte_maturation) 1 0
=HYPERLINK("http://www.godatabase.org/cgi-bin/go.cgi?query=GO:0043268&auto_wild_cards=yes&view=query&action=query&search_constraint=terms"	GO:0043268_positive_regulation_of_potassium_ion_transport) 1 0
=HYPERLINK("http://www.godatabase.org/cgi-bin/go.cgi?query=GO:0043299&auto_wild_cards=yes&view=query&action=query&search_constraint=terms"	GO:0043299_leukocyte_degranulation) 1 0
=HYPERLINK("http://www.godatabase.org/cgi-bin/go.cgi?query=GO:0043307&auto_wild_cards=yes&view=query&action=query&search_constraint=terms"	GO:0043307_eosinophil_activation) 1 0
=HYPERLINK("http://www.godatabase.org/cgi-bin/go.cgi?query=GO:0043308&auto_wild_cards=yes&view=query&action=query&search_constraint=terms"	GO:0043308_eosinophil_degranulation) 1 0
=HYPERLINK("http://www.godatabase.org/cgi-bin/go.cgi?query=GO:0043312&auto_wild_cards=yes&view=query&action=query&search_constraint=terms"	GO:0043312_neutrophil_degranulation) 1 0
=HYPERLINK("http://www.godatabase.org/cgi-bin/go.cgi?query=GO:0043330&auto_wild_cards=yes&view=query&action=query&search_constraint=terms"	GO:0043330_response_to_exogenous_dsRNA) 1 0
=HYPERLINK("http://www.godatabase.org/cgi-bin/go.cgi?query=GO:0043353&auto_wild_cards=yes&view=query&action=query&search_constraint=terms"	GO:0043353_enucleate_erythrocyte_differentiation) 1 0
=HYPERLINK("http://www.godatabase.org/cgi-bin/go.cgi?query=GO:0043371&auto_wild_cards=yes&view=query&action=query&search_constraint=terms"	GO:0043371_negative_regulation_of_CD4-positive__alpha_beta_T_cell_differentiation) 1 0
=HYPERLINK("http://www.godatabase.org/cgi-bin/go.cgi?query=GO:0043383&auto_wild_cards=yes&view=query&action=query&search_constraint=terms"	GO:0043383_negative_T_cell_selection) 1 0
=HYPERLINK("http://www.godatabase.org/cgi-bin/go.cgi?query=GO:0043403&auto_wild_cards=yes&view=query&action=query&search_constraint=terms"	GO:0043403_skeletal_muscle_regeneration) 1 0
=HYPERLINK("http://www.godatabase.org/cgi-bin/go.cgi?query=GO:0043418&auto_wild_cards=yes&view=query&action=query&search_constraint=terms"	GO:0043418_homocysteine_catabolic_process) 1 0
=HYPERLINK("http://www.godatabase.org/cgi-bin/go.cgi?query=GO:0043420&auto_wild_cards=yes&view=query&action=query&search_constraint=terms"	GO:0043420_anthranilate_metabolic_process) 1 0
=HYPERLINK("http://www.godatabase.org/cgi-bin/go.cgi?query=GO:0043437&auto_wild_cards=yes&view=query&action=query&search_constraint=terms"	GO:0043437_butanoic_acid_metabolic_process) 1 0
=HYPERLINK("http://www.godatabase.org/cgi-bin/go.cgi?query=GO:0043455&auto_wild_cards=yes&view=query&action=query&search_constraint=terms"	GO:0043455_regulation_of_secondary_metabolic_process) 1 0
=HYPERLINK("http://www.godatabase.org/cgi-bin/go.cgi?query=GO:0043456&auto_wild_cards=yes&view=query&action=query&search_constraint=terms"	GO:0043456_regulation_of_pentose-phosphate_shunt) 1 0
=HYPERLINK("http://www.godatabase.org/cgi-bin/go.cgi?query=GO:0043457&auto_wild_cards=yes&view=query&action=query&search_constraint=terms"	GO:0043457_regulation_of_cellular_respiration) 1 0
=HYPERLINK("http://www.godatabase.org/cgi-bin/go.cgi?query=GO:0043517&auto_wild_cards=yes&view=query&action=query&search_constraint=terms"	GO:0043517_positive_regulation_of_DNA_damage_response__signal_transduction_by_p53_class_mediator) 1 0
=HYPERLINK("http://www.godatabase.org/cgi-bin/go.cgi?query=GO:0043518&auto_wild_cards=yes&view=query&action=query&search_constraint=terms"	GO:0043518_negative_regulation_of_DNA_damage_response__signal_transduction_by_p53_class_mediator) 1 0
=HYPERLINK("http://www.godatabase.org/cgi-bin/go.cgi?query=GO:0043551&auto_wild_cards=yes&view=query&action=query&search_constraint=terms"	GO:0043551_regulation_of_phosphoinositide_3-kinase_activity) 1 0
=HYPERLINK("http://www.godatabase.org/cgi-bin/go.cgi?query=GO:0043552&auto_wild_cards=yes&view=query&action=query&search_constraint=terms"	GO:0043552_positive_regulation_of_phosphoinositide_3-kinase_activity) 1 0
=HYPERLINK("http://www.godatabase.org/cgi-bin/go.cgi?query=GO:0043556&auto_wild_cards=yes&view=query&action=query&search_constraint=terms"	GO:0043556_regulation_of_translation_in_response_to_oxidative_stress) 1 0
=HYPERLINK("http://www.godatabase.org/cgi-bin/go.cgi?query=GO:0043584&auto_wild_cards=yes&view=query&action=query&search_constraint=terms"	GO:0043584_nose_development) 1 0
=HYPERLINK("http://www.godatabase.org/cgi-bin/go.cgi?query=GO:0043586&auto_wild_cards=yes&view=query&action=query&search_constraint=terms"	GO:0043586_tongue_development) 1 0
=HYPERLINK("http://www.godatabase.org/cgi-bin/go.cgi?query=GO:0043587&auto_wild_cards=yes&view=query&action=query&search_constraint=terms"	GO:0043587_tongue_morphogenesis) 1 0
=HYPERLINK("http://www.godatabase.org/cgi-bin/go.cgi?query=GO:0043647&auto_wild_cards=yes&view=query&action=query&search_constraint=terms"	GO:0043647_inositol_phosphate_metabolic_process) 1 0
=HYPERLINK("http://www.godatabase.org/cgi-bin/go.cgi?query=GO:0043652&auto_wild_cards=yes&view=query&action=query&search_constraint=terms"	GO:0043652_engulfment_of_apoptotic_cell) 1 0
=HYPERLINK("http://www.godatabase.org/cgi-bin/go.cgi?query=GO:0043654&auto_wild_cards=yes&view=query&action=query&search_constraint=terms"	GO:0043654_recognition_of_apoptotic_cell) 1 0
=HYPERLINK("http://www.godatabase.org/cgi-bin/go.cgi?query=GO:0043696&auto_wild_cards=yes&view=query&action=query&search_constraint=terms"	GO:0043696_dedifferentiation) 1 0
=HYPERLINK("http://www.godatabase.org/cgi-bin/go.cgi?query=GO:0043697&auto_wild_cards=yes&view=query&action=query&search_constraint=terms"	GO:0043697_cell_dedifferentiation) 1 0
=HYPERLINK("http://www.godatabase.org/cgi-bin/go.cgi?query=GO:0043901&auto_wild_cards=yes&view=query&action=query&search_constraint=terms"	GO:0043901_negative_regulation_of_multi-organism_process) 1 0
=HYPERLINK("http://www.godatabase.org/cgi-bin/go.cgi?query=GO:0043921&auto_wild_cards=yes&view=query&action=query&search_constraint=terms"	GO:0043921_modulation_by_host_of_viral_transcription) 1 0
=HYPERLINK("http://www.godatabase.org/cgi-bin/go.cgi?query=GO:0043923&auto_wild_cards=yes&view=query&action=query&search_constraint=terms"	GO:0043923_positive_regulation_by_host_of_viral_transcription) 1 0
=HYPERLINK("http://www.godatabase.org/cgi-bin/go.cgi?query=GO:0044007&auto_wild_cards=yes&view=query&action=query&search_constraint=terms"	GO:0044007_dissemination_or_transmission_of_symbiont_from_host) 1 0
=HYPERLINK("http://www.godatabase.org/cgi-bin/go.cgi?query=GO:0044089&auto_wild_cards=yes&view=query&action=query&search_constraint=terms"	GO:0044089_positive_regulation_of_cellular_component_biogenesis) 1 0
=HYPERLINK("http://www.godatabase.org/cgi-bin/go.cgi?query=GO:0044258&auto_wild_cards=yes&view=query&action=query&search_constraint=terms"	GO:0044258_intestinal_lipid_catabolic_process) 1 0
=HYPERLINK("http://www.godatabase.org/cgi-bin/go.cgi?query=GO:0044273&auto_wild_cards=yes&view=query&action=query&search_constraint=terms"	GO:0044273_sulfur_compound_catabolic_process) 1 0
=HYPERLINK("http://www.godatabase.org/cgi-bin/go.cgi?query=GO:0045013&auto_wild_cards=yes&view=query&action=query&search_constraint=terms"	GO:0045013_negative_regulation_of_transcription_by_carbon_catabolites) 1 0
=HYPERLINK("http://www.godatabase.org/cgi-bin/go.cgi?query=GO:0045014&auto_wild_cards=yes&view=query&action=query&search_constraint=terms"	GO:0045014_negative_regulation_of_transcription_by_glucose) 1 0
=HYPERLINK("http://www.godatabase.org/cgi-bin/go.cgi?query=GO:0045020&auto_wild_cards=yes&view=query&action=query&search_constraint=terms"	GO:0045020_error-prone_DNA_repair) 1 0
=HYPERLINK("http://www.godatabase.org/cgi-bin/go.cgi?query=GO:0045023&auto_wild_cards=yes&view=query&action=query&search_constraint=terms"	GO:0045023_G0_to_G1_transition) 1 0
=HYPERLINK("http://www.godatabase.org/cgi-bin/go.cgi?query=GO:0045047&auto_wild_cards=yes&view=query&action=query&search_constraint=terms"	GO:0045047_protein_targeting_to_ER) 1 0
=HYPERLINK("http://www.godatabase.org/cgi-bin/go.cgi?query=GO:0045065&auto_wild_cards=yes&view=query&action=query&search_constraint=terms"	GO:0045065_cytotoxic_T_cell_differentiation) 1 0
=HYPERLINK("http://www.godatabase.org/cgi-bin/go.cgi?query=GO:0045074&auto_wild_cards=yes&view=query&action=query&search_constraint=terms"	GO:0045074_regulation_of_interleukin-10_biosynthetic_process) 1 0
=HYPERLINK("http://www.godatabase.org/cgi-bin/go.cgi?query=GO:0045082&auto_wild_cards=yes&view=query&action=query&search_constraint=terms"	GO:0045082_positive_regulation_of_interleukin-10_biosynthetic_process) 1 0
=HYPERLINK("http://www.godatabase.org/cgi-bin/go.cgi?query=GO:0045132&auto_wild_cards=yes&view=query&action=query&search_constraint=terms"	GO:0045132_meiotic_chromosome_segregation) 1 0
=HYPERLINK("http://www.godatabase.org/cgi-bin/go.cgi?query=GO:0045163&auto_wild_cards=yes&view=query&action=query&search_constraint=terms"	GO:0045163_clustering_of_voltage-gated_potassium_channels) 1 0
=HYPERLINK("http://www.godatabase.org/cgi-bin/go.cgi?query=GO:0045175&auto_wild_cards=yes&view=query&action=query&search_constraint=terms"	GO:0045175_basal_protein_localization) 1 0
=HYPERLINK("http://www.godatabase.org/cgi-bin/go.cgi?query=GO:0045188&auto_wild_cards=yes&view=query&action=query&search_constraint=terms"	GO:0045188_regulation_of_circadian_sleep_wake_cycle__non-REM_sleep) 1 0
=HYPERLINK("http://www.godatabase.org/cgi-bin/go.cgi?query=GO:0045189&auto_wild_cards=yes&view=query&action=query&search_constraint=terms"	GO:0045189_connective_tissue_growth_factor_biosynthetic_process) 1 0
=HYPERLINK("http://www.godatabase.org/cgi-bin/go.cgi?query=GO:0045196&auto_wild_cards=yes&view=query&action=query&search_constraint=terms"	GO:0045196_establishment_or_maintenance_of_neuroblast_polarity) 1 0
=HYPERLINK("http://www.godatabase.org/cgi-bin/go.cgi?query=GO:0045199&auto_wild_cards=yes&view=query&action=query&search_constraint=terms"	GO:0045199_maintenance_of_epithelial_cell_apical_basal_polarity) 1 0
=HYPERLINK("http://www.godatabase.org/cgi-bin/go.cgi?query=GO:0045200&auto_wild_cards=yes&view=query&action=query&search_constraint=terms"	GO:0045200_establishment_of_neuroblast_polarity) 1 0
=HYPERLINK("http://www.godatabase.org/cgi-bin/go.cgi?query=GO:0045204&auto_wild_cards=yes&view=query&action=query&search_constraint=terms"	GO:0045204_MAPK_export_from_nucleus) 1 0
=HYPERLINK("http://www.godatabase.org/cgi-bin/go.cgi?query=GO:0045208&auto_wild_cards=yes&view=query&action=query&search_constraint=terms"	GO:0045208_MAPK_phosphatase_export_from_nucleus) 1 0
=HYPERLINK("http://www.godatabase.org/cgi-bin/go.cgi?query=GO:0045209&auto_wild_cards=yes&view=query&action=query&search_constraint=terms"	GO:0045209_MAPK_phosphatase_export_from_nucleus__leptomycin_B_sensitive) 1 0
=HYPERLINK("http://www.godatabase.org/cgi-bin/go.cgi?query=GO:0045292&auto_wild_cards=yes&view=query&action=query&search_constraint=terms"	GO:0045292_nuclear_mRNA_cis_splicing__via_spliceosome) 1 0
=HYPERLINK("http://www.godatabase.org/cgi-bin/go.cgi?query=GO:0045324&auto_wild_cards=yes&view=query&action=query&search_constraint=terms"	GO:0045324_late_endosome_to_vacuole_transport) 1 0
=HYPERLINK("http://www.godatabase.org/cgi-bin/go.cgi?query=GO:0045329&auto_wild_cards=yes&view=query&action=query&search_constraint=terms"	GO:0045329_carnitine_biosynthetic_process) 1 0
=HYPERLINK("http://www.godatabase.org/cgi-bin/go.cgi?query=GO:0045345&auto_wild_cards=yes&view=query&action=query&search_constraint=terms"	GO:0045345_positive_regulation_of_MHC_class_I_biosynthetic_process) 1 0
=HYPERLINK("http://www.godatabase.org/cgi-bin/go.cgi?query=GO:0045355&auto_wild_cards=yes&view=query&action=query&search_constraint=terms"	GO:0045355_negative_regulation_of_interferon-alpha_biosynthetic_process) 1 0
=HYPERLINK("http://www.godatabase.org/cgi-bin/go.cgi?query=GO:0045360&auto_wild_cards=yes&view=query&action=query&search_constraint=terms"	GO:0045360_regulation_of_interleukin-1_biosynthetic_process) 1 0
=HYPERLINK("http://www.godatabase.org/cgi-bin/go.cgi?query=GO:0045362&auto_wild_cards=yes&view=query&action=query&search_constraint=terms"	GO:0045362_positive_regulation_of_interleukin-1_biosynthetic_process) 1 0
=HYPERLINK("http://www.godatabase.org/cgi-bin/go.cgi?query=GO:0045366&auto_wild_cards=yes&view=query&action=query&search_constraint=terms"	GO:0045366_regulation_of_interleukin-13_biosynthetic_process) 1 0
=HYPERLINK("http://www.godatabase.org/cgi-bin/go.cgi?query=GO:0045368&auto_wild_cards=yes&view=query&action=query&search_constraint=terms"	GO:0045368_positive_regulation_of_interleukin-13_biosynthetic_process) 1 0
=HYPERLINK("http://www.godatabase.org/cgi-bin/go.cgi?query=GO:0045381&auto_wild_cards=yes&view=query&action=query&search_constraint=terms"	GO:0045381_regulation_of_interleukin-18_biosynthetic_process) 1 0
=HYPERLINK("http://www.godatabase.org/cgi-bin/go.cgi?query=GO:0045405&auto_wild_cards=yes&view=query&action=query&search_constraint=terms"	GO:0045405_regulation_of_interleukin-5_biosynthetic_process) 1 0
=HYPERLINK("http://www.godatabase.org/cgi-bin/go.cgi?query=GO:0045407&auto_wild_cards=yes&view=query&action=query&search_constraint=terms"	GO:0045407_positive_regulation_of_interleukin-5_biosynthetic_process) 1 0
=HYPERLINK("http://www.godatabase.org/cgi-bin/go.cgi?query=GO:0045425&auto_wild_cards=yes&view=query&action=query&search_constraint=terms"	GO:0045425_positive_regulation_of_granulocyte_macrophage_colony-stimulating_factor_biosynthetic_process) 1 0
=HYPERLINK("http://www.godatabase.org/cgi-bin/go.cgi?query=GO:0045475&auto_wild_cards=yes&view=query&action=query&search_constraint=terms"	GO:0045475_locomotor_rhythm) 1 0
=HYPERLINK("http://www.godatabase.org/cgi-bin/go.cgi?query=GO:0045553&auto_wild_cards=yes&view=query&action=query&search_constraint=terms"	GO:0045553_TRAIL_biosynthetic_process) 1 0
=HYPERLINK("http://www.godatabase.org/cgi-bin/go.cgi?query=GO:0045554&auto_wild_cards=yes&view=query&action=query&search_constraint=terms"	GO:0045554_regulation_of_TRAIL_biosynthetic_process) 1 0
=HYPERLINK("http://www.godatabase.org/cgi-bin/go.cgi?query=GO:0045556&auto_wild_cards=yes&view=query&action=query&search_constraint=terms"	GO:0045556_positive_regulation_of_TRAIL_biosynthetic_process) 1 0
=HYPERLINK("http://www.godatabase.org/cgi-bin/go.cgi?query=GO:0045575&auto_wild_cards=yes&view=query&action=query&search_constraint=terms"	GO:0045575_basophil_activation) 1 0
=HYPERLINK("http://www.godatabase.org/cgi-bin/go.cgi?query=GO:0045579&auto_wild_cards=yes&view=query&action=query&search_constraint=terms"	GO:0045579_positive_regulation_of_B_cell_differentiation) 1 0
=HYPERLINK("http://www.godatabase.org/cgi-bin/go.cgi?query=GO:0045583&auto_wild_cards=yes&view=query&action=query&search_constraint=terms"	GO:0045583_regulation_of_cytotoxic_T_cell_differentiation) 1 0
=HYPERLINK("http://www.godatabase.org/cgi-bin/go.cgi?query=GO:0045585&auto_wild_cards=yes&view=query&action=query&search_constraint=terms"	GO:0045585_positive_regulation_of_cytotoxic_T_cell_differentiation) 1 0
=HYPERLINK("http://www.godatabase.org/cgi-bin/go.cgi?query=GO:0045589&auto_wild_cards=yes&view=query&action=query&search_constraint=terms"	GO:0045589_regulation_of_regulatory_T_cell_differentiation) 1 0
=HYPERLINK("http://www.godatabase.org/cgi-bin/go.cgi?query=GO:0045590&auto_wild_cards=yes&view=query&action=query&search_constraint=terms"	GO:0045590_negative_regulation_of_regulatory_T_cell_differentiation) 1 0
=HYPERLINK("http://www.godatabase.org/cgi-bin/go.cgi?query=GO:0045602&auto_wild_cards=yes&view=query&action=query&search_constraint=terms"	GO:0045602_negative_regulation_of_endothelial_cell_differentiation) 1 0
=HYPERLINK("http://www.godatabase.org/cgi-bin/go.cgi?query=GO:0045603&auto_wild_cards=yes&view=query&action=query&search_constraint=terms"	GO:0045603_positive_regulation_of_endothelial_cell_differentiation) 1 0
=HYPERLINK("http://www.godatabase.org/cgi-bin/go.cgi?query=GO:0045605&auto_wild_cards=yes&view=query&action=query&search_constraint=terms"	GO:0045605_negative_regulation_of_epidermal_cell_differentiation) 1 0
=HYPERLINK("http://www.godatabase.org/cgi-bin/go.cgi?query=GO:0045617&auto_wild_cards=yes&view=query&action=query&search_constraint=terms"	GO:0045617_negative_regulation_of_keratinocyte_differentiation) 1 0
=HYPERLINK("http://www.godatabase.org/cgi-bin/go.cgi?query=GO:0045623&auto_wild_cards=yes&view=query&action=query&search_constraint=terms"	GO:0045623_negative_regulation_of_T-helper_cell_differentiation) 1 0
=HYPERLINK("http://www.godatabase.org/cgi-bin/go.cgi?query=GO:0045629&auto_wild_cards=yes&view=query&action=query&search_constraint=terms"	GO:0045629_negative_regulation_of_T-helper_2_cell_differentiation) 1 0
=HYPERLINK("http://www.godatabase.org/cgi-bin/go.cgi?query=GO:0045654&auto_wild_cards=yes&view=query&action=query&search_constraint=terms"	GO:0045654_positive_regulation_of_megakaryocyte_differentiation) 1 0
=HYPERLINK("http://www.godatabase.org/cgi-bin/go.cgi?query=GO:0045672&auto_wild_cards=yes&view=query&action=query&search_constraint=terms"	GO:0045672_positive_regulation_of_osteoclast_differentiation) 1 0
=HYPERLINK("http://www.godatabase.org/cgi-bin/go.cgi?query=GO:0045683&auto_wild_cards=yes&view=query&action=query&search_constraint=terms"	GO:0045683_negative_regulation_of_epidermis_development) 1 0
=HYPERLINK("http://www.godatabase.org/cgi-bin/go.cgi?query=GO:0045716&auto_wild_cards=yes&view=query&action=query&search_constraint=terms"	GO:0045716_positive_regulation_of_low-density_lipoprotein_receptor_biosynthetic_process) 1 0
=HYPERLINK("http://www.godatabase.org/cgi-bin/go.cgi?query=GO:0045719&auto_wild_cards=yes&view=query&action=query&search_constraint=terms"	GO:0045719_negative_regulation_of_glycogen_biosynthetic_process) 1 0
=HYPERLINK("http://www.godatabase.org/cgi-bin/go.cgi?query=GO:0045738&auto_wild_cards=yes&view=query&action=query&search_constraint=terms"	GO:0045738_negative_regulation_of_DNA_repair) 1 0
=HYPERLINK("http://www.godatabase.org/cgi-bin/go.cgi?query=GO:0045747&auto_wild_cards=yes&view=query&action=query&search_constraint=terms"	GO:0045747_positive_regulation_of_Notch_signaling_pathway) 1 0
=HYPERLINK("http://www.godatabase.org/cgi-bin/go.cgi?query=GO:0045750&auto_wild_cards=yes&view=query&action=query&search_constraint=terms"	GO:0045750_positive_regulation_of_S_phase_of_mitotic_cell_cycle) 1 0
=HYPERLINK("http://www.godatabase.org/cgi-bin/go.cgi?query=GO:0045751&auto_wild_cards=yes&view=query&action=query&search_constraint=terms"	GO:0045751_negative_regulation_of_Toll_signaling_pathway) 1 0
=HYPERLINK("http://www.godatabase.org/cgi-bin/go.cgi?query=GO:0045759&auto_wild_cards=yes&view=query&action=query&search_constraint=terms"	GO:0045759_negative_regulation_of_action_potential) 1 0
=HYPERLINK("http://www.godatabase.org/cgi-bin/go.cgi?query=GO:0045773&auto_wild_cards=yes&view=query&action=query&search_constraint=terms"	GO:0045773_positive_regulation_of_axon_extension) 1 0
=HYPERLINK("http://www.godatabase.org/cgi-bin/go.cgi?query=GO:0045794&auto_wild_cards=yes&view=query&action=query&search_constraint=terms"	GO:0045794_negative_regulation_of_cell_volume) 1 0
=HYPERLINK("http://www.godatabase.org/cgi-bin/go.cgi?query=GO:0045799&auto_wild_cards=yes&view=query&action=query&search_constraint=terms"	GO:0045799_positive_regulation_of_chromatin_assembly_or_disassembly) 1 0
=HYPERLINK("http://www.godatabase.org/cgi-bin/go.cgi?query=GO:0045818&auto_wild_cards=yes&view=query&action=query&search_constraint=terms"	GO:0045818_negative_regulation_of_glycogen_catabolic_process) 1 0
=HYPERLINK("http://www.godatabase.org/cgi-bin/go.cgi?query=GO:0045836&auto_wild_cards=yes&view=query&action=query&search_constraint=terms"	GO:0045836_positive_regulation_of_meiosis) 1 0
=HYPERLINK("http://www.godatabase.org/cgi-bin/go.cgi?query=GO:0045837&auto_wild_cards=yes&view=query&action=query&search_constraint=terms"	GO:0045837_negative_regulation_of_membrane_potential) 1 0
=HYPERLINK("http://www.godatabase.org/cgi-bin/go.cgi?query=GO:0045844&auto_wild_cards=yes&view=query&action=query&search_constraint=terms"	GO:0045844_positive_regulation_of_striated_muscle_development) 1 0
=HYPERLINK("http://www.godatabase.org/cgi-bin/go.cgi?query=GO:0045852&auto_wild_cards=yes&view=query&action=query&search_constraint=terms"	GO:0045852_pH_elevation) 1 0
=HYPERLINK("http://www.godatabase.org/cgi-bin/go.cgi?query=GO:0045870&auto_wild_cards=yes&view=query&action=query&search_constraint=terms"	GO:0045870_positive_regulation_of_retroviral_genome_replication) 1 0
=HYPERLINK("http://www.godatabase.org/cgi-bin/go.cgi?query=GO:0045875&auto_wild_cards=yes&view=query&action=query&search_constraint=terms"	GO:0045875_negative_regulation_of_sister_chromatid_cohesion) 1 0
=HYPERLINK("http://www.godatabase.org/cgi-bin/go.cgi?query=GO:0045879&auto_wild_cards=yes&view=query&action=query&search_constraint=terms"	GO:0045879_negative_regulation_of_smoothened_signaling_pathway) 1 0
=HYPERLINK("http://www.godatabase.org/cgi-bin/go.cgi?query=GO:0045896&auto_wild_cards=yes&view=query&action=query&search_constraint=terms"	GO:0045896_regulation_of_transcription__mitotic) 1 0
=HYPERLINK("http://www.godatabase.org/cgi-bin/go.cgi?query=GO:0045907&auto_wild_cards=yes&view=query&action=query&search_constraint=terms"	GO:0045907_positive_regulation_of_vasoconstriction) 1 0
=HYPERLINK("http://www.godatabase.org/cgi-bin/go.cgi?query=GO:0045910&auto_wild_cards=yes&view=query&action=query&search_constraint=terms"	GO:0045910_negative_regulation_of_DNA_recombination) 1 0
=HYPERLINK("http://www.godatabase.org/cgi-bin/go.cgi?query=GO:0045915&auto_wild_cards=yes&view=query&action=query&search_constraint=terms"	GO:0045915_positive_regulation_of_catecholamine_metabolic_process) 1 0
=HYPERLINK("http://www.godatabase.org/cgi-bin/go.cgi?query=GO:0045921&auto_wild_cards=yes&view=query&action=query&search_constraint=terms"	GO:0045921_positive_regulation_of_exocytosis) 1 0
=HYPERLINK("http://www.godatabase.org/cgi-bin/go.cgi?query=GO:0045945&auto_wild_cards=yes&view=query&action=query&search_constraint=terms"	GO:0045945_positive_regulation_of_transcription_from_RNA_polymerase_III_promoter) 1 0
=HYPERLINK("http://www.godatabase.org/cgi-bin/go.cgi?query=GO:0045956&auto_wild_cards=yes&view=query&action=query&search_constraint=terms"	GO:0045956_positive_regulation_of_calcium_ion-dependent_exocytosis) 1 0
=HYPERLINK("http://www.godatabase.org/cgi-bin/go.cgi?query=GO:0045964&auto_wild_cards=yes&view=query&action=query&search_constraint=terms"	GO:0045964_positive_regulation_of_dopamine_metabolic_process) 1 0
=HYPERLINK("http://www.godatabase.org/cgi-bin/go.cgi?query=GO:0045989&auto_wild_cards=yes&view=query&action=query&search_constraint=terms"	GO:0045989_positive_regulation_of_striated_muscle_contraction) 1 0
=HYPERLINK("http://www.godatabase.org/cgi-bin/go.cgi?query=GO:0045993&auto_wild_cards=yes&view=query&action=query&search_constraint=terms"	GO:0045993_negative_regulation_of_translational_initiation_by_iron) 1 0
=HYPERLINK("http://www.godatabase.org/cgi-bin/go.cgi?query=GO:0046005&auto_wild_cards=yes&view=query&action=query&search_constraint=terms"	GO:0046005_positive_regulation_of_circadian_sleep_wake_cycle__REM_sleep) 1 0
=HYPERLINK("http://www.godatabase.org/cgi-bin/go.cgi?query=GO:0046007&auto_wild_cards=yes&view=query&action=query&search_constraint=terms"	GO:0046007_negative_regulation_of_activated_T_cell_proliferation) 1 0
=HYPERLINK("http://www.godatabase.org/cgi-bin/go.cgi?query=GO:0046010&auto_wild_cards=yes&view=query&action=query&search_constraint=terms"	GO:0046010_positive_regulation_of_circadian_sleep_wake_cycle__non-REM_sleep) 1 0
=HYPERLINK("http://www.godatabase.org/cgi-bin/go.cgi?query=GO:0046031&auto_wild_cards=yes&view=query&action=query&search_constraint=terms"	GO:0046031_ADP_metabolic_process) 1 0
=HYPERLINK("http://www.godatabase.org/cgi-bin/go.cgi?query=GO:0046036&auto_wild_cards=yes&view=query&action=query&search_constraint=terms"	GO:0046036_CTP_metabolic_process) 1 0
=HYPERLINK("http://www.godatabase.org/cgi-bin/go.cgi?query=GO:0046040&auto_wild_cards=yes&view=query&action=query&search_constraint=terms"	GO:0046040_IMP_metabolic_process) 1 0
=HYPERLINK("http://www.godatabase.org/cgi-bin/go.cgi?query=GO:0046048&auto_wild_cards=yes&view=query&action=query&search_constraint=terms"	GO:0046048_UDP_metabolic_process) 1 0
=HYPERLINK("http://www.godatabase.org/cgi-bin/go.cgi?query=GO:0046049&auto_wild_cards=yes&view=query&action=query&search_constraint=terms"	GO:0046049_UMP_metabolic_process) 1 0
=HYPERLINK("http://www.godatabase.org/cgi-bin/go.cgi?query=GO:0046056&auto_wild_cards=yes&view=query&action=query&search_constraint=terms"	GO:0046056_dADP_metabolic_process) 1 0
=HYPERLINK("http://www.godatabase.org/cgi-bin/go.cgi?query=GO:0046085&auto_wild_cards=yes&view=query&action=query&search_constraint=terms"	GO:0046085_adenosine_metabolic_process) 1 0
=HYPERLINK("http://www.godatabase.org/cgi-bin/go.cgi?query=GO:0046087&auto_wild_cards=yes&view=query&action=query&search_constraint=terms"	GO:0046087_cytidine_metabolic_process) 1 0
=HYPERLINK("http://www.godatabase.org/cgi-bin/go.cgi?query=GO:0046101&auto_wild_cards=yes&view=query&action=query&search_constraint=terms"	GO:0046101_hypoxanthine_biosynthetic_process) 1 0
=HYPERLINK("http://www.godatabase.org/cgi-bin/go.cgi?query=GO:0046103&auto_wild_cards=yes&view=query&action=query&search_constraint=terms"	GO:0046103_inosine_biosynthetic_process) 1 0
=HYPERLINK("http://www.godatabase.org/cgi-bin/go.cgi?query=GO:0046104&auto_wild_cards=yes&view=query&action=query&search_constraint=terms"	GO:0046104_thymidine_metabolic_process) 1 0
=HYPERLINK("http://www.godatabase.org/cgi-bin/go.cgi?query=GO:0046108&auto_wild_cards=yes&view=query&action=query&search_constraint=terms"	GO:0046108_uridine_metabolic_process) 1 0
=HYPERLINK("http://www.godatabase.org/cgi-bin/go.cgi?query=GO:0046125&auto_wild_cards=yes&view=query&action=query&search_constraint=terms"	GO:0046125_pyrimidine_deoxyribonucleoside_metabolic_process) 1 0
=HYPERLINK("http://www.godatabase.org/cgi-bin/go.cgi?query=GO:0046127&auto_wild_cards=yes&view=query&action=query&search_constraint=terms"	GO:0046127_pyrimidine_deoxyribonucleoside_catabolic_process) 1 0
=HYPERLINK("http://www.godatabase.org/cgi-bin/go.cgi?query=GO:0046133&auto_wild_cards=yes&view=query&action=query&search_constraint=terms"	GO:0046133_pyrimidine_ribonucleoside_catabolic_process) 1 0
=HYPERLINK("http://www.godatabase.org/cgi-bin/go.cgi?query=GO:0046173&auto_wild_cards=yes&view=query&action=query&search_constraint=terms"	GO:0046173_polyol_biosynthetic_process) 1 0
=HYPERLINK("http://www.godatabase.org/cgi-bin/go.cgi?query=GO:0046184&auto_wild_cards=yes&view=query&action=query&search_constraint=terms"	GO:0046184_aldehyde_biosynthetic_process) 1 0
=HYPERLINK("http://www.godatabase.org/cgi-bin/go.cgi?query=GO:0046203&auto_wild_cards=yes&view=query&action=query&search_constraint=terms"	GO:0046203_spermidine_catabolic_process) 1 0
=HYPERLINK("http://www.godatabase.org/cgi-bin/go.cgi?query=GO:0046219&auto_wild_cards=yes&view=query&action=query&search_constraint=terms"	GO:0046219_indolalkylamine_biosynthetic_process) 1 0
=HYPERLINK("http://www.godatabase.org/cgi-bin/go.cgi?query=GO:0046292&auto_wild_cards=yes&view=query&action=query&search_constraint=terms"	GO:0046292_formaldehyde_metabolic_process) 1 0
=HYPERLINK("http://www.godatabase.org/cgi-bin/go.cgi?query=GO:0046293&auto_wild_cards=yes&view=query&action=query&search_constraint=terms"	GO:0046293_formaldehyde_biosynthetic_process) 1 0
=HYPERLINK("http://www.godatabase.org/cgi-bin/go.cgi?query=GO:0046317&auto_wild_cards=yes&view=query&action=query&search_constraint=terms"	GO:0046317_regulation_of_glucosylceramide_biosynthetic_process) 1 0
=HYPERLINK("http://www.godatabase.org/cgi-bin/go.cgi?query=GO:0046318&auto_wild_cards=yes&view=query&action=query&search_constraint=terms"	GO:0046318_negative_regulation_of_glucosylceramide_biosynthetic_process) 1 0
=HYPERLINK("http://www.godatabase.org/cgi-bin/go.cgi?query=GO:0046322&auto_wild_cards=yes&view=query&action=query&search_constraint=terms"	GO:0046322_negative_regulation_of_fatty_acid_oxidation) 1 0
=HYPERLINK("http://www.godatabase.org/cgi-bin/go.cgi?query=GO:0046335&auto_wild_cards=yes&view=query&action=query&search_constraint=terms"	GO:0046335_ethanolamine_biosynthetic_process) 1 0
=HYPERLINK("http://www.godatabase.org/cgi-bin/go.cgi?query=GO:0046337&auto_wild_cards=yes&view=query&action=query&search_constraint=terms"	GO:0046337_phosphatidylethanolamine_metabolic_process) 1 0
=HYPERLINK("http://www.godatabase.org/cgi-bin/go.cgi?query=GO:0046340&auto_wild_cards=yes&view=query&action=query&search_constraint=terms"	GO:0046340_diacylglycerol_catabolic_process) 1 0
=HYPERLINK("http://www.godatabase.org/cgi-bin/go.cgi?query=GO:0046351&auto_wild_cards=yes&view=query&action=query&search_constraint=terms"	GO:0046351_disaccharide_biosynthetic_process) 1 0
=HYPERLINK("http://www.godatabase.org/cgi-bin/go.cgi?query=GO:0046352&auto_wild_cards=yes&view=query&action=query&search_constraint=terms"	GO:0046352_disaccharide_catabolic_process) 1 0
=HYPERLINK("http://www.godatabase.org/cgi-bin/go.cgi?query=GO:0046370&auto_wild_cards=yes&view=query&action=query&search_constraint=terms"	GO:0046370_fructose_biosynthetic_process) 1 0
=HYPERLINK("http://www.godatabase.org/cgi-bin/go.cgi?query=GO:0046380&auto_wild_cards=yes&view=query&action=query&search_constraint=terms"	GO:0046380_N-acetylneuraminate_biosynthetic_process) 1 0
=HYPERLINK("http://www.godatabase.org/cgi-bin/go.cgi?query=GO:0046390&auto_wild_cards=yes&view=query&action=query&search_constraint=terms"	GO:0046390_ribose_phosphate_biosynthetic_process) 1 0
=HYPERLINK("http://www.godatabase.org/cgi-bin/go.cgi?query=GO:0046399&auto_wild_cards=yes&view=query&action=query&search_constraint=terms"	GO:0046399_glucuronate_biosynthetic_process) 1 0
=HYPERLINK("http://www.godatabase.org/cgi-bin/go.cgi?query=GO:0046434&auto_wild_cards=yes&view=query&action=query&search_constraint=terms"	GO:0046434_organophosphate_catabolic_process) 1 0
=HYPERLINK("http://www.godatabase.org/cgi-bin/go.cgi?query=GO:0046448&auto_wild_cards=yes&view=query&action=query&search_constraint=terms"	GO:0046448_tropane_alkaloid_metabolic_process) 1 0
=HYPERLINK("http://www.godatabase.org/cgi-bin/go.cgi?query=GO:0046449&auto_wild_cards=yes&view=query&action=query&search_constraint=terms"	GO:0046449_creatinine_metabolic_process) 1 0
=HYPERLINK("http://www.godatabase.org/cgi-bin/go.cgi?query=GO:0046471&auto_wild_cards=yes&view=query&action=query&search_constraint=terms"	GO:0046471_phosphatidylglycerol_metabolic_process) 1 0
=HYPERLINK("http://www.godatabase.org/cgi-bin/go.cgi?query=GO:0046477&auto_wild_cards=yes&view=query&action=query&search_constraint=terms"	GO:0046477_glycosylceramide_catabolic_process) 1 0
=HYPERLINK("http://www.godatabase.org/cgi-bin/go.cgi?query=GO:0046485&auto_wild_cards=yes&view=query&action=query&search_constraint=terms"	GO:0046485_ether_lipid_metabolic_process) 1 0
=HYPERLINK("http://www.godatabase.org/cgi-bin/go.cgi?query=GO:0046487&auto_wild_cards=yes&view=query&action=query&search_constraint=terms"	GO:0046487_glyoxylate_metabolic_process) 1 0
=HYPERLINK("http://www.godatabase.org/cgi-bin/go.cgi?query=GO:0046491&auto_wild_cards=yes&view=query&action=query&search_constraint=terms"	GO:0046491_L-methylmalonyl-CoA_metabolic_process) 1 0
=HYPERLINK("http://www.godatabase.org/cgi-bin/go.cgi?query=GO:0046501&auto_wild_cards=yes&view=query&action=query&search_constraint=terms"	GO:0046501_protoporphyrinogen_IX_metabolic_process) 1 0
=HYPERLINK("http://www.godatabase.org/cgi-bin/go.cgi?query=GO:0046511&auto_wild_cards=yes&view=query&action=query&search_constraint=terms"	GO:0046511_sphinganine_biosynthetic_process) 1 0
=HYPERLINK("http://www.godatabase.org/cgi-bin/go.cgi?query=GO:0046514&auto_wild_cards=yes&view=query&action=query&search_constraint=terms"	GO:0046514_ceramide_catabolic_process) 1 0
=HYPERLINK("http://www.godatabase.org/cgi-bin/go.cgi?query=GO:0046549&auto_wild_cards=yes&view=query&action=query&search_constraint=terms"	GO:0046549_retinal_cone_cell_development) 1 0
=HYPERLINK("http://www.godatabase.org/cgi-bin/go.cgi?query=GO:0046586&auto_wild_cards=yes&view=query&action=query&search_constraint=terms"	GO:0046586_regulation_of_calcium-dependent_cell-cell_adhesion) 1 0
=HYPERLINK("http://www.godatabase.org/cgi-bin/go.cgi?query=GO:0046588&auto_wild_cards=yes&view=query&action=query&search_constraint=terms"	GO:0046588_negative_regulation_of_calcium-dependent_cell-cell_adhesion) 1 0
=HYPERLINK("http://www.godatabase.org/cgi-bin/go.cgi?query=GO:0046597&auto_wild_cards=yes&view=query&action=query&search_constraint=terms"	GO:0046597_negative_regulation_of_virion_penetration_into_host_cell) 1 0
=HYPERLINK("http://www.godatabase.org/cgi-bin/go.cgi?query=GO:0046600&auto_wild_cards=yes&view=query&action=query&search_constraint=terms"	GO:0046600_negative_regulation_of_centriole_replication) 1 0
=HYPERLINK("http://www.godatabase.org/cgi-bin/go.cgi?query=GO:0046606&auto_wild_cards=yes&view=query&action=query&search_constraint=terms"	GO:0046606_negative_regulation_of_centrosome_cycle) 1 0
=HYPERLINK("http://www.godatabase.org/cgi-bin/go.cgi?query=GO:0046620&auto_wild_cards=yes&view=query&action=query&search_constraint=terms"	GO:0046620_regulation_of_organ_growth) 1 0
=HYPERLINK("http://www.godatabase.org/cgi-bin/go.cgi?query=GO:0046636&auto_wild_cards=yes&view=query&action=query&search_constraint=terms"	GO:0046636_negative_regulation_of_alpha-beta_T_cell_activation) 1 0
=HYPERLINK("http://www.godatabase.org/cgi-bin/go.cgi?query=GO:0046639&auto_wild_cards=yes&view=query&action=query&search_constraint=terms"	GO:0046639_negative_regulation_of_alpha-beta_T_cell_differentiation) 1 0
=HYPERLINK("http://www.godatabase.org/cgi-bin/go.cgi?query=GO:0046640&auto_wild_cards=yes&view=query&action=query&search_constraint=terms"	GO:0046640_regulation_of_alpha-beta_T_cell_proliferation) 1 0
=HYPERLINK("http://www.godatabase.org/cgi-bin/go.cgi?query=GO:0046641&auto_wild_cards=yes&view=query&action=query&search_constraint=terms"	GO:0046641_positive_regulation_of_alpha-beta_T_cell_proliferation) 1 0
=HYPERLINK("http://www.godatabase.org/cgi-bin/go.cgi?query=GO:0046655&auto_wild_cards=yes&view=query&action=query&search_constraint=terms"	GO:0046655_folic_acid_metabolic_process) 1 0
=HYPERLINK("http://www.godatabase.org/cgi-bin/go.cgi?query=GO:0046666&auto_wild_cards=yes&view=query&action=query&search_constraint=terms"	GO:0046666_retinal_cell_programmed_cell_death) 1 0
=HYPERLINK("http://www.godatabase.org/cgi-bin/go.cgi?query=GO:0046668&auto_wild_cards=yes&view=query&action=query&search_constraint=terms"	GO:0046668_regulation_of_retinal_cell_programmed_cell_death) 1 0
=HYPERLINK("http://www.godatabase.org/cgi-bin/go.cgi?query=GO:0046670&auto_wild_cards=yes&view=query&action=query&search_constraint=terms"	GO:0046670_positive_regulation_of_retinal_cell_programmed_cell_death) 1 0
=HYPERLINK("http://www.godatabase.org/cgi-bin/go.cgi?query=GO:0046674&auto_wild_cards=yes&view=query&action=query&search_constraint=terms"	GO:0046674_induction_of_retinal_programmed_cell_death) 1 0
=HYPERLINK("http://www.godatabase.org/cgi-bin/go.cgi?query=GO:0046685&auto_wild_cards=yes&view=query&action=query&search_constraint=terms"	GO:0046685_response_to_arsenic) 1 0
=HYPERLINK("http://www.godatabase.org/cgi-bin/go.cgi?query=GO:0046686&auto_wild_cards=yes&view=query&action=query&search_constraint=terms"	GO:0046686_response_to_cadmium_ion) 1 0
=HYPERLINK("http://www.godatabase.org/cgi-bin/go.cgi?query=GO:0046689&auto_wild_cards=yes&view=query&action=query&search_constraint=terms"	GO:0046689_response_to_mercury_ion) 1 0
=HYPERLINK("http://www.godatabase.org/cgi-bin/go.cgi?query=GO:0046692&auto_wild_cards=yes&view=query&action=query&search_constraint=terms"	GO:0046692_sperm_competition) 1 0
=HYPERLINK("http://www.godatabase.org/cgi-bin/go.cgi?query=GO:0046713&auto_wild_cards=yes&view=query&action=query&search_constraint=terms"	GO:0046713_boron_transport) 1 0
=HYPERLINK("http://www.godatabase.org/cgi-bin/go.cgi?query=GO:0046719&auto_wild_cards=yes&view=query&action=query&search_constraint=terms"	GO:0046719_regulation_of_viral_protein_levels_in_host_cell) 1 0
=HYPERLINK("http://www.godatabase.org/cgi-bin/go.cgi?query=GO:0046814&auto_wild_cards=yes&view=query&action=query&search_constraint=terms"	GO:0046814_virion_attachment__binding_of_host_cell_surface_coreceptor) 1 0
=HYPERLINK("http://www.godatabase.org/cgi-bin/go.cgi?query=GO:0046826&auto_wild_cards=yes&view=query&action=query&search_constraint=terms"	GO:0046826_negative_regulation_of_protein_export_from_nucleus) 1 0
=HYPERLINK("http://www.godatabase.org/cgi-bin/go.cgi?query=GO:0046827&auto_wild_cards=yes&view=query&action=query&search_constraint=terms"	GO:0046827_positive_regulation_of_protein_export_from_nucleus) 1 0
=HYPERLINK("http://www.godatabase.org/cgi-bin/go.cgi?query=GO:0046833&auto_wild_cards=yes&view=query&action=query&search_constraint=terms"	GO:0046833_positive_regulation_of_RNA_export_from_nucleus) 1 0
=HYPERLINK("http://www.godatabase.org/cgi-bin/go.cgi?query=GO:0046835&auto_wild_cards=yes&view=query&action=query&search_constraint=terms"	GO:0046835_carbohydrate_phosphorylation) 1 0
=HYPERLINK("http://www.godatabase.org/cgi-bin/go.cgi?query=GO:0046838&auto_wild_cards=yes&view=query&action=query&search_constraint=terms"	GO:0046838_phosphorylated_carbohydrate_dephosphorylation) 1 0
=HYPERLINK("http://www.godatabase.org/cgi-bin/go.cgi?query=GO:0046853&auto_wild_cards=yes&view=query&action=query&search_constraint=terms"	GO:0046853_inositol_and_derivative_phosphorylation) 1 0
=HYPERLINK("http://www.godatabase.org/cgi-bin/go.cgi?query=GO:0046855&auto_wild_cards=yes&view=query&action=query&search_constraint=terms"	GO:0046855_inositol_phosphate_dephosphorylation) 1 0
=HYPERLINK("http://www.godatabase.org/cgi-bin/go.cgi?query=GO:0046856&auto_wild_cards=yes&view=query&action=query&search_constraint=terms"	GO:0046856_phosphoinositide_dephosphorylation) 1 0
=HYPERLINK("http://www.godatabase.org/cgi-bin/go.cgi?query=GO:0046898&auto_wild_cards=yes&view=query&action=query&search_constraint=terms"	GO:0046898_response_to_cycloheximide) 1 0
=HYPERLINK("http://www.godatabase.org/cgi-bin/go.cgi?query=GO:0046916&auto_wild_cards=yes&view=query&action=query&search_constraint=terms"	GO:0046916_cellular_transition_metal_ion_homeostasis) 1 0
=HYPERLINK("http://www.godatabase.org/cgi-bin/go.cgi?query=GO:0046931&auto_wild_cards=yes&view=query&action=query&search_constraint=terms"	GO:0046931_pore_complex_biogenesis) 1 0
=HYPERLINK("http://www.godatabase.org/cgi-bin/go.cgi?query=GO:0046939&auto_wild_cards=yes&view=query&action=query&search_constraint=terms"	GO:0046939_nucleotide_phosphorylation) 1 0
=HYPERLINK("http://www.godatabase.org/cgi-bin/go.cgi?query=GO:0046946&auto_wild_cards=yes&view=query&action=query&search_constraint=terms"	GO:0046946_hydroxylysine_metabolic_process) 1 0
=HYPERLINK("http://www.godatabase.org/cgi-bin/go.cgi?query=GO:0046947&auto_wild_cards=yes&view=query&action=query&search_constraint=terms"	GO:0046947_hydroxylysine_biosynthetic_process) 1 0
=HYPERLINK("http://www.godatabase.org/cgi-bin/go.cgi?query=GO:0046963&auto_wild_cards=yes&view=query&action=query&search_constraint=terms"	GO:0046963_3'-phosphoadenosine_5'-phosphosulfate_transport) 1 0
=HYPERLINK("http://www.godatabase.org/cgi-bin/go.cgi?query=GO:0046984&auto_wild_cards=yes&view=query&action=query&search_constraint=terms"	GO:0046984_regulation_of_hemoglobin_biosynthetic_process) 1 0
=HYPERLINK("http://www.godatabase.org/cgi-bin/go.cgi?query=GO:0046986&auto_wild_cards=yes&view=query&action=query&search_constraint=terms"	GO:0046986_negative_regulation_of_hemoglobin_biosynthetic_process) 1 0
=HYPERLINK("http://www.godatabase.org/cgi-bin/go.cgi?query=GO:0048003&auto_wild_cards=yes&view=query&action=query&search_constraint=terms"	GO:0048003_antigen_processing_and_presentation_of_lipid_antigen_via_MHC_class_Ib) 1 0
=HYPERLINK("http://www.godatabase.org/cgi-bin/go.cgi?query=GO:0048006&auto_wild_cards=yes&view=query&action=query&search_constraint=terms"	GO:0048006_antigen_processing_and_presentation__endogenous_lipid_antigen_via_MHC_class_Ib) 1 0
=HYPERLINK("http://www.godatabase.org/cgi-bin/go.cgi?query=GO:0048013&auto_wild_cards=yes&view=query&action=query&search_constraint=terms"	GO:0048013_ephrin_receptor_signaling_pathway) 1 0
=HYPERLINK("http://www.godatabase.org/cgi-bin/go.cgi?query=GO:0048070&auto_wild_cards=yes&view=query&action=query&search_constraint=terms"	GO:0048070_regulation_of_pigmentation_during_development) 1 0
=HYPERLINK("http://www.godatabase.org/cgi-bin/go.cgi?query=GO:0048073&auto_wild_cards=yes&view=query&action=query&search_constraint=terms"	GO:0048073_regulation_of_eye_pigmentation) 1 0
=HYPERLINK("http://www.godatabase.org/cgi-bin/go.cgi?query=GO:0048075&auto_wild_cards=yes&view=query&action=query&search_constraint=terms"	GO:0048075_positive_regulation_of_eye_pigmentation) 1 0
=HYPERLINK("http://www.godatabase.org/cgi-bin/go.cgi?query=GO:0048087&auto_wild_cards=yes&view=query&action=query&search_constraint=terms"	GO:0048087_positive_regulation_of_pigmentation_during_development) 1 0
=HYPERLINK("http://www.godatabase.org/cgi-bin/go.cgi?query=GO:0048160&auto_wild_cards=yes&view=query&action=query&search_constraint=terms"	GO:0048160_primary_follicle_stage__oogenesis) 1 0
=HYPERLINK("http://www.godatabase.org/cgi-bin/go.cgi?query=GO:0048170&auto_wild_cards=yes&view=query&action=query&search_constraint=terms"	GO:0048170_positive_regulation_of_long-term_neuronal_synaptic_plasticity) 1 0
=HYPERLINK("http://www.godatabase.org/cgi-bin/go.cgi?query=GO:0048172&auto_wild_cards=yes&view=query&action=query&search_constraint=terms"	GO:0048172_regulation_of_short-term_neuronal_synaptic_plasticity) 1 0
=HYPERLINK("http://www.godatabase.org/cgi-bin/go.cgi?query=GO:0048175&auto_wild_cards=yes&view=query&action=query&search_constraint=terms"	GO:0048175_hepatocyte_growth_factor_biosynthetic_process) 1 0
=HYPERLINK("http://www.godatabase.org/cgi-bin/go.cgi?query=GO:0048176&auto_wild_cards=yes&view=query&action=query&search_constraint=terms"	GO:0048176_regulation_of_hepatocyte_growth_factor_biosynthetic_process) 1 0
=HYPERLINK("http://www.godatabase.org/cgi-bin/go.cgi?query=GO:0048178&auto_wild_cards=yes&view=query&action=query&search_constraint=terms"	GO:0048178_negative_regulation_of_hepatocyte_growth_factor_biosynthetic_process) 1 0
=HYPERLINK("http://www.godatabase.org/cgi-bin/go.cgi?query=GO:0048203&auto_wild_cards=yes&view=query&action=query&search_constraint=terms"	GO:0048203_vesicle_targeting__trans-Golgi_to_endosome) 1 0
=HYPERLINK("http://www.godatabase.org/cgi-bin/go.cgi?query=GO:0048210&auto_wild_cards=yes&view=query&action=query&search_constraint=terms"	GO:0048210_Golgi_vesicle_fusion_to_target_membrane) 1 0
=HYPERLINK("http://www.godatabase.org/cgi-bin/go.cgi?query=GO:0048241&auto_wild_cards=yes&view=query&action=query&search_constraint=terms"	GO:0048241_epinephrine_transport) 1 0
=HYPERLINK("http://www.godatabase.org/cgi-bin/go.cgi?query=GO:0048242&auto_wild_cards=yes&view=query&action=query&search_constraint=terms"	GO:0048242_epinephrine_secretion) 1 0
=HYPERLINK("http://www.godatabase.org/cgi-bin/go.cgi?query=GO:0048245&auto_wild_cards=yes&view=query&action=query&search_constraint=terms"	GO:0048245_eosinophil_chemotaxis) 1 0
=HYPERLINK("http://www.godatabase.org/cgi-bin/go.cgi?query=GO:0048265&auto_wild_cards=yes&view=query&action=query&search_constraint=terms"	GO:0048265_response_to_pain) 1 0
=HYPERLINK("http://www.godatabase.org/cgi-bin/go.cgi?query=GO:0048289&auto_wild_cards=yes&view=query&action=query&search_constraint=terms"	GO:0048289_isotype_switching_to_IgE_isotypes) 1 0
=HYPERLINK("http://www.godatabase.org/cgi-bin/go.cgi?query=GO:0048293&auto_wild_cards=yes&view=query&action=query&search_constraint=terms"	GO:0048293_regulation_of_isotype_switching_to_IgE_isotypes) 1 0
=HYPERLINK("http://www.godatabase.org/cgi-bin/go.cgi?query=GO:0048295&auto_wild_cards=yes&view=query&action=query&search_constraint=terms"	GO:0048295_positive_regulation_of_isotype_switching_to_IgE_isotypes) 1 0
=HYPERLINK("http://www.godatabase.org/cgi-bin/go.cgi?query=GO:0048302&auto_wild_cards=yes&view=query&action=query&search_constraint=terms"	GO:0048302_regulation_of_isotype_switching_to_IgG_isotypes) 1 0
=HYPERLINK("http://www.godatabase.org/cgi-bin/go.cgi?query=GO:0048304&auto_wild_cards=yes&view=query&action=query&search_constraint=terms"	GO:0048304_positive_regulation_of_isotype_switching_to_IgG_isotypes) 1 0
=HYPERLINK("http://www.godatabase.org/cgi-bin/go.cgi?query=GO:0048311&auto_wild_cards=yes&view=query&action=query&search_constraint=terms"	GO:0048311_mitochondrion_distribution) 1 0
=HYPERLINK("http://www.godatabase.org/cgi-bin/go.cgi?query=GO:0048339&auto_wild_cards=yes&view=query&action=query&search_constraint=terms"	GO:0048339_paraxial_mesoderm_development) 1 0
=HYPERLINK("http://www.godatabase.org/cgi-bin/go.cgi?query=GO:0048340&auto_wild_cards=yes&view=query&action=query&search_constraint=terms"	GO:0048340_paraxial_mesoderm_morphogenesis) 1 0
=HYPERLINK("http://www.godatabase.org/cgi-bin/go.cgi?query=GO:0048388&auto_wild_cards=yes&view=query&action=query&search_constraint=terms"	GO:0048388_endosomal_lumen_acidification) 1 0
=HYPERLINK("http://www.godatabase.org/cgi-bin/go.cgi?query=GO:0048478&auto_wild_cards=yes&view=query&action=query&search_constraint=terms"	GO:0048478_replication_fork_protection) 1 0
=HYPERLINK("http://www.godatabase.org/cgi-bin/go.cgi?query=GO:0048483&auto_wild_cards=yes&view=query&action=query&search_constraint=terms"	GO:0048483_autonomic_nervous_system_development) 1 0
=HYPERLINK("http://www.godatabase.org/cgi-bin/go.cgi?query=GO:0048485&auto_wild_cards=yes&view=query&action=query&search_constraint=terms"	GO:0048485_sympathetic_nervous_system_development) 1 0
=HYPERLINK("http://www.godatabase.org/cgi-bin/go.cgi?query=GO:0048499&auto_wild_cards=yes&view=query&action=query&search_constraint=terms"	GO:0048499_synaptic_vesicle_membrane_organization) 1 0
=HYPERLINK("http://www.godatabase.org/cgi-bin/go.cgi?query=GO:0048535&auto_wild_cards=yes&view=query&action=query&search_constraint=terms"	GO:0048535_lymph_node_development) 1 0
=HYPERLINK("http://www.godatabase.org/cgi-bin/go.cgi?query=GO:0048539&auto_wild_cards=yes&view=query&action=query&search_constraint=terms"	GO:0048539_bone_marrow_development) 1 0
=HYPERLINK("http://www.godatabase.org/cgi-bin/go.cgi?query=GO:0048549&auto_wild_cards=yes&view=query&action=query&search_constraint=terms"	GO:0048549_positive_regulation_of_pinocytosis) 1 0
=HYPERLINK("http://www.godatabase.org/cgi-bin/go.cgi?query=GO:0048553&auto_wild_cards=yes&view=query&action=query&search_constraint=terms"	GO:0048553_negative_regulation_of_metalloenzyme_activity) 1 0
=HYPERLINK("http://www.godatabase.org/cgi-bin/go.cgi?query=GO:0048566&auto_wild_cards=yes&view=query&action=query&search_constraint=terms"	GO:0048566_embryonic_gut_development) 1 0
=HYPERLINK("http://www.godatabase.org/cgi-bin/go.cgi?query=GO:0048596&auto_wild_cards=yes&view=query&action=query&search_constraint=terms"	GO:0048596_embryonic_camera-type_eye_morphogenesis) 1 0
=HYPERLINK("http://www.godatabase.org/cgi-bin/go.cgi?query=GO:0048617&auto_wild_cards=yes&view=query&action=query&search_constraint=terms"	GO:0048617_embryonic_foregut_morphogenesis) 1 0
=HYPERLINK("http://www.godatabase.org/cgi-bin/go.cgi?query=GO:0048619&auto_wild_cards=yes&view=query&action=query&search_constraint=terms"	GO:0048619_embryonic_hindgut_morphogenesis) 1 0
=HYPERLINK("http://www.godatabase.org/cgi-bin/go.cgi?query=GO:0048636&auto_wild_cards=yes&view=query&action=query&search_constraint=terms"	GO:0048636_positive_regulation_of_muscle_development) 1 0
=HYPERLINK("http://www.godatabase.org/cgi-bin/go.cgi?query=GO:0048639&auto_wild_cards=yes&view=query&action=query&search_constraint=terms"	GO:0048639_positive_regulation_of_developmental_growth) 1 0
=HYPERLINK("http://www.godatabase.org/cgi-bin/go.cgi?query=GO:0048640&auto_wild_cards=yes&view=query&action=query&search_constraint=terms"	GO:0048640_negative_regulation_of_developmental_growth) 1 0
=HYPERLINK("http://www.godatabase.org/cgi-bin/go.cgi?query=GO:0048665&auto_wild_cards=yes&view=query&action=query&search_constraint=terms"	GO:0048665_neuron_fate_specification) 1 0
=HYPERLINK("http://www.godatabase.org/cgi-bin/go.cgi?query=GO:0048679&auto_wild_cards=yes&view=query&action=query&search_constraint=terms"	GO:0048679_regulation_of_axon_regeneration) 1 0
=HYPERLINK("http://www.godatabase.org/cgi-bin/go.cgi?query=GO:0048681&auto_wild_cards=yes&view=query&action=query&search_constraint=terms"	GO:0048681_negative_regulation_of_axon_regeneration) 1 0
=HYPERLINK("http://www.godatabase.org/cgi-bin/go.cgi?query=GO:0048703&auto_wild_cards=yes&view=query&action=query&search_constraint=terms"	GO:0048703_embryonic_viscerocranium_morphogenesis) 1 0
=HYPERLINK("http://www.godatabase.org/cgi-bin/go.cgi?query=GO:0048745&auto_wild_cards=yes&view=query&action=query&search_constraint=terms"	GO:0048745_smooth_muscle_tissue_development) 1 0
=HYPERLINK("http://www.godatabase.org/cgi-bin/go.cgi?query=GO:0048755&auto_wild_cards=yes&view=query&action=query&search_constraint=terms"	GO:0048755_branching_morphogenesis_of_a_nerve) 1 0
=HYPERLINK("http://www.godatabase.org/cgi-bin/go.cgi?query=GO:0048793&auto_wild_cards=yes&view=query&action=query&search_constraint=terms"	GO:0048793_pronephros_development) 1 0
=HYPERLINK("http://www.godatabase.org/cgi-bin/go.cgi?query=GO:0048807&auto_wild_cards=yes&view=query&action=query&search_constraint=terms"	GO:0048807_female_genitalia_morphogenesis) 1 0
=HYPERLINK("http://www.godatabase.org/cgi-bin/go.cgi?query=GO:0048818&auto_wild_cards=yes&view=query&action=query&search_constraint=terms"	GO:0048818_positive_regulation_of_hair_follicle_maturation) 1 0
=HYPERLINK("http://www.godatabase.org/cgi-bin/go.cgi?query=GO:0048819&auto_wild_cards=yes&view=query&action=query&search_constraint=terms"	GO:0048819_regulation_of_hair_follicle_maturation) 1 0
=HYPERLINK("http://www.godatabase.org/cgi-bin/go.cgi?query=GO:0048821&auto_wild_cards=yes&view=query&action=query&search_constraint=terms"	GO:0048821_erythrocyte_development) 1 0
=HYPERLINK("http://www.godatabase.org/cgi-bin/go.cgi?query=GO:0048845&auto_wild_cards=yes&view=query&action=query&search_constraint=terms"	GO:0048845_venous_blood_vessel_morphogenesis) 1 0
=HYPERLINK("http://www.godatabase.org/cgi-bin/go.cgi?query=GO:0048853&auto_wild_cards=yes&view=query&action=query&search_constraint=terms"	GO:0048853_forebrain_morphogenesis) 1 0
=HYPERLINK("http://www.godatabase.org/cgi-bin/go.cgi?query=GO:0048865&auto_wild_cards=yes&view=query&action=query&search_constraint=terms"	GO:0048865_stem_cell_fate_commitment) 1 0
=HYPERLINK("http://www.godatabase.org/cgi-bin/go.cgi?query=GO:0048867&auto_wild_cards=yes&view=query&action=query&search_constraint=terms"	GO:0048867_stem_cell_fate_determination) 1 0
=HYPERLINK("http://www.godatabase.org/cgi-bin/go.cgi?query=GO:0048874&auto_wild_cards=yes&view=query&action=query&search_constraint=terms"	GO:0048874_homeostasis_of_number_of_cells_in_a_free-living_population) 1 0
=HYPERLINK("http://www.godatabase.org/cgi-bin/go.cgi?query=GO:0048875&auto_wild_cards=yes&view=query&action=query&search_constraint=terms"	GO:0048875_chemical_homeostasis_within_a_tissue) 1 0
=HYPERLINK("http://www.godatabase.org/cgi-bin/go.cgi?query=GO:0050427&auto_wild_cards=yes&view=query&action=query&search_constraint=terms"	GO:0050427_3'-phosphoadenosine_5'-phosphosulfate_metabolic_process) 1 0
=HYPERLINK("http://www.godatabase.org/cgi-bin/go.cgi?query=GO:0050652&auto_wild_cards=yes&view=query&action=query&search_constraint=terms"	GO:0050652_dermatan_sulfate_proteoglycan_biosynthetic_process__polysaccharide_chain_biosynthetic_process) 1 0
=HYPERLINK("http://www.godatabase.org/cgi-bin/go.cgi?query=GO:0050666&auto_wild_cards=yes&view=query&action=query&search_constraint=terms"	GO:0050666_regulation_of_homocysteine_metabolic_process) 1 0
=HYPERLINK("http://www.godatabase.org/cgi-bin/go.cgi?query=GO:0050674&auto_wild_cards=yes&view=query&action=query&search_constraint=terms"	GO:0050674_urothelial_cell_proliferation) 1 0
=HYPERLINK("http://www.godatabase.org/cgi-bin/go.cgi?query=GO:0050675&auto_wild_cards=yes&view=query&action=query&search_constraint=terms"	GO:0050675_regulation_of_urothelial_cell_proliferation) 1 0
=HYPERLINK("http://www.godatabase.org/cgi-bin/go.cgi?query=GO:0050677&auto_wild_cards=yes&view=query&action=query&search_constraint=terms"	GO:0050677_positive_regulation_of_urothelial_cell_proliferation) 1 0
=HYPERLINK("http://www.godatabase.org/cgi-bin/go.cgi?query=GO:0050685&auto_wild_cards=yes&view=query&action=query&search_constraint=terms"	GO:0050685_positive_regulation_of_mRNA_processing) 1 0
=HYPERLINK("http://www.godatabase.org/cgi-bin/go.cgi?query=GO:0050687&auto_wild_cards=yes&view=query&action=query&search_constraint=terms"	GO:0050687_negative_regulation_of_defense_response_to_virus) 1 0
=HYPERLINK("http://www.godatabase.org/cgi-bin/go.cgi?query=GO:0050689&auto_wild_cards=yes&view=query&action=query&search_constraint=terms"	GO:0050689_negative_regulation_of_defense_response_to_virus_by_host) 1 0
=HYPERLINK("http://www.godatabase.org/cgi-bin/go.cgi?query=GO:0050713&auto_wild_cards=yes&view=query&action=query&search_constraint=terms"	GO:0050713_negative_regulation_of_interleukin-1_beta_secretion) 1 0
=HYPERLINK("http://www.godatabase.org/cgi-bin/go.cgi?query=GO:0050722&auto_wild_cards=yes&view=query&action=query&search_constraint=terms"	GO:0050722_regulation_of_interleukin-1_beta_biosynthetic_process) 1 0
=HYPERLINK("http://www.godatabase.org/cgi-bin/go.cgi?query=GO:0050725&auto_wild_cards=yes&view=query&action=query&search_constraint=terms"	GO:0050725_positive_regulation_of_interleukin-1_beta_biosynthetic_process) 1 0
=HYPERLINK("http://www.godatabase.org/cgi-bin/go.cgi?query=GO:0050751&auto_wild_cards=yes&view=query&action=query&search_constraint=terms"	GO:0050751_fractalkine_biosynthetic_process) 1 0
=HYPERLINK("http://www.godatabase.org/cgi-bin/go.cgi?query=GO:0050752&auto_wild_cards=yes&view=query&action=query&search_constraint=terms"	GO:0050752_regulation_of_fractalkine_biosynthetic_process) 1 0
=HYPERLINK("http://www.godatabase.org/cgi-bin/go.cgi?query=GO:0050754&auto_wild_cards=yes&view=query&action=query&search_constraint=terms"	GO:0050754_positive_regulation_of_fractalkine_biosynthetic_process) 1 0
=HYPERLINK("http://www.godatabase.org/cgi-bin/go.cgi?query=GO:0050756&auto_wild_cards=yes&view=query&action=query&search_constraint=terms"	GO:0050756_fractalkine_metabolic_process) 1 0
=HYPERLINK("http://www.godatabase.org/cgi-bin/go.cgi?query=GO:0050757&auto_wild_cards=yes&view=query&action=query&search_constraint=terms"	GO:0050757_thymidylate_synthase_biosynthetic_process) 1 0
=HYPERLINK("http://www.godatabase.org/cgi-bin/go.cgi?query=GO:0050758&auto_wild_cards=yes&view=query&action=query&search_constraint=terms"	GO:0050758_regulation_of_thymidylate_synthase_biosynthetic_process) 1 0
=HYPERLINK("http://www.godatabase.org/cgi-bin/go.cgi?query=GO:0050760&auto_wild_cards=yes&view=query&action=query&search_constraint=terms"	GO:0050760_negative_regulation_of_thymidylate_synthase_biosynthetic_process) 1 0
=HYPERLINK("http://www.godatabase.org/cgi-bin/go.cgi?query=GO:0050765&auto_wild_cards=yes&view=query&action=query&search_constraint=terms"	GO:0050765_negative_regulation_of_phagocytosis) 1 0
=HYPERLINK("http://www.godatabase.org/cgi-bin/go.cgi?query=GO:0050774&auto_wild_cards=yes&view=query&action=query&search_constraint=terms"	GO:0050774_negative_regulation_of_dendrite_morphogenesis) 1 0
=HYPERLINK("http://www.godatabase.org/cgi-bin/go.cgi?query=GO:0050783&auto_wild_cards=yes&view=query&action=query&search_constraint=terms"	GO:0050783_cocaine_metabolic_process) 1 0
=HYPERLINK("http://www.godatabase.org/cgi-bin/go.cgi?query=GO:0050822&auto_wild_cards=yes&view=query&action=query&search_constraint=terms"	GO:0050822_peptide_stabilization) 1 0
=HYPERLINK("http://www.godatabase.org/cgi-bin/go.cgi?query=GO:0050823&auto_wild_cards=yes&view=query&action=query&search_constraint=terms"	GO:0050823_peptide_antigen_stabilization) 1 0
=HYPERLINK("http://www.godatabase.org/cgi-bin/go.cgi?query=GO:0050832&auto_wild_cards=yes&view=query&action=query&search_constraint=terms"	GO:0050832_defense_response_to_fungus) 1 0
=HYPERLINK("http://www.godatabase.org/cgi-bin/go.cgi?query=GO:0050855&auto_wild_cards=yes&view=query&action=query&search_constraint=terms"	GO:0050855_regulation_of_B_cell_receptor_signaling_pathway) 1 0
=HYPERLINK("http://www.godatabase.org/cgi-bin/go.cgi?query=GO:0050858&auto_wild_cards=yes&view=query&action=query&search_constraint=terms"	GO:0050858_negative_regulation_of_antigen_receptor-mediated_signaling_pathway) 1 0
=HYPERLINK("http://www.godatabase.org/cgi-bin/go.cgi?query=GO:0050860&auto_wild_cards=yes&view=query&action=query&search_constraint=terms"	GO:0050860_negative_regulation_of_T_cell_receptor_signaling_pathway) 1 0
=HYPERLINK("http://www.godatabase.org/cgi-bin/go.cgi?query=GO:0050861&auto_wild_cards=yes&view=query&action=query&search_constraint=terms"	GO:0050861_positive_regulation_of_B_cell_receptor_signaling_pathway) 1 0
=HYPERLINK("http://www.godatabase.org/cgi-bin/go.cgi?query=GO:0050883&auto_wild_cards=yes&view=query&action=query&search_constraint=terms"	GO:0050883_musculoskeletal_movement__spinal_reflex_action) 1 0
=HYPERLINK("http://www.godatabase.org/cgi-bin/go.cgi?query=GO:0050884&auto_wild_cards=yes&view=query&action=query&search_constraint=terms"	GO:0050884_neuromuscular_process_controlling_posture) 1 0
=HYPERLINK("http://www.godatabase.org/cgi-bin/go.cgi?query=GO:0050893&auto_wild_cards=yes&view=query&action=query&search_constraint=terms"	GO:0050893_sensory_processing) 1 0
=HYPERLINK("http://www.godatabase.org/cgi-bin/go.cgi?query=GO:0050902&auto_wild_cards=yes&view=query&action=query&search_constraint=terms"	GO:0050902_leukocyte_adhesive_activation) 1 0
=HYPERLINK("http://www.godatabase.org/cgi-bin/go.cgi?query=GO:0050910&auto_wild_cards=yes&view=query&action=query&search_constraint=terms"	GO:0050910_detection_of_mechanical_stimulus_involved_in_sensory_perception_of_sound) 1 0
=HYPERLINK("http://www.godatabase.org/cgi-bin/go.cgi?query=GO:0050922&auto_wild_cards=yes&view=query&action=query&search_constraint=terms"	GO:0050922_negative_regulation_of_chemotaxis) 1 0
=HYPERLINK("http://www.godatabase.org/cgi-bin/go.cgi?query=GO:0050923&auto_wild_cards=yes&view=query&action=query&search_constraint=terms"	GO:0050923_regulation_of_negative_chemotaxis) 1 0
=HYPERLINK("http://www.godatabase.org/cgi-bin/go.cgi?query=GO:0050924&auto_wild_cards=yes&view=query&action=query&search_constraint=terms"	GO:0050924_positive_regulation_of_negative_chemotaxis) 1 0
=HYPERLINK("http://www.godatabase.org/cgi-bin/go.cgi?query=GO:0050929&auto_wild_cards=yes&view=query&action=query&search_constraint=terms"	GO:0050929_induction_of_negative_chemotaxis) 1 0
=HYPERLINK("http://www.godatabase.org/cgi-bin/go.cgi?query=GO:0050951&auto_wild_cards=yes&view=query&action=query&search_constraint=terms"	GO:0050951_sensory_perception_of_temperature_stimulus) 1 0
=HYPERLINK("http://www.godatabase.org/cgi-bin/go.cgi?query=GO:0050955&auto_wild_cards=yes&view=query&action=query&search_constraint=terms"	GO:0050955_thermoception) 1 0
=HYPERLINK("http://www.godatabase.org/cgi-bin/go.cgi?query=GO:0050974&auto_wild_cards=yes&view=query&action=query&search_constraint=terms"	GO:0050974_detection_of_mechanical_stimulus_involved_in_sensory_perception) 1 0
=HYPERLINK("http://www.godatabase.org/cgi-bin/go.cgi?query=GO:0050983&auto_wild_cards=yes&view=query&action=query&search_constraint=terms"	GO:0050983_spermidine_catabolic_process_to_deoxyhypusine__using_deoxyhypusine_synthase) 1 0
=HYPERLINK("http://www.godatabase.org/cgi-bin/go.cgi?query=GO:0051013&auto_wild_cards=yes&view=query&action=query&search_constraint=terms"	GO:0051013_microtubule_severing) 1 0
=HYPERLINK("http://www.godatabase.org/cgi-bin/go.cgi?query=GO:0051029&auto_wild_cards=yes&view=query&action=query&search_constraint=terms"	GO:0051029_rRNA_transport) 1 0
=HYPERLINK("http://www.godatabase.org/cgi-bin/go.cgi?query=GO:0051030&auto_wild_cards=yes&view=query&action=query&search_constraint=terms"	GO:0051030_snRNA_transport) 1 0
=HYPERLINK("http://www.godatabase.org/cgi-bin/go.cgi?query=GO:0051031&auto_wild_cards=yes&view=query&action=query&search_constraint=terms"	GO:0051031_tRNA_transport) 1 0
=HYPERLINK("http://www.godatabase.org/cgi-bin/go.cgi?query=GO:0051036&auto_wild_cards=yes&view=query&action=query&search_constraint=terms"	GO:0051036_regulation_of_endosome_size) 1 0
=HYPERLINK("http://www.godatabase.org/cgi-bin/go.cgi?query=GO:0051040&auto_wild_cards=yes&view=query&action=query&search_constraint=terms"	GO:0051040_regulation_of_calcium-independent_cell-cell_adhesion) 1 0
=HYPERLINK("http://www.godatabase.org/cgi-bin/go.cgi?query=GO:0051041&auto_wild_cards=yes&view=query&action=query&search_constraint=terms"	GO:0051041_positive_regulation_of_calcium-independent_cell-cell_adhesion) 1 0
=HYPERLINK("http://www.godatabase.org/cgi-bin/go.cgi?query=GO:0051066&auto_wild_cards=yes&view=query&action=query&search_constraint=terms"	GO:0051066_dihydrobiopterin_metabolic_process) 1 0
=HYPERLINK("http://www.godatabase.org/cgi-bin/go.cgi?query=GO:0051085&auto_wild_cards=yes&view=query&action=query&search_constraint=terms"	GO:0051085_chaperone_mediated_protein_folding_requiring_cofactor) 1 0
=HYPERLINK("http://www.godatabase.org/cgi-bin/go.cgi?query=GO:0051089&auto_wild_cards=yes&view=query&action=query&search_constraint=terms"	GO:0051089_constitutive_protein_ectodomain_proteolysis) 1 0
=HYPERLINK("http://www.godatabase.org/cgi-bin/go.cgi?query=GO:0051102&auto_wild_cards=yes&view=query&action=query&search_constraint=terms"	GO:0051102_DNA_ligation_during_DNA_recombination) 1 0
=HYPERLINK("http://www.godatabase.org/cgi-bin/go.cgi?query=GO:0051105&auto_wild_cards=yes&view=query&action=query&search_constraint=terms"	GO:0051105_regulation_of_DNA_ligation) 1 0
=HYPERLINK("http://www.godatabase.org/cgi-bin/go.cgi?query=GO:0051106&auto_wild_cards=yes&view=query&action=query&search_constraint=terms"	GO:0051106_positive_regulation_of_DNA_ligation) 1 0
=HYPERLINK("http://www.godatabase.org/cgi-bin/go.cgi?query=GO:0051125&auto_wild_cards=yes&view=query&action=query&search_constraint=terms"	GO:0051125_regulation_of_actin_nucleation) 1 0
=HYPERLINK("http://www.godatabase.org/cgi-bin/go.cgi?query=GO:0051126&auto_wild_cards=yes&view=query&action=query&search_constraint=terms"	GO:0051126_negative_regulation_of_actin_nucleation) 1 0
=HYPERLINK("http://www.godatabase.org/cgi-bin/go.cgi?query=GO:0051136&auto_wild_cards=yes&view=query&action=query&search_constraint=terms"	GO:0051136_regulation_of_NK_T_cell_differentiation) 1 0
=HYPERLINK("http://www.godatabase.org/cgi-bin/go.cgi?query=GO:0051138&auto_wild_cards=yes&view=query&action=query&search_constraint=terms"	GO:0051138_positive_regulation_of_NK_T_cell_differentiation) 1 0
=HYPERLINK("http://www.godatabase.org/cgi-bin/go.cgi?query=GO:0051155&auto_wild_cards=yes&view=query&action=query&search_constraint=terms"	GO:0051155_positive_regulation_of_striated_muscle_cell_differentiation) 1 0
=HYPERLINK("http://www.godatabase.org/cgi-bin/go.cgi?query=GO:0051156&auto_wild_cards=yes&view=query&action=query&search_constraint=terms"	GO:0051156_glucose_6-phosphate_metabolic_process) 1 0
=HYPERLINK("http://www.godatabase.org/cgi-bin/go.cgi?query=GO:0051160&auto_wild_cards=yes&view=query&action=query&search_constraint=terms"	GO:0051160_L-xylitol_catabolic_process) 1 0
=HYPERLINK("http://www.godatabase.org/cgi-bin/go.cgi?query=GO:0051164&auto_wild_cards=yes&view=query&action=query&search_constraint=terms"	GO:0051164_L-xylitol_metabolic_process) 1 0
=HYPERLINK("http://www.godatabase.org/cgi-bin/go.cgi?query=GO:0051193&auto_wild_cards=yes&view=query&action=query&search_constraint=terms"	GO:0051193_regulation_of_cofactor_metabolic_process) 1 0
=HYPERLINK("http://www.godatabase.org/cgi-bin/go.cgi?query=GO:0051196&auto_wild_cards=yes&view=query&action=query&search_constraint=terms"	GO:0051196_regulation_of_coenzyme_metabolic_process) 1 0
=HYPERLINK("http://www.godatabase.org/cgi-bin/go.cgi?query=GO:0051204&auto_wild_cards=yes&view=query&action=query&search_constraint=terms"	GO:0051204_protein_insertion_into_mitochondrial_membrane) 1 0
[truncated: 4,145 more rows]
