# Supplementary material for: Concordance of Gene Expression and Functional Correlation Patterns across the NCI-60 Cell Lines and the Cancer Genome Atlas Glioblastoma Samples
Source: PLoS One. 2012 Jul 26;7(7):e40062. doi: 10.1371/journal.pone.0040062 (PMC3406063; doi:10.1371/journal.pone.0040062)
Supplement: Download S1 — Zip archive of HTGM results. (ZIP) [file pone.0040062.s007.zip › work2026406846/Generated_Total2026406846.dir/generic.BP.NCI60.0.6.BTK.express.genes.correlation.complete.Thu.May.19.17.12.30.2011.htgm.txt.dir/generic.BP.NCI60.0.6.BTK.express.genes.correlation.complete.Thu.May.19.17.12.30.2011.htgm.txt.change.gce]

GO:0045730_respiratory_burst	CD52	16	3	80.526316	-5.230560	1	0.01	0.010000
GO:0045730_respiratory_burst	CYBB	16	3	80.526316	-5.230560	1	0.01	0.010000
GO:0045730_respiratory_burst	NCF1	16	3	80.526316	-5.230560	1	0.01	0.010000
GO:0050896_response_to_stimulus	RNASE2	1775	13	3.145441	-4.776036	2	0.03	0.015000
GO:0050896_response_to_stimulus	CYBB	1775	13	3.145441	-4.776036	2	0.03	0.015000
GO:0050896_response_to_stimulus	MNDA	1775	13	3.145441	-4.776036	2	0.03	0.015000
GO:0050896_response_to_stimulus	NCF1	1775	13	3.145441	-4.776036	2	0.03	0.015000
GO:0050896_response_to_stimulus	CD4	1775	13	3.145441	-4.776036	2	0.03	0.015000
GO:0050896_response_to_stimulus	NCF4	1775	13	3.145441	-4.776036	2	0.03	0.015000
GO:0050896_response_to_stimulus	TYROBP	1775	13	3.145441	-4.776036	2	0.03	0.015000
GO:0050896_response_to_stimulus	CSF3R	1775	13	3.145441	-4.776036	2	0.03	0.015000
GO:0050896_response_to_stimulus	IGF1	1775	13	3.145441	-4.776036	2	0.03	0.015000
GO:0050896_response_to_stimulus	LILRA2	1775	13	3.145441	-4.776036	2	0.03	0.015000
GO:0050896_response_to_stimulus	FGR	1775	13	3.145441	-4.776036	2	0.03	0.015000
GO:0050896_response_to_stimulus	CARD9	1775	13	3.145441	-4.776036	2	0.03	0.015000
GO:0050896_response_to_stimulus	PLEK	1775	13	3.145441	-4.776036	2	0.03	0.015000
GO:0006950_response_to_stress	IGF1	959	9	4.030514	-3.896380	3	0.16	0.053333
GO:0006950_response_to_stress	LILRA2	959	9	4.030514	-3.896380	3	0.16	0.053333
GO:0006950_response_to_stress	MNDA	959	9	4.030514	-3.896380	3	0.16	0.053333
GO:0006950_response_to_stress	CYBB	959	9	4.030514	-3.896380	3	0.16	0.053333
GO:0006950_response_to_stress	NCF1	959	9	4.030514	-3.896380	3	0.16	0.053333
GO:0006950_response_to_stress	CARD9	959	9	4.030514	-3.896380	3	0.16	0.053333
GO:0006950_response_to_stress	PLEK	959	9	4.030514	-3.896380	3	0.16	0.053333
GO:0006950_response_to_stress	CSF3R	959	9	4.030514	-3.896380	3	0.16	0.053333
GO:0006950_response_to_stress	TYROBP	959	9	4.030514	-3.896380	3	0.16	0.053333
GO:0006952_defense_response	LILRA2	369	6	6.983312	-3.870098	4	0.16	0.040000
GO:0006952_defense_response	MNDA	369	6	6.983312	-3.870098	4	0.16	0.040000
GO:0006952_defense_response	CYBB	369	6	6.983312	-3.870098	4	0.16	0.040000
GO:0006952_defense_response	NCF1	369	6	6.983312	-3.870098	4	0.16	0.040000
GO:0006952_defense_response	CSF3R	369	6	6.983312	-3.870098	4	0.16	0.040000
GO:0006952_defense_response	TYROBP	369	6	6.983312	-3.870098	4	0.16	0.040000
GO:0042554_superoxide_anion_generation	CYBB	9	2	95.438596	-3.737224	5	0.22	0.044000
GO:0042554_superoxide_anion_generation	NCF1	9	2	95.438596	-3.737224	5	0.22	0.044000
GO:0006968_cellular_defense_response	MNDA	58	3	22.214156	-3.516260	6	0.3	0.050000
GO:0006968_cellular_defense_response	NCF1	58	3	22.214156	-3.516260	6	0.3	0.050000
GO:0006968_cellular_defense_response	TYROBP	58	3	22.214156	-3.516260	6	0.3	0.050000
GO:0006801_superoxide_metabolic_process	CYBB	17	2	50.526316	-3.164813	7	0.56	0.080000
GO:0006801_superoxide_metabolic_process	NCF1	17	2	50.526316	-3.164813	7	0.56	0.080000
GO:0019722_calcium-mediated_signaling	BTK	30	2	28.631579	-2.667698	8	1.32	0.165000
GO:0019722_calcium-mediated_signaling	PLEK	30	2	28.631579	-2.667698	8	1.32	0.165000
GO:0000746_conjugation	CD4	1	1							
GO:0000747_conjugation_with_cellular_fusion	CD4	1	1							
GO:0002576_platelet_degranulation	PLEK	1	1							
GO:0006021_inositol_biosynthetic_process	PLEK	1	1							
GO:0009441_glycolate_metabolic_process	IGF1	1	1							
GO:0010919_regulation_of_inositol_phosphate_biosynthetic_process	PLEK	1	1							
GO:0010920_negative_regulation_of_inositol_phosphate_biosynthetic_process	PLEK	1	1							
GO:0010924_regulation_of_inositol-polyphosphate_5-phosphatase_activity	PLEK	1	1							
GO:0010925_positive_regulation_of_inositol-polyphosphate_5-phosphatase_activity	PLEK	1	1							
GO:0014834_satellite_cell_maintenance_involved_in_skeletal_muscle_regeneration	IGF1	1	1							
GO:0014904_myotube_cell_development	IGF1	1	1							
GO:0030836_positive_regulation_of_actin_filament_depolymerization	PLEK	1	1							
GO:0030845_inhibition_of_phospholipase_C_activity_involved_in_G-protein_coupled_receptor_signaling_pathway	PLEK	1	1							
GO:0032958_inositol_phosphate_biosynthetic_process	PLEK	1	1							
GO:0033622_integrin_activation	PLEK	1	1							
GO:0033623_regulation_of_integrin_activation	PLEK	1	1							
GO:0033625_positive_regulation_of_integrin_activation	PLEK	1	1							
GO:0034109_homotypic_cell-cell_adhesion	PLEK	1	1							
GO:0043403_skeletal_muscle_regeneration	IGF1	1	1							
GO:0043647_inositol_phosphate_metabolic_process	PLEK	1	1							
GO:0046173_polyol_biosynthetic_process	PLEK	1	1							
GO:0051450_myoblast_proliferation	IGF1	1	1							
GO:0060305_regulation_of_cell_diameter	PLEK	1	1							
GO:0070527_platelet_aggregation	PLEK	1	1							
GO:0070528_protein_kinase_C_signaling_cascade	PLEK	1	1							
GO:0070560_protein_secretion_by_platelet	PLEK	1	1							
GO:0030097_hemopoiesis	SPI1	135	3	9.543860	-2.451678	9	2.08	0.231111
GO:0030097_hemopoiesis	CD4	135	3	9.543860	-2.451678	9	2.08	0.231111
GO:0030097_hemopoiesis	PLEK	135	3	9.543860	-2.451678	9	2.08	0.231111
GO:0048534_hemopoietic_or_lymphoid_organ_development	SPI1	139	3	9.269216	-2.415910	10	2.18	0.218000
GO:0048534_hemopoietic_or_lymphoid_organ_development	CD4	139	3	9.269216	-2.415910	10	2.18	0.218000
GO:0048534_hemopoietic_or_lymphoid_organ_development	PLEK	139	3	9.269216	-2.415910	10	2.18	0.218000
GO:0006793_phosphorus_metabolic_process	IGF1	697	6	3.697047	-2.407301	12	2.2	0.183333
GO:0006793_phosphorus_metabolic_process	PTPN7	697	6	3.697047	-2.407301	12	2.2	0.183333
GO:0006793_phosphorus_metabolic_process	FGR	697	6	3.697047	-2.407301	12	2.2	0.183333
GO:0006793_phosphorus_metabolic_process	CD4	697	6	3.697047	-2.407301	12	2.2	0.183333
GO:0006793_phosphorus_metabolic_process	PLEK	697	6	3.697047	-2.407301	12	2.2	0.183333
GO:0006793_phosphorus_metabolic_process	BTK	697	6	3.697047	-2.407301	12	2.2	0.183333
GO:0006796_phosphate_metabolic_process	IGF1	697	6	3.697047	-2.407301	12	2.2	0.183333
GO:0006796_phosphate_metabolic_process	PTPN7	697	6	3.697047	-2.407301	12	2.2	0.183333
GO:0006796_phosphate_metabolic_process	FGR	697	6	3.697047	-2.407301	12	2.2	0.183333
GO:0006796_phosphate_metabolic_process	CD4	697	6	3.697047	-2.407301	12	2.2	0.183333
GO:0006796_phosphate_metabolic_process	PLEK	697	6	3.697047	-2.407301	12	2.2	0.183333
GO:0006796_phosphate_metabolic_process	BTK	697	6	3.697047	-2.407301	12	2.2	0.183333
GO:0006800_oxygen_and_reactive_oxygen_species_metabolic_process	CYBB	41	2	20.949936	-2.398996	13	2.29	0.176154
GO:0006800_oxygen_and_reactive_oxygen_species_metabolic_process	NCF1	41	2	20.949936	-2.398996	13	2.29	0.176154
GO:0002520_immune_system_development	SPI1	147	3	8.764769	-2.347598	14	2.59	0.185000
GO:0002520_immune_system_development	CD4	147	3	8.764769	-2.347598	14	2.59	0.185000
GO:0002520_immune_system_development	PLEK	147	3	8.764769	-2.347598	14	2.59	0.185000
GO:0002376_immune_system_process	CYBB	718	6	3.588917	-2.342827	15	2.59	0.172667
GO:0002376_immune_system_process	NCF1	718	6	3.588917	-2.342827	15	2.59	0.172667
GO:0002376_immune_system_process	SPI1	718	6	3.588917	-2.342827	15	2.59	0.172667
GO:0002376_immune_system_process	CD4	718	6	3.588917	-2.342827	15	2.59	0.172667
GO:0002376_immune_system_process	PLEK	718	6	3.588917	-2.342827	15	2.59	0.172667
GO:0002376_immune_system_process	NCF4	718	6	3.588917	-2.342827	15	2.59	0.172667
GO:0010519_negative_regulation_of_phospholipase_activity	PLEK	2	1							
GO:0014911_positive_regulation_of_smooth_muscle_cell_migration	IGF1	2	1							
GO:0034392_negative_regulation_of_smooth_muscle_cell_apoptosis	IGF1	2	1							
GO:0043243_positive_regulation_of_protein_complex_disassembly	PLEK	2	1							
GO:0050849_negative_regulation_of_calcium-mediated_signaling	PLEK	2	1							
GO:0070493_thrombin_receptor_signaling_pathway	PLEK	2	1							
GO:0010638_positive_regulation_of_organelle_organization	IGF1	46	2	18.672769	-2.300878	16	2.78	0.173750
GO:0010638_positive_regulation_of_organelle_organization	PLEK	46	2	18.672769	-2.300878	16	2.78	0.173750
GO:0019932_second-messenger-mediated_signaling	IGF1	153	3	8.421053	-2.298958	17	2.79	0.164118
GO:0019932_second-messenger-mediated_signaling	BTK	153	3	8.421053	-2.298958	17	2.79	0.164118
GO:0019932_second-messenger-mediated_signaling	PLEK	153	3	8.421053	-2.298958	17	2.79	0.164118
GO:0048015_phosphoinositide-mediated_signaling	IGF1	53	2	16.206554	-2.180779	18	3.44	0.191111
GO:0048015_phosphoinositide-mediated_signaling	PLEK	53	2	16.206554	-2.180779	18	3.44	0.191111
GO:0002244_hemopoietic_progenitor_cell_differentiation	PLEK	3	1							
GO:0010572_positive_regulation_of_platelet_activation	PLEK	3	1							
GO:0010656_negative_regulation_of_muscle_cell_apoptosis	IGF1	3	1							
GO:0010922_positive_regulation_of_phosphatase_activity	PLEK	3	1							
GO:0032872_regulation_of_stress-activated_MAPK_cascade	CARD9	3	1							
GO:0032874_positive_regulation_of_stress-activated_MAPK_cascade	CARD9	3	1							
GO:0033143_regulation_of_steroid_hormone_receptor_signaling_pathway	IGF1	3	1							
GO:0035019_somatic_stem_cell_maintenance	IGF1	3	1							
GO:0042246_tissue_regeneration	IGF1	3	1							
GO:0043193_positive_regulation_of_gene-specific_transcription	IGF1	57	2	15.069252	-2.119399	19	3.61	0.190000
GO:0043193_positive_regulation_of_gene-specific_transcription	SPI1	57	2	15.069252	-2.119399	19	3.61	0.190000
GO:0030865_cortical_cytoskeleton_organization	PLEK	4	1							
GO:0030866_cortical_actin_cytoskeleton_organization	PLEK	4	1							
GO:0043568_positive_regulation_of_insulin-like_growth_factor_receptor_signaling_pathway	IGF1	4	1							
GO:0051239_regulation_of_multicellular_organismal_process	IGF1	378	4	4.544695	-1.995795	20	4.6	0.230000
GO:0051239_regulation_of_multicellular_organismal_process	SPI1	378	4	4.544695	-1.995795	20	4.6	0.230000
GO:0051239_regulation_of_multicellular_organismal_process	CD4	378	4	4.544695	-1.995795	20	4.6	0.230000
GO:0051239_regulation_of_multicellular_organismal_process	PLEK	378	4	4.544695	-1.995795	20	4.6	0.230000
GO:0034390_smooth_muscle_cell_apoptosis	IGF1	5	1	85.894737	-1.935883	24	7.52	0.313333
GO:0034391_regulation_of_smooth_muscle_cell_apoptosis	IGF1	5	1	85.894737	-1.935883	24	7.52	0.313333
GO:0045821_positive_regulation_of_glycolysis	IGF1	5	1	85.894737	-1.935883	24	7.52	0.313333
GO:0051403_stress-activated_MAPK_cascade	CARD9	5	1	85.894737	-1.935883	24	7.52	0.313333
GO:0006020_inositol_metabolic_process	PLEK	6	1	71.578947	-1.857181	33	10.88	0.329697
GO:0010657_muscle_cell_apoptosis	IGF1	6	1	71.578947	-1.857181	33	10.88	0.329697
GO:0010660_regulation_of_muscle_cell_apoptosis	IGF1	6	1	71.578947	-1.857181	33	10.88	0.329697
GO:0019827_stem_cell_maintenance	IGF1	6	1	71.578947	-1.857181	33	10.88	0.329697
GO:0031099_regeneration	IGF1	6	1	71.578947	-1.857181	33	10.88	0.329697
GO:0046579_positive_regulation_of_Ras_protein_signal_transduction	IGF1	6	1	71.578947	-1.857181	33	10.88	0.329697
GO:0048864_stem_cell_development	IGF1	6	1	71.578947	-1.857181	33	10.88	0.329697
GO:0051057_positive_regulation_of_small_GTPase_mediated_signal_transduction	IGF1	6	1	71.578947	-1.857181	33	10.88	0.329697
GO:0060192_negative_regulation_of_lipase_activity	PLEK	6	1	71.578947	-1.857181	33	10.88	0.329697
GO:0032583_regulation_of_gene-specific_transcription	IGF1	81	2	10.604288	-1.826295	34	11.21	0.329706
GO:0032583_regulation_of_gene-specific_transcription	SPI1	81	2	10.604288	-1.826295	34	11.21	0.329706
GO:0045087_innate_immune_response	CYBB	82	2	10.474968	-1.816171	35	11.3	0.322857
GO:0045087_innate_immune_response	NCF1	82	2	10.474968	-1.816171	35	11.3	0.322857
GO:0010543_regulation_of_platelet_activation	PLEK	7	1	61.353383	-1.790712	48	13.96	0.290833
GO:0014068_positive_regulation_of_phosphoinositide_3-kinase_cascade	IGF1	7	1	61.353383	-1.790712	48	13.96	0.290833
GO:0014902_myotube_differentiation	IGF1	7	1	61.353383	-1.790712	48	13.96	0.290833
GO:0014910_regulation_of_smooth_muscle_cell_migration	IGF1	7	1	61.353383	-1.790712	48	13.96	0.290833
GO:0030042_actin_filament_depolymerization	PLEK	7	1	61.353383	-1.790712	48	13.96	0.290833
GO:0030834_regulation_of_actin_filament_depolymerization	PLEK	7	1	61.353383	-1.790712	48	13.96	0.290833
GO:0031529_ruffle_organization	PLEK	7	1	61.353383	-1.790712	48	13.96	0.290833
GO:0032233_positive_regulation_of_actin_filament_bundle_formation	PLEK	7	1	61.353383	-1.790712	48	13.96	0.290833
GO:0042523_positive_regulation_of_tyrosine_phosphorylation_of_Stat5_protein	IGF1	7	1	61.353383	-1.790712	48	13.96	0.290833
GO:0043567_regulation_of_insulin-like_growth_factor_receptor_signaling_pathway	IGF1	7	1	61.353383	-1.790712	48	13.96	0.290833
GO:0045058_T_cell_selection	CD4	7	1	61.353383	-1.790712	48	13.96	0.290833
GO:0045744_negative_regulation_of_G-protein_coupled_receptor_protein_signaling_pathway	PLEK	7	1	61.353383	-1.790712	48	13.96	0.290833
GO:0048863_stem_cell_differentiation	IGF1	7	1	61.353383	-1.790712	48	13.96	0.290833
GO:0010604_positive_regulation_of_macromolecule_metabolic_process	IGF1	446	4	3.851782	-1.751446	49	14.32	0.292245
GO:0010604_positive_regulation_of_macromolecule_metabolic_process	SPI1	446	4	3.851782	-1.751446	49	14.32	0.292245
GO:0010604_positive_regulation_of_macromolecule_metabolic_process	CD4	446	4	3.851782	-1.751446	49	14.32	0.292245
GO:0010604_positive_regulation_of_macromolecule_metabolic_process	PLEK	446	4	3.851782	-1.751446	49	14.32	0.292245
GO:0010921_regulation_of_phosphatase_activity	PLEK	8	1	53.684211	-1.733199	58	17.14	0.295517
GO:0014066_regulation_of_phosphoinositide_3-kinase_cascade	IGF1	8	1	53.684211	-1.733199	58	17.14	0.295517
GO:0014812_muscle_cell_migration	IGF1	8	1	53.684211	-1.733199	58	17.14	0.295517
GO:0014896_muscle_hypertrophy	IGF1	8	1	53.684211	-1.733199	58	17.14	0.295517
GO:0014909_smooth_muscle_cell_migration	IGF1	8	1	53.684211	-1.733199	58	17.14	0.295517
GO:0042506_tyrosine_phosphorylation_of_Stat5_protein	IGF1	8	1	53.684211	-1.733199	58	17.14	0.295517
GO:0042522_regulation_of_tyrosine_phosphorylation_of_Stat5_protein	IGF1	8	1	53.684211	-1.733199	58	17.14	0.295517
GO:0045086_positive_regulation_of_interleukin-2_biosynthetic_process	CD4	8	1	53.684211	-1.733199	58	17.14	0.295517
GO:0046330_positive_regulation_of_JNK_cascade	CARD9	8	1	53.684211	-1.733199	58	17.14	0.295517
GO:0051130_positive_regulation_of_cellular_component_organization	IGF1	91	2	9.438982	-1.730580	59	17.16	0.290847
GO:0051130_positive_regulation_of_cellular_component_organization	PLEK	91	2	9.438982	-1.730580	59	17.16	0.290847
GO:0031325_positive_regulation_of_cellular_metabolic_process	IGF1	454	4	3.783909	-1.725649	60	17.2	0.286667
GO:0031325_positive_regulation_of_cellular_metabolic_process	SPI1	454	4	3.783909	-1.725649	60	17.2	0.286667
GO:0031325_positive_regulation_of_cellular_metabolic_process	CD4	454	4	3.783909	-1.725649	60	17.2	0.286667
GO:0031325_positive_regulation_of_cellular_metabolic_process	PLEK	454	4	3.783909	-1.725649	60	17.2	0.286667
GO:0016311_dephosphorylation	PTPN7	92	2	9.336384	-1.721634	61	17.25	0.282787
GO:0016311_dephosphorylation	PLEK	92	2	9.336384	-1.721634	61	17.25	0.282787
GO:0009605_response_to_external_stimulus	RNASE2	464	4	3.702359	-1.694166	62	17.41	0.280806
GO:0009605_response_to_external_stimulus	IGF1	464	4	3.702359	-1.694166	62	17.41	0.280806
GO:0009605_response_to_external_stimulus	CYBB	464	4	3.702359	-1.694166	62	17.41	0.280806
GO:0009605_response_to_external_stimulus	PLEK	464	4	3.702359	-1.694166	62	17.41	0.280806
GO:0006110_regulation_of_glycolysis	IGF1	9	1	47.719298	-1.682525	69	19.67	0.285072
GO:0043470_regulation_of_carbohydrate_catabolic_process	IGF1	9	1	47.719298	-1.682525	69	19.67	0.285072
GO:0043471_regulation_of_cellular_carbohydrate_catabolic_process	IGF1	9	1	47.719298	-1.682525	69	19.67	0.285072
GO:0045646_regulation_of_erythrocyte_differentiation	SPI1	9	1	47.719298	-1.682525	69	19.67	0.285072
GO:0048661_positive_regulation_of_smooth_muscle_cell_proliferation	IGF1	9	1	47.719298	-1.682525	69	19.67	0.285072
GO:0050848_regulation_of_calcium-mediated_signaling	PLEK	9	1	47.719298	-1.682525	69	19.67	0.285072
GO:0070304_positive_regulation_of_stress-activated_protein_kinase_signaling_pathway	CARD9	9	1	47.719298	-1.682525	69	19.67	0.285072
GO:0042060_wound_healing	IGF1	98	2	8.764769	-1.670058	70	19.88	0.284000
GO:0042060_wound_healing	PLEK	98	2	8.764769	-1.670058	70	19.88	0.284000
GO:0009893_positive_regulation_of_metabolic_process	IGF1	476	4	3.609023	-1.657458	71	20.06	0.282535
GO:0009893_positive_regulation_of_metabolic_process	SPI1	476	4	3.609023	-1.657458	71	20.06	0.282535
GO:0009893_positive_regulation_of_metabolic_process	CD4	476	4	3.609023	-1.657458	71	20.06	0.282535
GO:0009893_positive_regulation_of_metabolic_process	PLEK	476	4	3.609023	-1.657458	71	20.06	0.282535
GO:0048522_positive_regulation_of_cellular_process	IGF1	1009	6	2.553857	-1.637830	72	20.31	0.282083
GO:0048522_positive_regulation_of_cellular_process	SPI1	1009	6	2.553857	-1.637830	72	20.31	0.282083
GO:0048522_positive_regulation_of_cellular_process	CD4	1009	6	2.553857	-1.637830	72	20.31	0.282083
GO:0048522_positive_regulation_of_cellular_process	CARD9	1009	6	2.553857	-1.637830	72	20.31	0.282083
GO:0048522_positive_regulation_of_cellular_process	BTK	1009	6	2.553857	-1.637830	72	20.31	0.282083
GO:0048522_positive_regulation_of_cellular_process	PLEK	1009	6	2.553857	-1.637830	72	20.31	0.282083
GO:0019751_polyol_metabolic_process	PLEK	10	1	42.947368	-1.637246	76	22.68	0.298421
GO:0035264_multicellular_organism_growth	IGF1	10	1	42.947368	-1.637246	76	22.68	0.298421
GO:0040014_regulation_of_multicellular_organism_growth	IGF1	10	1	42.947368	-1.637246	76	22.68	0.298421
GO:0043500_muscle_adaptation	IGF1	10	1	42.947368	-1.637246	76	22.68	0.298421
GO:0048513_organ_development	IGF1	741	5	2.897933	-1.616950	77	22.91	0.297532
GO:0048513_organ_development	SPI1	741	5	2.897933	-1.616950	77	22.91	0.297532
GO:0048513_organ_development	CD4	741	5	2.897933	-1.616950	77	22.91	0.297532
GO:0048513_organ_development	PLEK	741	5	2.897933	-1.616950	77	22.91	0.297532
GO:0048513_organ_development	BTK	741	5	2.897933	-1.616950	77	22.91	0.297532
GO:0006904_vesicle_docking_during_exocytosis	PLEK	11	1	39.043062	-1.596331	81	25.54	0.315309
GO:0010907_positive_regulation_of_glucose_metabolic_process	IGF1	11	1	39.043062	-1.596331	81	25.54	0.315309
GO:0032231_regulation_of_actin_filament_bundle_formation	PLEK	11	1	39.043062	-1.596331	81	25.54	0.315309
GO:0045076_regulation_of_interleukin-2_biosynthetic_process	CD4	11	1	39.043062	-1.596331	81	25.54	0.315309
GO:0009611_response_to_wounding	IGF1	279	3	4.617997	-1.592780	82	25.59	0.312073
GO:0009611_response_to_wounding	CYBB	279	3	4.617997	-1.592780	82	25.59	0.312073
GO:0009611_response_to_wounding	PLEK	279	3	4.617997	-1.592780	82	25.59	0.312073
GO:0009101_glycoprotein_biosynthetic_process	IGF1	109	2	7.880251	-1.583788	83	25.95	0.312651
GO:0009101_glycoprotein_biosynthetic_process	CD37	109	2	7.880251	-1.583788	83	25.95	0.312651
GO:0030154_cell_differentiation	IGF1	506	4	3.395049	-1.570441	84	26.1	0.310714
GO:0030154_cell_differentiation	SPI1	506	4	3.395049	-1.570441	84	26.1	0.310714
GO:0030154_cell_differentiation	CD4	506	4	3.395049	-1.570441	84	26.1	0.310714
GO:0030154_cell_differentiation	PLEK	506	4	3.395049	-1.570441	84	26.1	0.310714
GO:0031532_actin_cytoskeleton_reorganization	PLEK	12	1	35.789474	-1.559020	87	28.32	0.325517
GO:0042094_interleukin-2_biosynthetic_process	CD4	12	1	35.789474	-1.559020	87	28.32	0.325517
GO:0048278_vesicle_docking	PLEK	12	1	35.789474	-1.559020	87	28.32	0.325517
GO:0007165_signal_transduction	IGF1	2029	9	1.905009	-1.558361	88	28.32	0.321818
GO:0007165_signal_transduction	LILRA2	2029	9	1.905009	-1.558361	88	28.32	0.321818
GO:0007165_signal_transduction	CD33	2029	9	1.905009	-1.558361	88	28.32	0.321818
GO:0007165_signal_transduction	CARD9	2029	9	1.905009	-1.558361	88	28.32	0.321818
GO:0007165_signal_transduction	CD4	2029	9	1.905009	-1.558361	88	28.32	0.321818
GO:0007165_signal_transduction	BTK	2029	9	1.905009	-1.558361	88	28.32	0.321818
GO:0007165_signal_transduction	PLEK	2029	9	1.905009	-1.558361	88	28.32	0.321818
GO:0007165_signal_transduction	CSF3R	2029	9	1.905009	-1.558361	88	28.32	0.321818
GO:0007165_signal_transduction	TYROBP	2029	9	1.905009	-1.558361	88	28.32	0.321818
GO:0014065_phosphoinositide_3-kinase_cascade	IGF1	13	1	33.036437	-1.524736	90	31.25	0.347222
GO:0050679_positive_regulation_of_epithelial_cell_proliferation	IGF1	13	1	33.036437	-1.524736	90	31.25	0.347222
GO:0019220_regulation_of_phosphate_metabolic_process	IGF1	297	3	4.338118	-1.522517	92	31.28	0.340000
GO:0019220_regulation_of_phosphate_metabolic_process	CD4	297	3	4.338118	-1.522517	92	31.28	0.340000
GO:0019220_regulation_of_phosphate_metabolic_process	PLEK	297	3	4.338118	-1.522517	92	31.28	0.340000
GO:0051174_regulation_of_phosphorus_metabolic_process	IGF1	297	3	4.338118	-1.522517	92	31.28	0.340000
GO:0051174_regulation_of_phosphorus_metabolic_process	CD4	297	3	4.338118	-1.522517	92	31.28	0.340000
GO:0051174_regulation_of_phosphorus_metabolic_process	PLEK	297	3	4.338118	-1.522517	92	31.28	0.340000
GO:0006955_immune_response	CYBB	529	4	3.247438	-1.507941	93	31.43	0.337957
GO:0006955_immune_response	NCF1	529	4	3.247438	-1.507941	93	31.43	0.337957
GO:0006955_immune_response	CD4	529	4	3.247438	-1.507941	93	31.43	0.337957
GO:0006955_immune_response	NCF4	529	4	3.247438	-1.507941	93	31.43	0.337957
GO:0035303_regulation_of_dephosphorylation	PLEK	14	1	30.676692	-1.493029	96	33.91	0.353229
GO:0045445_myoblast_differentiation	IGF1	14	1	30.676692	-1.493029	96	33.91	0.353229
GO:0048009_insulin-like_growth_factor_receptor_signaling_pathway	IGF1	14	1	30.676692	-1.493029	96	33.91	0.353229
GO:0048518_positive_regulation_of_biological_process	IGF1	1094	6	2.355432	-1.481066	97	34.09	0.351443
GO:0048518_positive_regulation_of_biological_process	SPI1	1094	6	2.355432	-1.481066	97	34.09	0.351443
GO:0048518_positive_regulation_of_biological_process	CARD9	1094	6	2.355432	-1.481066	97	34.09	0.351443
GO:0048518_positive_regulation_of_biological_process	CD4	1094	6	2.355432	-1.481066	97	34.09	0.351443
GO:0048518_positive_regulation_of_biological_process	BTK	1094	6	2.355432	-1.481066	97	34.09	0.351443
GO:0048518_positive_regulation_of_biological_process	PLEK	1094	6	2.355432	-1.481066	97	34.09	0.351443
GO:0032663_regulation_of_interleukin-2_production	CD4	15	1	28.631579	-1.463543	99	36.69	0.370606
GO:0048146_positive_regulation_of_fibroblast_proliferation	IGF1	15	1	28.631579	-1.463543	99	36.69	0.370606
GO:0010740_positive_regulation_of_protein_kinase_cascade	IGF1	129	2	6.658507	-1.448790	100	36.91	0.369100
GO:0010740_positive_regulation_of_protein_kinase_cascade	CARD9	129	2	6.658507	-1.448790	100	36.91	0.369100
GO:0048869_cellular_developmental_process	IGF1	555	4	3.095306	-1.441263	101	36.97	0.366040
GO:0048869_cellular_developmental_process	SPI1	555	4	3.095306	-1.441263	101	36.97	0.366040
GO:0048869_cellular_developmental_process	CD4	555	4	3.095306	-1.441263	101	36.97	0.366040
GO:0048869_cellular_developmental_process	PLEK	555	4	3.095306	-1.441263	101	36.97	0.366040
GO:0032270_positive_regulation_of_cellular_protein_metabolic_process	IGF1	131	2	6.556850	-1.436569	103	37.08	0.360000
GO:0032270_positive_regulation_of_cellular_protein_metabolic_process	PLEK	131	2	6.556850	-1.436569	103	37.08	0.360000
GO:0033043_regulation_of_organelle_organization	IGF1	131	2	6.556850	-1.436569	103	37.08	0.360000
GO:0033043_regulation_of_organelle_organization	PLEK	131	2	6.556850	-1.436569	103	37.08	0.360000
GO:0010676_positive_regulation_of_cellular_carbohydrate_metabolic_process	IGF1	16	1	26.842105	-1.435992	110	38.68	0.351636
GO:0010906_regulation_of_glucose_metabolic_process	IGF1	16	1	26.842105	-1.435992	110	38.68	0.351636
GO:0032623_interleukin-2_production	CD4	16	1	26.842105	-1.435992	110	38.68	0.351636
GO:0044275_cellular_carbohydrate_catabolic_process	IGF1	16	1	26.842105	-1.435992	110	38.68	0.351636
GO:0045913_positive_regulation_of_carbohydrate_metabolic_process	IGF1	16	1	26.842105	-1.435992	110	38.68	0.351636
GO:0048589_developmental_growth	IGF1	16	1	26.842105	-1.435992	110	38.68	0.351636
GO:0051261_protein_depolymerization	PLEK	16	1	26.842105	-1.435992	110	38.68	0.351636
GO:0044262_cellular_carbohydrate_metabolic_process	IGF1	133	2	6.458251	-1.424551	111	38.98	0.351171
GO:0044262_cellular_carbohydrate_metabolic_process	CD37	133	2	6.458251	-1.424551	111	38.98	0.351171
GO:0051247_positive_regulation_of_protein_metabolic_process	IGF1	135	2	6.362573	-1.412732	112	39.47	0.352411
GO:0051247_positive_regulation_of_protein_metabolic_process	PLEK	135	2	6.362573	-1.412732	112	39.47	0.352411
GO:0008064_regulation_of_actin_polymerization_or_depolymerization	PLEK	17	1	25.263158	-1.410140	117	41.04	0.350769
GO:0022406_membrane_docking	PLEK	17	1	25.263158	-1.410140	117	41.04	0.350769
GO:0048144_fibroblast_proliferation	IGF1	17	1	25.263158	-1.410140	117	41.04	0.350769
GO:0048145_regulation_of_fibroblast_proliferation	IGF1	17	1	25.263158	-1.410140	117	41.04	0.350769
GO:0048660_regulation_of_smooth_muscle_cell_proliferation	IGF1	17	1	25.263158	-1.410140	117	41.04	0.350769
GO:0010557_positive_regulation_of_macromolecule_biosynthetic_process	IGF1	334	3	3.857548	-1.392639	118	41.57	0.352288
GO:0010557_positive_regulation_of_macromolecule_biosynthetic_process	SPI1	334	3	3.857548	-1.392639	118	41.57	0.352288
GO:0010557_positive_regulation_of_macromolecule_biosynthetic_process	CD4	334	3	3.857548	-1.392639	118	41.57	0.352288
GO:0009100_glycoprotein_metabolic_process	IGF1	139	2	6.179477	-1.389662	119	41.62	0.349748
GO:0009100_glycoprotein_metabolic_process	CD37	139	2	6.179477	-1.389662	119	41.62	0.349748
GO:0048659_smooth_muscle_cell_proliferation	IGF1	18	1	23.859649	-1.385794	120	43.06	0.358833
GO:0007242_intracellular_signaling_cascade	IGF1	853	5	2.517431	-1.383308	121	43.22	0.357190
GO:0007242_intracellular_signaling_cascade	CARD9	853	5	2.517431	-1.383308	121	43.22	0.357190
GO:0007242_intracellular_signaling_cascade	BTK	853	5	2.517431	-1.383308	121	43.22	0.357190
GO:0007242_intracellular_signaling_cascade	PLEK	853	5	2.517431	-1.383308	121	43.22	0.357190
GO:0007242_intracellular_signaling_cascade	TYROBP	853	5	2.517431	-1.383308	121	43.22	0.357190
GO:0030832_regulation_of_actin_filament_length	PLEK	19	1	22.603878	-1.362790	126	45.58	0.361746
GO:0031331_positive_regulation_of_cellular_catabolic_process	IGF1	19	1	22.603878	-1.362790	126	45.58	0.361746
GO:0042531_positive_regulation_of_tyrosine_phosphorylation_of_STAT_protein	IGF1	19	1	22.603878	-1.362790	126	45.58	0.361746
GO:0043467_regulation_of_generation_of_precursor_metabolites_and_energy	IGF1	19	1	22.603878	-1.362790	126	45.58	0.361746
GO:0051495_positive_regulation_of_cytoskeleton_organization	PLEK	19	1	22.603878	-1.362790	126	45.58	0.361746
GO:0080134_regulation_of_response_to_stress	CARD9	147	2	5.843179	-1.345655	127	46.06	0.362677
GO:0080134_regulation_of_response_to_stress	PLEK	147	2	5.843179	-1.345655	127	46.06	0.362677
GO:0006096_glycolysis	IGF1	20	1	21.473684	-1.340990	132	47.89	0.362803
GO:0032535_regulation_of_cellular_component_size	PLEK	20	1	21.473684	-1.340990	132	47.89	0.362803
GO:0043244_regulation_of_protein_complex_disassembly	PLEK	20	1	21.473684	-1.340990	132	47.89	0.362803
GO:0045840_positive_regulation_of_mitosis	IGF1	20	1	21.473684	-1.340990	132	47.89	0.362803
GO:0051785_positive_regulation_of_nuclear_division	IGF1	20	1	21.473684	-1.340990	132	47.89	0.362803
GO:0031328_positive_regulation_of_cellular_biosynthetic_process	IGF1	352	3	3.660287	-1.335515	133	47.99	0.360827
GO:0031328_positive_regulation_of_cellular_biosynthetic_process	SPI1	352	3	3.660287	-1.335515	133	47.99	0.360827
GO:0031328_positive_regulation_of_cellular_biosynthetic_process	CD4	352	3	3.660287	-1.335515	133	47.99	0.360827
GO:0016310_phosphorylation	IGF1	601	4	2.858394	-1.332501	134	48.03	0.358433
GO:0016310_phosphorylation	FGR	601	4	2.858394	-1.332501	134	48.03	0.358433
GO:0016310_phosphorylation	CD4	601	4	2.858394	-1.332501	134	48.03	0.358433
GO:0016310_phosphorylation	BTK	601	4	2.858394	-1.332501	134	48.03	0.358433
GO:0006109_regulation_of_carbohydrate_metabolic_process	IGF1	21	1	20.451128	-1.320278	137	50.39	0.367810
GO:0010675_regulation_of_cellular_carbohydrate_metabolic_process	IGF1	21	1	20.451128	-1.320278	137	50.39	0.367810
GO:0046427_positive_regulation_of_JAK-STAT_cascade	IGF1	21	1	20.451128	-1.320278	137	50.39	0.367810
GO:0009891_positive_regulation_of_biosynthetic_process	IGF1	359	3	3.588917	-1.314244	138	50.55	0.366304
GO:0009891_positive_regulation_of_biosynthetic_process	SPI1	359	3	3.588917	-1.314244	138	50.55	0.366304
GO:0009891_positive_regulation_of_biosynthetic_process	CD4	359	3	3.588917	-1.314244	138	50.55	0.366304
GO:0030218_erythrocyte_differentiation	SPI1	22	1	19.521531	-1.300551	142	52.27	0.368099
GO:0043410_positive_regulation_of_MAPKKK_cascade	CARD9	22	1	19.521531	-1.300551	142	52.27	0.368099
GO:0046165_alcohol_biosynthetic_process	PLEK	22	1	19.521531	-1.300551	142	52.27	0.368099
GO:0051017_actin_filament_bundle_formation	PLEK	22	1	19.521531	-1.300551	142	52.27	0.368099
GO:0007169_transmembrane_receptor_protein_tyrosine_kinase_signaling_pathway	IGF1	157	2	5.471002	-1.294257	143	52.55	0.367483
GO:0007169_transmembrane_receptor_protein_tyrosine_kinase_signaling_pathway	CD4	157	2	5.471002	-1.294257	143	52.55	0.367483
GO:0030166_proteoglycan_biosynthetic_process	IGF1	23	1	18.672769	-1.281722	145	53.8	0.371034
GO:0045740_positive_regulation_of_DNA_replication	IGF1	23	1	18.672769	-1.281722	145	53.8	0.371034
GO:0007229_integrin-mediated_signaling_pathway	PLEK	24	1	17.894737	-1.263715	150	55.45	0.369667
GO:0019059_initiation_of_viral_infection	CD4	24	1	17.894737	-1.263715	150	55.45	0.369667
GO:0030193_regulation_of_blood_coagulation	PLEK	24	1	17.894737	-1.263715	150	55.45	0.369667
GO:0033002_muscle_cell_proliferation	IGF1	24	1	17.894737	-1.263715	150	55.45	0.369667
GO:0042509_regulation_of_tyrosine_phosphorylation_of_STAT_protein	IGF1	24	1	17.894737	-1.263715	150	55.45	0.369667
GO:0007243_protein_kinase_cascade	IGF1	377	3	3.417562	-1.261788	151	55.59	0.368146
GO:0007243_protein_kinase_cascade	CARD9	377	3	3.417562	-1.261788	151	55.59	0.368146
GO:0007243_protein_kinase_cascade	PLEK	377	3	3.417562	-1.261788	151	55.59	0.368146
GO:0007154_cell_communication	IGF1	2272	9	1.701260	-1.261431	152	55.67	0.366250
GO:0007154_cell_communication	LILRA2	2272	9	1.701260	-1.261431	152	55.67	0.366250
GO:0007154_cell_communication	CD33	2272	9	1.701260	-1.261431	152	55.67	0.366250
GO:0007154_cell_communication	CARD9	2272	9	1.701260	-1.261431	152	55.67	0.366250
GO:0007154_cell_communication	CD4	2272	9	1.701260	-1.261431	152	55.67	0.366250
GO:0007154_cell_communication	BTK	2272	9	1.701260	-1.261431	152	55.67	0.366250
GO:0007154_cell_communication	PLEK	2272	9	1.701260	-1.261431	152	55.67	0.366250
GO:0007154_cell_communication	CSF3R	2272	9	1.701260	-1.261431	152	55.67	0.366250
GO:0007154_cell_communication	TYROBP	2272	9	1.701260	-1.261431	152	55.67	0.366250
GO:0006464_protein_modification_process	IGF1	922	5	2.329033	-1.259035	153	55.76	0.364444
GO:0006464_protein_modification_process	PTPN7	922	5	2.329033	-1.259035	153	55.76	0.364444
GO:0006464_protein_modification_process	FGR	922	5	2.329033	-1.259035	153	55.76	0.364444
GO:0006464_protein_modification_process	BTK	922	5	2.329033	-1.259035	153	55.76	0.364444
GO:0006464_protein_modification_process	CD37	922	5	2.329033	-1.259035	153	55.76	0.364444
GO:0009966_regulation_of_signal_transduction	IGF1	378	3	3.408521	-1.258963	154	55.83	0.362532
GO:0009966_regulation_of_signal_transduction	CARD9	378	3	3.408521	-1.258963	154	55.83	0.362532
GO:0009966_regulation_of_signal_transduction	PLEK	378	3	3.408521	-1.258963	154	55.83	0.362532
GO:0006007_glucose_catabolic_process	IGF1	25	1	17.178947	-1.246462	160	57.62	0.360125
GO:0030168_platelet_activation	PLEK	25	1	17.178947	-1.246462	160	57.62	0.360125
GO:0034101_erythrocyte_homeostasis	SPI1	25	1	17.178947	-1.246462	160	57.62	0.360125
GO:0043624_cellular_protein_complex_disassembly	PLEK	25	1	17.178947	-1.246462	160	57.62	0.360125
GO:0050678_regulation_of_epithelial_cell_proliferation	IGF1	25	1	17.178947	-1.246462	160	57.62	0.360125
GO:0050818_regulation_of_coagulation	PLEK	25	1	17.178947	-1.246462	160	57.62	0.360125
GO:0045595_regulation_of_cell_differentiation	IGF1	170	2	5.052632	-1.232680	161	57.9	0.359627
GO:0045595_regulation_of_cell_differentiation	SPI1	170	2	5.052632	-1.232680	161	57.9	0.359627
GO:0007498_mesoderm_development	BTK	26	1	16.518219	-1.229905	164	59.41	0.362256
GO:0043241_protein_complex_disassembly	PLEK	26	1	16.518219	-1.229905	164	59.41	0.362256
GO:0050673_epithelial_cell_proliferation	IGF1	26	1	16.518219	-1.229905	164	59.41	0.362256
GO:0006468_protein_amino_acid_phosphorylation	IGF1	393	3	3.278425	-1.217673	165	59.72	0.361939
GO:0006468_protein_amino_acid_phosphorylation	FGR	393	3	3.278425	-1.217673	165	59.72	0.361939
GO:0006468_protein_amino_acid_phosphorylation	BTK	393	3	3.278425	-1.217673	165	59.72	0.361939
GO:0007260_tyrosine_phosphorylation_of_STAT_protein	IGF1	27	1	15.906433	-1.213990	166	61.16	0.368434
GO:0001775_cell_activation	CD4	175	2	4.908271	-1.210400	167	61.36	0.367425
GO:0001775_cell_activation	PLEK	175	2	4.908271	-1.210400	167	61.36	0.367425
GO:0042592_homeostatic_process	IGF1	397	3	3.245393	-1.206990	168	61.38	0.365357
GO:0042592_homeostatic_process	CD52	397	3	3.245393	-1.206990	168	61.38	0.365357
GO:0042592_homeostatic_process	SPI1	397	3	3.245393	-1.206990	168	61.38	0.365357
GO:0043412_biopolymer_modification	IGF1	960	5	2.236842	-1.195993	169	63.38	0.375030
GO:0043412_biopolymer_modification	PTPN7	960	5	2.236842	-1.195993	169	63.38	0.375030
GO:0043412_biopolymer_modification	FGR	960	5	2.236842	-1.195993	169	63.38	0.375030
GO:0043412_biopolymer_modification	BTK	960	5	2.236842	-1.195993	169	63.38	0.375030
GO:0043412_biopolymer_modification	CD37	960	5	2.236842	-1.195993	169	63.38	0.375030
GO:0046425_regulation_of_JAK-STAT_cascade	IGF1	29	1	14.809437	-1.183908	172	65.19	0.379012
GO:0048741_skeletal_muscle_fiber_development	IGF1	29	1	14.809437	-1.183908	172	65.19	0.379012
GO:0050731_positive_regulation_of_peptidyl-tyrosine_phosphorylation	IGF1	29	1	14.809437	-1.183908	172	65.19	0.379012
GO:0010627_regulation_of_protein_kinase_cascade	IGF1	184	2	4.668192	-1.172064	173	65.55	0.378902
GO:0010627_regulation_of_protein_kinase_cascade	CARD9	184	2	4.668192	-1.172064	173	65.55	0.378902
GO:0008154_actin_polymerization_or_depolymerization	PLEK	30	1	14.315789	-1.169660	175	66.61	0.380629
GO:0048747_muscle_fiber_development	IGF1	30	1	14.315789	-1.169660	175	66.61	0.380629
GO:0009967_positive_regulation_of_signal_transduction	IGF1	185	2	4.642959	-1.167937	176	66.75	0.379261
GO:0009967_positive_regulation_of_signal_transduction	CARD9	185	2	4.642959	-1.167937	176	66.75	0.379261
GO:0007200_activation_of_phospholipase_C_activity_by_G-protein_coupled_receptor_protein_signaling_pathway_coupled_to_IP3_second_messenger	PLEK	31	1	13.853990	-1.155895	177	67.79	0.382994
GO:0010647_positive_regulation_of_cell_communication	IGF1	189	2	4.544695	-1.151681	178	67.85	0.381180
GO:0010647_positive_regulation_of_cell_communication	CARD9	189	2	4.544695	-1.151681	178	67.85	0.381180
GO:0006029_proteoglycan_metabolic_process	IGF1	32	1	13.421053	-1.142581	184	69.41	0.377228
GO:0006487_protein_amino_acid_N-linked_glycosylation	CD37	32	1	13.421053	-1.142581	184	69.41	0.377228
GO:0031329_regulation_of_cellular_catabolic_process	IGF1	32	1	13.421053	-1.142581	184	69.41	0.377228
GO:0034623_cellular_macromolecular_complex_disassembly	PLEK	32	1	13.421053	-1.142581	184	69.41	0.377228
GO:0046578_regulation_of_Ras_protein_signal_transduction	IGF1	32	1	13.421053	-1.142581	184	69.41	0.377228
GO:0051056_regulation_of_small_GTPase_mediated_signal_transduction	IGF1	32	1	13.421053	-1.142581	184	69.41	0.377228
GO:0010646_regulation_of_cell_communication	IGF1	423	3	3.045913	-1.140669	185	69.44	0.375351
GO:0010646_regulation_of_cell_communication	CARD9	423	3	3.045913	-1.140669	185	69.44	0.375351
GO:0010646_regulation_of_cell_communication	PLEK	423	3	3.045913	-1.140669	185	69.44	0.375351
GO:0030217_T_cell_differentiation	CD4	33	1	13.014354	-1.129693	187	70.49	0.376952
GO:0042108_positive_regulation_of_cytokine_biosynthetic_process	CD4	33	1	13.014354	-1.129693	187	70.49	0.376952
GO:0008277_regulation_of_G-protein_coupled_receptor_protein_signaling_pathway	PLEK	34	1	12.631579	-1.117202	189	72.94	0.385926
GO:0008624_induction_of_apoptosis_by_extracellular_signals	BTK	34	1	12.631579	-1.117202	189	72.94	0.385926
GO:0009896_positive_regulation_of_catabolic_process	IGF1	35	1	12.270677	-1.105088	193	74.22	0.384560
GO:0019320_hexose_catabolic_process	IGF1	35	1	12.270677	-1.105088	193	74.22	0.384560
GO:0048872_homeostasis_of_number_of_cells	SPI1	35	1	12.270677	-1.105088	193	74.22	0.384560
GO:0051346_negative_regulation_of_hydrolase_activity	PLEK	35	1	12.270677	-1.105088	193	74.22	0.384560
GO:0006066_alcohol_metabolic_process	IGF1	206	2	4.169647	-1.086758	194	75.51	0.389227
GO:0006066_alcohol_metabolic_process	PLEK	206	2	4.169647	-1.086758	194	75.51	0.389227
GO:0032956_regulation_of_actin_cytoskeleton_organization	PLEK	37	1	11.607397	-1.081904	195	76.58	0.392718
GO:0043687_post-translational_protein_modification	IGF1	728	4	2.359746	-1.081439	196	76.66	0.391122
GO:0043687_post-translational_protein_modification	PTPN7	728	4	2.359746	-1.081439	196	76.66	0.391122
GO:0043687_post-translational_protein_modification	FGR	728	4	2.359746	-1.081439	196	76.66	0.391122
GO:0043687_post-translational_protein_modification	BTK	728	4	2.359746	-1.081439	196	76.66	0.391122
GO:0045787_positive_regulation_of_cell_cycle	IGF1	38	1	11.301939	-1.070796	198	78.37	0.395808
GO:0050730_regulation_of_peptidyl-tyrosine_phosphorylation	IGF1	38	1	11.301939	-1.070796	198	78.37	0.395808
GO:0045893_positive_regulation_of_transcription__DNA-dependent	IGF1	211	2	4.070841	-1.068838	199	78.49	0.394422
GO:0045893_positive_regulation_of_transcription__DNA-dependent	SPI1	211	2	4.070841	-1.068838	199	78.49	0.394422
GO:0051254_positive_regulation_of_RNA_metabolic_process	IGF1	213	2	4.032617	-1.061809	200	78.77	0.393850
GO:0051254_positive_regulation_of_RNA_metabolic_process	SPI1	213	2	4.032617	-1.061809	200	78.77	0.393850
GO:0006401_RNA_catabolic_process	RNASE2	39	1	11.012146	-1.059989	204	79.82	0.391275
GO:0032970_regulation_of_actin_filament-based_process	PLEK	39	1	11.012146	-1.059989	204	79.82	0.391275
GO:0046328_regulation_of_JNK_cascade	CARD9	39	1	11.012146	-1.059989	204	79.82	0.391275
GO:0046365_monosaccharide_catabolic_process	IGF1	39	1	11.012146	-1.059989	204	79.82	0.391275
GO:0044267_cellular_protein_metabolic_process	IGF1	1382	6	1.864575	-1.057677	205	80.02	0.390341
GO:0044267_cellular_protein_metabolic_process	PTPN7	1382	6	1.864575	-1.057677	205	80.02	0.390341
GO:0044267_cellular_protein_metabolic_process	FGR	1382	6	1.864575	-1.057677	205	80.02	0.390341
GO:0044267_cellular_protein_metabolic_process	PLEK	1382	6	1.864575	-1.057677	205	80.02	0.390341
GO:0044267_cellular_protein_metabolic_process	BTK	1382	6	1.864575	-1.057677	205	80.02	0.390341
GO:0044267_cellular_protein_metabolic_process	CD37	1382	6	1.864575	-1.057677	205	80.02	0.390341
GO:0008152_metabolic_process	RNASE2	4111	13	1.358102	-1.053007	206	80.25	0.389563
GO:0008152_metabolic_process	CD52	4111	13	1.358102	-1.053007	206	80.25	0.389563
GO:0008152_metabolic_process	PTPN7	4111	13	1.358102	-1.053007	206	80.25	0.389563
GO:0008152_metabolic_process	CYBB	4111	13	1.358102	-1.053007	206	80.25	0.389563
GO:0008152_metabolic_process	NCF1	4111	13	1.358102	-1.053007	206	80.25	0.389563
GO:0008152_metabolic_process	CD4	4111	13	1.358102	-1.053007	206	80.25	0.389563
GO:0008152_metabolic_process	BTK	4111	13	1.358102	-1.053007	206	80.25	0.389563
GO:0008152_metabolic_process	NCF4	4111	13	1.358102	-1.053007	206	80.25	0.389563
GO:0008152_metabolic_process	CD37	4111	13	1.358102	-1.053007	206	80.25	0.389563
GO:0008152_metabolic_process	IGF1	4111	13	1.358102	-1.053007	206	80.25	0.389563
GO:0008152_metabolic_process	FGR	4111	13	1.358102	-1.053007	206	80.25	0.389563
GO:0008152_metabolic_process	SPI1	4111	13	1.358102	-1.053007	206	80.25	0.389563
GO:0008152_metabolic_process	PLEK	4111	13	1.358102	-1.053007	206	80.25	0.389563
GO:0070302_regulation_of_stress-activated_protein_kinase_signaling_pathway	CARD9	40	1	10.736842	-1.049468	207	81.18	0.392174
GO:0007519_skeletal_muscle_tissue_development	IGF1	41	1	10.474968	-1.039218	209	82.5	0.394737
GO:0060538_skeletal_muscle_organ_development	IGF1	41	1	10.474968	-1.039218	209	82.5	0.394737
GO:0006887_exocytosis	PLEK	42	1	10.225564	-1.029226	211	84.2	0.399052
GO:0042692_muscle_cell_differentiation	IGF1	42	1	10.225564	-1.029226	211	84.2	0.399052
GO:0045637_regulation_of_myeloid_cell_differentiation	SPI1	43	1	9.987760	-1.019481	214	85.82	0.401028
GO:0046164_alcohol_catabolic_process	IGF1	43	1	9.987760	-1.019481	214	85.82	0.401028
GO:0051054_positive_regulation_of_DNA_metabolic_process	IGF1	43	1	9.987760	-1.019481	214	85.82	0.401028
GO:0051704_multi-organism_process	FGR	231	2	3.718387	-1.001828	215	87.42	0.406605
GO:0051704_multi-organism_process	CD4	231	2	3.718387	-1.001828	215	87.42	0.406605
GO:0007202_activation_of_phospholipase_C_activity	PLEK	46	1	9.336384	-0.991612	219	90.09	0.411370
GO:0010863_positive_regulation_of_phospholipase_C_activity	PLEK	46	1	9.336384	-0.991612	219	90.09	0.411370
GO:0030335_positive_regulation_of_cell_migration	IGF1	46	1	9.336384	-0.991612	219	90.09	0.411370
GO:0030384_phosphoinositide_metabolic_process	PLEK	46	1	9.336384	-0.991612	219	90.09	0.411370
GO:0051128_regulation_of_cellular_component_organization	IGF1	237	2	3.624250	-0.983050	220	90.22	0.410091
GO:0051128_regulation_of_cellular_component_organization	PLEK	237	2	3.624250	-0.983050	220	90.22	0.410091
GO:0007088_regulation_of_mitosis	IGF1	47	1	9.137738	-0.982745	223	91.59	0.410717
GO:0007259_JAK-STAT_cascade	IGF1	47	1	9.137738	-0.982745	223	91.59	0.410717
GO:0051783_regulation_of_nuclear_division	IGF1	47	1	9.137738	-0.982745	223	91.59	0.410717
GO:0044265_cellular_macromolecule_catabolic_process	RNASE2	239	2	3.593922	-0.976916	224	91.82	0.409911
GO:0044265_cellular_macromolecule_catabolic_process	IGF1	239	2	3.593922	-0.976916	224	91.82	0.409911
GO:0010518_positive_regulation_of_phospholipase_activity	PLEK	48	1	8.947368	-0.974074	226	92.51	0.409336
GO:0042035_regulation_of_cytokine_biosynthetic_process	CD4	48	1	8.947368	-0.974074	226	92.51	0.409336
GO:0048583_regulation_of_response_to_stimulus	CARD9	241	2	3.564097	-0.970843	227	92.7	0.408370
GO:0048583_regulation_of_response_to_stimulus	PLEK	241	2	3.564097	-0.970843	227	92.7	0.408370
GO:0006275_regulation_of_DNA_replication	IGF1	49	1	8.764769	-0.965592	232	93.81	0.404353
GO:0010517_regulation_of_phospholipase_activity	PLEK	49	1	8.764769	-0.965592	232	93.81	0.404353
GO:0018108_peptidyl-tyrosine_phosphorylation	IGF1	49	1	8.764769	-0.965592	232	93.81	0.404353
GO:0032984_macromolecular_complex_disassembly	PLEK	49	1	8.764769	-0.965592	232	93.81	0.404353
GO:0050867_positive_regulation_of_cell_activation	PLEK	49	1	8.764769	-0.965592	232	93.81	0.404353
GO:0030098_lymphocyte_differentiation	CD4	50	1	8.589474	-0.957291	234	95.4	0.407692
GO:0051272_positive_regulation_of_cell_motion	IGF1	50	1	8.589474	-0.957291	234	95.4	0.407692
GO:0016052_carbohydrate_catabolic_process	IGF1	51	1	8.421053	-0.949163	237	96.81	0.408481
GO:0018212_peptidyl-tyrosine_modification	IGF1	51	1	8.421053	-0.949163	237	96.81	0.408481
GO:0030518_steroid_hormone_receptor_signaling_pathway	IGF1	51	1	8.421053	-0.949163	237	96.81	0.408481
GO:0042089_cytokine_biosynthetic_process	CD4	52	1	8.259109	-0.941202	238	97.88	0.411261
GO:0048731_system_development	IGF1	1140	5	1.883657	-0.940287	239	97.94	0.409791
GO:0048731_system_development	SPI1	1140	5	1.883657	-0.940287	239	97.94	0.409791
GO:0048731_system_development	CD4	1140	5	1.883657	-0.940287	239	97.94	0.409791
GO:0048731_system_development	BTK	1140	5	1.883657	-0.940287	239	97.94	0.409791
GO:0048731_system_development	PLEK	1140	5	1.883657	-0.940287	239	97.94	0.409791
GO:0006006_glucose_metabolic_process	IGF1	53	1	8.103277	-0.933402	242	99.21	0.409959
GO:0042107_cytokine_metabolic_process	CD4	53	1	8.103277	-0.933402	242	99.21	0.409959
GO:0060193_positive_regulation_of_lipase_activity	PLEK	53	1	8.103277	-0.933402	242	99.21	0.409959
GO:0007167_enzyme_linked_receptor_protein_signaling_pathway	IGF1	258	2	3.329253	-0.921540	243	99.65	0.410082
GO:0007167_enzyme_linked_receptor_protein_signaling_pathway	CD4	258	2	3.329253	-0.921540	243	99.65	0.410082
GO:0009306_protein_secretion	PLEK	56	1	7.669173	-0.910906	245	100.93	0.411959
GO:0019058_viral_infectious_cycle	CD4	56	1	7.669173	-0.910906	245	100.93	0.411959
GO:0045941_positive_regulation_of_transcription	IGF1	264	2	3.253589	-0.905066	246	101.12	0.411057
GO:0045941_positive_regulation_of_transcription	SPI1	264	2	3.253589	-0.905066	246	101.12	0.411057
GO:0001934_positive_regulation_of_protein_amino_acid_phosphorylation	IGF1	57	1	7.534626	-0.903691	248	101.58	0.409597
GO:0032844_regulation_of_homeostatic_process	SPI1	57	1	7.534626	-0.903691	248	101.58	0.409597
GO:0065008_regulation_of_biological_quality	IGF1	848	4	2.025819	-0.894130	249	103.16	0.414297
GO:0065008_regulation_of_biological_quality	CD52	848	4	2.025819	-0.894130	249	103.16	0.414297
GO:0065008_regulation_of_biological_quality	SPI1	848	4	2.025819	-0.894130	249	103.16	0.414297
GO:0065008_regulation_of_biological_quality	PLEK	848	4	2.025819	-0.894130	249	103.16	0.414297
GO:0043408_regulation_of_MAPKKK_cascade	CARD9	59	1	7.279215	-0.889657	250	104.02	0.416080
GO:0044087_regulation_of_cellular_component_biogenesis	PLEK	60	1	7.157895	-0.882829	251	104.71	0.417171
GO:0007254_JNK_cascade	CARD9	61	1	7.040552	-0.876121	253	106.13	0.419486
GO:0051493_regulation_of_cytoskeleton_organization	PLEK	61	1	7.040552	-0.876121	253	106.13	0.419486
GO:0010628_positive_regulation_of_gene_expression	IGF1	277	2	3.100893	-0.870882	254	106.47	0.419173
GO:0010628_positive_regulation_of_gene_expression	SPI1	277	2	3.100893	-0.870882	254	106.47	0.419173
GO:0060191_regulation_of_lipase_activity	PLEK	62	1	6.926995	-0.869530	255	108.12	0.424000
GO:0030522_intracellular_receptor-mediated_signaling_pathway	IGF1	63	1	6.817043	-0.863052	256	109.01	0.425820
GO:0031098_stress-activated_protein_kinase_signaling_pathway	CARD9	64	1	6.710526	-0.856683	258	110.72	0.429147
GO:0042327_positive_regulation_of_phosphorylation	IGF1	64	1	6.710526	-0.856683	258	110.72	0.429147
GO:0042325_regulation_of_phosphorylation	IGF1	285	2	3.013850	-0.850807	259	111.02	0.428649
GO:0042325_regulation_of_phosphorylation	CD4	285	2	3.013850	-0.850807	259	111.02	0.428649
GO:0022415_viral_reproductive_process	CD4	65	1	6.607287	-0.850421	262	112.0	0.427481
GO:0045596_negative_regulation_of_cell_differentiation	IGF1	65	1	6.607287	-0.850421	262	112.0	0.427481
GO:0080135_regulation_of_cellular_response_to_stress	CARD9	65	1	6.607287	-0.850421	262	112.0	0.427481
GO:0019538_protein_metabolic_process	IGF1	1569	6	1.642347	-0.849363	263	112.19	0.426578
GO:0019538_protein_metabolic_process	PTPN7	1569	6	1.642347	-0.849363	263	112.19	0.426578
GO:0019538_protein_metabolic_process	FGR	1569	6	1.642347	-0.849363	263	112.19	0.426578
GO:0019538_protein_metabolic_process	PLEK	1569	6	1.642347	-0.849363	263	112.19	0.426578
GO:0019538_protein_metabolic_process	BTK	1569	6	1.642347	-0.849363	263	112.19	0.426578
GO:0019538_protein_metabolic_process	CD37	1569	6	1.642347	-0.849363	263	112.19	0.426578
GO:0032268_regulation_of_cellular_protein_metabolic_process	IGF1	286	2	3.003312	-0.848346	264	112.64	0.426667
GO:0032268_regulation_of_cellular_protein_metabolic_process	PLEK	286	2	3.003312	-0.848346	264	112.64	0.426667
GO:0009888_tissue_development	IGF1	287	2	2.992848	-0.845896	265	112.77	0.425547
GO:0009888_tissue_development	BTK	287	2	2.992848	-0.845896	265	112.77	0.425547
GO:0010562_positive_regulation_of_phosphorus_metabolic_process	IGF1	66	1	6.507177	-0.844260	269	114.46	0.425502
GO:0010564_regulation_of_cell_cycle_process	IGF1	66	1	6.507177	-0.844260	269	114.46	0.425502
GO:0014706_striated_muscle_tissue_development	IGF1	66	1	6.507177	-0.844260	269	114.46	0.425502
GO:0045937_positive_regulation_of_phosphate_metabolic_process	IGF1	66	1	6.507177	-0.844260	269	114.46	0.425502
GO:0007015_actin_filament_organization	PLEK	67	1	6.410055	-0.838200	271	115.75	0.427122
GO:0060537_muscle_tissue_development	IGF1	67	1	6.410055	-0.838200	271	115.75	0.427122
GO:0005975_carbohydrate_metabolic_process	IGF1	292	2	2.941601	-0.833802	273	116.33	0.426117
GO:0005975_carbohydrate_metabolic_process	CD37	292	2	2.941601	-0.833802	273	116.33	0.426117
GO:0040011_locomotion	RNASE2	292	2	2.941601	-0.833802	273	116.33	0.426117
GO:0040011_locomotion	IGF1	292	2	2.941601	-0.833802	273	116.33	0.426117
GO:0016032_viral_reproduction	CD4	70	1	6.135338	-0.820587	275	119.62	0.434982
GO:0022411_cellular_component_disassembly	PLEK	70	1	6.135338	-0.820587	275	119.62	0.434982
GO:0009615_response_to_virus	FGR	71	1	6.048925	-0.814896	277	120.94	0.436606
GO:0032101_regulation_of_response_to_external_stimulus	PLEK	71	1	6.048925	-0.814896	277	120.94	0.436606
GO:0051246_regulation_of_protein_metabolic_process	IGF1	301	2	2.853646	-0.812667	278	121.05	0.435432
GO:0051246_regulation_of_protein_metabolic_process	PLEK	301	2	2.853646	-0.812667	278	121.05	0.435432
GO:0060249_anatomical_structure_homeostasis	IGF1	72	1	5.964912	-0.809291	279	121.35	0.434946
GO:0007596_blood_coagulation	PLEK	73	1	5.883201	-0.803771	282	122.42	0.434113
GO:0009894_regulation_of_catabolic_process	IGF1	73	1	5.883201	-0.803771	282	122.42	0.434113
GO:0030099_myeloid_cell_differentiation	SPI1	73	1	5.883201	-0.803771	282	122.42	0.434113
GO:0045935_positive_regulation_of_nucleobase__nucleoside__nucleotide_and_nucleic_acid_metabolic_process	IGF1	307	2	2.797874	-0.799010	283	122.82	0.433993
GO:0045935_positive_regulation_of_nucleobase__nucleoside__nucleotide_and_nucleic_acid_metabolic_process	SPI1	307	2	2.797874	-0.799010	283	122.82	0.433993
GO:0050817_coagulation	PLEK	74	1	5.803698	-0.798331	284	123.17	0.433697
GO:0048523_negative_regulation_of_cellular_process	IGF1	925	4	1.857183	-0.793119	285	123.81	0.434421
GO:0048523_negative_regulation_of_cellular_process	SPI1	925	4	1.857183	-0.793119	285	123.81	0.434421
GO:0048523_negative_regulation_of_cellular_process	CD33	925	4	1.857183	-0.793119	285	123.81	0.434421
GO:0048523_negative_regulation_of_cellular_process	PLEK	925	4	1.857183	-0.793119	285	123.81	0.434421
GO:0006650_glycerophospholipid_metabolic_process	PLEK	75	1	5.726316	-0.792971	286	124.82	0.436434
GO:0006470_protein_amino_acid_dephosphorylation	PTPN7	77	1	5.577580	-0.782479	288	127.04	0.441111
GO:0050865_regulation_of_cell_activation	PLEK	77	1	5.577580	-0.782479	288	127.04	0.441111
GO:0051173_positive_regulation_of_nitrogen_compound_metabolic_process	IGF1	317	2	2.709613	-0.776976	289	127.48	0.441107
GO:0051173_positive_regulation_of_nitrogen_compound_metabolic_process	SPI1	317	2	2.709613	-0.776976	289	127.48	0.441107
GO:0007599_hemostasis	PLEK	79	1	5.436376	-0.772280	290	128.29	0.442379
GO:0048856_anatomical_structure_development	IGF1	1289	5	1.665918	-0.771449	291	128.36	0.441100
GO:0048856_anatomical_structure_development	SPI1	1289	5	1.665918	-0.771449	291	128.36	0.441100
GO:0048856_anatomical_structure_development	CD4	1289	5	1.665918	-0.771449	291	128.36	0.441100
GO:0048856_anatomical_structure_development	PLEK	1289	5	1.665918	-0.771449	291	128.36	0.441100
GO:0048856_anatomical_structure_development	BTK	1289	5	1.665918	-0.771449	291	128.36	0.441100
GO:0007204_elevation_of_cytosolic_calcium_ion_concentration	CD52	80	1	5.368421	-0.767285	292	128.9	0.441438
GO:0006486_protein_amino_acid_glycosylation	CD37	81	1	5.302144	-0.762359	297	129.91	0.437407
GO:0019318_hexose_metabolic_process	IGF1	81	1	5.302144	-0.762359	297	129.91	0.437407
GO:0043413_biopolymer_glycosylation	CD37	81	1	5.302144	-0.762359	297	129.91	0.437407
GO:0051480_cytosolic_calcium_ion_homeostasis	CD52	81	1	5.302144	-0.762359	297	129.91	0.437407
GO:0070085_glycosylation	CD37	81	1	5.302144	-0.762359	297	129.91	0.437407
GO:0042110_T_cell_activation	CD4	83	1	5.174382	-0.752702	298	131.21	0.440302
GO:0031401_positive_regulation_of_protein_modification_process	IGF1	84	1	5.112782	-0.747969	300	132.41	0.441367
GO:0043123_positive_regulation_of_I-kappaB_kinase_NF-kappaB_cascade	CARD9	84	1	5.112782	-0.747969	300	132.41	0.441367
GO:0031327_negative_regulation_of_cellular_biosynthetic_process	SPI1	332	2	2.587191	-0.745522	301	132.66	0.440731
GO:0031327_negative_regulation_of_cellular_biosynthetic_process	PLEK	332	2	2.587191	-0.745522	301	132.66	0.440731
GO:0002521_leukocyte_differentiation	CD4	87	1	4.936479	-0.734131	303	133.79	0.441551
GO:0051052_regulation_of_DNA_metabolic_process	IGF1	87	1	4.936479	-0.734131	303	133.79	0.441551
GO:0009890_negative_regulation_of_biosynthetic_process	SPI1	340	2	2.526316	-0.729478	304	134.42	0.442171
GO:0009890_negative_regulation_of_biosynthetic_process	PLEK	340	2	2.526316	-0.729478	304	134.42	0.442171
GO:0030334_regulation_of_cell_migration	IGF1	89	1	4.825547	-0.725195	305	135.57	0.444492
GO:0044260_cellular_macromolecule_metabolic_process	RNASE2	2883	9	1.340709	-0.712924	306	136.54	0.446209
GO:0044260_cellular_macromolecule_metabolic_process	IGF1	2883	9	1.340709	-0.712924	306	136.54	0.446209
GO:0044260_cellular_macromolecule_metabolic_process	PTPN7	2883	9	1.340709	-0.712924	306	136.54	0.446209
GO:0044260_cellular_macromolecule_metabolic_process	FGR	2883	9	1.340709	-0.712924	306	136.54	0.446209
GO:0044260_cellular_macromolecule_metabolic_process	SPI1	2883	9	1.340709	-0.712924	306	136.54	0.446209
GO:0044260_cellular_macromolecule_metabolic_process	CD4	2883	9	1.340709	-0.712924	306	136.54	0.446209
GO:0044260_cellular_macromolecule_metabolic_process	PLEK	2883	9	1.340709	-0.712924	306	136.54	0.446209
GO:0044260_cellular_macromolecule_metabolic_process	BTK	2883	9	1.340709	-0.712924	306	136.54	0.446209
GO:0044260_cellular_macromolecule_metabolic_process	CD37	2883	9	1.340709	-0.712924	306	136.54	0.446209
GO:0043122_regulation_of_I-kappaB_kinase_NF-kappaB_cascade	CARD9	93	1	4.617997	-0.707969	307	137.78	0.448795
GO:0043085_positive_regulation_of_catalytic_activity	CD4	354	2	2.426405	-0.702537	308	138.17	0.448604
GO:0043085_positive_regulation_of_catalytic_activity	PLEK	354	2	2.426405	-0.702537	308	138.17	0.448604
GO:0050878_regulation_of_body_fluid_levels	PLEK	95	1	4.520776	-0.699661	309	138.58	0.448479
GO:0050793_regulation_of_developmental_process	IGF1	669	3	1.925891	-0.697933	310	138.74	0.447548
GO:0050793_regulation_of_developmental_process	SPI1	669	3	1.925891	-0.697933	310	138.74	0.447548
GO:0050793_regulation_of_developmental_process	BTK	669	3	1.925891	-0.697933	310	138.74	0.447548
GO:0040012_regulation_of_locomotion	IGF1	96	1	4.473684	-0.695580	311	139.83	0.449614
GO:0048519_negative_regulation_of_biological_process	IGF1	1013	4	1.695849	-0.692395	312	140.02	0.448782
GO:0048519_negative_regulation_of_biological_process	CD33	1013	4	1.695849	-0.692395	312	140.02	0.448782
GO:0048519_negative_regulation_of_biological_process	SPI1	1013	4	1.695849	-0.692395	312	140.02	0.448782
GO:0048519_negative_regulation_of_biological_process	PLEK	1013	4	1.695849	-0.692395	312	140.02	0.448782
GO:0046486_glycerolipid_metabolic_process	PLEK	97	1	4.427564	-0.691546	313	140.43	0.448658
GO:0007275_multicellular_organismal_development	IGF1	1372	5	1.565137	-0.690684	314	140.75	0.448248
GO:0007275_multicellular_organismal_development	SPI1	1372	5	1.565137	-0.690684	314	140.75	0.448248
GO:0007275_multicellular_organismal_development	CD4	1372	5	1.565137	-0.690684	314	140.75	0.448248
GO:0007275_multicellular_organismal_development	BTK	1372	5	1.565137	-0.690684	314	140.75	0.448248
GO:0007275_multicellular_organismal_development	PLEK	1372	5	1.565137	-0.690684	314	140.75	0.448248
GO:0051270_regulation_of_cell_motion	IGF1	98	1	4.382385	-0.687557	315	141.49	0.449175
GO:0009968_negative_regulation_of_signal_transduction	PLEK	99	1	4.338118	-0.683614	316	142.11	0.449715
GO:0044237_cellular_metabolic_process	RNASE2	3753	11	1.258782	-0.681412	317	142.44	0.449338
GO:0044237_cellular_metabolic_process	IGF1	3753	11	1.258782	-0.681412	317	142.44	0.449338
GO:0044237_cellular_metabolic_process	CYBB	3753	11	1.258782	-0.681412	317	142.44	0.449338
GO:0044237_cellular_metabolic_process	PTPN7	3753	11	1.258782	-0.681412	317	142.44	0.449338
GO:0044237_cellular_metabolic_process	FGR	3753	11	1.258782	-0.681412	317	142.44	0.449338
GO:0044237_cellular_metabolic_process	NCF1	3753	11	1.258782	-0.681412	317	142.44	0.449338
GO:0044237_cellular_metabolic_process	SPI1	3753	11	1.258782	-0.681412	317	142.44	0.449338
GO:0044237_cellular_metabolic_process	CD4	3753	11	1.258782	-0.681412	317	142.44	0.449338
GO:0044237_cellular_metabolic_process	PLEK	3753	11	1.258782	-0.681412	317	142.44	0.449338
GO:0044237_cellular_metabolic_process	BTK	3753	11	1.258782	-0.681412	317	142.44	0.449338
GO:0044237_cellular_metabolic_process	CD37	3753	11	1.258782	-0.681412	317	142.44	0.449338
GO:0055114_oxidation_reduction	NCF4	100	1	4.294737	-0.679714	318	143.33	0.450723
GO:0001932_regulation_of_protein_amino_acid_phosphorylation	IGF1	101	1	4.252215	-0.675859	319	144.01	0.451442
GO:0010648_negative_regulation_of_cell_communication	PLEK	102	1	4.210526	-0.672045	320	144.53	0.451656
GO:0001817_regulation_of_cytokine_production	CD4	103	1	4.169647	-0.668273	321	144.72	0.450841
GO:0006644_phospholipid_metabolic_process	PLEK	108	1	3.976608	-0.650010	324	147.71	0.455895
GO:0007346_regulation_of_mitotic_cell_cycle	IGF1	108	1	3.976608	-0.650010	324	147.71	0.455895
GO:0019637_organophosphate_metabolic_process	PLEK	108	1	3.976608	-0.650010	324	147.71	0.455895
GO:0007265_Ras_protein_signal_transduction	IGF1	110	1	3.904306	-0.642970	325	149.16	0.458954
GO:0001816_cytokine_production	CD4	112	1	3.834586	-0.636073	326	150.34	0.461166
GO:0000122_negative_regulation_of_transcription_from_RNA_polymerase_II_promoter	SPI1	113	1	3.800652	-0.632676	327	151.05	0.461927
GO:0044093_positive_regulation_of_molecular_function	CD4	394	2	2.180069	-0.632657	328	151.31	0.461311
GO:0044093_positive_regulation_of_molecular_function	PLEK	394	2	2.180069	-0.632657	328	151.31	0.461311
GO:0006874_cellular_calcium_ion_homeostasis	CD52	114	1	3.767313	-0.629313	330	151.82	0.460061
GO:0048584_positive_regulation_of_response_to_stimulus	CARD9	114	1	3.767313	-0.629313	330	151.82	0.460061
GO:0000280_nuclear_division	IGF1	115	1	3.734554	-0.625983	333	153.02	0.459520
GO:0005996_monosaccharide_metabolic_process	IGF1	115	1	3.734554	-0.625983	333	153.02	0.459520
GO:0007067_mitosis	IGF1	115	1	3.734554	-0.625983	333	153.02	0.459520
GO:0055074_calcium_ion_homeostasis	CD52	116	1	3.702359	-0.622687	334	153.63	0.459970
GO:0018193_peptidyl-amino_acid_modification	IGF1	117	1	3.670715	-0.619422	335	153.9	0.459403
GO:0031324_negative_regulation_of_cellular_metabolic_process	SPI1	404	2	2.126107	-0.616648	336	154.03	0.458423
GO:0031324_negative_regulation_of_cellular_metabolic_process	PLEK	404	2	2.126107	-0.616648	336	154.03	0.458423
GO:0000087_M_phase_of_mitotic_cell_cycle	IGF1	118	1	3.639607	-0.616189	338	154.76	0.457870
GO:0048285_organelle_fission	IGF1	118	1	3.639607	-0.616189	338	154.76	0.457870
GO:0046649_lymphocyte_activation	CD4	119	1	3.609023	-0.612987	339	155.1	0.457522
GO:0044248_cellular_catabolic_process	RNASE2	410	2	2.094994	-0.607297	340	155.86	0.458412
GO:0044248_cellular_catabolic_process	IGF1	410	2	2.094994	-0.607297	340	155.86	0.458412
GO:0006875_cellular_metal_ion_homeostasis	CD52	121	1	3.549369	-0.606674	341	156.28	0.458299
GO:0042127_regulation_of_cell_proliferation	IGF1	411	2	2.089896	-0.605756	342	156.51	0.457632
GO:0042127_regulation_of_cell_proliferation	CD33	411	2	2.089896	-0.605756	342	156.51	0.457632
GO:0033674_positive_regulation_of_kinase_activity	CD4	122	1	3.520276	-0.603562	344	157.55	0.457994
GO:0045860_positive_regulation_of_protein_kinase_activity	CD4	122	1	3.520276	-0.603562	344	157.55	0.457994
GO:0007517_muscle_organ_development	IGF1	123	1	3.491656	-0.600479	345	157.94	0.457797
GO:0006935_chemotaxis	RNASE2	125	1	3.435789	-0.594398	349	159.26	0.456332
GO:0042330_taxis	RNASE2	125	1	3.435789	-0.594398	349	159.26	0.456332
GO:0051707_response_to_other_organism	FGR	125	1	3.435789	-0.594398	349	159.26	0.456332
GO:0055065_metal_ion_homeostasis	CD52	125	1	3.435789	-0.594398	349	159.26	0.456332
GO:0030030_cell_projection_organization	PLEK	127	1	3.381683	-0.588428	350	159.61	0.456029
GO:0031326_regulation_of_cellular_biosynthetic_process	IGF1	1125	4	1.527018	-0.582942	351	160.64	0.457664
GO:0031326_regulation_of_cellular_biosynthetic_process	SPI1	1125	4	1.527018	-0.582942	351	160.64	0.457664
GO:0031326_regulation_of_cellular_biosynthetic_process	CD4	1125	4	1.527018	-0.582942	351	160.64	0.457664
GO:0031326_regulation_of_cellular_biosynthetic_process	PLEK	1125	4	1.527018	-0.582942	351	160.64	0.457664
GO:0051347_positive_regulation_of_transferase_activity	CD4	129	1	3.329253	-0.582565	352	161.55	0.458949
GO:0007155_cell_adhesion	CD33	428	2	2.006886	-0.580325	353	161.75	0.458215
GO:0007155_cell_adhesion	PLEK	428	2	2.006886	-0.580325	353	161.75	0.458215
GO:0022610_biological_adhesion	CD33	429	2	2.002208	-0.578872	354	162.37	0.458672
GO:0022610_biological_adhesion	PLEK	429	2	2.002208	-0.578872	354	162.37	0.458672
GO:0040008_regulation_of_growth	IGF1	131	1	3.278425	-0.576806	356	163.55	0.459410
GO:0051345_positive_regulation_of_hydrolase_activity	PLEK	131	1	3.278425	-0.576806	356	163.55	0.459410
GO:0009889_regulation_of_biosynthetic_process	IGF1	1135	4	1.513564	-0.574059	357	163.67	0.458459
GO:0009889_regulation_of_biosynthetic_process	SPI1	1135	4	1.513564	-0.574059	357	163.67	0.458459
GO:0009889_regulation_of_biosynthetic_process	CD4	1135	4	1.513564	-0.574059	357	163.67	0.458459
GO:0009889_regulation_of_biosynthetic_process	PLEK	1135	4	1.513564	-0.574059	357	163.67	0.458459
GO:0050794_regulation_of_cellular_process	IGF1	3515	10	1.221831	-0.569946	358	164.38	0.459162
GO:0050794_regulation_of_cellular_process	LILRA2	3515	10	1.221831	-0.569946	358	164.38	0.459162
GO:0050794_regulation_of_cellular_process	SPI1	3515	10	1.221831	-0.569946	358	164.38	0.459162
GO:0050794_regulation_of_cellular_process	CD33	3515	10	1.221831	-0.569946	358	164.38	0.459162
GO:0050794_regulation_of_cellular_process	CARD9	3515	10	1.221831	-0.569946	358	164.38	0.459162
GO:0050794_regulation_of_cellular_process	CD4	3515	10	1.221831	-0.569946	358	164.38	0.459162
GO:0050794_regulation_of_cellular_process	BTK	3515	10	1.221831	-0.569946	358	164.38	0.459162
GO:0050794_regulation_of_cellular_process	PLEK	3515	10	1.221831	-0.569946	358	164.38	0.459162
GO:0050794_regulation_of_cellular_process	CSF3R	3515	10	1.221831	-0.569946	358	164.38	0.459162
GO:0050794_regulation_of_cellular_process	TYROBP	3515	10	1.221831	-0.569946	358	164.38	0.459162
GO:0043170_macromolecule_metabolic_process	RNASE2	3103	9	1.245654	-0.569110	359	164.57	0.458412
GO:0043170_macromolecule_metabolic_process	IGF1	3103	9	1.245654	-0.569110	359	164.57	0.458412
GO:0043170_macromolecule_metabolic_process	PTPN7	3103	9	1.245654	-0.569110	359	164.57	0.458412
GO:0043170_macromolecule_metabolic_process	FGR	3103	9	1.245654	-0.569110	359	164.57	0.458412
GO:0043170_macromolecule_metabolic_process	SPI1	3103	9	1.245654	-0.569110	359	164.57	0.458412
GO:0043170_macromolecule_metabolic_process	CD4	3103	9	1.245654	-0.569110	359	164.57	0.458412
GO:0043170_macromolecule_metabolic_process	BTK	3103	9	1.245654	-0.569110	359	164.57	0.458412
GO:0043170_macromolecule_metabolic_process	PLEK	3103	9	1.245654	-0.569110	359	164.57	0.458412
GO:0043170_macromolecule_metabolic_process	CD37	3103	9	1.245654	-0.569110	359	164.57	0.458412
GO:0007249_I-kappaB_kinase_NF-kappaB_cascade	CARD9	134	1	3.205027	-0.568355	360	165.39	0.459417
GO:0007264_small_GTPase_mediated_signal_transduction	IGF1	135	1	3.181287	-0.565587	361	166.6	0.461496
GO:0009057_macromolecule_catabolic_process	RNASE2	439	2	1.956600	-0.564596	362	166.79	0.460746
GO:0009057_macromolecule_catabolic_process	IGF1	439	2	1.956600	-0.564596	362	166.79	0.460746
GO:0009892_negative_regulation_of_metabolic_process	SPI1	440	2	1.952153	-0.563193	363	166.93	0.459862
GO:0009892_negative_regulation_of_metabolic_process	PLEK	440	2	1.952153	-0.563193	363	166.93	0.459862
GO:0030005_cellular_di-__tri-valent_inorganic_cation_homeostasis	CD52	140	1	3.067669	-0.552093	364	169.59	0.465907
GO:0003012_muscle_system_process	IGF1	141	1	3.045913	-0.549462	365	170.34	0.466685
GO:0065007_biological_regulation	IGF1	3971	11	1.189678	-0.549121	366	170.45	0.465710
GO:0065007_biological_regulation	LILRA2	3971	11	1.189678	-0.549121	366	170.45	0.465710
GO:0065007_biological_regulation	CD52	3971	11	1.189678	-0.549121	366	170.45	0.465710
GO:0065007_biological_regulation	CD33	3971	11	1.189678	-0.549121	366	170.45	0.465710
GO:0065007_biological_regulation	SPI1	3971	11	1.189678	-0.549121	366	170.45	0.465710
GO:0065007_biological_regulation	CARD9	3971	11	1.189678	-0.549121	366	170.45	0.465710
GO:0065007_biological_regulation	CD4	3971	11	1.189678	-0.549121	366	170.45	0.465710
GO:0065007_biological_regulation	BTK	3971	11	1.189678	-0.549121	366	170.45	0.465710
GO:0065007_biological_regulation	PLEK	3971	11	1.189678	-0.549121	366	170.45	0.465710
GO:0065007_biological_regulation	CSF3R	3971	11	1.189678	-0.549121	366	170.45	0.465710
GO:0065007_biological_regulation	TYROBP	3971	11	1.189678	-0.549121	366	170.45	0.465710
GO:0001501_skeletal_system_development	IGF1	142	1	3.024463	-0.546852	368	171.29	0.465462
GO:0007626_locomotory_behavior	RNASE2	142	1	3.024463	-0.546852	368	171.29	0.465462
GO:0000165_MAPKKK_cascade	CARD9	143	1	3.003312	-0.544264	369	171.59	0.465014
GO:0031399_regulation_of_protein_modification_process	IGF1	144	1	2.982456	-0.541696	370	172.3	0.465676
GO:0030036_actin_cytoskeleton_organization	PLEK	145	1	2.961887	-0.539150	372	173.3	0.465860
GO:0055066_di-__tri-valent_inorganic_cation_homeostasis	CD52	145	1	2.961887	-0.539150	372	173.3	0.465860
GO:0008361_regulation_of_cell_size	PLEK	149	1	2.882374	-0.529167	373	175.79	0.471287
GO:0045321_leukocyte_activation	CD4	150	1	2.863158	-0.526720	374	175.95	0.470455
GO:0009987_cellular_process	RNASE2	6671	17	1.094447	-0.524302	375	176.48	0.470613
GO:0009987_cellular_process	CD52	6671	17	1.094447	-0.524302	375	176.48	0.470613
GO:0009987_cellular_process	CYBB	6671	17	1.094447	-0.524302	375	176.48	0.470613
GO:0009987_cellular_process	PTPN7	6671	17	1.094447	-0.524302	375	176.48	0.470613
GO:0009987_cellular_process	NCF1	6671	17	1.094447	-0.524302	375	176.48	0.470613
GO:0009987_cellular_process	CD33	6671	17	1.094447	-0.524302	375	176.48	0.470613
GO:0009987_cellular_process	CD4	6671	17	1.094447	-0.524302	375	176.48	0.470613
GO:0009987_cellular_process	BTK	6671	17	1.094447	-0.524302	375	176.48	0.470613
GO:0009987_cellular_process	CD37	6671	17	1.094447	-0.524302	375	176.48	0.470613
GO:0009987_cellular_process	TYROBP	6671	17	1.094447	-0.524302	375	176.48	0.470613
GO:0009987_cellular_process	CSF3R	6671	17	1.094447	-0.524302	375	176.48	0.470613
GO:0009987_cellular_process	IGF1	6671	17	1.094447	-0.524302	375	176.48	0.470613
GO:0009987_cellular_process	LILRA2	6671	17	1.094447	-0.524302	375	176.48	0.470613
GO:0009987_cellular_process	FGR	6671	17	1.094447	-0.524302	375	176.48	0.470613
GO:0009987_cellular_process	SPI1	6671	17	1.094447	-0.524302	375	176.48	0.470613
GO:0009987_cellular_process	CARD9	6671	17	1.094447	-0.524302	375	176.48	0.470613
GO:0009987_cellular_process	PLEK	6671	17	1.094447	-0.524302	375	176.48	0.470613
GO:0042981_regulation_of_apoptosis	IGF1	471	2	1.823667	-0.521800	376	177.46	0.471968
GO:0042981_regulation_of_apoptosis	BTK	471	2	1.823667	-0.521800	376	177.46	0.471968
GO:0006260_DNA_replication	IGF1	153	1	2.807018	-0.519495	377	178.02	0.472202
GO:0007166_cell_surface_receptor_linked_signal_transduction	IGF1	828	3	1.556064	-0.519373	378	178.18	0.471376
GO:0007166_cell_surface_receptor_linked_signal_transduction	CD4	828	3	1.556064	-0.519373	378	178.18	0.471376
GO:0007166_cell_surface_receptor_linked_signal_transduction	PLEK	828	3	1.556064	-0.519373	378	178.18	0.471376
GO:0043067_regulation_of_programmed_cell_death	IGF1	476	2	1.804511	-0.515484	379	178.83	0.471847
GO:0043067_regulation_of_programmed_cell_death	BTK	476	2	1.804511	-0.515484	379	178.83	0.471847
GO:0032940_secretion_by_cell	PLEK	155	1	2.770798	-0.514770	380	179.23	0.471658
GO:0010941_regulation_of_cell_death	IGF1	478	2	1.796961	-0.512983	381	179.67	0.471575
GO:0010941_regulation_of_cell_death	BTK	478	2	1.796961	-0.512983	381	179.67	0.471575
GO:0016337_cell-cell_adhesion	PLEK	156	1	2.753036	-0.512434	383	180.13	0.470313
GO:0032787_monocarboxylic_acid_metabolic_process	IGF1	156	1	2.753036	-0.512434	383	180.13	0.470313
GO:0030003_cellular_cation_homeostasis	CD52	161	1	2.667538	-0.501019	384	181.26	0.472031
GO:0006091_generation_of_precursor_metabolites_and_energy	IGF1	163	1	2.634808	-0.496570	385	181.75	0.472078
GO:0034960_cellular_biopolymer_metabolic_process	RNASE2	2820	8	1.218365	-0.495721	386	182.3	0.472280
GO:0034960_cellular_biopolymer_metabolic_process	IGF1	2820	8	1.218365	-0.495721	386	182.3	0.472280
GO:0034960_cellular_biopolymer_metabolic_process	PTPN7	2820	8	1.218365	-0.495721	386	182.3	0.472280
GO:0034960_cellular_biopolymer_metabolic_process	FGR	2820	8	1.218365	-0.495721	386	182.3	0.472280
GO:0034960_cellular_biopolymer_metabolic_process	SPI1	2820	8	1.218365	-0.495721	386	182.3	0.472280
GO:0034960_cellular_biopolymer_metabolic_process	PLEK	2820	8	1.218365	-0.495721	386	182.3	0.472280
GO:0034960_cellular_biopolymer_metabolic_process	BTK	2820	8	1.218365	-0.495721	386	182.3	0.472280
GO:0034960_cellular_biopolymer_metabolic_process	CD37	2820	8	1.218365	-0.495721	386	182.3	0.472280
GO:0050789_regulation_of_biological_process	IGF1	3649	10	1.176963	-0.495187	387	182.43	0.471395
GO:0050789_regulation_of_biological_process	LILRA2	3649	10	1.176963	-0.495187	387	182.43	0.471395
GO:0050789_regulation_of_biological_process	CD33	3649	10	1.176963	-0.495187	387	182.43	0.471395
GO:0050789_regulation_of_biological_process	SPI1	3649	10	1.176963	-0.495187	387	182.43	0.471395
GO:0050789_regulation_of_biological_process	CARD9	3649	10	1.176963	-0.495187	387	182.43	0.471395
GO:0050789_regulation_of_biological_process	CD4	3649	10	1.176963	-0.495187	387	182.43	0.471395
GO:0050789_regulation_of_biological_process	BTK	3649	10	1.176963	-0.495187	387	182.43	0.471395
GO:0050789_regulation_of_biological_process	PLEK	3649	10	1.176963	-0.495187	387	182.43	0.471395
GO:0050789_regulation_of_biological_process	CSF3R	3649	10	1.176963	-0.495187	387	182.43	0.471395
GO:0050789_regulation_of_biological_process	TYROBP	3649	10	1.176963	-0.495187	387	182.43	0.471395
GO:0030029_actin_filament-based_process	PLEK	165	1	2.602871	-0.492186	388	183.19	0.472139
GO:0000279_M_phase	IGF1	170	1	2.526316	-0.481500	389	184.62	0.474602
GO:0055080_cation_homeostasis	CD52	173	1	2.482507	-0.475269	390	185.72	0.476205
GO:0040007_growth	IGF1	174	1	2.468240	-0.473221	391	186.32	0.476522
GO:0045892_negative_regulation_of_transcription__DNA-dependent	SPI1	175	1	2.454135	-0.471187	392	186.77	0.476454
GO:0009607_response_to_biotic_stimulus	FGR	177	1	2.426405	-0.467160	394	187.93	0.476980
GO:0016477_cell_migration	IGF1	177	1	2.426405	-0.467160	394	187.93	0.476980
GO:0051253_negative_regulation_of_RNA_metabolic_process	SPI1	180	1	2.385965	-0.461224	396	189.49	0.478510
GO:0051336_regulation_of_hydrolase_activity	PLEK	180	1	2.385965	-0.461224	396	189.49	0.478510
GO:0050790_regulation_of_catalytic_activity	CD4	525	2	1.636090	-0.458263	397	189.91	0.478363
GO:0050790_regulation_of_catalytic_activity	PLEK	525	2	1.636090	-0.458263	397	189.91	0.478363
GO:0006954_inflammatory_response	CYBB	182	1	2.359746	-0.457333	398	190.15	0.477764
GO:0006917_induction_of_apoptosis	BTK	190	1	2.260388	-0.442275	399	192.98	0.483659
GO:0012502_induction_of_programmed_cell_death	BTK	191	1	2.248553	-0.440448	400	193.44	0.483600
GO:0019953_sexual_reproduction	CD4	193	1	2.225252	-0.436828	401	194.4	0.484788
GO:0002682_regulation_of_immune_system_process	SPI1	196	1	2.191192	-0.431485	403	195.44	0.484963
GO:0043086_negative_regulation_of_catalytic_activity	PLEK	196	1	2.191192	-0.431485	403	195.44	0.484963
GO:0048870_cell_motility	IGF1	197	1	2.180069	-0.429726	404	195.73	0.484480
GO:0060255_regulation_of_macromolecule_metabolic_process	IGF1	1328	4	1.293595	-0.426282	405	196.18	0.484395
GO:0060255_regulation_of_macromolecule_metabolic_process	SPI1	1328	4	1.293595	-0.426282	405	196.18	0.484395
GO:0060255_regulation_of_macromolecule_metabolic_process	CD4	1328	4	1.293595	-0.426282	405	196.18	0.484395
GO:0060255_regulation_of_macromolecule_metabolic_process	PLEK	1328	4	1.293595	-0.426282	405	196.18	0.484395
GO:0008284_positive_regulation_of_cell_proliferation	IGF1	200	1	2.147368	-0.424516	406	196.47	0.483916
GO:0008285_negative_regulation_of_cell_proliferation	CD33	202	1	2.126107	-0.421097	407	197.55	0.485381
GO:0006915_apoptosis	IGF1	565	2	1.520261	-0.417107	408	198.09	0.485515
GO:0006915_apoptosis	BTK	565	2	1.520261	-0.417107	408	198.09	0.485515
GO:0006873_cellular_ion_homeostasis	CD52	206	1	2.084824	-0.414383	409	198.66	0.485721
GO:0043066_negative_regulation_of_apoptosis	IGF1	207	1	2.074752	-0.412730	410	199.17	0.485780
GO:0012501_programmed_cell_death	IGF1	571	2	1.504286	-0.411314	411	199.41	0.485182
GO:0012501_programmed_cell_death	BTK	571	2	1.504286	-0.411314	411	199.41	0.485182
GO:0055082_cellular_chemical_homeostasis	CD52	208	1	2.064777	-0.411087	412	199.69	0.484684
GO:0043069_negative_regulation_of_programmed_cell_death	IGF1	209	1	2.054898	-0.409453	414	200.37	0.483986
GO:0060548_negative_regulation_of_cell_death	IGF1	209	1	2.054898	-0.409453	414	200.37	0.483986
GO:0045859_regulation_of_protein_kinase_activity	CD4	213	1	2.016308	-0.403018	416	202.21	0.486082
GO:0051726_regulation_of_cell_cycle	IGF1	213	1	2.016308	-0.403018	416	202.21	0.486082
GO:0007610_behavior	RNASE2	214	1	2.006886	-0.401433	417	202.65	0.485971
GO:0008219_cell_death	IGF1	585	2	1.468286	-0.398155	419	203.65	0.486038
GO:0008219_cell_death	BTK	585	2	1.468286	-0.398155	419	203.65	0.486038
GO:0016265_death	IGF1	585	2	1.468286	-0.398155	419	203.65	0.486038
GO:0016265_death	BTK	585	2	1.468286	-0.398155	419	203.65	0.486038
GO:0043549_regulation_of_kinase_activity	CD4	217	1	1.979141	-0.396733	420	204.11	0.485976
GO:0046903_secretion	PLEK	218	1	1.970063	-0.395185	421	204.42	0.485558
GO:0050801_ion_homeostasis	CD52	221	1	1.943320	-0.390593	422	204.9	0.485545
GO:0043283_biopolymer_metabolic_process	RNASE2	3027	8	1.135048	-0.389759	423	205.06	0.484775
GO:0043283_biopolymer_metabolic_process	IGF1	3027	8	1.135048	-0.389759	423	205.06	0.484775
GO:0043283_biopolymer_metabolic_process	PTPN7	3027	8	1.135048	-0.389759	423	205.06	0.484775
GO:0043283_biopolymer_metabolic_process	FGR	3027	8	1.135048	-0.389759	423	205.06	0.484775
GO:0043283_biopolymer_metabolic_process	SPI1	3027	8	1.135048	-0.389759	423	205.06	0.484775
GO:0043283_biopolymer_metabolic_process	PLEK	3027	8	1.135048	-0.389759	423	205.06	0.484775
GO:0043283_biopolymer_metabolic_process	BTK	3027	8	1.135048	-0.389759	423	205.06	0.484775
GO:0043283_biopolymer_metabolic_process	CD37	3027	8	1.135048	-0.389759	423	205.06	0.484775
GO:0034621_cellular_macromolecular_complex_subunit_organization	PLEK	227	1	1.891955	-0.381645	426	206.96	0.485822
GO:0034962_cellular_biopolymer_catabolic_process	RNASE2	227	1	1.891955	-0.381645	426	206.96	0.485822
GO:0051338_regulation_of_transferase_activity	CD4	227	1	1.891955	-0.381645	426	206.96	0.485822
GO:0065009_regulation_of_molecular_function	CD4	606	2	1.417405	-0.379311	427	207.52	0.485995
GO:0065009_regulation_of_molecular_function	PLEK	606	2	1.417405	-0.379311	427	207.52	0.485995
GO:0019725_cellular_homeostasis	CD52	231	1	1.859193	-0.375846	428	208.46	0.487056
GO:0044092_negative_regulation_of_molecular_function	PLEK	233	1	1.843235	-0.372994	429	209.35	0.487995
GO:0043065_positive_regulation_of_apoptosis	BTK	243	1	1.767381	-0.359198	430	211.7	0.492326
GO:0009056_catabolic_process	RNASE2	633	2	1.356947	-0.356550	431	212.39	0.492784
GO:0009056_catabolic_process	IGF1	633	2	1.356947	-0.356550	431	212.39	0.492784
GO:0022403_cell_cycle_phase	IGF1	245	1	1.752954	-0.356527	432	213.01	0.493079
GO:0043068_positive_regulation_of_programmed_cell_death	BTK	246	1	1.745828	-0.355203	433	214.17	0.494619
GO:0010942_positive_regulation_of_cell_death	BTK	250	1	1.717895	-0.349973	434	215.02	0.495438
GO:0048468_cell_development	IGF1	251	1	1.711051	-0.348683	435	215.31	0.494966
GO:0008283_cell_proliferation	IGF1	647	2	1.327585	-0.345354	436	215.79	0.494931
GO:0008283_cell_proliferation	CD33	647	2	1.327585	-0.345354	436	215.79	0.494931
GO:0010556_regulation_of_macromolecule_biosynthetic_process	IGF1	1055	3	1.221252	-0.343735	437	216.26	0.494874
GO:0010556_regulation_of_macromolecule_biosynthetic_process	SPI1	1055	3	1.221252	-0.343735	437	216.26	0.494874
GO:0010556_regulation_of_macromolecule_biosynthetic_process	CD4	1055	3	1.221252	-0.343735	437	216.26	0.494874
GO:0031323_regulation_of_cellular_metabolic_process	IGF1	1466	4	1.171825	-0.343533	438	216.42	0.494110
GO:0031323_regulation_of_cellular_metabolic_process	SPI1	1466	4	1.171825	-0.343533	438	216.42	0.494110
GO:0031323_regulation_of_cellular_metabolic_process	CD4	1466	4	1.171825	-0.343533	438	216.42	0.494110
GO:0031323_regulation_of_cellular_metabolic_process	PLEK	1466	4	1.171825	-0.343533	438	216.42	0.494110
GO:0016481_negative_regulation_of_transcription	SPI1	261	1	1.645493	-0.336144	439	217.37	0.495148
GO:0032502_developmental_process	IGF1	1919	5	1.119004	-0.324558	440	218.54	0.496682
GO:0032502_developmental_process	SPI1	1919	5	1.119004	-0.324558	440	218.54	0.496682
GO:0032502_developmental_process	CD4	1919	5	1.119004	-0.324558	440	218.54	0.496682
GO:0032502_developmental_process	BTK	1919	5	1.119004	-0.324558	440	218.54	0.496682
GO:0032502_developmental_process	PLEK	1919	5	1.119004	-0.324558	440	218.54	0.496682
GO:0015031_protein_transport	PLEK	274	1	1.567422	-0.320767	441	219.91	0.498662
GO:0007010_cytoskeleton_organization	PLEK	275	1	1.561722	-0.319625	442	220.51	0.498891
GO:0048878_chemical_homeostasis	CD52	278	1	1.544869	-0.316232	443	221.4	0.499774
GO:0045184_establishment_of_protein_localization	PLEK	279	1	1.539332	-0.315112	444	222.1	0.500225
GO:0044249_cellular_biosynthetic_process	IGF1	1951	5	1.100650	-0.309849	445	222.29	0.499528
GO:0044249_cellular_biosynthetic_process	SPI1	1951	5	1.100650	-0.309849	445	222.29	0.499528
GO:0044249_cellular_biosynthetic_process	CD4	1951	5	1.100650	-0.309849	445	222.29	0.499528
GO:0044249_cellular_biosynthetic_process	PLEK	1951	5	1.100650	-0.309849	445	222.29	0.499528
GO:0044249_cellular_biosynthetic_process	CD37	1951	5	1.100650	-0.309849	445	222.29	0.499528
GO:0019752_carboxylic_acid_metabolic_process	IGF1	286	1	1.501656	-0.307421	447	224.2	0.501566
GO:0043436_oxoacid_metabolic_process	IGF1	286	1	1.501656	-0.307421	447	224.2	0.501566
GO:0019222_regulation_of_metabolic_process	IGF1	1538	4	1.116967	-0.306482	448	224.39	0.500871
GO:0019222_regulation_of_metabolic_process	SPI1	1538	4	1.116967	-0.306482	448	224.39	0.500871
GO:0019222_regulation_of_metabolic_process	CD4	1538	4	1.116967	-0.306482	448	224.39	0.500871
GO:0019222_regulation_of_metabolic_process	PLEK	1538	4	1.116967	-0.306482	448	224.39	0.500871
GO:0010629_negative_regulation_of_gene_expression	SPI1	289	1	1.486068	-0.304204	449	225.26	0.501693
GO:0006082_organic_acid_metabolic_process	IGF1	290	1	1.480944	-0.303141	451	225.82	0.500710
GO:0051093_negative_regulation_of_developmental_process	IGF1	290	1	1.480944	-0.303141	451	225.82	0.500710
GO:0042180_cellular_ketone_metabolic_process	IGF1	291	1	1.475855	-0.302084	452	226.3	0.500664
GO:0000278_mitotic_cell_cycle	IGF1	292	1	1.470800	-0.301031	453	227.47	0.502141
GO:0045934_negative_regulation_of_nucleobase__nucleoside__nucleotide_and_nucleic_acid_metabolic_process	SPI1	295	1	1.455843	-0.297904	454	228.25	0.502753
GO:0016192_vesicle-mediated_transport	PLEK	297	1	1.446039	-0.295843	455	229.42	0.504220
GO:0051172_negative_regulation_of_nitrogen_compound_metabolic_process	SPI1	298	1	1.441187	-0.294819	456	229.96	0.504298
GO:0009058_biosynthetic_process	IGF1	1988	5	1.080165	-0.293554	457	230.84	0.505120
GO:0009058_biosynthetic_process	SPI1	1988	5	1.080165	-0.293554	457	230.84	0.505120
GO:0009058_biosynthetic_process	CD4	1988	5	1.080165	-0.293554	457	230.84	0.505120
GO:0009058_biosynthetic_process	PLEK	1988	5	1.080165	-0.293554	457	230.84	0.505120
GO:0009058_biosynthetic_process	CD37	1988	5	1.080165	-0.293554	457	230.84	0.505120
GO:0006355_regulation_of_transcription__DNA-dependent	IGF1	723	2	1.188032	-0.290947	458	231.69	0.505873
GO:0006355_regulation_of_transcription__DNA-dependent	SPI1	723	2	1.188032	-0.290947	458	231.69	0.505873
GO:0006928_cell_motion	IGF1	308	1	1.394395	-0.284842	460	233.61	0.507848
GO:0051674_localization_of_cell	IGF1	308	1	1.394395	-0.284842	460	233.61	0.507848
GO:0034645_cellular_macromolecule_biosynthetic_process	IGF1	1600	4	1.073684	-0.277515	461	234.71	0.509132
GO:0034645_cellular_macromolecule_biosynthetic_process	SPI1	1600	4	1.073684	-0.277515	461	234.71	0.509132
GO:0034645_cellular_macromolecule_biosynthetic_process	CD4	1600	4	1.073684	-0.277515	461	234.71	0.509132
GO:0034645_cellular_macromolecule_biosynthetic_process	CD37	1600	4	1.073684	-0.277515	461	234.71	0.509132
GO:0051252_regulation_of_RNA_metabolic_process	IGF1	746	2	1.151404	-0.276367	462	234.98	0.508615
GO:0051252_regulation_of_RNA_metabolic_process	SPI1	746	2	1.151404	-0.276367	462	234.98	0.508615
GO:0010558_negative_regulation_of_macromolecule_biosynthetic_process	SPI1	324	1	1.325536	-0.269787	463	236.66	0.511145
GO:0032879_regulation_of_localization	IGF1	326	1	1.317404	-0.267979	464	237.0	0.510776
GO:0009059_macromolecule_biosynthetic_process	IGF1	1626	4	1.056516	-0.266116	465	237.45	0.510645
GO:0009059_macromolecule_biosynthetic_process	SPI1	1626	4	1.056516	-0.266116	465	237.45	0.510645
GO:0009059_macromolecule_biosynthetic_process	CD4	1626	4	1.056516	-0.266116	465	237.45	0.510645
GO:0009059_macromolecule_biosynthetic_process	CD37	1626	4	1.056516	-0.266116	465	237.45	0.510645
GO:0006996_organelle_organization	IGF1	764	2	1.124277	-0.265501	466	237.67	0.510021
GO:0006996_organelle_organization	PLEK	764	2	1.124277	-0.265501	466	237.67	0.510021
GO:0008104_protein_localization	PLEK	339	1	1.266884	-0.256603	467	239.09	0.511970
GO:0051094_positive_regulation_of_developmental_process	BTK	340	1	1.263158	-0.255754	468	239.82	0.512436
GO:0032501_multicellular_organismal_process	IGF1	2082	5	1.031397	-0.255395	469	240.03	0.511791
GO:0032501_multicellular_organismal_process	SPI1	2082	5	1.031397	-0.255395	469	240.03	0.511791
GO:0032501_multicellular_organismal_process	CD4	2082	5	1.031397	-0.255395	469	240.03	0.511791
GO:0032501_multicellular_organismal_process	BTK	2082	5	1.031397	-0.255395	469	240.03	0.511791
GO:0032501_multicellular_organismal_process	PLEK	2082	5	1.031397	-0.255395	469	240.03	0.511791
GO:0033554_cellular_response_to_stress	CARD9	341	1	1.259454	-0.254909	470	240.37	0.511426
GO:0016070_RNA_metabolic_process	RNASE2	1230	3	1.047497	-0.249912	471	240.79	0.511231
GO:0016070_RNA_metabolic_process	IGF1	1230	3	1.047497	-0.249912	471	240.79	0.511231
GO:0016070_RNA_metabolic_process	SPI1	1230	3	1.047497	-0.249912	471	240.79	0.511231
GO:0006357_regulation_of_transcription_from_RNA_polymerase_II_promoter	SPI1	351	1	1.223572	-0.246648	472	241.17	0.510953
GO:0006259_DNA_metabolic_process	IGF1	360	1	1.192982	-0.239502	473	242.78	0.513277
GO:0007186_G-protein_coupled_receptor_protein_signaling_pathway	PLEK	363	1	1.183123	-0.237179	474	243.17	0.513017
GO:0022414_reproductive_process	CD4	365	1	1.176640	-0.235645	475	243.7	0.513053
GO:0000003_reproduction	CD4	367	1	1.170228	-0.234125	476	244.44	0.513529
GO:0022402_cell_cycle_process	IGF1	370	1	1.160740	-0.231866	477	245.21	0.514067
GO:0044255_cellular_lipid_metabolic_process	PLEK	381	1	1.127228	-0.223815	478	247.44	0.517657
GO:0033036_macromolecule_localization	PLEK	388	1	1.106891	-0.218871	479	248.06	0.517871
GO:0080090_regulation_of_primary_metabolic_process	IGF1	1311	3	0.982777	-0.215297	480	249.06	0.518875
GO:0080090_regulation_of_primary_metabolic_process	SPI1	1311	3	0.982777	-0.215297	480	249.06	0.518875
GO:0080090_regulation_of_primary_metabolic_process	PLEK	1311	3	0.982777	-0.215297	480	249.06	0.518875
GO:0006351_transcription__DNA-dependent	IGF1	884	2	0.971660	-0.203569	481	251.28	0.522412
GO:0006351_transcription__DNA-dependent	SPI1	884	2	0.971660	-0.203569	481	251.28	0.522412
GO:0010605_negative_regulation_of_macromolecule_metabolic_process	SPI1	413	1	1.039888	-0.202275	482	252.2	0.523237
GO:0032774_RNA_biosynthetic_process	IGF1	887	2	0.968374	-0.202227	483	252.5	0.522774
GO:0032774_RNA_biosynthetic_process	SPI1	887	2	0.968374	-0.202227	483	252.5	0.522774
GO:0045449_regulation_of_transcription	IGF1	900	2	0.954386	-0.196514	484	253.44	0.523636
GO:0045449_regulation_of_transcription	SPI1	900	2	0.954386	-0.196514	484	253.44	0.523636
GO:0043933_macromolecular_complex_subunit_organization	PLEK	424	1	1.012910	-0.195458	485	254.2	0.524124
GO:0043285_biopolymer_catabolic_process	RNASE2	426	1	1.008154	-0.194249	486	254.85	0.524383
GO:0007267_cell-cell_signaling	CD33	445	1	0.965109	-0.183193	487	258.47	0.530739
GO:0006629_lipid_metabolic_process	PLEK	468	1	0.917679	-0.170790	488	261.21	0.535266
GO:0051716_cellular_response_to_stimulus	CARD9	474	1	0.906063	-0.167718	489	261.82	0.535419
GO:0022607_cellular_component_assembly	PLEK	478	1	0.898481	-0.165706	490	263.31	0.537367
GO:0007049_cell_cycle	IGF1	494	1	0.869380	-0.157931	491	264.82	0.539348
GO:0009653_anatomical_structure_morphogenesis	IGF1	500	1	0.858947	-0.155124	492	265.19	0.539004
GO:0044238_primary_metabolic_process	RNASE2	3719	8	0.923848	-0.154162	493	265.75	0.539047
GO:0044238_primary_metabolic_process	IGF1	3719	8	0.923848	-0.154162	493	265.75	0.539047
GO:0044238_primary_metabolic_process	PTPN7	3719	8	0.923848	-0.154162	493	265.75	0.539047
GO:0044238_primary_metabolic_process	FGR	3719	8	0.923848	-0.154162	493	265.75	0.539047
GO:0044238_primary_metabolic_process	SPI1	3719	8	0.923848	-0.154162	493	265.75	0.539047
GO:0044238_primary_metabolic_process	BTK	3719	8	0.923848	-0.154162	493	265.75	0.539047
GO:0044238_primary_metabolic_process	PLEK	3719	8	0.923848	-0.154162	493	265.75	0.539047
GO:0044238_primary_metabolic_process	CD37	3719	8	0.923848	-0.154162	493	265.75	0.539047
GO:0006366_transcription_from_RNA_polymerase_II_promoter	SPI1	506	1	0.848762	-0.152374	494	266.8	0.540081
GO:0019219_regulation_of_nucleobase__nucleoside__nucleotide_and_nucleic_acid_metabolic_process	IGF1	1041	2	0.825118	-0.144023	495	267.92	0.541253
GO:0019219_regulation_of_nucleobase__nucleoside__nucleotide_and_nucleic_acid_metabolic_process	SPI1	1041	2	0.825118	-0.144023	495	267.92	0.541253
GO:0051171_regulation_of_nitrogen_compound_metabolic_process	IGF1	1055	2	0.814168	-0.139638	496	269.13	0.542601
GO:0051171_regulation_of_nitrogen_compound_metabolic_process	SPI1	1055	2	0.814168	-0.139638	496	269.13	0.542601
GO:0010468_regulation_of_gene_expression	IGF1	1067	2	0.805012	-0.135984	497	269.41	0.542072
GO:0010468_regulation_of_gene_expression	SPI1	1067	2	0.805012	-0.135984	497	269.41	0.542072
GO:0006350_transcription	IGF1	1069	2	0.803505	-0.135384	498	269.7	0.541566
GO:0006350_transcription	SPI1	1069	2	0.803505	-0.135384	498	269.7	0.541566
GO:0010926_anatomical_structure_formation	PLEK	560	1	0.766917	-0.129963	500	271.54	0.543080
GO:0044085_cellular_component_biogenesis	PLEK	560	1	0.766917	-0.129963	500	271.54	0.543080
GO:0051649_establishment_of_localization_in_cell	PLEK	573	1	0.749518	-0.125136	501	273.06	0.545030
GO:0051641_cellular_localization	PLEK	617	1	0.696068	-0.110205	502	276.41	0.550618
GO:0042221_response_to_chemical_stimulus	RNASE2	631	1	0.680624	-0.105871	503	276.97	0.550636
GO:0003008_system_process	IGF1	710	1	0.604893	-0.084603	504	280.41	0.556369
GO:0006139_nucleobase__nucleoside__nucleotide_and_nucleic_acid_metabolic_process	RNASE2	1845	3	0.698331	-0.076734	505	282.4	0.559208
GO:0006139_nucleobase__nucleoside__nucleotide_and_nucleic_acid_metabolic_process	IGF1	1845	3	0.698331	-0.076734	505	282.4	0.559208
GO:0006139_nucleobase__nucleoside__nucleotide_and_nucleic_acid_metabolic_process	SPI1	1845	3	0.698331	-0.076734	505	282.4	0.559208
GO:0016043_cellular_component_organization	IGF1	1366	2	0.628805	-0.069587	506	283.83	0.560929
GO:0016043_cellular_component_organization	PLEK	1366	2	0.628805	-0.069587	506	283.83	0.560929
GO:0034961_cellular_biopolymer_biosynthetic_process	IGF1	1448	2	0.593196	-0.057652	507	285.17	0.562465
GO:0034961_cellular_biopolymer_biosynthetic_process	SPI1	1448	2	0.593196	-0.057652	507	285.17	0.562465
GO:0043284_biopolymer_biosynthetic_process	IGF1	1458	2	0.589127	-0.056335	508	286.02	0.563031
GO:0043284_biopolymer_biosynthetic_process	SPI1	1458	2	0.589127	-0.056335	508	286.02	0.563031
GO:0006807_nitrogen_compound_metabolic_process	RNASE2	2053	3	0.627580	-0.049732	509	287.65	0.565128
GO:0006807_nitrogen_compound_metabolic_process	IGF1	2053	3	0.627580	-0.049732	509	287.65	0.565128
GO:0006807_nitrogen_compound_metabolic_process	SPI1	2053	3	0.627580	-0.049732	509	287.65	0.565128
GO:0051179_localization	IGF1	1561	2	0.550255	-0.044306	510	288.89	0.566451
GO:0051179_localization	PLEK	1561	2	0.550255	-0.044306	510	288.89	0.566451
GO:0010467_gene_expression	IGF1	1663	2	0.516505	-0.034777	511	290.91	0.569295
GO:0010467_gene_expression	SPI1	1663	2	0.516505	-0.034777	511	290.91	0.569295
GO:0006810_transport	PLEK	1243	1	0.345514	-0.019143	512	293.96	0.574141
GO:0051234_establishment_of_localization	PLEK	1260	1	0.340852	-0.018249	513	294.24	0.573567
GO:0008150_biological_process	RNASE2	8160	19	1.000000	0.000000	761	575.22	0.755874
GO:0008150_biological_process	CD52	8160	19	1.000000	0.000000	761	575.22	0.755874
GO:0008150_biological_process	MNDA	8160	19	1.000000	0.000000	761	575.22	0.755874
GO:0008150_biological_process	PTPN7	8160	19	1.000000	0.000000	761	575.22	0.755874
GO:0008150_biological_process	CYBB	8160	19	1.000000	0.000000	761	575.22	0.755874
GO:0008150_biological_process	NCF1	8160	19	1.000000	0.000000	761	575.22	0.755874
GO:0008150_biological_process	CD33	8160	19	1.000000	0.000000	761	575.22	0.755874
GO:0008150_biological_process	CD4	8160	19	1.000000	0.000000	761	575.22	0.755874
GO:0008150_biological_process	BTK	8160	19	1.000000	0.000000	761	575.22	0.755874
GO:0008150_biological_process	NCF4	8160	19	1.000000	0.000000	761	575.22	0.755874
GO:0008150_biological_process	CSF3R	8160	19	1.000000	0.000000	761	575.22	0.755874
GO:0008150_biological_process	TYROBP	8160	19	1.000000	0.000000	761	575.22	0.755874
GO:0008150_biological_process	CD37	8160	19	1.000000	0.000000	761	575.22	0.755874
GO:0008150_biological_process	IGF1	8160	19	1.000000	0.000000	761	575.22	0.755874
GO:0008150_biological_process	LILRA2	8160	19	1.000000	0.000000	761	575.22	0.755874
GO:0008150_biological_process	FGR	8160	19	1.000000	0.000000	761	575.22	0.755874
GO:0008150_biological_process	SPI1	8160	19	1.000000	0.000000	761	575.22	0.755874
GO:0008150_biological_process	CARD9	8160	19	1.000000	0.000000	761	575.22	0.755874
GO:0008150_biological_process	PLEK	8160	19	1.000000	0.000000	761	575.22	0.755874
