# Supplementary material for: Concordance of Gene Expression and Functional Correlation Patterns across the NCI-60 Cell Lines and the Cancer Genome Atlas Glioblastoma Samples
Source: PLoS One. 2012 Jul 26;7(7):e40062. doi: 10.1371/journal.pone.0040062 (PMC3406063; doi:10.1371/journal.pone.0040062)
Supplement: Download S1 — Zip archive of HTGM results. (ZIP) [file pone.0040062.s007.zip › work2026406846/Generated_Total2026406846.dir/generic.BP.NCI60.0.6.BTK.express.genes.correlation.complete.Thu.May.19.17.12.30.2011.htgm.txt.dir/generic.BP.NCI60.0.6.BTK.express.genes.correlation.complete.Thu.May.19.17.12.30.2011.htgm.txt.change.gce.CIM]

	CD52	CSF3R	CYBB	LILRA2	MNDA	NCF1	TYROBP
GO:0006801_superoxide_metabolic_process	0	0	1	0	0	1	0
GO:0006952_defense_response	0	1	1	1	1	1	1
GO:0042554_superoxide_anion_generation	0	0	1	0	0	1	0
GO:0045730_respiratory_burst	1	0	1	0	0	1	0
GO:0006968_cellular_defense_response	0	0	0	0	1	1	1
