# Supplementary material for: Concordance of Gene Expression and Functional Correlation Patterns across the NCI-60 Cell Lines and the Cancer Genome Atlas Glioblastoma Samples
Source: PLoS One. 2012 Jul 26;7(7):e40062. doi: 10.1371/journal.pone.0040062 (PMC3406063; doi:10.1371/journal.pone.0040062)
Supplement: Download S1 — Zip archive of HTGM results. (ZIP) [file pone.0040062.s007.zip › work2026406846/Generated_Total2026406846.dir/generic.BP.NCI60.0.6.BTK.express.genes.correlation.complete.Thu.May.19.17.12.30.2011.htgm.txt.dir/generic.BP.NCI60.0.6.BTK.express.genes.correlation.complete.Thu.May.19.17.12.30.2011.htgm.txt.change.gce.CIM.dir/cgi_user_x.txt]

5
-1	-3
-4	1
-2	-5
2	3
0
1
1.73205080756888
1.95002826543959
4
1
3
2
5
GO:0045730_respiratory_burst
GO:0006801_superoxide_metabolic_process
GO:0042554_superoxide_anion_generation
GO:0006952_defense_response
GO:0006968_cellular_defense_response
