# Supplementary material for: Concordance of Gene Expression and Functional Correlation Patterns across the NCI-60 Cell Lines and the Cancer Genome Atlas Glioblastoma Samples
Source: PLoS One. 2012 Jul 26;7(7):e40062. doi: 10.1371/journal.pone.0040062 (PMC3406063; doi:10.1371/journal.pone.0040062)
Supplement: Download S1 — Zip archive of HTGM results. (ZIP) [file pone.0040062.s007.zip › work2026406846/Generated_Total2026406846.dir/generic.BP.NCI60.0.6.BTK.express.genes.correlation.complete.Thu.May.19.17.12.30.2011.htgm.txt.dir/generic.BP.NCI60.0.6.BTK.express.genes.correlation.complete.Thu.May.19.17.12.30.2011.htgm.txt.change.gce.xls]

=HYPERLINK("http://discover.nci.nih.gov/gominer/hi-thruput-defs.jsp#GO"	HYPERLINKED GO CATEGORY) =HYPERLINK("http://discover.nci.nih.gov/gominer/hi-thruput-defs.jsp#GENE"	HYPERLINKED GENE NAME) =HYPERLINK("http://discover.nci.nih.gov/gominer/hi-thruput-defs.jsp#Total"	TOTAL GENES) =HYPERLINK("http://discover.nci.nih.gov/gominer/hi-thruput-defs.jsp#CHANGED"	CHANGED GENES) =HYPERLINK("http://discover.nci.nih.gov/gominer/hi-thruput-defs.jsp#ENRICH"	ENRICHMENT) =HYPERLINK("http://discover.nci.nih.gov/gominer/hi-thruput-defs.jsp#LOG10"	LOG10(p)) =HYPERLINK("http://discover.nci.nih.gov/gominer/hi-thruput-defs.jsp#NUMB"	CUMULATIVE NUMBER OF CATEGORIES) =HYPERLINK("http://discover.nci.nih.gov/gominer/hi-thruput-defs.jsp#RM"	CUMULATIVE RANDOMS MEAN) =HYPERLINK("http://discover.nci.nih.gov/gominer/hi-thruput-defs.jsp#FDR"	FALSE DISCOVERY RATE)
=HYPERLINK("http://www.godatabase.org/cgi-bin/go.cgi?query=GO:0045730&auto_wild_cards=yes&view=query&action=query&search_constraint=terms"	GO:0045730_respiratory_burst) =HYPERLINK("http://www.ncbi.nih.gov/gquery/gquery.fcgi?term=CD52"	CD52) 16 3 80.526316 -5.230560 1 0.01 0.010000
=HYPERLINK("http://www.godatabase.org/cgi-bin/go.cgi?query=GO:0045730&auto_wild_cards=yes&view=query&action=query&search_constraint=terms"	GO:0045730_respiratory_burst) =HYPERLINK("http://www.ncbi.nih.gov/gquery/gquery.fcgi?term=CYBB"	CYBB) 16 3 80.526316 -5.230560 1 0.01 0.010000
=HYPERLINK("http://www.godatabase.org/cgi-bin/go.cgi?query=GO:0045730&auto_wild_cards=yes&view=query&action=query&search_constraint=terms"	GO:0045730_respiratory_burst) =HYPERLINK("http://www.ncbi.nih.gov/gquery/gquery.fcgi?term=NCF1"	NCF1) 16 3 80.526316 -5.230560 1 0.01 0.010000
=HYPERLINK("http://www.godatabase.org/cgi-bin/go.cgi?query=GO:0050896&auto_wild_cards=yes&view=query&action=query&search_constraint=terms"	GO:0050896_response_to_stimulus) =HYPERLINK("http://www.ncbi.nih.gov/gquery/gquery.fcgi?term=RNASE2"	RNASE2) 1775 13 3.145441 -4.776036 2 0.03 0.015000
=HYPERLINK("http://www.godatabase.org/cgi-bin/go.cgi?query=GO:0050896&auto_wild_cards=yes&view=query&action=query&search_constraint=terms"	GO:0050896_response_to_stimulus) =HYPERLINK("http://www.ncbi.nih.gov/gquery/gquery.fcgi?term=CYBB"	CYBB) 1775 13 3.145441 -4.776036 2 0.03 0.015000
=HYPERLINK("http://www.godatabase.org/cgi-bin/go.cgi?query=GO:0050896&auto_wild_cards=yes&view=query&action=query&search_constraint=terms"	GO:0050896_response_to_stimulus) =HYPERLINK("http://www.ncbi.nih.gov/gquery/gquery.fcgi?term=MNDA"	MNDA) 1775 13 3.145441 -4.776036 2 0.03 0.015000
=HYPERLINK("http://www.godatabase.org/cgi-bin/go.cgi?query=GO:0050896&auto_wild_cards=yes&view=query&action=query&search_constraint=terms"	GO:0050896_response_to_stimulus) =HYPERLINK("http://www.ncbi.nih.gov/gquery/gquery.fcgi?term=NCF1"	NCF1) 1775 13 3.145441 -4.776036 2 0.03 0.015000
=HYPERLINK("http://www.godatabase.org/cgi-bin/go.cgi?query=GO:0050896&auto_wild_cards=yes&view=query&action=query&search_constraint=terms"	GO:0050896_response_to_stimulus) =HYPERLINK("http://www.ncbi.nih.gov/gquery/gquery.fcgi?term=CD4"	CD4) 1775 13 3.145441 -4.776036 2 0.03 0.015000
=HYPERLINK("http://www.godatabase.org/cgi-bin/go.cgi?query=GO:0050896&auto_wild_cards=yes&view=query&action=query&search_constraint=terms"	GO:0050896_response_to_stimulus) =HYPERLINK("http://www.ncbi.nih.gov/gquery/gquery.fcgi?term=NCF4"	NCF4) 1775 13 3.145441 -4.776036 2 0.03 0.015000
=HYPERLINK("http://www.godatabase.org/cgi-bin/go.cgi?query=GO:0050896&auto_wild_cards=yes&view=query&action=query&search_constraint=terms"	GO:0050896_response_to_stimulus) =HYPERLINK("http://www.ncbi.nih.gov/gquery/gquery.fcgi?term=TYROBP"	TYROBP) 1775 13 3.145441 -4.776036 2 0.03 0.015000
=HYPERLINK("http://www.godatabase.org/cgi-bin/go.cgi?query=GO:0050896&auto_wild_cards=yes&view=query&action=query&search_constraint=terms"	GO:0050896_response_to_stimulus) =HYPERLINK("http://www.ncbi.nih.gov/gquery/gquery.fcgi?term=CSF3R"	CSF3R) 1775 13 3.145441 -4.776036 2 0.03 0.015000
=HYPERLINK("http://www.godatabase.org/cgi-bin/go.cgi?query=GO:0050896&auto_wild_cards=yes&view=query&action=query&search_constraint=terms"	GO:0050896_response_to_stimulus) =HYPERLINK("http://www.ncbi.nih.gov/gquery/gquery.fcgi?term=IGF1"	IGF1) 1775 13 3.145441 -4.776036 2 0.03 0.015000
=HYPERLINK("http://www.godatabase.org/cgi-bin/go.cgi?query=GO:0050896&auto_wild_cards=yes&view=query&action=query&search_constraint=terms"	GO:0050896_response_to_stimulus) =HYPERLINK("http://www.ncbi.nih.gov/gquery/gquery.fcgi?term=LILRA2"	LILRA2) 1775 13 3.145441 -4.776036 2 0.03 0.015000
=HYPERLINK("http://www.godatabase.org/cgi-bin/go.cgi?query=GO:0050896&auto_wild_cards=yes&view=query&action=query&search_constraint=terms"	GO:0050896_response_to_stimulus) =HYPERLINK("http://www.ncbi.nih.gov/gquery/gquery.fcgi?term=FGR"	FGR) 1775 13 3.145441 -4.776036 2 0.03 0.015000
=HYPERLINK("http://www.godatabase.org/cgi-bin/go.cgi?query=GO:0050896&auto_wild_cards=yes&view=query&action=query&search_constraint=terms"	GO:0050896_response_to_stimulus) =HYPERLINK("http://www.ncbi.nih.gov/gquery/gquery.fcgi?term=CARD9"	CARD9) 1775 13 3.145441 -4.776036 2 0.03 0.015000
=HYPERLINK("http://www.godatabase.org/cgi-bin/go.cgi?query=GO:0050896&auto_wild_cards=yes&view=query&action=query&search_constraint=terms"	GO:0050896_response_to_stimulus) =HYPERLINK("http://www.ncbi.nih.gov/gquery/gquery.fcgi?term=PLEK"	PLEK) 1775 13 3.145441 -4.776036 2 0.03 0.015000
=HYPERLINK("http://www.godatabase.org/cgi-bin/go.cgi?query=GO:0006950&auto_wild_cards=yes&view=query&action=query&search_constraint=terms"	GO:0006950_response_to_stress) =HYPERLINK("http://www.ncbi.nih.gov/gquery/gquery.fcgi?term=IGF1"	IGF1) 959 9 4.030514 -3.896380 3 0.16 0.053333
=HYPERLINK("http://www.godatabase.org/cgi-bin/go.cgi?query=GO:0006950&auto_wild_cards=yes&view=query&action=query&search_constraint=terms"	GO:0006950_response_to_stress) =HYPERLINK("http://www.ncbi.nih.gov/gquery/gquery.fcgi?term=LILRA2"	LILRA2) 959 9 4.030514 -3.896380 3 0.16 0.053333
=HYPERLINK("http://www.godatabase.org/cgi-bin/go.cgi?query=GO:0006950&auto_wild_cards=yes&view=query&action=query&search_constraint=terms"	GO:0006950_response_to_stress) =HYPERLINK("http://www.ncbi.nih.gov/gquery/gquery.fcgi?term=MNDA"	MNDA) 959 9 4.030514 -3.896380 3 0.16 0.053333
=HYPERLINK("http://www.godatabase.org/cgi-bin/go.cgi?query=GO:0006950&auto_wild_cards=yes&view=query&action=query&search_constraint=terms"	GO:0006950_response_to_stress) =HYPERLINK("http://www.ncbi.nih.gov/gquery/gquery.fcgi?term=CYBB"	CYBB) 959 9 4.030514 -3.896380 3 0.16 0.053333
=HYPERLINK("http://www.godatabase.org/cgi-bin/go.cgi?query=GO:0006950&auto_wild_cards=yes&view=query&action=query&search_constraint=terms"	GO:0006950_response_to_stress) =HYPERLINK("http://www.ncbi.nih.gov/gquery/gquery.fcgi?term=NCF1"	NCF1) 959 9 4.030514 -3.896380 3 0.16 0.053333
=HYPERLINK("http://www.godatabase.org/cgi-bin/go.cgi?query=GO:0006950&auto_wild_cards=yes&view=query&action=query&search_constraint=terms"	GO:0006950_response_to_stress) =HYPERLINK("http://www.ncbi.nih.gov/gquery/gquery.fcgi?term=CARD9"	CARD9) 959 9 4.030514 -3.896380 3 0.16 0.053333
=HYPERLINK("http://www.godatabase.org/cgi-bin/go.cgi?query=GO:0006950&auto_wild_cards=yes&view=query&action=query&search_constraint=terms"	GO:0006950_response_to_stress) =HYPERLINK("http://www.ncbi.nih.gov/gquery/gquery.fcgi?term=PLEK"	PLEK) 959 9 4.030514 -3.896380 3 0.16 0.053333
=HYPERLINK("http://www.godatabase.org/cgi-bin/go.cgi?query=GO:0006950&auto_wild_cards=yes&view=query&action=query&search_constraint=terms"	GO:0006950_response_to_stress) =HYPERLINK("http://www.ncbi.nih.gov/gquery/gquery.fcgi?term=CSF3R"	CSF3R) 959 9 4.030514 -3.896380 3 0.16 0.053333
=HYPERLINK("http://www.godatabase.org/cgi-bin/go.cgi?query=GO:0006950&auto_wild_cards=yes&view=query&action=query&search_constraint=terms"	GO:0006950_response_to_stress) =HYPERLINK("http://www.ncbi.nih.gov/gquery/gquery.fcgi?term=TYROBP"	TYROBP) 959 9 4.030514 -3.896380 3 0.16 0.053333
=HYPERLINK("http://www.godatabase.org/cgi-bin/go.cgi?query=GO:0006952&auto_wild_cards=yes&view=query&action=query&search_constraint=terms"	GO:0006952_defense_response) =HYPERLINK("http://www.ncbi.nih.gov/gquery/gquery.fcgi?term=LILRA2"	LILRA2) 369 6 6.983312 -3.870098 4 0.16 0.040000
=HYPERLINK("http://www.godatabase.org/cgi-bin/go.cgi?query=GO:0006952&auto_wild_cards=yes&view=query&action=query&search_constraint=terms"	GO:0006952_defense_response) =HYPERLINK("http://www.ncbi.nih.gov/gquery/gquery.fcgi?term=MNDA"	MNDA) 369 6 6.983312 -3.870098 4 0.16 0.040000
=HYPERLINK("http://www.godatabase.org/cgi-bin/go.cgi?query=GO:0006952&auto_wild_cards=yes&view=query&action=query&search_constraint=terms"	GO:0006952_defense_response) =HYPERLINK("http://www.ncbi.nih.gov/gquery/gquery.fcgi?term=CYBB"	CYBB) 369 6 6.983312 -3.870098 4 0.16 0.040000
=HYPERLINK("http://www.godatabase.org/cgi-bin/go.cgi?query=GO:0006952&auto_wild_cards=yes&view=query&action=query&search_constraint=terms"	GO:0006952_defense_response) =HYPERLINK("http://www.ncbi.nih.gov/gquery/gquery.fcgi?term=NCF1"	NCF1) 369 6 6.983312 -3.870098 4 0.16 0.040000
=HYPERLINK("http://www.godatabase.org/cgi-bin/go.cgi?query=GO:0006952&auto_wild_cards=yes&view=query&action=query&search_constraint=terms"	GO:0006952_defense_response) =HYPERLINK("http://www.ncbi.nih.gov/gquery/gquery.fcgi?term=CSF3R"	CSF3R) 369 6 6.983312 -3.870098 4 0.16 0.040000
=HYPERLINK("http://www.godatabase.org/cgi-bin/go.cgi?query=GO:0006952&auto_wild_cards=yes&view=query&action=query&search_constraint=terms"	GO:0006952_defense_response) =HYPERLINK("http://www.ncbi.nih.gov/gquery/gquery.fcgi?term=TYROBP"	TYROBP) 369 6 6.983312 -3.870098 4 0.16 0.040000
=HYPERLINK("http://www.godatabase.org/cgi-bin/go.cgi?query=GO:0042554&auto_wild_cards=yes&view=query&action=query&search_constraint=terms"	GO:0042554_superoxide_anion_generation) =HYPERLINK("http://www.ncbi.nih.gov/gquery/gquery.fcgi?term=CYBB"	CYBB) 9 2 95.438596 -3.737224 5 0.22 0.044000
=HYPERLINK("http://www.godatabase.org/cgi-bin/go.cgi?query=GO:0042554&auto_wild_cards=yes&view=query&action=query&search_constraint=terms"	GO:0042554_superoxide_anion_generation) =HYPERLINK("http://www.ncbi.nih.gov/gquery/gquery.fcgi?term=NCF1"	NCF1) 9 2 95.438596 -3.737224 5 0.22 0.044000
=HYPERLINK("http://www.godatabase.org/cgi-bin/go.cgi?query=GO:0006968&auto_wild_cards=yes&view=query&action=query&search_constraint=terms"	GO:0006968_cellular_defense_response) =HYPERLINK("http://www.ncbi.nih.gov/gquery/gquery.fcgi?term=MNDA"	MNDA) 58 3 22.214156 -3.516260 6 0.3 0.050000
=HYPERLINK("http://www.godatabase.org/cgi-bin/go.cgi?query=GO:0006968&auto_wild_cards=yes&view=query&action=query&search_constraint=terms"	GO:0006968_cellular_defense_response) =HYPERLINK("http://www.ncbi.nih.gov/gquery/gquery.fcgi?term=NCF1"	NCF1) 58 3 22.214156 -3.516260 6 0.3 0.050000
=HYPERLINK("http://www.godatabase.org/cgi-bin/go.cgi?query=GO:0006968&auto_wild_cards=yes&view=query&action=query&search_constraint=terms"	GO:0006968_cellular_defense_response) =HYPERLINK("http://www.ncbi.nih.gov/gquery/gquery.fcgi?term=TYROBP"	TYROBP) 58 3 22.214156 -3.516260 6 0.3 0.050000
=HYPERLINK("http://www.godatabase.org/cgi-bin/go.cgi?query=GO:0006801&auto_wild_cards=yes&view=query&action=query&search_constraint=terms"	GO:0006801_superoxide_metabolic_process) =HYPERLINK("http://www.ncbi.nih.gov/gquery/gquery.fcgi?term=CYBB"	CYBB) 17 2 50.526316 -3.164813 7 0.56 0.080000
=HYPERLINK("http://www.godatabase.org/cgi-bin/go.cgi?query=GO:0006801&auto_wild_cards=yes&view=query&action=query&search_constraint=terms"	GO:0006801_superoxide_metabolic_process) =HYPERLINK("http://www.ncbi.nih.gov/gquery/gquery.fcgi?term=NCF1"	NCF1) 17 2 50.526316 -3.164813 7 0.56 0.080000
=HYPERLINK("http://www.godatabase.org/cgi-bin/go.cgi?query=GO:0019722&auto_wild_cards=yes&view=query&action=query&search_constraint=terms"	GO:0019722_calcium-mediated_signaling) =HYPERLINK("http://www.ncbi.nih.gov/gquery/gquery.fcgi?term=BTK"	BTK) 30 2 28.631579 -2.667698 8 1.32 0.165000
=HYPERLINK("http://www.godatabase.org/cgi-bin/go.cgi?query=GO:0019722&auto_wild_cards=yes&view=query&action=query&search_constraint=terms"	GO:0019722_calcium-mediated_signaling) =HYPERLINK("http://www.ncbi.nih.gov/gquery/gquery.fcgi?term=PLEK"	PLEK) 30 2 28.631579 -2.667698 8 1.32 0.165000
=HYPERLINK("http://www.godatabase.org/cgi-bin/go.cgi?query=GO:0000746&auto_wild_cards=yes&view=query&action=query&search_constraint=terms"	GO:0000746_conjugation) =HYPERLINK("http://www.ncbi.nih.gov/gquery/gquery.fcgi?term=CD4"	CD4) 1 1
=HYPERLINK("http://www.godatabase.org/cgi-bin/go.cgi?query=GO:0000747&auto_wild_cards=yes&view=query&action=query&search_constraint=terms"	GO:0000747_conjugation_with_cellular_fusion) =HYPERLINK("http://www.ncbi.nih.gov/gquery/gquery.fcgi?term=CD4"	CD4) 1 1
=HYPERLINK("http://www.godatabase.org/cgi-bin/go.cgi?query=GO:0002576&auto_wild_cards=yes&view=query&action=query&search_constraint=terms"	GO:0002576_platelet_degranulation) =HYPERLINK("http://www.ncbi.nih.gov/gquery/gquery.fcgi?term=PLEK"	PLEK) 1 1
=HYPERLINK("http://www.godatabase.org/cgi-bin/go.cgi?query=GO:0006021&auto_wild_cards=yes&view=query&action=query&search_constraint=terms"	GO:0006021_inositol_biosynthetic_process) =HYPERLINK("http://www.ncbi.nih.gov/gquery/gquery.fcgi?term=PLEK"	PLEK) 1 1
=HYPERLINK("http://www.godatabase.org/cgi-bin/go.cgi?query=GO:0009441&auto_wild_cards=yes&view=query&action=query&search_constraint=terms"	GO:0009441_glycolate_metabolic_process) =HYPERLINK("http://www.ncbi.nih.gov/gquery/gquery.fcgi?term=IGF1"	IGF1) 1 1
=HYPERLINK("http://www.godatabase.org/cgi-bin/go.cgi?query=GO:0010919&auto_wild_cards=yes&view=query&action=query&search_constraint=terms"	GO:0010919_regulation_of_inositol_phosphate_biosynthetic_process) =HYPERLINK("http://www.ncbi.nih.gov/gquery/gquery.fcgi?term=PLEK"	PLEK) 1 1
=HYPERLINK("http://www.godatabase.org/cgi-bin/go.cgi?query=GO:0010920&auto_wild_cards=yes&view=query&action=query&search_constraint=terms"	GO:0010920_negative_regulation_of_inositol_phosphate_biosynthetic_process) =HYPERLINK("http://www.ncbi.nih.gov/gquery/gquery.fcgi?term=PLEK"	PLEK) 1 1
=HYPERLINK("http://www.godatabase.org/cgi-bin/go.cgi?query=GO:0010924&auto_wild_cards=yes&view=query&action=query&search_constraint=terms"	GO:0010924_regulation_of_inositol-polyphosphate_5-phosphatase_activity) =HYPERLINK("http://www.ncbi.nih.gov/gquery/gquery.fcgi?term=PLEK"	PLEK) 1 1
=HYPERLINK("http://www.godatabase.org/cgi-bin/go.cgi?query=GO:0010925&auto_wild_cards=yes&view=query&action=query&search_constraint=terms"	GO:0010925_positive_regulation_of_inositol-polyphosphate_5-phosphatase_activity) =HYPERLINK("http://www.ncbi.nih.gov/gquery/gquery.fcgi?term=PLEK"	PLEK) 1 1
=HYPERLINK("http://www.godatabase.org/cgi-bin/go.cgi?query=GO:0014834&auto_wild_cards=yes&view=query&action=query&search_constraint=terms"	GO:0014834_satellite_cell_maintenance_involved_in_skeletal_muscle_regeneration) =HYPERLINK("http://www.ncbi.nih.gov/gquery/gquery.fcgi?term=IGF1"	IGF1) 1 1
=HYPERLINK("http://www.godatabase.org/cgi-bin/go.cgi?query=GO:0014904&auto_wild_cards=yes&view=query&action=query&search_constraint=terms"	GO:0014904_myotube_cell_development) =HYPERLINK("http://www.ncbi.nih.gov/gquery/gquery.fcgi?term=IGF1"	IGF1) 1 1
=HYPERLINK("http://www.godatabase.org/cgi-bin/go.cgi?query=GO:0030836&auto_wild_cards=yes&view=query&action=query&search_constraint=terms"	GO:0030836_positive_regulation_of_actin_filament_depolymerization) =HYPERLINK("http://www.ncbi.nih.gov/gquery/gquery.fcgi?term=PLEK"	PLEK) 1 1
=HYPERLINK("http://www.godatabase.org/cgi-bin/go.cgi?query=GO:0030845&auto_wild_cards=yes&view=query&action=query&search_constraint=terms"	GO:0030845_inhibition_of_phospholipase_C_activity_involved_in_G-protein_coupled_receptor_signaling_pathway) =HYPERLINK("http://www.ncbi.nih.gov/gquery/gquery.fcgi?term=PLEK"	PLEK) 1 1
=HYPERLINK("http://www.godatabase.org/cgi-bin/go.cgi?query=GO:0032958&auto_wild_cards=yes&view=query&action=query&search_constraint=terms"	GO:0032958_inositol_phosphate_biosynthetic_process) =HYPERLINK("http://www.ncbi.nih.gov/gquery/gquery.fcgi?term=PLEK"	PLEK) 1 1
=HYPERLINK("http://www.godatabase.org/cgi-bin/go.cgi?query=GO:0033622&auto_wild_cards=yes&view=query&action=query&search_constraint=terms"	GO:0033622_integrin_activation) =HYPERLINK("http://www.ncbi.nih.gov/gquery/gquery.fcgi?term=PLEK"	PLEK) 1 1
=HYPERLINK("http://www.godatabase.org/cgi-bin/go.cgi?query=GO:0033623&auto_wild_cards=yes&view=query&action=query&search_constraint=terms"	GO:0033623_regulation_of_integrin_activation) =HYPERLINK("http://www.ncbi.nih.gov/gquery/gquery.fcgi?term=PLEK"	PLEK) 1 1
=HYPERLINK("http://www.godatabase.org/cgi-bin/go.cgi?query=GO:0033625&auto_wild_cards=yes&view=query&action=query&search_constraint=terms"	GO:0033625_positive_regulation_of_integrin_activation) =HYPERLINK("http://www.ncbi.nih.gov/gquery/gquery.fcgi?term=PLEK"	PLEK) 1 1
=HYPERLINK("http://www.godatabase.org/cgi-bin/go.cgi?query=GO:0034109&auto_wild_cards=yes&view=query&action=query&search_constraint=terms"	GO:0034109_homotypic_cell-cell_adhesion) =HYPERLINK("http://www.ncbi.nih.gov/gquery/gquery.fcgi?term=PLEK"	PLEK) 1 1
=HYPERLINK("http://www.godatabase.org/cgi-bin/go.cgi?query=GO:0043403&auto_wild_cards=yes&view=query&action=query&search_constraint=terms"	GO:0043403_skeletal_muscle_regeneration) =HYPERLINK("http://www.ncbi.nih.gov/gquery/gquery.fcgi?term=IGF1"	IGF1) 1 1
=HYPERLINK("http://www.godatabase.org/cgi-bin/go.cgi?query=GO:0043647&auto_wild_cards=yes&view=query&action=query&search_constraint=terms"	GO:0043647_inositol_phosphate_metabolic_process) =HYPERLINK("http://www.ncbi.nih.gov/gquery/gquery.fcgi?term=PLEK"	PLEK) 1 1
=HYPERLINK("http://www.godatabase.org/cgi-bin/go.cgi?query=GO:0046173&auto_wild_cards=yes&view=query&action=query&search_constraint=terms"	GO:0046173_polyol_biosynthetic_process) =HYPERLINK("http://www.ncbi.nih.gov/gquery/gquery.fcgi?term=PLEK"	PLEK) 1 1
=HYPERLINK("http://www.godatabase.org/cgi-bin/go.cgi?query=GO:0051450&auto_wild_cards=yes&view=query&action=query&search_constraint=terms"	GO:0051450_myoblast_proliferation) =HYPERLINK("http://www.ncbi.nih.gov/gquery/gquery.fcgi?term=IGF1"	IGF1) 1 1
=HYPERLINK("http://www.godatabase.org/cgi-bin/go.cgi?query=GO:0060305&auto_wild_cards=yes&view=query&action=query&search_constraint=terms"	GO:0060305_regulation_of_cell_diameter) =HYPERLINK("http://www.ncbi.nih.gov/gquery/gquery.fcgi?term=PLEK"	PLEK) 1 1
=HYPERLINK("http://www.godatabase.org/cgi-bin/go.cgi?query=GO:0070527&auto_wild_cards=yes&view=query&action=query&search_constraint=terms"	GO:0070527_platelet_aggregation) =HYPERLINK("http://www.ncbi.nih.gov/gquery/gquery.fcgi?term=PLEK"	PLEK) 1 1
=HYPERLINK("http://www.godatabase.org/cgi-bin/go.cgi?query=GO:0070528&auto_wild_cards=yes&view=query&action=query&search_constraint=terms"	GO:0070528_protein_kinase_C_signaling_cascade) =HYPERLINK("http://www.ncbi.nih.gov/gquery/gquery.fcgi?term=PLEK"	PLEK) 1 1
=HYPERLINK("http://www.godatabase.org/cgi-bin/go.cgi?query=GO:0070560&auto_wild_cards=yes&view=query&action=query&search_constraint=terms"	GO:0070560_protein_secretion_by_platelet) =HYPERLINK("http://www.ncbi.nih.gov/gquery/gquery.fcgi?term=PLEK"	PLEK) 1 1
=HYPERLINK("http://www.godatabase.org/cgi-bin/go.cgi?query=GO:0030097&auto_wild_cards=yes&view=query&action=query&search_constraint=terms"	GO:0030097_hemopoiesis) =HYPERLINK("http://www.ncbi.nih.gov/gquery/gquery.fcgi?term=SPI1"	SPI1) 135 3 9.543860 -2.451678 9 2.08 0.231111
=HYPERLINK("http://www.godatabase.org/cgi-bin/go.cgi?query=GO:0030097&auto_wild_cards=yes&view=query&action=query&search_constraint=terms"	GO:0030097_hemopoiesis) =HYPERLINK("http://www.ncbi.nih.gov/gquery/gquery.fcgi?term=CD4"	CD4) 135 3 9.543860 -2.451678 9 2.08 0.231111
=HYPERLINK("http://www.godatabase.org/cgi-bin/go.cgi?query=GO:0030097&auto_wild_cards=yes&view=query&action=query&search_constraint=terms"	GO:0030097_hemopoiesis) =HYPERLINK("http://www.ncbi.nih.gov/gquery/gquery.fcgi?term=PLEK"	PLEK) 135 3 9.543860 -2.451678 9 2.08 0.231111
=HYPERLINK("http://www.godatabase.org/cgi-bin/go.cgi?query=GO:0048534&auto_wild_cards=yes&view=query&action=query&search_constraint=terms"	GO:0048534_hemopoietic_or_lymphoid_organ_development) =HYPERLINK("http://www.ncbi.nih.gov/gquery/gquery.fcgi?term=SPI1"	SPI1) 139 3 9.269216 -2.415910 10 2.18 0.218000
=HYPERLINK("http://www.godatabase.org/cgi-bin/go.cgi?query=GO:0048534&auto_wild_cards=yes&view=query&action=query&search_constraint=terms"	GO:0048534_hemopoietic_or_lymphoid_organ_development) =HYPERLINK("http://www.ncbi.nih.gov/gquery/gquery.fcgi?term=CD4"	CD4) 139 3 9.269216 -2.415910 10 2.18 0.218000
=HYPERLINK("http://www.godatabase.org/cgi-bin/go.cgi?query=GO:0048534&auto_wild_cards=yes&view=query&action=query&search_constraint=terms"	GO:0048534_hemopoietic_or_lymphoid_organ_development) =HYPERLINK("http://www.ncbi.nih.gov/gquery/gquery.fcgi?term=PLEK"	PLEK) 139 3 9.269216 -2.415910 10 2.18 0.218000
=HYPERLINK("http://www.godatabase.org/cgi-bin/go.cgi?query=GO:0006793&auto_wild_cards=yes&view=query&action=query&search_constraint=terms"	GO:0006793_phosphorus_metabolic_process) =HYPERLINK("http://www.ncbi.nih.gov/gquery/gquery.fcgi?term=IGF1"	IGF1) 697 6 3.697047 -2.407301 12 2.2 0.183333
=HYPERLINK("http://www.godatabase.org/cgi-bin/go.cgi?query=GO:0006793&auto_wild_cards=yes&view=query&action=query&search_constraint=terms"	GO:0006793_phosphorus_metabolic_process) =HYPERLINK("http://www.ncbi.nih.gov/gquery/gquery.fcgi?term=PTPN7"	PTPN7) 697 6 3.697047 -2.407301 12 2.2 0.183333
=HYPERLINK("http://www.godatabase.org/cgi-bin/go.cgi?query=GO:0006793&auto_wild_cards=yes&view=query&action=query&search_constraint=terms"	GO:0006793_phosphorus_metabolic_process) =HYPERLINK("http://www.ncbi.nih.gov/gquery/gquery.fcgi?term=FGR"	FGR) 697 6 3.697047 -2.407301 12 2.2 0.183333
=HYPERLINK("http://www.godatabase.org/cgi-bin/go.cgi?query=GO:0006793&auto_wild_cards=yes&view=query&action=query&search_constraint=terms"	GO:0006793_phosphorus_metabolic_process) =HYPERLINK("http://www.ncbi.nih.gov/gquery/gquery.fcgi?term=CD4"	CD4) 697 6 3.697047 -2.407301 12 2.2 0.183333
=HYPERLINK("http://www.godatabase.org/cgi-bin/go.cgi?query=GO:0006793&auto_wild_cards=yes&view=query&action=query&search_constraint=terms"	GO:0006793_phosphorus_metabolic_process) =HYPERLINK("http://www.ncbi.nih.gov/gquery/gquery.fcgi?term=PLEK"	PLEK) 697 6 3.697047 -2.407301 12 2.2 0.183333
=HYPERLINK("http://www.godatabase.org/cgi-bin/go.cgi?query=GO:0006793&auto_wild_cards=yes&view=query&action=query&search_constraint=terms"	GO:0006793_phosphorus_metabolic_process) =HYPERLINK("http://www.ncbi.nih.gov/gquery/gquery.fcgi?term=BTK"	BTK) 697 6 3.697047 -2.407301 12 2.2 0.183333
=HYPERLINK("http://www.godatabase.org/cgi-bin/go.cgi?query=GO:0006796&auto_wild_cards=yes&view=query&action=query&search_constraint=terms"	GO:0006796_phosphate_metabolic_process) =HYPERLINK("http://www.ncbi.nih.gov/gquery/gquery.fcgi?term=IGF1"	IGF1) 697 6 3.697047 -2.407301 12 2.2 0.183333
=HYPERLINK("http://www.godatabase.org/cgi-bin/go.cgi?query=GO:0006796&auto_wild_cards=yes&view=query&action=query&search_constraint=terms"	GO:0006796_phosphate_metabolic_process) =HYPERLINK("http://www.ncbi.nih.gov/gquery/gquery.fcgi?term=PTPN7"	PTPN7) 697 6 3.697047 -2.407301 12 2.2 0.183333
=HYPERLINK("http://www.godatabase.org/cgi-bin/go.cgi?query=GO:0006796&auto_wild_cards=yes&view=query&action=query&search_constraint=terms"	GO:0006796_phosphate_metabolic_process) =HYPERLINK("http://www.ncbi.nih.gov/gquery/gquery.fcgi?term=FGR"	FGR) 697 6 3.697047 -2.407301 12 2.2 0.183333
=HYPERLINK("http://www.godatabase.org/cgi-bin/go.cgi?query=GO:0006796&auto_wild_cards=yes&view=query&action=query&search_constraint=terms"	GO:0006796_phosphate_metabolic_process) =HYPERLINK("http://www.ncbi.nih.gov/gquery/gquery.fcgi?term=CD4"	CD4) 697 6 3.697047 -2.407301 12 2.2 0.183333
=HYPERLINK("http://www.godatabase.org/cgi-bin/go.cgi?query=GO:0006796&auto_wild_cards=yes&view=query&action=query&search_constraint=terms"	GO:0006796_phosphate_metabolic_process) =HYPERLINK("http://www.ncbi.nih.gov/gquery/gquery.fcgi?term=PLEK"	PLEK) 697 6 3.697047 -2.407301 12 2.2 0.183333
=HYPERLINK("http://www.godatabase.org/cgi-bin/go.cgi?query=GO:0006796&auto_wild_cards=yes&view=query&action=query&search_constraint=terms"	GO:0006796_phosphate_metabolic_process) =HYPERLINK("http://www.ncbi.nih.gov/gquery/gquery.fcgi?term=BTK"	BTK) 697 6 3.697047 -2.407301 12 2.2 0.183333
=HYPERLINK("http://www.godatabase.org/cgi-bin/go.cgi?query=GO:0006800&auto_wild_cards=yes&view=query&action=query&search_constraint=terms"	GO:0006800_oxygen_and_reactive_oxygen_species_metabolic_process) =HYPERLINK("http://www.ncbi.nih.gov/gquery/gquery.fcgi?term=CYBB"	CYBB) 41 2 20.949936 -2.398996 13 2.29 0.176154
=HYPERLINK("http://www.godatabase.org/cgi-bin/go.cgi?query=GO:0006800&auto_wild_cards=yes&view=query&action=query&search_constraint=terms"	GO:0006800_oxygen_and_reactive_oxygen_species_metabolic_process) =HYPERLINK("http://www.ncbi.nih.gov/gquery/gquery.fcgi?term=NCF1"	NCF1) 41 2 20.949936 -2.398996 13 2.29 0.176154
=HYPERLINK("http://www.godatabase.org/cgi-bin/go.cgi?query=GO:0002520&auto_wild_cards=yes&view=query&action=query&search_constraint=terms"	GO:0002520_immune_system_development) =HYPERLINK("http://www.ncbi.nih.gov/gquery/gquery.fcgi?term=SPI1"	SPI1) 147 3 8.764769 -2.347598 14 2.59 0.185000
=HYPERLINK("http://www.godatabase.org/cgi-bin/go.cgi?query=GO:0002520&auto_wild_cards=yes&view=query&action=query&search_constraint=terms"	GO:0002520_immune_system_development) =HYPERLINK("http://www.ncbi.nih.gov/gquery/gquery.fcgi?term=CD4"	CD4) 147 3 8.764769 -2.347598 14 2.59 0.185000
=HYPERLINK("http://www.godatabase.org/cgi-bin/go.cgi?query=GO:0002520&auto_wild_cards=yes&view=query&action=query&search_constraint=terms"	GO:0002520_immune_system_development) =HYPERLINK("http://www.ncbi.nih.gov/gquery/gquery.fcgi?term=PLEK"	PLEK) 147 3 8.764769 -2.347598 14 2.59 0.185000
=HYPERLINK("http://www.godatabase.org/cgi-bin/go.cgi?query=GO:0002376&auto_wild_cards=yes&view=query&action=query&search_constraint=terms"	GO:0002376_immune_system_process) =HYPERLINK("http://www.ncbi.nih.gov/gquery/gquery.fcgi?term=CYBB"	CYBB) 718 6 3.588917 -2.342827 15 2.59 0.172667
=HYPERLINK("http://www.godatabase.org/cgi-bin/go.cgi?query=GO:0002376&auto_wild_cards=yes&view=query&action=query&search_constraint=terms"	GO:0002376_immune_system_process) =HYPERLINK("http://www.ncbi.nih.gov/gquery/gquery.fcgi?term=NCF1"	NCF1) 718 6 3.588917 -2.342827 15 2.59 0.172667
=HYPERLINK("http://www.godatabase.org/cgi-bin/go.cgi?query=GO:0002376&auto_wild_cards=yes&view=query&action=query&search_constraint=terms"	GO:0002376_immune_system_process) =HYPERLINK("http://www.ncbi.nih.gov/gquery/gquery.fcgi?term=SPI1"	SPI1) 718 6 3.588917 -2.342827 15 2.59 0.172667
=HYPERLINK("http://www.godatabase.org/cgi-bin/go.cgi?query=GO:0002376&auto_wild_cards=yes&view=query&action=query&search_constraint=terms"	GO:0002376_immune_system_process) =HYPERLINK("http://www.ncbi.nih.gov/gquery/gquery.fcgi?term=CD4"	CD4) 718 6 3.588917 -2.342827 15 2.59 0.172667
=HYPERLINK("http://www.godatabase.org/cgi-bin/go.cgi?query=GO:0002376&auto_wild_cards=yes&view=query&action=query&search_constraint=terms"	GO:0002376_immune_system_process) =HYPERLINK("http://www.ncbi.nih.gov/gquery/gquery.fcgi?term=PLEK"	PLEK) 718 6 3.588917 -2.342827 15 2.59 0.172667
=HYPERLINK("http://www.godatabase.org/cgi-bin/go.cgi?query=GO:0002376&auto_wild_cards=yes&view=query&action=query&search_constraint=terms"	GO:0002376_immune_system_process) =HYPERLINK("http://www.ncbi.nih.gov/gquery/gquery.fcgi?term=NCF4"	NCF4) 718 6 3.588917 -2.342827 15 2.59 0.172667
=HYPERLINK("http://www.godatabase.org/cgi-bin/go.cgi?query=GO:0010519&auto_wild_cards=yes&view=query&action=query&search_constraint=terms"	GO:0010519_negative_regulation_of_phospholipase_activity) =HYPERLINK("http://www.ncbi.nih.gov/gquery/gquery.fcgi?term=PLEK"	PLEK) 2 1
=HYPERLINK("http://www.godatabase.org/cgi-bin/go.cgi?query=GO:0014911&auto_wild_cards=yes&view=query&action=query&search_constraint=terms"	GO:0014911_positive_regulation_of_smooth_muscle_cell_migration) =HYPERLINK("http://www.ncbi.nih.gov/gquery/gquery.fcgi?term=IGF1"	IGF1) 2 1
=HYPERLINK("http://www.godatabase.org/cgi-bin/go.cgi?query=GO:0034392&auto_wild_cards=yes&view=query&action=query&search_constraint=terms"	GO:0034392_negative_regulation_of_smooth_muscle_cell_apoptosis) =HYPERLINK("http://www.ncbi.nih.gov/gquery/gquery.fcgi?term=IGF1"	IGF1) 2 1
=HYPERLINK("http://www.godatabase.org/cgi-bin/go.cgi?query=GO:0043243&auto_wild_cards=yes&view=query&action=query&search_constraint=terms"	GO:0043243_positive_regulation_of_protein_complex_disassembly) =HYPERLINK("http://www.ncbi.nih.gov/gquery/gquery.fcgi?term=PLEK"	PLEK) 2 1
=HYPERLINK("http://www.godatabase.org/cgi-bin/go.cgi?query=GO:0050849&auto_wild_cards=yes&view=query&action=query&search_constraint=terms"	GO:0050849_negative_regulation_of_calcium-mediated_signaling) =HYPERLINK("http://www.ncbi.nih.gov/gquery/gquery.fcgi?term=PLEK"	PLEK) 2 1
=HYPERLINK("http://www.godatabase.org/cgi-bin/go.cgi?query=GO:0070493&auto_wild_cards=yes&view=query&action=query&search_constraint=terms"	GO:0070493_thrombin_receptor_signaling_pathway) =HYPERLINK("http://www.ncbi.nih.gov/gquery/gquery.fcgi?term=PLEK"	PLEK) 2 1
=HYPERLINK("http://www.godatabase.org/cgi-bin/go.cgi?query=GO:0010638&auto_wild_cards=yes&view=query&action=query&search_constraint=terms"	GO:0010638_positive_regulation_of_organelle_organization) =HYPERLINK("http://www.ncbi.nih.gov/gquery/gquery.fcgi?term=IGF1"	IGF1) 46 2 18.672769 -2.300878 16 2.78 0.173750
=HYPERLINK("http://www.godatabase.org/cgi-bin/go.cgi?query=GO:0010638&auto_wild_cards=yes&view=query&action=query&search_constraint=terms"	GO:0010638_positive_regulation_of_organelle_organization) =HYPERLINK("http://www.ncbi.nih.gov/gquery/gquery.fcgi?term=PLEK"	PLEK) 46 2 18.672769 -2.300878 16 2.78 0.173750
=HYPERLINK("http://www.godatabase.org/cgi-bin/go.cgi?query=GO:0019932&auto_wild_cards=yes&view=query&action=query&search_constraint=terms"	GO:0019932_second-messenger-mediated_signaling) =HYPERLINK("http://www.ncbi.nih.gov/gquery/gquery.fcgi?term=IGF1"	IGF1) 153 3 8.421053 -2.298958 17 2.79 0.164118
=HYPERLINK("http://www.godatabase.org/cgi-bin/go.cgi?query=GO:0019932&auto_wild_cards=yes&view=query&action=query&search_constraint=terms"	GO:0019932_second-messenger-mediated_signaling) =HYPERLINK("http://www.ncbi.nih.gov/gquery/gquery.fcgi?term=BTK"	BTK) 153 3 8.421053 -2.298958 17 2.79 0.164118
=HYPERLINK("http://www.godatabase.org/cgi-bin/go.cgi?query=GO:0019932&auto_wild_cards=yes&view=query&action=query&search_constraint=terms"	GO:0019932_second-messenger-mediated_signaling) =HYPERLINK("http://www.ncbi.nih.gov/gquery/gquery.fcgi?term=PLEK"	PLEK) 153 3 8.421053 -2.298958 17 2.79 0.164118
=HYPERLINK("http://www.godatabase.org/cgi-bin/go.cgi?query=GO:0048015&auto_wild_cards=yes&view=query&action=query&search_constraint=terms"	GO:0048015_phosphoinositide-mediated_signaling) =HYPERLINK("http://www.ncbi.nih.gov/gquery/gquery.fcgi?term=IGF1"	IGF1) 53 2 16.206554 -2.180779 18 3.44 0.191111
=HYPERLINK("http://www.godatabase.org/cgi-bin/go.cgi?query=GO:0048015&auto_wild_cards=yes&view=query&action=query&search_constraint=terms"	GO:0048015_phosphoinositide-mediated_signaling) =HYPERLINK("http://www.ncbi.nih.gov/gquery/gquery.fcgi?term=PLEK"	PLEK) 53 2 16.206554 -2.180779 18 3.44 0.191111
=HYPERLINK("http://www.godatabase.org/cgi-bin/go.cgi?query=GO:0002244&auto_wild_cards=yes&view=query&action=query&search_constraint=terms"	GO:0002244_hemopoietic_progenitor_cell_differentiation) =HYPERLINK("http://www.ncbi.nih.gov/gquery/gquery.fcgi?term=PLEK"	PLEK) 3 1
=HYPERLINK("http://www.godatabase.org/cgi-bin/go.cgi?query=GO:0010572&auto_wild_cards=yes&view=query&action=query&search_constraint=terms"	GO:0010572_positive_regulation_of_platelet_activation) =HYPERLINK("http://www.ncbi.nih.gov/gquery/gquery.fcgi?term=PLEK"	PLEK) 3 1
=HYPERLINK("http://www.godatabase.org/cgi-bin/go.cgi?query=GO:0010656&auto_wild_cards=yes&view=query&action=query&search_constraint=terms"	GO:0010656_negative_regulation_of_muscle_cell_apoptosis) =HYPERLINK("http://www.ncbi.nih.gov/gquery/gquery.fcgi?term=IGF1"	IGF1) 3 1
=HYPERLINK("http://www.godatabase.org/cgi-bin/go.cgi?query=GO:0010922&auto_wild_cards=yes&view=query&action=query&search_constraint=terms"	GO:0010922_positive_regulation_of_phosphatase_activity) =HYPERLINK("http://www.ncbi.nih.gov/gquery/gquery.fcgi?term=PLEK"	PLEK) 3 1
=HYPERLINK("http://www.godatabase.org/cgi-bin/go.cgi?query=GO:0032872&auto_wild_cards=yes&view=query&action=query&search_constraint=terms"	GO:0032872_regulation_of_stress-activated_MAPK_cascade) =HYPERLINK("http://www.ncbi.nih.gov/gquery/gquery.fcgi?term=CARD9"	CARD9) 3 1
=HYPERLINK("http://www.godatabase.org/cgi-bin/go.cgi?query=GO:0032874&auto_wild_cards=yes&view=query&action=query&search_constraint=terms"	GO:0032874_positive_regulation_of_stress-activated_MAPK_cascade) =HYPERLINK("http://www.ncbi.nih.gov/gquery/gquery.fcgi?term=CARD9"	CARD9) 3 1
=HYPERLINK("http://www.godatabase.org/cgi-bin/go.cgi?query=GO:0033143&auto_wild_cards=yes&view=query&action=query&search_constraint=terms"	GO:0033143_regulation_of_steroid_hormone_receptor_signaling_pathway) =HYPERLINK("http://www.ncbi.nih.gov/gquery/gquery.fcgi?term=IGF1"	IGF1) 3 1
=HYPERLINK("http://www.godatabase.org/cgi-bin/go.cgi?query=GO:0035019&auto_wild_cards=yes&view=query&action=query&search_constraint=terms"	GO:0035019_somatic_stem_cell_maintenance) =HYPERLINK("http://www.ncbi.nih.gov/gquery/gquery.fcgi?term=IGF1"	IGF1) 3 1
=HYPERLINK("http://www.godatabase.org/cgi-bin/go.cgi?query=GO:0042246&auto_wild_cards=yes&view=query&action=query&search_constraint=terms"	GO:0042246_tissue_regeneration) =HYPERLINK("http://www.ncbi.nih.gov/gquery/gquery.fcgi?term=IGF1"	IGF1) 3 1
=HYPERLINK("http://www.godatabase.org/cgi-bin/go.cgi?query=GO:0043193&auto_wild_cards=yes&view=query&action=query&search_constraint=terms"	GO:0043193_positive_regulation_of_gene-specific_transcription) =HYPERLINK("http://www.ncbi.nih.gov/gquery/gquery.fcgi?term=IGF1"	IGF1) 57 2 15.069252 -2.119399 19 3.61 0.190000
=HYPERLINK("http://www.godatabase.org/cgi-bin/go.cgi?query=GO:0043193&auto_wild_cards=yes&view=query&action=query&search_constraint=terms"	GO:0043193_positive_regulation_of_gene-specific_transcription) =HYPERLINK("http://www.ncbi.nih.gov/gquery/gquery.fcgi?term=SPI1"	SPI1) 57 2 15.069252 -2.119399 19 3.61 0.190000
=HYPERLINK("http://www.godatabase.org/cgi-bin/go.cgi?query=GO:0030865&auto_wild_cards=yes&view=query&action=query&search_constraint=terms"	GO:0030865_cortical_cytoskeleton_organization) =HYPERLINK("http://www.ncbi.nih.gov/gquery/gquery.fcgi?term=PLEK"	PLEK) 4 1
=HYPERLINK("http://www.godatabase.org/cgi-bin/go.cgi?query=GO:0030866&auto_wild_cards=yes&view=query&action=query&search_constraint=terms"	GO:0030866_cortical_actin_cytoskeleton_organization) =HYPERLINK("http://www.ncbi.nih.gov/gquery/gquery.fcgi?term=PLEK"	PLEK) 4 1
=HYPERLINK("http://www.godatabase.org/cgi-bin/go.cgi?query=GO:0043568&auto_wild_cards=yes&view=query&action=query&search_constraint=terms"	GO:0043568_positive_regulation_of_insulin-like_growth_factor_receptor_signaling_pathway) =HYPERLINK("http://www.ncbi.nih.gov/gquery/gquery.fcgi?term=IGF1"	IGF1) 4 1
=HYPERLINK("http://www.godatabase.org/cgi-bin/go.cgi?query=GO:0051239&auto_wild_cards=yes&view=query&action=query&search_constraint=terms"	GO:0051239_regulation_of_multicellular_organismal_process) =HYPERLINK("http://www.ncbi.nih.gov/gquery/gquery.fcgi?term=IGF1"	IGF1) 378 4 4.544695 -1.995795 20 4.6 0.230000
=HYPERLINK("http://www.godatabase.org/cgi-bin/go.cgi?query=GO:0051239&auto_wild_cards=yes&view=query&action=query&search_constraint=terms"	GO:0051239_regulation_of_multicellular_organismal_process) =HYPERLINK("http://www.ncbi.nih.gov/gquery/gquery.fcgi?term=SPI1"	SPI1) 378 4 4.544695 -1.995795 20 4.6 0.230000
=HYPERLINK("http://www.godatabase.org/cgi-bin/go.cgi?query=GO:0051239&auto_wild_cards=yes&view=query&action=query&search_constraint=terms"	GO:0051239_regulation_of_multicellular_organismal_process) =HYPERLINK("http://www.ncbi.nih.gov/gquery/gquery.fcgi?term=CD4"	CD4) 378 4 4.544695 -1.995795 20 4.6 0.230000
=HYPERLINK("http://www.godatabase.org/cgi-bin/go.cgi?query=GO:0051239&auto_wild_cards=yes&view=query&action=query&search_constraint=terms"	GO:0051239_regulation_of_multicellular_organismal_process) =HYPERLINK("http://www.ncbi.nih.gov/gquery/gquery.fcgi?term=PLEK"	PLEK) 378 4 4.544695 -1.995795 20 4.6 0.230000
=HYPERLINK("http://www.godatabase.org/cgi-bin/go.cgi?query=GO:0034390&auto_wild_cards=yes&view=query&action=query&search_constraint=terms"	GO:0034390_smooth_muscle_cell_apoptosis) =HYPERLINK("http://www.ncbi.nih.gov/gquery/gquery.fcgi?term=IGF1"	IGF1) 5 1 85.894737 -1.935883 24 7.52 0.313333
=HYPERLINK("http://www.godatabase.org/cgi-bin/go.cgi?query=GO:0034391&auto_wild_cards=yes&view=query&action=query&search_constraint=terms"	GO:0034391_regulation_of_smooth_muscle_cell_apoptosis) =HYPERLINK("http://www.ncbi.nih.gov/gquery/gquery.fcgi?term=IGF1"	IGF1) 5 1 85.894737 -1.935883 24 7.52 0.313333
=HYPERLINK("http://www.godatabase.org/cgi-bin/go.cgi?query=GO:0045821&auto_wild_cards=yes&view=query&action=query&search_constraint=terms"	GO:0045821_positive_regulation_of_glycolysis) =HYPERLINK("http://www.ncbi.nih.gov/gquery/gquery.fcgi?term=IGF1"	IGF1) 5 1 85.894737 -1.935883 24 7.52 0.313333
=HYPERLINK("http://www.godatabase.org/cgi-bin/go.cgi?query=GO:0051403&auto_wild_cards=yes&view=query&action=query&search_constraint=terms"	GO:0051403_stress-activated_MAPK_cascade) =HYPERLINK("http://www.ncbi.nih.gov/gquery/gquery.fcgi?term=CARD9"	CARD9) 5 1 85.894737 -1.935883 24 7.52 0.313333
=HYPERLINK("http://www.godatabase.org/cgi-bin/go.cgi?query=GO:0006020&auto_wild_cards=yes&view=query&action=query&search_constraint=terms"	GO:0006020_inositol_metabolic_process) =HYPERLINK("http://www.ncbi.nih.gov/gquery/gquery.fcgi?term=PLEK"	PLEK) 6 1 71.578947 -1.857181 33 10.88 0.329697
=HYPERLINK("http://www.godatabase.org/cgi-bin/go.cgi?query=GO:0010657&auto_wild_cards=yes&view=query&action=query&search_constraint=terms"	GO:0010657_muscle_cell_apoptosis) =HYPERLINK("http://www.ncbi.nih.gov/gquery/gquery.fcgi?term=IGF1"	IGF1) 6 1 71.578947 -1.857181 33 10.88 0.329697
=HYPERLINK("http://www.godatabase.org/cgi-bin/go.cgi?query=GO:0010660&auto_wild_cards=yes&view=query&action=query&search_constraint=terms"	GO:0010660_regulation_of_muscle_cell_apoptosis) =HYPERLINK("http://www.ncbi.nih.gov/gquery/gquery.fcgi?term=IGF1"	IGF1) 6 1 71.578947 -1.857181 33 10.88 0.329697
=HYPERLINK("http://www.godatabase.org/cgi-bin/go.cgi?query=GO:0019827&auto_wild_cards=yes&view=query&action=query&search_constraint=terms"	GO:0019827_stem_cell_maintenance) =HYPERLINK("http://www.ncbi.nih.gov/gquery/gquery.fcgi?term=IGF1"	IGF1) 6 1 71.578947 -1.857181 33 10.88 0.329697
=HYPERLINK("http://www.godatabase.org/cgi-bin/go.cgi?query=GO:0031099&auto_wild_cards=yes&view=query&action=query&search_constraint=terms"	GO:0031099_regeneration) =HYPERLINK("http://www.ncbi.nih.gov/gquery/gquery.fcgi?term=IGF1"	IGF1) 6 1 71.578947 -1.857181 33 10.88 0.329697
=HYPERLINK("http://www.godatabase.org/cgi-bin/go.cgi?query=GO:0046579&auto_wild_cards=yes&view=query&action=query&search_constraint=terms"	GO:0046579_positive_regulation_of_Ras_protein_signal_transduction) =HYPERLINK("http://www.ncbi.nih.gov/gquery/gquery.fcgi?term=IGF1"	IGF1) 6 1 71.578947 -1.857181 33 10.88 0.329697
=HYPERLINK("http://www.godatabase.org/cgi-bin/go.cgi?query=GO:0048864&auto_wild_cards=yes&view=query&action=query&search_constraint=terms"	GO:0048864_stem_cell_development) =HYPERLINK("http://www.ncbi.nih.gov/gquery/gquery.fcgi?term=IGF1"	IGF1) 6 1 71.578947 -1.857181 33 10.88 0.329697
=HYPERLINK("http://www.godatabase.org/cgi-bin/go.cgi?query=GO:0051057&auto_wild_cards=yes&view=query&action=query&search_constraint=terms"	GO:0051057_positive_regulation_of_small_GTPase_mediated_signal_transduction) =HYPERLINK("http://www.ncbi.nih.gov/gquery/gquery.fcgi?term=IGF1"	IGF1) 6 1 71.578947 -1.857181 33 10.88 0.329697
=HYPERLINK("http://www.godatabase.org/cgi-bin/go.cgi?query=GO:0060192&auto_wild_cards=yes&view=query&action=query&search_constraint=terms"	GO:0060192_negative_regulation_of_lipase_activity) =HYPERLINK("http://www.ncbi.nih.gov/gquery/gquery.fcgi?term=PLEK"	PLEK) 6 1 71.578947 -1.857181 33 10.88 0.329697
=HYPERLINK("http://www.godatabase.org/cgi-bin/go.cgi?query=GO:0032583&auto_wild_cards=yes&view=query&action=query&search_constraint=terms"	GO:0032583_regulation_of_gene-specific_transcription) =HYPERLINK("http://www.ncbi.nih.gov/gquery/gquery.fcgi?term=IGF1"	IGF1) 81 2 10.604288 -1.826295 34 11.21 0.329706
=HYPERLINK("http://www.godatabase.org/cgi-bin/go.cgi?query=GO:0032583&auto_wild_cards=yes&view=query&action=query&search_constraint=terms"	GO:0032583_regulation_of_gene-specific_transcription) =HYPERLINK("http://www.ncbi.nih.gov/gquery/gquery.fcgi?term=SPI1"	SPI1) 81 2 10.604288 -1.826295 34 11.21 0.329706
=HYPERLINK("http://www.godatabase.org/cgi-bin/go.cgi?query=GO:0045087&auto_wild_cards=yes&view=query&action=query&search_constraint=terms"	GO:0045087_innate_immune_response) =HYPERLINK("http://www.ncbi.nih.gov/gquery/gquery.fcgi?term=CYBB"	CYBB) 82 2 10.474968 -1.816171 35 11.3 0.322857
=HYPERLINK("http://www.godatabase.org/cgi-bin/go.cgi?query=GO:0045087&auto_wild_cards=yes&view=query&action=query&search_constraint=terms"	GO:0045087_innate_immune_response) =HYPERLINK("http://www.ncbi.nih.gov/gquery/gquery.fcgi?term=NCF1"	NCF1) 82 2 10.474968 -1.816171 35 11.3 0.322857
=HYPERLINK("http://www.godatabase.org/cgi-bin/go.cgi?query=GO:0010543&auto_wild_cards=yes&view=query&action=query&search_constraint=terms"	GO:0010543_regulation_of_platelet_activation) =HYPERLINK("http://www.ncbi.nih.gov/gquery/gquery.fcgi?term=PLEK"	PLEK) 7 1 61.353383 -1.790712 48 13.96 0.290833
=HYPERLINK("http://www.godatabase.org/cgi-bin/go.cgi?query=GO:0014068&auto_wild_cards=yes&view=query&action=query&search_constraint=terms"	GO:0014068_positive_regulation_of_phosphoinositide_3-kinase_cascade) =HYPERLINK("http://www.ncbi.nih.gov/gquery/gquery.fcgi?term=IGF1"	IGF1) 7 1 61.353383 -1.790712 48 13.96 0.290833
=HYPERLINK("http://www.godatabase.org/cgi-bin/go.cgi?query=GO:0014902&auto_wild_cards=yes&view=query&action=query&search_constraint=terms"	GO:0014902_myotube_differentiation) =HYPERLINK("http://www.ncbi.nih.gov/gquery/gquery.fcgi?term=IGF1"	IGF1) 7 1 61.353383 -1.790712 48 13.96 0.290833
=HYPERLINK("http://www.godatabase.org/cgi-bin/go.cgi?query=GO:0014910&auto_wild_cards=yes&view=query&action=query&search_constraint=terms"	GO:0014910_regulation_of_smooth_muscle_cell_migration) =HYPERLINK("http://www.ncbi.nih.gov/gquery/gquery.fcgi?term=IGF1"	IGF1) 7 1 61.353383 -1.790712 48 13.96 0.290833
=HYPERLINK("http://www.godatabase.org/cgi-bin/go.cgi?query=GO:0030042&auto_wild_cards=yes&view=query&action=query&search_constraint=terms"	GO:0030042_actin_filament_depolymerization) =HYPERLINK("http://www.ncbi.nih.gov/gquery/gquery.fcgi?term=PLEK"	PLEK) 7 1 61.353383 -1.790712 48 13.96 0.290833
=HYPERLINK("http://www.godatabase.org/cgi-bin/go.cgi?query=GO:0030834&auto_wild_cards=yes&view=query&action=query&search_constraint=terms"	GO:0030834_regulation_of_actin_filament_depolymerization) =HYPERLINK("http://www.ncbi.nih.gov/gquery/gquery.fcgi?term=PLEK"	PLEK) 7 1 61.353383 -1.790712 48 13.96 0.290833
=HYPERLINK("http://www.godatabase.org/cgi-bin/go.cgi?query=GO:0031529&auto_wild_cards=yes&view=query&action=query&search_constraint=terms"	GO:0031529_ruffle_organization) =HYPERLINK("http://www.ncbi.nih.gov/gquery/gquery.fcgi?term=PLEK"	PLEK) 7 1 61.353383 -1.790712 48 13.96 0.290833
=HYPERLINK("http://www.godatabase.org/cgi-bin/go.cgi?query=GO:0032233&auto_wild_cards=yes&view=query&action=query&search_constraint=terms"	GO:0032233_positive_regulation_of_actin_filament_bundle_formation) =HYPERLINK("http://www.ncbi.nih.gov/gquery/gquery.fcgi?term=PLEK"	PLEK) 7 1 61.353383 -1.790712 48 13.96 0.290833
=HYPERLINK("http://www.godatabase.org/cgi-bin/go.cgi?query=GO:0042523&auto_wild_cards=yes&view=query&action=query&search_constraint=terms"	GO:0042523_positive_regulation_of_tyrosine_phosphorylation_of_Stat5_protein) =HYPERLINK("http://www.ncbi.nih.gov/gquery/gquery.fcgi?term=IGF1"	IGF1) 7 1 61.353383 -1.790712 48 13.96 0.290833
=HYPERLINK("http://www.godatabase.org/cgi-bin/go.cgi?query=GO:0043567&auto_wild_cards=yes&view=query&action=query&search_constraint=terms"	GO:0043567_regulation_of_insulin-like_growth_factor_receptor_signaling_pathway) =HYPERLINK("http://www.ncbi.nih.gov/gquery/gquery.fcgi?term=IGF1"	IGF1) 7 1 61.353383 -1.790712 48 13.96 0.290833
=HYPERLINK("http://www.godatabase.org/cgi-bin/go.cgi?query=GO:0045058&auto_wild_cards=yes&view=query&action=query&search_constraint=terms"	GO:0045058_T_cell_selection) =HYPERLINK("http://www.ncbi.nih.gov/gquery/gquery.fcgi?term=CD4"	CD4) 7 1 61.353383 -1.790712 48 13.96 0.290833
=HYPERLINK("http://www.godatabase.org/cgi-bin/go.cgi?query=GO:0045744&auto_wild_cards=yes&view=query&action=query&search_constraint=terms"	GO:0045744_negative_regulation_of_G-protein_coupled_receptor_protein_signaling_pathway) =HYPERLINK("http://www.ncbi.nih.gov/gquery/gquery.fcgi?term=PLEK"	PLEK) 7 1 61.353383 -1.790712 48 13.96 0.290833
=HYPERLINK("http://www.godatabase.org/cgi-bin/go.cgi?query=GO:0048863&auto_wild_cards=yes&view=query&action=query&search_constraint=terms"	GO:0048863_stem_cell_differentiation) =HYPERLINK("http://www.ncbi.nih.gov/gquery/gquery.fcgi?term=IGF1"	IGF1) 7 1 61.353383 -1.790712 48 13.96 0.290833
=HYPERLINK("http://www.godatabase.org/cgi-bin/go.cgi?query=GO:0010604&auto_wild_cards=yes&view=query&action=query&search_constraint=terms"	GO:0010604_positive_regulation_of_macromolecule_metabolic_process) =HYPERLINK("http://www.ncbi.nih.gov/gquery/gquery.fcgi?term=IGF1"	IGF1) 446 4 3.851782 -1.751446 49 14.32 0.292245
=HYPERLINK("http://www.godatabase.org/cgi-bin/go.cgi?query=GO:0010604&auto_wild_cards=yes&view=query&action=query&search_constraint=terms"	GO:0010604_positive_regulation_of_macromolecule_metabolic_process) =HYPERLINK("http://www.ncbi.nih.gov/gquery/gquery.fcgi?term=SPI1"	SPI1) 446 4 3.851782 -1.751446 49 14.32 0.292245
=HYPERLINK("http://www.godatabase.org/cgi-bin/go.cgi?query=GO:0010604&auto_wild_cards=yes&view=query&action=query&search_constraint=terms"	GO:0010604_positive_regulation_of_macromolecule_metabolic_process) =HYPERLINK("http://www.ncbi.nih.gov/gquery/gquery.fcgi?term=CD4"	CD4) 446 4 3.851782 -1.751446 49 14.32 0.292245
=HYPERLINK("http://www.godatabase.org/cgi-bin/go.cgi?query=GO:0010604&auto_wild_cards=yes&view=query&action=query&search_constraint=terms"	GO:0010604_positive_regulation_of_macromolecule_metabolic_process) =HYPERLINK("http://www.ncbi.nih.gov/gquery/gquery.fcgi?term=PLEK"	PLEK) 446 4 3.851782 -1.751446 49 14.32 0.292245
=HYPERLINK("http://www.godatabase.org/cgi-bin/go.cgi?query=GO:0010921&auto_wild_cards=yes&view=query&action=query&search_constraint=terms"	GO:0010921_regulation_of_phosphatase_activity) =HYPERLINK("http://www.ncbi.nih.gov/gquery/gquery.fcgi?term=PLEK"	PLEK) 8 1 53.684211 -1.733199 58 17.14 0.295517
=HYPERLINK("http://www.godatabase.org/cgi-bin/go.cgi?query=GO:0014066&auto_wild_cards=yes&view=query&action=query&search_constraint=terms"	GO:0014066_regulation_of_phosphoinositide_3-kinase_cascade) =HYPERLINK("http://www.ncbi.nih.gov/gquery/gquery.fcgi?term=IGF1"	IGF1) 8 1 53.684211 -1.733199 58 17.14 0.295517
=HYPERLINK("http://www.godatabase.org/cgi-bin/go.cgi?query=GO:0014812&auto_wild_cards=yes&view=query&action=query&search_constraint=terms"	GO:0014812_muscle_cell_migration) =HYPERLINK("http://www.ncbi.nih.gov/gquery/gquery.fcgi?term=IGF1"	IGF1) 8 1 53.684211 -1.733199 58 17.14 0.295517
=HYPERLINK("http://www.godatabase.org/cgi-bin/go.cgi?query=GO:0014896&auto_wild_cards=yes&view=query&action=query&search_constraint=terms"	GO:0014896_muscle_hypertrophy) =HYPERLINK("http://www.ncbi.nih.gov/gquery/gquery.fcgi?term=IGF1"	IGF1) 8 1 53.684211 -1.733199 58 17.14 0.295517
=HYPERLINK("http://www.godatabase.org/cgi-bin/go.cgi?query=GO:0014909&auto_wild_cards=yes&view=query&action=query&search_constraint=terms"	GO:0014909_smooth_muscle_cell_migration) =HYPERLINK("http://www.ncbi.nih.gov/gquery/gquery.fcgi?term=IGF1"	IGF1) 8 1 53.684211 -1.733199 58 17.14 0.295517
=HYPERLINK("http://www.godatabase.org/cgi-bin/go.cgi?query=GO:0042506&auto_wild_cards=yes&view=query&action=query&search_constraint=terms"	GO:0042506_tyrosine_phosphorylation_of_Stat5_protein) =HYPERLINK("http://www.ncbi.nih.gov/gquery/gquery.fcgi?term=IGF1"	IGF1) 8 1 53.684211 -1.733199 58 17.14 0.295517
=HYPERLINK("http://www.godatabase.org/cgi-bin/go.cgi?query=GO:0042522&auto_wild_cards=yes&view=query&action=query&search_constraint=terms"	GO:0042522_regulation_of_tyrosine_phosphorylation_of_Stat5_protein) =HYPERLINK("http://www.ncbi.nih.gov/gquery/gquery.fcgi?term=IGF1"	IGF1) 8 1 53.684211 -1.733199 58 17.14 0.295517
=HYPERLINK("http://www.godatabase.org/cgi-bin/go.cgi?query=GO:0045086&auto_wild_cards=yes&view=query&action=query&search_constraint=terms"	GO:0045086_positive_regulation_of_interleukin-2_biosynthetic_process) =HYPERLINK("http://www.ncbi.nih.gov/gquery/gquery.fcgi?term=CD4"	CD4) 8 1 53.684211 -1.733199 58 17.14 0.295517
=HYPERLINK("http://www.godatabase.org/cgi-bin/go.cgi?query=GO:0046330&auto_wild_cards=yes&view=query&action=query&search_constraint=terms"	GO:0046330_positive_regulation_of_JNK_cascade) =HYPERLINK("http://www.ncbi.nih.gov/gquery/gquery.fcgi?term=CARD9"	CARD9) 8 1 53.684211 -1.733199 58 17.14 0.295517
=HYPERLINK("http://www.godatabase.org/cgi-bin/go.cgi?query=GO:0051130&auto_wild_cards=yes&view=query&action=query&search_constraint=terms"	GO:0051130_positive_regulation_of_cellular_component_organization) =HYPERLINK("http://www.ncbi.nih.gov/gquery/gquery.fcgi?term=IGF1"	IGF1) 91 2 9.438982 -1.730580 59 17.16 0.290847
=HYPERLINK("http://www.godatabase.org/cgi-bin/go.cgi?query=GO:0051130&auto_wild_cards=yes&view=query&action=query&search_constraint=terms"	GO:0051130_positive_regulation_of_cellular_component_organization) =HYPERLINK("http://www.ncbi.nih.gov/gquery/gquery.fcgi?term=PLEK"	PLEK) 91 2 9.438982 -1.730580 59 17.16 0.290847
=HYPERLINK("http://www.godatabase.org/cgi-bin/go.cgi?query=GO:0031325&auto_wild_cards=yes&view=query&action=query&search_constraint=terms"	GO:0031325_positive_regulation_of_cellular_metabolic_process) =HYPERLINK("http://www.ncbi.nih.gov/gquery/gquery.fcgi?term=IGF1"	IGF1) 454 4 3.783909 -1.725649 60 17.2 0.286667
=HYPERLINK("http://www.godatabase.org/cgi-bin/go.cgi?query=GO:0031325&auto_wild_cards=yes&view=query&action=query&search_constraint=terms"	GO:0031325_positive_regulation_of_cellular_metabolic_process) =HYPERLINK("http://www.ncbi.nih.gov/gquery/gquery.fcgi?term=SPI1"	SPI1) 454 4 3.783909 -1.725649 60 17.2 0.286667
=HYPERLINK("http://www.godatabase.org/cgi-bin/go.cgi?query=GO:0031325&auto_wild_cards=yes&view=query&action=query&search_constraint=terms"	GO:0031325_positive_regulation_of_cellular_metabolic_process) =HYPERLINK("http://www.ncbi.nih.gov/gquery/gquery.fcgi?term=CD4"	CD4) 454 4 3.783909 -1.725649 60 17.2 0.286667
=HYPERLINK("http://www.godatabase.org/cgi-bin/go.cgi?query=GO:0031325&auto_wild_cards=yes&view=query&action=query&search_constraint=terms"	GO:0031325_positive_regulation_of_cellular_metabolic_process) =HYPERLINK("http://www.ncbi.nih.gov/gquery/gquery.fcgi?term=PLEK"	PLEK) 454 4 3.783909 -1.725649 60 17.2 0.286667
=HYPERLINK("http://www.godatabase.org/cgi-bin/go.cgi?query=GO:0016311&auto_wild_cards=yes&view=query&action=query&search_constraint=terms"	GO:0016311_dephosphorylation) =HYPERLINK("http://www.ncbi.nih.gov/gquery/gquery.fcgi?term=PTPN7"	PTPN7) 92 2 9.336384 -1.721634 61 17.25 0.282787
=HYPERLINK("http://www.godatabase.org/cgi-bin/go.cgi?query=GO:0016311&auto_wild_cards=yes&view=query&action=query&search_constraint=terms"	GO:0016311_dephosphorylation) =HYPERLINK("http://www.ncbi.nih.gov/gquery/gquery.fcgi?term=PLEK"	PLEK) 92 2 9.336384 -1.721634 61 17.25 0.282787
=HYPERLINK("http://www.godatabase.org/cgi-bin/go.cgi?query=GO:0009605&auto_wild_cards=yes&view=query&action=query&search_constraint=terms"	GO:0009605_response_to_external_stimulus) =HYPERLINK("http://www.ncbi.nih.gov/gquery/gquery.fcgi?term=RNASE2"	RNASE2) 464 4 3.702359 -1.694166 62 17.41 0.280806
=HYPERLINK("http://www.godatabase.org/cgi-bin/go.cgi?query=GO:0009605&auto_wild_cards=yes&view=query&action=query&search_constraint=terms"	GO:0009605_response_to_external_stimulus) =HYPERLINK("http://www.ncbi.nih.gov/gquery/gquery.fcgi?term=IGF1"	IGF1) 464 4 3.702359 -1.694166 62 17.41 0.280806
=HYPERLINK("http://www.godatabase.org/cgi-bin/go.cgi?query=GO:0009605&auto_wild_cards=yes&view=query&action=query&search_constraint=terms"	GO:0009605_response_to_external_stimulus) =HYPERLINK("http://www.ncbi.nih.gov/gquery/gquery.fcgi?term=CYBB"	CYBB) 464 4 3.702359 -1.694166 62 17.41 0.280806
=HYPERLINK("http://www.godatabase.org/cgi-bin/go.cgi?query=GO:0009605&auto_wild_cards=yes&view=query&action=query&search_constraint=terms"	GO:0009605_response_to_external_stimulus) =HYPERLINK("http://www.ncbi.nih.gov/gquery/gquery.fcgi?term=PLEK"	PLEK) 464 4 3.702359 -1.694166 62 17.41 0.280806
=HYPERLINK("http://www.godatabase.org/cgi-bin/go.cgi?query=GO:0006110&auto_wild_cards=yes&view=query&action=query&search_constraint=terms"	GO:0006110_regulation_of_glycolysis) =HYPERLINK("http://www.ncbi.nih.gov/gquery/gquery.fcgi?term=IGF1"	IGF1) 9 1 47.719298 -1.682525 69 19.67 0.285072
=HYPERLINK("http://www.godatabase.org/cgi-bin/go.cgi?query=GO:0043470&auto_wild_cards=yes&view=query&action=query&search_constraint=terms"	GO:0043470_regulation_of_carbohydrate_catabolic_process) =HYPERLINK("http://www.ncbi.nih.gov/gquery/gquery.fcgi?term=IGF1"	IGF1) 9 1 47.719298 -1.682525 69 19.67 0.285072
=HYPERLINK("http://www.godatabase.org/cgi-bin/go.cgi?query=GO:0043471&auto_wild_cards=yes&view=query&action=query&search_constraint=terms"	GO:0043471_regulation_of_cellular_carbohydrate_catabolic_process) =HYPERLINK("http://www.ncbi.nih.gov/gquery/gquery.fcgi?term=IGF1"	IGF1) 9 1 47.719298 -1.682525 69 19.67 0.285072
=HYPERLINK("http://www.godatabase.org/cgi-bin/go.cgi?query=GO:0045646&auto_wild_cards=yes&view=query&action=query&search_constraint=terms"	GO:0045646_regulation_of_erythrocyte_differentiation) =HYPERLINK("http://www.ncbi.nih.gov/gquery/gquery.fcgi?term=SPI1"	SPI1) 9 1 47.719298 -1.682525 69 19.67 0.285072
=HYPERLINK("http://www.godatabase.org/cgi-bin/go.cgi?query=GO:0048661&auto_wild_cards=yes&view=query&action=query&search_constraint=terms"	GO:0048661_positive_regulation_of_smooth_muscle_cell_proliferation) =HYPERLINK("http://www.ncbi.nih.gov/gquery/gquery.fcgi?term=IGF1"	IGF1) 9 1 47.719298 -1.682525 69 19.67 0.285072
=HYPERLINK("http://www.godatabase.org/cgi-bin/go.cgi?query=GO:0050848&auto_wild_cards=yes&view=query&action=query&search_constraint=terms"	GO:0050848_regulation_of_calcium-mediated_signaling) =HYPERLINK("http://www.ncbi.nih.gov/gquery/gquery.fcgi?term=PLEK"	PLEK) 9 1 47.719298 -1.682525 69 19.67 0.285072
=HYPERLINK("http://www.godatabase.org/cgi-bin/go.cgi?query=GO:0070304&auto_wild_cards=yes&view=query&action=query&search_constraint=terms"	GO:0070304_positive_regulation_of_stress-activated_protein_kinase_signaling_pathway) =HYPERLINK("http://www.ncbi.nih.gov/gquery/gquery.fcgi?term=CARD9"	CARD9) 9 1 47.719298 -1.682525 69 19.67 0.285072
=HYPERLINK("http://www.godatabase.org/cgi-bin/go.cgi?query=GO:0042060&auto_wild_cards=yes&view=query&action=query&search_constraint=terms"	GO:0042060_wound_healing) =HYPERLINK("http://www.ncbi.nih.gov/gquery/gquery.fcgi?term=IGF1"	IGF1) 98 2 8.764769 -1.670058 70 19.88 0.284000
=HYPERLINK("http://www.godatabase.org/cgi-bin/go.cgi?query=GO:0042060&auto_wild_cards=yes&view=query&action=query&search_constraint=terms"	GO:0042060_wound_healing) =HYPERLINK("http://www.ncbi.nih.gov/gquery/gquery.fcgi?term=PLEK"	PLEK) 98 2 8.764769 -1.670058 70 19.88 0.284000
=HYPERLINK("http://www.godatabase.org/cgi-bin/go.cgi?query=GO:0009893&auto_wild_cards=yes&view=query&action=query&search_constraint=terms"	GO:0009893_positive_regulation_of_metabolic_process) =HYPERLINK("http://www.ncbi.nih.gov/gquery/gquery.fcgi?term=IGF1"	IGF1) 476 4 3.609023 -1.657458 71 20.06 0.282535
=HYPERLINK("http://www.godatabase.org/cgi-bin/go.cgi?query=GO:0009893&auto_wild_cards=yes&view=query&action=query&search_constraint=terms"	GO:0009893_positive_regulation_of_metabolic_process) =HYPERLINK("http://www.ncbi.nih.gov/gquery/gquery.fcgi?term=SPI1"	SPI1) 476 4 3.609023 -1.657458 71 20.06 0.282535
=HYPERLINK("http://www.godatabase.org/cgi-bin/go.cgi?query=GO:0009893&auto_wild_cards=yes&view=query&action=query&search_constraint=terms"	GO:0009893_positive_regulation_of_metabolic_process) =HYPERLINK("http://www.ncbi.nih.gov/gquery/gquery.fcgi?term=CD4"	CD4) 476 4 3.609023 -1.657458 71 20.06 0.282535
=HYPERLINK("http://www.godatabase.org/cgi-bin/go.cgi?query=GO:0009893&auto_wild_cards=yes&view=query&action=query&search_constraint=terms"	GO:0009893_positive_regulation_of_metabolic_process) =HYPERLINK("http://www.ncbi.nih.gov/gquery/gquery.fcgi?term=PLEK"	PLEK) 476 4 3.609023 -1.657458 71 20.06 0.282535
=HYPERLINK("http://www.godatabase.org/cgi-bin/go.cgi?query=GO:0048522&auto_wild_cards=yes&view=query&action=query&search_constraint=terms"	GO:0048522_positive_regulation_of_cellular_process) =HYPERLINK("http://www.ncbi.nih.gov/gquery/gquery.fcgi?term=IGF1"	IGF1) 1009 6 2.553857 -1.637830 72 20.31 0.282083
=HYPERLINK("http://www.godatabase.org/cgi-bin/go.cgi?query=GO:0048522&auto_wild_cards=yes&view=query&action=query&search_constraint=terms"	GO:0048522_positive_regulation_of_cellular_process) =HYPERLINK("http://www.ncbi.nih.gov/gquery/gquery.fcgi?term=SPI1"	SPI1) 1009 6 2.553857 -1.637830 72 20.31 0.282083
=HYPERLINK("http://www.godatabase.org/cgi-bin/go.cgi?query=GO:0048522&auto_wild_cards=yes&view=query&action=query&search_constraint=terms"	GO:0048522_positive_regulation_of_cellular_process) =HYPERLINK("http://www.ncbi.nih.gov/gquery/gquery.fcgi?term=CD4"	CD4) 1009 6 2.553857 -1.637830 72 20.31 0.282083
=HYPERLINK("http://www.godatabase.org/cgi-bin/go.cgi?query=GO:0048522&auto_wild_cards=yes&view=query&action=query&search_constraint=terms"	GO:0048522_positive_regulation_of_cellular_process) =HYPERLINK("http://www.ncbi.nih.gov/gquery/gquery.fcgi?term=CARD9"	CARD9) 1009 6 2.553857 -1.637830 72 20.31 0.282083
=HYPERLINK("http://www.godatabase.org/cgi-bin/go.cgi?query=GO:0048522&auto_wild_cards=yes&view=query&action=query&search_constraint=terms"	GO:0048522_positive_regulation_of_cellular_process) =HYPERLINK("http://www.ncbi.nih.gov/gquery/gquery.fcgi?term=BTK"	BTK) 1009 6 2.553857 -1.637830 72 20.31 0.282083
=HYPERLINK("http://www.godatabase.org/cgi-bin/go.cgi?query=GO:0048522&auto_wild_cards=yes&view=query&action=query&search_constraint=terms"	GO:0048522_positive_regulation_of_cellular_process) =HYPERLINK("http://www.ncbi.nih.gov/gquery/gquery.fcgi?term=PLEK"	PLEK) 1009 6 2.553857 -1.637830 72 20.31 0.282083
=HYPERLINK("http://www.godatabase.org/cgi-bin/go.cgi?query=GO:0019751&auto_wild_cards=yes&view=query&action=query&search_constraint=terms"	GO:0019751_polyol_metabolic_process) =HYPERLINK("http://www.ncbi.nih.gov/gquery/gquery.fcgi?term=PLEK"	PLEK) 10 1 42.947368 -1.637246 76 22.68 0.298421
=HYPERLINK("http://www.godatabase.org/cgi-bin/go.cgi?query=GO:0035264&auto_wild_cards=yes&view=query&action=query&search_constraint=terms"	GO:0035264_multicellular_organism_growth) =HYPERLINK("http://www.ncbi.nih.gov/gquery/gquery.fcgi?term=IGF1"	IGF1) 10 1 42.947368 -1.637246 76 22.68 0.298421
=HYPERLINK("http://www.godatabase.org/cgi-bin/go.cgi?query=GO:0040014&auto_wild_cards=yes&view=query&action=query&search_constraint=terms"	GO:0040014_regulation_of_multicellular_organism_growth) =HYPERLINK("http://www.ncbi.nih.gov/gquery/gquery.fcgi?term=IGF1"	IGF1) 10 1 42.947368 -1.637246 76 22.68 0.298421
=HYPERLINK("http://www.godatabase.org/cgi-bin/go.cgi?query=GO:0043500&auto_wild_cards=yes&view=query&action=query&search_constraint=terms"	GO:0043500_muscle_adaptation) =HYPERLINK("http://www.ncbi.nih.gov/gquery/gquery.fcgi?term=IGF1"	IGF1) 10 1 42.947368 -1.637246 76 22.68 0.298421
=HYPERLINK("http://www.godatabase.org/cgi-bin/go.cgi?query=GO:0048513&auto_wild_cards=yes&view=query&action=query&search_constraint=terms"	GO:0048513_organ_development) =HYPERLINK("http://www.ncbi.nih.gov/gquery/gquery.fcgi?term=IGF1"	IGF1) 741 5 2.897933 -1.616950 77 22.91 0.297532
=HYPERLINK("http://www.godatabase.org/cgi-bin/go.cgi?query=GO:0048513&auto_wild_cards=yes&view=query&action=query&search_constraint=terms"	GO:0048513_organ_development) =HYPERLINK("http://www.ncbi.nih.gov/gquery/gquery.fcgi?term=SPI1"	SPI1) 741 5 2.897933 -1.616950 77 22.91 0.297532
=HYPERLINK("http://www.godatabase.org/cgi-bin/go.cgi?query=GO:0048513&auto_wild_cards=yes&view=query&action=query&search_constraint=terms"	GO:0048513_organ_development) =HYPERLINK("http://www.ncbi.nih.gov/gquery/gquery.fcgi?term=CD4"	CD4) 741 5 2.897933 -1.616950 77 22.91 0.297532
=HYPERLINK("http://www.godatabase.org/cgi-bin/go.cgi?query=GO:0048513&auto_wild_cards=yes&view=query&action=query&search_constraint=terms"	GO:0048513_organ_development) =HYPERLINK("http://www.ncbi.nih.gov/gquery/gquery.fcgi?term=PLEK"	PLEK) 741 5 2.897933 -1.616950 77 22.91 0.297532
=HYPERLINK("http://www.godatabase.org/cgi-bin/go.cgi?query=GO:0048513&auto_wild_cards=yes&view=query&action=query&search_constraint=terms"	GO:0048513_organ_development) =HYPERLINK("http://www.ncbi.nih.gov/gquery/gquery.fcgi?term=BTK"	BTK) 741 5 2.897933 -1.616950 77 22.91 0.297532
=HYPERLINK("http://www.godatabase.org/cgi-bin/go.cgi?query=GO:0006904&auto_wild_cards=yes&view=query&action=query&search_constraint=terms"	GO:0006904_vesicle_docking_during_exocytosis) =HYPERLINK("http://www.ncbi.nih.gov/gquery/gquery.fcgi?term=PLEK"	PLEK) 11 1 39.043062 -1.596331 81 25.54 0.315309
=HYPERLINK("http://www.godatabase.org/cgi-bin/go.cgi?query=GO:0010907&auto_wild_cards=yes&view=query&action=query&search_constraint=terms"	GO:0010907_positive_regulation_of_glucose_metabolic_process) =HYPERLINK("http://www.ncbi.nih.gov/gquery/gquery.fcgi?term=IGF1"	IGF1) 11 1 39.043062 -1.596331 81 25.54 0.315309
=HYPERLINK("http://www.godatabase.org/cgi-bin/go.cgi?query=GO:0032231&auto_wild_cards=yes&view=query&action=query&search_constraint=terms"	GO:0032231_regulation_of_actin_filament_bundle_formation) =HYPERLINK("http://www.ncbi.nih.gov/gquery/gquery.fcgi?term=PLEK"	PLEK) 11 1 39.043062 -1.596331 81 25.54 0.315309
=HYPERLINK("http://www.godatabase.org/cgi-bin/go.cgi?query=GO:0045076&auto_wild_cards=yes&view=query&action=query&search_constraint=terms"	GO:0045076_regulation_of_interleukin-2_biosynthetic_process) =HYPERLINK("http://www.ncbi.nih.gov/gquery/gquery.fcgi?term=CD4"	CD4) 11 1 39.043062 -1.596331 81 25.54 0.315309
=HYPERLINK("http://www.godatabase.org/cgi-bin/go.cgi?query=GO:0009611&auto_wild_cards=yes&view=query&action=query&search_constraint=terms"	GO:0009611_response_to_wounding) =HYPERLINK("http://www.ncbi.nih.gov/gquery/gquery.fcgi?term=IGF1"	IGF1) 279 3 4.617997 -1.592780 82 25.59 0.312073
=HYPERLINK("http://www.godatabase.org/cgi-bin/go.cgi?query=GO:0009611&auto_wild_cards=yes&view=query&action=query&search_constraint=terms"	GO:0009611_response_to_wounding) =HYPERLINK("http://www.ncbi.nih.gov/gquery/gquery.fcgi?term=CYBB"	CYBB) 279 3 4.617997 -1.592780 82 25.59 0.312073
=HYPERLINK("http://www.godatabase.org/cgi-bin/go.cgi?query=GO:0009611&auto_wild_cards=yes&view=query&action=query&search_constraint=terms"	GO:0009611_response_to_wounding) =HYPERLINK("http://www.ncbi.nih.gov/gquery/gquery.fcgi?term=PLEK"	PLEK) 279 3 4.617997 -1.592780 82 25.59 0.312073
=HYPERLINK("http://www.godatabase.org/cgi-bin/go.cgi?query=GO:0009101&auto_wild_cards=yes&view=query&action=query&search_constraint=terms"	GO:0009101_glycoprotein_biosynthetic_process) =HYPERLINK("http://www.ncbi.nih.gov/gquery/gquery.fcgi?term=IGF1"	IGF1) 109 2 7.880251 -1.583788 83 25.95 0.312651
=HYPERLINK("http://www.godatabase.org/cgi-bin/go.cgi?query=GO:0009101&auto_wild_cards=yes&view=query&action=query&search_constraint=terms"	GO:0009101_glycoprotein_biosynthetic_process) =HYPERLINK("http://www.ncbi.nih.gov/gquery/gquery.fcgi?term=CD37"	CD37) 109 2 7.880251 -1.583788 83 25.95 0.312651
=HYPERLINK("http://www.godatabase.org/cgi-bin/go.cgi?query=GO:0030154&auto_wild_cards=yes&view=query&action=query&search_constraint=terms"	GO:0030154_cell_differentiation) =HYPERLINK("http://www.ncbi.nih.gov/gquery/gquery.fcgi?term=IGF1"	IGF1) 506 4 3.395049 -1.570441 84 26.1 0.310714
=HYPERLINK("http://www.godatabase.org/cgi-bin/go.cgi?query=GO:0030154&auto_wild_cards=yes&view=query&action=query&search_constraint=terms"	GO:0030154_cell_differentiation) =HYPERLINK("http://www.ncbi.nih.gov/gquery/gquery.fcgi?term=SPI1"	SPI1) 506 4 3.395049 -1.570441 84 26.1 0.310714
=HYPERLINK("http://www.godatabase.org/cgi-bin/go.cgi?query=GO:0030154&auto_wild_cards=yes&view=query&action=query&search_constraint=terms"	GO:0030154_cell_differentiation) =HYPERLINK("http://www.ncbi.nih.gov/gquery/gquery.fcgi?term=CD4"	CD4) 506 4 3.395049 -1.570441 84 26.1 0.310714
=HYPERLINK("http://www.godatabase.org/cgi-bin/go.cgi?query=GO:0030154&auto_wild_cards=yes&view=query&action=query&search_constraint=terms"	GO:0030154_cell_differentiation) =HYPERLINK("http://www.ncbi.nih.gov/gquery/gquery.fcgi?term=PLEK"	PLEK) 506 4 3.395049 -1.570441 84 26.1 0.310714
=HYPERLINK("http://www.godatabase.org/cgi-bin/go.cgi?query=GO:0031532&auto_wild_cards=yes&view=query&action=query&search_constraint=terms"	GO:0031532_actin_cytoskeleton_reorganization) =HYPERLINK("http://www.ncbi.nih.gov/gquery/gquery.fcgi?term=PLEK"	PLEK) 12 1 35.789474 -1.559020 87 28.32 0.325517
=HYPERLINK("http://www.godatabase.org/cgi-bin/go.cgi?query=GO:0042094&auto_wild_cards=yes&view=query&action=query&search_constraint=terms"	GO:0042094_interleukin-2_biosynthetic_process) =HYPERLINK("http://www.ncbi.nih.gov/gquery/gquery.fcgi?term=CD4"	CD4) 12 1 35.789474 -1.559020 87 28.32 0.325517
=HYPERLINK("http://www.godatabase.org/cgi-bin/go.cgi?query=GO:0048278&auto_wild_cards=yes&view=query&action=query&search_constraint=terms"	GO:0048278_vesicle_docking) =HYPERLINK("http://www.ncbi.nih.gov/gquery/gquery.fcgi?term=PLEK"	PLEK) 12 1 35.789474 -1.559020 87 28.32 0.325517
=HYPERLINK("http://www.godatabase.org/cgi-bin/go.cgi?query=GO:0007165&auto_wild_cards=yes&view=query&action=query&search_constraint=terms"	GO:0007165_signal_transduction) =HYPERLINK("http://www.ncbi.nih.gov/gquery/gquery.fcgi?term=IGF1"	IGF1) 2029 9 1.905009 -1.558361 88 28.32 0.321818
=HYPERLINK("http://www.godatabase.org/cgi-bin/go.cgi?query=GO:0007165&auto_wild_cards=yes&view=query&action=query&search_constraint=terms"	GO:0007165_signal_transduction) =HYPERLINK("http://www.ncbi.nih.gov/gquery/gquery.fcgi?term=LILRA2"	LILRA2) 2029 9 1.905009 -1.558361 88 28.32 0.321818
=HYPERLINK("http://www.godatabase.org/cgi-bin/go.cgi?query=GO:0007165&auto_wild_cards=yes&view=query&action=query&search_constraint=terms"	GO:0007165_signal_transduction) =HYPERLINK("http://www.ncbi.nih.gov/gquery/gquery.fcgi?term=CD33"	CD33) 2029 9 1.905009 -1.558361 88 28.32 0.321818
=HYPERLINK("http://www.godatabase.org/cgi-bin/go.cgi?query=GO:0007165&auto_wild_cards=yes&view=query&action=query&search_constraint=terms"	GO:0007165_signal_transduction) =HYPERLINK("http://www.ncbi.nih.gov/gquery/gquery.fcgi?term=CARD9"	CARD9) 2029 9 1.905009 -1.558361 88 28.32 0.321818
=HYPERLINK("http://www.godatabase.org/cgi-bin/go.cgi?query=GO:0007165&auto_wild_cards=yes&view=query&action=query&search_constraint=terms"	GO:0007165_signal_transduction) =HYPERLINK("http://www.ncbi.nih.gov/gquery/gquery.fcgi?term=CD4"	CD4) 2029 9 1.905009 -1.558361 88 28.32 0.321818
=HYPERLINK("http://www.godatabase.org/cgi-bin/go.cgi?query=GO:0007165&auto_wild_cards=yes&view=query&action=query&search_constraint=terms"	GO:0007165_signal_transduction) =HYPERLINK("http://www.ncbi.nih.gov/gquery/gquery.fcgi?term=BTK"	BTK) 2029 9 1.905009 -1.558361 88 28.32 0.321818
=HYPERLINK("http://www.godatabase.org/cgi-bin/go.cgi?query=GO:0007165&auto_wild_cards=yes&view=query&action=query&search_constraint=terms"	GO:0007165_signal_transduction) =HYPERLINK("http://www.ncbi.nih.gov/gquery/gquery.fcgi?term=PLEK"	PLEK) 2029 9 1.905009 -1.558361 88 28.32 0.321818
=HYPERLINK("http://www.godatabase.org/cgi-bin/go.cgi?query=GO:0007165&auto_wild_cards=yes&view=query&action=query&search_constraint=terms"	GO:0007165_signal_transduction) =HYPERLINK("http://www.ncbi.nih.gov/gquery/gquery.fcgi?term=CSF3R"	CSF3R) 2029 9 1.905009 -1.558361 88 28.32 0.321818
=HYPERLINK("http://www.godatabase.org/cgi-bin/go.cgi?query=GO:0007165&auto_wild_cards=yes&view=query&action=query&search_constraint=terms"	GO:0007165_signal_transduction) =HYPERLINK("http://www.ncbi.nih.gov/gquery/gquery.fcgi?term=TYROBP"	TYROBP) 2029 9 1.905009 -1.558361 88 28.32 0.321818
=HYPERLINK("http://www.godatabase.org/cgi-bin/go.cgi?query=GO:0014065&auto_wild_cards=yes&view=query&action=query&search_constraint=terms"	GO:0014065_phosphoinositide_3-kinase_cascade) =HYPERLINK("http://www.ncbi.nih.gov/gquery/gquery.fcgi?term=IGF1"	IGF1) 13 1 33.036437 -1.524736 90 31.25 0.347222
=HYPERLINK("http://www.godatabase.org/cgi-bin/go.cgi?query=GO:0050679&auto_wild_cards=yes&view=query&action=query&search_constraint=terms"	GO:0050679_positive_regulation_of_epithelial_cell_proliferation) =HYPERLINK("http://www.ncbi.nih.gov/gquery/gquery.fcgi?term=IGF1"	IGF1) 13 1 33.036437 -1.524736 90 31.25 0.347222
=HYPERLINK("http://www.godatabase.org/cgi-bin/go.cgi?query=GO:0019220&auto_wild_cards=yes&view=query&action=query&search_constraint=terms"	GO:0019220_regulation_of_phosphate_metabolic_process) =HYPERLINK("http://www.ncbi.nih.gov/gquery/gquery.fcgi?term=IGF1"	IGF1) 297 3 4.338118 -1.522517 92 31.28 0.340000
=HYPERLINK("http://www.godatabase.org/cgi-bin/go.cgi?query=GO:0019220&auto_wild_cards=yes&view=query&action=query&search_constraint=terms"	GO:0019220_regulation_of_phosphate_metabolic_process) =HYPERLINK("http://www.ncbi.nih.gov/gquery/gquery.fcgi?term=CD4"	CD4) 297 3 4.338118 -1.522517 92 31.28 0.340000
=HYPERLINK("http://www.godatabase.org/cgi-bin/go.cgi?query=GO:0019220&auto_wild_cards=yes&view=query&action=query&search_constraint=terms"	GO:0019220_regulation_of_phosphate_metabolic_process) =HYPERLINK("http://www.ncbi.nih.gov/gquery/gquery.fcgi?term=PLEK"	PLEK) 297 3 4.338118 -1.522517 92 31.28 0.340000
=HYPERLINK("http://www.godatabase.org/cgi-bin/go.cgi?query=GO:0051174&auto_wild_cards=yes&view=query&action=query&search_constraint=terms"	GO:0051174_regulation_of_phosphorus_metabolic_process) =HYPERLINK("http://www.ncbi.nih.gov/gquery/gquery.fcgi?term=IGF1"	IGF1) 297 3 4.338118 -1.522517 92 31.28 0.340000
=HYPERLINK("http://www.godatabase.org/cgi-bin/go.cgi?query=GO:0051174&auto_wild_cards=yes&view=query&action=query&search_constraint=terms"	GO:0051174_regulation_of_phosphorus_metabolic_process) =HYPERLINK("http://www.ncbi.nih.gov/gquery/gquery.fcgi?term=CD4"	CD4) 297 3 4.338118 -1.522517 92 31.28 0.340000
=HYPERLINK("http://www.godatabase.org/cgi-bin/go.cgi?query=GO:0051174&auto_wild_cards=yes&view=query&action=query&search_constraint=terms"	GO:0051174_regulation_of_phosphorus_metabolic_process) =HYPERLINK("http://www.ncbi.nih.gov/gquery/gquery.fcgi?term=PLEK"	PLEK) 297 3 4.338118 -1.522517 92 31.28 0.340000
=HYPERLINK("http://www.godatabase.org/cgi-bin/go.cgi?query=GO:0006955&auto_wild_cards=yes&view=query&action=query&search_constraint=terms"	GO:0006955_immune_response) =HYPERLINK("http://www.ncbi.nih.gov/gquery/gquery.fcgi?term=CYBB"	CYBB) 529 4 3.247438 -1.507941 93 31.43 0.337957
=HYPERLINK("http://www.godatabase.org/cgi-bin/go.cgi?query=GO:0006955&auto_wild_cards=yes&view=query&action=query&search_constraint=terms"	GO:0006955_immune_response) =HYPERLINK("http://www.ncbi.nih.gov/gquery/gquery.fcgi?term=NCF1"	NCF1) 529 4 3.247438 -1.507941 93 31.43 0.337957
=HYPERLINK("http://www.godatabase.org/cgi-bin/go.cgi?query=GO:0006955&auto_wild_cards=yes&view=query&action=query&search_constraint=terms"	GO:0006955_immune_response) =HYPERLINK("http://www.ncbi.nih.gov/gquery/gquery.fcgi?term=CD4"	CD4) 529 4 3.247438 -1.507941 93 31.43 0.337957
=HYPERLINK("http://www.godatabase.org/cgi-bin/go.cgi?query=GO:0006955&auto_wild_cards=yes&view=query&action=query&search_constraint=terms"	GO:0006955_immune_response) =HYPERLINK("http://www.ncbi.nih.gov/gquery/gquery.fcgi?term=NCF4"	NCF4) 529 4 3.247438 -1.507941 93 31.43 0.337957
=HYPERLINK("http://www.godatabase.org/cgi-bin/go.cgi?query=GO:0035303&auto_wild_cards=yes&view=query&action=query&search_constraint=terms"	GO:0035303_regulation_of_dephosphorylation) =HYPERLINK("http://www.ncbi.nih.gov/gquery/gquery.fcgi?term=PLEK"	PLEK) 14 1 30.676692 -1.493029 96 33.91 0.353229
=HYPERLINK("http://www.godatabase.org/cgi-bin/go.cgi?query=GO:0045445&auto_wild_cards=yes&view=query&action=query&search_constraint=terms"	GO:0045445_myoblast_differentiation) =HYPERLINK("http://www.ncbi.nih.gov/gquery/gquery.fcgi?term=IGF1"	IGF1) 14 1 30.676692 -1.493029 96 33.91 0.353229
=HYPERLINK("http://www.godatabase.org/cgi-bin/go.cgi?query=GO:0048009&auto_wild_cards=yes&view=query&action=query&search_constraint=terms"	GO:0048009_insulin-like_growth_factor_receptor_signaling_pathway) =HYPERLINK("http://www.ncbi.nih.gov/gquery/gquery.fcgi?term=IGF1"	IGF1) 14 1 30.676692 -1.493029 96 33.91 0.353229
=HYPERLINK("http://www.godatabase.org/cgi-bin/go.cgi?query=GO:0048518&auto_wild_cards=yes&view=query&action=query&search_constraint=terms"	GO:0048518_positive_regulation_of_biological_process) =HYPERLINK("http://www.ncbi.nih.gov/gquery/gquery.fcgi?term=IGF1"	IGF1) 1094 6 2.355432 -1.481066 97 34.09 0.351443
=HYPERLINK("http://www.godatabase.org/cgi-bin/go.cgi?query=GO:0048518&auto_wild_cards=yes&view=query&action=query&search_constraint=terms"	GO:0048518_positive_regulation_of_biological_process) =HYPERLINK("http://www.ncbi.nih.gov/gquery/gquery.fcgi?term=SPI1"	SPI1) 1094 6 2.355432 -1.481066 97 34.09 0.351443
=HYPERLINK("http://www.godatabase.org/cgi-bin/go.cgi?query=GO:0048518&auto_wild_cards=yes&view=query&action=query&search_constraint=terms"	GO:0048518_positive_regulation_of_biological_process) =HYPERLINK("http://www.ncbi.nih.gov/gquery/gquery.fcgi?term=CARD9"	CARD9) 1094 6 2.355432 -1.481066 97 34.09 0.351443
=HYPERLINK("http://www.godatabase.org/cgi-bin/go.cgi?query=GO:0048518&auto_wild_cards=yes&view=query&action=query&search_constraint=terms"	GO:0048518_positive_regulation_of_biological_process) =HYPERLINK("http://www.ncbi.nih.gov/gquery/gquery.fcgi?term=CD4"	CD4) 1094 6 2.355432 -1.481066 97 34.09 0.351443
=HYPERLINK("http://www.godatabase.org/cgi-bin/go.cgi?query=GO:0048518&auto_wild_cards=yes&view=query&action=query&search_constraint=terms"	GO:0048518_positive_regulation_of_biological_process) =HYPERLINK("http://www.ncbi.nih.gov/gquery/gquery.fcgi?term=BTK"	BTK) 1094 6 2.355432 -1.481066 97 34.09 0.351443
=HYPERLINK("http://www.godatabase.org/cgi-bin/go.cgi?query=GO:0048518&auto_wild_cards=yes&view=query&action=query&search_constraint=terms"	GO:0048518_positive_regulation_of_biological_process) =HYPERLINK("http://www.ncbi.nih.gov/gquery/gquery.fcgi?term=PLEK"	PLEK) 1094 6 2.355432 -1.481066 97 34.09 0.351443
=HYPERLINK("http://www.godatabase.org/cgi-bin/go.cgi?query=GO:0032663&auto_wild_cards=yes&view=query&action=query&search_constraint=terms"	GO:0032663_regulation_of_interleukin-2_production) =HYPERLINK("http://www.ncbi.nih.gov/gquery/gquery.fcgi?term=CD4"	CD4) 15 1 28.631579 -1.463543 99 36.69 0.370606
=HYPERLINK("http://www.godatabase.org/cgi-bin/go.cgi?query=GO:0048146&auto_wild_cards=yes&view=query&action=query&search_constraint=terms"	GO:0048146_positive_regulation_of_fibroblast_proliferation) =HYPERLINK("http://www.ncbi.nih.gov/gquery/gquery.fcgi?term=IGF1"	IGF1) 15 1 28.631579 -1.463543 99 36.69 0.370606
=HYPERLINK("http://www.godatabase.org/cgi-bin/go.cgi?query=GO:0010740&auto_wild_cards=yes&view=query&action=query&search_constraint=terms"	GO:0010740_positive_regulation_of_protein_kinase_cascade) =HYPERLINK("http://www.ncbi.nih.gov/gquery/gquery.fcgi?term=IGF1"	IGF1) 129 2 6.658507 -1.448790 100 36.91 0.369100
=HYPERLINK("http://www.godatabase.org/cgi-bin/go.cgi?query=GO:0010740&auto_wild_cards=yes&view=query&action=query&search_constraint=terms"	GO:0010740_positive_regulation_of_protein_kinase_cascade) =HYPERLINK("http://www.ncbi.nih.gov/gquery/gquery.fcgi?term=CARD9"	CARD9) 129 2 6.658507 -1.448790 100 36.91 0.369100
=HYPERLINK("http://www.godatabase.org/cgi-bin/go.cgi?query=GO:0048869&auto_wild_cards=yes&view=query&action=query&search_constraint=terms"	GO:0048869_cellular_developmental_process) =HYPERLINK("http://www.ncbi.nih.gov/gquery/gquery.fcgi?term=IGF1"	IGF1) 555 4 3.095306 -1.441263 101 36.97 0.366040
=HYPERLINK("http://www.godatabase.org/cgi-bin/go.cgi?query=GO:0048869&auto_wild_cards=yes&view=query&action=query&search_constraint=terms"	GO:0048869_cellular_developmental_process) =HYPERLINK("http://www.ncbi.nih.gov/gquery/gquery.fcgi?term=SPI1"	SPI1) 555 4 3.095306 -1.441263 101 36.97 0.366040
=HYPERLINK("http://www.godatabase.org/cgi-bin/go.cgi?query=GO:0048869&auto_wild_cards=yes&view=query&action=query&search_constraint=terms"	GO:0048869_cellular_developmental_process) =HYPERLINK("http://www.ncbi.nih.gov/gquery/gquery.fcgi?term=CD4"	CD4) 555 4 3.095306 -1.441263 101 36.97 0.366040
=HYPERLINK("http://www.godatabase.org/cgi-bin/go.cgi?query=GO:0048869&auto_wild_cards=yes&view=query&action=query&search_constraint=terms"	GO:0048869_cellular_developmental_process) =HYPERLINK("http://www.ncbi.nih.gov/gquery/gquery.fcgi?term=PLEK"	PLEK) 555 4 3.095306 -1.441263 101 36.97 0.366040
=HYPERLINK("http://www.godatabase.org/cgi-bin/go.cgi?query=GO:0032270&auto_wild_cards=yes&view=query&action=query&search_constraint=terms"	GO:0032270_positive_regulation_of_cellular_protein_metabolic_process) =HYPERLINK("http://www.ncbi.nih.gov/gquery/gquery.fcgi?term=IGF1"	IGF1) 131 2 6.556850 -1.436569 103 37.08 0.360000
=HYPERLINK("http://www.godatabase.org/cgi-bin/go.cgi?query=GO:0032270&auto_wild_cards=yes&view=query&action=query&search_constraint=terms"	GO:0032270_positive_regulation_of_cellular_protein_metabolic_process) =HYPERLINK("http://www.ncbi.nih.gov/gquery/gquery.fcgi?term=PLEK"	PLEK) 131 2 6.556850 -1.436569 103 37.08 0.360000
=HYPERLINK("http://www.godatabase.org/cgi-bin/go.cgi?query=GO:0033043&auto_wild_cards=yes&view=query&action=query&search_constraint=terms"	GO:0033043_regulation_of_organelle_organization) =HYPERLINK("http://www.ncbi.nih.gov/gquery/gquery.fcgi?term=IGF1"	IGF1) 131 2 6.556850 -1.436569 103 37.08 0.360000
=HYPERLINK("http://www.godatabase.org/cgi-bin/go.cgi?query=GO:0033043&auto_wild_cards=yes&view=query&action=query&search_constraint=terms"	GO:0033043_regulation_of_organelle_organization) =HYPERLINK("http://www.ncbi.nih.gov/gquery/gquery.fcgi?term=PLEK"	PLEK) 131 2 6.556850 -1.436569 103 37.08 0.360000
=HYPERLINK("http://www.godatabase.org/cgi-bin/go.cgi?query=GO:0010676&auto_wild_cards=yes&view=query&action=query&search_constraint=terms"	GO:0010676_positive_regulation_of_cellular_carbohydrate_metabolic_process) =HYPERLINK("http://www.ncbi.nih.gov/gquery/gquery.fcgi?term=IGF1"	IGF1) 16 1 26.842105 -1.435992 110 38.68 0.351636
=HYPERLINK("http://www.godatabase.org/cgi-bin/go.cgi?query=GO:0010906&auto_wild_cards=yes&view=query&action=query&search_constraint=terms"	GO:0010906_regulation_of_glucose_metabolic_process) =HYPERLINK("http://www.ncbi.nih.gov/gquery/gquery.fcgi?term=IGF1"	IGF1) 16 1 26.842105 -1.435992 110 38.68 0.351636
=HYPERLINK("http://www.godatabase.org/cgi-bin/go.cgi?query=GO:0032623&auto_wild_cards=yes&view=query&action=query&search_constraint=terms"	GO:0032623_interleukin-2_production) =HYPERLINK("http://www.ncbi.nih.gov/gquery/gquery.fcgi?term=CD4"	CD4) 16 1 26.842105 -1.435992 110 38.68 0.351636
=HYPERLINK("http://www.godatabase.org/cgi-bin/go.cgi?query=GO:0044275&auto_wild_cards=yes&view=query&action=query&search_constraint=terms"	GO:0044275_cellular_carbohydrate_catabolic_process) =HYPERLINK("http://www.ncbi.nih.gov/gquery/gquery.fcgi?term=IGF1"	IGF1) 16 1 26.842105 -1.435992 110 38.68 0.351636
=HYPERLINK("http://www.godatabase.org/cgi-bin/go.cgi?query=GO:0045913&auto_wild_cards=yes&view=query&action=query&search_constraint=terms"	GO:0045913_positive_regulation_of_carbohydrate_metabolic_process) =HYPERLINK("http://www.ncbi.nih.gov/gquery/gquery.fcgi?term=IGF1"	IGF1) 16 1 26.842105 -1.435992 110 38.68 0.351636
=HYPERLINK("http://www.godatabase.org/cgi-bin/go.cgi?query=GO:0048589&auto_wild_cards=yes&view=query&action=query&search_constraint=terms"	GO:0048589_developmental_growth) =HYPERLINK("http://www.ncbi.nih.gov/gquery/gquery.fcgi?term=IGF1"	IGF1) 16 1 26.842105 -1.435992 110 38.68 0.351636
=HYPERLINK("http://www.godatabase.org/cgi-bin/go.cgi?query=GO:0051261&auto_wild_cards=yes&view=query&action=query&search_constraint=terms"	GO:0051261_protein_depolymerization) =HYPERLINK("http://www.ncbi.nih.gov/gquery/gquery.fcgi?term=PLEK"	PLEK) 16 1 26.842105 -1.435992 110 38.68 0.351636
=HYPERLINK("http://www.godatabase.org/cgi-bin/go.cgi?query=GO:0044262&auto_wild_cards=yes&view=query&action=query&search_constraint=terms"	GO:0044262_cellular_carbohydrate_metabolic_process) =HYPERLINK("http://www.ncbi.nih.gov/gquery/gquery.fcgi?term=IGF1"	IGF1) 133 2 6.458251 -1.424551 111 38.98 0.351171
=HYPERLINK("http://www.godatabase.org/cgi-bin/go.cgi?query=GO:0044262&auto_wild_cards=yes&view=query&action=query&search_constraint=terms"	GO:0044262_cellular_carbohydrate_metabolic_process) =HYPERLINK("http://www.ncbi.nih.gov/gquery/gquery.fcgi?term=CD37"	CD37) 133 2 6.458251 -1.424551 111 38.98 0.351171
=HYPERLINK("http://www.godatabase.org/cgi-bin/go.cgi?query=GO:0051247&auto_wild_cards=yes&view=query&action=query&search_constraint=terms"	GO:0051247_positive_regulation_of_protein_metabolic_process) =HYPERLINK("http://www.ncbi.nih.gov/gquery/gquery.fcgi?term=IGF1"	IGF1) 135 2 6.362573 -1.412732 112 39.47 0.352411
=HYPERLINK("http://www.godatabase.org/cgi-bin/go.cgi?query=GO:0051247&auto_wild_cards=yes&view=query&action=query&search_constraint=terms"	GO:0051247_positive_regulation_of_protein_metabolic_process) =HYPERLINK("http://www.ncbi.nih.gov/gquery/gquery.fcgi?term=PLEK"	PLEK) 135 2 6.362573 -1.412732 112 39.47 0.352411
=HYPERLINK("http://www.godatabase.org/cgi-bin/go.cgi?query=GO:0008064&auto_wild_cards=yes&view=query&action=query&search_constraint=terms"	GO:0008064_regulation_of_actin_polymerization_or_depolymerization) =HYPERLINK("http://www.ncbi.nih.gov/gquery/gquery.fcgi?term=PLEK"	PLEK) 17 1 25.263158 -1.410140 117 41.04 0.350769
=HYPERLINK("http://www.godatabase.org/cgi-bin/go.cgi?query=GO:0022406&auto_wild_cards=yes&view=query&action=query&search_constraint=terms"	GO:0022406_membrane_docking) =HYPERLINK("http://www.ncbi.nih.gov/gquery/gquery.fcgi?term=PLEK"	PLEK) 17 1 25.263158 -1.410140 117 41.04 0.350769
=HYPERLINK("http://www.godatabase.org/cgi-bin/go.cgi?query=GO:0048144&auto_wild_cards=yes&view=query&action=query&search_constraint=terms"	GO:0048144_fibroblast_proliferation) =HYPERLINK("http://www.ncbi.nih.gov/gquery/gquery.fcgi?term=IGF1"	IGF1) 17 1 25.263158 -1.410140 117 41.04 0.350769
=HYPERLINK("http://www.godatabase.org/cgi-bin/go.cgi?query=GO:0048145&auto_wild_cards=yes&view=query&action=query&search_constraint=terms"	GO:0048145_regulation_of_fibroblast_proliferation) =HYPERLINK("http://www.ncbi.nih.gov/gquery/gquery.fcgi?term=IGF1"	IGF1) 17 1 25.263158 -1.410140 117 41.04 0.350769
=HYPERLINK("http://www.godatabase.org/cgi-bin/go.cgi?query=GO:0048660&auto_wild_cards=yes&view=query&action=query&search_constraint=terms"	GO:0048660_regulation_of_smooth_muscle_cell_proliferation) =HYPERLINK("http://www.ncbi.nih.gov/gquery/gquery.fcgi?term=IGF1"	IGF1) 17 1 25.263158 -1.410140 117 41.04 0.350769
=HYPERLINK("http://www.godatabase.org/cgi-bin/go.cgi?query=GO:0010557&auto_wild_cards=yes&view=query&action=query&search_constraint=terms"	GO:0010557_positive_regulation_of_macromolecule_biosynthetic_process) =HYPERLINK("http://www.ncbi.nih.gov/gquery/gquery.fcgi?term=IGF1"	IGF1) 334 3 3.857548 -1.392639 118 41.57 0.352288
=HYPERLINK("http://www.godatabase.org/cgi-bin/go.cgi?query=GO:0010557&auto_wild_cards=yes&view=query&action=query&search_constraint=terms"	GO:0010557_positive_regulation_of_macromolecule_biosynthetic_process) =HYPERLINK("http://www.ncbi.nih.gov/gquery/gquery.fcgi?term=SPI1"	SPI1) 334 3 3.857548 -1.392639 118 41.57 0.352288
=HYPERLINK("http://www.godatabase.org/cgi-bin/go.cgi?query=GO:0010557&auto_wild_cards=yes&view=query&action=query&search_constraint=terms"	GO:0010557_positive_regulation_of_macromolecule_biosynthetic_process) =HYPERLINK("http://www.ncbi.nih.gov/gquery/gquery.fcgi?term=CD4"	CD4) 334 3 3.857548 -1.392639 118 41.57 0.352288
=HYPERLINK("http://www.godatabase.org/cgi-bin/go.cgi?query=GO:0009100&auto_wild_cards=yes&view=query&action=query&search_constraint=terms"	GO:0009100_glycoprotein_metabolic_process) =HYPERLINK("http://www.ncbi.nih.gov/gquery/gquery.fcgi?term=IGF1"	IGF1) 139 2 6.179477 -1.389662 119 41.62 0.349748
=HYPERLINK("http://www.godatabase.org/cgi-bin/go.cgi?query=GO:0009100&auto_wild_cards=yes&view=query&action=query&search_constraint=terms"	GO:0009100_glycoprotein_metabolic_process) =HYPERLINK("http://www.ncbi.nih.gov/gquery/gquery.fcgi?term=CD37"	CD37) 139 2 6.179477 -1.389662 119 41.62 0.349748
=HYPERLINK("http://www.godatabase.org/cgi-bin/go.cgi?query=GO:0048659&auto_wild_cards=yes&view=query&action=query&search_constraint=terms"	GO:0048659_smooth_muscle_cell_proliferation) =HYPERLINK("http://www.ncbi.nih.gov/gquery/gquery.fcgi?term=IGF1"	IGF1) 18 1 23.859649 -1.385794 120 43.06 0.358833
=HYPERLINK("http://www.godatabase.org/cgi-bin/go.cgi?query=GO:0007242&auto_wild_cards=yes&view=query&action=query&search_constraint=terms"	GO:0007242_intracellular_signaling_cascade) =HYPERLINK("http://www.ncbi.nih.gov/gquery/gquery.fcgi?term=IGF1"	IGF1) 853 5 2.517431 -1.383308 121 43.22 0.357190
=HYPERLINK("http://www.godatabase.org/cgi-bin/go.cgi?query=GO:0007242&auto_wild_cards=yes&view=query&action=query&search_constraint=terms"	GO:0007242_intracellular_signaling_cascade) =HYPERLINK("http://www.ncbi.nih.gov/gquery/gquery.fcgi?term=CARD9"	CARD9) 853 5 2.517431 -1.383308 121 43.22 0.357190
=HYPERLINK("http://www.godatabase.org/cgi-bin/go.cgi?query=GO:0007242&auto_wild_cards=yes&view=query&action=query&search_constraint=terms"	GO:0007242_intracellular_signaling_cascade) =HYPERLINK("http://www.ncbi.nih.gov/gquery/gquery.fcgi?term=BTK"	BTK) 853 5 2.517431 -1.383308 121 43.22 0.357190
=HYPERLINK("http://www.godatabase.org/cgi-bin/go.cgi?query=GO:0007242&auto_wild_cards=yes&view=query&action=query&search_constraint=terms"	GO:0007242_intracellular_signaling_cascade) =HYPERLINK("http://www.ncbi.nih.gov/gquery/gquery.fcgi?term=PLEK"	PLEK) 853 5 2.517431 -1.383308 121 43.22 0.357190
=HYPERLINK("http://www.godatabase.org/cgi-bin/go.cgi?query=GO:0007242&auto_wild_cards=yes&view=query&action=query&search_constraint=terms"	GO:0007242_intracellular_signaling_cascade) =HYPERLINK("http://www.ncbi.nih.gov/gquery/gquery.fcgi?term=TYROBP"	TYROBP) 853 5 2.517431 -1.383308 121 43.22 0.357190
=HYPERLINK("http://www.godatabase.org/cgi-bin/go.cgi?query=GO:0030832&auto_wild_cards=yes&view=query&action=query&search_constraint=terms"	GO:0030832_regulation_of_actin_filament_length) =HYPERLINK("http://www.ncbi.nih.gov/gquery/gquery.fcgi?term=PLEK"	PLEK) 19 1 22.603878 -1.362790 126 45.58 0.361746
=HYPERLINK("http://www.godatabase.org/cgi-bin/go.cgi?query=GO:0031331&auto_wild_cards=yes&view=query&action=query&search_constraint=terms"	GO:0031331_positive_regulation_of_cellular_catabolic_process) =HYPERLINK("http://www.ncbi.nih.gov/gquery/gquery.fcgi?term=IGF1"	IGF1) 19 1 22.603878 -1.362790 126 45.58 0.361746
=HYPERLINK("http://www.godatabase.org/cgi-bin/go.cgi?query=GO:0042531&auto_wild_cards=yes&view=query&action=query&search_constraint=terms"	GO:0042531_positive_regulation_of_tyrosine_phosphorylation_of_STAT_protein) =HYPERLINK("http://www.ncbi.nih.gov/gquery/gquery.fcgi?term=IGF1"	IGF1) 19 1 22.603878 -1.362790 126 45.58 0.361746
=HYPERLINK("http://www.godatabase.org/cgi-bin/go.cgi?query=GO:0043467&auto_wild_cards=yes&view=query&action=query&search_constraint=terms"	GO:0043467_regulation_of_generation_of_precursor_metabolites_and_energy) =HYPERLINK("http://www.ncbi.nih.gov/gquery/gquery.fcgi?term=IGF1"	IGF1) 19 1 22.603878 -1.362790 126 45.58 0.361746
=HYPERLINK("http://www.godatabase.org/cgi-bin/go.cgi?query=GO:0051495&auto_wild_cards=yes&view=query&action=query&search_constraint=terms"	GO:0051495_positive_regulation_of_cytoskeleton_organization) =HYPERLINK("http://www.ncbi.nih.gov/gquery/gquery.fcgi?term=PLEK"	PLEK) 19 1 22.603878 -1.362790 126 45.58 0.361746
=HYPERLINK("http://www.godatabase.org/cgi-bin/go.cgi?query=GO:0080134&auto_wild_cards=yes&view=query&action=query&search_constraint=terms"	GO:0080134_regulation_of_response_to_stress) =HYPERLINK("http://www.ncbi.nih.gov/gquery/gquery.fcgi?term=CARD9"	CARD9) 147 2 5.843179 -1.345655 127 46.06 0.362677
=HYPERLINK("http://www.godatabase.org/cgi-bin/go.cgi?query=GO:0080134&auto_wild_cards=yes&view=query&action=query&search_constraint=terms"	GO:0080134_regulation_of_response_to_stress) =HYPERLINK("http://www.ncbi.nih.gov/gquery/gquery.fcgi?term=PLEK"	PLEK) 147 2 5.843179 -1.345655 127 46.06 0.362677
=HYPERLINK("http://www.godatabase.org/cgi-bin/go.cgi?query=GO:0006096&auto_wild_cards=yes&view=query&action=query&search_constraint=terms"	GO:0006096_glycolysis) =HYPERLINK("http://www.ncbi.nih.gov/gquery/gquery.fcgi?term=IGF1"	IGF1) 20 1 21.473684 -1.340990 132 47.89 0.362803
=HYPERLINK("http://www.godatabase.org/cgi-bin/go.cgi?query=GO:0032535&auto_wild_cards=yes&view=query&action=query&search_constraint=terms"	GO:0032535_regulation_of_cellular_component_size) =HYPERLINK("http://www.ncbi.nih.gov/gquery/gquery.fcgi?term=PLEK"	PLEK) 20 1 21.473684 -1.340990 132 47.89 0.362803
=HYPERLINK("http://www.godatabase.org/cgi-bin/go.cgi?query=GO:0043244&auto_wild_cards=yes&view=query&action=query&search_constraint=terms"	GO:0043244_regulation_of_protein_complex_disassembly) =HYPERLINK("http://www.ncbi.nih.gov/gquery/gquery.fcgi?term=PLEK"	PLEK) 20 1 21.473684 -1.340990 132 47.89 0.362803
=HYPERLINK("http://www.godatabase.org/cgi-bin/go.cgi?query=GO:0045840&auto_wild_cards=yes&view=query&action=query&search_constraint=terms"	GO:0045840_positive_regulation_of_mitosis) =HYPERLINK("http://www.ncbi.nih.gov/gquery/gquery.fcgi?term=IGF1"	IGF1) 20 1 21.473684 -1.340990 132 47.89 0.362803
=HYPERLINK("http://www.godatabase.org/cgi-bin/go.cgi?query=GO:0051785&auto_wild_cards=yes&view=query&action=query&search_constraint=terms"	GO:0051785_positive_regulation_of_nuclear_division) =HYPERLINK("http://www.ncbi.nih.gov/gquery/gquery.fcgi?term=IGF1"	IGF1) 20 1 21.473684 -1.340990 132 47.89 0.362803
=HYPERLINK("http://www.godatabase.org/cgi-bin/go.cgi?query=GO:0031328&auto_wild_cards=yes&view=query&action=query&search_constraint=terms"	GO:0031328_positive_regulation_of_cellular_biosynthetic_process) =HYPERLINK("http://www.ncbi.nih.gov/gquery/gquery.fcgi?term=IGF1"	IGF1) 352 3 3.660287 -1.335515 133 47.99 0.360827
=HYPERLINK("http://www.godatabase.org/cgi-bin/go.cgi?query=GO:0031328&auto_wild_cards=yes&view=query&action=query&search_constraint=terms"	GO:0031328_positive_regulation_of_cellular_biosynthetic_process) =HYPERLINK("http://www.ncbi.nih.gov/gquery/gquery.fcgi?term=SPI1"	SPI1) 352 3 3.660287 -1.335515 133 47.99 0.360827
=HYPERLINK("http://www.godatabase.org/cgi-bin/go.cgi?query=GO:0031328&auto_wild_cards=yes&view=query&action=query&search_constraint=terms"	GO:0031328_positive_regulation_of_cellular_biosynthetic_process) =HYPERLINK("http://www.ncbi.nih.gov/gquery/gquery.fcgi?term=CD4"	CD4) 352 3 3.660287 -1.335515 133 47.99 0.360827
=HYPERLINK("http://www.godatabase.org/cgi-bin/go.cgi?query=GO:0016310&auto_wild_cards=yes&view=query&action=query&search_constraint=terms"	GO:0016310_phosphorylation) =HYPERLINK("http://www.ncbi.nih.gov/gquery/gquery.fcgi?term=IGF1"	IGF1) 601 4 2.858394 -1.332501 134 48.03 0.358433
=HYPERLINK("http://www.godatabase.org/cgi-bin/go.cgi?query=GO:0016310&auto_wild_cards=yes&view=query&action=query&search_constraint=terms"	GO:0016310_phosphorylation) =HYPERLINK("http://www.ncbi.nih.gov/gquery/gquery.fcgi?term=FGR"	FGR) 601 4 2.858394 -1.332501 134 48.03 0.358433
=HYPERLINK("http://www.godatabase.org/cgi-bin/go.cgi?query=GO:0016310&auto_wild_cards=yes&view=query&action=query&search_constraint=terms"	GO:0016310_phosphorylation) =HYPERLINK("http://www.ncbi.nih.gov/gquery/gquery.fcgi?term=CD4"	CD4) 601 4 2.858394 -1.332501 134 48.03 0.358433
=HYPERLINK("http://www.godatabase.org/cgi-bin/go.cgi?query=GO:0016310&auto_wild_cards=yes&view=query&action=query&search_constraint=terms"	GO:0016310_phosphorylation) =HYPERLINK("http://www.ncbi.nih.gov/gquery/gquery.fcgi?term=BTK"	BTK) 601 4 2.858394 -1.332501 134 48.03 0.358433
=HYPERLINK("http://www.godatabase.org/cgi-bin/go.cgi?query=GO:0006109&auto_wild_cards=yes&view=query&action=query&search_constraint=terms"	GO:0006109_regulation_of_carbohydrate_metabolic_process) =HYPERLINK("http://www.ncbi.nih.gov/gquery/gquery.fcgi?term=IGF1"	IGF1) 21 1 20.451128 -1.320278 137 50.39 0.367810
=HYPERLINK("http://www.godatabase.org/cgi-bin/go.cgi?query=GO:0010675&auto_wild_cards=yes&view=query&action=query&search_constraint=terms"	GO:0010675_regulation_of_cellular_carbohydrate_metabolic_process) =HYPERLINK("http://www.ncbi.nih.gov/gquery/gquery.fcgi?term=IGF1"	IGF1) 21 1 20.451128 -1.320278 137 50.39 0.367810
=HYPERLINK("http://www.godatabase.org/cgi-bin/go.cgi?query=GO:0046427&auto_wild_cards=yes&view=query&action=query&search_constraint=terms"	GO:0046427_positive_regulation_of_JAK-STAT_cascade) =HYPERLINK("http://www.ncbi.nih.gov/gquery/gquery.fcgi?term=IGF1"	IGF1) 21 1 20.451128 -1.320278 137 50.39 0.367810
=HYPERLINK("http://www.godatabase.org/cgi-bin/go.cgi?query=GO:0009891&auto_wild_cards=yes&view=query&action=query&search_constraint=terms"	GO:0009891_positive_regulation_of_biosynthetic_process) =HYPERLINK("http://www.ncbi.nih.gov/gquery/gquery.fcgi?term=IGF1"	IGF1) 359 3 3.588917 -1.314244 138 50.55 0.366304
=HYPERLINK("http://www.godatabase.org/cgi-bin/go.cgi?query=GO:0009891&auto_wild_cards=yes&view=query&action=query&search_constraint=terms"	GO:0009891_positive_regulation_of_biosynthetic_process) =HYPERLINK("http://www.ncbi.nih.gov/gquery/gquery.fcgi?term=SPI1"	SPI1) 359 3 3.588917 -1.314244 138 50.55 0.366304
=HYPERLINK("http://www.godatabase.org/cgi-bin/go.cgi?query=GO:0009891&auto_wild_cards=yes&view=query&action=query&search_constraint=terms"	GO:0009891_positive_regulation_of_biosynthetic_process) =HYPERLINK("http://www.ncbi.nih.gov/gquery/gquery.fcgi?term=CD4"	CD4) 359 3 3.588917 -1.314244 138 50.55 0.366304
=HYPERLINK("http://www.godatabase.org/cgi-bin/go.cgi?query=GO:0030218&auto_wild_cards=yes&view=query&action=query&search_constraint=terms"	GO:0030218_erythrocyte_differentiation) =HYPERLINK("http://www.ncbi.nih.gov/gquery/gquery.fcgi?term=SPI1"	SPI1) 22 1 19.521531 -1.300551 142 52.27 0.368099
=HYPERLINK("http://www.godatabase.org/cgi-bin/go.cgi?query=GO:0043410&auto_wild_cards=yes&view=query&action=query&search_constraint=terms"	GO:0043410_positive_regulation_of_MAPKKK_cascade) =HYPERLINK("http://www.ncbi.nih.gov/gquery/gquery.fcgi?term=CARD9"	CARD9) 22 1 19.521531 -1.300551 142 52.27 0.368099
=HYPERLINK("http://www.godatabase.org/cgi-bin/go.cgi?query=GO:0046165&auto_wild_cards=yes&view=query&action=query&search_constraint=terms"	GO:0046165_alcohol_biosynthetic_process) =HYPERLINK("http://www.ncbi.nih.gov/gquery/gquery.fcgi?term=PLEK"	PLEK) 22 1 19.521531 -1.300551 142 52.27 0.368099
=HYPERLINK("http://www.godatabase.org/cgi-bin/go.cgi?query=GO:0051017&auto_wild_cards=yes&view=query&action=query&search_constraint=terms"	GO:0051017_actin_filament_bundle_formation) =HYPERLINK("http://www.ncbi.nih.gov/gquery/gquery.fcgi?term=PLEK"	PLEK) 22 1 19.521531 -1.300551 142 52.27 0.368099
=HYPERLINK("http://www.godatabase.org/cgi-bin/go.cgi?query=GO:0007169&auto_wild_cards=yes&view=query&action=query&search_constraint=terms"	GO:0007169_transmembrane_receptor_protein_tyrosine_kinase_signaling_pathway) =HYPERLINK("http://www.ncbi.nih.gov/gquery/gquery.fcgi?term=IGF1"	IGF1) 157 2 5.471002 -1.294257 143 52.55 0.367483
=HYPERLINK("http://www.godatabase.org/cgi-bin/go.cgi?query=GO:0007169&auto_wild_cards=yes&view=query&action=query&search_constraint=terms"	GO:0007169_transmembrane_receptor_protein_tyrosine_kinase_signaling_pathway) =HYPERLINK("http://www.ncbi.nih.gov/gquery/gquery.fcgi?term=CD4"	CD4) 157 2 5.471002 -1.294257 143 52.55 0.367483
=HYPERLINK("http://www.godatabase.org/cgi-bin/go.cgi?query=GO:0030166&auto_wild_cards=yes&view=query&action=query&search_constraint=terms"	GO:0030166_proteoglycan_biosynthetic_process) =HYPERLINK("http://www.ncbi.nih.gov/gquery/gquery.fcgi?term=IGF1"	IGF1) 23 1 18.672769 -1.281722 145 53.8 0.371034
=HYPERLINK("http://www.godatabase.org/cgi-bin/go.cgi?query=GO:0045740&auto_wild_cards=yes&view=query&action=query&search_constraint=terms"	GO:0045740_positive_regulation_of_DNA_replication) =HYPERLINK("http://www.ncbi.nih.gov/gquery/gquery.fcgi?term=IGF1"	IGF1) 23 1 18.672769 -1.281722 145 53.8 0.371034
=HYPERLINK("http://www.godatabase.org/cgi-bin/go.cgi?query=GO:0007229&auto_wild_cards=yes&view=query&action=query&search_constraint=terms"	GO:0007229_integrin-mediated_signaling_pathway) =HYPERLINK("http://www.ncbi.nih.gov/gquery/gquery.fcgi?term=PLEK"	PLEK) 24 1 17.894737 -1.263715 150 55.45 0.369667
=HYPERLINK("http://www.godatabase.org/cgi-bin/go.cgi?query=GO:0019059&auto_wild_cards=yes&view=query&action=query&search_constraint=terms"	GO:0019059_initiation_of_viral_infection) =HYPERLINK("http://www.ncbi.nih.gov/gquery/gquery.fcgi?term=CD4"	CD4) 24 1 17.894737 -1.263715 150 55.45 0.369667
=HYPERLINK("http://www.godatabase.org/cgi-bin/go.cgi?query=GO:0030193&auto_wild_cards=yes&view=query&action=query&search_constraint=terms"	GO:0030193_regulation_of_blood_coagulation) =HYPERLINK("http://www.ncbi.nih.gov/gquery/gquery.fcgi?term=PLEK"	PLEK) 24 1 17.894737 -1.263715 150 55.45 0.369667
=HYPERLINK("http://www.godatabase.org/cgi-bin/go.cgi?query=GO:0033002&auto_wild_cards=yes&view=query&action=query&search_constraint=terms"	GO:0033002_muscle_cell_proliferation) =HYPERLINK("http://www.ncbi.nih.gov/gquery/gquery.fcgi?term=IGF1"	IGF1) 24 1 17.894737 -1.263715 150 55.45 0.369667
=HYPERLINK("http://www.godatabase.org/cgi-bin/go.cgi?query=GO:0042509&auto_wild_cards=yes&view=query&action=query&search_constraint=terms"	GO:0042509_regulation_of_tyrosine_phosphorylation_of_STAT_protein) =HYPERLINK("http://www.ncbi.nih.gov/gquery/gquery.fcgi?term=IGF1"	IGF1) 24 1 17.894737 -1.263715 150 55.45 0.369667
=HYPERLINK("http://www.godatabase.org/cgi-bin/go.cgi?query=GO:0007243&auto_wild_cards=yes&view=query&action=query&search_constraint=terms"	GO:0007243_protein_kinase_cascade) =HYPERLINK("http://www.ncbi.nih.gov/gquery/gquery.fcgi?term=IGF1"	IGF1) 377 3 3.417562 -1.261788 151 55.59 0.368146
=HYPERLINK("http://www.godatabase.org/cgi-bin/go.cgi?query=GO:0007243&auto_wild_cards=yes&view=query&action=query&search_constraint=terms"	GO:0007243_protein_kinase_cascade) =HYPERLINK("http://www.ncbi.nih.gov/gquery/gquery.fcgi?term=CARD9"	CARD9) 377 3 3.417562 -1.261788 151 55.59 0.368146
=HYPERLINK("http://www.godatabase.org/cgi-bin/go.cgi?query=GO:0007243&auto_wild_cards=yes&view=query&action=query&search_constraint=terms"	GO:0007243_protein_kinase_cascade) =HYPERLINK("http://www.ncbi.nih.gov/gquery/gquery.fcgi?term=PLEK"	PLEK) 377 3 3.417562 -1.261788 151 55.59 0.368146
=HYPERLINK("http://www.godatabase.org/cgi-bin/go.cgi?query=GO:0007154&auto_wild_cards=yes&view=query&action=query&search_constraint=terms"	GO:0007154_cell_communication) =HYPERLINK("http://www.ncbi.nih.gov/gquery/gquery.fcgi?term=IGF1"	IGF1) 2272 9 1.701260 -1.261431 152 55.67 0.366250
=HYPERLINK("http://www.godatabase.org/cgi-bin/go.cgi?query=GO:0007154&auto_wild_cards=yes&view=query&action=query&search_constraint=terms"	GO:0007154_cell_communication) =HYPERLINK("http://www.ncbi.nih.gov/gquery/gquery.fcgi?term=LILRA2"	LILRA2) 2272 9 1.701260 -1.261431 152 55.67 0.366250
=HYPERLINK("http://www.godatabase.org/cgi-bin/go.cgi?query=GO:0007154&auto_wild_cards=yes&view=query&action=query&search_constraint=terms"	GO:0007154_cell_communication) =HYPERLINK("http://www.ncbi.nih.gov/gquery/gquery.fcgi?term=CD33"	CD33) 2272 9 1.701260 -1.261431 152 55.67 0.366250
=HYPERLINK("http://www.godatabase.org/cgi-bin/go.cgi?query=GO:0007154&auto_wild_cards=yes&view=query&action=query&search_constraint=terms"	GO:0007154_cell_communication) =HYPERLINK("http://www.ncbi.nih.gov/gquery/gquery.fcgi?term=CARD9"	CARD9) 2272 9 1.701260 -1.261431 152 55.67 0.366250
=HYPERLINK("http://www.godatabase.org/cgi-bin/go.cgi?query=GO:0007154&auto_wild_cards=yes&view=query&action=query&search_constraint=terms"	GO:0007154_cell_communication) =HYPERLINK("http://www.ncbi.nih.gov/gquery/gquery.fcgi?term=CD4"	CD4) 2272 9 1.701260 -1.261431 152 55.67 0.366250
=HYPERLINK("http://www.godatabase.org/cgi-bin/go.cgi?query=GO:0007154&auto_wild_cards=yes&view=query&action=query&search_constraint=terms"	GO:0007154_cell_communication) =HYPERLINK("http://www.ncbi.nih.gov/gquery/gquery.fcgi?term=BTK"	BTK) 2272 9 1.701260 -1.261431 152 55.67 0.366250
=HYPERLINK("http://www.godatabase.org/cgi-bin/go.cgi?query=GO:0007154&auto_wild_cards=yes&view=query&action=query&search_constraint=terms"	GO:0007154_cell_communication) =HYPERLINK("http://www.ncbi.nih.gov/gquery/gquery.fcgi?term=PLEK"	PLEK) 2272 9 1.701260 -1.261431 152 55.67 0.366250
=HYPERLINK("http://www.godatabase.org/cgi-bin/go.cgi?query=GO:0007154&auto_wild_cards=yes&view=query&action=query&search_constraint=terms"	GO:0007154_cell_communication) =HYPERLINK("http://www.ncbi.nih.gov/gquery/gquery.fcgi?term=CSF3R"	CSF3R) 2272 9 1.701260 -1.261431 152 55.67 0.366250
=HYPERLINK("http://www.godatabase.org/cgi-bin/go.cgi?query=GO:0007154&auto_wild_cards=yes&view=query&action=query&search_constraint=terms"	GO:0007154_cell_communication) =HYPERLINK("http://www.ncbi.nih.gov/gquery/gquery.fcgi?term=TYROBP"	TYROBP) 2272 9 1.701260 -1.261431 152 55.67 0.366250
=HYPERLINK("http://www.godatabase.org/cgi-bin/go.cgi?query=GO:0006464&auto_wild_cards=yes&view=query&action=query&search_constraint=terms"	GO:0006464_protein_modification_process) =HYPERLINK("http://www.ncbi.nih.gov/gquery/gquery.fcgi?term=IGF1"	IGF1) 922 5 2.329033 -1.259035 153 55.76 0.364444
=HYPERLINK("http://www.godatabase.org/cgi-bin/go.cgi?query=GO:0006464&auto_wild_cards=yes&view=query&action=query&search_constraint=terms"	GO:0006464_protein_modification_process) =HYPERLINK("http://www.ncbi.nih.gov/gquery/gquery.fcgi?term=PTPN7"	PTPN7) 922 5 2.329033 -1.259035 153 55.76 0.364444
=HYPERLINK("http://www.godatabase.org/cgi-bin/go.cgi?query=GO:0006464&auto_wild_cards=yes&view=query&action=query&search_constraint=terms"	GO:0006464_protein_modification_process) =HYPERLINK("http://www.ncbi.nih.gov/gquery/gquery.fcgi?term=FGR"	FGR) 922 5 2.329033 -1.259035 153 55.76 0.364444
=HYPERLINK("http://www.godatabase.org/cgi-bin/go.cgi?query=GO:0006464&auto_wild_cards=yes&view=query&action=query&search_constraint=terms"	GO:0006464_protein_modification_process) =HYPERLINK("http://www.ncbi.nih.gov/gquery/gquery.fcgi?term=BTK"	BTK) 922 5 2.329033 -1.259035 153 55.76 0.364444
=HYPERLINK("http://www.godatabase.org/cgi-bin/go.cgi?query=GO:0006464&auto_wild_cards=yes&view=query&action=query&search_constraint=terms"	GO:0006464_protein_modification_process) =HYPERLINK("http://www.ncbi.nih.gov/gquery/gquery.fcgi?term=CD37"	CD37) 922 5 2.329033 -1.259035 153 55.76 0.364444
=HYPERLINK("http://www.godatabase.org/cgi-bin/go.cgi?query=GO:0009966&auto_wild_cards=yes&view=query&action=query&search_constraint=terms"	GO:0009966_regulation_of_signal_transduction) =HYPERLINK("http://www.ncbi.nih.gov/gquery/gquery.fcgi?term=IGF1"	IGF1) 378 3 3.408521 -1.258963 154 55.83 0.362532
=HYPERLINK("http://www.godatabase.org/cgi-bin/go.cgi?query=GO:0009966&auto_wild_cards=yes&view=query&action=query&search_constraint=terms"	GO:0009966_regulation_of_signal_transduction) =HYPERLINK("http://www.ncbi.nih.gov/gquery/gquery.fcgi?term=CARD9"	CARD9) 378 3 3.408521 -1.258963 154 55.83 0.362532
=HYPERLINK("http://www.godatabase.org/cgi-bin/go.cgi?query=GO:0009966&auto_wild_cards=yes&view=query&action=query&search_constraint=terms"	GO:0009966_regulation_of_signal_transduction) =HYPERLINK("http://www.ncbi.nih.gov/gquery/gquery.fcgi?term=PLEK"	PLEK) 378 3 3.408521 -1.258963 154 55.83 0.362532
=HYPERLINK("http://www.godatabase.org/cgi-bin/go.cgi?query=GO:0006007&auto_wild_cards=yes&view=query&action=query&search_constraint=terms"	GO:0006007_glucose_catabolic_process) =HYPERLINK("http://www.ncbi.nih.gov/gquery/gquery.fcgi?term=IGF1"	IGF1) 25 1 17.178947 -1.246462 160 57.62 0.360125
=HYPERLINK("http://www.godatabase.org/cgi-bin/go.cgi?query=GO:0030168&auto_wild_cards=yes&view=query&action=query&search_constraint=terms"	GO:0030168_platelet_activation) =HYPERLINK("http://www.ncbi.nih.gov/gquery/gquery.fcgi?term=PLEK"	PLEK) 25 1 17.178947 -1.246462 160 57.62 0.360125
=HYPERLINK("http://www.godatabase.org/cgi-bin/go.cgi?query=GO:0034101&auto_wild_cards=yes&view=query&action=query&search_constraint=terms"	GO:0034101_erythrocyte_homeostasis) =HYPERLINK("http://www.ncbi.nih.gov/gquery/gquery.fcgi?term=SPI1"	SPI1) 25 1 17.178947 -1.246462 160 57.62 0.360125
=HYPERLINK("http://www.godatabase.org/cgi-bin/go.cgi?query=GO:0043624&auto_wild_cards=yes&view=query&action=query&search_constraint=terms"	GO:0043624_cellular_protein_complex_disassembly) =HYPERLINK("http://www.ncbi.nih.gov/gquery/gquery.fcgi?term=PLEK"	PLEK) 25 1 17.178947 -1.246462 160 57.62 0.360125
=HYPERLINK("http://www.godatabase.org/cgi-bin/go.cgi?query=GO:0050678&auto_wild_cards=yes&view=query&action=query&search_constraint=terms"	GO:0050678_regulation_of_epithelial_cell_proliferation) =HYPERLINK("http://www.ncbi.nih.gov/gquery/gquery.fcgi?term=IGF1"	IGF1) 25 1 17.178947 -1.246462 160 57.62 0.360125
=HYPERLINK("http://www.godatabase.org/cgi-bin/go.cgi?query=GO:0050818&auto_wild_cards=yes&view=query&action=query&search_constraint=terms"	GO:0050818_regulation_of_coagulation) =HYPERLINK("http://www.ncbi.nih.gov/gquery/gquery.fcgi?term=PLEK"	PLEK) 25 1 17.178947 -1.246462 160 57.62 0.360125
=HYPERLINK("http://www.godatabase.org/cgi-bin/go.cgi?query=GO:0045595&auto_wild_cards=yes&view=query&action=query&search_constraint=terms"	GO:0045595_regulation_of_cell_differentiation) =HYPERLINK("http://www.ncbi.nih.gov/gquery/gquery.fcgi?term=IGF1"	IGF1) 170 2 5.052632 -1.232680 161 57.9 0.359627
=HYPERLINK("http://www.godatabase.org/cgi-bin/go.cgi?query=GO:0045595&auto_wild_cards=yes&view=query&action=query&search_constraint=terms"	GO:0045595_regulation_of_cell_differentiation) =HYPERLINK("http://www.ncbi.nih.gov/gquery/gquery.fcgi?term=SPI1"	SPI1) 170 2 5.052632 -1.232680 161 57.9 0.359627
=HYPERLINK("http://www.godatabase.org/cgi-bin/go.cgi?query=GO:0007498&auto_wild_cards=yes&view=query&action=query&search_constraint=terms"	GO:0007498_mesoderm_development) =HYPERLINK("http://www.ncbi.nih.gov/gquery/gquery.fcgi?term=BTK"	BTK) 26 1 16.518219 -1.229905 164 59.41 0.362256
=HYPERLINK("http://www.godatabase.org/cgi-bin/go.cgi?query=GO:0043241&auto_wild_cards=yes&view=query&action=query&search_constraint=terms"	GO:0043241_protein_complex_disassembly) =HYPERLINK("http://www.ncbi.nih.gov/gquery/gquery.fcgi?term=PLEK"	PLEK) 26 1 16.518219 -1.229905 164 59.41 0.362256
=HYPERLINK("http://www.godatabase.org/cgi-bin/go.cgi?query=GO:0050673&auto_wild_cards=yes&view=query&action=query&search_constraint=terms"	GO:0050673_epithelial_cell_proliferation) =HYPERLINK("http://www.ncbi.nih.gov/gquery/gquery.fcgi?term=IGF1"	IGF1) 26 1 16.518219 -1.229905 164 59.41 0.362256
=HYPERLINK("http://www.godatabase.org/cgi-bin/go.cgi?query=GO:0006468&auto_wild_cards=yes&view=query&action=query&search_constraint=terms"	GO:0006468_protein_amino_acid_phosphorylation) =HYPERLINK("http://www.ncbi.nih.gov/gquery/gquery.fcgi?term=IGF1"	IGF1) 393 3 3.278425 -1.217673 165 59.72 0.361939
=HYPERLINK("http://www.godatabase.org/cgi-bin/go.cgi?query=GO:0006468&auto_wild_cards=yes&view=query&action=query&search_constraint=terms"	GO:0006468_protein_amino_acid_phosphorylation) =HYPERLINK("http://www.ncbi.nih.gov/gquery/gquery.fcgi?term=FGR"	FGR) 393 3 3.278425 -1.217673 165 59.72 0.361939
=HYPERLINK("http://www.godatabase.org/cgi-bin/go.cgi?query=GO:0006468&auto_wild_cards=yes&view=query&action=query&search_constraint=terms"	GO:0006468_protein_amino_acid_phosphorylation) =HYPERLINK("http://www.ncbi.nih.gov/gquery/gquery.fcgi?term=BTK"	BTK) 393 3 3.278425 -1.217673 165 59.72 0.361939
=HYPERLINK("http://www.godatabase.org/cgi-bin/go.cgi?query=GO:0007260&auto_wild_cards=yes&view=query&action=query&search_constraint=terms"	GO:0007260_tyrosine_phosphorylation_of_STAT_protein) =HYPERLINK("http://www.ncbi.nih.gov/gquery/gquery.fcgi?term=IGF1"	IGF1) 27 1 15.906433 -1.213990 166 61.16 0.368434
=HYPERLINK("http://www.godatabase.org/cgi-bin/go.cgi?query=GO:0001775&auto_wild_cards=yes&view=query&action=query&search_constraint=terms"	GO:0001775_cell_activation) =HYPERLINK("http://www.ncbi.nih.gov/gquery/gquery.fcgi?term=CD4"	CD4) 175 2 4.908271 -1.210400 167 61.36 0.367425
=HYPERLINK("http://www.godatabase.org/cgi-bin/go.cgi?query=GO:0001775&auto_wild_cards=yes&view=query&action=query&search_constraint=terms"	GO:0001775_cell_activation) =HYPERLINK("http://www.ncbi.nih.gov/gquery/gquery.fcgi?term=PLEK"	PLEK) 175 2 4.908271 -1.210400 167 61.36 0.367425
=HYPERLINK("http://www.godatabase.org/cgi-bin/go.cgi?query=GO:0042592&auto_wild_cards=yes&view=query&action=query&search_constraint=terms"	GO:0042592_homeostatic_process) =HYPERLINK("http://www.ncbi.nih.gov/gquery/gquery.fcgi?term=IGF1"	IGF1) 397 3 3.245393 -1.206990 168 61.38 0.365357
=HYPERLINK("http://www.godatabase.org/cgi-bin/go.cgi?query=GO:0042592&auto_wild_cards=yes&view=query&action=query&search_constraint=terms"	GO:0042592_homeostatic_process) =HYPERLINK("http://www.ncbi.nih.gov/gquery/gquery.fcgi?term=CD52"	CD52) 397 3 3.245393 -1.206990 168 61.38 0.365357
=HYPERLINK("http://www.godatabase.org/cgi-bin/go.cgi?query=GO:0042592&auto_wild_cards=yes&view=query&action=query&search_constraint=terms"	GO:0042592_homeostatic_process) =HYPERLINK("http://www.ncbi.nih.gov/gquery/gquery.fcgi?term=SPI1"	SPI1) 397 3 3.245393 -1.206990 168 61.38 0.365357
=HYPERLINK("http://www.godatabase.org/cgi-bin/go.cgi?query=GO:0043412&auto_wild_cards=yes&view=query&action=query&search_constraint=terms"	GO:0043412_biopolymer_modification) =HYPERLINK("http://www.ncbi.nih.gov/gquery/gquery.fcgi?term=IGF1"	IGF1) 960 5 2.236842 -1.195993 169 63.38 0.375030
=HYPERLINK("http://www.godatabase.org/cgi-bin/go.cgi?query=GO:0043412&auto_wild_cards=yes&view=query&action=query&search_constraint=terms"	GO:0043412_biopolymer_modification) =HYPERLINK("http://www.ncbi.nih.gov/gquery/gquery.fcgi?term=PTPN7"	PTPN7) 960 5 2.236842 -1.195993 169 63.38 0.375030
=HYPERLINK("http://www.godatabase.org/cgi-bin/go.cgi?query=GO:0043412&auto_wild_cards=yes&view=query&action=query&search_constraint=terms"	GO:0043412_biopolymer_modification) =HYPERLINK("http://www.ncbi.nih.gov/gquery/gquery.fcgi?term=FGR"	FGR) 960 5 2.236842 -1.195993 169 63.38 0.375030
=HYPERLINK("http://www.godatabase.org/cgi-bin/go.cgi?query=GO:0043412&auto_wild_cards=yes&view=query&action=query&search_constraint=terms"	GO:0043412_biopolymer_modification) =HYPERLINK("http://www.ncbi.nih.gov/gquery/gquery.fcgi?term=BTK"	BTK) 960 5 2.236842 -1.195993 169 63.38 0.375030
=HYPERLINK("http://www.godatabase.org/cgi-bin/go.cgi?query=GO:0043412&auto_wild_cards=yes&view=query&action=query&search_constraint=terms"	GO:0043412_biopolymer_modification) =HYPERLINK("http://www.ncbi.nih.gov/gquery/gquery.fcgi?term=CD37"	CD37) 960 5 2.236842 -1.195993 169 63.38 0.375030
=HYPERLINK("http://www.godatabase.org/cgi-bin/go.cgi?query=GO:0046425&auto_wild_cards=yes&view=query&action=query&search_constraint=terms"	GO:0046425_regulation_of_JAK-STAT_cascade) =HYPERLINK("http://www.ncbi.nih.gov/gquery/gquery.fcgi?term=IGF1"	IGF1) 29 1 14.809437 -1.183908 172 65.19 0.379012
=HYPERLINK("http://www.godatabase.org/cgi-bin/go.cgi?query=GO:0048741&auto_wild_cards=yes&view=query&action=query&search_constraint=terms"	GO:0048741_skeletal_muscle_fiber_development) =HYPERLINK("http://www.ncbi.nih.gov/gquery/gquery.fcgi?term=IGF1"	IGF1) 29 1 14.809437 -1.183908 172 65.19 0.379012
=HYPERLINK("http://www.godatabase.org/cgi-bin/go.cgi?query=GO:0050731&auto_wild_cards=yes&view=query&action=query&search_constraint=terms"	GO:0050731_positive_regulation_of_peptidyl-tyrosine_phosphorylation) =HYPERLINK("http://www.ncbi.nih.gov/gquery/gquery.fcgi?term=IGF1"	IGF1) 29 1 14.809437 -1.183908 172 65.19 0.379012
=HYPERLINK("http://www.godatabase.org/cgi-bin/go.cgi?query=GO:0010627&auto_wild_cards=yes&view=query&action=query&search_constraint=terms"	GO:0010627_regulation_of_protein_kinase_cascade) =HYPERLINK("http://www.ncbi.nih.gov/gquery/gquery.fcgi?term=IGF1"	IGF1) 184 2 4.668192 -1.172064 173 65.55 0.378902
=HYPERLINK("http://www.godatabase.org/cgi-bin/go.cgi?query=GO:0010627&auto_wild_cards=yes&view=query&action=query&search_constraint=terms"	GO:0010627_regulation_of_protein_kinase_cascade) =HYPERLINK("http://www.ncbi.nih.gov/gquery/gquery.fcgi?term=CARD9"	CARD9) 184 2 4.668192 -1.172064 173 65.55 0.378902
=HYPERLINK("http://www.godatabase.org/cgi-bin/go.cgi?query=GO:0008154&auto_wild_cards=yes&view=query&action=query&search_constraint=terms"	GO:0008154_actin_polymerization_or_depolymerization) =HYPERLINK("http://www.ncbi.nih.gov/gquery/gquery.fcgi?term=PLEK"	PLEK) 30 1 14.315789 -1.169660 175 66.61 0.380629
=HYPERLINK("http://www.godatabase.org/cgi-bin/go.cgi?query=GO:0048747&auto_wild_cards=yes&view=query&action=query&search_constraint=terms"	GO:0048747_muscle_fiber_development) =HYPERLINK("http://www.ncbi.nih.gov/gquery/gquery.fcgi?term=IGF1"	IGF1) 30 1 14.315789 -1.169660 175 66.61 0.380629
=HYPERLINK("http://www.godatabase.org/cgi-bin/go.cgi?query=GO:0009967&auto_wild_cards=yes&view=query&action=query&search_constraint=terms"	GO:0009967_positive_regulation_of_signal_transduction) =HYPERLINK("http://www.ncbi.nih.gov/gquery/gquery.fcgi?term=IGF1"	IGF1) 185 2 4.642959 -1.167937 176 66.75 0.379261
=HYPERLINK("http://www.godatabase.org/cgi-bin/go.cgi?query=GO:0009967&auto_wild_cards=yes&view=query&action=query&search_constraint=terms"	GO:0009967_positive_regulation_of_signal_transduction) =HYPERLINK("http://www.ncbi.nih.gov/gquery/gquery.fcgi?term=CARD9"	CARD9) 185 2 4.642959 -1.167937 176 66.75 0.379261
=HYPERLINK("http://www.godatabase.org/cgi-bin/go.cgi?query=GO:0007200&auto_wild_cards=yes&view=query&action=query&search_constraint=terms"	GO:0007200_activation_of_phospholipase_C_activity_by_G-protein_coupled_receptor_protein_signaling_pathway_coupled_to_IP3_second_messenger) =HYPERLINK("http://www.ncbi.nih.gov/gquery/gquery.fcgi?term=PLEK"	PLEK) 31 1 13.853990 -1.155895 177 67.79 0.382994
=HYPERLINK("http://www.godatabase.org/cgi-bin/go.cgi?query=GO:0010647&auto_wild_cards=yes&view=query&action=query&search_constraint=terms"	GO:0010647_positive_regulation_of_cell_communication) =HYPERLINK("http://www.ncbi.nih.gov/gquery/gquery.fcgi?term=IGF1"	IGF1) 189 2 4.544695 -1.151681 178 67.85 0.381180
=HYPERLINK("http://www.godatabase.org/cgi-bin/go.cgi?query=GO:0010647&auto_wild_cards=yes&view=query&action=query&search_constraint=terms"	GO:0010647_positive_regulation_of_cell_communication) =HYPERLINK("http://www.ncbi.nih.gov/gquery/gquery.fcgi?term=CARD9"	CARD9) 189 2 4.544695 -1.151681 178 67.85 0.381180
=HYPERLINK("http://www.godatabase.org/cgi-bin/go.cgi?query=GO:0006029&auto_wild_cards=yes&view=query&action=query&search_constraint=terms"	GO:0006029_proteoglycan_metabolic_process) =HYPERLINK("http://www.ncbi.nih.gov/gquery/gquery.fcgi?term=IGF1"	IGF1) 32 1 13.421053 -1.142581 184 69.41 0.377228
=HYPERLINK("http://www.godatabase.org/cgi-bin/go.cgi?query=GO:0006487&auto_wild_cards=yes&view=query&action=query&search_constraint=terms"	GO:0006487_protein_amino_acid_N-linked_glycosylation) =HYPERLINK("http://www.ncbi.nih.gov/gquery/gquery.fcgi?term=CD37"	CD37) 32 1 13.421053 -1.142581 184 69.41 0.377228
=HYPERLINK("http://www.godatabase.org/cgi-bin/go.cgi?query=GO:0031329&auto_wild_cards=yes&view=query&action=query&search_constraint=terms"	GO:0031329_regulation_of_cellular_catabolic_process) =HYPERLINK("http://www.ncbi.nih.gov/gquery/gquery.fcgi?term=IGF1"	IGF1) 32 1 13.421053 -1.142581 184 69.41 0.377228
=HYPERLINK("http://www.godatabase.org/cgi-bin/go.cgi?query=GO:0034623&auto_wild_cards=yes&view=query&action=query&search_constraint=terms"	GO:0034623_cellular_macromolecular_complex_disassembly) =HYPERLINK("http://www.ncbi.nih.gov/gquery/gquery.fcgi?term=PLEK"	PLEK) 32 1 13.421053 -1.142581 184 69.41 0.377228
=HYPERLINK("http://www.godatabase.org/cgi-bin/go.cgi?query=GO:0046578&auto_wild_cards=yes&view=query&action=query&search_constraint=terms"	GO:0046578_regulation_of_Ras_protein_signal_transduction) =HYPERLINK("http://www.ncbi.nih.gov/gquery/gquery.fcgi?term=IGF1"	IGF1) 32 1 13.421053 -1.142581 184 69.41 0.377228
=HYPERLINK("http://www.godatabase.org/cgi-bin/go.cgi?query=GO:0051056&auto_wild_cards=yes&view=query&action=query&search_constraint=terms"	GO:0051056_regulation_of_small_GTPase_mediated_signal_transduction) =HYPERLINK("http://www.ncbi.nih.gov/gquery/gquery.fcgi?term=IGF1"	IGF1) 32 1 13.421053 -1.142581 184 69.41 0.377228
=HYPERLINK("http://www.godatabase.org/cgi-bin/go.cgi?query=GO:0010646&auto_wild_cards=yes&view=query&action=query&search_constraint=terms"	GO:0010646_regulation_of_cell_communication) =HYPERLINK("http://www.ncbi.nih.gov/gquery/gquery.fcgi?term=IGF1"	IGF1) 423 3 3.045913 -1.140669 185 69.44 0.375351
=HYPERLINK("http://www.godatabase.org/cgi-bin/go.cgi?query=GO:0010646&auto_wild_cards=yes&view=query&action=query&search_constraint=terms"	GO:0010646_regulation_of_cell_communication) =HYPERLINK("http://www.ncbi.nih.gov/gquery/gquery.fcgi?term=CARD9"	CARD9) 423 3 3.045913 -1.140669 185 69.44 0.375351
=HYPERLINK("http://www.godatabase.org/cgi-bin/go.cgi?query=GO:0010646&auto_wild_cards=yes&view=query&action=query&search_constraint=terms"	GO:0010646_regulation_of_cell_communication) =HYPERLINK("http://www.ncbi.nih.gov/gquery/gquery.fcgi?term=PLEK"	PLEK) 423 3 3.045913 -1.140669 185 69.44 0.375351
=HYPERLINK("http://www.godatabase.org/cgi-bin/go.cgi?query=GO:0030217&auto_wild_cards=yes&view=query&action=query&search_constraint=terms"	GO:0030217_T_cell_differentiation) =HYPERLINK("http://www.ncbi.nih.gov/gquery/gquery.fcgi?term=CD4"	CD4) 33 1 13.014354 -1.129693 187 70.49 0.376952
=HYPERLINK("http://www.godatabase.org/cgi-bin/go.cgi?query=GO:0042108&auto_wild_cards=yes&view=query&action=query&search_constraint=terms"	GO:0042108_positive_regulation_of_cytokine_biosynthetic_process) =HYPERLINK("http://www.ncbi.nih.gov/gquery/gquery.fcgi?term=CD4"	CD4) 33 1 13.014354 -1.129693 187 70.49 0.376952
=HYPERLINK("http://www.godatabase.org/cgi-bin/go.cgi?query=GO:0008277&auto_wild_cards=yes&view=query&action=query&search_constraint=terms"	GO:0008277_regulation_of_G-protein_coupled_receptor_protein_signaling_pathway) =HYPERLINK("http://www.ncbi.nih.gov/gquery/gquery.fcgi?term=PLEK"	PLEK) 34 1 12.631579 -1.117202 189 72.94 0.385926
=HYPERLINK("http://www.godatabase.org/cgi-bin/go.cgi?query=GO:0008624&auto_wild_cards=yes&view=query&action=query&search_constraint=terms"	GO:0008624_induction_of_apoptosis_by_extracellular_signals) =HYPERLINK("http://www.ncbi.nih.gov/gquery/gquery.fcgi?term=BTK"	BTK) 34 1 12.631579 -1.117202 189 72.94 0.385926
=HYPERLINK("http://www.godatabase.org/cgi-bin/go.cgi?query=GO:0009896&auto_wild_cards=yes&view=query&action=query&search_constraint=terms"	GO:0009896_positive_regulation_of_catabolic_process) =HYPERLINK("http://www.ncbi.nih.gov/gquery/gquery.fcgi?term=IGF1"	IGF1) 35 1 12.270677 -1.105088 193 74.22 0.384560
=HYPERLINK("http://www.godatabase.org/cgi-bin/go.cgi?query=GO:0019320&auto_wild_cards=yes&view=query&action=query&search_constraint=terms"	GO:0019320_hexose_catabolic_process) =HYPERLINK("http://www.ncbi.nih.gov/gquery/gquery.fcgi?term=IGF1"	IGF1) 35 1 12.270677 -1.105088 193 74.22 0.384560
=HYPERLINK("http://www.godatabase.org/cgi-bin/go.cgi?query=GO:0048872&auto_wild_cards=yes&view=query&action=query&search_constraint=terms"	GO:0048872_homeostasis_of_number_of_cells) =HYPERLINK("http://www.ncbi.nih.gov/gquery/gquery.fcgi?term=SPI1"	SPI1) 35 1 12.270677 -1.105088 193 74.22 0.384560
=HYPERLINK("http://www.godatabase.org/cgi-bin/go.cgi?query=GO:0051346&auto_wild_cards=yes&view=query&action=query&search_constraint=terms"	GO:0051346_negative_regulation_of_hydrolase_activity) =HYPERLINK("http://www.ncbi.nih.gov/gquery/gquery.fcgi?term=PLEK"	PLEK) 35 1 12.270677 -1.105088 193 74.22 0.384560
=HYPERLINK("http://www.godatabase.org/cgi-bin/go.cgi?query=GO:0006066&auto_wild_cards=yes&view=query&action=query&search_constraint=terms"	GO:0006066_alcohol_metabolic_process) =HYPERLINK("http://www.ncbi.nih.gov/gquery/gquery.fcgi?term=IGF1"	IGF1) 206 2 4.169647 -1.086758 194 75.51 0.389227
=HYPERLINK("http://www.godatabase.org/cgi-bin/go.cgi?query=GO:0006066&auto_wild_cards=yes&view=query&action=query&search_constraint=terms"	GO:0006066_alcohol_metabolic_process) =HYPERLINK("http://www.ncbi.nih.gov/gquery/gquery.fcgi?term=PLEK"	PLEK) 206 2 4.169647 -1.086758 194 75.51 0.389227
=HYPERLINK("http://www.godatabase.org/cgi-bin/go.cgi?query=GO:0032956&auto_wild_cards=yes&view=query&action=query&search_constraint=terms"	GO:0032956_regulation_of_actin_cytoskeleton_organization) =HYPERLINK("http://www.ncbi.nih.gov/gquery/gquery.fcgi?term=PLEK"	PLEK) 37 1 11.607397 -1.081904 195 76.58 0.392718
=HYPERLINK("http://www.godatabase.org/cgi-bin/go.cgi?query=GO:0043687&auto_wild_cards=yes&view=query&action=query&search_constraint=terms"	GO:0043687_post-translational_protein_modification) =HYPERLINK("http://www.ncbi.nih.gov/gquery/gquery.fcgi?term=IGF1"	IGF1) 728 4 2.359746 -1.081439 196 76.66 0.391122
=HYPERLINK("http://www.godatabase.org/cgi-bin/go.cgi?query=GO:0043687&auto_wild_cards=yes&view=query&action=query&search_constraint=terms"	GO:0043687_post-translational_protein_modification) =HYPERLINK("http://www.ncbi.nih.gov/gquery/gquery.fcgi?term=PTPN7"	PTPN7) 728 4 2.359746 -1.081439 196 76.66 0.391122
=HYPERLINK("http://www.godatabase.org/cgi-bin/go.cgi?query=GO:0043687&auto_wild_cards=yes&view=query&action=query&search_constraint=terms"	GO:0043687_post-translational_protein_modification) =HYPERLINK("http://www.ncbi.nih.gov/gquery/gquery.fcgi?term=FGR"	FGR) 728 4 2.359746 -1.081439 196 76.66 0.391122
=HYPERLINK("http://www.godatabase.org/cgi-bin/go.cgi?query=GO:0043687&auto_wild_cards=yes&view=query&action=query&search_constraint=terms"	GO:0043687_post-translational_protein_modification) =HYPERLINK("http://www.ncbi.nih.gov/gquery/gquery.fcgi?term=BTK"	BTK) 728 4 2.359746 -1.081439 196 76.66 0.391122
=HYPERLINK("http://www.godatabase.org/cgi-bin/go.cgi?query=GO:0045787&auto_wild_cards=yes&view=query&action=query&search_constraint=terms"	GO:0045787_positive_regulation_of_cell_cycle) =HYPERLINK("http://www.ncbi.nih.gov/gquery/gquery.fcgi?term=IGF1"	IGF1) 38 1 11.301939 -1.070796 198 78.37 0.395808
=HYPERLINK("http://www.godatabase.org/cgi-bin/go.cgi?query=GO:0050730&auto_wild_cards=yes&view=query&action=query&search_constraint=terms"	GO:0050730_regulation_of_peptidyl-tyrosine_phosphorylation) =HYPERLINK("http://www.ncbi.nih.gov/gquery/gquery.fcgi?term=IGF1"	IGF1) 38 1 11.301939 -1.070796 198 78.37 0.395808
=HYPERLINK("http://www.godatabase.org/cgi-bin/go.cgi?query=GO:0045893&auto_wild_cards=yes&view=query&action=query&search_constraint=terms"	GO:0045893_positive_regulation_of_transcription__DNA-dependent) =HYPERLINK("http://www.ncbi.nih.gov/gquery/gquery.fcgi?term=IGF1"	IGF1) 211 2 4.070841 -1.068838 199 78.49 0.394422
=HYPERLINK("http://www.godatabase.org/cgi-bin/go.cgi?query=GO:0045893&auto_wild_cards=yes&view=query&action=query&search_constraint=terms"	GO:0045893_positive_regulation_of_transcription__DNA-dependent) =HYPERLINK("http://www.ncbi.nih.gov/gquery/gquery.fcgi?term=SPI1"	SPI1) 211 2 4.070841 -1.068838 199 78.49 0.394422
=HYPERLINK("http://www.godatabase.org/cgi-bin/go.cgi?query=GO:0051254&auto_wild_cards=yes&view=query&action=query&search_constraint=terms"	GO:0051254_positive_regulation_of_RNA_metabolic_process) =HYPERLINK("http://www.ncbi.nih.gov/gquery/gquery.fcgi?term=IGF1"	IGF1) 213 2 4.032617 -1.061809 200 78.77 0.393850
=HYPERLINK("http://www.godatabase.org/cgi-bin/go.cgi?query=GO:0051254&auto_wild_cards=yes&view=query&action=query&search_constraint=terms"	GO:0051254_positive_regulation_of_RNA_metabolic_process) =HYPERLINK("http://www.ncbi.nih.gov/gquery/gquery.fcgi?term=SPI1"	SPI1) 213 2 4.032617 -1.061809 200 78.77 0.393850
=HYPERLINK("http://www.godatabase.org/cgi-bin/go.cgi?query=GO:0006401&auto_wild_cards=yes&view=query&action=query&search_constraint=terms"	GO:0006401_RNA_catabolic_process) =HYPERLINK("http://www.ncbi.nih.gov/gquery/gquery.fcgi?term=RNASE2"	RNASE2) 39 1 11.012146 -1.059989 204 79.82 0.391275
=HYPERLINK("http://www.godatabase.org/cgi-bin/go.cgi?query=GO:0032970&auto_wild_cards=yes&view=query&action=query&search_constraint=terms"	GO:0032970_regulation_of_actin_filament-based_process) =HYPERLINK("http://www.ncbi.nih.gov/gquery/gquery.fcgi?term=PLEK"	PLEK) 39 1 11.012146 -1.059989 204 79.82 0.391275
=HYPERLINK("http://www.godatabase.org/cgi-bin/go.cgi?query=GO:0046328&auto_wild_cards=yes&view=query&action=query&search_constraint=terms"	GO:0046328_regulation_of_JNK_cascade) =HYPERLINK("http://www.ncbi.nih.gov/gquery/gquery.fcgi?term=CARD9"	CARD9) 39 1 11.012146 -1.059989 204 79.82 0.391275
=HYPERLINK("http://www.godatabase.org/cgi-bin/go.cgi?query=GO:0046365&auto_wild_cards=yes&view=query&action=query&search_constraint=terms"	GO:0046365_monosaccharide_catabolic_process) =HYPERLINK("http://www.ncbi.nih.gov/gquery/gquery.fcgi?term=IGF1"	IGF1) 39 1 11.012146 -1.059989 204 79.82 0.391275
=HYPERLINK("http://www.godatabase.org/cgi-bin/go.cgi?query=GO:0044267&auto_wild_cards=yes&view=query&action=query&search_constraint=terms"	GO:0044267_cellular_protein_metabolic_process) =HYPERLINK("http://www.ncbi.nih.gov/gquery/gquery.fcgi?term=IGF1"	IGF1) 1382 6 1.864575 -1.057677 205 80.02 0.390341
=HYPERLINK("http://www.godatabase.org/cgi-bin/go.cgi?query=GO:0044267&auto_wild_cards=yes&view=query&action=query&search_constraint=terms"	GO:0044267_cellular_protein_metabolic_process) =HYPERLINK("http://www.ncbi.nih.gov/gquery/gquery.fcgi?term=PTPN7"	PTPN7) 1382 6 1.864575 -1.057677 205 80.02 0.390341
=HYPERLINK("http://www.godatabase.org/cgi-bin/go.cgi?query=GO:0044267&auto_wild_cards=yes&view=query&action=query&search_constraint=terms"	GO:0044267_cellular_protein_metabolic_process) =HYPERLINK("http://www.ncbi.nih.gov/gquery/gquery.fcgi?term=FGR"	FGR) 1382 6 1.864575 -1.057677 205 80.02 0.390341
=HYPERLINK("http://www.godatabase.org/cgi-bin/go.cgi?query=GO:0044267&auto_wild_cards=yes&view=query&action=query&search_constraint=terms"	GO:0044267_cellular_protein_metabolic_process) =HYPERLINK("http://www.ncbi.nih.gov/gquery/gquery.fcgi?term=PLEK"	PLEK) 1382 6 1.864575 -1.057677 205 80.02 0.390341
=HYPERLINK("http://www.godatabase.org/cgi-bin/go.cgi?query=GO:0044267&auto_wild_cards=yes&view=query&action=query&search_constraint=terms"	GO:0044267_cellular_protein_metabolic_process) =HYPERLINK("http://www.ncbi.nih.gov/gquery/gquery.fcgi?term=BTK"	BTK) 1382 6 1.864575 -1.057677 205 80.02 0.390341
=HYPERLINK("http://www.godatabase.org/cgi-bin/go.cgi?query=GO:0044267&auto_wild_cards=yes&view=query&action=query&search_constraint=terms"	GO:0044267_cellular_protein_metabolic_process) =HYPERLINK("http://www.ncbi.nih.gov/gquery/gquery.fcgi?term=CD37"	CD37) 1382 6 1.864575 -1.057677 205 80.02 0.390341
=HYPERLINK("http://www.godatabase.org/cgi-bin/go.cgi?query=GO:0008152&auto_wild_cards=yes&view=query&action=query&search_constraint=terms"	GO:0008152_metabolic_process) =HYPERLINK("http://www.ncbi.nih.gov/gquery/gquery.fcgi?term=RNASE2"	RNASE2) 4111 13 1.358102 -1.053007 206 80.25 0.389563
=HYPERLINK("http://www.godatabase.org/cgi-bin/go.cgi?query=GO:0008152&auto_wild_cards=yes&view=query&action=query&search_constraint=terms"	GO:0008152_metabolic_process) =HYPERLINK("http://www.ncbi.nih.gov/gquery/gquery.fcgi?term=CD52"	CD52) 4111 13 1.358102 -1.053007 206 80.25 0.389563
=HYPERLINK("http://www.godatabase.org/cgi-bin/go.cgi?query=GO:0008152&auto_wild_cards=yes&view=query&action=query&search_constraint=terms"	GO:0008152_metabolic_process) =HYPERLINK("http://www.ncbi.nih.gov/gquery/gquery.fcgi?term=PTPN7"	PTPN7) 4111 13 1.358102 -1.053007 206 80.25 0.389563
=HYPERLINK("http://www.godatabase.org/cgi-bin/go.cgi?query=GO:0008152&auto_wild_cards=yes&view=query&action=query&search_constraint=terms"	GO:0008152_metabolic_process) =HYPERLINK("http://www.ncbi.nih.gov/gquery/gquery.fcgi?term=CYBB"	CYBB) 4111 13 1.358102 -1.053007 206 80.25 0.389563
=HYPERLINK("http://www.godatabase.org/cgi-bin/go.cgi?query=GO:0008152&auto_wild_cards=yes&view=query&action=query&search_constraint=terms"	GO:0008152_metabolic_process) =HYPERLINK("http://www.ncbi.nih.gov/gquery/gquery.fcgi?term=NCF1"	NCF1) 4111 13 1.358102 -1.053007 206 80.25 0.389563
=HYPERLINK("http://www.godatabase.org/cgi-bin/go.cgi?query=GO:0008152&auto_wild_cards=yes&view=query&action=query&search_constraint=terms"	GO:0008152_metabolic_process) =HYPERLINK("http://www.ncbi.nih.gov/gquery/gquery.fcgi?term=CD4"	CD4) 4111 13 1.358102 -1.053007 206 80.25 0.389563
=HYPERLINK("http://www.godatabase.org/cgi-bin/go.cgi?query=GO:0008152&auto_wild_cards=yes&view=query&action=query&search_constraint=terms"	GO:0008152_metabolic_process) =HYPERLINK("http://www.ncbi.nih.gov/gquery/gquery.fcgi?term=BTK"	BTK) 4111 13 1.358102 -1.053007 206 80.25 0.389563
=HYPERLINK("http://www.godatabase.org/cgi-bin/go.cgi?query=GO:0008152&auto_wild_cards=yes&view=query&action=query&search_constraint=terms"	GO:0008152_metabolic_process) =HYPERLINK("http://www.ncbi.nih.gov/gquery/gquery.fcgi?term=NCF4"	NCF4) 4111 13 1.358102 -1.053007 206 80.25 0.389563
=HYPERLINK("http://www.godatabase.org/cgi-bin/go.cgi?query=GO:0008152&auto_wild_cards=yes&view=query&action=query&search_constraint=terms"	GO:0008152_metabolic_process) =HYPERLINK("http://www.ncbi.nih.gov/gquery/gquery.fcgi?term=CD37"	CD37) 4111 13 1.358102 -1.053007 206 80.25 0.389563
=HYPERLINK("http://www.godatabase.org/cgi-bin/go.cgi?query=GO:0008152&auto_wild_cards=yes&view=query&action=query&search_constraint=terms"	GO:0008152_metabolic_process) =HYPERLINK("http://www.ncbi.nih.gov/gquery/gquery.fcgi?term=IGF1"	IGF1) 4111 13 1.358102 -1.053007 206 80.25 0.389563
=HYPERLINK("http://www.godatabase.org/cgi-bin/go.cgi?query=GO:0008152&auto_wild_cards=yes&view=query&action=query&search_constraint=terms"	GO:0008152_metabolic_process) =HYPERLINK("http://www.ncbi.nih.gov/gquery/gquery.fcgi?term=FGR"	FGR) 4111 13 1.358102 -1.053007 206 80.25 0.389563
=HYPERLINK("http://www.godatabase.org/cgi-bin/go.cgi?query=GO:0008152&auto_wild_cards=yes&view=query&action=query&search_constraint=terms"	GO:0008152_metabolic_process) =HYPERLINK("http://www.ncbi.nih.gov/gquery/gquery.fcgi?term=SPI1"	SPI1) 4111 13 1.358102 -1.053007 206 80.25 0.389563
=HYPERLINK("http://www.godatabase.org/cgi-bin/go.cgi?query=GO:0008152&auto_wild_cards=yes&view=query&action=query&search_constraint=terms"	GO:0008152_metabolic_process) =HYPERLINK("http://www.ncbi.nih.gov/gquery/gquery.fcgi?term=PLEK"	PLEK) 4111 13 1.358102 -1.053007 206 80.25 0.389563
=HYPERLINK("http://www.godatabase.org/cgi-bin/go.cgi?query=GO:0070302&auto_wild_cards=yes&view=query&action=query&search_constraint=terms"	GO:0070302_regulation_of_stress-activated_protein_kinase_signaling_pathway) =HYPERLINK("http://www.ncbi.nih.gov/gquery/gquery.fcgi?term=CARD9"	CARD9) 40 1 10.736842 -1.049468 207 81.18 0.392174
=HYPERLINK("http://www.godatabase.org/cgi-bin/go.cgi?query=GO:0007519&auto_wild_cards=yes&view=query&action=query&search_constraint=terms"	GO:0007519_skeletal_muscle_tissue_development) =HYPERLINK("http://www.ncbi.nih.gov/gquery/gquery.fcgi?term=IGF1"	IGF1) 41 1 10.474968 -1.039218 209 82.5 0.394737
=HYPERLINK("http://www.godatabase.org/cgi-bin/go.cgi?query=GO:0060538&auto_wild_cards=yes&view=query&action=query&search_constraint=terms"	GO:0060538_skeletal_muscle_organ_development) =HYPERLINK("http://www.ncbi.nih.gov/gquery/gquery.fcgi?term=IGF1"	IGF1) 41 1 10.474968 -1.039218 209 82.5 0.394737
=HYPERLINK("http://www.godatabase.org/cgi-bin/go.cgi?query=GO:0006887&auto_wild_cards=yes&view=query&action=query&search_constraint=terms"	GO:0006887_exocytosis) =HYPERLINK("http://www.ncbi.nih.gov/gquery/gquery.fcgi?term=PLEK"	PLEK) 42 1 10.225564 -1.029226 211 84.2 0.399052
=HYPERLINK("http://www.godatabase.org/cgi-bin/go.cgi?query=GO:0042692&auto_wild_cards=yes&view=query&action=query&search_constraint=terms"	GO:0042692_muscle_cell_differentiation) =HYPERLINK("http://www.ncbi.nih.gov/gquery/gquery.fcgi?term=IGF1"	IGF1) 42 1 10.225564 -1.029226 211 84.2 0.399052
=HYPERLINK("http://www.godatabase.org/cgi-bin/go.cgi?query=GO:0045637&auto_wild_cards=yes&view=query&action=query&search_constraint=terms"	GO:0045637_regulation_of_myeloid_cell_differentiation) =HYPERLINK("http://www.ncbi.nih.gov/gquery/gquery.fcgi?term=SPI1"	SPI1) 43 1 9.987760 -1.019481 214 85.82 0.401028
=HYPERLINK("http://www.godatabase.org/cgi-bin/go.cgi?query=GO:0046164&auto_wild_cards=yes&view=query&action=query&search_constraint=terms"	GO:0046164_alcohol_catabolic_process) =HYPERLINK("http://www.ncbi.nih.gov/gquery/gquery.fcgi?term=IGF1"	IGF1) 43 1 9.987760 -1.019481 214 85.82 0.401028
=HYPERLINK("http://www.godatabase.org/cgi-bin/go.cgi?query=GO:0051054&auto_wild_cards=yes&view=query&action=query&search_constraint=terms"	GO:0051054_positive_regulation_of_DNA_metabolic_process) =HYPERLINK("http://www.ncbi.nih.gov/gquery/gquery.fcgi?term=IGF1"	IGF1) 43 1 9.987760 -1.019481 214 85.82 0.401028
=HYPERLINK("http://www.godatabase.org/cgi-bin/go.cgi?query=GO:0051704&auto_wild_cards=yes&view=query&action=query&search_constraint=terms"	GO:0051704_multi-organism_process) =HYPERLINK("http://www.ncbi.nih.gov/gquery/gquery.fcgi?term=FGR"	FGR) 231 2 3.718387 -1.001828 215 87.42 0.406605
=HYPERLINK("http://www.godatabase.org/cgi-bin/go.cgi?query=GO:0051704&auto_wild_cards=yes&view=query&action=query&search_constraint=terms"	GO:0051704_multi-organism_process) =HYPERLINK("http://www.ncbi.nih.gov/gquery/gquery.fcgi?term=CD4"	CD4) 231 2 3.718387 -1.001828 215 87.42 0.406605
=HYPERLINK("http://www.godatabase.org/cgi-bin/go.cgi?query=GO:0007202&auto_wild_cards=yes&view=query&action=query&search_constraint=terms"	GO:0007202_activation_of_phospholipase_C_activity) =HYPERLINK("http://www.ncbi.nih.gov/gquery/gquery.fcgi?term=PLEK"	PLEK) 46 1 9.336384 -0.991612 219 90.09 0.411370
=HYPERLINK("http://www.godatabase.org/cgi-bin/go.cgi?query=GO:0010863&auto_wild_cards=yes&view=query&action=query&search_constraint=terms"	GO:0010863_positive_regulation_of_phospholipase_C_activity) =HYPERLINK("http://www.ncbi.nih.gov/gquery/gquery.fcgi?term=PLEK"	PLEK) 46 1 9.336384 -0.991612 219 90.09 0.411370
=HYPERLINK("http://www.godatabase.org/cgi-bin/go.cgi?query=GO:0030335&auto_wild_cards=yes&view=query&action=query&search_constraint=terms"	GO:0030335_positive_regulation_of_cell_migration) =HYPERLINK("http://www.ncbi.nih.gov/gquery/gquery.fcgi?term=IGF1"	IGF1) 46 1 9.336384 -0.991612 219 90.09 0.411370
=HYPERLINK("http://www.godatabase.org/cgi-bin/go.cgi?query=GO:0030384&auto_wild_cards=yes&view=query&action=query&search_constraint=terms"	GO:0030384_phosphoinositide_metabolic_process) =HYPERLINK("http://www.ncbi.nih.gov/gquery/gquery.fcgi?term=PLEK"	PLEK) 46 1 9.336384 -0.991612 219 90.09 0.411370
=HYPERLINK("http://www.godatabase.org/cgi-bin/go.cgi?query=GO:0051128&auto_wild_cards=yes&view=query&action=query&search_constraint=terms"	GO:0051128_regulation_of_cellular_component_organization) =HYPERLINK("http://www.ncbi.nih.gov/gquery/gquery.fcgi?term=IGF1"	IGF1) 237 2 3.624250 -0.983050 220 90.22 0.410091
=HYPERLINK("http://www.godatabase.org/cgi-bin/go.cgi?query=GO:0051128&auto_wild_cards=yes&view=query&action=query&search_constraint=terms"	GO:0051128_regulation_of_cellular_component_organization) =HYPERLINK("http://www.ncbi.nih.gov/gquery/gquery.fcgi?term=PLEK"	PLEK) 237 2 3.624250 -0.983050 220 90.22 0.410091
=HYPERLINK("http://www.godatabase.org/cgi-bin/go.cgi?query=GO:0007088&auto_wild_cards=yes&view=query&action=query&search_constraint=terms"	GO:0007088_regulation_of_mitosis) =HYPERLINK("http://www.ncbi.nih.gov/gquery/gquery.fcgi?term=IGF1"	IGF1) 47 1 9.137738 -0.982745 223 91.59 0.410717
=HYPERLINK("http://www.godatabase.org/cgi-bin/go.cgi?query=GO:0007259&auto_wild_cards=yes&view=query&action=query&search_constraint=terms"	GO:0007259_JAK-STAT_cascade) =HYPERLINK("http://www.ncbi.nih.gov/gquery/gquery.fcgi?term=IGF1"	IGF1) 47 1 9.137738 -0.982745 223 91.59 0.410717
=HYPERLINK("http://www.godatabase.org/cgi-bin/go.cgi?query=GO:0051783&auto_wild_cards=yes&view=query&action=query&search_constraint=terms"	GO:0051783_regulation_of_nuclear_division) =HYPERLINK("http://www.ncbi.nih.gov/gquery/gquery.fcgi?term=IGF1"	IGF1) 47 1 9.137738 -0.982745 223 91.59 0.410717
=HYPERLINK("http://www.godatabase.org/cgi-bin/go.cgi?query=GO:0044265&auto_wild_cards=yes&view=query&action=query&search_constraint=terms"	GO:0044265_cellular_macromolecule_catabolic_process) =HYPERLINK("http://www.ncbi.nih.gov/gquery/gquery.fcgi?term=RNASE2"	RNASE2) 239 2 3.593922 -0.976916 224 91.82 0.409911
=HYPERLINK("http://www.godatabase.org/cgi-bin/go.cgi?query=GO:0044265&auto_wild_cards=yes&view=query&action=query&search_constraint=terms"	GO:0044265_cellular_macromolecule_catabolic_process) =HYPERLINK("http://www.ncbi.nih.gov/gquery/gquery.fcgi?term=IGF1"	IGF1) 239 2 3.593922 -0.976916 224 91.82 0.409911
=HYPERLINK("http://www.godatabase.org/cgi-bin/go.cgi?query=GO:0010518&auto_wild_cards=yes&view=query&action=query&search_constraint=terms"	GO:0010518_positive_regulation_of_phospholipase_activity) =HYPERLINK("http://www.ncbi.nih.gov/gquery/gquery.fcgi?term=PLEK"	PLEK) 48 1 8.947368 -0.974074 226 92.51 0.409336
=HYPERLINK("http://www.godatabase.org/cgi-bin/go.cgi?query=GO:0042035&auto_wild_cards=yes&view=query&action=query&search_constraint=terms"	GO:0042035_regulation_of_cytokine_biosynthetic_process) =HYPERLINK("http://www.ncbi.nih.gov/gquery/gquery.fcgi?term=CD4"	CD4) 48 1 8.947368 -0.974074 226 92.51 0.409336
=HYPERLINK("http://www.godatabase.org/cgi-bin/go.cgi?query=GO:0048583&auto_wild_cards=yes&view=query&action=query&search_constraint=terms"	GO:0048583_regulation_of_response_to_stimulus) =HYPERLINK("http://www.ncbi.nih.gov/gquery/gquery.fcgi?term=CARD9"	CARD9) 241 2 3.564097 -0.970843 227 92.7 0.408370
=HYPERLINK("http://www.godatabase.org/cgi-bin/go.cgi?query=GO:0048583&auto_wild_cards=yes&view=query&action=query&search_constraint=terms"	GO:0048583_regulation_of_response_to_stimulus) =HYPERLINK("http://www.ncbi.nih.gov/gquery/gquery.fcgi?term=PLEK"	PLEK) 241 2 3.564097 -0.970843 227 92.7 0.408370
=HYPERLINK("http://www.godatabase.org/cgi-bin/go.cgi?query=GO:0006275&auto_wild_cards=yes&view=query&action=query&search_constraint=terms"	GO:0006275_regulation_of_DNA_replication) =HYPERLINK("http://www.ncbi.nih.gov/gquery/gquery.fcgi?term=IGF1"	IGF1) 49 1 8.764769 -0.965592 232 93.81 0.404353
=HYPERLINK("http://www.godatabase.org/cgi-bin/go.cgi?query=GO:0010517&auto_wild_cards=yes&view=query&action=query&search_constraint=terms"	GO:0010517_regulation_of_phospholipase_activity) =HYPERLINK("http://www.ncbi.nih.gov/gquery/gquery.fcgi?term=PLEK"	PLEK) 49 1 8.764769 -0.965592 232 93.81 0.404353
=HYPERLINK("http://www.godatabase.org/cgi-bin/go.cgi?query=GO:0018108&auto_wild_cards=yes&view=query&action=query&search_constraint=terms"	GO:0018108_peptidyl-tyrosine_phosphorylation) =HYPERLINK("http://www.ncbi.nih.gov/gquery/gquery.fcgi?term=IGF1"	IGF1) 49 1 8.764769 -0.965592 232 93.81 0.404353
=HYPERLINK("http://www.godatabase.org/cgi-bin/go.cgi?query=GO:0032984&auto_wild_cards=yes&view=query&action=query&search_constraint=terms"	GO:0032984_macromolecular_complex_disassembly) =HYPERLINK("http://www.ncbi.nih.gov/gquery/gquery.fcgi?term=PLEK"	PLEK) 49 1 8.764769 -0.965592 232 93.81 0.404353
=HYPERLINK("http://www.godatabase.org/cgi-bin/go.cgi?query=GO:0050867&auto_wild_cards=yes&view=query&action=query&search_constraint=terms"	GO:0050867_positive_regulation_of_cell_activation) =HYPERLINK("http://www.ncbi.nih.gov/gquery/gquery.fcgi?term=PLEK"	PLEK) 49 1 8.764769 -0.965592 232 93.81 0.404353
=HYPERLINK("http://www.godatabase.org/cgi-bin/go.cgi?query=GO:0030098&auto_wild_cards=yes&view=query&action=query&search_constraint=terms"	GO:0030098_lymphocyte_differentiation) =HYPERLINK("http://www.ncbi.nih.gov/gquery/gquery.fcgi?term=CD4"	CD4) 50 1 8.589474 -0.957291 234 95.4 0.407692
=HYPERLINK("http://www.godatabase.org/cgi-bin/go.cgi?query=GO:0051272&auto_wild_cards=yes&view=query&action=query&search_constraint=terms"	GO:0051272_positive_regulation_of_cell_motion) =HYPERLINK("http://www.ncbi.nih.gov/gquery/gquery.fcgi?term=IGF1"	IGF1) 50 1 8.589474 -0.957291 234 95.4 0.407692
=HYPERLINK("http://www.godatabase.org/cgi-bin/go.cgi?query=GO:0016052&auto_wild_cards=yes&view=query&action=query&search_constraint=terms"	GO:0016052_carbohydrate_catabolic_process) =HYPERLINK("http://www.ncbi.nih.gov/gquery/gquery.fcgi?term=IGF1"	IGF1) 51 1 8.421053 -0.949163 237 96.81 0.408481
=HYPERLINK("http://www.godatabase.org/cgi-bin/go.cgi?query=GO:0018212&auto_wild_cards=yes&view=query&action=query&search_constraint=terms"	GO:0018212_peptidyl-tyrosine_modification) =HYPERLINK("http://www.ncbi.nih.gov/gquery/gquery.fcgi?term=IGF1"	IGF1) 51 1 8.421053 -0.949163 237 96.81 0.408481
=HYPERLINK("http://www.godatabase.org/cgi-bin/go.cgi?query=GO:0030518&auto_wild_cards=yes&view=query&action=query&search_constraint=terms"	GO:0030518_steroid_hormone_receptor_signaling_pathway) =HYPERLINK("http://www.ncbi.nih.gov/gquery/gquery.fcgi?term=IGF1"	IGF1) 51 1 8.421053 -0.949163 237 96.81 0.408481
=HYPERLINK("http://www.godatabase.org/cgi-bin/go.cgi?query=GO:0042089&auto_wild_cards=yes&view=query&action=query&search_constraint=terms"	GO:0042089_cytokine_biosynthetic_process) =HYPERLINK("http://www.ncbi.nih.gov/gquery/gquery.fcgi?term=CD4"	CD4) 52 1 8.259109 -0.941202 238 97.88 0.411261
=HYPERLINK("http://www.godatabase.org/cgi-bin/go.cgi?query=GO:0048731&auto_wild_cards=yes&view=query&action=query&search_constraint=terms"	GO:0048731_system_development) =HYPERLINK("http://www.ncbi.nih.gov/gquery/gquery.fcgi?term=IGF1"	IGF1) 1140 5 1.883657 -0.940287 239 97.94 0.409791
=HYPERLINK("http://www.godatabase.org/cgi-bin/go.cgi?query=GO:0048731&auto_wild_cards=yes&view=query&action=query&search_constraint=terms"	GO:0048731_system_development) =HYPERLINK("http://www.ncbi.nih.gov/gquery/gquery.fcgi?term=SPI1"	SPI1) 1140 5 1.883657 -0.940287 239 97.94 0.409791
=HYPERLINK("http://www.godatabase.org/cgi-bin/go.cgi?query=GO:0048731&auto_wild_cards=yes&view=query&action=query&search_constraint=terms"	GO:0048731_system_development) =HYPERLINK("http://www.ncbi.nih.gov/gquery/gquery.fcgi?term=CD4"	CD4) 1140 5 1.883657 -0.940287 239 97.94 0.409791
=HYPERLINK("http://www.godatabase.org/cgi-bin/go.cgi?query=GO:0048731&auto_wild_cards=yes&view=query&action=query&search_constraint=terms"	GO:0048731_system_development) =HYPERLINK("http://www.ncbi.nih.gov/gquery/gquery.fcgi?term=BTK"	BTK) 1140 5 1.883657 -0.940287 239 97.94 0.409791
=HYPERLINK("http://www.godatabase.org/cgi-bin/go.cgi?query=GO:0048731&auto_wild_cards=yes&view=query&action=query&search_constraint=terms"	GO:0048731_system_development) =HYPERLINK("http://www.ncbi.nih.gov/gquery/gquery.fcgi?term=PLEK"	PLEK) 1140 5 1.883657 -0.940287 239 97.94 0.409791
=HYPERLINK("http://www.godatabase.org/cgi-bin/go.cgi?query=GO:0006006&auto_wild_cards=yes&view=query&action=query&search_constraint=terms"	GO:0006006_glucose_metabolic_process) =HYPERLINK("http://www.ncbi.nih.gov/gquery/gquery.fcgi?term=IGF1"	IGF1) 53 1 8.103277 -0.933402 242 99.21 0.409959
=HYPERLINK("http://www.godatabase.org/cgi-bin/go.cgi?query=GO:0042107&auto_wild_cards=yes&view=query&action=query&search_constraint=terms"	GO:0042107_cytokine_metabolic_process) =HYPERLINK("http://www.ncbi.nih.gov/gquery/gquery.fcgi?term=CD4"	CD4) 53 1 8.103277 -0.933402 242 99.21 0.409959
=HYPERLINK("http://www.godatabase.org/cgi-bin/go.cgi?query=GO:0060193&auto_wild_cards=yes&view=query&action=query&search_constraint=terms"	GO:0060193_positive_regulation_of_lipase_activity) =HYPERLINK("http://www.ncbi.nih.gov/gquery/gquery.fcgi?term=PLEK"	PLEK) 53 1 8.103277 -0.933402 242 99.21 0.409959
=HYPERLINK("http://www.godatabase.org/cgi-bin/go.cgi?query=GO:0007167&auto_wild_cards=yes&view=query&action=query&search_constraint=terms"	GO:0007167_enzyme_linked_receptor_protein_signaling_pathway) =HYPERLINK("http://www.ncbi.nih.gov/gquery/gquery.fcgi?term=IGF1"	IGF1) 258 2 3.329253 -0.921540 243 99.65 0.410082
=HYPERLINK("http://www.godatabase.org/cgi-bin/go.cgi?query=GO:0007167&auto_wild_cards=yes&view=query&action=query&search_constraint=terms"	GO:0007167_enzyme_linked_receptor_protein_signaling_pathway) =HYPERLINK("http://www.ncbi.nih.gov/gquery/gquery.fcgi?term=CD4"	CD4) 258 2 3.329253 -0.921540 243 99.65 0.410082
=HYPERLINK("http://www.godatabase.org/cgi-bin/go.cgi?query=GO:0009306&auto_wild_cards=yes&view=query&action=query&search_constraint=terms"	GO:0009306_protein_secretion) =HYPERLINK("http://www.ncbi.nih.gov/gquery/gquery.fcgi?term=PLEK"	PLEK) 56 1 7.669173 -0.910906 245 100.93 0.411959
=HYPERLINK("http://www.godatabase.org/cgi-bin/go.cgi?query=GO:0019058&auto_wild_cards=yes&view=query&action=query&search_constraint=terms"	GO:0019058_viral_infectious_cycle) =HYPERLINK("http://www.ncbi.nih.gov/gquery/gquery.fcgi?term=CD4"	CD4) 56 1 7.669173 -0.910906 245 100.93 0.411959
=HYPERLINK("http://www.godatabase.org/cgi-bin/go.cgi?query=GO:0045941&auto_wild_cards=yes&view=query&action=query&search_constraint=terms"	GO:0045941_positive_regulation_of_transcription) =HYPERLINK("http://www.ncbi.nih.gov/gquery/gquery.fcgi?term=IGF1"	IGF1) 264 2 3.253589 -0.905066 246 101.12 0.411057
=HYPERLINK("http://www.godatabase.org/cgi-bin/go.cgi?query=GO:0045941&auto_wild_cards=yes&view=query&action=query&search_constraint=terms"	GO:0045941_positive_regulation_of_transcription) =HYPERLINK("http://www.ncbi.nih.gov/gquery/gquery.fcgi?term=SPI1"	SPI1) 264 2 3.253589 -0.905066 246 101.12 0.411057
=HYPERLINK("http://www.godatabase.org/cgi-bin/go.cgi?query=GO:0001934&auto_wild_cards=yes&view=query&action=query&search_constraint=terms"	GO:0001934_positive_regulation_of_protein_amino_acid_phosphorylation) =HYPERLINK("http://www.ncbi.nih.gov/gquery/gquery.fcgi?term=IGF1"	IGF1) 57 1 7.534626 -0.903691 248 101.58 0.409597
=HYPERLINK("http://www.godatabase.org/cgi-bin/go.cgi?query=GO:0032844&auto_wild_cards=yes&view=query&action=query&search_constraint=terms"	GO:0032844_regulation_of_homeostatic_process) =HYPERLINK("http://www.ncbi.nih.gov/gquery/gquery.fcgi?term=SPI1"	SPI1) 57 1 7.534626 -0.903691 248 101.58 0.409597
=HYPERLINK("http://www.godatabase.org/cgi-bin/go.cgi?query=GO:0065008&auto_wild_cards=yes&view=query&action=query&search_constraint=terms"	GO:0065008_regulation_of_biological_quality) =HYPERLINK("http://www.ncbi.nih.gov/gquery/gquery.fcgi?term=IGF1"	IGF1) 848 4 2.025819 -0.894130 249 103.16 0.414297
=HYPERLINK("http://www.godatabase.org/cgi-bin/go.cgi?query=GO:0065008&auto_wild_cards=yes&view=query&action=query&search_constraint=terms"	GO:0065008_regulation_of_biological_quality) =HYPERLINK("http://www.ncbi.nih.gov/gquery/gquery.fcgi?term=CD52"	CD52) 848 4 2.025819 -0.894130 249 103.16 0.414297
=HYPERLINK("http://www.godatabase.org/cgi-bin/go.cgi?query=GO:0065008&auto_wild_cards=yes&view=query&action=query&search_constraint=terms"	GO:0065008_regulation_of_biological_quality) =HYPERLINK("http://www.ncbi.nih.gov/gquery/gquery.fcgi?term=SPI1"	SPI1) 848 4 2.025819 -0.894130 249 103.16 0.414297
=HYPERLINK("http://www.godatabase.org/cgi-bin/go.cgi?query=GO:0065008&auto_wild_cards=yes&view=query&action=query&search_constraint=terms"	GO:0065008_regulation_of_biological_quality) =HYPERLINK("http://www.ncbi.nih.gov/gquery/gquery.fcgi?term=PLEK"	PLEK) 848 4 2.025819 -0.894130 249 103.16 0.414297
=HYPERLINK("http://www.godatabase.org/cgi-bin/go.cgi?query=GO:0043408&auto_wild_cards=yes&view=query&action=query&search_constraint=terms"	GO:0043408_regulation_of_MAPKKK_cascade) =HYPERLINK("http://www.ncbi.nih.gov/gquery/gquery.fcgi?term=CARD9"	CARD9) 59 1 7.279215 -0.889657 250 104.02 0.416080
=HYPERLINK("http://www.godatabase.org/cgi-bin/go.cgi?query=GO:0044087&auto_wild_cards=yes&view=query&action=query&search_constraint=terms"	GO:0044087_regulation_of_cellular_component_biogenesis) =HYPERLINK("http://www.ncbi.nih.gov/gquery/gquery.fcgi?term=PLEK"	PLEK) 60 1 7.157895 -0.882829 251 104.71 0.417171
=HYPERLINK("http://www.godatabase.org/cgi-bin/go.cgi?query=GO:0007254&auto_wild_cards=yes&view=query&action=query&search_constraint=terms"	GO:0007254_JNK_cascade) =HYPERLINK("http://www.ncbi.nih.gov/gquery/gquery.fcgi?term=CARD9"	CARD9) 61 1 7.040552 -0.876121 253 106.13 0.419486
=HYPERLINK("http://www.godatabase.org/cgi-bin/go.cgi?query=GO:0051493&auto_wild_cards=yes&view=query&action=query&search_constraint=terms"	GO:0051493_regulation_of_cytoskeleton_organization) =HYPERLINK("http://www.ncbi.nih.gov/gquery/gquery.fcgi?term=PLEK"	PLEK) 61 1 7.040552 -0.876121 253 106.13 0.419486
=HYPERLINK("http://www.godatabase.org/cgi-bin/go.cgi?query=GO:0010628&auto_wild_cards=yes&view=query&action=query&search_constraint=terms"	GO:0010628_positive_regulation_of_gene_expression) =HYPERLINK("http://www.ncbi.nih.gov/gquery/gquery.fcgi?term=IGF1"	IGF1) 277 2 3.100893 -0.870882 254 106.47 0.419173
=HYPERLINK("http://www.godatabase.org/cgi-bin/go.cgi?query=GO:0010628&auto_wild_cards=yes&view=query&action=query&search_constraint=terms"	GO:0010628_positive_regulation_of_gene_expression) =HYPERLINK("http://www.ncbi.nih.gov/gquery/gquery.fcgi?term=SPI1"	SPI1) 277 2 3.100893 -0.870882 254 106.47 0.419173
=HYPERLINK("http://www.godatabase.org/cgi-bin/go.cgi?query=GO:0060191&auto_wild_cards=yes&view=query&action=query&search_constraint=terms"	GO:0060191_regulation_of_lipase_activity) =HYPERLINK("http://www.ncbi.nih.gov/gquery/gquery.fcgi?term=PLEK"	PLEK) 62 1 6.926995 -0.869530 255 108.12 0.424000
=HYPERLINK("http://www.godatabase.org/cgi-bin/go.cgi?query=GO:0030522&auto_wild_cards=yes&view=query&action=query&search_constraint=terms"	GO:0030522_intracellular_receptor-mediated_signaling_pathway) =HYPERLINK("http://www.ncbi.nih.gov/gquery/gquery.fcgi?term=IGF1"	IGF1) 63 1 6.817043 -0.863052 256 109.01 0.425820
=HYPERLINK("http://www.godatabase.org/cgi-bin/go.cgi?query=GO:0031098&auto_wild_cards=yes&view=query&action=query&search_constraint=terms"	GO:0031098_stress-activated_protein_kinase_signaling_pathway) =HYPERLINK("http://www.ncbi.nih.gov/gquery/gquery.fcgi?term=CARD9"	CARD9) 64 1 6.710526 -0.856683 258 110.72 0.429147
=HYPERLINK("http://www.godatabase.org/cgi-bin/go.cgi?query=GO:0042327&auto_wild_cards=yes&view=query&action=query&search_constraint=terms"	GO:0042327_positive_regulation_of_phosphorylation) =HYPERLINK("http://www.ncbi.nih.gov/gquery/gquery.fcgi?term=IGF1"	IGF1) 64 1 6.710526 -0.856683 258 110.72 0.429147
=HYPERLINK("http://www.godatabase.org/cgi-bin/go.cgi?query=GO:0042325&auto_wild_cards=yes&view=query&action=query&search_constraint=terms"	GO:0042325_regulation_of_phosphorylation) =HYPERLINK("http://www.ncbi.nih.gov/gquery/gquery.fcgi?term=IGF1"	IGF1) 285 2 3.013850 -0.850807 259 111.02 0.428649
=HYPERLINK("http://www.godatabase.org/cgi-bin/go.cgi?query=GO:0042325&auto_wild_cards=yes&view=query&action=query&search_constraint=terms"	GO:0042325_regulation_of_phosphorylation) =HYPERLINK("http://www.ncbi.nih.gov/gquery/gquery.fcgi?term=CD4"	CD4) 285 2 3.013850 -0.850807 259 111.02 0.428649
=HYPERLINK("http://www.godatabase.org/cgi-bin/go.cgi?query=GO:0022415&auto_wild_cards=yes&view=query&action=query&search_constraint=terms"	GO:0022415_viral_reproductive_process) =HYPERLINK("http://www.ncbi.nih.gov/gquery/gquery.fcgi?term=CD4"	CD4) 65 1 6.607287 -0.850421 262 112.0 0.427481
=HYPERLINK("http://www.godatabase.org/cgi-bin/go.cgi?query=GO:0045596&auto_wild_cards=yes&view=query&action=query&search_constraint=terms"	GO:0045596_negative_regulation_of_cell_differentiation) =HYPERLINK("http://www.ncbi.nih.gov/gquery/gquery.fcgi?term=IGF1"	IGF1) 65 1 6.607287 -0.850421 262 112.0 0.427481
=HYPERLINK("http://www.godatabase.org/cgi-bin/go.cgi?query=GO:0080135&auto_wild_cards=yes&view=query&action=query&search_constraint=terms"	GO:0080135_regulation_of_cellular_response_to_stress) =HYPERLINK("http://www.ncbi.nih.gov/gquery/gquery.fcgi?term=CARD9"	CARD9) 65 1 6.607287 -0.850421 262 112.0 0.427481
=HYPERLINK("http://www.godatabase.org/cgi-bin/go.cgi?query=GO:0019538&auto_wild_cards=yes&view=query&action=query&search_constraint=terms"	GO:0019538_protein_metabolic_process) =HYPERLINK("http://www.ncbi.nih.gov/gquery/gquery.fcgi?term=IGF1"	IGF1) 1569 6 1.642347 -0.849363 263 112.19 0.426578
=HYPERLINK("http://www.godatabase.org/cgi-bin/go.cgi?query=GO:0019538&auto_wild_cards=yes&view=query&action=query&search_constraint=terms"	GO:0019538_protein_metabolic_process) =HYPERLINK("http://www.ncbi.nih.gov/gquery/gquery.fcgi?term=PTPN7"	PTPN7) 1569 6 1.642347 -0.849363 263 112.19 0.426578
=HYPERLINK("http://www.godatabase.org/cgi-bin/go.cgi?query=GO:0019538&auto_wild_cards=yes&view=query&action=query&search_constraint=terms"	GO:0019538_protein_metabolic_process) =HYPERLINK("http://www.ncbi.nih.gov/gquery/gquery.fcgi?term=FGR"	FGR) 1569 6 1.642347 -0.849363 263 112.19 0.426578
=HYPERLINK("http://www.godatabase.org/cgi-bin/go.cgi?query=GO:0019538&auto_wild_cards=yes&view=query&action=query&search_constraint=terms"	GO:0019538_protein_metabolic_process) =HYPERLINK("http://www.ncbi.nih.gov/gquery/gquery.fcgi?term=PLEK"	PLEK) 1569 6 1.642347 -0.849363 263 112.19 0.426578
=HYPERLINK("http://www.godatabase.org/cgi-bin/go.cgi?query=GO:0019538&auto_wild_cards=yes&view=query&action=query&search_constraint=terms"	GO:0019538_protein_metabolic_process) =HYPERLINK("http://www.ncbi.nih.gov/gquery/gquery.fcgi?term=BTK"	BTK) 1569 6 1.642347 -0.849363 263 112.19 0.426578
=HYPERLINK("http://www.godatabase.org/cgi-bin/go.cgi?query=GO:0019538&auto_wild_cards=yes&view=query&action=query&search_constraint=terms"	GO:0019538_protein_metabolic_process) =HYPERLINK("http://www.ncbi.nih.gov/gquery/gquery.fcgi?term=CD37"	CD37) 1569 6 1.642347 -0.849363 263 112.19 0.426578
=HYPERLINK("http://www.godatabase.org/cgi-bin/go.cgi?query=GO:0032268&auto_wild_cards=yes&view=query&action=query&search_constraint=terms"	GO:0032268_regulation_of_cellular_protein_metabolic_process) =HYPERLINK("http://www.ncbi.nih.gov/gquery/gquery.fcgi?term=IGF1"	IGF1) 286 2 3.003312 -0.848346 264 112.64 0.426667
=HYPERLINK("http://www.godatabase.org/cgi-bin/go.cgi?query=GO:0032268&auto_wild_cards=yes&view=query&action=query&search_constraint=terms"	GO:0032268_regulation_of_cellular_protein_metabolic_process) =HYPERLINK("http://www.ncbi.nih.gov/gquery/gquery.fcgi?term=PLEK"	PLEK) 286 2 3.003312 -0.848346 264 112.64 0.426667
=HYPERLINK("http://www.godatabase.org/cgi-bin/go.cgi?query=GO:0009888&auto_wild_cards=yes&view=query&action=query&search_constraint=terms"	GO:0009888_tissue_development) =HYPERLINK("http://www.ncbi.nih.gov/gquery/gquery.fcgi?term=IGF1"	IGF1) 287 2 2.992848 -0.845896 265 112.77 0.425547
=HYPERLINK("http://www.godatabase.org/cgi-bin/go.cgi?query=GO:0009888&auto_wild_cards=yes&view=query&action=query&search_constraint=terms"	GO:0009888_tissue_development) =HYPERLINK("http://www.ncbi.nih.gov/gquery/gquery.fcgi?term=BTK"	BTK) 287 2 2.992848 -0.845896 265 112.77 0.425547
=HYPERLINK("http://www.godatabase.org/cgi-bin/go.cgi?query=GO:0010562&auto_wild_cards=yes&view=query&action=query&search_constraint=terms"	GO:0010562_positive_regulation_of_phosphorus_metabolic_process) =HYPERLINK("http://www.ncbi.nih.gov/gquery/gquery.fcgi?term=IGF1"	IGF1) 66 1 6.507177 -0.844260 269 114.46 0.425502
=HYPERLINK("http://www.godatabase.org/cgi-bin/go.cgi?query=GO:0010564&auto_wild_cards=yes&view=query&action=query&search_constraint=terms"	GO:0010564_regulation_of_cell_cycle_process) =HYPERLINK("http://www.ncbi.nih.gov/gquery/gquery.fcgi?term=IGF1"	IGF1) 66 1 6.507177 -0.844260 269 114.46 0.425502
=HYPERLINK("http://www.godatabase.org/cgi-bin/go.cgi?query=GO:0014706&auto_wild_cards=yes&view=query&action=query&search_constraint=terms"	GO:0014706_striated_muscle_tissue_development) =HYPERLINK("http://www.ncbi.nih.gov/gquery/gquery.fcgi?term=IGF1"	IGF1) 66 1 6.507177 -0.844260 269 114.46 0.425502
=HYPERLINK("http://www.godatabase.org/cgi-bin/go.cgi?query=GO:0045937&auto_wild_cards=yes&view=query&action=query&search_constraint=terms"	GO:0045937_positive_regulation_of_phosphate_metabolic_process) =HYPERLINK("http://www.ncbi.nih.gov/gquery/gquery.fcgi?term=IGF1"	IGF1) 66 1 6.507177 -0.844260 269 114.46 0.425502
=HYPERLINK("http://www.godatabase.org/cgi-bin/go.cgi?query=GO:0007015&auto_wild_cards=yes&view=query&action=query&search_constraint=terms"	GO:0007015_actin_filament_organization) =HYPERLINK("http://www.ncbi.nih.gov/gquery/gquery.fcgi?term=PLEK"	PLEK) 67 1 6.410055 -0.838200 271 115.75 0.427122
=HYPERLINK("http://www.godatabase.org/cgi-bin/go.cgi?query=GO:0060537&auto_wild_cards=yes&view=query&action=query&search_constraint=terms"	GO:0060537_muscle_tissue_development) =HYPERLINK("http://www.ncbi.nih.gov/gquery/gquery.fcgi?term=IGF1"	IGF1) 67 1 6.410055 -0.838200 271 115.75 0.427122
=HYPERLINK("http://www.godatabase.org/cgi-bin/go.cgi?query=GO:0005975&auto_wild_cards=yes&view=query&action=query&search_constraint=terms"	GO:0005975_carbohydrate_metabolic_process) =HYPERLINK("http://www.ncbi.nih.gov/gquery/gquery.fcgi?term=IGF1"	IGF1) 292 2 2.941601 -0.833802 273 116.33 0.426117
=HYPERLINK("http://www.godatabase.org/cgi-bin/go.cgi?query=GO:0005975&auto_wild_cards=yes&view=query&action=query&search_constraint=terms"	GO:0005975_carbohydrate_metabolic_process) =HYPERLINK("http://www.ncbi.nih.gov/gquery/gquery.fcgi?term=CD37"	CD37) 292 2 2.941601 -0.833802 273 116.33 0.426117
=HYPERLINK("http://www.godatabase.org/cgi-bin/go.cgi?query=GO:0040011&auto_wild_cards=yes&view=query&action=query&search_constraint=terms"	GO:0040011_locomotion) =HYPERLINK("http://www.ncbi.nih.gov/gquery/gquery.fcgi?term=RNASE2"	RNASE2) 292 2 2.941601 -0.833802 273 116.33 0.426117
=HYPERLINK("http://www.godatabase.org/cgi-bin/go.cgi?query=GO:0040011&auto_wild_cards=yes&view=query&action=query&search_constraint=terms"	GO:0040011_locomotion) =HYPERLINK("http://www.ncbi.nih.gov/gquery/gquery.fcgi?term=IGF1"	IGF1) 292 2 2.941601 -0.833802 273 116.33 0.426117
=HYPERLINK("http://www.godatabase.org/cgi-bin/go.cgi?query=GO:0016032&auto_wild_cards=yes&view=query&action=query&search_constraint=terms"	GO:0016032_viral_reproduction) =HYPERLINK("http://www.ncbi.nih.gov/gquery/gquery.fcgi?term=CD4"	CD4) 70 1 6.135338 -0.820587 275 119.62 0.434982
=HYPERLINK("http://www.godatabase.org/cgi-bin/go.cgi?query=GO:0022411&auto_wild_cards=yes&view=query&action=query&search_constraint=terms"	GO:0022411_cellular_component_disassembly) =HYPERLINK("http://www.ncbi.nih.gov/gquery/gquery.fcgi?term=PLEK"	PLEK) 70 1 6.135338 -0.820587 275 119.62 0.434982
=HYPERLINK("http://www.godatabase.org/cgi-bin/go.cgi?query=GO:0009615&auto_wild_cards=yes&view=query&action=query&search_constraint=terms"	GO:0009615_response_to_virus) =HYPERLINK("http://www.ncbi.nih.gov/gquery/gquery.fcgi?term=FGR"	FGR) 71 1 6.048925 -0.814896 277 120.94 0.436606
=HYPERLINK("http://www.godatabase.org/cgi-bin/go.cgi?query=GO:0032101&auto_wild_cards=yes&view=query&action=query&search_constraint=terms"	GO:0032101_regulation_of_response_to_external_stimulus) =HYPERLINK("http://www.ncbi.nih.gov/gquery/gquery.fcgi?term=PLEK"	PLEK) 71 1 6.048925 -0.814896 277 120.94 0.436606
=HYPERLINK("http://www.godatabase.org/cgi-bin/go.cgi?query=GO:0051246&auto_wild_cards=yes&view=query&action=query&search_constraint=terms"	GO:0051246_regulation_of_protein_metabolic_process) =HYPERLINK("http://www.ncbi.nih.gov/gquery/gquery.fcgi?term=IGF1"	IGF1) 301 2 2.853646 -0.812667 278 121.05 0.435432
=HYPERLINK("http://www.godatabase.org/cgi-bin/go.cgi?query=GO:0051246&auto_wild_cards=yes&view=query&action=query&search_constraint=terms"	GO:0051246_regulation_of_protein_metabolic_process) =HYPERLINK("http://www.ncbi.nih.gov/gquery/gquery.fcgi?term=PLEK"	PLEK) 301 2 2.853646 -0.812667 278 121.05 0.435432
=HYPERLINK("http://www.godatabase.org/cgi-bin/go.cgi?query=GO:0060249&auto_wild_cards=yes&view=query&action=query&search_constraint=terms"	GO:0060249_anatomical_structure_homeostasis) =HYPERLINK("http://www.ncbi.nih.gov/gquery/gquery.fcgi?term=IGF1"	IGF1) 72 1 5.964912 -0.809291 279 121.35 0.434946
=HYPERLINK("http://www.godatabase.org/cgi-bin/go.cgi?query=GO:0007596&auto_wild_cards=yes&view=query&action=query&search_constraint=terms"	GO:0007596_blood_coagulation) =HYPERLINK("http://www.ncbi.nih.gov/gquery/gquery.fcgi?term=PLEK"	PLEK) 73 1 5.883201 -0.803771 282 122.42 0.434113
=HYPERLINK("http://www.godatabase.org/cgi-bin/go.cgi?query=GO:0009894&auto_wild_cards=yes&view=query&action=query&search_constraint=terms"	GO:0009894_regulation_of_catabolic_process) =HYPERLINK("http://www.ncbi.nih.gov/gquery/gquery.fcgi?term=IGF1"	IGF1) 73 1 5.883201 -0.803771 282 122.42 0.434113
=HYPERLINK("http://www.godatabase.org/cgi-bin/go.cgi?query=GO:0030099&auto_wild_cards=yes&view=query&action=query&search_constraint=terms"	GO:0030099_myeloid_cell_differentiation) =HYPERLINK("http://www.ncbi.nih.gov/gquery/gquery.fcgi?term=SPI1"	SPI1) 73 1 5.883201 -0.803771 282 122.42 0.434113
=HYPERLINK("http://www.godatabase.org/cgi-bin/go.cgi?query=GO:0045935&auto_wild_cards=yes&view=query&action=query&search_constraint=terms"	GO:0045935_positive_regulation_of_nucleobase__nucleoside__nucleotide_and_nucleic_acid_metabolic_process) =HYPERLINK("http://www.ncbi.nih.gov/gquery/gquery.fcgi?term=IGF1"	IGF1) 307 2 2.797874 -0.799010 283 122.82 0.433993
=HYPERLINK("http://www.godatabase.org/cgi-bin/go.cgi?query=GO:0045935&auto_wild_cards=yes&view=query&action=query&search_constraint=terms"	GO:0045935_positive_regulation_of_nucleobase__nucleoside__nucleotide_and_nucleic_acid_metabolic_process) =HYPERLINK("http://www.ncbi.nih.gov/gquery/gquery.fcgi?term=SPI1"	SPI1) 307 2 2.797874 -0.799010 283 122.82 0.433993
=HYPERLINK("http://www.godatabase.org/cgi-bin/go.cgi?query=GO:0050817&auto_wild_cards=yes&view=query&action=query&search_constraint=terms"	GO:0050817_coagulation) =HYPERLINK("http://www.ncbi.nih.gov/gquery/gquery.fcgi?term=PLEK"	PLEK) 74 1 5.803698 -0.798331 284 123.17 0.433697
=HYPERLINK("http://www.godatabase.org/cgi-bin/go.cgi?query=GO:0048523&auto_wild_cards=yes&view=query&action=query&search_constraint=terms"	GO:0048523_negative_regulation_of_cellular_process) =HYPERLINK("http://www.ncbi.nih.gov/gquery/gquery.fcgi?term=IGF1"	IGF1) 925 4 1.857183 -0.793119 285 123.81 0.434421
=HYPERLINK("http://www.godatabase.org/cgi-bin/go.cgi?query=GO:0048523&auto_wild_cards=yes&view=query&action=query&search_constraint=terms"	GO:0048523_negative_regulation_of_cellular_process) =HYPERLINK("http://www.ncbi.nih.gov/gquery/gquery.fcgi?term=SPI1"	SPI1) 925 4 1.857183 -0.793119 285 123.81 0.434421
=HYPERLINK("http://www.godatabase.org/cgi-bin/go.cgi?query=GO:0048523&auto_wild_cards=yes&view=query&action=query&search_constraint=terms"	GO:0048523_negative_regulation_of_cellular_process) =HYPERLINK("http://www.ncbi.nih.gov/gquery/gquery.fcgi?term=CD33"	CD33) 925 4 1.857183 -0.793119 285 123.81 0.434421
=HYPERLINK("http://www.godatabase.org/cgi-bin/go.cgi?query=GO:0048523&auto_wild_cards=yes&view=query&action=query&search_constraint=terms"	GO:0048523_negative_regulation_of_cellular_process) =HYPERLINK("http://www.ncbi.nih.gov/gquery/gquery.fcgi?term=PLEK"	PLEK) 925 4 1.857183 -0.793119 285 123.81 0.434421
=HYPERLINK("http://www.godatabase.org/cgi-bin/go.cgi?query=GO:0006650&auto_wild_cards=yes&view=query&action=query&search_constraint=terms"	GO:0006650_glycerophospholipid_metabolic_process) =HYPERLINK("http://www.ncbi.nih.gov/gquery/gquery.fcgi?term=PLEK"	PLEK) 75 1 5.726316 -0.792971 286 124.82 0.436434
=HYPERLINK("http://www.godatabase.org/cgi-bin/go.cgi?query=GO:0006470&auto_wild_cards=yes&view=query&action=query&search_constraint=terms"	GO:0006470_protein_amino_acid_dephosphorylation) =HYPERLINK("http://www.ncbi.nih.gov/gquery/gquery.fcgi?term=PTPN7"	PTPN7) 77 1 5.577580 -0.782479 288 127.04 0.441111
=HYPERLINK("http://www.godatabase.org/cgi-bin/go.cgi?query=GO:0050865&auto_wild_cards=yes&view=query&action=query&search_constraint=terms"	GO:0050865_regulation_of_cell_activation) =HYPERLINK("http://www.ncbi.nih.gov/gquery/gquery.fcgi?term=PLEK"	PLEK) 77 1 5.577580 -0.782479 288 127.04 0.441111
=HYPERLINK("http://www.godatabase.org/cgi-bin/go.cgi?query=GO:0051173&auto_wild_cards=yes&view=query&action=query&search_constraint=terms"	GO:0051173_positive_regulation_of_nitrogen_compound_metabolic_process) =HYPERLINK("http://www.ncbi.nih.gov/gquery/gquery.fcgi?term=IGF1"	IGF1) 317 2 2.709613 -0.776976 289 127.48 0.441107
=HYPERLINK("http://www.godatabase.org/cgi-bin/go.cgi?query=GO:0051173&auto_wild_cards=yes&view=query&action=query&search_constraint=terms"	GO:0051173_positive_regulation_of_nitrogen_compound_metabolic_process) =HYPERLINK("http://www.ncbi.nih.gov/gquery/gquery.fcgi?term=SPI1"	SPI1) 317 2 2.709613 -0.776976 289 127.48 0.441107
=HYPERLINK("http://www.godatabase.org/cgi-bin/go.cgi?query=GO:0007599&auto_wild_cards=yes&view=query&action=query&search_constraint=terms"	GO:0007599_hemostasis) =HYPERLINK("http://www.ncbi.nih.gov/gquery/gquery.fcgi?term=PLEK"	PLEK) 79 1 5.436376 -0.772280 290 128.29 0.442379
=HYPERLINK("http://www.godatabase.org/cgi-bin/go.cgi?query=GO:0048856&auto_wild_cards=yes&view=query&action=query&search_constraint=terms"	GO:0048856_anatomical_structure_development) =HYPERLINK("http://www.ncbi.nih.gov/gquery/gquery.fcgi?term=IGF1"	IGF1) 1289 5 1.665918 -0.771449 291 128.36 0.441100
=HYPERLINK("http://www.godatabase.org/cgi-bin/go.cgi?query=GO:0048856&auto_wild_cards=yes&view=query&action=query&search_constraint=terms"	GO:0048856_anatomical_structure_development) =HYPERLINK("http://www.ncbi.nih.gov/gquery/gquery.fcgi?term=SPI1"	SPI1) 1289 5 1.665918 -0.771449 291 128.36 0.441100
=HYPERLINK("http://www.godatabase.org/cgi-bin/go.cgi?query=GO:0048856&auto_wild_cards=yes&view=query&action=query&search_constraint=terms"	GO:0048856_anatomical_structure_development) =HYPERLINK("http://www.ncbi.nih.gov/gquery/gquery.fcgi?term=CD4"	CD4) 1289 5 1.665918 -0.771449 291 128.36 0.441100
=HYPERLINK("http://www.godatabase.org/cgi-bin/go.cgi?query=GO:0048856&auto_wild_cards=yes&view=query&action=query&search_constraint=terms"	GO:0048856_anatomical_structure_development) =HYPERLINK("http://www.ncbi.nih.gov/gquery/gquery.fcgi?term=PLEK"	PLEK) 1289 5 1.665918 -0.771449 291 128.36 0.441100
=HYPERLINK("http://www.godatabase.org/cgi-bin/go.cgi?query=GO:0048856&auto_wild_cards=yes&view=query&action=query&search_constraint=terms"	GO:0048856_anatomical_structure_development) =HYPERLINK("http://www.ncbi.nih.gov/gquery/gquery.fcgi?term=BTK"	BTK) 1289 5 1.665918 -0.771449 291 128.36 0.441100
=HYPERLINK("http://www.godatabase.org/cgi-bin/go.cgi?query=GO:0007204&auto_wild_cards=yes&view=query&action=query&search_constraint=terms"	GO:0007204_elevation_of_cytosolic_calcium_ion_concentration) =HYPERLINK("http://www.ncbi.nih.gov/gquery/gquery.fcgi?term=CD52"	CD52) 80 1 5.368421 -0.767285 292 128.9 0.441438
=HYPERLINK("http://www.godatabase.org/cgi-bin/go.cgi?query=GO:0006486&auto_wild_cards=yes&view=query&action=query&search_constraint=terms"	GO:0006486_protein_amino_acid_glycosylation) =HYPERLINK("http://www.ncbi.nih.gov/gquery/gquery.fcgi?term=CD37"	CD37) 81 1 5.302144 -0.762359 297 129.91 0.437407
=HYPERLINK("http://www.godatabase.org/cgi-bin/go.cgi?query=GO:0019318&auto_wild_cards=yes&view=query&action=query&search_constraint=terms"	GO:0019318_hexose_metabolic_process) =HYPERLINK("http://www.ncbi.nih.gov/gquery/gquery.fcgi?term=IGF1"	IGF1) 81 1 5.302144 -0.762359 297 129.91 0.437407
=HYPERLINK("http://www.godatabase.org/cgi-bin/go.cgi?query=GO:0043413&auto_wild_cards=yes&view=query&action=query&search_constraint=terms"	GO:0043413_biopolymer_glycosylation) =HYPERLINK("http://www.ncbi.nih.gov/gquery/gquery.fcgi?term=CD37"	CD37) 81 1 5.302144 -0.762359 297 129.91 0.437407
=HYPERLINK("http://www.godatabase.org/cgi-bin/go.cgi?query=GO:0051480&auto_wild_cards=yes&view=query&action=query&search_constraint=terms"	GO:0051480_cytosolic_calcium_ion_homeostasis) =HYPERLINK("http://www.ncbi.nih.gov/gquery/gquery.fcgi?term=CD52"	CD52) 81 1 5.302144 -0.762359 297 129.91 0.437407
=HYPERLINK("http://www.godatabase.org/cgi-bin/go.cgi?query=GO:0070085&auto_wild_cards=yes&view=query&action=query&search_constraint=terms"	GO:0070085_glycosylation) =HYPERLINK("http://www.ncbi.nih.gov/gquery/gquery.fcgi?term=CD37"	CD37) 81 1 5.302144 -0.762359 297 129.91 0.437407
=HYPERLINK("http://www.godatabase.org/cgi-bin/go.cgi?query=GO:0042110&auto_wild_cards=yes&view=query&action=query&search_constraint=terms"	GO:0042110_T_cell_activation) =HYPERLINK("http://www.ncbi.nih.gov/gquery/gquery.fcgi?term=CD4"	CD4) 83 1 5.174382 -0.752702 298 131.21 0.440302
=HYPERLINK("http://www.godatabase.org/cgi-bin/go.cgi?query=GO:0031401&auto_wild_cards=yes&view=query&action=query&search_constraint=terms"	GO:0031401_positive_regulation_of_protein_modification_process) =HYPERLINK("http://www.ncbi.nih.gov/gquery/gquery.fcgi?term=IGF1"	IGF1) 84 1 5.112782 -0.747969 300 132.41 0.441367
=HYPERLINK("http://www.godatabase.org/cgi-bin/go.cgi?query=GO:0043123&auto_wild_cards=yes&view=query&action=query&search_constraint=terms"	GO:0043123_positive_regulation_of_I-kappaB_kinase_NF-kappaB_cascade) =HYPERLINK("http://www.ncbi.nih.gov/gquery/gquery.fcgi?term=CARD9"	CARD9) 84 1 5.112782 -0.747969 300 132.41 0.441367
=HYPERLINK("http://www.godatabase.org/cgi-bin/go.cgi?query=GO:0031327&auto_wild_cards=yes&view=query&action=query&search_constraint=terms"	GO:0031327_negative_regulation_of_cellular_biosynthetic_process) =HYPERLINK("http://www.ncbi.nih.gov/gquery/gquery.fcgi?term=SPI1"	SPI1) 332 2 2.587191 -0.745522 301 132.66 0.440731
=HYPERLINK("http://www.godatabase.org/cgi-bin/go.cgi?query=GO:0031327&auto_wild_cards=yes&view=query&action=query&search_constraint=terms"	GO:0031327_negative_regulation_of_cellular_biosynthetic_process) =HYPERLINK("http://www.ncbi.nih.gov/gquery/gquery.fcgi?term=PLEK"	PLEK) 332 2 2.587191 -0.745522 301 132.66 0.440731
=HYPERLINK("http://www.godatabase.org/cgi-bin/go.cgi?query=GO:0002521&auto_wild_cards=yes&view=query&action=query&search_constraint=terms"	GO:0002521_leukocyte_differentiation) =HYPERLINK("http://www.ncbi.nih.gov/gquery/gquery.fcgi?term=CD4"	CD4) 87 1 4.936479 -0.734131 303 133.79 0.441551
=HYPERLINK("http://www.godatabase.org/cgi-bin/go.cgi?query=GO:0051052&auto_wild_cards=yes&view=query&action=query&search_constraint=terms"	GO:0051052_regulation_of_DNA_metabolic_process) =HYPERLINK("http://www.ncbi.nih.gov/gquery/gquery.fcgi?term=IGF1"	IGF1) 87 1 4.936479 -0.734131 303 133.79 0.441551
=HYPERLINK("http://www.godatabase.org/cgi-bin/go.cgi?query=GO:0009890&auto_wild_cards=yes&view=query&action=query&search_constraint=terms"	GO:0009890_negative_regulation_of_biosynthetic_process) =HYPERLINK("http://www.ncbi.nih.gov/gquery/gquery.fcgi?term=SPI1"	SPI1) 340 2 2.526316 -0.729478 304 134.42 0.442171
=HYPERLINK("http://www.godatabase.org/cgi-bin/go.cgi?query=GO:0009890&auto_wild_cards=yes&view=query&action=query&search_constraint=terms"	GO:0009890_negative_regulation_of_biosynthetic_process) =HYPERLINK("http://www.ncbi.nih.gov/gquery/gquery.fcgi?term=PLEK"	PLEK) 340 2 2.526316 -0.729478 304 134.42 0.442171
=HYPERLINK("http://www.godatabase.org/cgi-bin/go.cgi?query=GO:0030334&auto_wild_cards=yes&view=query&action=query&search_constraint=terms"	GO:0030334_regulation_of_cell_migration) =HYPERLINK("http://www.ncbi.nih.gov/gquery/gquery.fcgi?term=IGF1"	IGF1) 89 1 4.825547 -0.725195 305 135.57 0.444492
=HYPERLINK("http://www.godatabase.org/cgi-bin/go.cgi?query=GO:0044260&auto_wild_cards=yes&view=query&action=query&search_constraint=terms"	GO:0044260_cellular_macromolecule_metabolic_process) =HYPERLINK("http://www.ncbi.nih.gov/gquery/gquery.fcgi?term=RNASE2"	RNASE2) 2883 9 1.340709 -0.712924 306 136.54 0.446209
=HYPERLINK("http://www.godatabase.org/cgi-bin/go.cgi?query=GO:0044260&auto_wild_cards=yes&view=query&action=query&search_constraint=terms"	GO:0044260_cellular_macromolecule_metabolic_process) =HYPERLINK("http://www.ncbi.nih.gov/gquery/gquery.fcgi?term=IGF1"	IGF1) 2883 9 1.340709 -0.712924 306 136.54 0.446209
=HYPERLINK("http://www.godatabase.org/cgi-bin/go.cgi?query=GO:0044260&auto_wild_cards=yes&view=query&action=query&search_constraint=terms"	GO:0044260_cellular_macromolecule_metabolic_process) =HYPERLINK("http://www.ncbi.nih.gov/gquery/gquery.fcgi?term=PTPN7"	PTPN7) 2883 9 1.340709 -0.712924 306 136.54 0.446209
=HYPERLINK("http://www.godatabase.org/cgi-bin/go.cgi?query=GO:0044260&auto_wild_cards=yes&view=query&action=query&search_constraint=terms"	GO:0044260_cellular_macromolecule_metabolic_process) =HYPERLINK("http://www.ncbi.nih.gov/gquery/gquery.fcgi?term=FGR"	FGR) 2883 9 1.340709 -0.712924 306 136.54 0.446209
=HYPERLINK("http://www.godatabase.org/cgi-bin/go.cgi?query=GO:0044260&auto_wild_cards=yes&view=query&action=query&search_constraint=terms"	GO:0044260_cellular_macromolecule_metabolic_process) =HYPERLINK("http://www.ncbi.nih.gov/gquery/gquery.fcgi?term=SPI1"	SPI1) 2883 9 1.340709 -0.712924 306 136.54 0.446209
=HYPERLINK("http://www.godatabase.org/cgi-bin/go.cgi?query=GO:0044260&auto_wild_cards=yes&view=query&action=query&search_constraint=terms"	GO:0044260_cellular_macromolecule_metabolic_process) =HYPERLINK("http://www.ncbi.nih.gov/gquery/gquery.fcgi?term=CD4"	CD4) 2883 9 1.340709 -0.712924 306 136.54 0.446209
=HYPERLINK("http://www.godatabase.org/cgi-bin/go.cgi?query=GO:0044260&auto_wild_cards=yes&view=query&action=query&search_constraint=terms"	GO:0044260_cellular_macromolecule_metabolic_process) =HYPERLINK("http://www.ncbi.nih.gov/gquery/gquery.fcgi?term=PLEK"	PLEK) 2883 9 1.340709 -0.712924 306 136.54 0.446209
=HYPERLINK("http://www.godatabase.org/cgi-bin/go.cgi?query=GO:0044260&auto_wild_cards=yes&view=query&action=query&search_constraint=terms"	GO:0044260_cellular_macromolecule_metabolic_process) =HYPERLINK("http://www.ncbi.nih.gov/gquery/gquery.fcgi?term=BTK"	BTK) 2883 9 1.340709 -0.712924 306 136.54 0.446209
=HYPERLINK("http://www.godatabase.org/cgi-bin/go.cgi?query=GO:0044260&auto_wild_cards=yes&view=query&action=query&search_constraint=terms"	GO:0044260_cellular_macromolecule_metabolic_process) =HYPERLINK("http://www.ncbi.nih.gov/gquery/gquery.fcgi?term=CD37"	CD37) 2883 9 1.340709 -0.712924 306 136.54 0.446209
=HYPERLINK("http://www.godatabase.org/cgi-bin/go.cgi?query=GO:0043122&auto_wild_cards=yes&view=query&action=query&search_constraint=terms"	GO:0043122_regulation_of_I-kappaB_kinase_NF-kappaB_cascade) =HYPERLINK("http://www.ncbi.nih.gov/gquery/gquery.fcgi?term=CARD9"	CARD9) 93 1 4.617997 -0.707969 307 137.78 0.448795
=HYPERLINK("http://www.godatabase.org/cgi-bin/go.cgi?query=GO:0043085&auto_wild_cards=yes&view=query&action=query&search_constraint=terms"	GO:0043085_positive_regulation_of_catalytic_activity) =HYPERLINK("http://www.ncbi.nih.gov/gquery/gquery.fcgi?term=CD4"	CD4) 354 2 2.426405 -0.702537 308 138.17 0.448604
=HYPERLINK("http://www.godatabase.org/cgi-bin/go.cgi?query=GO:0043085&auto_wild_cards=yes&view=query&action=query&search_constraint=terms"	GO:0043085_positive_regulation_of_catalytic_activity) =HYPERLINK("http://www.ncbi.nih.gov/gquery/gquery.fcgi?term=PLEK"	PLEK) 354 2 2.426405 -0.702537 308 138.17 0.448604
=HYPERLINK("http://www.godatabase.org/cgi-bin/go.cgi?query=GO:0050878&auto_wild_cards=yes&view=query&action=query&search_constraint=terms"	GO:0050878_regulation_of_body_fluid_levels) =HYPERLINK("http://www.ncbi.nih.gov/gquery/gquery.fcgi?term=PLEK"	PLEK) 95 1 4.520776 -0.699661 309 138.58 0.448479
=HYPERLINK("http://www.godatabase.org/cgi-bin/go.cgi?query=GO:0050793&auto_wild_cards=yes&view=query&action=query&search_constraint=terms"	GO:0050793_regulation_of_developmental_process) =HYPERLINK("http://www.ncbi.nih.gov/gquery/gquery.fcgi?term=IGF1"	IGF1) 669 3 1.925891 -0.697933 310 138.74 0.447548
=HYPERLINK("http://www.godatabase.org/cgi-bin/go.cgi?query=GO:0050793&auto_wild_cards=yes&view=query&action=query&search_constraint=terms"	GO:0050793_regulation_of_developmental_process) =HYPERLINK("http://www.ncbi.nih.gov/gquery/gquery.fcgi?term=SPI1"	SPI1) 669 3 1.925891 -0.697933 310 138.74 0.447548
=HYPERLINK("http://www.godatabase.org/cgi-bin/go.cgi?query=GO:0050793&auto_wild_cards=yes&view=query&action=query&search_constraint=terms"	GO:0050793_regulation_of_developmental_process) =HYPERLINK("http://www.ncbi.nih.gov/gquery/gquery.fcgi?term=BTK"	BTK) 669 3 1.925891 -0.697933 310 138.74 0.447548
=HYPERLINK("http://www.godatabase.org/cgi-bin/go.cgi?query=GO:0040012&auto_wild_cards=yes&view=query&action=query&search_constraint=terms"	GO:0040012_regulation_of_locomotion) =HYPERLINK("http://www.ncbi.nih.gov/gquery/gquery.fcgi?term=IGF1"	IGF1) 96 1 4.473684 -0.695580 311 139.83 0.449614
=HYPERLINK("http://www.godatabase.org/cgi-bin/go.cgi?query=GO:0048519&auto_wild_cards=yes&view=query&action=query&search_constraint=terms"	GO:0048519_negative_regulation_of_biological_process) =HYPERLINK("http://www.ncbi.nih.gov/gquery/gquery.fcgi?term=IGF1"	IGF1) 1013 4 1.695849 -0.692395 312 140.02 0.448782
=HYPERLINK("http://www.godatabase.org/cgi-bin/go.cgi?query=GO:0048519&auto_wild_cards=yes&view=query&action=query&search_constraint=terms"	GO:0048519_negative_regulation_of_biological_process) =HYPERLINK("http://www.ncbi.nih.gov/gquery/gquery.fcgi?term=CD33"	CD33) 1013 4 1.695849 -0.692395 312 140.02 0.448782
=HYPERLINK("http://www.godatabase.org/cgi-bin/go.cgi?query=GO:0048519&auto_wild_cards=yes&view=query&action=query&search_constraint=terms"	GO:0048519_negative_regulation_of_biological_process) =HYPERLINK("http://www.ncbi.nih.gov/gquery/gquery.fcgi?term=SPI1"	SPI1) 1013 4 1.695849 -0.692395 312 140.02 0.448782
=HYPERLINK("http://www.godatabase.org/cgi-bin/go.cgi?query=GO:0048519&auto_wild_cards=yes&view=query&action=query&search_constraint=terms"	GO:0048519_negative_regulation_of_biological_process) =HYPERLINK("http://www.ncbi.nih.gov/gquery/gquery.fcgi?term=PLEK"	PLEK) 1013 4 1.695849 -0.692395 312 140.02 0.448782
=HYPERLINK("http://www.godatabase.org/cgi-bin/go.cgi?query=GO:0046486&auto_wild_cards=yes&view=query&action=query&search_constraint=terms"	GO:0046486_glycerolipid_metabolic_process) =HYPERLINK("http://www.ncbi.nih.gov/gquery/gquery.fcgi?term=PLEK"	PLEK) 97 1 4.427564 -0.691546 313 140.43 0.448658
=HYPERLINK("http://www.godatabase.org/cgi-bin/go.cgi?query=GO:0007275&auto_wild_cards=yes&view=query&action=query&search_constraint=terms"	GO:0007275_multicellular_organismal_development) =HYPERLINK("http://www.ncbi.nih.gov/gquery/gquery.fcgi?term=IGF1"	IGF1) 1372 5 1.565137 -0.690684 314 140.75 0.448248
=HYPERLINK("http://www.godatabase.org/cgi-bin/go.cgi?query=GO:0007275&auto_wild_cards=yes&view=query&action=query&search_constraint=terms"	GO:0007275_multicellular_organismal_development) =HYPERLINK("http://www.ncbi.nih.gov/gquery/gquery.fcgi?term=SPI1"	SPI1) 1372 5 1.565137 -0.690684 314 140.75 0.448248
=HYPERLINK("http://www.godatabase.org/cgi-bin/go.cgi?query=GO:0007275&auto_wild_cards=yes&view=query&action=query&search_constraint=terms"	GO:0007275_multicellular_organismal_development) =HYPERLINK("http://www.ncbi.nih.gov/gquery/gquery.fcgi?term=CD4"	CD4) 1372 5 1.565137 -0.690684 314 140.75 0.448248
=HYPERLINK("http://www.godatabase.org/cgi-bin/go.cgi?query=GO:0007275&auto_wild_cards=yes&view=query&action=query&search_constraint=terms"	GO:0007275_multicellular_organismal_development) =HYPERLINK("http://www.ncbi.nih.gov/gquery/gquery.fcgi?term=BTK"	BTK) 1372 5 1.565137 -0.690684 314 140.75 0.448248
=HYPERLINK("http://www.godatabase.org/cgi-bin/go.cgi?query=GO:0007275&auto_wild_cards=yes&view=query&action=query&search_constraint=terms"	GO:0007275_multicellular_organismal_development) =HYPERLINK("http://www.ncbi.nih.gov/gquery/gquery.fcgi?term=PLEK"	PLEK) 1372 5 1.565137 -0.690684 314 140.75 0.448248
=HYPERLINK("http://www.godatabase.org/cgi-bin/go.cgi?query=GO:0051270&auto_wild_cards=yes&view=query&action=query&search_constraint=terms"	GO:0051270_regulation_of_cell_motion) =HYPERLINK("http://www.ncbi.nih.gov/gquery/gquery.fcgi?term=IGF1"	IGF1) 98 1 4.382385 -0.687557 315 141.49 0.449175
=HYPERLINK("http://www.godatabase.org/cgi-bin/go.cgi?query=GO:0009968&auto_wild_cards=yes&view=query&action=query&search_constraint=terms"	GO:0009968_negative_regulation_of_signal_transduction) =HYPERLINK("http://www.ncbi.nih.gov/gquery/gquery.fcgi?term=PLEK"	PLEK) 99 1 4.338118 -0.683614 316 142.11 0.449715
=HYPERLINK("http://www.godatabase.org/cgi-bin/go.cgi?query=GO:0044237&auto_wild_cards=yes&view=query&action=query&search_constraint=terms"	GO:0044237_cellular_metabolic_process) =HYPERLINK("http://www.ncbi.nih.gov/gquery/gquery.fcgi?term=RNASE2"	RNASE2) 3753 11 1.258782 -0.681412 317 142.44 0.449338
=HYPERLINK("http://www.godatabase.org/cgi-bin/go.cgi?query=GO:0044237&auto_wild_cards=yes&view=query&action=query&search_constraint=terms"	GO:0044237_cellular_metabolic_process) =HYPERLINK("http://www.ncbi.nih.gov/gquery/gquery.fcgi?term=IGF1"	IGF1) 3753 11 1.258782 -0.681412 317 142.44 0.449338
=HYPERLINK("http://www.godatabase.org/cgi-bin/go.cgi?query=GO:0044237&auto_wild_cards=yes&view=query&action=query&search_constraint=terms"	GO:0044237_cellular_metabolic_process) =HYPERLINK("http://www.ncbi.nih.gov/gquery/gquery.fcgi?term=CYBB"	CYBB) 3753 11 1.258782 -0.681412 317 142.44 0.449338
=HYPERLINK("http://www.godatabase.org/cgi-bin/go.cgi?query=GO:0044237&auto_wild_cards=yes&view=query&action=query&search_constraint=terms"	GO:0044237_cellular_metabolic_process) =HYPERLINK("http://www.ncbi.nih.gov/gquery/gquery.fcgi?term=PTPN7"	PTPN7) 3753 11 1.258782 -0.681412 317 142.44 0.449338
=HYPERLINK("http://www.godatabase.org/cgi-bin/go.cgi?query=GO:0044237&auto_wild_cards=yes&view=query&action=query&search_constraint=terms"	GO:0044237_cellular_metabolic_process) =HYPERLINK("http://www.ncbi.nih.gov/gquery/gquery.fcgi?term=FGR"	FGR) 3753 11 1.258782 -0.681412 317 142.44 0.449338
=HYPERLINK("http://www.godatabase.org/cgi-bin/go.cgi?query=GO:0044237&auto_wild_cards=yes&view=query&action=query&search_constraint=terms"	GO:0044237_cellular_metabolic_process) =HYPERLINK("http://www.ncbi.nih.gov/gquery/gquery.fcgi?term=NCF1"	NCF1) 3753 11 1.258782 -0.681412 317 142.44 0.449338
=HYPERLINK("http://www.godatabase.org/cgi-bin/go.cgi?query=GO:0044237&auto_wild_cards=yes&view=query&action=query&search_constraint=terms"	GO:0044237_cellular_metabolic_process) =HYPERLINK("http://www.ncbi.nih.gov/gquery/gquery.fcgi?term=SPI1"	SPI1) 3753 11 1.258782 -0.681412 317 142.44 0.449338
=HYPERLINK("http://www.godatabase.org/cgi-bin/go.cgi?query=GO:0044237&auto_wild_cards=yes&view=query&action=query&search_constraint=terms"	GO:0044237_cellular_metabolic_process) =HYPERLINK("http://www.ncbi.nih.gov/gquery/gquery.fcgi?term=CD4"	CD4) 3753 11 1.258782 -0.681412 317 142.44 0.449338
=HYPERLINK("http://www.godatabase.org/cgi-bin/go.cgi?query=GO:0044237&auto_wild_cards=yes&view=query&action=query&search_constraint=terms"	GO:0044237_cellular_metabolic_process) =HYPERLINK("http://www.ncbi.nih.gov/gquery/gquery.fcgi?term=PLEK"	PLEK) 3753 11 1.258782 -0.681412 317 142.44 0.449338
=HYPERLINK("http://www.godatabase.org/cgi-bin/go.cgi?query=GO:0044237&auto_wild_cards=yes&view=query&action=query&search_constraint=terms"	GO:0044237_cellular_metabolic_process) =HYPERLINK("http://www.ncbi.nih.gov/gquery/gquery.fcgi?term=BTK"	BTK) 3753 11 1.258782 -0.681412 317 142.44 0.449338
=HYPERLINK("http://www.godatabase.org/cgi-bin/go.cgi?query=GO:0044237&auto_wild_cards=yes&view=query&action=query&search_constraint=terms"	GO:0044237_cellular_metabolic_process) =HYPERLINK("http://www.ncbi.nih.gov/gquery/gquery.fcgi?term=CD37"	CD37) 3753 11 1.258782 -0.681412 317 142.44 0.449338
=HYPERLINK("http://www.godatabase.org/cgi-bin/go.cgi?query=GO:0055114&auto_wild_cards=yes&view=query&action=query&search_constraint=terms"	GO:0055114_oxidation_reduction) =HYPERLINK("http://www.ncbi.nih.gov/gquery/gquery.fcgi?term=NCF4"	NCF4) 100 1 4.294737 -0.679714 318 143.33 0.450723
=HYPERLINK("http://www.godatabase.org/cgi-bin/go.cgi?query=GO:0001932&auto_wild_cards=yes&view=query&action=query&search_constraint=terms"	GO:0001932_regulation_of_protein_amino_acid_phosphorylation) =HYPERLINK("http://www.ncbi.nih.gov/gquery/gquery.fcgi?term=IGF1"	IGF1) 101 1 4.252215 -0.675859 319 144.01 0.451442
=HYPERLINK("http://www.godatabase.org/cgi-bin/go.cgi?query=GO:0010648&auto_wild_cards=yes&view=query&action=query&search_constraint=terms"	GO:0010648_negative_regulation_of_cell_communication) =HYPERLINK("http://www.ncbi.nih.gov/gquery/gquery.fcgi?term=PLEK"	PLEK) 102 1 4.210526 -0.672045 320 144.53 0.451656
=HYPERLINK("http://www.godatabase.org/cgi-bin/go.cgi?query=GO:0001817&auto_wild_cards=yes&view=query&action=query&search_constraint=terms"	GO:0001817_regulation_of_cytokine_production) =HYPERLINK("http://www.ncbi.nih.gov/gquery/gquery.fcgi?term=CD4"	CD4) 103 1 4.169647 -0.668273 321 144.72 0.450841
=HYPERLINK("http://www.godatabase.org/cgi-bin/go.cgi?query=GO:0006644&auto_wild_cards=yes&view=query&action=query&search_constraint=terms"	GO:0006644_phospholipid_metabolic_process) =HYPERLINK("http://www.ncbi.nih.gov/gquery/gquery.fcgi?term=PLEK"	PLEK) 108 1 3.976608 -0.650010 324 147.71 0.455895
=HYPERLINK("http://www.godatabase.org/cgi-bin/go.cgi?query=GO:0007346&auto_wild_cards=yes&view=query&action=query&search_constraint=terms"	GO:0007346_regulation_of_mitotic_cell_cycle) =HYPERLINK("http://www.ncbi.nih.gov/gquery/gquery.fcgi?term=IGF1"	IGF1) 108 1 3.976608 -0.650010 324 147.71 0.455895
=HYPERLINK("http://www.godatabase.org/cgi-bin/go.cgi?query=GO:0019637&auto_wild_cards=yes&view=query&action=query&search_constraint=terms"	GO:0019637_organophosphate_metabolic_process) =HYPERLINK("http://www.ncbi.nih.gov/gquery/gquery.fcgi?term=PLEK"	PLEK) 108 1 3.976608 -0.650010 324 147.71 0.455895
=HYPERLINK("http://www.godatabase.org/cgi-bin/go.cgi?query=GO:0007265&auto_wild_cards=yes&view=query&action=query&search_constraint=terms"	GO:0007265_Ras_protein_signal_transduction) =HYPERLINK("http://www.ncbi.nih.gov/gquery/gquery.fcgi?term=IGF1"	IGF1) 110 1 3.904306 -0.642970 325 149.16 0.458954
=HYPERLINK("http://www.godatabase.org/cgi-bin/go.cgi?query=GO:0001816&auto_wild_cards=yes&view=query&action=query&search_constraint=terms"	GO:0001816_cytokine_production) =HYPERLINK("http://www.ncbi.nih.gov/gquery/gquery.fcgi?term=CD4"	CD4) 112 1 3.834586 -0.636073 326 150.34 0.461166
=HYPERLINK("http://www.godatabase.org/cgi-bin/go.cgi?query=GO:0000122&auto_wild_cards=yes&view=query&action=query&search_constraint=terms"	GO:0000122_negative_regulation_of_transcription_from_RNA_polymerase_II_promoter) =HYPERLINK("http://www.ncbi.nih.gov/gquery/gquery.fcgi?term=SPI1"	SPI1) 113 1 3.800652 -0.632676 327 151.05 0.461927
=HYPERLINK("http://www.godatabase.org/cgi-bin/go.cgi?query=GO:0044093&auto_wild_cards=yes&view=query&action=query&search_constraint=terms"	GO:0044093_positive_regulation_of_molecular_function) =HYPERLINK("http://www.ncbi.nih.gov/gquery/gquery.fcgi?term=CD4"	CD4) 394 2 2.180069 -0.632657 328 151.31 0.461311
=HYPERLINK("http://www.godatabase.org/cgi-bin/go.cgi?query=GO:0044093&auto_wild_cards=yes&view=query&action=query&search_constraint=terms"	GO:0044093_positive_regulation_of_molecular_function) =HYPERLINK("http://www.ncbi.nih.gov/gquery/gquery.fcgi?term=PLEK"	PLEK) 394 2 2.180069 -0.632657 328 151.31 0.461311
=HYPERLINK("http://www.godatabase.org/cgi-bin/go.cgi?query=GO:0006874&auto_wild_cards=yes&view=query&action=query&search_constraint=terms"	GO:0006874_cellular_calcium_ion_homeostasis) =HYPERLINK("http://www.ncbi.nih.gov/gquery/gquery.fcgi?term=CD52"	CD52) 114 1 3.767313 -0.629313 330 151.82 0.460061
=HYPERLINK("http://www.godatabase.org/cgi-bin/go.cgi?query=GO:0048584&auto_wild_cards=yes&view=query&action=query&search_constraint=terms"	GO:0048584_positive_regulation_of_response_to_stimulus) =HYPERLINK("http://www.ncbi.nih.gov/gquery/gquery.fcgi?term=CARD9"	CARD9) 114 1 3.767313 -0.629313 330 151.82 0.460061
=HYPERLINK("http://www.godatabase.org/cgi-bin/go.cgi?query=GO:0000280&auto_wild_cards=yes&view=query&action=query&search_constraint=terms"	GO:0000280_nuclear_division) =HYPERLINK("http://www.ncbi.nih.gov/gquery/gquery.fcgi?term=IGF1"	IGF1) 115 1 3.734554 -0.625983 333 153.02 0.459520
=HYPERLINK("http://www.godatabase.org/cgi-bin/go.cgi?query=GO:0005996&auto_wild_cards=yes&view=query&action=query&search_constraint=terms"	GO:0005996_monosaccharide_metabolic_process) =HYPERLINK("http://www.ncbi.nih.gov/gquery/gquery.fcgi?term=IGF1"	IGF1) 115 1 3.734554 -0.625983 333 153.02 0.459520
=HYPERLINK("http://www.godatabase.org/cgi-bin/go.cgi?query=GO:0007067&auto_wild_cards=yes&view=query&action=query&search_constraint=terms"	GO:0007067_mitosis) =HYPERLINK("http://www.ncbi.nih.gov/gquery/gquery.fcgi?term=IGF1"	IGF1) 115 1 3.734554 -0.625983 333 153.02 0.459520
=HYPERLINK("http://www.godatabase.org/cgi-bin/go.cgi?query=GO:0055074&auto_wild_cards=yes&view=query&action=query&search_constraint=terms"	GO:0055074_calcium_ion_homeostasis) =HYPERLINK("http://www.ncbi.nih.gov/gquery/gquery.fcgi?term=CD52"	CD52) 116 1 3.702359 -0.622687 334 153.63 0.459970
=HYPERLINK("http://www.godatabase.org/cgi-bin/go.cgi?query=GO:0018193&auto_wild_cards=yes&view=query&action=query&search_constraint=terms"	GO:0018193_peptidyl-amino_acid_modification) =HYPERLINK("http://www.ncbi.nih.gov/gquery/gquery.fcgi?term=IGF1"	IGF1) 117 1 3.670715 -0.619422 335 153.9 0.459403
=HYPERLINK("http://www.godatabase.org/cgi-bin/go.cgi?query=GO:0031324&auto_wild_cards=yes&view=query&action=query&search_constraint=terms"	GO:0031324_negative_regulation_of_cellular_metabolic_process) =HYPERLINK("http://www.ncbi.nih.gov/gquery/gquery.fcgi?term=SPI1"	SPI1) 404 2 2.126107 -0.616648 336 154.03 0.458423
=HYPERLINK("http://www.godatabase.org/cgi-bin/go.cgi?query=GO:0031324&auto_wild_cards=yes&view=query&action=query&search_constraint=terms"	GO:0031324_negative_regulation_of_cellular_metabolic_process) =HYPERLINK("http://www.ncbi.nih.gov/gquery/gquery.fcgi?term=PLEK"	PLEK) 404 2 2.126107 -0.616648 336 154.03 0.458423
=HYPERLINK("http://www.godatabase.org/cgi-bin/go.cgi?query=GO:0000087&auto_wild_cards=yes&view=query&action=query&search_constraint=terms"	GO:0000087_M_phase_of_mitotic_cell_cycle) =HYPERLINK("http://www.ncbi.nih.gov/gquery/gquery.fcgi?term=IGF1"	IGF1) 118 1 3.639607 -0.616189 338 154.76 0.457870
=HYPERLINK("http://www.godatabase.org/cgi-bin/go.cgi?query=GO:0048285&auto_wild_cards=yes&view=query&action=query&search_constraint=terms"	GO:0048285_organelle_fission) =HYPERLINK("http://www.ncbi.nih.gov/gquery/gquery.fcgi?term=IGF1"	IGF1) 118 1 3.639607 -0.616189 338 154.76 0.457870
=HYPERLINK("http://www.godatabase.org/cgi-bin/go.cgi?query=GO:0046649&auto_wild_cards=yes&view=query&action=query&search_constraint=terms"	GO:0046649_lymphocyte_activation) =HYPERLINK("http://www.ncbi.nih.gov/gquery/gquery.fcgi?term=CD4"	CD4) 119 1 3.609023 -0.612987 339 155.1 0.457522
=HYPERLINK("http://www.godatabase.org/cgi-bin/go.cgi?query=GO:0044248&auto_wild_cards=yes&view=query&action=query&search_constraint=terms"	GO:0044248_cellular_catabolic_process) =HYPERLINK("http://www.ncbi.nih.gov/gquery/gquery.fcgi?term=RNASE2"	RNASE2) 410 2 2.094994 -0.607297 340 155.86 0.458412
=HYPERLINK("http://www.godatabase.org/cgi-bin/go.cgi?query=GO:0044248&auto_wild_cards=yes&view=query&action=query&search_constraint=terms"	GO:0044248_cellular_catabolic_process) =HYPERLINK("http://www.ncbi.nih.gov/gquery/gquery.fcgi?term=IGF1"	IGF1) 410 2 2.094994 -0.607297 340 155.86 0.458412
=HYPERLINK("http://www.godatabase.org/cgi-bin/go.cgi?query=GO:0006875&auto_wild_cards=yes&view=query&action=query&search_constraint=terms"	GO:0006875_cellular_metal_ion_homeostasis) =HYPERLINK("http://www.ncbi.nih.gov/gquery/gquery.fcgi?term=CD52"	CD52) 121 1 3.549369 -0.606674 341 156.28 0.458299
=HYPERLINK("http://www.godatabase.org/cgi-bin/go.cgi?query=GO:0042127&auto_wild_cards=yes&view=query&action=query&search_constraint=terms"	GO:0042127_regulation_of_cell_proliferation) =HYPERLINK("http://www.ncbi.nih.gov/gquery/gquery.fcgi?term=IGF1"	IGF1) 411 2 2.089896 -0.605756 342 156.51 0.457632
=HYPERLINK("http://www.godatabase.org/cgi-bin/go.cgi?query=GO:0042127&auto_wild_cards=yes&view=query&action=query&search_constraint=terms"	GO:0042127_regulation_of_cell_proliferation) =HYPERLINK("http://www.ncbi.nih.gov/gquery/gquery.fcgi?term=CD33"	CD33) 411 2 2.089896 -0.605756 342 156.51 0.457632
=HYPERLINK("http://www.godatabase.org/cgi-bin/go.cgi?query=GO:0033674&auto_wild_cards=yes&view=query&action=query&search_constraint=terms"	GO:0033674_positive_regulation_of_kinase_activity) =HYPERLINK("http://www.ncbi.nih.gov/gquery/gquery.fcgi?term=CD4"	CD4) 122 1 3.520276 -0.603562 344 157.55 0.457994
=HYPERLINK("http://www.godatabase.org/cgi-bin/go.cgi?query=GO:0045860&auto_wild_cards=yes&view=query&action=query&search_constraint=terms"	GO:0045860_positive_regulation_of_protein_kinase_activity) =HYPERLINK("http://www.ncbi.nih.gov/gquery/gquery.fcgi?term=CD4"	CD4) 122 1 3.520276 -0.603562 344 157.55 0.457994
=HYPERLINK("http://www.godatabase.org/cgi-bin/go.cgi?query=GO:0007517&auto_wild_cards=yes&view=query&action=query&search_constraint=terms"	GO:0007517_muscle_organ_development) =HYPERLINK("http://www.ncbi.nih.gov/gquery/gquery.fcgi?term=IGF1"	IGF1) 123 1 3.491656 -0.600479 345 157.94 0.457797
=HYPERLINK("http://www.godatabase.org/cgi-bin/go.cgi?query=GO:0006935&auto_wild_cards=yes&view=query&action=query&search_constraint=terms"	GO:0006935_chemotaxis) =HYPERLINK("http://www.ncbi.nih.gov/gquery/gquery.fcgi?term=RNASE2"	RNASE2) 125 1 3.435789 -0.594398 349 159.26 0.456332
=HYPERLINK("http://www.godatabase.org/cgi-bin/go.cgi?query=GO:0042330&auto_wild_cards=yes&view=query&action=query&search_constraint=terms"	GO:0042330_taxis) =HYPERLINK("http://www.ncbi.nih.gov/gquery/gquery.fcgi?term=RNASE2"	RNASE2) 125 1 3.435789 -0.594398 349 159.26 0.456332
=HYPERLINK("http://www.godatabase.org/cgi-bin/go.cgi?query=GO:0051707&auto_wild_cards=yes&view=query&action=query&search_constraint=terms"	GO:0051707_response_to_other_organism) =HYPERLINK("http://www.ncbi.nih.gov/gquery/gquery.fcgi?term=FGR"	FGR) 125 1 3.435789 -0.594398 349 159.26 0.456332
=HYPERLINK("http://www.godatabase.org/cgi-bin/go.cgi?query=GO:0055065&auto_wild_cards=yes&view=query&action=query&search_constraint=terms"	GO:0055065_metal_ion_homeostasis) =HYPERLINK("http://www.ncbi.nih.gov/gquery/gquery.fcgi?term=CD52"	CD52) 125 1 3.435789 -0.594398 349 159.26 0.456332
=HYPERLINK("http://www.godatabase.org/cgi-bin/go.cgi?query=GO:0030030&auto_wild_cards=yes&view=query&action=query&search_constraint=terms"	GO:0030030_cell_projection_organization) =HYPERLINK("http://www.ncbi.nih.gov/gquery/gquery.fcgi?term=PLEK"	PLEK) 127 1 3.381683 -0.588428 350 159.61 0.456029
=HYPERLINK("http://www.godatabase.org/cgi-bin/go.cgi?query=GO:0031326&auto_wild_cards=yes&view=query&action=query&search_constraint=terms"	GO:0031326_regulation_of_cellular_biosynthetic_process) =HYPERLINK("http://www.ncbi.nih.gov/gquery/gquery.fcgi?term=IGF1"	IGF1) 1125 4 1.527018 -0.582942 351 160.64 0.457664
=HYPERLINK("http://www.godatabase.org/cgi-bin/go.cgi?query=GO:0031326&auto_wild_cards=yes&view=query&action=query&search_constraint=terms"	GO:0031326_regulation_of_cellular_biosynthetic_process) =HYPERLINK("http://www.ncbi.nih.gov/gquery/gquery.fcgi?term=SPI1"	SPI1) 1125 4 1.527018 -0.582942 351 160.64 0.457664
=HYPERLINK("http://www.godatabase.org/cgi-bin/go.cgi?query=GO:0031326&auto_wild_cards=yes&view=query&action=query&search_constraint=terms"	GO:0031326_regulation_of_cellular_biosynthetic_process) =HYPERLINK("http://www.ncbi.nih.gov/gquery/gquery.fcgi?term=CD4"	CD4) 1125 4 1.527018 -0.582942 351 160.64 0.457664
=HYPERLINK("http://www.godatabase.org/cgi-bin/go.cgi?query=GO:0031326&auto_wild_cards=yes&view=query&action=query&search_constraint=terms"	GO:0031326_regulation_of_cellular_biosynthetic_process) =HYPERLINK("http://www.ncbi.nih.gov/gquery/gquery.fcgi?term=PLEK"	PLEK) 1125 4 1.527018 -0.582942 351 160.64 0.457664
=HYPERLINK("http://www.godatabase.org/cgi-bin/go.cgi?query=GO:0051347&auto_wild_cards=yes&view=query&action=query&search_constraint=terms"	GO:0051347_positive_regulation_of_transferase_activity) =HYPERLINK("http://www.ncbi.nih.gov/gquery/gquery.fcgi?term=CD4"	CD4) 129 1 3.329253 -0.582565 352 161.55 0.458949
=HYPERLINK("http://www.godatabase.org/cgi-bin/go.cgi?query=GO:0007155&auto_wild_cards=yes&view=query&action=query&search_constraint=terms"	GO:0007155_cell_adhesion) =HYPERLINK("http://www.ncbi.nih.gov/gquery/gquery.fcgi?term=CD33"	CD33) 428 2 2.006886 -0.580325 353 161.75 0.458215
=HYPERLINK("http://www.godatabase.org/cgi-bin/go.cgi?query=GO:0007155&auto_wild_cards=yes&view=query&action=query&search_constraint=terms"	GO:0007155_cell_adhesion) =HYPERLINK("http://www.ncbi.nih.gov/gquery/gquery.fcgi?term=PLEK"	PLEK) 428 2 2.006886 -0.580325 353 161.75 0.458215
=HYPERLINK("http://www.godatabase.org/cgi-bin/go.cgi?query=GO:0022610&auto_wild_cards=yes&view=query&action=query&search_constraint=terms"	GO:0022610_biological_adhesion) =HYPERLINK("http://www.ncbi.nih.gov/gquery/gquery.fcgi?term=CD33"	CD33) 429 2 2.002208 -0.578872 354 162.37 0.458672
=HYPERLINK("http://www.godatabase.org/cgi-bin/go.cgi?query=GO:0022610&auto_wild_cards=yes&view=query&action=query&search_constraint=terms"	GO:0022610_biological_adhesion) =HYPERLINK("http://www.ncbi.nih.gov/gquery/gquery.fcgi?term=PLEK"	PLEK) 429 2 2.002208 -0.578872 354 162.37 0.458672
=HYPERLINK("http://www.godatabase.org/cgi-bin/go.cgi?query=GO:0040008&auto_wild_cards=yes&view=query&action=query&search_constraint=terms"	GO:0040008_regulation_of_growth) =HYPERLINK("http://www.ncbi.nih.gov/gquery/gquery.fcgi?term=IGF1"	IGF1) 131 1 3.278425 -0.576806 356 163.55 0.459410
=HYPERLINK("http://www.godatabase.org/cgi-bin/go.cgi?query=GO:0051345&auto_wild_cards=yes&view=query&action=query&search_constraint=terms"	GO:0051345_positive_regulation_of_hydrolase_activity) =HYPERLINK("http://www.ncbi.nih.gov/gquery/gquery.fcgi?term=PLEK"	PLEK) 131 1 3.278425 -0.576806 356 163.55 0.459410
=HYPERLINK("http://www.godatabase.org/cgi-bin/go.cgi?query=GO:0009889&auto_wild_cards=yes&view=query&action=query&search_constraint=terms"	GO:0009889_regulation_of_biosynthetic_process) =HYPERLINK("http://www.ncbi.nih.gov/gquery/gquery.fcgi?term=IGF1"	IGF1) 1135 4 1.513564 -0.574059 357 163.67 0.458459
=HYPERLINK("http://www.godatabase.org/cgi-bin/go.cgi?query=GO:0009889&auto_wild_cards=yes&view=query&action=query&search_constraint=terms"	GO:0009889_regulation_of_biosynthetic_process) =HYPERLINK("http://www.ncbi.nih.gov/gquery/gquery.fcgi?term=SPI1"	SPI1) 1135 4 1.513564 -0.574059 357 163.67 0.458459
=HYPERLINK("http://www.godatabase.org/cgi-bin/go.cgi?query=GO:0009889&auto_wild_cards=yes&view=query&action=query&search_constraint=terms"	GO:0009889_regulation_of_biosynthetic_process) =HYPERLINK("http://www.ncbi.nih.gov/gquery/gquery.fcgi?term=CD4"	CD4) 1135 4 1.513564 -0.574059 357 163.67 0.458459
=HYPERLINK("http://www.godatabase.org/cgi-bin/go.cgi?query=GO:0009889&auto_wild_cards=yes&view=query&action=query&search_constraint=terms"	GO:0009889_regulation_of_biosynthetic_process) =HYPERLINK("http://www.ncbi.nih.gov/gquery/gquery.fcgi?term=PLEK"	PLEK) 1135 4 1.513564 -0.574059 357 163.67 0.458459
=HYPERLINK("http://www.godatabase.org/cgi-bin/go.cgi?query=GO:0050794&auto_wild_cards=yes&view=query&action=query&search_constraint=terms"	GO:0050794_regulation_of_cellular_process) =HYPERLINK("http://www.ncbi.nih.gov/gquery/gquery.fcgi?term=IGF1"	IGF1) 3515 10 1.221831 -0.569946 358 164.38 0.459162
=HYPERLINK("http://www.godatabase.org/cgi-bin/go.cgi?query=GO:0050794&auto_wild_cards=yes&view=query&action=query&search_constraint=terms"	GO:0050794_regulation_of_cellular_process) =HYPERLINK("http://www.ncbi.nih.gov/gquery/gquery.fcgi?term=LILRA2"	LILRA2) 3515 10 1.221831 -0.569946 358 164.38 0.459162
=HYPERLINK("http://www.godatabase.org/cgi-bin/go.cgi?query=GO:0050794&auto_wild_cards=yes&view=query&action=query&search_constraint=terms"	GO:0050794_regulation_of_cellular_process) =HYPERLINK("http://www.ncbi.nih.gov/gquery/gquery.fcgi?term=SPI1"	SPI1) 3515 10 1.221831 -0.569946 358 164.38 0.459162
=HYPERLINK("http://www.godatabase.org/cgi-bin/go.cgi?query=GO:0050794&auto_wild_cards=yes&view=query&action=query&search_constraint=terms"	GO:0050794_regulation_of_cellular_process) =HYPERLINK("http://www.ncbi.nih.gov/gquery/gquery.fcgi?term=CD33"	CD33) 3515 10 1.221831 -0.569946 358 164.38 0.459162
=HYPERLINK("http://www.godatabase.org/cgi-bin/go.cgi?query=GO:0050794&auto_wild_cards=yes&view=query&action=query&search_constraint=terms"	GO:0050794_regulation_of_cellular_process) =HYPERLINK("http://www.ncbi.nih.gov/gquery/gquery.fcgi?term=CARD9"	CARD9) 3515 10 1.221831 -0.569946 358 164.38 0.459162
=HYPERLINK("http://www.godatabase.org/cgi-bin/go.cgi?query=GO:0050794&auto_wild_cards=yes&view=query&action=query&search_constraint=terms"	GO:0050794_regulation_of_cellular_process) =HYPERLINK("http://www.ncbi.nih.gov/gquery/gquery.fcgi?term=CD4"	CD4) 3515 10 1.221831 -0.569946 358 164.38 0.459162
=HYPERLINK("http://www.godatabase.org/cgi-bin/go.cgi?query=GO:0050794&auto_wild_cards=yes&view=query&action=query&search_constraint=terms"	GO:0050794_regulation_of_cellular_process) =HYPERLINK("http://www.ncbi.nih.gov/gquery/gquery.fcgi?term=BTK"	BTK) 3515 10 1.221831 -0.569946 358 164.38 0.459162
=HYPERLINK("http://www.godatabase.org/cgi-bin/go.cgi?query=GO:0050794&auto_wild_cards=yes&view=query&action=query&search_constraint=terms"	GO:0050794_regulation_of_cellular_process) =HYPERLINK("http://www.ncbi.nih.gov/gquery/gquery.fcgi?term=PLEK"	PLEK) 3515 10 1.221831 -0.569946 358 164.38 0.459162
=HYPERLINK("http://www.godatabase.org/cgi-bin/go.cgi?query=GO:0050794&auto_wild_cards=yes&view=query&action=query&search_constraint=terms"	GO:0050794_regulation_of_cellular_process) =HYPERLINK("http://www.ncbi.nih.gov/gquery/gquery.fcgi?term=CSF3R"	CSF3R) 3515 10 1.221831 -0.569946 358 164.38 0.459162
=HYPERLINK("http://www.godatabase.org/cgi-bin/go.cgi?query=GO:0050794&auto_wild_cards=yes&view=query&action=query&search_constraint=terms"	GO:0050794_regulation_of_cellular_process) =HYPERLINK("http://www.ncbi.nih.gov/gquery/gquery.fcgi?term=TYROBP"	TYROBP) 3515 10 1.221831 -0.569946 358 164.38 0.459162
=HYPERLINK("http://www.godatabase.org/cgi-bin/go.cgi?query=GO:0043170&auto_wild_cards=yes&view=query&action=query&search_constraint=terms"	GO:0043170_macromolecule_metabolic_process) =HYPERLINK("http://www.ncbi.nih.gov/gquery/gquery.fcgi?term=RNASE2"	RNASE2) 3103 9 1.245654 -0.569110 359 164.57 0.458412
=HYPERLINK("http://www.godatabase.org/cgi-bin/go.cgi?query=GO:0043170&auto_wild_cards=yes&view=query&action=query&search_constraint=terms"	GO:0043170_macromolecule_metabolic_process) =HYPERLINK("http://www.ncbi.nih.gov/gquery/gquery.fcgi?term=IGF1"	IGF1) 3103 9 1.245654 -0.569110 359 164.57 0.458412
=HYPERLINK("http://www.godatabase.org/cgi-bin/go.cgi?query=GO:0043170&auto_wild_cards=yes&view=query&action=query&search_constraint=terms"	GO:0043170_macromolecule_metabolic_process) =HYPERLINK("http://www.ncbi.nih.gov/gquery/gquery.fcgi?term=PTPN7"	PTPN7) 3103 9 1.245654 -0.569110 359 164.57 0.458412
=HYPERLINK("http://www.godatabase.org/cgi-bin/go.cgi?query=GO:0043170&auto_wild_cards=yes&view=query&action=query&search_constraint=terms"	GO:0043170_macromolecule_metabolic_process) =HYPERLINK("http://www.ncbi.nih.gov/gquery/gquery.fcgi?term=FGR"	FGR) 3103 9 1.245654 -0.569110 359 164.57 0.458412
=HYPERLINK("http://www.godatabase.org/cgi-bin/go.cgi?query=GO:0043170&auto_wild_cards=yes&view=query&action=query&search_constraint=terms"	GO:0043170_macromolecule_metabolic_process) =HYPERLINK("http://www.ncbi.nih.gov/gquery/gquery.fcgi?term=SPI1"	SPI1) 3103 9 1.245654 -0.569110 359 164.57 0.458412
=HYPERLINK("http://www.godatabase.org/cgi-bin/go.cgi?query=GO:0043170&auto_wild_cards=yes&view=query&action=query&search_constraint=terms"	GO:0043170_macromolecule_metabolic_process) =HYPERLINK("http://www.ncbi.nih.gov/gquery/gquery.fcgi?term=CD4"	CD4) 3103 9 1.245654 -0.569110 359 164.57 0.458412
=HYPERLINK("http://www.godatabase.org/cgi-bin/go.cgi?query=GO:0043170&auto_wild_cards=yes&view=query&action=query&search_constraint=terms"	GO:0043170_macromolecule_metabolic_process) =HYPERLINK("http://www.ncbi.nih.gov/gquery/gquery.fcgi?term=BTK"	BTK) 3103 9 1.245654 -0.569110 359 164.57 0.458412
=HYPERLINK("http://www.godatabase.org/cgi-bin/go.cgi?query=GO:0043170&auto_wild_cards=yes&view=query&action=query&search_constraint=terms"	GO:0043170_macromolecule_metabolic_process) =HYPERLINK("http://www.ncbi.nih.gov/gquery/gquery.fcgi?term=PLEK"	PLEK) 3103 9 1.245654 -0.569110 359 164.57 0.458412
=HYPERLINK("http://www.godatabase.org/cgi-bin/go.cgi?query=GO:0043170&auto_wild_cards=yes&view=query&action=query&search_constraint=terms"	GO:0043170_macromolecule_metabolic_process) =HYPERLINK("http://www.ncbi.nih.gov/gquery/gquery.fcgi?term=CD37"	CD37) 3103 9 1.245654 -0.569110 359 164.57 0.458412
=HYPERLINK("http://www.godatabase.org/cgi-bin/go.cgi?query=GO:0007249&auto_wild_cards=yes&view=query&action=query&search_constraint=terms"	GO:0007249_I-kappaB_kinase_NF-kappaB_cascade) =HYPERLINK("http://www.ncbi.nih.gov/gquery/gquery.fcgi?term=CARD9"	CARD9) 134 1 3.205027 -0.568355 360 165.39 0.459417
=HYPERLINK("http://www.godatabase.org/cgi-bin/go.cgi?query=GO:0007264&auto_wild_cards=yes&view=query&action=query&search_constraint=terms"	GO:0007264_small_GTPase_mediated_signal_transduction) =HYPERLINK("http://www.ncbi.nih.gov/gquery/gquery.fcgi?term=IGF1"	IGF1) 135 1 3.181287 -0.565587 361 166.6 0.461496
=HYPERLINK("http://www.godatabase.org/cgi-bin/go.cgi?query=GO:0009057&auto_wild_cards=yes&view=query&action=query&search_constraint=terms"	GO:0009057_macromolecule_catabolic_process) =HYPERLINK("http://www.ncbi.nih.gov/gquery/gquery.fcgi?term=RNASE2"	RNASE2) 439 2 1.956600 -0.564596 362 166.79 0.460746
=HYPERLINK("http://www.godatabase.org/cgi-bin/go.cgi?query=GO:0009057&auto_wild_cards=yes&view=query&action=query&search_constraint=terms"	GO:0009057_macromolecule_catabolic_process) =HYPERLINK("http://www.ncbi.nih.gov/gquery/gquery.fcgi?term=IGF1"	IGF1) 439 2 1.956600 -0.564596 362 166.79 0.460746
=HYPERLINK("http://www.godatabase.org/cgi-bin/go.cgi?query=GO:0009892&auto_wild_cards=yes&view=query&action=query&search_constraint=terms"	GO:0009892_negative_regulation_of_metabolic_process) =HYPERLINK("http://www.ncbi.nih.gov/gquery/gquery.fcgi?term=SPI1"	SPI1) 440 2 1.952153 -0.563193 363 166.93 0.459862
=HYPERLINK("http://www.godatabase.org/cgi-bin/go.cgi?query=GO:0009892&auto_wild_cards=yes&view=query&action=query&search_constraint=terms"	GO:0009892_negative_regulation_of_metabolic_process) =HYPERLINK("http://www.ncbi.nih.gov/gquery/gquery.fcgi?term=PLEK"	PLEK) 440 2 1.952153 -0.563193 363 166.93 0.459862
=HYPERLINK("http://www.godatabase.org/cgi-bin/go.cgi?query=GO:0030005&auto_wild_cards=yes&view=query&action=query&search_constraint=terms"	GO:0030005_cellular_di-__tri-valent_inorganic_cation_homeostasis) =HYPERLINK("http://www.ncbi.nih.gov/gquery/gquery.fcgi?term=CD52"	CD52) 140 1 3.067669 -0.552093 364 169.59 0.465907
=HYPERLINK("http://www.godatabase.org/cgi-bin/go.cgi?query=GO:0003012&auto_wild_cards=yes&view=query&action=query&search_constraint=terms"	GO:0003012_muscle_system_process) =HYPERLINK("http://www.ncbi.nih.gov/gquery/gquery.fcgi?term=IGF1"	IGF1) 141 1 3.045913 -0.549462 365 170.34 0.466685
=HYPERLINK("http://www.godatabase.org/cgi-bin/go.cgi?query=GO:0065007&auto_wild_cards=yes&view=query&action=query&search_constraint=terms"	GO:0065007_biological_regulation) =HYPERLINK("http://www.ncbi.nih.gov/gquery/gquery.fcgi?term=IGF1"	IGF1) 3971 11 1.189678 -0.549121 366 170.45 0.465710
=HYPERLINK("http://www.godatabase.org/cgi-bin/go.cgi?query=GO:0065007&auto_wild_cards=yes&view=query&action=query&search_constraint=terms"	GO:0065007_biological_regulation) =HYPERLINK("http://www.ncbi.nih.gov/gquery/gquery.fcgi?term=LILRA2"	LILRA2) 3971 11 1.189678 -0.549121 366 170.45 0.465710
=HYPERLINK("http://www.godatabase.org/cgi-bin/go.cgi?query=GO:0065007&auto_wild_cards=yes&view=query&action=query&search_constraint=terms"	GO:0065007_biological_regulation) =HYPERLINK("http://www.ncbi.nih.gov/gquery/gquery.fcgi?term=CD52"	CD52) 3971 11 1.189678 -0.549121 366 170.45 0.465710
=HYPERLINK("http://www.godatabase.org/cgi-bin/go.cgi?query=GO:0065007&auto_wild_cards=yes&view=query&action=query&search_constraint=terms"	GO:0065007_biological_regulation) =HYPERLINK("http://www.ncbi.nih.gov/gquery/gquery.fcgi?term=CD33"	CD33) 3971 11 1.189678 -0.549121 366 170.45 0.465710
=HYPERLINK("http://www.godatabase.org/cgi-bin/go.cgi?query=GO:0065007&auto_wild_cards=yes&view=query&action=query&search_constraint=terms"	GO:0065007_biological_regulation) =HYPERLINK("http://www.ncbi.nih.gov/gquery/gquery.fcgi?term=SPI1"	SPI1) 3971 11 1.189678 -0.549121 366 170.45 0.465710
=HYPERLINK("http://www.godatabase.org/cgi-bin/go.cgi?query=GO:0065007&auto_wild_cards=yes&view=query&action=query&search_constraint=terms"	GO:0065007_biological_regulation) =HYPERLINK("http://www.ncbi.nih.gov/gquery/gquery.fcgi?term=CARD9"	CARD9) 3971 11 1.189678 -0.549121 366 170.45 0.465710
=HYPERLINK("http://www.godatabase.org/cgi-bin/go.cgi?query=GO:0065007&auto_wild_cards=yes&view=query&action=query&search_constraint=terms"	GO:0065007_biological_regulation) =HYPERLINK("http://www.ncbi.nih.gov/gquery/gquery.fcgi?term=CD4"	CD4) 3971 11 1.189678 -0.549121 366 170.45 0.465710
=HYPERLINK("http://www.godatabase.org/cgi-bin/go.cgi?query=GO:0065007&auto_wild_cards=yes&view=query&action=query&search_constraint=terms"	GO:0065007_biological_regulation) =HYPERLINK("http://www.ncbi.nih.gov/gquery/gquery.fcgi?term=BTK"	BTK) 3971 11 1.189678 -0.549121 366 170.45 0.465710
=HYPERLINK("http://www.godatabase.org/cgi-bin/go.cgi?query=GO:0065007&auto_wild_cards=yes&view=query&action=query&search_constraint=terms"	GO:0065007_biological_regulation) =HYPERLINK("http://www.ncbi.nih.gov/gquery/gquery.fcgi?term=PLEK"	PLEK) 3971 11 1.189678 -0.549121 366 170.45 0.465710
=HYPERLINK("http://www.godatabase.org/cgi-bin/go.cgi?query=GO:0065007&auto_wild_cards=yes&view=query&action=query&search_constraint=terms"	GO:0065007_biological_regulation) =HYPERLINK("http://www.ncbi.nih.gov/gquery/gquery.fcgi?term=CSF3R"	CSF3R) 3971 11 1.189678 -0.549121 366 170.45 0.465710
=HYPERLINK("http://www.godatabase.org/cgi-bin/go.cgi?query=GO:0065007&auto_wild_cards=yes&view=query&action=query&search_constraint=terms"	GO:0065007_biological_regulation) =HYPERLINK("http://www.ncbi.nih.gov/gquery/gquery.fcgi?term=TYROBP"	TYROBP) 3971 11 1.189678 -0.549121 366 170.45 0.465710
=HYPERLINK("http://www.godatabase.org/cgi-bin/go.cgi?query=GO:0001501&auto_wild_cards=yes&view=query&action=query&search_constraint=terms"	GO:0001501_skeletal_system_development) =HYPERLINK("http://www.ncbi.nih.gov/gquery/gquery.fcgi?term=IGF1"	IGF1) 142 1 3.024463 -0.546852 368 171.29 0.465462
=HYPERLINK("http://www.godatabase.org/cgi-bin/go.cgi?query=GO:0007626&auto_wild_cards=yes&view=query&action=query&search_constraint=terms"	GO:0007626_locomotory_behavior) =HYPERLINK("http://www.ncbi.nih.gov/gquery/gquery.fcgi?term=RNASE2"	RNASE2) 142 1 3.024463 -0.546852 368 171.29 0.465462
=HYPERLINK("http://www.godatabase.org/cgi-bin/go.cgi?query=GO:0000165&auto_wild_cards=yes&view=query&action=query&search_constraint=terms"	GO:0000165_MAPKKK_cascade) =HYPERLINK("http://www.ncbi.nih.gov/gquery/gquery.fcgi?term=CARD9"	CARD9) 143 1 3.003312 -0.544264 369 171.59 0.465014
=HYPERLINK("http://www.godatabase.org/cgi-bin/go.cgi?query=GO:0031399&auto_wild_cards=yes&view=query&action=query&search_constraint=terms"	GO:0031399_regulation_of_protein_modification_process) =HYPERLINK("http://www.ncbi.nih.gov/gquery/gquery.fcgi?term=IGF1"	IGF1) 144 1 2.982456 -0.541696 370 172.3 0.465676
=HYPERLINK("http://www.godatabase.org/cgi-bin/go.cgi?query=GO:0030036&auto_wild_cards=yes&view=query&action=query&search_constraint=terms"	GO:0030036_actin_cytoskeleton_organization) =HYPERLINK("http://www.ncbi.nih.gov/gquery/gquery.fcgi?term=PLEK"	PLEK) 145 1 2.961887 -0.539150 372 173.3 0.465860
=HYPERLINK("http://www.godatabase.org/cgi-bin/go.cgi?query=GO:0055066&auto_wild_cards=yes&view=query&action=query&search_constraint=terms"	GO:0055066_di-__tri-valent_inorganic_cation_homeostasis) =HYPERLINK("http://www.ncbi.nih.gov/gquery/gquery.fcgi?term=CD52"	CD52) 145 1 2.961887 -0.539150 372 173.3 0.465860
=HYPERLINK("http://www.godatabase.org/cgi-bin/go.cgi?query=GO:0008361&auto_wild_cards=yes&view=query&action=query&search_constraint=terms"	GO:0008361_regulation_of_cell_size) =HYPERLINK("http://www.ncbi.nih.gov/gquery/gquery.fcgi?term=PLEK"	PLEK) 149 1 2.882374 -0.529167 373 175.79 0.471287
=HYPERLINK("http://www.godatabase.org/cgi-bin/go.cgi?query=GO:0045321&auto_wild_cards=yes&view=query&action=query&search_constraint=terms"	GO:0045321_leukocyte_activation) =HYPERLINK("http://www.ncbi.nih.gov/gquery/gquery.fcgi?term=CD4"	CD4) 150 1 2.863158 -0.526720 374 175.95 0.470455
=HYPERLINK("http://www.godatabase.org/cgi-bin/go.cgi?query=GO:0009987&auto_wild_cards=yes&view=query&action=query&search_constraint=terms"	GO:0009987_cellular_process) =HYPERLINK("http://www.ncbi.nih.gov/gquery/gquery.fcgi?term=RNASE2"	RNASE2) 6671 17 1.094447 -0.524302 375 176.48 0.470613
=HYPERLINK("http://www.godatabase.org/cgi-bin/go.cgi?query=GO:0009987&auto_wild_cards=yes&view=query&action=query&search_constraint=terms"	GO:0009987_cellular_process) =HYPERLINK("http://www.ncbi.nih.gov/gquery/gquery.fcgi?term=CD52"	CD52) 6671 17 1.094447 -0.524302 375 176.48 0.470613
=HYPERLINK("http://www.godatabase.org/cgi-bin/go.cgi?query=GO:0009987&auto_wild_cards=yes&view=query&action=query&search_constraint=terms"	GO:0009987_cellular_process) =HYPERLINK("http://www.ncbi.nih.gov/gquery/gquery.fcgi?term=CYBB"	CYBB) 6671 17 1.094447 -0.524302 375 176.48 0.470613
=HYPERLINK("http://www.godatabase.org/cgi-bin/go.cgi?query=GO:0009987&auto_wild_cards=yes&view=query&action=query&search_constraint=terms"	GO:0009987_cellular_process) =HYPERLINK("http://www.ncbi.nih.gov/gquery/gquery.fcgi?term=PTPN7"	PTPN7) 6671 17 1.094447 -0.524302 375 176.48 0.470613
=HYPERLINK("http://www.godatabase.org/cgi-bin/go.cgi?query=GO:0009987&auto_wild_cards=yes&view=query&action=query&search_constraint=terms"	GO:0009987_cellular_process) =HYPERLINK("http://www.ncbi.nih.gov/gquery/gquery.fcgi?term=NCF1"	NCF1) 6671 17 1.094447 -0.524302 375 176.48 0.470613
=HYPERLINK("http://www.godatabase.org/cgi-bin/go.cgi?query=GO:0009987&auto_wild_cards=yes&view=query&action=query&search_constraint=terms"	GO:0009987_cellular_process) =HYPERLINK("http://www.ncbi.nih.gov/gquery/gquery.fcgi?term=CD33"	CD33) 6671 17 1.094447 -0.524302 375 176.48 0.470613
=HYPERLINK("http://www.godatabase.org/cgi-bin/go.cgi?query=GO:0009987&auto_wild_cards=yes&view=query&action=query&search_constraint=terms"	GO:0009987_cellular_process) =HYPERLINK("http://www.ncbi.nih.gov/gquery/gquery.fcgi?term=CD4"	CD4) 6671 17 1.094447 -0.524302 375 176.48 0.470613
=HYPERLINK("http://www.godatabase.org/cgi-bin/go.cgi?query=GO:0009987&auto_wild_cards=yes&view=query&action=query&search_constraint=terms"	GO:0009987_cellular_process) =HYPERLINK("http://www.ncbi.nih.gov/gquery/gquery.fcgi?term=BTK"	BTK) 6671 17 1.094447 -0.524302 375 176.48 0.470613
=HYPERLINK("http://www.godatabase.org/cgi-bin/go.cgi?query=GO:0009987&auto_wild_cards=yes&view=query&action=query&search_constraint=terms"	GO:0009987_cellular_process) =HYPERLINK("http://www.ncbi.nih.gov/gquery/gquery.fcgi?term=CD37"	CD37) 6671 17 1.094447 -0.524302 375 176.48 0.470613
=HYPERLINK("http://www.godatabase.org/cgi-bin/go.cgi?query=GO:0009987&auto_wild_cards=yes&view=query&action=query&search_constraint=terms"	GO:0009987_cellular_process) =HYPERLINK("http://www.ncbi.nih.gov/gquery/gquery.fcgi?term=TYROBP"	TYROBP) 6671 17 1.094447 -0.524302 375 176.48 0.470613
=HYPERLINK("http://www.godatabase.org/cgi-bin/go.cgi?query=GO:0009987&auto_wild_cards=yes&view=query&action=query&search_constraint=terms"	GO:0009987_cellular_process) =HYPERLINK("http://www.ncbi.nih.gov/gquery/gquery.fcgi?term=CSF3R"	CSF3R) 6671 17 1.094447 -0.524302 375 176.48 0.470613
=HYPERLINK("http://www.godatabase.org/cgi-bin/go.cgi?query=GO:0009987&auto_wild_cards=yes&view=query&action=query&search_constraint=terms"	GO:0009987_cellular_process) =HYPERLINK("http://www.ncbi.nih.gov/gquery/gquery.fcgi?term=IGF1"	IGF1) 6671 17 1.094447 -0.524302 375 176.48 0.470613
=HYPERLINK("http://www.godatabase.org/cgi-bin/go.cgi?query=GO:0009987&auto_wild_cards=yes&view=query&action=query&search_constraint=terms"	GO:0009987_cellular_process) =HYPERLINK("http://www.ncbi.nih.gov/gquery/gquery.fcgi?term=LILRA2"	LILRA2) 6671 17 1.094447 -0.524302 375 176.48 0.470613
=HYPERLINK("http://www.godatabase.org/cgi-bin/go.cgi?query=GO:0009987&auto_wild_cards=yes&view=query&action=query&search_constraint=terms"	GO:0009987_cellular_process) =HYPERLINK("http://www.ncbi.nih.gov/gquery/gquery.fcgi?term=FGR"	FGR) 6671 17 1.094447 -0.524302 375 176.48 0.470613
=HYPERLINK("http://www.godatabase.org/cgi-bin/go.cgi?query=GO:0009987&auto_wild_cards=yes&view=query&action=query&search_constraint=terms"	GO:0009987_cellular_process) =HYPERLINK("http://www.ncbi.nih.gov/gquery/gquery.fcgi?term=SPI1"	SPI1) 6671 17 1.094447 -0.524302 375 176.48 0.470613
=HYPERLINK("http://www.godatabase.org/cgi-bin/go.cgi?query=GO:0009987&auto_wild_cards=yes&view=query&action=query&search_constraint=terms"	GO:0009987_cellular_process) =HYPERLINK("http://www.ncbi.nih.gov/gquery/gquery.fcgi?term=CARD9"	CARD9) 6671 17 1.094447 -0.524302 375 176.48 0.470613
=HYPERLINK("http://www.godatabase.org/cgi-bin/go.cgi?query=GO:0009987&auto_wild_cards=yes&view=query&action=query&search_constraint=terms"	GO:0009987_cellular_process) =HYPERLINK("http://www.ncbi.nih.gov/gquery/gquery.fcgi?term=PLEK"	PLEK) 6671 17 1.094447 -0.524302 375 176.48 0.470613
=HYPERLINK("http://www.godatabase.org/cgi-bin/go.cgi?query=GO:0042981&auto_wild_cards=yes&view=query&action=query&search_constraint=terms"	GO:0042981_regulation_of_apoptosis) =HYPERLINK("http://www.ncbi.nih.gov/gquery/gquery.fcgi?term=IGF1"	IGF1) 471 2 1.823667 -0.521800 376 177.46 0.471968
=HYPERLINK("http://www.godatabase.org/cgi-bin/go.cgi?query=GO:0042981&auto_wild_cards=yes&view=query&action=query&search_constraint=terms"	GO:0042981_regulation_of_apoptosis) =HYPERLINK("http://www.ncbi.nih.gov/gquery/gquery.fcgi?term=BTK"	BTK) 471 2 1.823667 -0.521800 376 177.46 0.471968
=HYPERLINK("http://www.godatabase.org/cgi-bin/go.cgi?query=GO:0006260&auto_wild_cards=yes&view=query&action=query&search_constraint=terms"	GO:0006260_DNA_replication) =HYPERLINK("http://www.ncbi.nih.gov/gquery/gquery.fcgi?term=IGF1"	IGF1) 153 1 2.807018 -0.519495 377 178.02 0.472202
=HYPERLINK("http://www.godatabase.org/cgi-bin/go.cgi?query=GO:0007166&auto_wild_cards=yes&view=query&action=query&search_constraint=terms"	GO:0007166_cell_surface_receptor_linked_signal_transduction) =HYPERLINK("http://www.ncbi.nih.gov/gquery/gquery.fcgi?term=IGF1"	IGF1) 828 3 1.556064 -0.519373 378 178.18 0.471376
=HYPERLINK("http://www.godatabase.org/cgi-bin/go.cgi?query=GO:0007166&auto_wild_cards=yes&view=query&action=query&search_constraint=terms"	GO:0007166_cell_surface_receptor_linked_signal_transduction) =HYPERLINK("http://www.ncbi.nih.gov/gquery/gquery.fcgi?term=CD4"	CD4) 828 3 1.556064 -0.519373 378 178.18 0.471376
=HYPERLINK("http://www.godatabase.org/cgi-bin/go.cgi?query=GO:0007166&auto_wild_cards=yes&view=query&action=query&search_constraint=terms"	GO:0007166_cell_surface_receptor_linked_signal_transduction) =HYPERLINK("http://www.ncbi.nih.gov/gquery/gquery.fcgi?term=PLEK"	PLEK) 828 3 1.556064 -0.519373 378 178.18 0.471376
=HYPERLINK("http://www.godatabase.org/cgi-bin/go.cgi?query=GO:0043067&auto_wild_cards=yes&view=query&action=query&search_constraint=terms"	GO:0043067_regulation_of_programmed_cell_death) =HYPERLINK("http://www.ncbi.nih.gov/gquery/gquery.fcgi?term=IGF1"	IGF1) 476 2 1.804511 -0.515484 379 178.83 0.471847
=HYPERLINK("http://www.godatabase.org/cgi-bin/go.cgi?query=GO:0043067&auto_wild_cards=yes&view=query&action=query&search_constraint=terms"	GO:0043067_regulation_of_programmed_cell_death) =HYPERLINK("http://www.ncbi.nih.gov/gquery/gquery.fcgi?term=BTK"	BTK) 476 2 1.804511 -0.515484 379 178.83 0.471847
=HYPERLINK("http://www.godatabase.org/cgi-bin/go.cgi?query=GO:0032940&auto_wild_cards=yes&view=query&action=query&search_constraint=terms"	GO:0032940_secretion_by_cell) =HYPERLINK("http://www.ncbi.nih.gov/gquery/gquery.fcgi?term=PLEK"	PLEK) 155 1 2.770798 -0.514770 380 179.23 0.471658
=HYPERLINK("http://www.godatabase.org/cgi-bin/go.cgi?query=GO:0010941&auto_wild_cards=yes&view=query&action=query&search_constraint=terms"	GO:0010941_regulation_of_cell_death) =HYPERLINK("http://www.ncbi.nih.gov/gquery/gquery.fcgi?term=IGF1"	IGF1) 478 2 1.796961 -0.512983 381 179.67 0.471575
=HYPERLINK("http://www.godatabase.org/cgi-bin/go.cgi?query=GO:0010941&auto_wild_cards=yes&view=query&action=query&search_constraint=terms"	GO:0010941_regulation_of_cell_death) =HYPERLINK("http://www.ncbi.nih.gov/gquery/gquery.fcgi?term=BTK"	BTK) 478 2 1.796961 -0.512983 381 179.67 0.471575
=HYPERLINK("http://www.godatabase.org/cgi-bin/go.cgi?query=GO:0016337&auto_wild_cards=yes&view=query&action=query&search_constraint=terms"	GO:0016337_cell-cell_adhesion) =HYPERLINK("http://www.ncbi.nih.gov/gquery/gquery.fcgi?term=PLEK"	PLEK) 156 1 2.753036 -0.512434 383 180.13 0.470313
=HYPERLINK("http://www.godatabase.org/cgi-bin/go.cgi?query=GO:0032787&auto_wild_cards=yes&view=query&action=query&search_constraint=terms"	GO:0032787_monocarboxylic_acid_metabolic_process) =HYPERLINK("http://www.ncbi.nih.gov/gquery/gquery.fcgi?term=IGF1"	IGF1) 156 1 2.753036 -0.512434 383 180.13 0.470313
=HYPERLINK("http://www.godatabase.org/cgi-bin/go.cgi?query=GO:0030003&auto_wild_cards=yes&view=query&action=query&search_constraint=terms"	GO:0030003_cellular_cation_homeostasis) =HYPERLINK("http://www.ncbi.nih.gov/gquery/gquery.fcgi?term=CD52"	CD52) 161 1 2.667538 -0.501019 384 181.26 0.472031
=HYPERLINK("http://www.godatabase.org/cgi-bin/go.cgi?query=GO:0006091&auto_wild_cards=yes&view=query&action=query&search_constraint=terms"	GO:0006091_generation_of_precursor_metabolites_and_energy) =HYPERLINK("http://www.ncbi.nih.gov/gquery/gquery.fcgi?term=IGF1"	IGF1) 163 1 2.634808 -0.496570 385 181.75 0.472078
=HYPERLINK("http://www.godatabase.org/cgi-bin/go.cgi?query=GO:0034960&auto_wild_cards=yes&view=query&action=query&search_constraint=terms"	GO:0034960_cellular_biopolymer_metabolic_process) =HYPERLINK("http://www.ncbi.nih.gov/gquery/gquery.fcgi?term=RNASE2"	RNASE2) 2820 8 1.218365 -0.495721 386 182.3 0.472280
=HYPERLINK("http://www.godatabase.org/cgi-bin/go.cgi?query=GO:0034960&auto_wild_cards=yes&view=query&action=query&search_constraint=terms"	GO:0034960_cellular_biopolymer_metabolic_process) =HYPERLINK("http://www.ncbi.nih.gov/gquery/gquery.fcgi?term=IGF1"	IGF1) 2820 8 1.218365 -0.495721 386 182.3 0.472280
=HYPERLINK("http://www.godatabase.org/cgi-bin/go.cgi?query=GO:0034960&auto_wild_cards=yes&view=query&action=query&search_constraint=terms"	GO:0034960_cellular_biopolymer_metabolic_process) =HYPERLINK("http://www.ncbi.nih.gov/gquery/gquery.fcgi?term=PTPN7"	PTPN7) 2820 8 1.218365 -0.495721 386 182.3 0.472280
=HYPERLINK("http://www.godatabase.org/cgi-bin/go.cgi?query=GO:0034960&auto_wild_cards=yes&view=query&action=query&search_constraint=terms"	GO:0034960_cellular_biopolymer_metabolic_process) =HYPERLINK("http://www.ncbi.nih.gov/gquery/gquery.fcgi?term=FGR"	FGR) 2820 8 1.218365 -0.495721 386 182.3 0.472280
=HYPERLINK("http://www.godatabase.org/cgi-bin/go.cgi?query=GO:0034960&auto_wild_cards=yes&view=query&action=query&search_constraint=terms"	GO:0034960_cellular_biopolymer_metabolic_process) =HYPERLINK("http://www.ncbi.nih.gov/gquery/gquery.fcgi?term=SPI1"	SPI1) 2820 8 1.218365 -0.495721 386 182.3 0.472280
=HYPERLINK("http://www.godatabase.org/cgi-bin/go.cgi?query=GO:0034960&auto_wild_cards=yes&view=query&action=query&search_constraint=terms"	GO:0034960_cellular_biopolymer_metabolic_process) =HYPERLINK("http://www.ncbi.nih.gov/gquery/gquery.fcgi?term=PLEK"	PLEK) 2820 8 1.218365 -0.495721 386 182.3 0.472280
=HYPERLINK("http://www.godatabase.org/cgi-bin/go.cgi?query=GO:0034960&auto_wild_cards=yes&view=query&action=query&search_constraint=terms"	GO:0034960_cellular_biopolymer_metabolic_process) =HYPERLINK("http://www.ncbi.nih.gov/gquery/gquery.fcgi?term=BTK"	BTK) 2820 8 1.218365 -0.495721 386 182.3 0.472280
=HYPERLINK("http://www.godatabase.org/cgi-bin/go.cgi?query=GO:0034960&auto_wild_cards=yes&view=query&action=query&search_constraint=terms"	GO:0034960_cellular_biopolymer_metabolic_process) =HYPERLINK("http://www.ncbi.nih.gov/gquery/gquery.fcgi?term=CD37"	CD37) 2820 8 1.218365 -0.495721 386 182.3 0.472280
=HYPERLINK("http://www.godatabase.org/cgi-bin/go.cgi?query=GO:0050789&auto_wild_cards=yes&view=query&action=query&search_constraint=terms"	GO:0050789_regulation_of_biological_process) =HYPERLINK("http://www.ncbi.nih.gov/gquery/gquery.fcgi?term=IGF1"	IGF1) 3649 10 1.176963 -0.495187 387 182.43 0.471395
=HYPERLINK("http://www.godatabase.org/cgi-bin/go.cgi?query=GO:0050789&auto_wild_cards=yes&view=query&action=query&search_constraint=terms"	GO:0050789_regulation_of_biological_process) =HYPERLINK("http://www.ncbi.nih.gov/gquery/gquery.fcgi?term=LILRA2"	LILRA2) 3649 10 1.176963 -0.495187 387 182.43 0.471395
=HYPERLINK("http://www.godatabase.org/cgi-bin/go.cgi?query=GO:0050789&auto_wild_cards=yes&view=query&action=query&search_constraint=terms"	GO:0050789_regulation_of_biological_process) =HYPERLINK("http://www.ncbi.nih.gov/gquery/gquery.fcgi?term=CD33"	CD33) 3649 10 1.176963 -0.495187 387 182.43 0.471395
=HYPERLINK("http://www.godatabase.org/cgi-bin/go.cgi?query=GO:0050789&auto_wild_cards=yes&view=query&action=query&search_constraint=terms"	GO:0050789_regulation_of_biological_process) =HYPERLINK("http://www.ncbi.nih.gov/gquery/gquery.fcgi?term=SPI1"	SPI1) 3649 10 1.176963 -0.495187 387 182.43 0.471395
=HYPERLINK("http://www.godatabase.org/cgi-bin/go.cgi?query=GO:0050789&auto_wild_cards=yes&view=query&action=query&search_constraint=terms"	GO:0050789_regulation_of_biological_process) =HYPERLINK("http://www.ncbi.nih.gov/gquery/gquery.fcgi?term=CARD9"	CARD9) 3649 10 1.176963 -0.495187 387 182.43 0.471395
=HYPERLINK("http://www.godatabase.org/cgi-bin/go.cgi?query=GO:0050789&auto_wild_cards=yes&view=query&action=query&search_constraint=terms"	GO:0050789_regulation_of_biological_process) =HYPERLINK("http://www.ncbi.nih.gov/gquery/gquery.fcgi?term=CD4"	CD4) 3649 10 1.176963 -0.495187 387 182.43 0.471395
=HYPERLINK("http://www.godatabase.org/cgi-bin/go.cgi?query=GO:0050789&auto_wild_cards=yes&view=query&action=query&search_constraint=terms"	GO:0050789_regulation_of_biological_process) =HYPERLINK("http://www.ncbi.nih.gov/gquery/gquery.fcgi?term=BTK"	BTK) 3649 10 1.176963 -0.495187 387 182.43 0.471395
=HYPERLINK("http://www.godatabase.org/cgi-bin/go.cgi?query=GO:0050789&auto_wild_cards=yes&view=query&action=query&search_constraint=terms"	GO:0050789_regulation_of_biological_process) =HYPERLINK("http://www.ncbi.nih.gov/gquery/gquery.fcgi?term=PLEK"	PLEK) 3649 10 1.176963 -0.495187 387 182.43 0.471395
=HYPERLINK("http://www.godatabase.org/cgi-bin/go.cgi?query=GO:0050789&auto_wild_cards=yes&view=query&action=query&search_constraint=terms"	GO:0050789_regulation_of_biological_process) =HYPERLINK("http://www.ncbi.nih.gov/gquery/gquery.fcgi?term=CSF3R"	CSF3R) 3649 10 1.176963 -0.495187 387 182.43 0.471395
=HYPERLINK("http://www.godatabase.org/cgi-bin/go.cgi?query=GO:0050789&auto_wild_cards=yes&view=query&action=query&search_constraint=terms"	GO:0050789_regulation_of_biological_process) =HYPERLINK("http://www.ncbi.nih.gov/gquery/gquery.fcgi?term=TYROBP"	TYROBP) 3649 10 1.176963 -0.495187 387 182.43 0.471395
=HYPERLINK("http://www.godatabase.org/cgi-bin/go.cgi?query=GO:0030029&auto_wild_cards=yes&view=query&action=query&search_constraint=terms"	GO:0030029_actin_filament-based_process) =HYPERLINK("http://www.ncbi.nih.gov/gquery/gquery.fcgi?term=PLEK"	PLEK) 165 1 2.602871 -0.492186 388 183.19 0.472139
=HYPERLINK("http://www.godatabase.org/cgi-bin/go.cgi?query=GO:0000279&auto_wild_cards=yes&view=query&action=query&search_constraint=terms"	GO:0000279_M_phase) =HYPERLINK("http://www.ncbi.nih.gov/gquery/gquery.fcgi?term=IGF1"	IGF1) 170 1 2.526316 -0.481500 389 184.62 0.474602
=HYPERLINK("http://www.godatabase.org/cgi-bin/go.cgi?query=GO:0055080&auto_wild_cards=yes&view=query&action=query&search_constraint=terms"	GO:0055080_cation_homeostasis) =HYPERLINK("http://www.ncbi.nih.gov/gquery/gquery.fcgi?term=CD52"	CD52) 173 1 2.482507 -0.475269 390 185.72 0.476205
=HYPERLINK("http://www.godatabase.org/cgi-bin/go.cgi?query=GO:0040007&auto_wild_cards=yes&view=query&action=query&search_constraint=terms"	GO:0040007_growth) =HYPERLINK("http://www.ncbi.nih.gov/gquery/gquery.fcgi?term=IGF1"	IGF1) 174 1 2.468240 -0.473221 391 186.32 0.476522
=HYPERLINK("http://www.godatabase.org/cgi-bin/go.cgi?query=GO:0045892&auto_wild_cards=yes&view=query&action=query&search_constraint=terms"	GO:0045892_negative_regulation_of_transcription__DNA-dependent) =HYPERLINK("http://www.ncbi.nih.gov/gquery/gquery.fcgi?term=SPI1"	SPI1) 175 1 2.454135 -0.471187 392 186.77 0.476454
=HYPERLINK("http://www.godatabase.org/cgi-bin/go.cgi?query=GO:0009607&auto_wild_cards=yes&view=query&action=query&search_constraint=terms"	GO:0009607_response_to_biotic_stimulus) =HYPERLINK("http://www.ncbi.nih.gov/gquery/gquery.fcgi?term=FGR"	FGR) 177 1 2.426405 -0.467160 394 187.93 0.476980
=HYPERLINK("http://www.godatabase.org/cgi-bin/go.cgi?query=GO:0016477&auto_wild_cards=yes&view=query&action=query&search_constraint=terms"	GO:0016477_cell_migration) =HYPERLINK("http://www.ncbi.nih.gov/gquery/gquery.fcgi?term=IGF1"	IGF1) 177 1 2.426405 -0.467160 394 187.93 0.476980
=HYPERLINK("http://www.godatabase.org/cgi-bin/go.cgi?query=GO:0051253&auto_wild_cards=yes&view=query&action=query&search_constraint=terms"	GO:0051253_negative_regulation_of_RNA_metabolic_process) =HYPERLINK("http://www.ncbi.nih.gov/gquery/gquery.fcgi?term=SPI1"	SPI1) 180 1 2.385965 -0.461224 396 189.49 0.478510
=HYPERLINK("http://www.godatabase.org/cgi-bin/go.cgi?query=GO:0051336&auto_wild_cards=yes&view=query&action=query&search_constraint=terms"	GO:0051336_regulation_of_hydrolase_activity) =HYPERLINK("http://www.ncbi.nih.gov/gquery/gquery.fcgi?term=PLEK"	PLEK) 180 1 2.385965 -0.461224 396 189.49 0.478510
=HYPERLINK("http://www.godatabase.org/cgi-bin/go.cgi?query=GO:0050790&auto_wild_cards=yes&view=query&action=query&search_constraint=terms"	GO:0050790_regulation_of_catalytic_activity) =HYPERLINK("http://www.ncbi.nih.gov/gquery/gquery.fcgi?term=CD4"	CD4) 525 2 1.636090 -0.458263 397 189.91 0.478363
=HYPERLINK("http://www.godatabase.org/cgi-bin/go.cgi?query=GO:0050790&auto_wild_cards=yes&view=query&action=query&search_constraint=terms"	GO:0050790_regulation_of_catalytic_activity) =HYPERLINK("http://www.ncbi.nih.gov/gquery/gquery.fcgi?term=PLEK"	PLEK) 525 2 1.636090 -0.458263 397 189.91 0.478363
=HYPERLINK("http://www.godatabase.org/cgi-bin/go.cgi?query=GO:0006954&auto_wild_cards=yes&view=query&action=query&search_constraint=terms"	GO:0006954_inflammatory_response) =HYPERLINK("http://www.ncbi.nih.gov/gquery/gquery.fcgi?term=CYBB"	CYBB) 182 1 2.359746 -0.457333 398 190.15 0.477764
=HYPERLINK("http://www.godatabase.org/cgi-bin/go.cgi?query=GO:0006917&auto_wild_cards=yes&view=query&action=query&search_constraint=terms"	GO:0006917_induction_of_apoptosis) =HYPERLINK("http://www.ncbi.nih.gov/gquery/gquery.fcgi?term=BTK"	BTK) 190 1 2.260388 -0.442275 399 192.98 0.483659
=HYPERLINK("http://www.godatabase.org/cgi-bin/go.cgi?query=GO:0012502&auto_wild_cards=yes&view=query&action=query&search_constraint=terms"	GO:0012502_induction_of_programmed_cell_death) =HYPERLINK("http://www.ncbi.nih.gov/gquery/gquery.fcgi?term=BTK"	BTK) 191 1 2.248553 -0.440448 400 193.44 0.483600
=HYPERLINK("http://www.godatabase.org/cgi-bin/go.cgi?query=GO:0019953&auto_wild_cards=yes&view=query&action=query&search_constraint=terms"	GO:0019953_sexual_reproduction) =HYPERLINK("http://www.ncbi.nih.gov/gquery/gquery.fcgi?term=CD4"	CD4) 193 1 2.225252 -0.436828 401 194.4 0.484788
=HYPERLINK("http://www.godatabase.org/cgi-bin/go.cgi?query=GO:0002682&auto_wild_cards=yes&view=query&action=query&search_constraint=terms"	GO:0002682_regulation_of_immune_system_process) =HYPERLINK("http://www.ncbi.nih.gov/gquery/gquery.fcgi?term=SPI1"	SPI1) 196 1 2.191192 -0.431485 403 195.44 0.484963
=HYPERLINK("http://www.godatabase.org/cgi-bin/go.cgi?query=GO:0043086&auto_wild_cards=yes&view=query&action=query&search_constraint=terms"	GO:0043086_negative_regulation_of_catalytic_activity) =HYPERLINK("http://www.ncbi.nih.gov/gquery/gquery.fcgi?term=PLEK"	PLEK) 196 1 2.191192 -0.431485 403 195.44 0.484963
=HYPERLINK("http://www.godatabase.org/cgi-bin/go.cgi?query=GO:0048870&auto_wild_cards=yes&view=query&action=query&search_constraint=terms"	GO:0048870_cell_motility) =HYPERLINK("http://www.ncbi.nih.gov/gquery/gquery.fcgi?term=IGF1"	IGF1) 197 1 2.180069 -0.429726 404 195.73 0.484480
=HYPERLINK("http://www.godatabase.org/cgi-bin/go.cgi?query=GO:0060255&auto_wild_cards=yes&view=query&action=query&search_constraint=terms"	GO:0060255_regulation_of_macromolecule_metabolic_process) =HYPERLINK("http://www.ncbi.nih.gov/gquery/gquery.fcgi?term=IGF1"	IGF1) 1328 4 1.293595 -0.426282 405 196.18 0.484395
=HYPERLINK("http://www.godatabase.org/cgi-bin/go.cgi?query=GO:0060255&auto_wild_cards=yes&view=query&action=query&search_constraint=terms"	GO:0060255_regulation_of_macromolecule_metabolic_process) =HYPERLINK("http://www.ncbi.nih.gov/gquery/gquery.fcgi?term=SPI1"	SPI1) 1328 4 1.293595 -0.426282 405 196.18 0.484395
=HYPERLINK("http://www.godatabase.org/cgi-bin/go.cgi?query=GO:0060255&auto_wild_cards=yes&view=query&action=query&search_constraint=terms"	GO:0060255_regulation_of_macromolecule_metabolic_process) =HYPERLINK("http://www.ncbi.nih.gov/gquery/gquery.fcgi?term=CD4"	CD4) 1328 4 1.293595 -0.426282 405 196.18 0.484395
=HYPERLINK("http://www.godatabase.org/cgi-bin/go.cgi?query=GO:0060255&auto_wild_cards=yes&view=query&action=query&search_constraint=terms"	GO:0060255_regulation_of_macromolecule_metabolic_process) =HYPERLINK("http://www.ncbi.nih.gov/gquery/gquery.fcgi?term=PLEK"	PLEK) 1328 4 1.293595 -0.426282 405 196.18 0.484395
=HYPERLINK("http://www.godatabase.org/cgi-bin/go.cgi?query=GO:0008284&auto_wild_cards=yes&view=query&action=query&search_constraint=terms"	GO:0008284_positive_regulation_of_cell_proliferation) =HYPERLINK("http://www.ncbi.nih.gov/gquery/gquery.fcgi?term=IGF1"	IGF1) 200 1 2.147368 -0.424516 406 196.47 0.483916
=HYPERLINK("http://www.godatabase.org/cgi-bin/go.cgi?query=GO:0008285&auto_wild_cards=yes&view=query&action=query&search_constraint=terms"	GO:0008285_negative_regulation_of_cell_proliferation) =HYPERLINK("http://www.ncbi.nih.gov/gquery/gquery.fcgi?term=CD33"	CD33) 202 1 2.126107 -0.421097 407 197.55 0.485381
=HYPERLINK("http://www.godatabase.org/cgi-bin/go.cgi?query=GO:0006915&auto_wild_cards=yes&view=query&action=query&search_constraint=terms"	GO:0006915_apoptosis) =HYPERLINK("http://www.ncbi.nih.gov/gquery/gquery.fcgi?term=IGF1"	IGF1) 565 2 1.520261 -0.417107 408 198.09 0.485515
=HYPERLINK("http://www.godatabase.org/cgi-bin/go.cgi?query=GO:0006915&auto_wild_cards=yes&view=query&action=query&search_constraint=terms"	GO:0006915_apoptosis) =HYPERLINK("http://www.ncbi.nih.gov/gquery/gquery.fcgi?term=BTK"	BTK) 565 2 1.520261 -0.417107 408 198.09 0.485515
=HYPERLINK("http://www.godatabase.org/cgi-bin/go.cgi?query=GO:0006873&auto_wild_cards=yes&view=query&action=query&search_constraint=terms"	GO:0006873_cellular_ion_homeostasis) =HYPERLINK("http://www.ncbi.nih.gov/gquery/gquery.fcgi?term=CD52"	CD52) 206 1 2.084824 -0.414383 409 198.66 0.485721
=HYPERLINK("http://www.godatabase.org/cgi-bin/go.cgi?query=GO:0043066&auto_wild_cards=yes&view=query&action=query&search_constraint=terms"	GO:0043066_negative_regulation_of_apoptosis) =HYPERLINK("http://www.ncbi.nih.gov/gquery/gquery.fcgi?term=IGF1"	IGF1) 207 1 2.074752 -0.412730 410 199.17 0.485780
=HYPERLINK("http://www.godatabase.org/cgi-bin/go.cgi?query=GO:0012501&auto_wild_cards=yes&view=query&action=query&search_constraint=terms"	GO:0012501_programmed_cell_death) =HYPERLINK("http://www.ncbi.nih.gov/gquery/gquery.fcgi?term=IGF1"	IGF1) 571 2 1.504286 -0.411314 411 199.41 0.485182
=HYPERLINK("http://www.godatabase.org/cgi-bin/go.cgi?query=GO:0012501&auto_wild_cards=yes&view=query&action=query&search_constraint=terms"	GO:0012501_programmed_cell_death) =HYPERLINK("http://www.ncbi.nih.gov/gquery/gquery.fcgi?term=BTK"	BTK) 571 2 1.504286 -0.411314 411 199.41 0.485182
=HYPERLINK("http://www.godatabase.org/cgi-bin/go.cgi?query=GO:0055082&auto_wild_cards=yes&view=query&action=query&search_constraint=terms"	GO:0055082_cellular_chemical_homeostasis) =HYPERLINK("http://www.ncbi.nih.gov/gquery/gquery.fcgi?term=CD52"	CD52) 208 1 2.064777 -0.411087 412 199.69 0.484684
=HYPERLINK("http://www.godatabase.org/cgi-bin/go.cgi?query=GO:0043069&auto_wild_cards=yes&view=query&action=query&search_constraint=terms"	GO:0043069_negative_regulation_of_programmed_cell_death) =HYPERLINK("http://www.ncbi.nih.gov/gquery/gquery.fcgi?term=IGF1"	IGF1) 209 1 2.054898 -0.409453 414 200.37 0.483986
=HYPERLINK("http://www.godatabase.org/cgi-bin/go.cgi?query=GO:0060548&auto_wild_cards=yes&view=query&action=query&search_constraint=terms"	GO:0060548_negative_regulation_of_cell_death) =HYPERLINK("http://www.ncbi.nih.gov/gquery/gquery.fcgi?term=IGF1"	IGF1) 209 1 2.054898 -0.409453 414 200.37 0.483986
=HYPERLINK("http://www.godatabase.org/cgi-bin/go.cgi?query=GO:0045859&auto_wild_cards=yes&view=query&action=query&search_constraint=terms"	GO:0045859_regulation_of_protein_kinase_activity) =HYPERLINK("http://www.ncbi.nih.gov/gquery/gquery.fcgi?term=CD4"	CD4) 213 1 2.016308 -0.403018 416 202.21 0.486082
=HYPERLINK("http://www.godatabase.org/cgi-bin/go.cgi?query=GO:0051726&auto_wild_cards=yes&view=query&action=query&search_constraint=terms"	GO:0051726_regulation_of_cell_cycle) =HYPERLINK("http://www.ncbi.nih.gov/gquery/gquery.fcgi?term=IGF1"	IGF1) 213 1 2.016308 -0.403018 416 202.21 0.486082
=HYPERLINK("http://www.godatabase.org/cgi-bin/go.cgi?query=GO:0007610&auto_wild_cards=yes&view=query&action=query&search_constraint=terms"	GO:0007610_behavior) =HYPERLINK("http://www.ncbi.nih.gov/gquery/gquery.fcgi?term=RNASE2"	RNASE2) 214 1 2.006886 -0.401433 417 202.65 0.485971
=HYPERLINK("http://www.godatabase.org/cgi-bin/go.cgi?query=GO:0008219&auto_wild_cards=yes&view=query&action=query&search_constraint=terms"	GO:0008219_cell_death) =HYPERLINK("http://www.ncbi.nih.gov/gquery/gquery.fcgi?term=IGF1"	IGF1) 585 2 1.468286 -0.398155 419 203.65 0.486038
=HYPERLINK("http://www.godatabase.org/cgi-bin/go.cgi?query=GO:0008219&auto_wild_cards=yes&view=query&action=query&search_constraint=terms"	GO:0008219_cell_death) =HYPERLINK("http://www.ncbi.nih.gov/gquery/gquery.fcgi?term=BTK"	BTK) 585 2 1.468286 -0.398155 419 203.65 0.486038
=HYPERLINK("http://www.godatabase.org/cgi-bin/go.cgi?query=GO:0016265&auto_wild_cards=yes&view=query&action=query&search_constraint=terms"	GO:0016265_death) =HYPERLINK("http://www.ncbi.nih.gov/gquery/gquery.fcgi?term=IGF1"	IGF1) 585 2 1.468286 -0.398155 419 203.65 0.486038
=HYPERLINK("http://www.godatabase.org/cgi-bin/go.cgi?query=GO:0016265&auto_wild_cards=yes&view=query&action=query&search_constraint=terms"	GO:0016265_death) =HYPERLINK("http://www.ncbi.nih.gov/gquery/gquery.fcgi?term=BTK"	BTK) 585 2 1.468286 -0.398155 419 203.65 0.486038
=HYPERLINK("http://www.godatabase.org/cgi-bin/go.cgi?query=GO:0043549&auto_wild_cards=yes&view=query&action=query&search_constraint=terms"	GO:0043549_regulation_of_kinase_activity) =HYPERLINK("http://www.ncbi.nih.gov/gquery/gquery.fcgi?term=CD4"	CD4) 217 1 1.979141 -0.396733 420 204.11 0.485976
=HYPERLINK("http://www.godatabase.org/cgi-bin/go.cgi?query=GO:0046903&auto_wild_cards=yes&view=query&action=query&search_constraint=terms"	GO:0046903_secretion) =HYPERLINK("http://www.ncbi.nih.gov/gquery/gquery.fcgi?term=PLEK"	PLEK) 218 1 1.970063 -0.395185 421 204.42 0.485558
=HYPERLINK("http://www.godatabase.org/cgi-bin/go.cgi?query=GO:0050801&auto_wild_cards=yes&view=query&action=query&search_constraint=terms"	GO:0050801_ion_homeostasis) =HYPERLINK("http://www.ncbi.nih.gov/gquery/gquery.fcgi?term=CD52"	CD52) 221 1 1.943320 -0.390593 422 204.9 0.485545
=HYPERLINK("http://www.godatabase.org/cgi-bin/go.cgi?query=GO:0043283&auto_wild_cards=yes&view=query&action=query&search_constraint=terms"	GO:0043283_biopolymer_metabolic_process) =HYPERLINK("http://www.ncbi.nih.gov/gquery/gquery.fcgi?term=RNASE2"	RNASE2) 3027 8 1.135048 -0.389759 423 205.06 0.484775
=HYPERLINK("http://www.godatabase.org/cgi-bin/go.cgi?query=GO:0043283&auto_wild_cards=yes&view=query&action=query&search_constraint=terms"	GO:0043283_biopolymer_metabolic_process) =HYPERLINK("http://www.ncbi.nih.gov/gquery/gquery.fcgi?term=IGF1"	IGF1) 3027 8 1.135048 -0.389759 423 205.06 0.484775
=HYPERLINK("http://www.godatabase.org/cgi-bin/go.cgi?query=GO:0043283&auto_wild_cards=yes&view=query&action=query&search_constraint=terms"	GO:0043283_biopolymer_metabolic_process) =HYPERLINK("http://www.ncbi.nih.gov/gquery/gquery.fcgi?term=PTPN7"	PTPN7) 3027 8 1.135048 -0.389759 423 205.06 0.484775
=HYPERLINK("http://www.godatabase.org/cgi-bin/go.cgi?query=GO:0043283&auto_wild_cards=yes&view=query&action=query&search_constraint=terms"	GO:0043283_biopolymer_metabolic_process) =HYPERLINK("http://www.ncbi.nih.gov/gquery/gquery.fcgi?term=FGR"	FGR) 3027 8 1.135048 -0.389759 423 205.06 0.484775
=HYPERLINK("http://www.godatabase.org/cgi-bin/go.cgi?query=GO:0043283&auto_wild_cards=yes&view=query&action=query&search_constraint=terms"	GO:0043283_biopolymer_metabolic_process) =HYPERLINK("http://www.ncbi.nih.gov/gquery/gquery.fcgi?term=SPI1"	SPI1) 3027 8 1.135048 -0.389759 423 205.06 0.484775
=HYPERLINK("http://www.godatabase.org/cgi-bin/go.cgi?query=GO:0043283&auto_wild_cards=yes&view=query&action=query&search_constraint=terms"	GO:0043283_biopolymer_metabolic_process) =HYPERLINK("http://www.ncbi.nih.gov/gquery/gquery.fcgi?term=PLEK"	PLEK) 3027 8 1.135048 -0.389759 423 205.06 0.484775
=HYPERLINK("http://www.godatabase.org/cgi-bin/go.cgi?query=GO:0043283&auto_wild_cards=yes&view=query&action=query&search_constraint=terms"	GO:0043283_biopolymer_metabolic_process) =HYPERLINK("http://www.ncbi.nih.gov/gquery/gquery.fcgi?term=BTK"	BTK) 3027 8 1.135048 -0.389759 423 205.06 0.484775
=HYPERLINK("http://www.godatabase.org/cgi-bin/go.cgi?query=GO:0043283&auto_wild_cards=yes&view=query&action=query&search_constraint=terms"	GO:0043283_biopolymer_metabolic_process) =HYPERLINK("http://www.ncbi.nih.gov/gquery/gquery.fcgi?term=CD37"	CD37) 3027 8 1.135048 -0.389759 423 205.06 0.484775
=HYPERLINK("http://www.godatabase.org/cgi-bin/go.cgi?query=GO:0034621&auto_wild_cards=yes&view=query&action=query&search_constraint=terms"	GO:0034621_cellular_macromolecular_complex_subunit_organization) =HYPERLINK("http://www.ncbi.nih.gov/gquery/gquery.fcgi?term=PLEK"	PLEK) 227 1 1.891955 -0.381645 426 206.96 0.485822
=HYPERLINK("http://www.godatabase.org/cgi-bin/go.cgi?query=GO:0034962&auto_wild_cards=yes&view=query&action=query&search_constraint=terms"	GO:0034962_cellular_biopolymer_catabolic_process) =HYPERLINK("http://www.ncbi.nih.gov/gquery/gquery.fcgi?term=RNASE2"	RNASE2) 227 1 1.891955 -0.381645 426 206.96 0.485822
=HYPERLINK("http://www.godatabase.org/cgi-bin/go.cgi?query=GO:0051338&auto_wild_cards=yes&view=query&action=query&search_constraint=terms"	GO:0051338_regulation_of_transferase_activity) =HYPERLINK("http://www.ncbi.nih.gov/gquery/gquery.fcgi?term=CD4"	CD4) 227 1 1.891955 -0.381645 426 206.96 0.485822
=HYPERLINK("http://www.godatabase.org/cgi-bin/go.cgi?query=GO:0065009&auto_wild_cards=yes&view=query&action=query&search_constraint=terms"	GO:0065009_regulation_of_molecular_function) =HYPERLINK("http://www.ncbi.nih.gov/gquery/gquery.fcgi?term=CD4"	CD4) 606 2 1.417405 -0.379311 427 207.52 0.485995
=HYPERLINK("http://www.godatabase.org/cgi-bin/go.cgi?query=GO:0065009&auto_wild_cards=yes&view=query&action=query&search_constraint=terms"	GO:0065009_regulation_of_molecular_function) =HYPERLINK("http://www.ncbi.nih.gov/gquery/gquery.fcgi?term=PLEK"	PLEK) 606 2 1.417405 -0.379311 427 207.52 0.485995
=HYPERLINK("http://www.godatabase.org/cgi-bin/go.cgi?query=GO:0019725&auto_wild_cards=yes&view=query&action=query&search_constraint=terms"	GO:0019725_cellular_homeostasis) =HYPERLINK("http://www.ncbi.nih.gov/gquery/gquery.fcgi?term=CD52"	CD52) 231 1 1.859193 -0.375846 428 208.46 0.487056
=HYPERLINK("http://www.godatabase.org/cgi-bin/go.cgi?query=GO:0044092&auto_wild_cards=yes&view=query&action=query&search_constraint=terms"	GO:0044092_negative_regulation_of_molecular_function) =HYPERLINK("http://www.ncbi.nih.gov/gquery/gquery.fcgi?term=PLEK"	PLEK) 233 1 1.843235 -0.372994 429 209.35 0.487995
=HYPERLINK("http://www.godatabase.org/cgi-bin/go.cgi?query=GO:0043065&auto_wild_cards=yes&view=query&action=query&search_constraint=terms"	GO:0043065_positive_regulation_of_apoptosis) =HYPERLINK("http://www.ncbi.nih.gov/gquery/gquery.fcgi?term=BTK"	BTK) 243 1 1.767381 -0.359198 430 211.7 0.492326
=HYPERLINK("http://www.godatabase.org/cgi-bin/go.cgi?query=GO:0009056&auto_wild_cards=yes&view=query&action=query&search_constraint=terms"	GO:0009056_catabolic_process) =HYPERLINK("http://www.ncbi.nih.gov/gquery/gquery.fcgi?term=RNASE2"	RNASE2) 633 2 1.356947 -0.356550 431 212.39 0.492784
=HYPERLINK("http://www.godatabase.org/cgi-bin/go.cgi?query=GO:0009056&auto_wild_cards=yes&view=query&action=query&search_constraint=terms"	GO:0009056_catabolic_process) =HYPERLINK("http://www.ncbi.nih.gov/gquery/gquery.fcgi?term=IGF1"	IGF1) 633 2 1.356947 -0.356550 431 212.39 0.492784
=HYPERLINK("http://www.godatabase.org/cgi-bin/go.cgi?query=GO:0022403&auto_wild_cards=yes&view=query&action=query&search_constraint=terms"	GO:0022403_cell_cycle_phase) =HYPERLINK("http://www.ncbi.nih.gov/gquery/gquery.fcgi?term=IGF1"	IGF1) 245 1 1.752954 -0.356527 432 213.01 0.493079
=HYPERLINK("http://www.godatabase.org/cgi-bin/go.cgi?query=GO:0043068&auto_wild_cards=yes&view=query&action=query&search_constraint=terms"	GO:0043068_positive_regulation_of_programmed_cell_death) =HYPERLINK("http://www.ncbi.nih.gov/gquery/gquery.fcgi?term=BTK"	BTK) 246 1 1.745828 -0.355203 433 214.17 0.494619
=HYPERLINK("http://www.godatabase.org/cgi-bin/go.cgi?query=GO:0010942&auto_wild_cards=yes&view=query&action=query&search_constraint=terms"	GO:0010942_positive_regulation_of_cell_death) =HYPERLINK("http://www.ncbi.nih.gov/gquery/gquery.fcgi?term=BTK"	BTK) 250 1 1.717895 -0.349973 434 215.02 0.495438
=HYPERLINK("http://www.godatabase.org/cgi-bin/go.cgi?query=GO:0048468&auto_wild_cards=yes&view=query&action=query&search_constraint=terms"	GO:0048468_cell_development) =HYPERLINK("http://www.ncbi.nih.gov/gquery/gquery.fcgi?term=IGF1"	IGF1) 251 1 1.711051 -0.348683 435 215.31 0.494966
=HYPERLINK("http://www.godatabase.org/cgi-bin/go.cgi?query=GO:0008283&auto_wild_cards=yes&view=query&action=query&search_constraint=terms"	GO:0008283_cell_proliferation) =HYPERLINK("http://www.ncbi.nih.gov/gquery/gquery.fcgi?term=IGF1"	IGF1) 647 2 1.327585 -0.345354 436 215.79 0.494931
=HYPERLINK("http://www.godatabase.org/cgi-bin/go.cgi?query=GO:0008283&auto_wild_cards=yes&view=query&action=query&search_constraint=terms"	GO:0008283_cell_proliferation) =HYPERLINK("http://www.ncbi.nih.gov/gquery/gquery.fcgi?term=CD33"	CD33) 647 2 1.327585 -0.345354 436 215.79 0.494931
=HYPERLINK("http://www.godatabase.org/cgi-bin/go.cgi?query=GO:0010556&auto_wild_cards=yes&view=query&action=query&search_constraint=terms"	GO:0010556_regulation_of_macromolecule_biosynthetic_process) =HYPERLINK("http://www.ncbi.nih.gov/gquery/gquery.fcgi?term=IGF1"	IGF1) 1055 3 1.221252 -0.343735 437 216.26 0.494874
=HYPERLINK("http://www.godatabase.org/cgi-bin/go.cgi?query=GO:0010556&auto_wild_cards=yes&view=query&action=query&search_constraint=terms"	GO:0010556_regulation_of_macromolecule_biosynthetic_process) =HYPERLINK("http://www.ncbi.nih.gov/gquery/gquery.fcgi?term=SPI1"	SPI1) 1055 3 1.221252 -0.343735 437 216.26 0.494874
=HYPERLINK("http://www.godatabase.org/cgi-bin/go.cgi?query=GO:0010556&auto_wild_cards=yes&view=query&action=query&search_constraint=terms"	GO:0010556_regulation_of_macromolecule_biosynthetic_process) =HYPERLINK("http://www.ncbi.nih.gov/gquery/gquery.fcgi?term=CD4"	CD4) 1055 3 1.221252 -0.343735 437 216.26 0.494874
=HYPERLINK("http://www.godatabase.org/cgi-bin/go.cgi?query=GO:0031323&auto_wild_cards=yes&view=query&action=query&search_constraint=terms"	GO:0031323_regulation_of_cellular_metabolic_process) =HYPERLINK("http://www.ncbi.nih.gov/gquery/gquery.fcgi?term=IGF1"	IGF1) 1466 4 1.171825 -0.343533 438 216.42 0.494110
=HYPERLINK("http://www.godatabase.org/cgi-bin/go.cgi?query=GO:0031323&auto_wild_cards=yes&view=query&action=query&search_constraint=terms"	GO:0031323_regulation_of_cellular_metabolic_process) =HYPERLINK("http://www.ncbi.nih.gov/gquery/gquery.fcgi?term=SPI1"	SPI1) 1466 4 1.171825 -0.343533 438 216.42 0.494110
=HYPERLINK("http://www.godatabase.org/cgi-bin/go.cgi?query=GO:0031323&auto_wild_cards=yes&view=query&action=query&search_constraint=terms"	GO:0031323_regulation_of_cellular_metabolic_process) =HYPERLINK("http://www.ncbi.nih.gov/gquery/gquery.fcgi?term=CD4"	CD4) 1466 4 1.171825 -0.343533 438 216.42 0.494110
=HYPERLINK("http://www.godatabase.org/cgi-bin/go.cgi?query=GO:0031323&auto_wild_cards=yes&view=query&action=query&search_constraint=terms"	GO:0031323_regulation_of_cellular_metabolic_process) =HYPERLINK("http://www.ncbi.nih.gov/gquery/gquery.fcgi?term=PLEK"	PLEK) 1466 4 1.171825 -0.343533 438 216.42 0.494110
=HYPERLINK("http://www.godatabase.org/cgi-bin/go.cgi?query=GO:0016481&auto_wild_cards=yes&view=query&action=query&search_constraint=terms"	GO:0016481_negative_regulation_of_transcription) =HYPERLINK("http://www.ncbi.nih.gov/gquery/gquery.fcgi?term=SPI1"	SPI1) 261 1 1.645493 -0.336144 439 217.37 0.495148
=HYPERLINK("http://www.godatabase.org/cgi-bin/go.cgi?query=GO:0032502&auto_wild_cards=yes&view=query&action=query&search_constraint=terms"	GO:0032502_developmental_process) =HYPERLINK("http://www.ncbi.nih.gov/gquery/gquery.fcgi?term=IGF1"	IGF1) 1919 5 1.119004 -0.324558 440 218.54 0.496682
=HYPERLINK("http://www.godatabase.org/cgi-bin/go.cgi?query=GO:0032502&auto_wild_cards=yes&view=query&action=query&search_constraint=terms"	GO:0032502_developmental_process) =HYPERLINK("http://www.ncbi.nih.gov/gquery/gquery.fcgi?term=SPI1"	SPI1) 1919 5 1.119004 -0.324558 440 218.54 0.496682
=HYPERLINK("http://www.godatabase.org/cgi-bin/go.cgi?query=GO:0032502&auto_wild_cards=yes&view=query&action=query&search_constraint=terms"	GO:0032502_developmental_process) =HYPERLINK("http://www.ncbi.nih.gov/gquery/gquery.fcgi?term=CD4"	CD4) 1919 5 1.119004 -0.324558 440 218.54 0.496682
=HYPERLINK("http://www.godatabase.org/cgi-bin/go.cgi?query=GO:0032502&auto_wild_cards=yes&view=query&action=query&search_constraint=terms"	GO:0032502_developmental_process) =HYPERLINK("http://www.ncbi.nih.gov/gquery/gquery.fcgi?term=BTK"	BTK) 1919 5 1.119004 -0.324558 440 218.54 0.496682
=HYPERLINK("http://www.godatabase.org/cgi-bin/go.cgi?query=GO:0032502&auto_wild_cards=yes&view=query&action=query&search_constraint=terms"	GO:0032502_developmental_process) =HYPERLINK("http://www.ncbi.nih.gov/gquery/gquery.fcgi?term=PLEK"	PLEK) 1919 5 1.119004 -0.324558 440 218.54 0.496682
=HYPERLINK("http://www.godatabase.org/cgi-bin/go.cgi?query=GO:0015031&auto_wild_cards=yes&view=query&action=query&search_constraint=terms"	GO:0015031_protein_transport) =HYPERLINK("http://www.ncbi.nih.gov/gquery/gquery.fcgi?term=PLEK"	PLEK) 274 1 1.567422 -0.320767 441 219.91 0.498662
=HYPERLINK("http://www.godatabase.org/cgi-bin/go.cgi?query=GO:0007010&auto_wild_cards=yes&view=query&action=query&search_constraint=terms"	GO:0007010_cytoskeleton_organization) =HYPERLINK("http://www.ncbi.nih.gov/gquery/gquery.fcgi?term=PLEK"	PLEK) 275 1 1.561722 -0.319625 442 220.51 0.498891
=HYPERLINK("http://www.godatabase.org/cgi-bin/go.cgi?query=GO:0048878&auto_wild_cards=yes&view=query&action=query&search_constraint=terms"	GO:0048878_chemical_homeostasis) =HYPERLINK("http://www.ncbi.nih.gov/gquery/gquery.fcgi?term=CD52"	CD52) 278 1 1.544869 -0.316232 443 221.4 0.499774
=HYPERLINK("http://www.godatabase.org/cgi-bin/go.cgi?query=GO:0045184&auto_wild_cards=yes&view=query&action=query&search_constraint=terms"	GO:0045184_establishment_of_protein_localization) =HYPERLINK("http://www.ncbi.nih.gov/gquery/gquery.fcgi?term=PLEK"	PLEK) 279 1 1.539332 -0.315112 444 222.1 0.500225
=HYPERLINK("http://www.godatabase.org/cgi-bin/go.cgi?query=GO:0044249&auto_wild_cards=yes&view=query&action=query&search_constraint=terms"	GO:0044249_cellular_biosynthetic_process) =HYPERLINK("http://www.ncbi.nih.gov/gquery/gquery.fcgi?term=IGF1"	IGF1) 1951 5 1.100650 -0.309849 445 222.29 0.499528
=HYPERLINK("http://www.godatabase.org/cgi-bin/go.cgi?query=GO:0044249&auto_wild_cards=yes&view=query&action=query&search_constraint=terms"	GO:0044249_cellular_biosynthetic_process) =HYPERLINK("http://www.ncbi.nih.gov/gquery/gquery.fcgi?term=SPI1"	SPI1) 1951 5 1.100650 -0.309849 445 222.29 0.499528
=HYPERLINK("http://www.godatabase.org/cgi-bin/go.cgi?query=GO:0044249&auto_wild_cards=yes&view=query&action=query&search_constraint=terms"	GO:0044249_cellular_biosynthetic_process) =HYPERLINK("http://www.ncbi.nih.gov/gquery/gquery.fcgi?term=CD4"	CD4) 1951 5 1.100650 -0.309849 445 222.29 0.499528
=HYPERLINK("http://www.godatabase.org/cgi-bin/go.cgi?query=GO:0044249&auto_wild_cards=yes&view=query&action=query&search_constraint=terms"	GO:0044249_cellular_biosynthetic_process) =HYPERLINK("http://www.ncbi.nih.gov/gquery/gquery.fcgi?term=PLEK"	PLEK) 1951 5 1.100650 -0.309849 445 222.29 0.499528
=HYPERLINK("http://www.godatabase.org/cgi-bin/go.cgi?query=GO:0044249&auto_wild_cards=yes&view=query&action=query&search_constraint=terms"	GO:0044249_cellular_biosynthetic_process) =HYPERLINK("http://www.ncbi.nih.gov/gquery/gquery.fcgi?term=CD37"	CD37) 1951 5 1.100650 -0.309849 445 222.29 0.499528
=HYPERLINK("http://www.godatabase.org/cgi-bin/go.cgi?query=GO:0019752&auto_wild_cards=yes&view=query&action=query&search_constraint=terms"	GO:0019752_carboxylic_acid_metabolic_process) =HYPERLINK("http://www.ncbi.nih.gov/gquery/gquery.fcgi?term=IGF1"	IGF1) 286 1 1.501656 -0.307421 447 224.2 0.501566
=HYPERLINK("http://www.godatabase.org/cgi-bin/go.cgi?query=GO:0043436&auto_wild_cards=yes&view=query&action=query&search_constraint=terms"	GO:0043436_oxoacid_metabolic_process) =HYPERLINK("http://www.ncbi.nih.gov/gquery/gquery.fcgi?term=IGF1"	IGF1) 286 1 1.501656 -0.307421 447 224.2 0.501566
=HYPERLINK("http://www.godatabase.org/cgi-bin/go.cgi?query=GO:0019222&auto_wild_cards=yes&view=query&action=query&search_constraint=terms"	GO:0019222_regulation_of_metabolic_process) =HYPERLINK("http://www.ncbi.nih.gov/gquery/gquery.fcgi?term=IGF1"	IGF1) 1538 4 1.116967 -0.306482 448 224.39 0.500871
=HYPERLINK("http://www.godatabase.org/cgi-bin/go.cgi?query=GO:0019222&auto_wild_cards=yes&view=query&action=query&search_constraint=terms"	GO:0019222_regulation_of_metabolic_process) =HYPERLINK("http://www.ncbi.nih.gov/gquery/gquery.fcgi?term=SPI1"	SPI1) 1538 4 1.116967 -0.306482 448 224.39 0.500871
=HYPERLINK("http://www.godatabase.org/cgi-bin/go.cgi?query=GO:0019222&auto_wild_cards=yes&view=query&action=query&search_constraint=terms"	GO:0019222_regulation_of_metabolic_process) =HYPERLINK("http://www.ncbi.nih.gov/gquery/gquery.fcgi?term=CD4"	CD4) 1538 4 1.116967 -0.306482 448 224.39 0.500871
=HYPERLINK("http://www.godatabase.org/cgi-bin/go.cgi?query=GO:0019222&auto_wild_cards=yes&view=query&action=query&search_constraint=terms"	GO:0019222_regulation_of_metabolic_process) =HYPERLINK("http://www.ncbi.nih.gov/gquery/gquery.fcgi?term=PLEK"	PLEK) 1538 4 1.116967 -0.306482 448 224.39 0.500871
=HYPERLINK("http://www.godatabase.org/cgi-bin/go.cgi?query=GO:0010629&auto_wild_cards=yes&view=query&action=query&search_constraint=terms"	GO:0010629_negative_regulation_of_gene_expression) =HYPERLINK("http://www.ncbi.nih.gov/gquery/gquery.fcgi?term=SPI1"	SPI1) 289 1 1.486068 -0.304204 449 225.26 0.501693
=HYPERLINK("http://www.godatabase.org/cgi-bin/go.cgi?query=GO:0006082&auto_wild_cards=yes&view=query&action=query&search_constraint=terms"	GO:0006082_organic_acid_metabolic_process) =HYPERLINK("http://www.ncbi.nih.gov/gquery/gquery.fcgi?term=IGF1"	IGF1) 290 1 1.480944 -0.303141 451 225.82 0.500710
=HYPERLINK("http://www.godatabase.org/cgi-bin/go.cgi?query=GO:0051093&auto_wild_cards=yes&view=query&action=query&search_constraint=terms"	GO:0051093_negative_regulation_of_developmental_process) =HYPERLINK("http://www.ncbi.nih.gov/gquery/gquery.fcgi?term=IGF1"	IGF1) 290 1 1.480944 -0.303141 451 225.82 0.500710
=HYPERLINK("http://www.godatabase.org/cgi-bin/go.cgi?query=GO:0042180&auto_wild_cards=yes&view=query&action=query&search_constraint=terms"	GO:0042180_cellular_ketone_metabolic_process) =HYPERLINK("http://www.ncbi.nih.gov/gquery/gquery.fcgi?term=IGF1"	IGF1) 291 1 1.475855 -0.302084 452 226.3 0.500664
=HYPERLINK("http://www.godatabase.org/cgi-bin/go.cgi?query=GO:0000278&auto_wild_cards=yes&view=query&action=query&search_constraint=terms"	GO:0000278_mitotic_cell_cycle) =HYPERLINK("http://www.ncbi.nih.gov/gquery/gquery.fcgi?term=IGF1"	IGF1) 292 1 1.470800 -0.301031 453 227.47 0.502141
=HYPERLINK("http://www.godatabase.org/cgi-bin/go.cgi?query=GO:0045934&auto_wild_cards=yes&view=query&action=query&search_constraint=terms"	GO:0045934_negative_regulation_of_nucleobase__nucleoside__nucleotide_and_nucleic_acid_metabolic_process) =HYPERLINK("http://www.ncbi.nih.gov/gquery/gquery.fcgi?term=SPI1"	SPI1) 295 1 1.455843 -0.297904 454 228.25 0.502753
=HYPERLINK("http://www.godatabase.org/cgi-bin/go.cgi?query=GO:0016192&auto_wild_cards=yes&view=query&action=query&search_constraint=terms"	GO:0016192_vesicle-mediated_transport) =HYPERLINK("http://www.ncbi.nih.gov/gquery/gquery.fcgi?term=PLEK"	PLEK) 297 1 1.446039 -0.295843 455 229.42 0.504220
=HYPERLINK("http://www.godatabase.org/cgi-bin/go.cgi?query=GO:0051172&auto_wild_cards=yes&view=query&action=query&search_constraint=terms"	GO:0051172_negative_regulation_of_nitrogen_compound_metabolic_process) =HYPERLINK("http://www.ncbi.nih.gov/gquery/gquery.fcgi?term=SPI1"	SPI1) 298 1 1.441187 -0.294819 456 229.96 0.504298
=HYPERLINK("http://www.godatabase.org/cgi-bin/go.cgi?query=GO:0009058&auto_wild_cards=yes&view=query&action=query&search_constraint=terms"	GO:0009058_biosynthetic_process) =HYPERLINK("http://www.ncbi.nih.gov/gquery/gquery.fcgi?term=IGF1"	IGF1) 1988 5 1.080165 -0.293554 457 230.84 0.505120
=HYPERLINK("http://www.godatabase.org/cgi-bin/go.cgi?query=GO:0009058&auto_wild_cards=yes&view=query&action=query&search_constraint=terms"	GO:0009058_biosynthetic_process) =HYPERLINK("http://www.ncbi.nih.gov/gquery/gquery.fcgi?term=SPI1"	SPI1) 1988 5 1.080165 -0.293554 457 230.84 0.505120
=HYPERLINK("http://www.godatabase.org/cgi-bin/go.cgi?query=GO:0009058&auto_wild_cards=yes&view=query&action=query&search_constraint=terms"	GO:0009058_biosynthetic_process) =HYPERLINK("http://www.ncbi.nih.gov/gquery/gquery.fcgi?term=CD4"	CD4) 1988 5 1.080165 -0.293554 457 230.84 0.505120
=HYPERLINK("http://www.godatabase.org/cgi-bin/go.cgi?query=GO:0009058&auto_wild_cards=yes&view=query&action=query&search_constraint=terms"	GO:0009058_biosynthetic_process) =HYPERLINK("http://www.ncbi.nih.gov/gquery/gquery.fcgi?term=PLEK"	PLEK) 1988 5 1.080165 -0.293554 457 230.84 0.505120
=HYPERLINK("http://www.godatabase.org/cgi-bin/go.cgi?query=GO:0009058&auto_wild_cards=yes&view=query&action=query&search_constraint=terms"	GO:0009058_biosynthetic_process) =HYPERLINK("http://www.ncbi.nih.gov/gquery/gquery.fcgi?term=CD37"	CD37) 1988 5 1.080165 -0.293554 457 230.84 0.505120
=HYPERLINK("http://www.godatabase.org/cgi-bin/go.cgi?query=GO:0006355&auto_wild_cards=yes&view=query&action=query&search_constraint=terms"	GO:0006355_regulation_of_transcription__DNA-dependent) =HYPERLINK("http://www.ncbi.nih.gov/gquery/gquery.fcgi?term=IGF1"	IGF1) 723 2 1.188032 -0.290947 458 231.69 0.505873
=HYPERLINK("http://www.godatabase.org/cgi-bin/go.cgi?query=GO:0006355&auto_wild_cards=yes&view=query&action=query&search_constraint=terms"	GO:0006355_regulation_of_transcription__DNA-dependent) =HYPERLINK("http://www.ncbi.nih.gov/gquery/gquery.fcgi?term=SPI1"	SPI1) 723 2 1.188032 -0.290947 458 231.69 0.505873
=HYPERLINK("http://www.godatabase.org/cgi-bin/go.cgi?query=GO:0006928&auto_wild_cards=yes&view=query&action=query&search_constraint=terms"	GO:0006928_cell_motion) =HYPERLINK("http://www.ncbi.nih.gov/gquery/gquery.fcgi?term=IGF1"	IGF1) 308 1 1.394395 -0.284842 460 233.61 0.507848
=HYPERLINK("http://www.godatabase.org/cgi-bin/go.cgi?query=GO:0051674&auto_wild_cards=yes&view=query&action=query&search_constraint=terms"	GO:0051674_localization_of_cell) =HYPERLINK("http://www.ncbi.nih.gov/gquery/gquery.fcgi?term=IGF1"	IGF1) 308 1 1.394395 -0.284842 460 233.61 0.507848
=HYPERLINK("http://www.godatabase.org/cgi-bin/go.cgi?query=GO:0034645&auto_wild_cards=yes&view=query&action=query&search_constraint=terms"	GO:0034645_cellular_macromolecule_biosynthetic_process) =HYPERLINK("http://www.ncbi.nih.gov/gquery/gquery.fcgi?term=IGF1"	IGF1) 1600 4 1.073684 -0.277515 461 234.71 0.509132
=HYPERLINK("http://www.godatabase.org/cgi-bin/go.cgi?query=GO:0034645&auto_wild_cards=yes&view=query&action=query&search_constraint=terms"	GO:0034645_cellular_macromolecule_biosynthetic_process) =HYPERLINK("http://www.ncbi.nih.gov/gquery/gquery.fcgi?term=SPI1"	SPI1) 1600 4 1.073684 -0.277515 461 234.71 0.509132
=HYPERLINK("http://www.godatabase.org/cgi-bin/go.cgi?query=GO:0034645&auto_wild_cards=yes&view=query&action=query&search_constraint=terms"	GO:0034645_cellular_macromolecule_biosynthetic_process) =HYPERLINK("http://www.ncbi.nih.gov/gquery/gquery.fcgi?term=CD4"	CD4) 1600 4 1.073684 -0.277515 461 234.71 0.509132
=HYPERLINK("http://www.godatabase.org/cgi-bin/go.cgi?query=GO:0034645&auto_wild_cards=yes&view=query&action=query&search_constraint=terms"	GO:0034645_cellular_macromolecule_biosynthetic_process) =HYPERLINK("http://www.ncbi.nih.gov/gquery/gquery.fcgi?term=CD37"	CD37) 1600 4 1.073684 -0.277515 461 234.71 0.509132
=HYPERLINK("http://www.godatabase.org/cgi-bin/go.cgi?query=GO:0051252&auto_wild_cards=yes&view=query&action=query&search_constraint=terms"	GO:0051252_regulation_of_RNA_metabolic_process) =HYPERLINK("http://www.ncbi.nih.gov/gquery/gquery.fcgi?term=IGF1"	IGF1) 746 2 1.151404 -0.276367 462 234.98 0.508615
=HYPERLINK("http://www.godatabase.org/cgi-bin/go.cgi?query=GO:0051252&auto_wild_cards=yes&view=query&action=query&search_constraint=terms"	GO:0051252_regulation_of_RNA_metabolic_process) =HYPERLINK("http://www.ncbi.nih.gov/gquery/gquery.fcgi?term=SPI1"	SPI1) 746 2 1.151404 -0.276367 462 234.98 0.508615
=HYPERLINK("http://www.godatabase.org/cgi-bin/go.cgi?query=GO:0010558&auto_wild_cards=yes&view=query&action=query&search_constraint=terms"	GO:0010558_negative_regulation_of_macromolecule_biosynthetic_process) =HYPERLINK("http://www.ncbi.nih.gov/gquery/gquery.fcgi?term=SPI1"	SPI1) 324 1 1.325536 -0.269787 463 236.66 0.511145
=HYPERLINK("http://www.godatabase.org/cgi-bin/go.cgi?query=GO:0032879&auto_wild_cards=yes&view=query&action=query&search_constraint=terms"	GO:0032879_regulation_of_localization) =HYPERLINK("http://www.ncbi.nih.gov/gquery/gquery.fcgi?term=IGF1"	IGF1) 326 1 1.317404 -0.267979 464 237.0 0.510776
=HYPERLINK("http://www.godatabase.org/cgi-bin/go.cgi?query=GO:0009059&auto_wild_cards=yes&view=query&action=query&search_constraint=terms"	GO:0009059_macromolecule_biosynthetic_process) =HYPERLINK("http://www.ncbi.nih.gov/gquery/gquery.fcgi?term=IGF1"	IGF1) 1626 4 1.056516 -0.266116 465 237.45 0.510645
=HYPERLINK("http://www.godatabase.org/cgi-bin/go.cgi?query=GO:0009059&auto_wild_cards=yes&view=query&action=query&search_constraint=terms"	GO:0009059_macromolecule_biosynthetic_process) =HYPERLINK("http://www.ncbi.nih.gov/gquery/gquery.fcgi?term=SPI1"	SPI1) 1626 4 1.056516 -0.266116 465 237.45 0.510645
=HYPERLINK("http://www.godatabase.org/cgi-bin/go.cgi?query=GO:0009059&auto_wild_cards=yes&view=query&action=query&search_constraint=terms"	GO:0009059_macromolecule_biosynthetic_process) =HYPERLINK("http://www.ncbi.nih.gov/gquery/gquery.fcgi?term=CD4"	CD4) 1626 4 1.056516 -0.266116 465 237.45 0.510645
=HYPERLINK("http://www.godatabase.org/cgi-bin/go.cgi?query=GO:0009059&auto_wild_cards=yes&view=query&action=query&search_constraint=terms"	GO:0009059_macromolecule_biosynthetic_process) =HYPERLINK("http://www.ncbi.nih.gov/gquery/gquery.fcgi?term=CD37"	CD37) 1626 4 1.056516 -0.266116 465 237.45 0.510645
=HYPERLINK("http://www.godatabase.org/cgi-bin/go.cgi?query=GO:0006996&auto_wild_cards=yes&view=query&action=query&search_constraint=terms"	GO:0006996_organelle_organization) =HYPERLINK("http://www.ncbi.nih.gov/gquery/gquery.fcgi?term=IGF1"	IGF1) 764 2 1.124277 -0.265501 466 237.67 0.510021
=HYPERLINK("http://www.godatabase.org/cgi-bin/go.cgi?query=GO:0006996&auto_wild_cards=yes&view=query&action=query&search_constraint=terms"	GO:0006996_organelle_organization) =HYPERLINK("http://www.ncbi.nih.gov/gquery/gquery.fcgi?term=PLEK"	PLEK) 764 2 1.124277 -0.265501 466 237.67 0.510021
=HYPERLINK("http://www.godatabase.org/cgi-bin/go.cgi?query=GO:0008104&auto_wild_cards=yes&view=query&action=query&search_constraint=terms"	GO:0008104_protein_localization) =HYPERLINK("http://www.ncbi.nih.gov/gquery/gquery.fcgi?term=PLEK"	PLEK) 339 1 1.266884 -0.256603 467 239.09 0.511970
=HYPERLINK("http://www.godatabase.org/cgi-bin/go.cgi?query=GO:0051094&auto_wild_cards=yes&view=query&action=query&search_constraint=terms"	GO:0051094_positive_regulation_of_developmental_process) =HYPERLINK("http://www.ncbi.nih.gov/gquery/gquery.fcgi?term=BTK"	BTK) 340 1 1.263158 -0.255754 468 239.82 0.512436
=HYPERLINK("http://www.godatabase.org/cgi-bin/go.cgi?query=GO:0032501&auto_wild_cards=yes&view=query&action=query&search_constraint=terms"	GO:0032501_multicellular_organismal_process) =HYPERLINK("http://www.ncbi.nih.gov/gquery/gquery.fcgi?term=IGF1"	IGF1) 2082 5 1.031397 -0.255395 469 240.03 0.511791
=HYPERLINK("http://www.godatabase.org/cgi-bin/go.cgi?query=GO:0032501&auto_wild_cards=yes&view=query&action=query&search_constraint=terms"	GO:0032501_multicellular_organismal_process) =HYPERLINK("http://www.ncbi.nih.gov/gquery/gquery.fcgi?term=SPI1"	SPI1) 2082 5 1.031397 -0.255395 469 240.03 0.511791
=HYPERLINK("http://www.godatabase.org/cgi-bin/go.cgi?query=GO:0032501&auto_wild_cards=yes&view=query&action=query&search_constraint=terms"	GO:0032501_multicellular_organismal_process) =HYPERLINK("http://www.ncbi.nih.gov/gquery/gquery.fcgi?term=CD4"	CD4) 2082 5 1.031397 -0.255395 469 240.03 0.511791
=HYPERLINK("http://www.godatabase.org/cgi-bin/go.cgi?query=GO:0032501&auto_wild_cards=yes&view=query&action=query&search_constraint=terms"	GO:0032501_multicellular_organismal_process) =HYPERLINK("http://www.ncbi.nih.gov/gquery/gquery.fcgi?term=BTK"	BTK) 2082 5 1.031397 -0.255395 469 240.03 0.511791
=HYPERLINK("http://www.godatabase.org/cgi-bin/go.cgi?query=GO:0032501&auto_wild_cards=yes&view=query&action=query&search_constraint=terms"	GO:0032501_multicellular_organismal_process) =HYPERLINK("http://www.ncbi.nih.gov/gquery/gquery.fcgi?term=PLEK"	PLEK) 2082 5 1.031397 -0.255395 469 240.03 0.511791
=HYPERLINK("http://www.godatabase.org/cgi-bin/go.cgi?query=GO:0033554&auto_wild_cards=yes&view=query&action=query&search_constraint=terms"	GO:0033554_cellular_response_to_stress) =HYPERLINK("http://www.ncbi.nih.gov/gquery/gquery.fcgi?term=CARD9"	CARD9) 341 1 1.259454 -0.254909 470 240.37 0.511426
=HYPERLINK("http://www.godatabase.org/cgi-bin/go.cgi?query=GO:0016070&auto_wild_cards=yes&view=query&action=query&search_constraint=terms"	GO:0016070_RNA_metabolic_process) =HYPERLINK("http://www.ncbi.nih.gov/gquery/gquery.fcgi?term=RNASE2"	RNASE2) 1230 3 1.047497 -0.249912 471 240.79 0.511231
=HYPERLINK("http://www.godatabase.org/cgi-bin/go.cgi?query=GO:0016070&auto_wild_cards=yes&view=query&action=query&search_constraint=terms"	GO:0016070_RNA_metabolic_process) =HYPERLINK("http://www.ncbi.nih.gov/gquery/gquery.fcgi?term=IGF1"	IGF1) 1230 3 1.047497 -0.249912 471 240.79 0.511231
=HYPERLINK("http://www.godatabase.org/cgi-bin/go.cgi?query=GO:0016070&auto_wild_cards=yes&view=query&action=query&search_constraint=terms"	GO:0016070_RNA_metabolic_process) =HYPERLINK("http://www.ncbi.nih.gov/gquery/gquery.fcgi?term=SPI1"	SPI1) 1230 3 1.047497 -0.249912 471 240.79 0.511231
=HYPERLINK("http://www.godatabase.org/cgi-bin/go.cgi?query=GO:0006357&auto_wild_cards=yes&view=query&action=query&search_constraint=terms"	GO:0006357_regulation_of_transcription_from_RNA_polymerase_II_promoter) =HYPERLINK("http://www.ncbi.nih.gov/gquery/gquery.fcgi?term=SPI1"	SPI1) 351 1 1.223572 -0.246648 472 241.17 0.510953
=HYPERLINK("http://www.godatabase.org/cgi-bin/go.cgi?query=GO:0006259&auto_wild_cards=yes&view=query&action=query&search_constraint=terms"	GO:0006259_DNA_metabolic_process) =HYPERLINK("http://www.ncbi.nih.gov/gquery/gquery.fcgi?term=IGF1"	IGF1) 360 1 1.192982 -0.239502 473 242.78 0.513277
=HYPERLINK("http://www.godatabase.org/cgi-bin/go.cgi?query=GO:0007186&auto_wild_cards=yes&view=query&action=query&search_constraint=terms"	GO:0007186_G-protein_coupled_receptor_protein_signaling_pathway) =HYPERLINK("http://www.ncbi.nih.gov/gquery/gquery.fcgi?term=PLEK"	PLEK) 363 1 1.183123 -0.237179 474 243.17 0.513017
=HYPERLINK("http://www.godatabase.org/cgi-bin/go.cgi?query=GO:0022414&auto_wild_cards=yes&view=query&action=query&search_constraint=terms"	GO:0022414_reproductive_process) =HYPERLINK("http://www.ncbi.nih.gov/gquery/gquery.fcgi?term=CD4"	CD4) 365 1 1.176640 -0.235645 475 243.7 0.513053
=HYPERLINK("http://www.godatabase.org/cgi-bin/go.cgi?query=GO:0000003&auto_wild_cards=yes&view=query&action=query&search_constraint=terms"	GO:0000003_reproduction) =HYPERLINK("http://www.ncbi.nih.gov/gquery/gquery.fcgi?term=CD4"	CD4) 367 1 1.170228 -0.234125 476 244.44 0.513529
=HYPERLINK("http://www.godatabase.org/cgi-bin/go.cgi?query=GO:0022402&auto_wild_cards=yes&view=query&action=query&search_constraint=terms"	GO:0022402_cell_cycle_process) =HYPERLINK("http://www.ncbi.nih.gov/gquery/gquery.fcgi?term=IGF1"	IGF1) 370 1 1.160740 -0.231866 477 245.21 0.514067
=HYPERLINK("http://www.godatabase.org/cgi-bin/go.cgi?query=GO:0044255&auto_wild_cards=yes&view=query&action=query&search_constraint=terms"	GO:0044255_cellular_lipid_metabolic_process) =HYPERLINK("http://www.ncbi.nih.gov/gquery/gquery.fcgi?term=PLEK"	PLEK) 381 1 1.127228 -0.223815 478 247.44 0.517657
=HYPERLINK("http://www.godatabase.org/cgi-bin/go.cgi?query=GO:0033036&auto_wild_cards=yes&view=query&action=query&search_constraint=terms"	GO:0033036_macromolecule_localization) =HYPERLINK("http://www.ncbi.nih.gov/gquery/gquery.fcgi?term=PLEK"	PLEK) 388 1 1.106891 -0.218871 479 248.06 0.517871
=HYPERLINK("http://www.godatabase.org/cgi-bin/go.cgi?query=GO:0080090&auto_wild_cards=yes&view=query&action=query&search_constraint=terms"	GO:0080090_regulation_of_primary_metabolic_process) =HYPERLINK("http://www.ncbi.nih.gov/gquery/gquery.fcgi?term=IGF1"	IGF1) 1311 3 0.982777 -0.215297 480 249.06 0.518875
=HYPERLINK("http://www.godatabase.org/cgi-bin/go.cgi?query=GO:0080090&auto_wild_cards=yes&view=query&action=query&search_constraint=terms"	GO:0080090_regulation_of_primary_metabolic_process) =HYPERLINK("http://www.ncbi.nih.gov/gquery/gquery.fcgi?term=SPI1"	SPI1) 1311 3 0.982777 -0.215297 480 249.06 0.518875
=HYPERLINK("http://www.godatabase.org/cgi-bin/go.cgi?query=GO:0080090&auto_wild_cards=yes&view=query&action=query&search_constraint=terms"	GO:0080090_regulation_of_primary_metabolic_process) =HYPERLINK("http://www.ncbi.nih.gov/gquery/gquery.fcgi?term=PLEK"	PLEK) 1311 3 0.982777 -0.215297 480 249.06 0.518875
=HYPERLINK("http://www.godatabase.org/cgi-bin/go.cgi?query=GO:0006351&auto_wild_cards=yes&view=query&action=query&search_constraint=terms"	GO:0006351_transcription__DNA-dependent) =HYPERLINK("http://www.ncbi.nih.gov/gquery/gquery.fcgi?term=IGF1"	IGF1) 884 2 0.971660 -0.203569 481 251.28 0.522412
=HYPERLINK("http://www.godatabase.org/cgi-bin/go.cgi?query=GO:0006351&auto_wild_cards=yes&view=query&action=query&search_constraint=terms"	GO:0006351_transcription__DNA-dependent) =HYPERLINK("http://www.ncbi.nih.gov/gquery/gquery.fcgi?term=SPI1"	SPI1) 884 2 0.971660 -0.203569 481 251.28 0.522412
=HYPERLINK("http://www.godatabase.org/cgi-bin/go.cgi?query=GO:0010605&auto_wild_cards=yes&view=query&action=query&search_constraint=terms"	GO:0010605_negative_regulation_of_macromolecule_metabolic_process) =HYPERLINK("http://www.ncbi.nih.gov/gquery/gquery.fcgi?term=SPI1"	SPI1) 413 1 1.039888 -0.202275 482 252.2 0.523237
=HYPERLINK("http://www.godatabase.org/cgi-bin/go.cgi?query=GO:0032774&auto_wild_cards=yes&view=query&action=query&search_constraint=terms"	GO:0032774_RNA_biosynthetic_process) =HYPERLINK("http://www.ncbi.nih.gov/gquery/gquery.fcgi?term=IGF1"	IGF1) 887 2 0.968374 -0.202227 483 252.5 0.522774
=HYPERLINK("http://www.godatabase.org/cgi-bin/go.cgi?query=GO:0032774&auto_wild_cards=yes&view=query&action=query&search_constraint=terms"	GO:0032774_RNA_biosynthetic_process) =HYPERLINK("http://www.ncbi.nih.gov/gquery/gquery.fcgi?term=SPI1"	SPI1) 887 2 0.968374 -0.202227 483 252.5 0.522774
=HYPERLINK("http://www.godatabase.org/cgi-bin/go.cgi?query=GO:0045449&auto_wild_cards=yes&view=query&action=query&search_constraint=terms"	GO:0045449_regulation_of_transcription) =HYPERLINK("http://www.ncbi.nih.gov/gquery/gquery.fcgi?term=IGF1"	IGF1) 900 2 0.954386 -0.196514 484 253.44 0.523636
=HYPERLINK("http://www.godatabase.org/cgi-bin/go.cgi?query=GO:0045449&auto_wild_cards=yes&view=query&action=query&search_constraint=terms"	GO:0045449_regulation_of_transcription) =HYPERLINK("http://www.ncbi.nih.gov/gquery/gquery.fcgi?term=SPI1"	SPI1) 900 2 0.954386 -0.196514 484 253.44 0.523636
=HYPERLINK("http://www.godatabase.org/cgi-bin/go.cgi?query=GO:0043933&auto_wild_cards=yes&view=query&action=query&search_constraint=terms"	GO:0043933_macromolecular_complex_subunit_organization) =HYPERLINK("http://www.ncbi.nih.gov/gquery/gquery.fcgi?term=PLEK"	PLEK) 424 1 1.012910 -0.195458 485 254.2 0.524124
=HYPERLINK("http://www.godatabase.org/cgi-bin/go.cgi?query=GO:0043285&auto_wild_cards=yes&view=query&action=query&search_constraint=terms"	GO:0043285_biopolymer_catabolic_process) =HYPERLINK("http://www.ncbi.nih.gov/gquery/gquery.fcgi?term=RNASE2"	RNASE2) 426 1 1.008154 -0.194249 486 254.85 0.524383
=HYPERLINK("http://www.godatabase.org/cgi-bin/go.cgi?query=GO:0007267&auto_wild_cards=yes&view=query&action=query&search_constraint=terms"	GO:0007267_cell-cell_signaling) =HYPERLINK("http://www.ncbi.nih.gov/gquery/gquery.fcgi?term=CD33"	CD33) 445 1 0.965109 -0.183193 487 258.47 0.530739
=HYPERLINK("http://www.godatabase.org/cgi-bin/go.cgi?query=GO:0006629&auto_wild_cards=yes&view=query&action=query&search_constraint=terms"	GO:0006629_lipid_metabolic_process) =HYPERLINK("http://www.ncbi.nih.gov/gquery/gquery.fcgi?term=PLEK"	PLEK) 468 1 0.917679 -0.170790 488 261.21 0.535266
=HYPERLINK("http://www.godatabase.org/cgi-bin/go.cgi?query=GO:0051716&auto_wild_cards=yes&view=query&action=query&search_constraint=terms"	GO:0051716_cellular_response_to_stimulus) =HYPERLINK("http://www.ncbi.nih.gov/gquery/gquery.fcgi?term=CARD9"	CARD9) 474 1 0.906063 -0.167718 489 261.82 0.535419
=HYPERLINK("http://www.godatabase.org/cgi-bin/go.cgi?query=GO:0022607&auto_wild_cards=yes&view=query&action=query&search_constraint=terms"	GO:0022607_cellular_component_assembly) =HYPERLINK("http://www.ncbi.nih.gov/gquery/gquery.fcgi?term=PLEK"	PLEK) 478 1 0.898481 -0.165706 490 263.31 0.537367
=HYPERLINK("http://www.godatabase.org/cgi-bin/go.cgi?query=GO:0007049&auto_wild_cards=yes&view=query&action=query&search_constraint=terms"	GO:0007049_cell_cycle) =HYPERLINK("http://www.ncbi.nih.gov/gquery/gquery.fcgi?term=IGF1"	IGF1) 494 1 0.869380 -0.157931 491 264.82 0.539348
=HYPERLINK("http://www.godatabase.org/cgi-bin/go.cgi?query=GO:0009653&auto_wild_cards=yes&view=query&action=query&search_constraint=terms"	GO:0009653_anatomical_structure_morphogenesis) =HYPERLINK("http://www.ncbi.nih.gov/gquery/gquery.fcgi?term=IGF1"	IGF1) 500 1 0.858947 -0.155124 492 265.19 0.539004
=HYPERLINK("http://www.godatabase.org/cgi-bin/go.cgi?query=GO:0044238&auto_wild_cards=yes&view=query&action=query&search_constraint=terms"	GO:0044238_primary_metabolic_process) =HYPERLINK("http://www.ncbi.nih.gov/gquery/gquery.fcgi?term=RNASE2"	RNASE2) 3719 8 0.923848 -0.154162 493 265.75 0.539047
=HYPERLINK("http://www.godatabase.org/cgi-bin/go.cgi?query=GO:0044238&auto_wild_cards=yes&view=query&action=query&search_constraint=terms"	GO:0044238_primary_metabolic_process) =HYPERLINK("http://www.ncbi.nih.gov/gquery/gquery.fcgi?term=IGF1"	IGF1) 3719 8 0.923848 -0.154162 493 265.75 0.539047
=HYPERLINK("http://www.godatabase.org/cgi-bin/go.cgi?query=GO:0044238&auto_wild_cards=yes&view=query&action=query&search_constraint=terms"	GO:0044238_primary_metabolic_process) =HYPERLINK("http://www.ncbi.nih.gov/gquery/gquery.fcgi?term=PTPN7"	PTPN7) 3719 8 0.923848 -0.154162 493 265.75 0.539047
=HYPERLINK("http://www.godatabase.org/cgi-bin/go.cgi?query=GO:0044238&auto_wild_cards=yes&view=query&action=query&search_constraint=terms"	GO:0044238_primary_metabolic_process) =HYPERLINK("http://www.ncbi.nih.gov/gquery/gquery.fcgi?term=FGR"	FGR) 3719 8 0.923848 -0.154162 493 265.75 0.539047
=HYPERLINK("http://www.godatabase.org/cgi-bin/go.cgi?query=GO:0044238&auto_wild_cards=yes&view=query&action=query&search_constraint=terms"	GO:0044238_primary_metabolic_process) =HYPERLINK("http://www.ncbi.nih.gov/gquery/gquery.fcgi?term=SPI1"	SPI1) 3719 8 0.923848 -0.154162 493 265.75 0.539047
=HYPERLINK("http://www.godatabase.org/cgi-bin/go.cgi?query=GO:0044238&auto_wild_cards=yes&view=query&action=query&search_constraint=terms"	GO:0044238_primary_metabolic_process) =HYPERLINK("http://www.ncbi.nih.gov/gquery/gquery.fcgi?term=BTK"	BTK) 3719 8 0.923848 -0.154162 493 265.75 0.539047
=HYPERLINK("http://www.godatabase.org/cgi-bin/go.cgi?query=GO:0044238&auto_wild_cards=yes&view=query&action=query&search_constraint=terms"	GO:0044238_primary_metabolic_process) =HYPERLINK("http://www.ncbi.nih.gov/gquery/gquery.fcgi?term=PLEK"	PLEK) 3719 8 0.923848 -0.154162 493 265.75 0.539047
=HYPERLINK("http://www.godatabase.org/cgi-bin/go.cgi?query=GO:0044238&auto_wild_cards=yes&view=query&action=query&search_constraint=terms"	GO:0044238_primary_metabolic_process) =HYPERLINK("http://www.ncbi.nih.gov/gquery/gquery.fcgi?term=CD37"	CD37) 3719 8 0.923848 -0.154162 493 265.75 0.539047
=HYPERLINK("http://www.godatabase.org/cgi-bin/go.cgi?query=GO:0006366&auto_wild_cards=yes&view=query&action=query&search_constraint=terms"	GO:0006366_transcription_from_RNA_polymerase_II_promoter) =HYPERLINK("http://www.ncbi.nih.gov/gquery/gquery.fcgi?term=SPI1"	SPI1) 506 1 0.848762 -0.152374 494 266.8 0.540081
=HYPERLINK("http://www.godatabase.org/cgi-bin/go.cgi?query=GO:0019219&auto_wild_cards=yes&view=query&action=query&search_constraint=terms"	GO:0019219_regulation_of_nucleobase__nucleoside__nucleotide_and_nucleic_acid_metabolic_process) =HYPERLINK("http://www.ncbi.nih.gov/gquery/gquery.fcgi?term=IGF1"	IGF1) 1041 2 0.825118 -0.144023 495 267.92 0.541253
=HYPERLINK("http://www.godatabase.org/cgi-bin/go.cgi?query=GO:0019219&auto_wild_cards=yes&view=query&action=query&search_constraint=terms"	GO:0019219_regulation_of_nucleobase__nucleoside__nucleotide_and_nucleic_acid_metabolic_process) =HYPERLINK("http://www.ncbi.nih.gov/gquery/gquery.fcgi?term=SPI1"	SPI1) 1041 2 0.825118 -0.144023 495 267.92 0.541253
=HYPERLINK("http://www.godatabase.org/cgi-bin/go.cgi?query=GO:0051171&auto_wild_cards=yes&view=query&action=query&search_constraint=terms"	GO:0051171_regulation_of_nitrogen_compound_metabolic_process) =HYPERLINK("http://www.ncbi.nih.gov/gquery/gquery.fcgi?term=IGF1"	IGF1) 1055 2 0.814168 -0.139638 496 269.13 0.542601
=HYPERLINK("http://www.godatabase.org/cgi-bin/go.cgi?query=GO:0051171&auto_wild_cards=yes&view=query&action=query&search_constraint=terms"	GO:0051171_regulation_of_nitrogen_compound_metabolic_process) =HYPERLINK("http://www.ncbi.nih.gov/gquery/gquery.fcgi?term=SPI1"	SPI1) 1055 2 0.814168 -0.139638 496 269.13 0.542601
=HYPERLINK("http://www.godatabase.org/cgi-bin/go.cgi?query=GO:0010468&auto_wild_cards=yes&view=query&action=query&search_constraint=terms"	GO:0010468_regulation_of_gene_expression) =HYPERLINK("http://www.ncbi.nih.gov/gquery/gquery.fcgi?term=IGF1"	IGF1) 1067 2 0.805012 -0.135984 497 269.41 0.542072
=HYPERLINK("http://www.godatabase.org/cgi-bin/go.cgi?query=GO:0010468&auto_wild_cards=yes&view=query&action=query&search_constraint=terms"	GO:0010468_regulation_of_gene_expression) =HYPERLINK("http://www.ncbi.nih.gov/gquery/gquery.fcgi?term=SPI1"	SPI1) 1067 2 0.805012 -0.135984 497 269.41 0.542072
=HYPERLINK("http://www.godatabase.org/cgi-bin/go.cgi?query=GO:0006350&auto_wild_cards=yes&view=query&action=query&search_constraint=terms"	GO:0006350_transcription) =HYPERLINK("http://www.ncbi.nih.gov/gquery/gquery.fcgi?term=IGF1"	IGF1) 1069 2 0.803505 -0.135384 498 269.7 0.541566
=HYPERLINK("http://www.godatabase.org/cgi-bin/go.cgi?query=GO:0006350&auto_wild_cards=yes&view=query&action=query&search_constraint=terms"	GO:0006350_transcription) =HYPERLINK("http://www.ncbi.nih.gov/gquery/gquery.fcgi?term=SPI1"	SPI1) 1069 2 0.803505 -0.135384 498 269.7 0.541566
=HYPERLINK("http://www.godatabase.org/cgi-bin/go.cgi?query=GO:0010926&auto_wild_cards=yes&view=query&action=query&search_constraint=terms"	GO:0010926_anatomical_structure_formation) =HYPERLINK("http://www.ncbi.nih.gov/gquery/gquery.fcgi?term=PLEK"	PLEK) 560 1 0.766917 -0.129963 500 271.54 0.543080
=HYPERLINK("http://www.godatabase.org/cgi-bin/go.cgi?query=GO:0044085&auto_wild_cards=yes&view=query&action=query&search_constraint=terms"	GO:0044085_cellular_component_biogenesis) =HYPERLINK("http://www.ncbi.nih.gov/gquery/gquery.fcgi?term=PLEK"	PLEK) 560 1 0.766917 -0.129963 500 271.54 0.543080
=HYPERLINK("http://www.godatabase.org/cgi-bin/go.cgi?query=GO:0051649&auto_wild_cards=yes&view=query&action=query&search_constraint=terms"	GO:0051649_establishment_of_localization_in_cell) =HYPERLINK("http://www.ncbi.nih.gov/gquery/gquery.fcgi?term=PLEK"	PLEK) 573 1 0.749518 -0.125136 501 273.06 0.545030
=HYPERLINK("http://www.godatabase.org/cgi-bin/go.cgi?query=GO:0051641&auto_wild_cards=yes&view=query&action=query&search_constraint=terms"	GO:0051641_cellular_localization) =HYPERLINK("http://www.ncbi.nih.gov/gquery/gquery.fcgi?term=PLEK"	PLEK) 617 1 0.696068 -0.110205 502 276.41 0.550618
=HYPERLINK("http://www.godatabase.org/cgi-bin/go.cgi?query=GO:0042221&auto_wild_cards=yes&view=query&action=query&search_constraint=terms"	GO:0042221_response_to_chemical_stimulus) =HYPERLINK("http://www.ncbi.nih.gov/gquery/gquery.fcgi?term=RNASE2"	RNASE2) 631 1 0.680624 -0.105871 503 276.97 0.550636
=HYPERLINK("http://www.godatabase.org/cgi-bin/go.cgi?query=GO:0003008&auto_wild_cards=yes&view=query&action=query&search_constraint=terms"	GO:0003008_system_process) =HYPERLINK("http://www.ncbi.nih.gov/gquery/gquery.fcgi?term=IGF1"	IGF1) 710 1 0.604893 -0.084603 504 280.41 0.556369
=HYPERLINK("http://www.godatabase.org/cgi-bin/go.cgi?query=GO:0006139&auto_wild_cards=yes&view=query&action=query&search_constraint=terms"	GO:0006139_nucleobase__nucleoside__nucleotide_and_nucleic_acid_metabolic_process) =HYPERLINK("http://www.ncbi.nih.gov/gquery/gquery.fcgi?term=RNASE2"	RNASE2) 1845 3 0.698331 -0.076734 505 282.4 0.559208
=HYPERLINK("http://www.godatabase.org/cgi-bin/go.cgi?query=GO:0006139&auto_wild_cards=yes&view=query&action=query&search_constraint=terms"	GO:0006139_nucleobase__nucleoside__nucleotide_and_nucleic_acid_metabolic_process) =HYPERLINK("http://www.ncbi.nih.gov/gquery/gquery.fcgi?term=IGF1"	IGF1) 1845 3 0.698331 -0.076734 505 282.4 0.559208
=HYPERLINK("http://www.godatabase.org/cgi-bin/go.cgi?query=GO:0006139&auto_wild_cards=yes&view=query&action=query&search_constraint=terms"	GO:0006139_nucleobase__nucleoside__nucleotide_and_nucleic_acid_metabolic_process) =HYPERLINK("http://www.ncbi.nih.gov/gquery/gquery.fcgi?term=SPI1"	SPI1) 1845 3 0.698331 -0.076734 505 282.4 0.559208
=HYPERLINK("http://www.godatabase.org/cgi-bin/go.cgi?query=GO:0016043&auto_wild_cards=yes&view=query&action=query&search_constraint=terms"	GO:0016043_cellular_component_organization) =HYPERLINK("http://www.ncbi.nih.gov/gquery/gquery.fcgi?term=IGF1"	IGF1) 1366 2 0.628805 -0.069587 506 283.83 0.560929
=HYPERLINK("http://www.godatabase.org/cgi-bin/go.cgi?query=GO:0016043&auto_wild_cards=yes&view=query&action=query&search_constraint=terms"	GO:0016043_cellular_component_organization) =HYPERLINK("http://www.ncbi.nih.gov/gquery/gquery.fcgi?term=PLEK"	PLEK) 1366 2 0.628805 -0.069587 506 283.83 0.560929
=HYPERLINK("http://www.godatabase.org/cgi-bin/go.cgi?query=GO:0034961&auto_wild_cards=yes&view=query&action=query&search_constraint=terms"	GO:0034961_cellular_biopolymer_biosynthetic_process) =HYPERLINK("http://www.ncbi.nih.gov/gquery/gquery.fcgi?term=IGF1"	IGF1) 1448 2 0.593196 -0.057652 507 285.17 0.562465
=HYPERLINK("http://www.godatabase.org/cgi-bin/go.cgi?query=GO:0034961&auto_wild_cards=yes&view=query&action=query&search_constraint=terms"	GO:0034961_cellular_biopolymer_biosynthetic_process) =HYPERLINK("http://www.ncbi.nih.gov/gquery/gquery.fcgi?term=SPI1"	SPI1) 1448 2 0.593196 -0.057652 507 285.17 0.562465
=HYPERLINK("http://www.godatabase.org/cgi-bin/go.cgi?query=GO:0043284&auto_wild_cards=yes&view=query&action=query&search_constraint=terms"	GO:0043284_biopolymer_biosynthetic_process) =HYPERLINK("http://www.ncbi.nih.gov/gquery/gquery.fcgi?term=IGF1"	IGF1) 1458 2 0.589127 -0.056335 508 286.02 0.563031
=HYPERLINK("http://www.godatabase.org/cgi-bin/go.cgi?query=GO:0043284&auto_wild_cards=yes&view=query&action=query&search_constraint=terms"	GO:0043284_biopolymer_biosynthetic_process) =HYPERLINK("http://www.ncbi.nih.gov/gquery/gquery.fcgi?term=SPI1"	SPI1) 1458 2 0.589127 -0.056335 508 286.02 0.563031
=HYPERLINK("http://www.godatabase.org/cgi-bin/go.cgi?query=GO:0006807&auto_wild_cards=yes&view=query&action=query&search_constraint=terms"	GO:0006807_nitrogen_compound_metabolic_process) =HYPERLINK("http://www.ncbi.nih.gov/gquery/gquery.fcgi?term=RNASE2"	RNASE2) 2053 3 0.627580 -0.049732 509 287.65 0.565128
=HYPERLINK("http://www.godatabase.org/cgi-bin/go.cgi?query=GO:0006807&auto_wild_cards=yes&view=query&action=query&search_constraint=terms"	GO:0006807_nitrogen_compound_metabolic_process) =HYPERLINK("http://www.ncbi.nih.gov/gquery/gquery.fcgi?term=IGF1"	IGF1) 2053 3 0.627580 -0.049732 509 287.65 0.565128
=HYPERLINK("http://www.godatabase.org/cgi-bin/go.cgi?query=GO:0006807&auto_wild_cards=yes&view=query&action=query&search_constraint=terms"	GO:0006807_nitrogen_compound_metabolic_process) =HYPERLINK("http://www.ncbi.nih.gov/gquery/gquery.fcgi?term=SPI1"	SPI1) 2053 3 0.627580 -0.049732 509 287.65 0.565128
=HYPERLINK("http://www.godatabase.org/cgi-bin/go.cgi?query=GO:0051179&auto_wild_cards=yes&view=query&action=query&search_constraint=terms"	GO:0051179_localization) =HYPERLINK("http://www.ncbi.nih.gov/gquery/gquery.fcgi?term=IGF1"	IGF1) 1561 2 0.550255 -0.044306 510 288.89 0.566451
=HYPERLINK("http://www.godatabase.org/cgi-bin/go.cgi?query=GO:0051179&auto_wild_cards=yes&view=query&action=query&search_constraint=terms"	GO:0051179_localization) =HYPERLINK("http://www.ncbi.nih.gov/gquery/gquery.fcgi?term=PLEK"	PLEK) 1561 2 0.550255 -0.044306 510 288.89 0.566451
=HYPERLINK("http://www.godatabase.org/cgi-bin/go.cgi?query=GO:0010467&auto_wild_cards=yes&view=query&action=query&search_constraint=terms"	GO:0010467_gene_expression) =HYPERLINK("http://www.ncbi.nih.gov/gquery/gquery.fcgi?term=IGF1"	IGF1) 1663 2 0.516505 -0.034777 511 290.91 0.569295
=HYPERLINK("http://www.godatabase.org/cgi-bin/go.cgi?query=GO:0010467&auto_wild_cards=yes&view=query&action=query&search_constraint=terms"	GO:0010467_gene_expression) =HYPERLINK("http://www.ncbi.nih.gov/gquery/gquery.fcgi?term=SPI1"	SPI1) 1663 2 0.516505 -0.034777 511 290.91 0.569295
=HYPERLINK("http://www.godatabase.org/cgi-bin/go.cgi?query=GO:0006810&auto_wild_cards=yes&view=query&action=query&search_constraint=terms"	GO:0006810_transport) =HYPERLINK("http://www.ncbi.nih.gov/gquery/gquery.fcgi?term=PLEK"	PLEK) 1243 1 0.345514 -0.019143 512 293.96 0.574141
=HYPERLINK("http://www.godatabase.org/cgi-bin/go.cgi?query=GO:0051234&auto_wild_cards=yes&view=query&action=query&search_constraint=terms"	GO:0051234_establishment_of_localization) =HYPERLINK("http://www.ncbi.nih.gov/gquery/gquery.fcgi?term=PLEK"	PLEK) 1260 1 0.340852 -0.018249 513 294.24 0.573567
=HYPERLINK("http://www.godatabase.org/cgi-bin/go.cgi?query=GO:0008150&auto_wild_cards=yes&view=query&action=query&search_constraint=terms"	GO:0008150_biological_process) =HYPERLINK("http://www.ncbi.nih.gov/gquery/gquery.fcgi?term=RNASE2"	RNASE2) 8160 19 1.000000 0.000000 761 575.22 0.755874
=HYPERLINK("http://www.godatabase.org/cgi-bin/go.cgi?query=GO:0008150&auto_wild_cards=yes&view=query&action=query&search_constraint=terms"	GO:0008150_biological_process) =HYPERLINK("http://www.ncbi.nih.gov/gquery/gquery.fcgi?term=CD52"	CD52) 8160 19 1.000000 0.000000 761 575.22 0.755874
=HYPERLINK("http://www.godatabase.org/cgi-bin/go.cgi?query=GO:0008150&auto_wild_cards=yes&view=query&action=query&search_constraint=terms"	GO:0008150_biological_process) =HYPERLINK("http://www.ncbi.nih.gov/gquery/gquery.fcgi?term=MNDA"	MNDA) 8160 19 1.000000 0.000000 761 575.22 0.755874
=HYPERLINK("http://www.godatabase.org/cgi-bin/go.cgi?query=GO:0008150&auto_wild_cards=yes&view=query&action=query&search_constraint=terms"	GO:0008150_biological_process) =HYPERLINK("http://www.ncbi.nih.gov/gquery/gquery.fcgi?term=PTPN7"	PTPN7) 8160 19 1.000000 0.000000 761 575.22 0.755874
=HYPERLINK("http://www.godatabase.org/cgi-bin/go.cgi?query=GO:0008150&auto_wild_cards=yes&view=query&action=query&search_constraint=terms"	GO:0008150_biological_process) =HYPERLINK("http://www.ncbi.nih.gov/gquery/gquery.fcgi?term=CYBB"	CYBB) 8160 19 1.000000 0.000000 761 575.22 0.755874
=HYPERLINK("http://www.godatabase.org/cgi-bin/go.cgi?query=GO:0008150&auto_wild_cards=yes&view=query&action=query&search_constraint=terms"	GO:0008150_biological_process) =HYPERLINK("http://www.ncbi.nih.gov/gquery/gquery.fcgi?term=NCF1"	NCF1) 8160 19 1.000000 0.000000 761 575.22 0.755874
=HYPERLINK("http://www.godatabase.org/cgi-bin/go.cgi?query=GO:0008150&auto_wild_cards=yes&view=query&action=query&search_constraint=terms"	GO:0008150_biological_process) =HYPERLINK("http://www.ncbi.nih.gov/gquery/gquery.fcgi?term=CD33"	CD33) 8160 19 1.000000 0.000000 761 575.22 0.755874
=HYPERLINK("http://www.godatabase.org/cgi-bin/go.cgi?query=GO:0008150&auto_wild_cards=yes&view=query&action=query&search_constraint=terms"	GO:0008150_biological_process) =HYPERLINK("http://www.ncbi.nih.gov/gquery/gquery.fcgi?term=CD4"	CD4) 8160 19 1.000000 0.000000 761 575.22 0.755874
=HYPERLINK("http://www.godatabase.org/cgi-bin/go.cgi?query=GO:0008150&auto_wild_cards=yes&view=query&action=query&search_constraint=terms"	GO:0008150_biological_process) =HYPERLINK("http://www.ncbi.nih.gov/gquery/gquery.fcgi?term=BTK"	BTK) 8160 19 1.000000 0.000000 761 575.22 0.755874
=HYPERLINK("http://www.godatabase.org/cgi-bin/go.cgi?query=GO:0008150&auto_wild_cards=yes&view=query&action=query&search_constraint=terms"	GO:0008150_biological_process) =HYPERLINK("http://www.ncbi.nih.gov/gquery/gquery.fcgi?term=NCF4"	NCF4) 8160 19 1.000000 0.000000 761 575.22 0.755874
=HYPERLINK("http://www.godatabase.org/cgi-bin/go.cgi?query=GO:0008150&auto_wild_cards=yes&view=query&action=query&search_constraint=terms"	GO:0008150_biological_process) =HYPERLINK("http://www.ncbi.nih.gov/gquery/gquery.fcgi?term=CSF3R"	CSF3R) 8160 19 1.000000 0.000000 761 575.22 0.755874
=HYPERLINK("http://www.godatabase.org/cgi-bin/go.cgi?query=GO:0008150&auto_wild_cards=yes&view=query&action=query&search_constraint=terms"	GO:0008150_biological_process) =HYPERLINK("http://www.ncbi.nih.gov/gquery/gquery.fcgi?term=TYROBP"	TYROBP) 8160 19 1.000000 0.000000 761 575.22 0.755874
=HYPERLINK("http://www.godatabase.org/cgi-bin/go.cgi?query=GO:0008150&auto_wild_cards=yes&view=query&action=query&search_constraint=terms"	GO:0008150_biological_process) =HYPERLINK("http://www.ncbi.nih.gov/gquery/gquery.fcgi?term=CD37"	CD37) 8160 19 1.000000 0.000000 761 575.22 0.755874
=HYPERLINK("http://www.godatabase.org/cgi-bin/go.cgi?query=GO:0008150&auto_wild_cards=yes&view=query&action=query&search_constraint=terms"	GO:0008150_biological_process) =HYPERLINK("http://www.ncbi.nih.gov/gquery/gquery.fcgi?term=IGF1"	IGF1) 8160 19 1.000000 0.000000 761 575.22 0.755874
=HYPERLINK("http://www.godatabase.org/cgi-bin/go.cgi?query=GO:0008150&auto_wild_cards=yes&view=query&action=query&search_constraint=terms"	GO:0008150_biological_process) =HYPERLINK("http://www.ncbi.nih.gov/gquery/gquery.fcgi?term=LILRA2"	LILRA2) 8160 19 1.000000 0.000000 761 575.22 0.755874
=HYPERLINK("http://www.godatabase.org/cgi-bin/go.cgi?query=GO:0008150&auto_wild_cards=yes&view=query&action=query&search_constraint=terms"	GO:0008150_biological_process) =HYPERLINK("http://www.ncbi.nih.gov/gquery/gquery.fcgi?term=FGR"	FGR) 8160 19 1.000000 0.000000 761 575.22 0.755874
=HYPERLINK("http://www.godatabase.org/cgi-bin/go.cgi?query=GO:0008150&auto_wild_cards=yes&view=query&action=query&search_constraint=terms"	GO:0008150_biological_process) =HYPERLINK("http://www.ncbi.nih.gov/gquery/gquery.fcgi?term=SPI1"	SPI1) 8160 19 1.000000 0.000000 761 575.22 0.755874
=HYPERLINK("http://www.godatabase.org/cgi-bin/go.cgi?query=GO:0008150&auto_wild_cards=yes&view=query&action=query&search_constraint=terms"	GO:0008150_biological_process) =HYPERLINK("http://www.ncbi.nih.gov/gquery/gquery.fcgi?term=CARD9"	CARD9) 8160 19 1.000000 0.000000 761 575.22 0.755874
=HYPERLINK("http://www.godatabase.org/cgi-bin/go.cgi?query=GO:0008150&auto_wild_cards=yes&view=query&action=query&search_constraint=terms"	GO:0008150_biological_process) =HYPERLINK("http://www.ncbi.nih.gov/gquery/gquery.fcgi?term=PLEK"	PLEK) 8160 19 1.000000 0.000000 761 575.22 0.755874
