# Supplementary material for: Concordance of Gene Expression and Functional Correlation Patterns across the NCI-60 Cell Lines and the Cancer Genome Atlas Glioblastoma Samples
Source: PLoS One. 2012 Jul 26;7(7):e40062. doi: 10.1371/journal.pone.0040062 (PMC3406063; doi:10.1371/journal.pone.0040062)
Supplement: Download S1 — Zip archive of HTGM results. (ZIP) [file pone.0040062.s007.zip › work2026406846/Generated_Total2026406846.dir/generic.BP.NCI60.0.6.BTK.express.genes.correlation.complete.Thu.May.19.17.12.30.2011.htgm.txt.dir/generic.BP.NCI60.0.6.BTK.express.genes.correlation.complete.Thu.May.19.17.12.30.2011.htgm.txt.change.xls]

=HYPERLINK("http://discover.nci.nih.gov/gominer/hi-thruput-defs.jsp#GO"	HYPERLINKED GO CATEGORY) =HYPERLINK("http://discover.nci.nih.gov/gominer/hi-thruput-defs.jsp#Total"	TOTAL GENES) =HYPERLINK("http://discover.nci.nih.gov/gominer/hi-thruput-defs.jsp#CHANGED"	CHANGED GENES) =HYPERLINK("http://discover.nci.nih.gov/gominer/hi-thruput-defs.jsp#ENRICH"	ENRICHMENT) =HYPERLINK("http://discover.nci.nih.gov/gominer/hi-thruput-defs.jsp#LOG10"	LOG10(p)) =HYPERLINK("http://discover.nci.nih.gov/gominer/hi-thruput-defs.jsp#NUMB"	CUMULATIVE NUMBER OF CATEGORIES) =HYPERLINK("http://discover.nci.nih.gov/gominer/hi-thruput-defs.jsp#RLB"	CUMULATIVE RANDOMS LOWER BOUND) =HYPERLINK("http://discover.nci.nih.gov/gominer/hi-thruput-defs.jsp#RM"	CUMULATIVE RANDOMS MEAN) =HYPERLINK("http://discover.nci.nih.gov/gominer/hi-thruput-defs.jsp#RUB"	CUMULATIVE RANDOMS UPPER BOUND) =HYPERLINK("http://discover.nci.nih.gov/gominer/hi-thruput-defs.jsp#FDR"	FALSE DISCOVERY RATE)
=HYPERLINK("http://www.godatabase.org/cgi-bin/go.cgi?query=GO:0045730&auto_wild_cards=yes&view=query&action=query&search_constraint=terms"	GO:0045730_respiratory_burst) 16 3 80.526316 -5.230560 1 -0.090000 0.01 0.110000 0.010000
=HYPERLINK("http://www.godatabase.org/cgi-bin/go.cgi?query=GO:0050896&auto_wild_cards=yes&view=query&action=query&search_constraint=terms"	GO:0050896_response_to_stimulus) 1775 13 3.145441 -4.776036 2 -0.141447 0.03 0.201447 0.015000
=HYPERLINK("http://www.godatabase.org/cgi-bin/go.cgi?query=GO:0006950&auto_wild_cards=yes&view=query&action=query&search_constraint=terms"	GO:0006950_response_to_stress) 959 9 4.030514 -3.896380 3 -0.454965 0.16 0.774965 0.053333
=HYPERLINK("http://www.godatabase.org/cgi-bin/go.cgi?query=GO:0006952&auto_wild_cards=yes&view=query&action=query&search_constraint=terms"	GO:0006952_defense_response) 369 6 6.983312 -3.870098 4 -0.454965 0.16 0.774965 0.040000
=HYPERLINK("http://www.godatabase.org/cgi-bin/go.cgi?query=GO:0042554&auto_wild_cards=yes&view=query&action=query&search_constraint=terms"	GO:0042554_superoxide_anion_generation) 9 2 95.438596 -3.737224 5 -0.553030 0.22 0.993030 0.044000
=HYPERLINK("http://www.godatabase.org/cgi-bin/go.cgi?query=GO:0006968&auto_wild_cards=yes&view=query&action=query&search_constraint=terms"	GO:0006968_cellular_defense_response) 58 3 22.214156 -3.516260 6 -0.679590 0.3 1.279590 0.050000
=HYPERLINK("http://www.godatabase.org/cgi-bin/go.cgi?query=GO:0006801&auto_wild_cards=yes&view=query&action=query&search_constraint=terms"	GO:0006801_superoxide_metabolic_process) 17 2 50.526316 -3.164813 7 -1.062568 0.56 2.182568 0.080000
=HYPERLINK("http://www.godatabase.org/cgi-bin/go.cgi?query=GO:0019722&auto_wild_cards=yes&view=query&action=query&search_constraint=terms"	GO:0019722_calcium-mediated_signaling) 30 2 28.631579 -2.667698 8 -1.711418 1.32 4.351418 0.165000
=HYPERLINK("http://www.godatabase.org/cgi-bin/go.cgi?query=GO:0000746&auto_wild_cards=yes&view=query&action=query&search_constraint=terms"	GO:0000746_conjugation) 1 1
=HYPERLINK("http://www.godatabase.org/cgi-bin/go.cgi?query=GO:0000747&auto_wild_cards=yes&view=query&action=query&search_constraint=terms"	GO:0000747_conjugation_with_cellular_fusion) 1 1
=HYPERLINK("http://www.godatabase.org/cgi-bin/go.cgi?query=GO:0002576&auto_wild_cards=yes&view=query&action=query&search_constraint=terms"	GO:0002576_platelet_degranulation) 1 1
=HYPERLINK("http://www.godatabase.org/cgi-bin/go.cgi?query=GO:0006021&auto_wild_cards=yes&view=query&action=query&search_constraint=terms"	GO:0006021_inositol_biosynthetic_process) 1 1
=HYPERLINK("http://www.godatabase.org/cgi-bin/go.cgi?query=GO:0009441&auto_wild_cards=yes&view=query&action=query&search_constraint=terms"	GO:0009441_glycolate_metabolic_process) 1 1
=HYPERLINK("http://www.godatabase.org/cgi-bin/go.cgi?query=GO:0010919&auto_wild_cards=yes&view=query&action=query&search_constraint=terms"	GO:0010919_regulation_of_inositol_phosphate_biosynthetic_process) 1 1
=HYPERLINK("http://www.godatabase.org/cgi-bin/go.cgi?query=GO:0010920&auto_wild_cards=yes&view=query&action=query&search_constraint=terms"	GO:0010920_negative_regulation_of_inositol_phosphate_biosynthetic_process) 1 1
=HYPERLINK("http://www.godatabase.org/cgi-bin/go.cgi?query=GO:0010924&auto_wild_cards=yes&view=query&action=query&search_constraint=terms"	GO:0010924_regulation_of_inositol-polyphosphate_5-phosphatase_activity) 1 1
=HYPERLINK("http://www.godatabase.org/cgi-bin/go.cgi?query=GO:0010925&auto_wild_cards=yes&view=query&action=query&search_constraint=terms"	GO:0010925_positive_regulation_of_inositol-polyphosphate_5-phosphatase_activity) 1 1
=HYPERLINK("http://www.godatabase.org/cgi-bin/go.cgi?query=GO:0014834&auto_wild_cards=yes&view=query&action=query&search_constraint=terms"	GO:0014834_satellite_cell_maintenance_involved_in_skeletal_muscle_regeneration) 1 1
=HYPERLINK("http://www.godatabase.org/cgi-bin/go.cgi?query=GO:0014904&auto_wild_cards=yes&view=query&action=query&search_constraint=terms"	GO:0014904_myotube_cell_development) 1 1
=HYPERLINK("http://www.godatabase.org/cgi-bin/go.cgi?query=GO:0030836&auto_wild_cards=yes&view=query&action=query&search_constraint=terms"	GO:0030836_positive_regulation_of_actin_filament_depolymerization) 1 1
=HYPERLINK("http://www.godatabase.org/cgi-bin/go.cgi?query=GO:0030845&auto_wild_cards=yes&view=query&action=query&search_constraint=terms"	GO:0030845_inhibition_of_phospholipase_C_activity_involved_in_G-protein_coupled_receptor_signaling_pathway) 1 1
=HYPERLINK("http://www.godatabase.org/cgi-bin/go.cgi?query=GO:0032958&auto_wild_cards=yes&view=query&action=query&search_constraint=terms"	GO:0032958_inositol_phosphate_biosynthetic_process) 1 1
=HYPERLINK("http://www.godatabase.org/cgi-bin/go.cgi?query=GO:0033622&auto_wild_cards=yes&view=query&action=query&search_constraint=terms"	GO:0033622_integrin_activation) 1 1
=HYPERLINK("http://www.godatabase.org/cgi-bin/go.cgi?query=GO:0033623&auto_wild_cards=yes&view=query&action=query&search_constraint=terms"	GO:0033623_regulation_of_integrin_activation) 1 1
=HYPERLINK("http://www.godatabase.org/cgi-bin/go.cgi?query=GO:0033625&auto_wild_cards=yes&view=query&action=query&search_constraint=terms"	GO:0033625_positive_regulation_of_integrin_activation) 1 1
=HYPERLINK("http://www.godatabase.org/cgi-bin/go.cgi?query=GO:0034109&auto_wild_cards=yes&view=query&action=query&search_constraint=terms"	GO:0034109_homotypic_cell-cell_adhesion) 1 1
=HYPERLINK("http://www.godatabase.org/cgi-bin/go.cgi?query=GO:0043403&auto_wild_cards=yes&view=query&action=query&search_constraint=terms"	GO:0043403_skeletal_muscle_regeneration) 1 1
=HYPERLINK("http://www.godatabase.org/cgi-bin/go.cgi?query=GO:0043647&auto_wild_cards=yes&view=query&action=query&search_constraint=terms"	GO:0043647_inositol_phosphate_metabolic_process) 1 1
=HYPERLINK("http://www.godatabase.org/cgi-bin/go.cgi?query=GO:0046173&auto_wild_cards=yes&view=query&action=query&search_constraint=terms"	GO:0046173_polyol_biosynthetic_process) 1 1
=HYPERLINK("http://www.godatabase.org/cgi-bin/go.cgi?query=GO:0051450&auto_wild_cards=yes&view=query&action=query&search_constraint=terms"	GO:0051450_myoblast_proliferation) 1 1
=HYPERLINK("http://www.godatabase.org/cgi-bin/go.cgi?query=GO:0060305&auto_wild_cards=yes&view=query&action=query&search_constraint=terms"	GO:0060305_regulation_of_cell_diameter) 1 1
=HYPERLINK("http://www.godatabase.org/cgi-bin/go.cgi?query=GO:0070527&auto_wild_cards=yes&view=query&action=query&search_constraint=terms"	GO:0070527_platelet_aggregation) 1 1
=HYPERLINK("http://www.godatabase.org/cgi-bin/go.cgi?query=GO:0070528&auto_wild_cards=yes&view=query&action=query&search_constraint=terms"	GO:0070528_protein_kinase_C_signaling_cascade) 1 1
=HYPERLINK("http://www.godatabase.org/cgi-bin/go.cgi?query=GO:0070560&auto_wild_cards=yes&view=query&action=query&search_constraint=terms"	GO:0070560_protein_secretion_by_platelet) 1 1
=HYPERLINK("http://www.godatabase.org/cgi-bin/go.cgi?query=GO:0030097&auto_wild_cards=yes&view=query&action=query&search_constraint=terms"	GO:0030097_hemopoiesis) 135 3 9.543860 -2.451678 9 -1.803870 2.08 5.963870 0.231111
=HYPERLINK("http://www.godatabase.org/cgi-bin/go.cgi?query=GO:0048534&auto_wild_cards=yes&view=query&action=query&search_constraint=terms"	GO:0048534_hemopoietic_or_lymphoid_organ_development) 139 3 9.269216 -2.415910 10 -1.788003 2.18 6.148003 0.218000
=HYPERLINK("http://www.godatabase.org/cgi-bin/go.cgi?query=GO:0006793&auto_wild_cards=yes&view=query&action=query&search_constraint=terms"	GO:0006793_phosphorus_metabolic_process) 697 6 3.697047 -2.407301 12 -1.772125 2.2 6.172125 0.183333
=HYPERLINK("http://www.godatabase.org/cgi-bin/go.cgi?query=GO:0006796&auto_wild_cards=yes&view=query&action=query&search_constraint=terms"	GO:0006796_phosphate_metabolic_process) 697 6 3.697047 -2.407301 12 -1.772125 2.2 6.172125 0.183333
=HYPERLINK("http://www.godatabase.org/cgi-bin/go.cgi?query=GO:0006800&auto_wild_cards=yes&view=query&action=query&search_constraint=terms"	GO:0006800_oxygen_and_reactive_oxygen_species_metabolic_process) 41 2 20.949936 -2.398996 13 -1.803096 2.29 6.383096 0.176154
=HYPERLINK("http://www.godatabase.org/cgi-bin/go.cgi?query=GO:0002520&auto_wild_cards=yes&view=query&action=query&search_constraint=terms"	GO:0002520_immune_system_development) 147 3 8.764769 -2.347598 14 -1.989478 2.59 7.169478 0.185000
=HYPERLINK("http://www.godatabase.org/cgi-bin/go.cgi?query=GO:0002376&auto_wild_cards=yes&view=query&action=query&search_constraint=terms"	GO:0002376_immune_system_process) 718 6 3.588917 -2.342827 15 -1.989478 2.59 7.169478 0.172667
=HYPERLINK("http://www.godatabase.org/cgi-bin/go.cgi?query=GO:0010519&auto_wild_cards=yes&view=query&action=query&search_constraint=terms"	GO:0010519_negative_regulation_of_phospholipase_activity) 2 1
=HYPERLINK("http://www.godatabase.org/cgi-bin/go.cgi?query=GO:0014911&auto_wild_cards=yes&view=query&action=query&search_constraint=terms"	GO:0014911_positive_regulation_of_smooth_muscle_cell_migration) 2 1
=HYPERLINK("http://www.godatabase.org/cgi-bin/go.cgi?query=GO:0034392&auto_wild_cards=yes&view=query&action=query&search_constraint=terms"	GO:0034392_negative_regulation_of_smooth_muscle_cell_apoptosis) 2 1
=HYPERLINK("http://www.godatabase.org/cgi-bin/go.cgi?query=GO:0043243&auto_wild_cards=yes&view=query&action=query&search_constraint=terms"	GO:0043243_positive_regulation_of_protein_complex_disassembly) 2 1
=HYPERLINK("http://www.godatabase.org/cgi-bin/go.cgi?query=GO:0050849&auto_wild_cards=yes&view=query&action=query&search_constraint=terms"	GO:0050849_negative_regulation_of_calcium-mediated_signaling) 2 1
=HYPERLINK("http://www.godatabase.org/cgi-bin/go.cgi?query=GO:0070493&auto_wild_cards=yes&view=query&action=query&search_constraint=terms"	GO:0070493_thrombin_receptor_signaling_pathway) 2 1
=HYPERLINK("http://www.godatabase.org/cgi-bin/go.cgi?query=GO:0010638&auto_wild_cards=yes&view=query&action=query&search_constraint=terms"	GO:0010638_positive_regulation_of_organelle_organization) 46 2 18.672769 -2.300878 16 -2.001234 2.78 7.561234 0.173750
=HYPERLINK("http://www.godatabase.org/cgi-bin/go.cgi?query=GO:0019932&auto_wild_cards=yes&view=query&action=query&search_constraint=terms"	GO:0019932_second-messenger-mediated_signaling) 153 3 8.421053 -2.298958 17 -1.996967 2.79 7.576967 0.164118
=HYPERLINK("http://www.godatabase.org/cgi-bin/go.cgi?query=GO:0048015&auto_wild_cards=yes&view=query&action=query&search_constraint=terms"	GO:0048015_phosphoinositide-mediated_signaling) 53 2 16.206554 -2.180779 18 -1.965422 3.44 8.845422 0.191111
=HYPERLINK("http://www.godatabase.org/cgi-bin/go.cgi?query=GO:0002244&auto_wild_cards=yes&view=query&action=query&search_constraint=terms"	GO:0002244_hemopoietic_progenitor_cell_differentiation) 3 1
=HYPERLINK("http://www.godatabase.org/cgi-bin/go.cgi?query=GO:0010572&auto_wild_cards=yes&view=query&action=query&search_constraint=terms"	GO:0010572_positive_regulation_of_platelet_activation) 3 1
=HYPERLINK("http://www.godatabase.org/cgi-bin/go.cgi?query=GO:0010656&auto_wild_cards=yes&view=query&action=query&search_constraint=terms"	GO:0010656_negative_regulation_of_muscle_cell_apoptosis) 3 1
=HYPERLINK("http://www.godatabase.org/cgi-bin/go.cgi?query=GO:0010922&auto_wild_cards=yes&view=query&action=query&search_constraint=terms"	GO:0010922_positive_regulation_of_phosphatase_activity) 3 1
=HYPERLINK("http://www.godatabase.org/cgi-bin/go.cgi?query=GO:0032872&auto_wild_cards=yes&view=query&action=query&search_constraint=terms"	GO:0032872_regulation_of_stress-activated_MAPK_cascade) 3 1
=HYPERLINK("http://www.godatabase.org/cgi-bin/go.cgi?query=GO:0032874&auto_wild_cards=yes&view=query&action=query&search_constraint=terms"	GO:0032874_positive_regulation_of_stress-activated_MAPK_cascade) 3 1
=HYPERLINK("http://www.godatabase.org/cgi-bin/go.cgi?query=GO:0033143&auto_wild_cards=yes&view=query&action=query&search_constraint=terms"	GO:0033143_regulation_of_steroid_hormone_receptor_signaling_pathway) 3 1
=HYPERLINK("http://www.godatabase.org/cgi-bin/go.cgi?query=GO:0035019&auto_wild_cards=yes&view=query&action=query&search_constraint=terms"	GO:0035019_somatic_stem_cell_maintenance) 3 1
=HYPERLINK("http://www.godatabase.org/cgi-bin/go.cgi?query=GO:0042246&auto_wild_cards=yes&view=query&action=query&search_constraint=terms"	GO:0042246_tissue_regeneration) 3 1
=HYPERLINK("http://www.godatabase.org/cgi-bin/go.cgi?query=GO:0043193&auto_wild_cards=yes&view=query&action=query&search_constraint=terms"	GO:0043193_positive_regulation_of_gene-specific_transcription) 57 2 15.069252 -2.119399 19 -1.929382 3.61 9.149382 0.190000
=HYPERLINK("http://www.godatabase.org/cgi-bin/go.cgi?query=GO:0030865&auto_wild_cards=yes&view=query&action=query&search_constraint=terms"	GO:0030865_cortical_cytoskeleton_organization) 4 1
=HYPERLINK("http://www.godatabase.org/cgi-bin/go.cgi?query=GO:0030866&auto_wild_cards=yes&view=query&action=query&search_constraint=terms"	GO:0030866_cortical_actin_cytoskeleton_organization) 4 1
=HYPERLINK("http://www.godatabase.org/cgi-bin/go.cgi?query=GO:0043568&auto_wild_cards=yes&view=query&action=query&search_constraint=terms"	GO:0043568_positive_regulation_of_insulin-like_growth_factor_receptor_signaling_pathway) 4 1
=HYPERLINK("http://www.godatabase.org/cgi-bin/go.cgi?query=GO:0051239&auto_wild_cards=yes&view=query&action=query&search_constraint=terms"	GO:0051239_regulation_of_multicellular_organismal_process) 378 4 4.544695 -1.995795 20 -1.727749 4.6 10.927749 0.230000
=HYPERLINK("http://www.godatabase.org/cgi-bin/go.cgi?query=GO:0034390&auto_wild_cards=yes&view=query&action=query&search_constraint=terms"	GO:0034390_smooth_muscle_cell_apoptosis) 5 1 85.894737 -1.935883 24 -0.091103 7.52 15.131103 0.313333
=HYPERLINK("http://www.godatabase.org/cgi-bin/go.cgi?query=GO:0034391&auto_wild_cards=yes&view=query&action=query&search_constraint=terms"	GO:0034391_regulation_of_smooth_muscle_cell_apoptosis) 5 1 85.894737 -1.935883 24 -0.091103 7.52 15.131103 0.313333
=HYPERLINK("http://www.godatabase.org/cgi-bin/go.cgi?query=GO:0045821&auto_wild_cards=yes&view=query&action=query&search_constraint=terms"	GO:0045821_positive_regulation_of_glycolysis) 5 1 85.894737 -1.935883 24 -0.091103 7.52 15.131103 0.313333
=HYPERLINK("http://www.godatabase.org/cgi-bin/go.cgi?query=GO:0051403&auto_wild_cards=yes&view=query&action=query&search_constraint=terms"	GO:0051403_stress-activated_MAPK_cascade) 5 1 85.894737 -1.935883 24 -0.091103 7.52 15.131103 0.313333
=HYPERLINK("http://www.godatabase.org/cgi-bin/go.cgi?query=GO:0006020&auto_wild_cards=yes&view=query&action=query&search_constraint=terms"	GO:0006020_inositol_metabolic_process) 6 1 71.578947 -1.857181 33 1.296470 10.88 20.463530 0.329697
=HYPERLINK("http://www.godatabase.org/cgi-bin/go.cgi?query=GO:0010657&auto_wild_cards=yes&view=query&action=query&search_constraint=terms"	GO:0010657_muscle_cell_apoptosis) 6 1 71.578947 -1.857181 33 1.296470 10.88 20.463530 0.329697
=HYPERLINK("http://www.godatabase.org/cgi-bin/go.cgi?query=GO:0010660&auto_wild_cards=yes&view=query&action=query&search_constraint=terms"	GO:0010660_regulation_of_muscle_cell_apoptosis) 6 1 71.578947 -1.857181 33 1.296470 10.88 20.463530 0.329697
=HYPERLINK("http://www.godatabase.org/cgi-bin/go.cgi?query=GO:0019827&auto_wild_cards=yes&view=query&action=query&search_constraint=terms"	GO:0019827_stem_cell_maintenance) 6 1 71.578947 -1.857181 33 1.296470 10.88 20.463530 0.329697
=HYPERLINK("http://www.godatabase.org/cgi-bin/go.cgi?query=GO:0031099&auto_wild_cards=yes&view=query&action=query&search_constraint=terms"	GO:0031099_regeneration) 6 1 71.578947 -1.857181 33 1.296470 10.88 20.463530 0.329697
=HYPERLINK("http://www.godatabase.org/cgi-bin/go.cgi?query=GO:0046579&auto_wild_cards=yes&view=query&action=query&search_constraint=terms"	GO:0046579_positive_regulation_of_Ras_protein_signal_transduction) 6 1 71.578947 -1.857181 33 1.296470 10.88 20.463530 0.329697
=HYPERLINK("http://www.godatabase.org/cgi-bin/go.cgi?query=GO:0048864&auto_wild_cards=yes&view=query&action=query&search_constraint=terms"	GO:0048864_stem_cell_development) 6 1 71.578947 -1.857181 33 1.296470 10.88 20.463530 0.329697
=HYPERLINK("http://www.godatabase.org/cgi-bin/go.cgi?query=GO:0051057&auto_wild_cards=yes&view=query&action=query&search_constraint=terms"	GO:0051057_positive_regulation_of_small_GTPase_mediated_signal_transduction) 6 1 71.578947 -1.857181 33 1.296470 10.88 20.463530 0.329697
=HYPERLINK("http://www.godatabase.org/cgi-bin/go.cgi?query=GO:0060192&auto_wild_cards=yes&view=query&action=query&search_constraint=terms"	GO:0060192_negative_regulation_of_lipase_activity) 6 1 71.578947 -1.857181 33 1.296470 10.88 20.463530 0.329697
=HYPERLINK("http://www.godatabase.org/cgi-bin/go.cgi?query=GO:0032583&auto_wild_cards=yes&view=query&action=query&search_constraint=terms"	GO:0032583_regulation_of_gene-specific_transcription) 81 2 10.604288 -1.826295 34 1.334722 11.21 21.085278 0.329706
=HYPERLINK("http://www.godatabase.org/cgi-bin/go.cgi?query=GO:0045087&auto_wild_cards=yes&view=query&action=query&search_constraint=terms"	GO:0045087_innate_immune_response) 82 2 10.474968 -1.816171 35 1.300505 11.3 21.299495 0.322857
=HYPERLINK("http://www.godatabase.org/cgi-bin/go.cgi?query=GO:0010543&auto_wild_cards=yes&view=query&action=query&search_constraint=terms"	GO:0010543_regulation_of_platelet_activation) 7 1 61.353383 -1.790712 48 2.915627 13.96 25.004373 0.290833
=HYPERLINK("http://www.godatabase.org/cgi-bin/go.cgi?query=GO:0014068&auto_wild_cards=yes&view=query&action=query&search_constraint=terms"	GO:0014068_positive_regulation_of_phosphoinositide_3-kinase_cascade) 7 1 61.353383 -1.790712 48 2.915627 13.96 25.004373 0.290833
=HYPERLINK("http://www.godatabase.org/cgi-bin/go.cgi?query=GO:0014902&auto_wild_cards=yes&view=query&action=query&search_constraint=terms"	GO:0014902_myotube_differentiation) 7 1 61.353383 -1.790712 48 2.915627 13.96 25.004373 0.290833
=HYPERLINK("http://www.godatabase.org/cgi-bin/go.cgi?query=GO:0014910&auto_wild_cards=yes&view=query&action=query&search_constraint=terms"	GO:0014910_regulation_of_smooth_muscle_cell_migration) 7 1 61.353383 -1.790712 48 2.915627 13.96 25.004373 0.290833
=HYPERLINK("http://www.godatabase.org/cgi-bin/go.cgi?query=GO:0030042&auto_wild_cards=yes&view=query&action=query&search_constraint=terms"	GO:0030042_actin_filament_depolymerization) 7 1 61.353383 -1.790712 48 2.915627 13.96 25.004373 0.290833
=HYPERLINK("http://www.godatabase.org/cgi-bin/go.cgi?query=GO:0030834&auto_wild_cards=yes&view=query&action=query&search_constraint=terms"	GO:0030834_regulation_of_actin_filament_depolymerization) 7 1 61.353383 -1.790712 48 2.915627 13.96 25.004373 0.290833
=HYPERLINK("http://www.godatabase.org/cgi-bin/go.cgi?query=GO:0031529&auto_wild_cards=yes&view=query&action=query&search_constraint=terms"	GO:0031529_ruffle_organization) 7 1 61.353383 -1.790712 48 2.915627 13.96 25.004373 0.290833
=HYPERLINK("http://www.godatabase.org/cgi-bin/go.cgi?query=GO:0032233&auto_wild_cards=yes&view=query&action=query&search_constraint=terms"	GO:0032233_positive_regulation_of_actin_filament_bundle_formation) 7 1 61.353383 -1.790712 48 2.915627 13.96 25.004373 0.290833
=HYPERLINK("http://www.godatabase.org/cgi-bin/go.cgi?query=GO:0042523&auto_wild_cards=yes&view=query&action=query&search_constraint=terms"	GO:0042523_positive_regulation_of_tyrosine_phosphorylation_of_Stat5_protein) 7 1 61.353383 -1.790712 48 2.915627 13.96 25.004373 0.290833
=HYPERLINK("http://www.godatabase.org/cgi-bin/go.cgi?query=GO:0043567&auto_wild_cards=yes&view=query&action=query&search_constraint=terms"	GO:0043567_regulation_of_insulin-like_growth_factor_receptor_signaling_pathway) 7 1 61.353383 -1.790712 48 2.915627 13.96 25.004373 0.290833
=HYPERLINK("http://www.godatabase.org/cgi-bin/go.cgi?query=GO:0045058&auto_wild_cards=yes&view=query&action=query&search_constraint=terms"	GO:0045058_T_cell_selection) 7 1 61.353383 -1.790712 48 2.915627 13.96 25.004373 0.290833
=HYPERLINK("http://www.godatabase.org/cgi-bin/go.cgi?query=GO:0045744&auto_wild_cards=yes&view=query&action=query&search_constraint=terms"	GO:0045744_negative_regulation_of_G-protein_coupled_receptor_protein_signaling_pathway) 7 1 61.353383 -1.790712 48 2.915627 13.96 25.004373 0.290833
=HYPERLINK("http://www.godatabase.org/cgi-bin/go.cgi?query=GO:0048863&auto_wild_cards=yes&view=query&action=query&search_constraint=terms"	GO:0048863_stem_cell_differentiation) 7 1 61.353383 -1.790712 48 2.915627 13.96 25.004373 0.290833
=HYPERLINK("http://www.godatabase.org/cgi-bin/go.cgi?query=GO:0010604&auto_wild_cards=yes&view=query&action=query&search_constraint=terms"	GO:0010604_positive_regulation_of_macromolecule_metabolic_process) 446 4 3.851782 -1.751446 49 2.872377 14.32 25.767623 0.292245
=HYPERLINK("http://www.godatabase.org/cgi-bin/go.cgi?query=GO:0010921&auto_wild_cards=yes&view=query&action=query&search_constraint=terms"	GO:0010921_regulation_of_phosphatase_activity) 8 1 53.684211 -1.733199 58 4.206589 17.14 30.073411 0.295517
=HYPERLINK("http://www.godatabase.org/cgi-bin/go.cgi?query=GO:0014066&auto_wild_cards=yes&view=query&action=query&search_constraint=terms"	GO:0014066_regulation_of_phosphoinositide_3-kinase_cascade) 8 1 53.684211 -1.733199 58 4.206589 17.14 30.073411 0.295517
=HYPERLINK("http://www.godatabase.org/cgi-bin/go.cgi?query=GO:0014812&auto_wild_cards=yes&view=query&action=query&search_constraint=terms"	GO:0014812_muscle_cell_migration) 8 1 53.684211 -1.733199 58 4.206589 17.14 30.073411 0.295517
=HYPERLINK("http://www.godatabase.org/cgi-bin/go.cgi?query=GO:0014896&auto_wild_cards=yes&view=query&action=query&search_constraint=terms"	GO:0014896_muscle_hypertrophy) 8 1 53.684211 -1.733199 58 4.206589 17.14 30.073411 0.295517
=HYPERLINK("http://www.godatabase.org/cgi-bin/go.cgi?query=GO:0014909&auto_wild_cards=yes&view=query&action=query&search_constraint=terms"	GO:0014909_smooth_muscle_cell_migration) 8 1 53.684211 -1.733199 58 4.206589 17.14 30.073411 0.295517
=HYPERLINK("http://www.godatabase.org/cgi-bin/go.cgi?query=GO:0042506&auto_wild_cards=yes&view=query&action=query&search_constraint=terms"	GO:0042506_tyrosine_phosphorylation_of_Stat5_protein) 8 1 53.684211 -1.733199 58 4.206589 17.14 30.073411 0.295517
=HYPERLINK("http://www.godatabase.org/cgi-bin/go.cgi?query=GO:0042522&auto_wild_cards=yes&view=query&action=query&search_constraint=terms"	GO:0042522_regulation_of_tyrosine_phosphorylation_of_Stat5_protein) 8 1 53.684211 -1.733199 58 4.206589 17.14 30.073411 0.295517
=HYPERLINK("http://www.godatabase.org/cgi-bin/go.cgi?query=GO:0045086&auto_wild_cards=yes&view=query&action=query&search_constraint=terms"	GO:0045086_positive_regulation_of_interleukin-2_biosynthetic_process) 8 1 53.684211 -1.733199 58 4.206589 17.14 30.073411 0.295517
=HYPERLINK("http://www.godatabase.org/cgi-bin/go.cgi?query=GO:0046330&auto_wild_cards=yes&view=query&action=query&search_constraint=terms"	GO:0046330_positive_regulation_of_JNK_cascade) 8 1 53.684211 -1.733199 58 4.206589 17.14 30.073411 0.295517
=HYPERLINK("http://www.godatabase.org/cgi-bin/go.cgi?query=GO:0051130&auto_wild_cards=yes&view=query&action=query&search_constraint=terms"	GO:0051130_positive_regulation_of_cellular_component_organization) 91 2 9.438982 -1.730580 59 4.216674 17.16 30.103326 0.290847
=HYPERLINK("http://www.godatabase.org/cgi-bin/go.cgi?query=GO:0031325&auto_wild_cards=yes&view=query&action=query&search_constraint=terms"	GO:0031325_positive_regulation_of_cellular_metabolic_process) 454 4 3.783909 -1.725649 60 4.196504 17.2 30.203496 0.286667
=HYPERLINK("http://www.godatabase.org/cgi-bin/go.cgi?query=GO:0016311&auto_wild_cards=yes&view=query&action=query&search_constraint=terms"	GO:0016311_dephosphorylation) 92 2 9.336384 -1.721634 61 4.206657 17.25 30.293343 0.282787
=HYPERLINK("http://www.godatabase.org/cgi-bin/go.cgi?query=GO:0009605&auto_wild_cards=yes&view=query&action=query&search_constraint=terms"	GO:0009605_response_to_external_stimulus) 464 4 3.702359 -1.694166 62 4.301983 17.41 30.518017 0.280806
=HYPERLINK("http://www.godatabase.org/cgi-bin/go.cgi?query=GO:0006110&auto_wild_cards=yes&view=query&action=query&search_constraint=terms"	GO:0006110_regulation_of_glycolysis) 9 1 47.719298 -1.682525 69 5.102806 19.67 34.237194 0.285072
=HYPERLINK("http://www.godatabase.org/cgi-bin/go.cgi?query=GO:0043470&auto_wild_cards=yes&view=query&action=query&search_constraint=terms"	GO:0043470_regulation_of_carbohydrate_catabolic_process) 9 1 47.719298 -1.682525 69 5.102806 19.67 34.237194 0.285072
=HYPERLINK("http://www.godatabase.org/cgi-bin/go.cgi?query=GO:0043471&auto_wild_cards=yes&view=query&action=query&search_constraint=terms"	GO:0043471_regulation_of_cellular_carbohydrate_catabolic_process) 9 1 47.719298 -1.682525 69 5.102806 19.67 34.237194 0.285072
=HYPERLINK("http://www.godatabase.org/cgi-bin/go.cgi?query=GO:0045646&auto_wild_cards=yes&view=query&action=query&search_constraint=terms"	GO:0045646_regulation_of_erythrocyte_differentiation) 9 1 47.719298 -1.682525 69 5.102806 19.67 34.237194 0.285072
=HYPERLINK("http://www.godatabase.org/cgi-bin/go.cgi?query=GO:0048661&auto_wild_cards=yes&view=query&action=query&search_constraint=terms"	GO:0048661_positive_regulation_of_smooth_muscle_cell_proliferation) 9 1 47.719298 -1.682525 69 5.102806 19.67 34.237194 0.285072
=HYPERLINK("http://www.godatabase.org/cgi-bin/go.cgi?query=GO:0050848&auto_wild_cards=yes&view=query&action=query&search_constraint=terms"	GO:0050848_regulation_of_calcium-mediated_signaling) 9 1 47.719298 -1.682525 69 5.102806 19.67 34.237194 0.285072
=HYPERLINK("http://www.godatabase.org/cgi-bin/go.cgi?query=GO:0070304&auto_wild_cards=yes&view=query&action=query&search_constraint=terms"	GO:0070304_positive_regulation_of_stress-activated_protein_kinase_signaling_pathway) 9 1 47.719298 -1.682525 69 5.102806 19.67 34.237194 0.285072
=HYPERLINK("http://www.godatabase.org/cgi-bin/go.cgi?query=GO:0042060&auto_wild_cards=yes&view=query&action=query&search_constraint=terms"	GO:0042060_wound_healing) 98 2 8.764769 -1.670058 70 5.191806 19.88 34.568194 0.284000
=HYPERLINK("http://www.godatabase.org/cgi-bin/go.cgi?query=GO:0009893&auto_wild_cards=yes&view=query&action=query&search_constraint=terms"	GO:0009893_positive_regulation_of_metabolic_process) 476 4 3.609023 -1.657458 71 5.272058 20.06 34.847942 0.282535
=HYPERLINK("http://www.godatabase.org/cgi-bin/go.cgi?query=GO:0048522&auto_wild_cards=yes&view=query&action=query&search_constraint=terms"	GO:0048522_positive_regulation_of_cellular_process) 1009 6 2.553857 -1.637830 72 5.230617 20.31 35.389383 0.282083
=HYPERLINK("http://www.godatabase.org/cgi-bin/go.cgi?query=GO:0019751&auto_wild_cards=yes&view=query&action=query&search_constraint=terms"	GO:0019751_polyol_metabolic_process) 10 1 42.947368 -1.637246 76 6.633426 22.68 38.726574 0.298421
=HYPERLINK("http://www.godatabase.org/cgi-bin/go.cgi?query=GO:0035264&auto_wild_cards=yes&view=query&action=query&search_constraint=terms"	GO:0035264_multicellular_organism_growth) 10 1 42.947368 -1.637246 76 6.633426 22.68 38.726574 0.298421
=HYPERLINK("http://www.godatabase.org/cgi-bin/go.cgi?query=GO:0040014&auto_wild_cards=yes&view=query&action=query&search_constraint=terms"	GO:0040014_regulation_of_multicellular_organism_growth) 10 1 42.947368 -1.637246 76 6.633426 22.68 38.726574 0.298421
=HYPERLINK("http://www.godatabase.org/cgi-bin/go.cgi?query=GO:0043500&auto_wild_cards=yes&view=query&action=query&search_constraint=terms"	GO:0043500_muscle_adaptation) 10 1 42.947368 -1.637246 76 6.633426 22.68 38.726574 0.298421
=HYPERLINK("http://www.godatabase.org/cgi-bin/go.cgi?query=GO:0048513&auto_wild_cards=yes&view=query&action=query&search_constraint=terms"	GO:0048513_organ_development) 741 5 2.897933 -1.616950 77 6.774153 22.91 39.045847 0.297532
=HYPERLINK("http://www.godatabase.org/cgi-bin/go.cgi?query=GO:0006904&auto_wild_cards=yes&view=query&action=query&search_constraint=terms"	GO:0006904_vesicle_docking_during_exocytosis) 11 1 39.043062 -1.596331 81 8.077532 25.54 43.002468 0.315309
=HYPERLINK("http://www.godatabase.org/cgi-bin/go.cgi?query=GO:0010907&auto_wild_cards=yes&view=query&action=query&search_constraint=terms"	GO:0010907_positive_regulation_of_glucose_metabolic_process) 11 1 39.043062 -1.596331 81 8.077532 25.54 43.002468 0.315309
=HYPERLINK("http://www.godatabase.org/cgi-bin/go.cgi?query=GO:0032231&auto_wild_cards=yes&view=query&action=query&search_constraint=terms"	GO:0032231_regulation_of_actin_filament_bundle_formation) 11 1 39.043062 -1.596331 81 8.077532 25.54 43.002468 0.315309
=HYPERLINK("http://www.godatabase.org/cgi-bin/go.cgi?query=GO:0045076&auto_wild_cards=yes&view=query&action=query&search_constraint=terms"	GO:0045076_regulation_of_interleukin-2_biosynthetic_process) 11 1 39.043062 -1.596331 81 8.077532 25.54 43.002468 0.315309
=HYPERLINK("http://www.godatabase.org/cgi-bin/go.cgi?query=GO:0009611&auto_wild_cards=yes&view=query&action=query&search_constraint=terms"	GO:0009611_response_to_wounding) 279 3 4.617997 -1.592780 82 8.027934 25.59 43.152066 0.312073
=HYPERLINK("http://www.godatabase.org/cgi-bin/go.cgi?query=GO:0009101&auto_wild_cards=yes&view=query&action=query&search_constraint=terms"	GO:0009101_glycoprotein_biosynthetic_process) 109 2 7.880251 -1.583788 83 8.374549 25.95 43.525451 0.312651
=HYPERLINK("http://www.godatabase.org/cgi-bin/go.cgi?query=GO:0030154&auto_wild_cards=yes&view=query&action=query&search_constraint=terms"	GO:0030154_cell_differentiation) 506 4 3.395049 -1.570441 84 8.469391 26.1 43.730609 0.310714
=HYPERLINK("http://www.godatabase.org/cgi-bin/go.cgi?query=GO:0031532&auto_wild_cards=yes&view=query&action=query&search_constraint=terms"	GO:0031532_actin_cytoskeleton_reorganization) 12 1 35.789474 -1.559020 87 9.598824 28.32 47.041176 0.325517
=HYPERLINK("http://www.godatabase.org/cgi-bin/go.cgi?query=GO:0042094&auto_wild_cards=yes&view=query&action=query&search_constraint=terms"	GO:0042094_interleukin-2_biosynthetic_process) 12 1 35.789474 -1.559020 87 9.598824 28.32 47.041176 0.325517
=HYPERLINK("http://www.godatabase.org/cgi-bin/go.cgi?query=GO:0048278&auto_wild_cards=yes&view=query&action=query&search_constraint=terms"	GO:0048278_vesicle_docking) 12 1 35.789474 -1.559020 87 9.598824 28.32 47.041176 0.325517
=HYPERLINK("http://www.godatabase.org/cgi-bin/go.cgi?query=GO:0007165&auto_wild_cards=yes&view=query&action=query&search_constraint=terms"	GO:0007165_signal_transduction) 2029 9 1.905009 -1.558361 88 9.598824 28.32 47.041176 0.321818
=HYPERLINK("http://www.godatabase.org/cgi-bin/go.cgi?query=GO:0014065&auto_wild_cards=yes&view=query&action=query&search_constraint=terms"	GO:0014065_phosphoinositide_3-kinase_cascade) 13 1 33.036437 -1.524736 90 11.028312 31.25 51.471688 0.347222
=HYPERLINK("http://www.godatabase.org/cgi-bin/go.cgi?query=GO:0050679&auto_wild_cards=yes&view=query&action=query&search_constraint=terms"	GO:0050679_positive_regulation_of_epithelial_cell_proliferation) 13 1 33.036437 -1.524736 90 11.028312 31.25 51.471688 0.347222
=HYPERLINK("http://www.godatabase.org/cgi-bin/go.cgi?query=GO:0019220&auto_wild_cards=yes&view=query&action=query&search_constraint=terms"	GO:0019220_regulation_of_phosphate_metabolic_process) 297 3 4.338118 -1.522517 92 11.022526 31.28 51.537474 0.340000
=HYPERLINK("http://www.godatabase.org/cgi-bin/go.cgi?query=GO:0051174&auto_wild_cards=yes&view=query&action=query&search_constraint=terms"	GO:0051174_regulation_of_phosphorus_metabolic_process) 297 3 4.338118 -1.522517 92 11.022526 31.28 51.537474 0.340000
=HYPERLINK("http://www.godatabase.org/cgi-bin/go.cgi?query=GO:0006955&auto_wild_cards=yes&view=query&action=query&search_constraint=terms"	GO:0006955_immune_response) 529 4 3.247438 -1.507941 93 11.142543 31.43 51.717457 0.337957
=HYPERLINK("http://www.godatabase.org/cgi-bin/go.cgi?query=GO:0035303&auto_wild_cards=yes&view=query&action=query&search_constraint=terms"	GO:0035303_regulation_of_dephosphorylation) 14 1 30.676692 -1.493029 96 12.124037 33.91 55.695963 0.353229
=HYPERLINK("http://www.godatabase.org/cgi-bin/go.cgi?query=GO:0045445&auto_wild_cards=yes&view=query&action=query&search_constraint=terms"	GO:0045445_myoblast_differentiation) 14 1 30.676692 -1.493029 96 12.124037 33.91 55.695963 0.353229
=HYPERLINK("http://www.godatabase.org/cgi-bin/go.cgi?query=GO:0048009&auto_wild_cards=yes&view=query&action=query&search_constraint=terms"	GO:0048009_insulin-like_growth_factor_receptor_signaling_pathway) 14 1 30.676692 -1.493029 96 12.124037 33.91 55.695963 0.353229
=HYPERLINK("http://www.godatabase.org/cgi-bin/go.cgi?query=GO:0048518&auto_wild_cards=yes&view=query&action=query&search_constraint=terms"	GO:0048518_positive_regulation_of_biological_process) 1094 6 2.355432 -1.481066 97 12.181515 34.09 55.998485 0.351443
=HYPERLINK("http://www.godatabase.org/cgi-bin/go.cgi?query=GO:0032663&auto_wild_cards=yes&view=query&action=query&search_constraint=terms"	GO:0032663_regulation_of_interleukin-2_production) 15 1 28.631579 -1.463543 99 13.651738 36.69 59.728262 0.370606
=HYPERLINK("http://www.godatabase.org/cgi-bin/go.cgi?query=GO:0048146&auto_wild_cards=yes&view=query&action=query&search_constraint=terms"	GO:0048146_positive_regulation_of_fibroblast_proliferation) 15 1 28.631579 -1.463543 99 13.651738 36.69 59.728262 0.370606
=HYPERLINK("http://www.godatabase.org/cgi-bin/go.cgi?query=GO:0010740&auto_wild_cards=yes&view=query&action=query&search_constraint=terms"	GO:0010740_positive_regulation_of_protein_kinase_cascade) 129 2 6.658507 -1.448790 100 13.796711 36.91 60.023289 0.369100
=HYPERLINK("http://www.godatabase.org/cgi-bin/go.cgi?query=GO:0048869&auto_wild_cards=yes&view=query&action=query&search_constraint=terms"	GO:0048869_cellular_developmental_process) 555 4 3.095306 -1.441263 101 13.824673 36.97 60.115327 0.366040
=HYPERLINK("http://www.godatabase.org/cgi-bin/go.cgi?query=GO:0032270&auto_wild_cards=yes&view=query&action=query&search_constraint=terms"	GO:0032270_positive_regulation_of_cellular_protein_metabolic_process) 131 2 6.556850 -1.436569 103 13.945488 37.08 60.214512 0.360000
=HYPERLINK("http://www.godatabase.org/cgi-bin/go.cgi?query=GO:0033043&auto_wild_cards=yes&view=query&action=query&search_constraint=terms"	GO:0033043_regulation_of_organelle_organization) 131 2 6.556850 -1.436569 103 13.945488 37.08 60.214512 0.360000
=HYPERLINK("http://www.godatabase.org/cgi-bin/go.cgi?query=GO:0010676&auto_wild_cards=yes&view=query&action=query&search_constraint=terms"	GO:0010676_positive_regulation_of_cellular_carbohydrate_metabolic_process) 16 1 26.842105 -1.435992 110 14.731452 38.68 62.628548 0.351636
=HYPERLINK("http://www.godatabase.org/cgi-bin/go.cgi?query=GO:0010906&auto_wild_cards=yes&view=query&action=query&search_constraint=terms"	GO:0010906_regulation_of_glucose_metabolic_process) 16 1 26.842105 -1.435992 110 14.731452 38.68 62.628548 0.351636
=HYPERLINK("http://www.godatabase.org/cgi-bin/go.cgi?query=GO:0032623&auto_wild_cards=yes&view=query&action=query&search_constraint=terms"	GO:0032623_interleukin-2_production) 16 1 26.842105 -1.435992 110 14.731452 38.68 62.628548 0.351636
=HYPERLINK("http://www.godatabase.org/cgi-bin/go.cgi?query=GO:0044275&auto_wild_cards=yes&view=query&action=query&search_constraint=terms"	GO:0044275_cellular_carbohydrate_catabolic_process) 16 1 26.842105 -1.435992 110 14.731452 38.68 62.628548 0.351636
=HYPERLINK("http://www.godatabase.org/cgi-bin/go.cgi?query=GO:0045913&auto_wild_cards=yes&view=query&action=query&search_constraint=terms"	GO:0045913_positive_regulation_of_carbohydrate_metabolic_process) 16 1 26.842105 -1.435992 110 14.731452 38.68 62.628548 0.351636
=HYPERLINK("http://www.godatabase.org/cgi-bin/go.cgi?query=GO:0048589&auto_wild_cards=yes&view=query&action=query&search_constraint=terms"	GO:0048589_developmental_growth) 16 1 26.842105 -1.435992 110 14.731452 38.68 62.628548 0.351636
=HYPERLINK("http://www.godatabase.org/cgi-bin/go.cgi?query=GO:0051261&auto_wild_cards=yes&view=query&action=query&search_constraint=terms"	GO:0051261_protein_depolymerization) 16 1 26.842105 -1.435992 110 14.731452 38.68 62.628548 0.351636
=HYPERLINK("http://www.godatabase.org/cgi-bin/go.cgi?query=GO:0044262&auto_wild_cards=yes&view=query&action=query&search_constraint=terms"	GO:0044262_cellular_carbohydrate_metabolic_process) 133 2 6.458251 -1.424551 111 14.896400 38.98 63.063600 0.351171
=HYPERLINK("http://www.godatabase.org/cgi-bin/go.cgi?query=GO:0051247&auto_wild_cards=yes&view=query&action=query&search_constraint=terms"	GO:0051247_positive_regulation_of_protein_metabolic_process) 135 2 6.362573 -1.412732 112 15.242353 39.47 63.697647 0.352411
=HYPERLINK("http://www.godatabase.org/cgi-bin/go.cgi?query=GO:0008064&auto_wild_cards=yes&view=query&action=query&search_constraint=terms"	GO:0008064_regulation_of_actin_polymerization_or_depolymerization) 17 1 25.263158 -1.410140 117 16.033770 41.04 66.046230 0.350769
=HYPERLINK("http://www.godatabase.org/cgi-bin/go.cgi?query=GO:0022406&auto_wild_cards=yes&view=query&action=query&search_constraint=terms"	GO:0022406_membrane_docking) 17 1 25.263158 -1.410140 117 16.033770 41.04 66.046230 0.350769
=HYPERLINK("http://www.godatabase.org/cgi-bin/go.cgi?query=GO:0048144&auto_wild_cards=yes&view=query&action=query&search_constraint=terms"	GO:0048144_fibroblast_proliferation) 17 1 25.263158 -1.410140 117 16.033770 41.04 66.046230 0.350769
=HYPERLINK("http://www.godatabase.org/cgi-bin/go.cgi?query=GO:0048145&auto_wild_cards=yes&view=query&action=query&search_constraint=terms"	GO:0048145_regulation_of_fibroblast_proliferation) 17 1 25.263158 -1.410140 117 16.033770 41.04 66.046230 0.350769
=HYPERLINK("http://www.godatabase.org/cgi-bin/go.cgi?query=GO:0048660&auto_wild_cards=yes&view=query&action=query&search_constraint=terms"	GO:0048660_regulation_of_smooth_muscle_cell_proliferation) 17 1 25.263158 -1.410140 117 16.033770 41.04 66.046230 0.350769
=HYPERLINK("http://www.godatabase.org/cgi-bin/go.cgi?query=GO:0010557&auto_wild_cards=yes&view=query&action=query&search_constraint=terms"	GO:0010557_positive_regulation_of_macromolecule_biosynthetic_process) 334 3 3.857548 -1.392639 118 16.271677 41.57 66.868323 0.352288
=HYPERLINK("http://www.godatabase.org/cgi-bin/go.cgi?query=GO:0009100&auto_wild_cards=yes&view=query&action=query&search_constraint=terms"	GO:0009100_glycoprotein_metabolic_process) 139 2 6.179477 -1.389662 119 16.317874 41.62 66.922126 0.349748
=HYPERLINK("http://www.godatabase.org/cgi-bin/go.cgi?query=GO:0048659&auto_wild_cards=yes&view=query&action=query&search_constraint=terms"	GO:0048659_smooth_muscle_cell_proliferation) 18 1 23.859649 -1.385794 120 17.091169 43.06 69.028831 0.358833
=HYPERLINK("http://www.godatabase.org/cgi-bin/go.cgi?query=GO:0007242&auto_wild_cards=yes&view=query&action=query&search_constraint=terms"	GO:0007242_intracellular_signaling_cascade) 853 5 2.517431 -1.383308 121 17.157689 43.22 69.282311 0.357190
=HYPERLINK("http://www.godatabase.org/cgi-bin/go.cgi?query=GO:0030832&auto_wild_cards=yes&view=query&action=query&search_constraint=terms"	GO:0030832_regulation_of_actin_filament_length) 19 1 22.603878 -1.362790 126 18.226652 45.58 72.933348 0.361746
=HYPERLINK("http://www.godatabase.org/cgi-bin/go.cgi?query=GO:0031331&auto_wild_cards=yes&view=query&action=query&search_constraint=terms"	GO:0031331_positive_regulation_of_cellular_catabolic_process) 19 1 22.603878 -1.362790 126 18.226652 45.58 72.933348 0.361746
=HYPERLINK("http://www.godatabase.org/cgi-bin/go.cgi?query=GO:0042531&auto_wild_cards=yes&view=query&action=query&search_constraint=terms"	GO:0042531_positive_regulation_of_tyrosine_phosphorylation_of_STAT_protein) 19 1 22.603878 -1.362790 126 18.226652 45.58 72.933348 0.361746
=HYPERLINK("http://www.godatabase.org/cgi-bin/go.cgi?query=GO:0043467&auto_wild_cards=yes&view=query&action=query&search_constraint=terms"	GO:0043467_regulation_of_generation_of_precursor_metabolites_and_energy) 19 1 22.603878 -1.362790 126 18.226652 45.58 72.933348 0.361746
=HYPERLINK("http://www.godatabase.org/cgi-bin/go.cgi?query=GO:0051495&auto_wild_cards=yes&view=query&action=query&search_constraint=terms"	GO:0051495_positive_regulation_of_cytoskeleton_organization) 19 1 22.603878 -1.362790 126 18.226652 45.58 72.933348 0.361746
=HYPERLINK("http://www.godatabase.org/cgi-bin/go.cgi?query=GO:0080134&auto_wild_cards=yes&view=query&action=query&search_constraint=terms"	GO:0080134_regulation_of_response_to_stress) 147 2 5.843179 -1.345655 127 18.509928 46.06 73.610072 0.362677
=HYPERLINK("http://www.godatabase.org/cgi-bin/go.cgi?query=GO:0006096&auto_wild_cards=yes&view=query&action=query&search_constraint=terms"	GO:0006096_glycolysis) 20 1 21.473684 -1.340990 132 19.521254 47.89 76.258746 0.362803
=HYPERLINK("http://www.godatabase.org/cgi-bin/go.cgi?query=GO:0032535&auto_wild_cards=yes&view=query&action=query&search_constraint=terms"	GO:0032535_regulation_of_cellular_component_size) 20 1 21.473684 -1.340990 132 19.521254 47.89 76.258746 0.362803
=HYPERLINK("http://www.godatabase.org/cgi-bin/go.cgi?query=GO:0043244&auto_wild_cards=yes&view=query&action=query&search_constraint=terms"	GO:0043244_regulation_of_protein_complex_disassembly) 20 1 21.473684 -1.340990 132 19.521254 47.89 76.258746 0.362803
=HYPERLINK("http://www.godatabase.org/cgi-bin/go.cgi?query=GO:0045840&auto_wild_cards=yes&view=query&action=query&search_constraint=terms"	GO:0045840_positive_regulation_of_mitosis) 20 1 21.473684 -1.340990 132 19.521254 47.89 76.258746 0.362803
=HYPERLINK("http://www.godatabase.org/cgi-bin/go.cgi?query=GO:0051785&auto_wild_cards=yes&view=query&action=query&search_constraint=terms"	GO:0051785_positive_regulation_of_nuclear_division) 20 1 21.473684 -1.340990 132 19.521254 47.89 76.258746 0.362803
=HYPERLINK("http://www.godatabase.org/cgi-bin/go.cgi?query=GO:0031328&auto_wild_cards=yes&view=query&action=query&search_constraint=terms"	GO:0031328_positive_regulation_of_cellular_biosynthetic_process) 352 3 3.660287 -1.335515 133 19.468346 47.99 76.511654 0.360827
=HYPERLINK("http://www.godatabase.org/cgi-bin/go.cgi?query=GO:0016310&auto_wild_cards=yes&view=query&action=query&search_constraint=terms"	GO:0016310_phosphorylation) 601 4 2.858394 -1.332501 134 19.490658 48.03 76.569342 0.358433
=HYPERLINK("http://www.godatabase.org/cgi-bin/go.cgi?query=GO:0006109&auto_wild_cards=yes&view=query&action=query&search_constraint=terms"	GO:0006109_regulation_of_carbohydrate_metabolic_process) 21 1 20.451128 -1.320278 137 20.707541 50.39 80.072459 0.367810
=HYPERLINK("http://www.godatabase.org/cgi-bin/go.cgi?query=GO:0010675&auto_wild_cards=yes&view=query&action=query&search_constraint=terms"	GO:0010675_regulation_of_cellular_carbohydrate_metabolic_process) 21 1 20.451128 -1.320278 137 20.707541 50.39 80.072459 0.367810
=HYPERLINK("http://www.godatabase.org/cgi-bin/go.cgi?query=GO:0046427&auto_wild_cards=yes&view=query&action=query&search_constraint=terms"	GO:0046427_positive_regulation_of_JAK-STAT_cascade) 21 1 20.451128 -1.320278 137 20.707541 50.39 80.072459 0.367810
=HYPERLINK("http://www.godatabase.org/cgi-bin/go.cgi?query=GO:0009891&auto_wild_cards=yes&view=query&action=query&search_constraint=terms"	GO:0009891_positive_regulation_of_biosynthetic_process) 359 3 3.588917 -1.314244 138 20.764784 50.55 80.335216 0.366304
=HYPERLINK("http://www.godatabase.org/cgi-bin/go.cgi?query=GO:0030218&auto_wild_cards=yes&view=query&action=query&search_constraint=terms"	GO:0030218_erythrocyte_differentiation) 22 1 19.521531 -1.300551 142 21.861052 52.27 82.678948 0.368099
=HYPERLINK("http://www.godatabase.org/cgi-bin/go.cgi?query=GO:0043410&auto_wild_cards=yes&view=query&action=query&search_constraint=terms"	GO:0043410_positive_regulation_of_MAPKKK_cascade) 22 1 19.521531 -1.300551 142 21.861052 52.27 82.678948 0.368099
=HYPERLINK("http://www.godatabase.org/cgi-bin/go.cgi?query=GO:0046165&auto_wild_cards=yes&view=query&action=query&search_constraint=terms"	GO:0046165_alcohol_biosynthetic_process) 22 1 19.521531 -1.300551 142 21.861052 52.27 82.678948 0.368099
=HYPERLINK("http://www.godatabase.org/cgi-bin/go.cgi?query=GO:0051017&auto_wild_cards=yes&view=query&action=query&search_constraint=terms"	GO:0051017_actin_filament_bundle_formation) 22 1 19.521531 -1.300551 142 21.861052 52.27 82.678948 0.368099
=HYPERLINK("http://www.godatabase.org/cgi-bin/go.cgi?query=GO:0007169&auto_wild_cards=yes&view=query&action=query&search_constraint=terms"	GO:0007169_transmembrane_receptor_protein_tyrosine_kinase_signaling_pathway) 157 2 5.471002 -1.294257 143 22.015907 52.55 83.084093 0.367483
=HYPERLINK("http://www.godatabase.org/cgi-bin/go.cgi?query=GO:0030166&auto_wild_cards=yes&view=query&action=query&search_constraint=terms"	GO:0030166_proteoglycan_biosynthetic_process) 23 1 18.672769 -1.281722 145 22.536377 53.8 85.063623 0.371034
=HYPERLINK("http://www.godatabase.org/cgi-bin/go.cgi?query=GO:0045740&auto_wild_cards=yes&view=query&action=query&search_constraint=terms"	GO:0045740_positive_regulation_of_DNA_replication) 23 1 18.672769 -1.281722 145 22.536377 53.8 85.063623 0.371034
=HYPERLINK("http://www.godatabase.org/cgi-bin/go.cgi?query=GO:0007229&auto_wild_cards=yes&view=query&action=query&search_constraint=terms"	GO:0007229_integrin-mediated_signaling_pathway) 24 1 17.894737 -1.263715 150 23.223098 55.45 87.676902 0.369667
=HYPERLINK("http://www.godatabase.org/cgi-bin/go.cgi?query=GO:0019059&auto_wild_cards=yes&view=query&action=query&search_constraint=terms"	GO:0019059_initiation_of_viral_infection) 24 1 17.894737 -1.263715 150 23.223098 55.45 87.676902 0.369667
=HYPERLINK("http://www.godatabase.org/cgi-bin/go.cgi?query=GO:0030193&auto_wild_cards=yes&view=query&action=query&search_constraint=terms"	GO:0030193_regulation_of_blood_coagulation) 24 1 17.894737 -1.263715 150 23.223098 55.45 87.676902 0.369667
=HYPERLINK("http://www.godatabase.org/cgi-bin/go.cgi?query=GO:0033002&auto_wild_cards=yes&view=query&action=query&search_constraint=terms"	GO:0033002_muscle_cell_proliferation) 24 1 17.894737 -1.263715 150 23.223098 55.45 87.676902 0.369667
=HYPERLINK("http://www.godatabase.org/cgi-bin/go.cgi?query=GO:0042509&auto_wild_cards=yes&view=query&action=query&search_constraint=terms"	GO:0042509_regulation_of_tyrosine_phosphorylation_of_STAT_protein) 24 1 17.894737 -1.263715 150 23.223098 55.45 87.676902 0.369667
=HYPERLINK("http://www.godatabase.org/cgi-bin/go.cgi?query=GO:0007243&auto_wild_cards=yes&view=query&action=query&search_constraint=terms"	GO:0007243_protein_kinase_cascade) 377 3 3.417562 -1.261788 151 23.286798 55.59 87.893202 0.368146
=HYPERLINK("http://www.godatabase.org/cgi-bin/go.cgi?query=GO:0007154&auto_wild_cards=yes&view=query&action=query&search_constraint=terms"	GO:0007154_cell_communication) 2272 9 1.701260 -1.261431 152 23.360557 55.67 87.979443 0.366250
=HYPERLINK("http://www.godatabase.org/cgi-bin/go.cgi?query=GO:0006464&auto_wild_cards=yes&view=query&action=query&search_constraint=terms"	GO:0006464_protein_modification_process) 922 5 2.329033 -1.259035 153 23.449599 55.76 88.070401 0.364444
=HYPERLINK("http://www.godatabase.org/cgi-bin/go.cgi?query=GO:0009966&auto_wild_cards=yes&view=query&action=query&search_constraint=terms"	GO:0009966_regulation_of_signal_transduction) 378 3 3.408521 -1.258963 154 23.457467 55.83 88.202533 0.362532
=HYPERLINK("http://www.godatabase.org/cgi-bin/go.cgi?query=GO:0006007&auto_wild_cards=yes&view=query&action=query&search_constraint=terms"	GO:0006007_glucose_catabolic_process) 25 1 17.178947 -1.246462 160 24.358933 57.62 90.881067 0.360125
=HYPERLINK("http://www.godatabase.org/cgi-bin/go.cgi?query=GO:0030168&auto_wild_cards=yes&view=query&action=query&search_constraint=terms"	GO:0030168_platelet_activation) 25 1 17.178947 -1.246462 160 24.358933 57.62 90.881067 0.360125
=HYPERLINK("http://www.godatabase.org/cgi-bin/go.cgi?query=GO:0034101&auto_wild_cards=yes&view=query&action=query&search_constraint=terms"	GO:0034101_erythrocyte_homeostasis) 25 1 17.178947 -1.246462 160 24.358933 57.62 90.881067 0.360125
=HYPERLINK("http://www.godatabase.org/cgi-bin/go.cgi?query=GO:0043624&auto_wild_cards=yes&view=query&action=query&search_constraint=terms"	GO:0043624_cellular_protein_complex_disassembly) 25 1 17.178947 -1.246462 160 24.358933 57.62 90.881067 0.360125
=HYPERLINK("http://www.godatabase.org/cgi-bin/go.cgi?query=GO:0050678&auto_wild_cards=yes&view=query&action=query&search_constraint=terms"	GO:0050678_regulation_of_epithelial_cell_proliferation) 25 1 17.178947 -1.246462 160 24.358933 57.62 90.881067 0.360125
=HYPERLINK("http://www.godatabase.org/cgi-bin/go.cgi?query=GO:0050818&auto_wild_cards=yes&view=query&action=query&search_constraint=terms"	GO:0050818_regulation_of_coagulation) 25 1 17.178947 -1.246462 160 24.358933 57.62 90.881067 0.360125
=HYPERLINK("http://www.godatabase.org/cgi-bin/go.cgi?query=GO:0045595&auto_wild_cards=yes&view=query&action=query&search_constraint=terms"	GO:0045595_regulation_of_cell_differentiation) 170 2 5.052632 -1.232680 161 24.492960 57.9 91.307040 0.359627
=HYPERLINK("http://www.godatabase.org/cgi-bin/go.cgi?query=GO:0007498&auto_wild_cards=yes&view=query&action=query&search_constraint=terms"	GO:0007498_mesoderm_development) 26 1 16.518219 -1.229905 164 25.470930 59.41 93.349070 0.362256
=HYPERLINK("http://www.godatabase.org/cgi-bin/go.cgi?query=GO:0043241&auto_wild_cards=yes&view=query&action=query&search_constraint=terms"	GO:0043241_protein_complex_disassembly) 26 1 16.518219 -1.229905 164 25.470930 59.41 93.349070 0.362256
=HYPERLINK("http://www.godatabase.org/cgi-bin/go.cgi?query=GO:0050673&auto_wild_cards=yes&view=query&action=query&search_constraint=terms"	GO:0050673_epithelial_cell_proliferation) 26 1 16.518219 -1.229905 164 25.470930 59.41 93.349070 0.362256
=HYPERLINK("http://www.godatabase.org/cgi-bin/go.cgi?query=GO:0006468&auto_wild_cards=yes&view=query&action=query&search_constraint=terms"	GO:0006468_protein_amino_acid_phosphorylation) 393 3 3.278425 -1.217673 165 25.596315 59.72 93.843685 0.361939
=HYPERLINK("http://www.godatabase.org/cgi-bin/go.cgi?query=GO:0007260&auto_wild_cards=yes&view=query&action=query&search_constraint=terms"	GO:0007260_tyrosine_phosphorylation_of_STAT_protein) 27 1 15.906433 -1.213990 166 26.391002 61.16 95.928998 0.368434
=HYPERLINK("http://www.godatabase.org/cgi-bin/go.cgi?query=GO:0001775&auto_wild_cards=yes&view=query&action=query&search_constraint=terms"	GO:0001775_cell_activation) 175 2 4.908271 -1.210400 167 26.459414 61.36 96.260586 0.367425
=HYPERLINK("http://www.godatabase.org/cgi-bin/go.cgi?query=GO:0042592&auto_wild_cards=yes&view=query&action=query&search_constraint=terms"	GO:0042592_homeostatic_process) 397 3 3.245393 -1.206990 168 26.424970 61.38 96.335030 0.365357
=HYPERLINK("http://www.godatabase.org/cgi-bin/go.cgi?query=GO:0043412&auto_wild_cards=yes&view=query&action=query&search_constraint=terms"	GO:0043412_biopolymer_modification) 960 5 2.236842 -1.195993 169 27.302704 63.38 99.457296 0.375030
=HYPERLINK("http://www.godatabase.org/cgi-bin/go.cgi?query=GO:0046425&auto_wild_cards=yes&view=query&action=query&search_constraint=terms"	GO:0046425_regulation_of_JAK-STAT_cascade) 29 1 14.809437 -1.183908 172 28.126665 65.19 102.253335 0.379012
=HYPERLINK("http://www.godatabase.org/cgi-bin/go.cgi?query=GO:0048741&auto_wild_cards=yes&view=query&action=query&search_constraint=terms"	GO:0048741_skeletal_muscle_fiber_development) 29 1 14.809437 -1.183908 172 28.126665 65.19 102.253335 0.379012
=HYPERLINK("http://www.godatabase.org/cgi-bin/go.cgi?query=GO:0050731&auto_wild_cards=yes&view=query&action=query&search_constraint=terms"	GO:0050731_positive_regulation_of_peptidyl-tyrosine_phosphorylation) 29 1 14.809437 -1.183908 172 28.126665 65.19 102.253335 0.379012
=HYPERLINK("http://www.godatabase.org/cgi-bin/go.cgi?query=GO:0010627&auto_wild_cards=yes&view=query&action=query&search_constraint=terms"	GO:0010627_regulation_of_protein_kinase_cascade) 184 2 4.668192 -1.172064 173 28.369475 65.55 102.730525 0.378902
=HYPERLINK("http://www.godatabase.org/cgi-bin/go.cgi?query=GO:0008154&auto_wild_cards=yes&view=query&action=query&search_constraint=terms"	GO:0008154_actin_polymerization_or_depolymerization) 30 1 14.315789 -1.169660 175 28.800030 66.61 104.419970 0.380629
=HYPERLINK("http://www.godatabase.org/cgi-bin/go.cgi?query=GO:0048747&auto_wild_cards=yes&view=query&action=query&search_constraint=terms"	GO:0048747_muscle_fiber_development) 30 1 14.315789 -1.169660 175 28.800030 66.61 104.419970 0.380629
=HYPERLINK("http://www.godatabase.org/cgi-bin/go.cgi?query=GO:0009967&auto_wild_cards=yes&view=query&action=query&search_constraint=terms"	GO:0009967_positive_regulation_of_signal_transduction) 185 2 4.642959 -1.167937 176 28.840385 66.75 104.659615 0.379261
=HYPERLINK("http://www.godatabase.org/cgi-bin/go.cgi?query=GO:0007200&auto_wild_cards=yes&view=query&action=query&search_constraint=terms"	GO:0007200_activation_of_phospholipase_C_activity_by_G-protein_coupled_receptor_protein_signaling_pathway_coupled_to_IP3_second_messenger) 31 1 13.853990 -1.155895 177 29.409582 67.79 106.170418 0.382994
=HYPERLINK("http://www.godatabase.org/cgi-bin/go.cgi?query=GO:0010647&auto_wild_cards=yes&view=query&action=query&search_constraint=terms"	GO:0010647_positive_regulation_of_cell_communication) 189 2 4.544695 -1.151681 178 29.459035 67.85 106.240965 0.381180
=HYPERLINK("http://www.godatabase.org/cgi-bin/go.cgi?query=GO:0006029&auto_wild_cards=yes&view=query&action=query&search_constraint=terms"	GO:0006029_proteoglycan_metabolic_process) 32 1 13.421053 -1.142581 184 30.481136 69.41 108.338864 0.377228
=HYPERLINK("http://www.godatabase.org/cgi-bin/go.cgi?query=GO:0006487&auto_wild_cards=yes&view=query&action=query&search_constraint=terms"	GO:0006487_protein_amino_acid_N-linked_glycosylation) 32 1 13.421053 -1.142581 184 30.481136 69.41 108.338864 0.377228
=HYPERLINK("http://www.godatabase.org/cgi-bin/go.cgi?query=GO:0031329&auto_wild_cards=yes&view=query&action=query&search_constraint=terms"	GO:0031329_regulation_of_cellular_catabolic_process) 32 1 13.421053 -1.142581 184 30.481136 69.41 108.338864 0.377228
=HYPERLINK("http://www.godatabase.org/cgi-bin/go.cgi?query=GO:0034623&auto_wild_cards=yes&view=query&action=query&search_constraint=terms"	GO:0034623_cellular_macromolecular_complex_disassembly) 32 1 13.421053 -1.142581 184 30.481136 69.41 108.338864 0.377228
=HYPERLINK("http://www.godatabase.org/cgi-bin/go.cgi?query=GO:0046578&auto_wild_cards=yes&view=query&action=query&search_constraint=terms"	GO:0046578_regulation_of_Ras_protein_signal_transduction) 32 1 13.421053 -1.142581 184 30.481136 69.41 108.338864 0.377228
=HYPERLINK("http://www.godatabase.org/cgi-bin/go.cgi?query=GO:0051056&auto_wild_cards=yes&view=query&action=query&search_constraint=terms"	GO:0051056_regulation_of_small_GTPase_mediated_signal_transduction) 32 1 13.421053 -1.142581 184 30.481136 69.41 108.338864 0.377228
=HYPERLINK("http://www.godatabase.org/cgi-bin/go.cgi?query=GO:0010646&auto_wild_cards=yes&view=query&action=query&search_constraint=terms"	GO:0010646_regulation_of_cell_communication) 423 3 3.045913 -1.140669 185 30.502775 69.44 108.377225 0.375351
=HYPERLINK("http://www.godatabase.org/cgi-bin/go.cgi?query=GO:0030217&auto_wild_cards=yes&view=query&action=query&search_constraint=terms"	GO:0030217_T_cell_differentiation) 33 1 13.014354 -1.129693 187 31.290305 70.49 109.689695 0.376952
=HYPERLINK("http://www.godatabase.org/cgi-bin/go.cgi?query=GO:0042108&auto_wild_cards=yes&view=query&action=query&search_constraint=terms"	GO:0042108_positive_regulation_of_cytokine_biosynthetic_process) 33 1 13.014354 -1.129693 187 31.290305 70.49 109.689695 0.376952
=HYPERLINK("http://www.godatabase.org/cgi-bin/go.cgi?query=GO:0008277&auto_wild_cards=yes&view=query&action=query&search_constraint=terms"	GO:0008277_regulation_of_G-protein_coupled_receptor_protein_signaling_pathway) 34 1 12.631579 -1.117202 189 32.887555 72.94 112.992445 0.385926
=HYPERLINK("http://www.godatabase.org/cgi-bin/go.cgi?query=GO:0008624&auto_wild_cards=yes&view=query&action=query&search_constraint=terms"	GO:0008624_induction_of_apoptosis_by_extracellular_signals) 34 1 12.631579 -1.117202 189 32.887555 72.94 112.992445 0.385926
=HYPERLINK("http://www.godatabase.org/cgi-bin/go.cgi?query=GO:0009896&auto_wild_cards=yes&view=query&action=query&search_constraint=terms"	GO:0009896_positive_regulation_of_catabolic_process) 35 1 12.270677 -1.105088 193 33.683552 74.22 114.756448 0.384560
=HYPERLINK("http://www.godatabase.org/cgi-bin/go.cgi?query=GO:0019320&auto_wild_cards=yes&view=query&action=query&search_constraint=terms"	GO:0019320_hexose_catabolic_process) 35 1 12.270677 -1.105088 193 33.683552 74.22 114.756448 0.384560
=HYPERLINK("http://www.godatabase.org/cgi-bin/go.cgi?query=GO:0048872&auto_wild_cards=yes&view=query&action=query&search_constraint=terms"	GO:0048872_homeostasis_of_number_of_cells) 35 1 12.270677 -1.105088 193 33.683552 74.22 114.756448 0.384560
=HYPERLINK("http://www.godatabase.org/cgi-bin/go.cgi?query=GO:0051346&auto_wild_cards=yes&view=query&action=query&search_constraint=terms"	GO:0051346_negative_regulation_of_hydrolase_activity) 35 1 12.270677 -1.105088 193 33.683552 74.22 114.756448 0.384560
=HYPERLINK("http://www.godatabase.org/cgi-bin/go.cgi?query=GO:0006066&auto_wild_cards=yes&view=query&action=query&search_constraint=terms"	GO:0006066_alcohol_metabolic_process) 206 2 4.169647 -1.086758 194 34.412310 75.51 116.607690 0.389227
=HYPERLINK("http://www.godatabase.org/cgi-bin/go.cgi?query=GO:0032956&auto_wild_cards=yes&view=query&action=query&search_constraint=terms"	GO:0032956_regulation_of_actin_cytoskeleton_organization) 37 1 11.607397 -1.081904 195 34.946394 76.58 118.213606 0.392718
=HYPERLINK("http://www.godatabase.org/cgi-bin/go.cgi?query=GO:0043687&auto_wild_cards=yes&view=query&action=query&search_constraint=terms"	GO:0043687_post-translational_protein_modification) 728 4 2.359746 -1.081439 196 35.047740 76.66 118.272260 0.391122
=HYPERLINK("http://www.godatabase.org/cgi-bin/go.cgi?query=GO:0045787&auto_wild_cards=yes&view=query&action=query&search_constraint=terms"	GO:0045787_positive_regulation_of_cell_cycle) 38 1 11.301939 -1.070796 198 35.706493 78.37 121.033507 0.395808
=HYPERLINK("http://www.godatabase.org/cgi-bin/go.cgi?query=GO:0050730&auto_wild_cards=yes&view=query&action=query&search_constraint=terms"	GO:0050730_regulation_of_peptidyl-tyrosine_phosphorylation) 38 1 11.301939 -1.070796 198 35.706493 78.37 121.033507 0.395808
=HYPERLINK("http://www.godatabase.org/cgi-bin/go.cgi?query=GO:0045893&auto_wild_cards=yes&view=query&action=query&search_constraint=terms"	GO:0045893_positive_regulation_of_transcription__DNA-dependent) 211 2 4.070841 -1.068838 199 35.823216 78.49 121.156784 0.394422
=HYPERLINK("http://www.godatabase.org/cgi-bin/go.cgi?query=GO:0051254&auto_wild_cards=yes&view=query&action=query&search_constraint=terms"	GO:0051254_positive_regulation_of_RNA_metabolic_process) 213 2 4.032617 -1.061809 200 36.090585 78.77 121.449415 0.393850
=HYPERLINK("http://www.godatabase.org/cgi-bin/go.cgi?query=GO:0006401&auto_wild_cards=yes&view=query&action=query&search_constraint=terms"	GO:0006401_RNA_catabolic_process) 39 1 11.012146 -1.059989 204 37.193035 79.82 122.446965 0.391275
=HYPERLINK("http://www.godatabase.org/cgi-bin/go.cgi?query=GO:0032970&auto_wild_cards=yes&view=query&action=query&search_constraint=terms"	GO:0032970_regulation_of_actin_filament-based_process) 39 1 11.012146 -1.059989 204 37.193035 79.82 122.446965 0.391275
=HYPERLINK("http://www.godatabase.org/cgi-bin/go.cgi?query=GO:0046328&auto_wild_cards=yes&view=query&action=query&search_constraint=terms"	GO:0046328_regulation_of_JNK_cascade) 39 1 11.012146 -1.059989 204 37.193035 79.82 122.446965 0.391275
=HYPERLINK("http://www.godatabase.org/cgi-bin/go.cgi?query=GO:0046365&auto_wild_cards=yes&view=query&action=query&search_constraint=terms"	GO:0046365_monosaccharide_catabolic_process) 39 1 11.012146 -1.059989 204 37.193035 79.82 122.446965 0.391275
=HYPERLINK("http://www.godatabase.org/cgi-bin/go.cgi?query=GO:0044267&auto_wild_cards=yes&view=query&action=query&search_constraint=terms"	GO:0044267_cellular_protein_metabolic_process) 1382 6 1.864575 -1.057677 205 37.300577 80.02 122.739423 0.390341
=HYPERLINK("http://www.godatabase.org/cgi-bin/go.cgi?query=GO:0008152&auto_wild_cards=yes&view=query&action=query&search_constraint=terms"	GO:0008152_metabolic_process) 4111 13 1.358102 -1.053007 206 37.482748 80.25 123.017252 0.389563
=HYPERLINK("http://www.godatabase.org/cgi-bin/go.cgi?query=GO:0070302&auto_wild_cards=yes&view=query&action=query&search_constraint=terms"	GO:0070302_regulation_of_stress-activated_protein_kinase_signaling_pathway) 40 1 10.736842 -1.049468 207 38.040016 81.18 124.319984 0.392174
=HYPERLINK("http://www.godatabase.org/cgi-bin/go.cgi?query=GO:0007519&auto_wild_cards=yes&view=query&action=query&search_constraint=terms"	GO:0007519_skeletal_muscle_tissue_development) 41 1 10.474968 -1.039218 209 38.743673 82.5 126.256327 0.394737
=HYPERLINK("http://www.godatabase.org/cgi-bin/go.cgi?query=GO:0060538&auto_wild_cards=yes&view=query&action=query&search_constraint=terms"	GO:0060538_skeletal_muscle_organ_development) 41 1 10.474968 -1.039218 209 38.743673 82.5 126.256327 0.394737
=HYPERLINK("http://www.godatabase.org/cgi-bin/go.cgi?query=GO:0006887&auto_wild_cards=yes&view=query&action=query&search_constraint=terms"	GO:0006887_exocytosis) 42 1 10.225564 -1.029226 211 39.869515 84.2 128.530485 0.399052
=HYPERLINK("http://www.godatabase.org/cgi-bin/go.cgi?query=GO:0042692&auto_wild_cards=yes&view=query&action=query&search_constraint=terms"	GO:0042692_muscle_cell_differentiation) 42 1 10.225564 -1.029226 211 39.869515 84.2 128.530485 0.399052
=HYPERLINK("http://www.godatabase.org/cgi-bin/go.cgi?query=GO:0045637&auto_wild_cards=yes&view=query&action=query&search_constraint=terms"	GO:0045637_regulation_of_myeloid_cell_differentiation) 43 1 9.987760 -1.019481 214 40.977880 85.82 130.662120 0.401028
=HYPERLINK("http://www.godatabase.org/cgi-bin/go.cgi?query=GO:0046164&auto_wild_cards=yes&view=query&action=query&search_constraint=terms"	GO:0046164_alcohol_catabolic_process) 43 1 9.987760 -1.019481 214 40.977880 85.82 130.662120 0.401028
=HYPERLINK("http://www.godatabase.org/cgi-bin/go.cgi?query=GO:0051054&auto_wild_cards=yes&view=query&action=query&search_constraint=terms"	GO:0051054_positive_regulation_of_DNA_metabolic_process) 43 1 9.987760 -1.019481 214 40.977880 85.82 130.662120 0.401028
=HYPERLINK("http://www.godatabase.org/cgi-bin/go.cgi?query=GO:0051704&auto_wild_cards=yes&view=query&action=query&search_constraint=terms"	GO:0051704_multi-organism_process) 231 2 3.718387 -1.001828 215 41.872338 87.42 132.967662 0.406605
=HYPERLINK("http://www.godatabase.org/cgi-bin/go.cgi?query=GO:0007202&auto_wild_cards=yes&view=query&action=query&search_constraint=terms"	GO:0007202_activation_of_phospholipase_C_activity) 46 1 9.336384 -0.991612 219 43.462073 90.09 136.717927 0.411370
=HYPERLINK("http://www.godatabase.org/cgi-bin/go.cgi?query=GO:0010863&auto_wild_cards=yes&view=query&action=query&search_constraint=terms"	GO:0010863_positive_regulation_of_phospholipase_C_activity) 46 1 9.336384 -0.991612 219 43.462073 90.09 136.717927 0.411370
=HYPERLINK("http://www.godatabase.org/cgi-bin/go.cgi?query=GO:0030335&auto_wild_cards=yes&view=query&action=query&search_constraint=terms"	GO:0030335_positive_regulation_of_cell_migration) 46 1 9.336384 -0.991612 219 43.462073 90.09 136.717927 0.411370
=HYPERLINK("http://www.godatabase.org/cgi-bin/go.cgi?query=GO:0030384&auto_wild_cards=yes&view=query&action=query&search_constraint=terms"	GO:0030384_phosphoinositide_metabolic_process) 46 1 9.336384 -0.991612 219 43.462073 90.09 136.717927 0.411370
=HYPERLINK("http://www.godatabase.org/cgi-bin/go.cgi?query=GO:0051128&auto_wild_cards=yes&view=query&action=query&search_constraint=terms"	GO:0051128_regulation_of_cellular_component_organization) 237 2 3.624250 -0.983050 220 43.510587 90.22 136.929413 0.410091
=HYPERLINK("http://www.godatabase.org/cgi-bin/go.cgi?query=GO:0007088&auto_wild_cards=yes&view=query&action=query&search_constraint=terms"	GO:0007088_regulation_of_mitosis) 47 1 9.137738 -0.982745 223 44.427891 91.59 138.752109 0.410717
=HYPERLINK("http://www.godatabase.org/cgi-bin/go.cgi?query=GO:0007259&auto_wild_cards=yes&view=query&action=query&search_constraint=terms"	GO:0007259_JAK-STAT_cascade) 47 1 9.137738 -0.982745 223 44.427891 91.59 138.752109 0.410717
=HYPERLINK("http://www.godatabase.org/cgi-bin/go.cgi?query=GO:0051783&auto_wild_cards=yes&view=query&action=query&search_constraint=terms"	GO:0051783_regulation_of_nuclear_division) 47 1 9.137738 -0.982745 223 44.427891 91.59 138.752109 0.410717
=HYPERLINK("http://www.godatabase.org/cgi-bin/go.cgi?query=GO:0044265&auto_wild_cards=yes&view=query&action=query&search_constraint=terms"	GO:0044265_cellular_macromolecule_catabolic_process) 239 2 3.593922 -0.976916 224 44.528431 91.82 139.111569 0.409911
=HYPERLINK("http://www.godatabase.org/cgi-bin/go.cgi?query=GO:0010518&auto_wild_cards=yes&view=query&action=query&search_constraint=terms"	GO:0010518_positive_regulation_of_phospholipase_activity) 48 1 8.947368 -0.974074 226 45.109174 92.51 139.910826 0.409336
=HYPERLINK("http://www.godatabase.org/cgi-bin/go.cgi?query=GO:0042035&auto_wild_cards=yes&view=query&action=query&search_constraint=terms"	GO:0042035_regulation_of_cytokine_biosynthetic_process) 48 1 8.947368 -0.974074 226 45.109174 92.51 139.910826 0.409336
=HYPERLINK("http://www.godatabase.org/cgi-bin/go.cgi?query=GO:0048583&auto_wild_cards=yes&view=query&action=query&search_constraint=terms"	GO:0048583_regulation_of_response_to_stimulus) 241 2 3.564097 -0.970843 227 45.161286 92.7 140.238714 0.408370
=HYPERLINK("http://www.godatabase.org/cgi-bin/go.cgi?query=GO:0006275&auto_wild_cards=yes&view=query&action=query&search_constraint=terms"	GO:0006275_regulation_of_DNA_replication) 49 1 8.764769 -0.965592 232 45.588982 93.81 142.031018 0.404353
=HYPERLINK("http://www.godatabase.org/cgi-bin/go.cgi?query=GO:0010517&auto_wild_cards=yes&view=query&action=query&search_constraint=terms"	GO:0010517_regulation_of_phospholipase_activity) 49 1 8.764769 -0.965592 232 45.588982 93.81 142.031018 0.404353
=HYPERLINK("http://www.godatabase.org/cgi-bin/go.cgi?query=GO:0018108&auto_wild_cards=yes&view=query&action=query&search_constraint=terms"	GO:0018108_peptidyl-tyrosine_phosphorylation) 49 1 8.764769 -0.965592 232 45.588982 93.81 142.031018 0.404353
=HYPERLINK("http://www.godatabase.org/cgi-bin/go.cgi?query=GO:0032984&auto_wild_cards=yes&view=query&action=query&search_constraint=terms"	GO:0032984_macromolecular_complex_disassembly) 49 1 8.764769 -0.965592 232 45.588982 93.81 142.031018 0.404353
=HYPERLINK("http://www.godatabase.org/cgi-bin/go.cgi?query=GO:0050867&auto_wild_cards=yes&view=query&action=query&search_constraint=terms"	GO:0050867_positive_regulation_of_cell_activation) 49 1 8.764769 -0.965592 232 45.588982 93.81 142.031018 0.404353
=HYPERLINK("http://www.godatabase.org/cgi-bin/go.cgi?query=GO:0030098&auto_wild_cards=yes&view=query&action=query&search_constraint=terms"	GO:0030098_lymphocyte_differentiation) 50 1 8.589474 -0.957291 234 46.743712 95.4 144.056288 0.407692
=HYPERLINK("http://www.godatabase.org/cgi-bin/go.cgi?query=GO:0051272&auto_wild_cards=yes&view=query&action=query&search_constraint=terms"	GO:0051272_positive_regulation_of_cell_motion) 50 1 8.589474 -0.957291 234 46.743712 95.4 144.056288 0.407692
=HYPERLINK("http://www.godatabase.org/cgi-bin/go.cgi?query=GO:0016052&auto_wild_cards=yes&view=query&action=query&search_constraint=terms"	GO:0016052_carbohydrate_catabolic_process) 51 1 8.421053 -0.949163 237 47.949304 96.81 145.670696 0.408481
=HYPERLINK("http://www.godatabase.org/cgi-bin/go.cgi?query=GO:0018212&auto_wild_cards=yes&view=query&action=query&search_constraint=terms"	GO:0018212_peptidyl-tyrosine_modification) 51 1 8.421053 -0.949163 237 47.949304 96.81 145.670696 0.408481
=HYPERLINK("http://www.godatabase.org/cgi-bin/go.cgi?query=GO:0030518&auto_wild_cards=yes&view=query&action=query&search_constraint=terms"	GO:0030518_steroid_hormone_receptor_signaling_pathway) 51 1 8.421053 -0.949163 237 47.949304 96.81 145.670696 0.408481
=HYPERLINK("http://www.godatabase.org/cgi-bin/go.cgi?query=GO:0042089&auto_wild_cards=yes&view=query&action=query&search_constraint=terms"	GO:0042089_cytokine_biosynthetic_process) 52 1 8.259109 -0.941202 238 48.658940 97.88 147.101060 0.411261
=HYPERLINK("http://www.godatabase.org/cgi-bin/go.cgi?query=GO:0048731&auto_wild_cards=yes&view=query&action=query&search_constraint=terms"	GO:0048731_system_development) 1140 5 1.883657 -0.940287 239 48.703646 97.94 147.176354 0.409791
=HYPERLINK("http://www.godatabase.org/cgi-bin/go.cgi?query=GO:0006006&auto_wild_cards=yes&view=query&action=query&search_constraint=terms"	GO:0006006_glucose_metabolic_process) 53 1 8.103277 -0.933402 242 49.597299 99.21 148.822701 0.409959
=HYPERLINK("http://www.godatabase.org/cgi-bin/go.cgi?query=GO:0042107&auto_wild_cards=yes&view=query&action=query&search_constraint=terms"	GO:0042107_cytokine_metabolic_process) 53 1 8.103277 -0.933402 242 49.597299 99.21 148.822701 0.409959
=HYPERLINK("http://www.godatabase.org/cgi-bin/go.cgi?query=GO:0060193&auto_wild_cards=yes&view=query&action=query&search_constraint=terms"	GO:0060193_positive_regulation_of_lipase_activity) 53 1 8.103277 -0.933402 242 49.597299 99.21 148.822701 0.409959
=HYPERLINK("http://www.godatabase.org/cgi-bin/go.cgi?query=GO:0007167&auto_wild_cards=yes&view=query&action=query&search_constraint=terms"	GO:0007167_enzyme_linked_receptor_protein_signaling_pathway) 258 2 3.329253 -0.921540 243 49.766423 99.65 149.533577 0.410082
=HYPERLINK("http://www.godatabase.org/cgi-bin/go.cgi?query=GO:0009306&auto_wild_cards=yes&view=query&action=query&search_constraint=terms"	GO:0009306_protein_secretion) 56 1 7.669173 -0.910906 245 50.566021 100.93 151.293979 0.411959
=HYPERLINK("http://www.godatabase.org/cgi-bin/go.cgi?query=GO:0019058&auto_wild_cards=yes&view=query&action=query&search_constraint=terms"	GO:0019058_viral_infectious_cycle) 56 1 7.669173 -0.910906 245 50.566021 100.93 151.293979 0.411959
=HYPERLINK("http://www.godatabase.org/cgi-bin/go.cgi?query=GO:0045941&auto_wild_cards=yes&view=query&action=query&search_constraint=terms"	GO:0045941_positive_regulation_of_transcription) 264 2 3.253589 -0.905066 246 50.719527 101.12 151.520473 0.411057
=HYPERLINK("http://www.godatabase.org/cgi-bin/go.cgi?query=GO:0001934&auto_wild_cards=yes&view=query&action=query&search_constraint=terms"	GO:0001934_positive_regulation_of_protein_amino_acid_phosphorylation) 57 1 7.534626 -0.903691 248 50.940019 101.58 152.219981 0.409597
=HYPERLINK("http://www.godatabase.org/cgi-bin/go.cgi?query=GO:0032844&auto_wild_cards=yes&view=query&action=query&search_constraint=terms"	GO:0032844_regulation_of_homeostatic_process) 57 1 7.534626 -0.903691 248 50.940019 101.58 152.219981 0.409597
=HYPERLINK("http://www.godatabase.org/cgi-bin/go.cgi?query=GO:0065008&auto_wild_cards=yes&view=query&action=query&search_constraint=terms"	GO:0065008_regulation_of_biological_quality) 848 4 2.025819 -0.894130 249 52.122141 103.16 154.197859 0.414297
=HYPERLINK("http://www.godatabase.org/cgi-bin/go.cgi?query=GO:0043408&auto_wild_cards=yes&view=query&action=query&search_constraint=terms"	GO:0043408_regulation_of_MAPKKK_cascade) 59 1 7.279215 -0.889657 250 52.808026 104.02 155.231974 0.416080
=HYPERLINK("http://www.godatabase.org/cgi-bin/go.cgi?query=GO:0044087&auto_wild_cards=yes&view=query&action=query&search_constraint=terms"	GO:0044087_regulation_of_cellular_component_biogenesis) 60 1 7.157895 -0.882829 251 53.265749 104.71 156.154251 0.417171
=HYPERLINK("http://www.godatabase.org/cgi-bin/go.cgi?query=GO:0007254&auto_wild_cards=yes&view=query&action=query&search_constraint=terms"	GO:0007254_JNK_cascade) 61 1 7.040552 -0.876121 253 54.179041 106.13 158.080959 0.419486
=HYPERLINK("http://www.godatabase.org/cgi-bin/go.cgi?query=GO:0051493&auto_wild_cards=yes&view=query&action=query&search_constraint=terms"	GO:0051493_regulation_of_cytoskeleton_organization) 61 1 7.040552 -0.876121 253 54.179041 106.13 158.080959 0.419486
=HYPERLINK("http://www.godatabase.org/cgi-bin/go.cgi?query=GO:0010628&auto_wild_cards=yes&view=query&action=query&search_constraint=terms"	GO:0010628_positive_regulation_of_gene_expression) 277 2 3.100893 -0.870882 254 54.355818 106.47 158.584182 0.419173
=HYPERLINK("http://www.godatabase.org/cgi-bin/go.cgi?query=GO:0060191&auto_wild_cards=yes&view=query&action=query&search_constraint=terms"	GO:0060191_regulation_of_lipase_activity) 62 1 6.926995 -0.869530 255 55.686824 108.12 160.553176 0.424000
=HYPERLINK("http://www.godatabase.org/cgi-bin/go.cgi?query=GO:0030522&auto_wild_cards=yes&view=query&action=query&search_constraint=terms"	GO:0030522_intracellular_receptor-mediated_signaling_pathway) 63 1 6.817043 -0.863052 256 56.359351 109.01 161.660649 0.425820
=HYPERLINK("http://www.godatabase.org/cgi-bin/go.cgi?query=GO:0031098&auto_wild_cards=yes&view=query&action=query&search_constraint=terms"	GO:0031098_stress-activated_protein_kinase_signaling_pathway) 64 1 6.710526 -0.856683 258 57.535913 110.72 163.904087 0.429147
=HYPERLINK("http://www.godatabase.org/cgi-bin/go.cgi?query=GO:0042327&auto_wild_cards=yes&view=query&action=query&search_constraint=terms"	GO:0042327_positive_regulation_of_phosphorylation) 64 1 6.710526 -0.856683 258 57.535913 110.72 163.904087 0.429147
=HYPERLINK("http://www.godatabase.org/cgi-bin/go.cgi?query=GO:0042325&auto_wild_cards=yes&view=query&action=query&search_constraint=terms"	GO:0042325_regulation_of_phosphorylation) 285 2 3.013850 -0.850807 259 57.659215 111.02 164.380785 0.428649
=HYPERLINK("http://www.godatabase.org/cgi-bin/go.cgi?query=GO:0022415&auto_wild_cards=yes&view=query&action=query&search_constraint=terms"	GO:0022415_viral_reproductive_process) 65 1 6.607287 -0.850421 262 58.436293 112.0 165.563707 0.427481
=HYPERLINK("http://www.godatabase.org/cgi-bin/go.cgi?query=GO:0045596&auto_wild_cards=yes&view=query&action=query&search_constraint=terms"	GO:0045596_negative_regulation_of_cell_differentiation) 65 1 6.607287 -0.850421 262 58.436293 112.0 165.563707 0.427481
=HYPERLINK("http://www.godatabase.org/cgi-bin/go.cgi?query=GO:0080135&auto_wild_cards=yes&view=query&action=query&search_constraint=terms"	GO:0080135_regulation_of_cellular_response_to_stress) 65 1 6.607287 -0.850421 262 58.436293 112.0 165.563707 0.427481
=HYPERLINK("http://www.godatabase.org/cgi-bin/go.cgi?query=GO:0019538&auto_wild_cards=yes&view=query&action=query&search_constraint=terms"	GO:0019538_protein_metabolic_process) 1569 6 1.642347 -0.849363 263 58.614283 112.19 165.765717 0.426578
=HYPERLINK("http://www.godatabase.org/cgi-bin/go.cgi?query=GO:0032268&auto_wild_cards=yes&view=query&action=query&search_constraint=terms"	GO:0032268_regulation_of_cellular_protein_metabolic_process) 286 2 3.003312 -0.848346 264 59.013435 112.64 166.266565 0.426667
=HYPERLINK("http://www.godatabase.org/cgi-bin/go.cgi?query=GO:0009888&auto_wild_cards=yes&view=query&action=query&search_constraint=terms"	GO:0009888_tissue_development) 287 2 2.992848 -0.845896 265 59.093104 112.77 166.446896 0.425547
=HYPERLINK("http://www.godatabase.org/cgi-bin/go.cgi?query=GO:0010562&auto_wild_cards=yes&view=query&action=query&search_constraint=terms"	GO:0010562_positive_regulation_of_phosphorus_metabolic_process) 66 1 6.507177 -0.844260 269 60.210405 114.46 168.709595 0.425502
=HYPERLINK("http://www.godatabase.org/cgi-bin/go.cgi?query=GO:0010564&auto_wild_cards=yes&view=query&action=query&search_constraint=terms"	GO:0010564_regulation_of_cell_cycle_process) 66 1 6.507177 -0.844260 269 60.210405 114.46 168.709595 0.425502
=HYPERLINK("http://www.godatabase.org/cgi-bin/go.cgi?query=GO:0014706&auto_wild_cards=yes&view=query&action=query&search_constraint=terms"	GO:0014706_striated_muscle_tissue_development) 66 1 6.507177 -0.844260 269 60.210405 114.46 168.709595 0.425502
=HYPERLINK("http://www.godatabase.org/cgi-bin/go.cgi?query=GO:0045937&auto_wild_cards=yes&view=query&action=query&search_constraint=terms"	GO:0045937_positive_regulation_of_phosphate_metabolic_process) 66 1 6.507177 -0.844260 269 60.210405 114.46 168.709595 0.425502
=HYPERLINK("http://www.godatabase.org/cgi-bin/go.cgi?query=GO:0007015&auto_wild_cards=yes&view=query&action=query&search_constraint=terms"	GO:0007015_actin_filament_organization) 67 1 6.410055 -0.838200 271 61.163515 115.75 170.336485 0.427122
=HYPERLINK("http://www.godatabase.org/cgi-bin/go.cgi?query=GO:0060537&auto_wild_cards=yes&view=query&action=query&search_constraint=terms"	GO:0060537_muscle_tissue_development) 67 1 6.410055 -0.838200 271 61.163515 115.75 170.336485 0.427122
=HYPERLINK("http://www.godatabase.org/cgi-bin/go.cgi?query=GO:0005975&auto_wild_cards=yes&view=query&action=query&search_constraint=terms"	GO:0005975_carbohydrate_metabolic_process) 292 2 2.941601 -0.833802 273 61.590570 116.33 171.069430 0.426117
=HYPERLINK("http://www.godatabase.org/cgi-bin/go.cgi?query=GO:0040011&auto_wild_cards=yes&view=query&action=query&search_constraint=terms"	GO:0040011_locomotion) 292 2 2.941601 -0.833802 273 61.590570 116.33 171.069430 0.426117
=HYPERLINK("http://www.godatabase.org/cgi-bin/go.cgi?query=GO:0016032&auto_wild_cards=yes&view=query&action=query&search_constraint=terms"	GO:0016032_viral_reproduction) 70 1 6.135338 -0.820587 275 63.835824 119.62 175.404176 0.434982
=HYPERLINK("http://www.godatabase.org/cgi-bin/go.cgi?query=GO:0022411&auto_wild_cards=yes&view=query&action=query&search_constraint=terms"	GO:0022411_cellular_component_disassembly) 70 1 6.135338 -0.820587 275 63.835824 119.62 175.404176 0.434982
=HYPERLINK("http://www.godatabase.org/cgi-bin/go.cgi?query=GO:0009615&auto_wild_cards=yes&view=query&action=query&search_constraint=terms"	GO:0009615_response_to_virus) 71 1 6.048925 -0.814896 277 64.458516 120.94 177.421484 0.436606
=HYPERLINK("http://www.godatabase.org/cgi-bin/go.cgi?query=GO:0032101&auto_wild_cards=yes&view=query&action=query&search_constraint=terms"	GO:0032101_regulation_of_response_to_external_stimulus) 71 1 6.048925 -0.814896 277 64.458516 120.94 177.421484 0.436606
=HYPERLINK("http://www.godatabase.org/cgi-bin/go.cgi?query=GO:0051246&auto_wild_cards=yes&view=query&action=query&search_constraint=terms"	GO:0051246_regulation_of_protein_metabolic_process) 301 2 2.853646 -0.812667 278 64.542134 121.05 177.557866 0.435432
=HYPERLINK("http://www.godatabase.org/cgi-bin/go.cgi?query=GO:0060249&auto_wild_cards=yes&view=query&action=query&search_constraint=terms"	GO:0060249_anatomical_structure_homeostasis) 72 1 5.964912 -0.809291 279 64.766572 121.35 177.933428 0.434946
=HYPERLINK("http://www.godatabase.org/cgi-bin/go.cgi?query=GO:0007596&auto_wild_cards=yes&view=query&action=query&search_constraint=terms"	GO:0007596_blood_coagulation) 73 1 5.883201 -0.803771 282 65.673144 122.42 179.166856 0.434113
=HYPERLINK("http://www.godatabase.org/cgi-bin/go.cgi?query=GO:0009894&auto_wild_cards=yes&view=query&action=query&search_constraint=terms"	GO:0009894_regulation_of_catabolic_process) 73 1 5.883201 -0.803771 282 65.673144 122.42 179.166856 0.434113
=HYPERLINK("http://www.godatabase.org/cgi-bin/go.cgi?query=GO:0030099&auto_wild_cards=yes&view=query&action=query&search_constraint=terms"	GO:0030099_myeloid_cell_differentiation) 73 1 5.883201 -0.803771 282 65.673144 122.42 179.166856 0.434113
=HYPERLINK("http://www.godatabase.org/cgi-bin/go.cgi?query=GO:0045935&auto_wild_cards=yes&view=query&action=query&search_constraint=terms"	GO:0045935_positive_regulation_of_nucleobase__nucleoside__nucleotide_and_nucleic_acid_metabolic_process) 307 2 2.797874 -0.799010 283 65.961789 122.82 179.678211 0.433993
=HYPERLINK("http://www.godatabase.org/cgi-bin/go.cgi?query=GO:0050817&auto_wild_cards=yes&view=query&action=query&search_constraint=terms"	GO:0050817_coagulation) 74 1 5.803698 -0.798331 284 66.113754 123.17 180.226246 0.433697
=HYPERLINK("http://www.godatabase.org/cgi-bin/go.cgi?query=GO:0048523&auto_wild_cards=yes&view=query&action=query&search_constraint=terms"	GO:0048523_negative_regulation_of_cellular_process) 925 4 1.857183 -0.793119 285 66.610245 123.81 181.009755 0.434421
=HYPERLINK("http://www.godatabase.org/cgi-bin/go.cgi?query=GO:0006650&auto_wild_cards=yes&view=query&action=query&search_constraint=terms"	GO:0006650_glycerophospholipid_metabolic_process) 75 1 5.726316 -0.792971 286 67.334230 124.82 182.305770 0.436434
=HYPERLINK("http://www.godatabase.org/cgi-bin/go.cgi?query=GO:0006470&auto_wild_cards=yes&view=query&action=query&search_constraint=terms"	GO:0006470_protein_amino_acid_dephosphorylation) 77 1 5.577580 -0.782479 288 68.915452 127.04 185.164548 0.441111
=HYPERLINK("http://www.godatabase.org/cgi-bin/go.cgi?query=GO:0050865&auto_wild_cards=yes&view=query&action=query&search_constraint=terms"	GO:0050865_regulation_of_cell_activation) 77 1 5.577580 -0.782479 288 68.915452 127.04 185.164548 0.441111
=HYPERLINK("http://www.godatabase.org/cgi-bin/go.cgi?query=GO:0051173&auto_wild_cards=yes&view=query&action=query&search_constraint=terms"	GO:0051173_positive_regulation_of_nitrogen_compound_metabolic_process) 317 2 2.709613 -0.776976 289 69.214762 127.48 185.745238 0.441107
=HYPERLINK("http://www.godatabase.org/cgi-bin/go.cgi?query=GO:0007599&auto_wild_cards=yes&view=query&action=query&search_constraint=terms"	GO:0007599_hemostasis) 79 1 5.436376 -0.772280 290 69.596773 128.29 186.983227 0.442379
=HYPERLINK("http://www.godatabase.org/cgi-bin/go.cgi?query=GO:0048856&auto_wild_cards=yes&view=query&action=query&search_constraint=terms"	GO:0048856_anatomical_structure_development) 1289 5 1.665918 -0.771449 291 69.617879 128.36 187.102121 0.441100
=HYPERLINK("http://www.godatabase.org/cgi-bin/go.cgi?query=GO:0007204&auto_wild_cards=yes&view=query&action=query&search_constraint=terms"	GO:0007204_elevation_of_cytosolic_calcium_ion_concentration) 80 1 5.368421 -0.767285 292 69.913698 128.9 187.886302 0.441438
=HYPERLINK("http://www.godatabase.org/cgi-bin/go.cgi?query=GO:0006486&auto_wild_cards=yes&view=query&action=query&search_constraint=terms"	GO:0006486_protein_amino_acid_glycosylation) 81 1 5.302144 -0.762359 297 70.873614 129.91 188.946386 0.437407
=HYPERLINK("http://www.godatabase.org/cgi-bin/go.cgi?query=GO:0019318&auto_wild_cards=yes&view=query&action=query&search_constraint=terms"	GO:0019318_hexose_metabolic_process) 81 1 5.302144 -0.762359 297 70.873614 129.91 188.946386 0.437407
=HYPERLINK("http://www.godatabase.org/cgi-bin/go.cgi?query=GO:0043413&auto_wild_cards=yes&view=query&action=query&search_constraint=terms"	GO:0043413_biopolymer_glycosylation) 81 1 5.302144 -0.762359 297 70.873614 129.91 188.946386 0.437407
=HYPERLINK("http://www.godatabase.org/cgi-bin/go.cgi?query=GO:0051480&auto_wild_cards=yes&view=query&action=query&search_constraint=terms"	GO:0051480_cytosolic_calcium_ion_homeostasis) 81 1 5.302144 -0.762359 297 70.873614 129.91 188.946386 0.437407
=HYPERLINK("http://www.godatabase.org/cgi-bin/go.cgi?query=GO:0070085&auto_wild_cards=yes&view=query&action=query&search_constraint=terms"	GO:0070085_glycosylation) 81 1 5.302144 -0.762359 297 70.873614 129.91 188.946386 0.437407
=HYPERLINK("http://www.godatabase.org/cgi-bin/go.cgi?query=GO:0042110&auto_wild_cards=yes&view=query&action=query&search_constraint=terms"	GO:0042110_T_cell_activation) 83 1 5.174382 -0.752702 298 71.721389 131.21 190.698611 0.440302
=HYPERLINK("http://www.godatabase.org/cgi-bin/go.cgi?query=GO:0031401&auto_wild_cards=yes&view=query&action=query&search_constraint=terms"	GO:0031401_positive_regulation_of_protein_modification_process) 84 1 5.112782 -0.747969 300 72.635154 132.41 192.184846 0.441367
=HYPERLINK("http://www.godatabase.org/cgi-bin/go.cgi?query=GO:0043123&auto_wild_cards=yes&view=query&action=query&search_constraint=terms"	GO:0043123_positive_regulation_of_I-kappaB_kinase_NF-kappaB_cascade) 84 1 5.112782 -0.747969 300 72.635154 132.41 192.184846 0.441367
=HYPERLINK("http://www.godatabase.org/cgi-bin/go.cgi?query=GO:0031327&auto_wild_cards=yes&view=query&action=query&search_constraint=terms"	GO:0031327_negative_regulation_of_cellular_biosynthetic_process) 332 2 2.587191 -0.745522 301 72.759540 132.66 192.560460 0.440731
=HYPERLINK("http://www.godatabase.org/cgi-bin/go.cgi?query=GO:0002521&auto_wild_cards=yes&view=query&action=query&search_constraint=terms"	GO:0002521_leukocyte_differentiation) 87 1 4.936479 -0.734131 303 73.732234 133.79 193.847766 0.441551
=HYPERLINK("http://www.godatabase.org/cgi-bin/go.cgi?query=GO:0051052&auto_wild_cards=yes&view=query&action=query&search_constraint=terms"	GO:0051052_regulation_of_DNA_metabolic_process) 87 1 4.936479 -0.734131 303 73.732234 133.79 193.847766 0.441551
=HYPERLINK("http://www.godatabase.org/cgi-bin/go.cgi?query=GO:0009890&auto_wild_cards=yes&view=query&action=query&search_constraint=terms"	GO:0009890_negative_regulation_of_biosynthetic_process) 340 2 2.526316 -0.729478 304 74.126914 134.42 194.713086 0.442171
=HYPERLINK("http://www.godatabase.org/cgi-bin/go.cgi?query=GO:0030334&auto_wild_cards=yes&view=query&action=query&search_constraint=terms"	GO:0030334_regulation_of_cell_migration) 89 1 4.825547 -0.725195 305 74.851032 135.57 196.288968 0.444492
=HYPERLINK("http://www.godatabase.org/cgi-bin/go.cgi?query=GO:0044260&auto_wild_cards=yes&view=query&action=query&search_constraint=terms"	GO:0044260_cellular_macromolecule_metabolic_process) 2883 9 1.340709 -0.712924 306 75.377950 136.54 197.702050 0.446209
=HYPERLINK("http://www.godatabase.org/cgi-bin/go.cgi?query=GO:0043122&auto_wild_cards=yes&view=query&action=query&search_constraint=terms"	GO:0043122_regulation_of_I-kappaB_kinase_NF-kappaB_cascade) 93 1 4.617997 -0.707969 307 76.445748 137.78 199.114252 0.448795
=HYPERLINK("http://www.godatabase.org/cgi-bin/go.cgi?query=GO:0043085&auto_wild_cards=yes&view=query&action=query&search_constraint=terms"	GO:0043085_positive_regulation_of_catalytic_activity) 354 2 2.426405 -0.702537 308 76.770981 138.17 199.569019 0.448604
=HYPERLINK("http://www.godatabase.org/cgi-bin/go.cgi?query=GO:0050878&auto_wild_cards=yes&view=query&action=query&search_constraint=terms"	GO:0050878_regulation_of_body_fluid_levels) 95 1 4.520776 -0.699661 309 77.038821 138.58 200.121179 0.448479
=HYPERLINK("http://www.godatabase.org/cgi-bin/go.cgi?query=GO:0050793&auto_wild_cards=yes&view=query&action=query&search_constraint=terms"	GO:0050793_regulation_of_developmental_process) 669 3 1.925891 -0.697933 310 77.123621 138.74 200.356379 0.447548
=HYPERLINK("http://www.godatabase.org/cgi-bin/go.cgi?query=GO:0040012&auto_wild_cards=yes&view=query&action=query&search_constraint=terms"	GO:0040012_regulation_of_locomotion) 96 1 4.473684 -0.695580 311 77.904327 139.83 201.755673 0.449614
=HYPERLINK("http://www.godatabase.org/cgi-bin/go.cgi?query=GO:0048519&auto_wild_cards=yes&view=query&action=query&search_constraint=terms"	GO:0048519_negative_regulation_of_biological_process) 1013 4 1.695849 -0.692395 312 78.033201 140.02 202.006799 0.448782
=HYPERLINK("http://www.godatabase.org/cgi-bin/go.cgi?query=GO:0046486&auto_wild_cards=yes&view=query&action=query&search_constraint=terms"	GO:0046486_glycerolipid_metabolic_process) 97 1 4.427564 -0.691546 313 78.348878 140.43 202.511122 0.448658
=HYPERLINK("http://www.godatabase.org/cgi-bin/go.cgi?query=GO:0007275&auto_wild_cards=yes&view=query&action=query&search_constraint=terms"	GO:0007275_multicellular_organismal_development) 1372 5 1.565137 -0.690684 314 78.560752 140.75 202.939248 0.448248
=HYPERLINK("http://www.godatabase.org/cgi-bin/go.cgi?query=GO:0051270&auto_wild_cards=yes&view=query&action=query&search_constraint=terms"	GO:0051270_regulation_of_cell_motion) 98 1 4.382385 -0.687557 315 79.064206 141.49 203.915794 0.449175
=HYPERLINK("http://www.godatabase.org/cgi-bin/go.cgi?query=GO:0009968&auto_wild_cards=yes&view=query&action=query&search_constraint=terms"	GO:0009968_negative_regulation_of_signal_transduction) 99 1 4.338118 -0.683614 316 79.528837 142.11 204.691163 0.449715
=HYPERLINK("http://www.godatabase.org/cgi-bin/go.cgi?query=GO:0044237&auto_wild_cards=yes&view=query&action=query&search_constraint=terms"	GO:0044237_cellular_metabolic_process) 3753 11 1.258782 -0.681412 317 79.704493 142.44 205.175507 0.449338
=HYPERLINK("http://www.godatabase.org/cgi-bin/go.cgi?query=GO:0055114&auto_wild_cards=yes&view=query&action=query&search_constraint=terms"	GO:0055114_oxidation_reduction) 100 1 4.294737 -0.679714 318 80.256041 143.33 206.403959 0.450723
=HYPERLINK("http://www.godatabase.org/cgi-bin/go.cgi?query=GO:0001932&auto_wild_cards=yes&view=query&action=query&search_constraint=terms"	GO:0001932_regulation_of_protein_amino_acid_phosphorylation) 101 1 4.252215 -0.675859 319 80.786891 144.01 207.233109 0.451442
=HYPERLINK("http://www.godatabase.org/cgi-bin/go.cgi?query=GO:0010648&auto_wild_cards=yes&view=query&action=query&search_constraint=terms"	GO:0010648_negative_regulation_of_cell_communication) 102 1 4.210526 -0.672045 320 81.278305 144.53 207.781695 0.451656
=HYPERLINK("http://www.godatabase.org/cgi-bin/go.cgi?query=GO:0001817&auto_wild_cards=yes&view=query&action=query&search_constraint=terms"	GO:0001817_regulation_of_cytokine_production) 103 1 4.169647 -0.668273 321 81.306641 144.72 208.133359 0.450841
=HYPERLINK("http://www.godatabase.org/cgi-bin/go.cgi?query=GO:0006644&auto_wild_cards=yes&view=query&action=query&search_constraint=terms"	GO:0006644_phospholipid_metabolic_process) 108 1 3.976608 -0.650010 324 83.676976 147.71 211.743024 0.455895
=HYPERLINK("http://www.godatabase.org/cgi-bin/go.cgi?query=GO:0007346&auto_wild_cards=yes&view=query&action=query&search_constraint=terms"	GO:0007346_regulation_of_mitotic_cell_cycle) 108 1 3.976608 -0.650010 324 83.676976 147.71 211.743024 0.455895
=HYPERLINK("http://www.godatabase.org/cgi-bin/go.cgi?query=GO:0019637&auto_wild_cards=yes&view=query&action=query&search_constraint=terms"	GO:0019637_organophosphate_metabolic_process) 108 1 3.976608 -0.650010 324 83.676976 147.71 211.743024 0.455895
=HYPERLINK("http://www.godatabase.org/cgi-bin/go.cgi?query=GO:0007265&auto_wild_cards=yes&view=query&action=query&search_constraint=terms"	GO:0007265_Ras_protein_signal_transduction) 110 1 3.904306 -0.642970 325 84.887581 149.16 213.432419 0.458954
=HYPERLINK("http://www.godatabase.org/cgi-bin/go.cgi?query=GO:0001816&auto_wild_cards=yes&view=query&action=query&search_constraint=terms"	GO:0001816_cytokine_production) 112 1 3.834586 -0.636073 326 85.705328 150.34 214.974672 0.461166
=HYPERLINK("http://www.godatabase.org/cgi-bin/go.cgi?query=GO:0000122&auto_wild_cards=yes&view=query&action=query&search_constraint=terms"	GO:0000122_negative_regulation_of_transcription_from_RNA_polymerase_II_promoter) 113 1 3.800652 -0.632676 327 86.313647 151.05 215.786353 0.461927
=HYPERLINK("http://www.godatabase.org/cgi-bin/go.cgi?query=GO:0044093&auto_wild_cards=yes&view=query&action=query&search_constraint=terms"	GO:0044093_positive_regulation_of_molecular_function) 394 2 2.180069 -0.632657 328 86.579682 151.31 216.040318 0.461311
=HYPERLINK("http://www.godatabase.org/cgi-bin/go.cgi?query=GO:0006874&auto_wild_cards=yes&view=query&action=query&search_constraint=terms"	GO:0006874_cellular_calcium_ion_homeostasis) 114 1 3.767313 -0.629313 330 86.929513 151.82 216.710487 0.460061
=HYPERLINK("http://www.godatabase.org/cgi-bin/go.cgi?query=GO:0048584&auto_wild_cards=yes&view=query&action=query&search_constraint=terms"	GO:0048584_positive_regulation_of_response_to_stimulus) 114 1 3.767313 -0.629313 330 86.929513 151.82 216.710487 0.460061
=HYPERLINK("http://www.godatabase.org/cgi-bin/go.cgi?query=GO:0000280&auto_wild_cards=yes&view=query&action=query&search_constraint=terms"	GO:0000280_nuclear_division) 115 1 3.734554 -0.625983 333 88.048214 153.02 217.991786 0.459520
=HYPERLINK("http://www.godatabase.org/cgi-bin/go.cgi?query=GO:0005996&auto_wild_cards=yes&view=query&action=query&search_constraint=terms"	GO:0005996_monosaccharide_metabolic_process) 115 1 3.734554 -0.625983 333 88.048214 153.02 217.991786 0.459520
=HYPERLINK("http://www.godatabase.org/cgi-bin/go.cgi?query=GO:0007067&auto_wild_cards=yes&view=query&action=query&search_constraint=terms"	GO:0007067_mitosis) 115 1 3.734554 -0.625983 333 88.048214 153.02 217.991786 0.459520
=HYPERLINK("http://www.godatabase.org/cgi-bin/go.cgi?query=GO:0055074&auto_wild_cards=yes&view=query&action=query&search_constraint=terms"	GO:0055074_calcium_ion_homeostasis) 116 1 3.702359 -0.622687 334 88.506860 153.63 218.753140 0.459970
=HYPERLINK("http://www.godatabase.org/cgi-bin/go.cgi?query=GO:0018193&auto_wild_cards=yes&view=query&action=query&search_constraint=terms"	GO:0018193_peptidyl-amino_acid_modification) 117 1 3.670715 -0.619422 335 88.763546 153.9 219.036454 0.459403
=HYPERLINK("http://www.godatabase.org/cgi-bin/go.cgi?query=GO:0031324&auto_wild_cards=yes&view=query&action=query&search_constraint=terms"	GO:0031324_negative_regulation_of_cellular_metabolic_process) 404 2 2.126107 -0.616648 336 88.865491 154.03 219.194509 0.458423
=HYPERLINK("http://www.godatabase.org/cgi-bin/go.cgi?query=GO:0000087&auto_wild_cards=yes&view=query&action=query&search_constraint=terms"	GO:0000087_M_phase_of_mitotic_cell_cycle) 118 1 3.639607 -0.616189 338 89.546269 154.76 219.973731 0.457870
=HYPERLINK("http://www.godatabase.org/cgi-bin/go.cgi?query=GO:0048285&auto_wild_cards=yes&view=query&action=query&search_constraint=terms"	GO:0048285_organelle_fission) 118 1 3.639607 -0.616189 338 89.546269 154.76 219.973731 0.457870
=HYPERLINK("http://www.godatabase.org/cgi-bin/go.cgi?query=GO:0046649&auto_wild_cards=yes&view=query&action=query&search_constraint=terms"	GO:0046649_lymphocyte_activation) 119 1 3.609023 -0.612987 339 89.817011 155.1 220.382989 0.457522
=HYPERLINK("http://www.godatabase.org/cgi-bin/go.cgi?query=GO:0044248&auto_wild_cards=yes&view=query&action=query&search_constraint=terms"	GO:0044248_cellular_catabolic_process) 410 2 2.094994 -0.607297 340 90.282531 155.86 221.437469 0.458412
=HYPERLINK("http://www.godatabase.org/cgi-bin/go.cgi?query=GO:0006875&auto_wild_cards=yes&view=query&action=query&search_constraint=terms"	GO:0006875_cellular_metal_ion_homeostasis) 121 1 3.549369 -0.606674 341 90.602170 156.28 221.957830 0.458299
=HYPERLINK("http://www.godatabase.org/cgi-bin/go.cgi?query=GO:0042127&auto_wild_cards=yes&view=query&action=query&search_constraint=terms"	GO:0042127_regulation_of_cell_proliferation) 411 2 2.089896 -0.605756 342 90.833336 156.51 222.186664 0.457632
=HYPERLINK("http://www.godatabase.org/cgi-bin/go.cgi?query=GO:0033674&auto_wild_cards=yes&view=query&action=query&search_constraint=terms"	GO:0033674_positive_regulation_of_kinase_activity) 122 1 3.520276 -0.603562 344 91.577190 157.55 223.522810 0.457994
=HYPERLINK("http://www.godatabase.org/cgi-bin/go.cgi?query=GO:0045860&auto_wild_cards=yes&view=query&action=query&search_constraint=terms"	GO:0045860_positive_regulation_of_protein_kinase_activity) 122 1 3.520276 -0.603562 344 91.577190 157.55 223.522810 0.457994
=HYPERLINK("http://www.godatabase.org/cgi-bin/go.cgi?query=GO:0007517&auto_wild_cards=yes&view=query&action=query&search_constraint=terms"	GO:0007517_muscle_organ_development) 123 1 3.491656 -0.600479 345 91.899330 157.94 223.980670 0.457797
=HYPERLINK("http://www.godatabase.org/cgi-bin/go.cgi?query=GO:0006935&auto_wild_cards=yes&view=query&action=query&search_constraint=terms"	GO:0006935_chemotaxis) 125 1 3.435789 -0.594398 349 93.104136 159.26 225.415864 0.456332
=HYPERLINK("http://www.godatabase.org/cgi-bin/go.cgi?query=GO:0042330&auto_wild_cards=yes&view=query&action=query&search_constraint=terms"	GO:0042330_taxis) 125 1 3.435789 -0.594398 349 93.104136 159.26 225.415864 0.456332
=HYPERLINK("http://www.godatabase.org/cgi-bin/go.cgi?query=GO:0051707&auto_wild_cards=yes&view=query&action=query&search_constraint=terms"	GO:0051707_response_to_other_organism) 125 1 3.435789 -0.594398 349 93.104136 159.26 225.415864 0.456332
=HYPERLINK("http://www.godatabase.org/cgi-bin/go.cgi?query=GO:0055065&auto_wild_cards=yes&view=query&action=query&search_constraint=terms"	GO:0055065_metal_ion_homeostasis) 125 1 3.435789 -0.594398 349 93.104136 159.26 225.415864 0.456332
=HYPERLINK("http://www.godatabase.org/cgi-bin/go.cgi?query=GO:0030030&auto_wild_cards=yes&view=query&action=query&search_constraint=terms"	GO:0030030_cell_projection_organization) 127 1 3.381683 -0.588428 350 93.281480 159.61 225.938520 0.456029
=HYPERLINK("http://www.godatabase.org/cgi-bin/go.cgi?query=GO:0031326&auto_wild_cards=yes&view=query&action=query&search_constraint=terms"	GO:0031326_regulation_of_cellular_biosynthetic_process) 1125 4 1.527018 -0.582942 351 94.216729 160.64 227.063271 0.457664
=HYPERLINK("http://www.godatabase.org/cgi-bin/go.cgi?query=GO:0051347&auto_wild_cards=yes&view=query&action=query&search_constraint=terms"	GO:0051347_positive_regulation_of_transferase_activity) 129 1 3.329253 -0.582565 352 94.833901 161.55 228.266099 0.458949
=HYPERLINK("http://www.godatabase.org/cgi-bin/go.cgi?query=GO:0007155&auto_wild_cards=yes&view=query&action=query&search_constraint=terms"	GO:0007155_cell_adhesion) 428 2 2.006886 -0.580325 353 95.009832 161.75 228.490168 0.458215
=HYPERLINK("http://www.godatabase.org/cgi-bin/go.cgi?query=GO:0022610&auto_wild_cards=yes&view=query&action=query&search_constraint=terms"	GO:0022610_biological_adhesion) 429 2 2.002208 -0.578872 354 95.718539 162.37 229.021461 0.458672
=HYPERLINK("http://www.godatabase.org/cgi-bin/go.cgi?query=GO:0040008&auto_wild_cards=yes&view=query&action=query&search_constraint=terms"	GO:0040008_regulation_of_growth) 131 1 3.278425 -0.576806 356 96.459924 163.55 230.640076 0.459410
=HYPERLINK("http://www.godatabase.org/cgi-bin/go.cgi?query=GO:0051345&auto_wild_cards=yes&view=query&action=query&search_constraint=terms"	GO:0051345_positive_regulation_of_hydrolase_activity) 131 1 3.278425 -0.576806 356 96.459924 163.55 230.640076 0.459410
=HYPERLINK("http://www.godatabase.org/cgi-bin/go.cgi?query=GO:0009889&auto_wild_cards=yes&view=query&action=query&search_constraint=terms"	GO:0009889_regulation_of_biosynthetic_process) 1135 4 1.513564 -0.574059 357 96.561607 163.67 230.778393 0.458459
=HYPERLINK("http://www.godatabase.org/cgi-bin/go.cgi?query=GO:0050794&auto_wild_cards=yes&view=query&action=query&search_constraint=terms"	GO:0050794_regulation_of_cellular_process) 3515 10 1.221831 -0.569946 358 97.140975 164.38 231.619025 0.459162
=HYPERLINK("http://www.godatabase.org/cgi-bin/go.cgi?query=GO:0043170&auto_wild_cards=yes&view=query&action=query&search_constraint=terms"	GO:0043170_macromolecule_metabolic_process) 3103 9 1.245654 -0.569110 359 97.303268 164.57 231.836732 0.458412
=HYPERLINK("http://www.godatabase.org/cgi-bin/go.cgi?query=GO:0007249&auto_wild_cards=yes&view=query&action=query&search_constraint=terms"	GO:0007249_I-kappaB_kinase_NF-kappaB_cascade) 134 1 3.205027 -0.568355 360 98.087893 165.39 232.692107 0.459417
=HYPERLINK("http://www.godatabase.org/cgi-bin/go.cgi?query=GO:0007264&auto_wild_cards=yes&view=query&action=query&search_constraint=terms"	GO:0007264_small_GTPase_mediated_signal_transduction) 135 1 3.181287 -0.565587 361 98.986422 166.6 234.213578 0.461496
=HYPERLINK("http://www.godatabase.org/cgi-bin/go.cgi?query=GO:0009057&auto_wild_cards=yes&view=query&action=query&search_constraint=terms"	GO:0009057_macromolecule_catabolic_process) 439 2 1.956600 -0.564596 362 99.166817 166.79 234.413183 0.460746
=HYPERLINK("http://www.godatabase.org/cgi-bin/go.cgi?query=GO:0009892&auto_wild_cards=yes&view=query&action=query&search_constraint=terms"	GO:0009892_negative_regulation_of_metabolic_process) 440 2 1.952153 -0.563193 363 99.260235 166.93 234.599765 0.459862
=HYPERLINK("http://www.godatabase.org/cgi-bin/go.cgi?query=GO:0030005&auto_wild_cards=yes&view=query&action=query&search_constraint=terms"	GO:0030005_cellular_di-__tri-valent_inorganic_cation_homeostasis) 140 1 3.067669 -0.552093 364 101.583747 169.59 237.596253 0.465907
=HYPERLINK("http://www.godatabase.org/cgi-bin/go.cgi?query=GO:0003012&auto_wild_cards=yes&view=query&action=query&search_constraint=terms"	GO:0003012_muscle_system_process) 141 1 3.045913 -0.549462 365 102.189362 170.34 238.490638 0.466685
=HYPERLINK("http://www.godatabase.org/cgi-bin/go.cgi?query=GO:0065007&auto_wild_cards=yes&view=query&action=query&search_constraint=terms"	GO:0065007_biological_regulation) 3971 11 1.189678 -0.549121 366 102.284667 170.45 238.615333 0.465710
=HYPERLINK("http://www.godatabase.org/cgi-bin/go.cgi?query=GO:0001501&auto_wild_cards=yes&view=query&action=query&search_constraint=terms"	GO:0001501_skeletal_system_development) 142 1 3.024463 -0.546852 368 103.062618 171.29 239.517382 0.465462
=HYPERLINK("http://www.godatabase.org/cgi-bin/go.cgi?query=GO:0007626&auto_wild_cards=yes&view=query&action=query&search_constraint=terms"	GO:0007626_locomotory_behavior) 142 1 3.024463 -0.546852 368 103.062618 171.29 239.517382 0.465462
=HYPERLINK("http://www.godatabase.org/cgi-bin/go.cgi?query=GO:0000165&auto_wild_cards=yes&view=query&action=query&search_constraint=terms"	GO:0000165_MAPKKK_cascade) 143 1 3.003312 -0.544264 369 103.316472 171.59 239.863528 0.465014
=HYPERLINK("http://www.godatabase.org/cgi-bin/go.cgi?query=GO:0031399&auto_wild_cards=yes&view=query&action=query&search_constraint=terms"	GO:0031399_regulation_of_protein_modification_process) 144 1 2.982456 -0.541696 370 103.730268 172.3 240.869732 0.465676
=HYPERLINK("http://www.godatabase.org/cgi-bin/go.cgi?query=GO:0030036&auto_wild_cards=yes&view=query&action=query&search_constraint=terms"	GO:0030036_actin_cytoskeleton_organization) 145 1 2.961887 -0.539150 372 104.576943 173.3 242.023057 0.465860
=HYPERLINK("http://www.godatabase.org/cgi-bin/go.cgi?query=GO:0055066&auto_wild_cards=yes&view=query&action=query&search_constraint=terms"	GO:0055066_di-__tri-valent_inorganic_cation_homeostasis) 145 1 2.961887 -0.539150 372 104.576943 173.3 242.023057 0.465860
=HYPERLINK("http://www.godatabase.org/cgi-bin/go.cgi?query=GO:0008361&auto_wild_cards=yes&view=query&action=query&search_constraint=terms"	GO:0008361_regulation_of_cell_size) 149 1 2.882374 -0.529167 373 106.506029 175.79 245.073971 0.471287
=HYPERLINK("http://www.godatabase.org/cgi-bin/go.cgi?query=GO:0045321&auto_wild_cards=yes&view=query&action=query&search_constraint=terms"	GO:0045321_leukocyte_activation) 150 1 2.863158 -0.526720 374 106.587335 175.95 245.312665 0.470455
=HYPERLINK("http://www.godatabase.org/cgi-bin/go.cgi?query=GO:0009987&auto_wild_cards=yes&view=query&action=query&search_constraint=terms"	GO:0009987_cellular_process) 6671 17 1.094447 -0.524302 375 106.952521 176.48 246.007479 0.470613
=HYPERLINK("http://www.godatabase.org/cgi-bin/go.cgi?query=GO:0042981&auto_wild_cards=yes&view=query&action=query&search_constraint=terms"	GO:0042981_regulation_of_apoptosis) 471 2 1.823667 -0.521800 376 107.775803 177.46 247.144197 0.471968
=HYPERLINK("http://www.godatabase.org/cgi-bin/go.cgi?query=GO:0006260&auto_wild_cards=yes&view=query&action=query&search_constraint=terms"	GO:0006260_DNA_replication) 153 1 2.807018 -0.519495 377 108.327460 178.02 247.712540 0.472202
=HYPERLINK("http://www.godatabase.org/cgi-bin/go.cgi?query=GO:0007166&auto_wild_cards=yes&view=query&action=query&search_constraint=terms"	GO:0007166_cell_surface_receptor_linked_signal_transduction) 828 3 1.556064 -0.519373 378 108.469867 178.18 247.890133 0.471376
=HYPERLINK("http://www.godatabase.org/cgi-bin/go.cgi?query=GO:0043067&auto_wild_cards=yes&view=query&action=query&search_constraint=terms"	GO:0043067_regulation_of_programmed_cell_death) 476 2 1.804511 -0.515484 379 108.939168 178.83 248.720832 0.471847
=HYPERLINK("http://www.godatabase.org/cgi-bin/go.cgi?query=GO:0032940&auto_wild_cards=yes&view=query&action=query&search_constraint=terms"	GO:0032940_secretion_by_cell) 155 1 2.770798 -0.514770 380 109.171748 179.23 249.288252 0.471658
=HYPERLINK("http://www.godatabase.org/cgi-bin/go.cgi?query=GO:0010941&auto_wild_cards=yes&view=query&action=query&search_constraint=terms"	GO:0010941_regulation_of_cell_death) 478 2 1.796961 -0.512983 381 109.460781 179.67 249.879219 0.471575
=HYPERLINK("http://www.godatabase.org/cgi-bin/go.cgi?query=GO:0016337&auto_wild_cards=yes&view=query&action=query&search_constraint=terms"	GO:0016337_cell-cell_adhesion) 156 1 2.753036 -0.512434 383 109.840030 180.13 250.419970 0.470313
=HYPERLINK("http://www.godatabase.org/cgi-bin/go.cgi?query=GO:0032787&auto_wild_cards=yes&view=query&action=query&search_constraint=terms"	GO:0032787_monocarboxylic_acid_metabolic_process) 156 1 2.753036 -0.512434 383 109.840030 180.13 250.419970 0.470313
=HYPERLINK("http://www.godatabase.org/cgi-bin/go.cgi?query=GO:0030003&auto_wild_cards=yes&view=query&action=query&search_constraint=terms"	GO:0030003_cellular_cation_homeostasis) 161 1 2.667538 -0.501019 384 110.876115 181.26 251.643885 0.472031
=HYPERLINK("http://www.godatabase.org/cgi-bin/go.cgi?query=GO:0006091&auto_wild_cards=yes&view=query&action=query&search_constraint=terms"	GO:0006091_generation_of_precursor_metabolites_and_energy) 163 1 2.634808 -0.496570 385 111.266049 181.75 252.233951 0.472078
=HYPERLINK("http://www.godatabase.org/cgi-bin/go.cgi?query=GO:0034960&auto_wild_cards=yes&view=query&action=query&search_constraint=terms"	GO:0034960_cellular_biopolymer_metabolic_process) 2820 8 1.218365 -0.495721 386 111.650560 182.3 252.949440 0.472280
=HYPERLINK("http://www.godatabase.org/cgi-bin/go.cgi?query=GO:0050789&auto_wild_cards=yes&view=query&action=query&search_constraint=terms"	GO:0050789_regulation_of_biological_process) 3649 10 1.176963 -0.495187 387 111.806478 182.43 253.053522 0.471395
=HYPERLINK("http://www.godatabase.org/cgi-bin/go.cgi?query=GO:0030029&auto_wild_cards=yes&view=query&action=query&search_constraint=terms"	GO:0030029_actin_filament-based_process) 165 1 2.602871 -0.492186 388 112.417967 183.19 253.962033 0.472139
=HYPERLINK("http://www.godatabase.org/cgi-bin/go.cgi?query=GO:0000279&auto_wild_cards=yes&view=query&action=query&search_constraint=terms"	GO:0000279_M_phase) 170 1 2.526316 -0.481500 389 113.686145 184.62 255.553855 0.474602
=HYPERLINK("http://www.godatabase.org/cgi-bin/go.cgi?query=GO:0055080&auto_wild_cards=yes&view=query&action=query&search_constraint=terms"	GO:0055080_cation_homeostasis) 173 1 2.482507 -0.475269 390 114.562744 185.72 256.877256 0.476205
=HYPERLINK("http://www.godatabase.org/cgi-bin/go.cgi?query=GO:0040007&auto_wild_cards=yes&view=query&action=query&search_constraint=terms"	GO:0040007_growth) 174 1 2.468240 -0.473221 391 114.975639 186.32 257.664361 0.476522
=HYPERLINK("http://www.godatabase.org/cgi-bin/go.cgi?query=GO:0045892&auto_wild_cards=yes&view=query&action=query&search_constraint=terms"	GO:0045892_negative_regulation_of_transcription__DNA-dependent) 175 1 2.454135 -0.471187 392 115.270921 186.77 258.269079 0.476454
=HYPERLINK("http://www.godatabase.org/cgi-bin/go.cgi?query=GO:0009607&auto_wild_cards=yes&view=query&action=query&search_constraint=terms"	GO:0009607_response_to_biotic_stimulus) 177 1 2.426405 -0.467160 394 116.261677 187.93 259.598323 0.476980
=HYPERLINK("http://www.godatabase.org/cgi-bin/go.cgi?query=GO:0016477&auto_wild_cards=yes&view=query&action=query&search_constraint=terms"	GO:0016477_cell_migration) 177 1 2.426405 -0.467160 394 116.261677 187.93 259.598323 0.476980
=HYPERLINK("http://www.godatabase.org/cgi-bin/go.cgi?query=GO:0051253&auto_wild_cards=yes&view=query&action=query&search_constraint=terms"	GO:0051253_negative_regulation_of_RNA_metabolic_process) 180 1 2.385965 -0.461224 396 117.414493 189.49 261.565507 0.478510
=HYPERLINK("http://www.godatabase.org/cgi-bin/go.cgi?query=GO:0051336&auto_wild_cards=yes&view=query&action=query&search_constraint=terms"	GO:0051336_regulation_of_hydrolase_activity) 180 1 2.385965 -0.461224 396 117.414493 189.49 261.565507 0.478510
=HYPERLINK("http://www.godatabase.org/cgi-bin/go.cgi?query=GO:0050790&auto_wild_cards=yes&view=query&action=query&search_constraint=terms"	GO:0050790_regulation_of_catalytic_activity) 525 2 1.636090 -0.458263 397 117.748691 189.91 262.071309 0.478363
=HYPERLINK("http://www.godatabase.org/cgi-bin/go.cgi?query=GO:0006954&auto_wild_cards=yes&view=query&action=query&search_constraint=terms"	GO:0006954_inflammatory_response) 182 1 2.359746 -0.457333 398 117.953107 190.15 262.346893 0.477764
=HYPERLINK("http://www.godatabase.org/cgi-bin/go.cgi?query=GO:0006917&auto_wild_cards=yes&view=query&action=query&search_constraint=terms"	GO:0006917_induction_of_apoptosis) 190 1 2.260388 -0.442275 399 120.234285 192.98 265.725715 0.483659
=HYPERLINK("http://www.godatabase.org/cgi-bin/go.cgi?query=GO:0012502&auto_wild_cards=yes&view=query&action=query&search_constraint=terms"	GO:0012502_induction_of_programmed_cell_death) 191 1 2.248553 -0.440448 400 120.616660 193.44 266.263340 0.483600
=HYPERLINK("http://www.godatabase.org/cgi-bin/go.cgi?query=GO:0019953&auto_wild_cards=yes&view=query&action=query&search_constraint=terms"	GO:0019953_sexual_reproduction) 193 1 2.225252 -0.436828 401 121.510711 194.4 267.289289 0.484788
=HYPERLINK("http://www.godatabase.org/cgi-bin/go.cgi?query=GO:0002682&auto_wild_cards=yes&view=query&action=query&search_constraint=terms"	GO:0002682_regulation_of_immune_system_process) 196 1 2.191192 -0.431485 403 122.270718 195.44 268.609282 0.484963
=HYPERLINK("http://www.godatabase.org/cgi-bin/go.cgi?query=GO:0043086&auto_wild_cards=yes&view=query&action=query&search_constraint=terms"	GO:0043086_negative_regulation_of_catalytic_activity) 196 1 2.191192 -0.431485 403 122.270718 195.44 268.609282 0.484963
=HYPERLINK("http://www.godatabase.org/cgi-bin/go.cgi?query=GO:0048870&auto_wild_cards=yes&view=query&action=query&search_constraint=terms"	GO:0048870_cell_motility) 197 1 2.180069 -0.429726 404 122.560782 195.73 268.899218 0.484480
=HYPERLINK("http://www.godatabase.org/cgi-bin/go.cgi?query=GO:0060255&auto_wild_cards=yes&view=query&action=query&search_constraint=terms"	GO:0060255_regulation_of_macromolecule_metabolic_process) 1328 4 1.293595 -0.426282 405 122.858737 196.18 269.501263 0.484395
=HYPERLINK("http://www.godatabase.org/cgi-bin/go.cgi?query=GO:0008284&auto_wild_cards=yes&view=query&action=query&search_constraint=terms"	GO:0008284_positive_regulation_of_cell_proliferation) 200 1 2.147368 -0.424516 406 123.108923 196.47 269.831077 0.483916
=HYPERLINK("http://www.godatabase.org/cgi-bin/go.cgi?query=GO:0008285&auto_wild_cards=yes&view=query&action=query&search_constraint=terms"	GO:0008285_negative_regulation_of_cell_proliferation) 202 1 2.126107 -0.421097 407 124.070755 197.55 271.029245 0.485381
=HYPERLINK("http://www.godatabase.org/cgi-bin/go.cgi?query=GO:0006915&auto_wild_cards=yes&view=query&action=query&search_constraint=terms"	GO:0006915_apoptosis) 565 2 1.520261 -0.417107 408 124.529457 198.09 271.650543 0.485515
=HYPERLINK("http://www.godatabase.org/cgi-bin/go.cgi?query=GO:0006873&auto_wild_cards=yes&view=query&action=query&search_constraint=terms"	GO:0006873_cellular_ion_homeostasis) 206 1 2.084824 -0.414383 409 124.936216 198.66 272.383784 0.485721
=HYPERLINK("http://www.godatabase.org/cgi-bin/go.cgi?query=GO:0043066&auto_wild_cards=yes&view=query&action=query&search_constraint=terms"	GO:0043066_negative_regulation_of_apoptosis) 207 1 2.074752 -0.412730 410 125.297730 199.17 273.042270 0.485780
=HYPERLINK("http://www.godatabase.org/cgi-bin/go.cgi?query=GO:0012501&auto_wild_cards=yes&view=query&action=query&search_constraint=terms"	GO:0012501_programmed_cell_death) 571 2 1.504286 -0.411314 411 125.460100 199.41 273.359900 0.485182
=HYPERLINK("http://www.godatabase.org/cgi-bin/go.cgi?query=GO:0055082&auto_wild_cards=yes&view=query&action=query&search_constraint=terms"	GO:0055082_cellular_chemical_homeostasis) 208 1 2.064777 -0.411087 412 125.639963 199.69 273.740037 0.484684
=HYPERLINK("http://www.godatabase.org/cgi-bin/go.cgi?query=GO:0043069&auto_wild_cards=yes&view=query&action=query&search_constraint=terms"	GO:0043069_negative_regulation_of_programmed_cell_death) 209 1 2.054898 -0.409453 414 126.217733 200.37 274.522267 0.483986
=HYPERLINK("http://www.godatabase.org/cgi-bin/go.cgi?query=GO:0060548&auto_wild_cards=yes&view=query&action=query&search_constraint=terms"	GO:0060548_negative_regulation_of_cell_death) 209 1 2.054898 -0.409453 414 126.217733 200.37 274.522267 0.483986
=HYPERLINK("http://www.godatabase.org/cgi-bin/go.cgi?query=GO:0045859&auto_wild_cards=yes&view=query&action=query&search_constraint=terms"	GO:0045859_regulation_of_protein_kinase_activity) 213 1 2.016308 -0.403018 416 127.630465 202.21 276.789535 0.486082
=HYPERLINK("http://www.godatabase.org/cgi-bin/go.cgi?query=GO:0051726&auto_wild_cards=yes&view=query&action=query&search_constraint=terms"	GO:0051726_regulation_of_cell_cycle) 213 1 2.016308 -0.403018 416 127.630465 202.21 276.789535 0.486082
=HYPERLINK("http://www.godatabase.org/cgi-bin/go.cgi?query=GO:0007610&auto_wild_cards=yes&view=query&action=query&search_constraint=terms"	GO:0007610_behavior) 214 1 2.006886 -0.401433 417 127.992076 202.65 277.307924 0.485971
=HYPERLINK("http://www.godatabase.org/cgi-bin/go.cgi?query=GO:0008219&auto_wild_cards=yes&view=query&action=query&search_constraint=terms"	GO:0008219_cell_death) 585 2 1.468286 -0.398155 419 128.823551 203.65 278.476449 0.486038
=HYPERLINK("http://www.godatabase.org/cgi-bin/go.cgi?query=GO:0016265&auto_wild_cards=yes&view=query&action=query&search_constraint=terms"	GO:0016265_death) 585 2 1.468286 -0.398155 419 128.823551 203.65 278.476449 0.486038
=HYPERLINK("http://www.godatabase.org/cgi-bin/go.cgi?query=GO:0043549&auto_wild_cards=yes&view=query&action=query&search_constraint=terms"	GO:0043549_regulation_of_kinase_activity) 217 1 1.979141 -0.396733 420 129.189046 204.11 279.030954 0.485976
=HYPERLINK("http://www.godatabase.org/cgi-bin/go.cgi?query=GO:0046903&auto_wild_cards=yes&view=query&action=query&search_constraint=terms"	GO:0046903_secretion) 218 1 1.970063 -0.395185 421 129.394862 204.42 279.445138 0.485558
=HYPERLINK("http://www.godatabase.org/cgi-bin/go.cgi?query=GO:0050801&auto_wild_cards=yes&view=query&action=query&search_constraint=terms"	GO:0050801_ion_homeostasis) 221 1 1.943320 -0.390593 422 129.798789 204.9 280.001211 0.485545
=HYPERLINK("http://www.godatabase.org/cgi-bin/go.cgi?query=GO:0043283&auto_wild_cards=yes&view=query&action=query&search_constraint=terms"	GO:0043283_biopolymer_metabolic_process) 3027 8 1.135048 -0.389759 423 129.906847 205.06 280.213153 0.484775
=HYPERLINK("http://www.godatabase.org/cgi-bin/go.cgi?query=GO:0034621&auto_wild_cards=yes&view=query&action=query&search_constraint=terms"	GO:0034621_cellular_macromolecular_complex_subunit_organization) 227 1 1.891955 -0.381645 426 131.574001 206.96 282.345999 0.485822
=HYPERLINK("http://www.godatabase.org/cgi-bin/go.cgi?query=GO:0034962&auto_wild_cards=yes&view=query&action=query&search_constraint=terms"	GO:0034962_cellular_biopolymer_catabolic_process) 227 1 1.891955 -0.381645 426 131.574001 206.96 282.345999 0.485822
=HYPERLINK("http://www.godatabase.org/cgi-bin/go.cgi?query=GO:0051338&auto_wild_cards=yes&view=query&action=query&search_constraint=terms"	GO:0051338_regulation_of_transferase_activity) 227 1 1.891955 -0.381645 426 131.574001 206.96 282.345999 0.485822
=HYPERLINK("http://www.godatabase.org/cgi-bin/go.cgi?query=GO:0065009&auto_wild_cards=yes&view=query&action=query&search_constraint=terms"	GO:0065009_regulation_of_molecular_function) 606 2 1.417405 -0.379311 427 132.203767 207.52 282.836233 0.485995
=HYPERLINK("http://www.godatabase.org/cgi-bin/go.cgi?query=GO:0019725&auto_wild_cards=yes&view=query&action=query&search_constraint=terms"	GO:0019725_cellular_homeostasis) 231 1 1.859193 -0.375846 428 132.965212 208.46 283.954788 0.487056
=HYPERLINK("http://www.godatabase.org/cgi-bin/go.cgi?query=GO:0044092&auto_wild_cards=yes&view=query&action=query&search_constraint=terms"	GO:0044092_negative_regulation_of_molecular_function) 233 1 1.843235 -0.372994 429 133.697368 209.35 285.002632 0.487995
=HYPERLINK("http://www.godatabase.org/cgi-bin/go.cgi?query=GO:0043065&auto_wild_cards=yes&view=query&action=query&search_constraint=terms"	GO:0043065_positive_regulation_of_apoptosis) 243 1 1.767381 -0.359198 430 135.797950 211.7 287.602050 0.492326
=HYPERLINK("http://www.godatabase.org/cgi-bin/go.cgi?query=GO:0009056&auto_wild_cards=yes&view=query&action=query&search_constraint=terms"	GO:0009056_catabolic_process) 633 2 1.356947 -0.356550 431 136.439605 212.39 288.340395 0.492784
=HYPERLINK("http://www.godatabase.org/cgi-bin/go.cgi?query=GO:0022403&auto_wild_cards=yes&view=query&action=query&search_constraint=terms"	GO:0022403_cell_cycle_phase) 245 1 1.752954 -0.356527 432 137.094511 213.01 288.925489 0.493079
=HYPERLINK("http://www.godatabase.org/cgi-bin/go.cgi?query=GO:0043068&auto_wild_cards=yes&view=query&action=query&search_constraint=terms"	GO:0043068_positive_regulation_of_programmed_cell_death) 246 1 1.745828 -0.355203 433 138.013721 214.17 290.326279 0.494619
=HYPERLINK("http://www.godatabase.org/cgi-bin/go.cgi?query=GO:0010942&auto_wild_cards=yes&view=query&action=query&search_constraint=terms"	GO:0010942_positive_regulation_of_cell_death) 250 1 1.717895 -0.349973 434 138.782866 215.02 291.257134 0.495438
=HYPERLINK("http://www.godatabase.org/cgi-bin/go.cgi?query=GO:0048468&auto_wild_cards=yes&view=query&action=query&search_constraint=terms"	GO:0048468_cell_development) 251 1 1.711051 -0.348683 435 139.000596 215.31 291.619404 0.494966
=HYPERLINK("http://www.godatabase.org/cgi-bin/go.cgi?query=GO:0008283&auto_wild_cards=yes&view=query&action=query&search_constraint=terms"	GO:0008283_cell_proliferation) 647 2 1.327585 -0.345354 436 139.477604 215.79 292.102396 0.494931
=HYPERLINK("http://www.godatabase.org/cgi-bin/go.cgi?query=GO:0010556&auto_wild_cards=yes&view=query&action=query&search_constraint=terms"	GO:0010556_regulation_of_macromolecule_biosynthetic_process) 1055 3 1.221252 -0.343735 437 139.957886 216.26 292.562114 0.494874
=HYPERLINK("http://www.godatabase.org/cgi-bin/go.cgi?query=GO:0031323&auto_wild_cards=yes&view=query&action=query&search_constraint=terms"	GO:0031323_regulation_of_cellular_metabolic_process) 1466 4 1.171825 -0.343533 438 140.097164 216.42 292.742836 0.494110
=HYPERLINK("http://www.godatabase.org/cgi-bin/go.cgi?query=GO:0016481&auto_wild_cards=yes&view=query&action=query&search_constraint=terms"	GO:0016481_negative_regulation_of_transcription) 261 1 1.645493 -0.336144 439 140.882376 217.37 293.857624 0.495148
=HYPERLINK("http://www.godatabase.org/cgi-bin/go.cgi?query=GO:0032502&auto_wild_cards=yes&view=query&action=query&search_constraint=terms"	GO:0032502_developmental_process) 1919 5 1.119004 -0.324558 440 141.705478 218.54 295.374522 0.496682
=HYPERLINK("http://www.godatabase.org/cgi-bin/go.cgi?query=GO:0015031&auto_wild_cards=yes&view=query&action=query&search_constraint=terms"	GO:0015031_protein_transport) 274 1 1.567422 -0.320767 441 143.071839 219.91 296.748161 0.498662
=HYPERLINK("http://www.godatabase.org/cgi-bin/go.cgi?query=GO:0007010&auto_wild_cards=yes&view=query&action=query&search_constraint=terms"	GO:0007010_cytoskeleton_organization) 275 1 1.561722 -0.319625 442 143.598862 220.51 297.421138 0.498891
=HYPERLINK("http://www.godatabase.org/cgi-bin/go.cgi?query=GO:0048878&auto_wild_cards=yes&view=query&action=query&search_constraint=terms"	GO:0048878_chemical_homeostasis) 278 1 1.544869 -0.316232 443 144.305934 221.4 298.494066 0.499774
=HYPERLINK("http://www.godatabase.org/cgi-bin/go.cgi?query=GO:0045184&auto_wild_cards=yes&view=query&action=query&search_constraint=terms"	GO:0045184_establishment_of_protein_localization) 279 1 1.539332 -0.315112 444 144.988183 222.1 299.211817 0.500225
=HYPERLINK("http://www.godatabase.org/cgi-bin/go.cgi?query=GO:0044249&auto_wild_cards=yes&view=query&action=query&search_constraint=terms"	GO:0044249_cellular_biosynthetic_process) 1951 5 1.100650 -0.309849 445 145.101879 222.29 299.478121 0.499528
=HYPERLINK("http://www.godatabase.org/cgi-bin/go.cgi?query=GO:0019752&auto_wild_cards=yes&view=query&action=query&search_constraint=terms"	GO:0019752_carboxylic_acid_metabolic_process) 286 1 1.501656 -0.307421 447 146.388521 224.2 302.011479 0.501566
=HYPERLINK("http://www.godatabase.org/cgi-bin/go.cgi?query=GO:0043436&auto_wild_cards=yes&view=query&action=query&search_constraint=terms"	GO:0043436_oxoacid_metabolic_process) 286 1 1.501656 -0.307421 447 146.388521 224.2 302.011479 0.501566
=HYPERLINK("http://www.godatabase.org/cgi-bin/go.cgi?query=GO:0019222&auto_wild_cards=yes&view=query&action=query&search_constraint=terms"	GO:0019222_regulation_of_metabolic_process) 1538 4 1.116967 -0.306482 448 146.503538 224.39 302.276462 0.500871
=HYPERLINK("http://www.godatabase.org/cgi-bin/go.cgi?query=GO:0010629&auto_wild_cards=yes&view=query&action=query&search_constraint=terms"	GO:0010629_negative_regulation_of_gene_expression) 289 1 1.486068 -0.304204 449 147.238167 225.26 303.281833 0.501693
=HYPERLINK("http://www.godatabase.org/cgi-bin/go.cgi?query=GO:0006082&auto_wild_cards=yes&view=query&action=query&search_constraint=terms"	GO:0006082_organic_acid_metabolic_process) 290 1 1.480944 -0.303141 451 147.626459 225.82 304.013541 0.500710
=HYPERLINK("http://www.godatabase.org/cgi-bin/go.cgi?query=GO:0051093&auto_wild_cards=yes&view=query&action=query&search_constraint=terms"	GO:0051093_negative_regulation_of_developmental_process) 290 1 1.480944 -0.303141 451 147.626459 225.82 304.013541 0.500710
=HYPERLINK("http://www.godatabase.org/cgi-bin/go.cgi?query=GO:0042180&auto_wild_cards=yes&view=query&action=query&search_constraint=terms"	GO:0042180_cellular_ketone_metabolic_process) 291 1 1.475855 -0.302084 452 148.037492 226.3 304.562508 0.500664
=HYPERLINK("http://www.godatabase.org/cgi-bin/go.cgi?query=GO:0000278&auto_wild_cards=yes&view=query&action=query&search_constraint=terms"	GO:0000278_mitotic_cell_cycle) 292 1 1.470800 -0.301031 453 149.265599 227.47 305.674401 0.502141
=HYPERLINK("http://www.godatabase.org/cgi-bin/go.cgi?query=GO:0045934&auto_wild_cards=yes&view=query&action=query&search_constraint=terms"	GO:0045934_negative_regulation_of_nucleobase__nucleoside__nucleotide_and_nucleic_acid_metabolic_process) 295 1 1.455843 -0.297904 454 149.956667 228.25 306.543333 0.502753
=HYPERLINK("http://www.godatabase.org/cgi-bin/go.cgi?query=GO:0016192&auto_wild_cards=yes&view=query&action=query&search_constraint=terms"	GO:0016192_vesicle-mediated_transport) 297 1 1.446039 -0.295843 455 150.942160 229.42 307.897840 0.504220
=HYPERLINK("http://www.godatabase.org/cgi-bin/go.cgi?query=GO:0051172&auto_wild_cards=yes&view=query&action=query&search_constraint=terms"	GO:0051172_negative_regulation_of_nitrogen_compound_metabolic_process) 298 1 1.441187 -0.294819 456 151.412592 229.96 308.507408 0.504298
=HYPERLINK("http://www.godatabase.org/cgi-bin/go.cgi?query=GO:0009058&auto_wild_cards=yes&view=query&action=query&search_constraint=terms"	GO:0009058_biosynthetic_process) 1988 5 1.080165 -0.293554 457 152.094056 230.84 309.585944 0.505120
=HYPERLINK("http://www.godatabase.org/cgi-bin/go.cgi?query=GO:0006355&auto_wild_cards=yes&view=query&action=query&search_constraint=terms"	GO:0006355_regulation_of_transcription__DNA-dependent) 723 2 1.188032 -0.290947 458 152.842661 231.69 310.537339 0.505873
=HYPERLINK("http://www.godatabase.org/cgi-bin/go.cgi?query=GO:0006928&auto_wild_cards=yes&view=query&action=query&search_constraint=terms"	GO:0006928_cell_motion) 308 1 1.394395 -0.284842 460 154.552816 233.61 312.667184 0.507848
=HYPERLINK("http://www.godatabase.org/cgi-bin/go.cgi?query=GO:0051674&auto_wild_cards=yes&view=query&action=query&search_constraint=terms"	GO:0051674_localization_of_cell) 308 1 1.394395 -0.284842 460 154.552816 233.61 312.667184 0.507848
=HYPERLINK("http://www.godatabase.org/cgi-bin/go.cgi?query=GO:0034645&auto_wild_cards=yes&view=query&action=query&search_constraint=terms"	GO:0034645_cellular_macromolecule_biosynthetic_process) 1600 4 1.073684 -0.277515 461 155.486713 234.71 313.933287 0.509132
=HYPERLINK("http://www.godatabase.org/cgi-bin/go.cgi?query=GO:0051252&auto_wild_cards=yes&view=query&action=query&search_constraint=terms"	GO:0051252_regulation_of_RNA_metabolic_process) 746 2 1.151404 -0.276367 462 155.758666 234.98 314.201334 0.508615
=HYPERLINK("http://www.godatabase.org/cgi-bin/go.cgi?query=GO:0010558&auto_wild_cards=yes&view=query&action=query&search_constraint=terms"	GO:0010558_negative_regulation_of_macromolecule_biosynthetic_process) 324 1 1.325536 -0.269787 463 157.051714 236.66 316.268286 0.511145
=HYPERLINK("http://www.godatabase.org/cgi-bin/go.cgi?query=GO:0032879&auto_wild_cards=yes&view=query&action=query&search_constraint=terms"	GO:0032879_regulation_of_localization) 326 1 1.317404 -0.267979 464 157.275601 237.0 316.724399 0.510776
=HYPERLINK("http://www.godatabase.org/cgi-bin/go.cgi?query=GO:0009059&auto_wild_cards=yes&view=query&action=query&search_constraint=terms"	GO:0009059_macromolecule_biosynthetic_process) 1626 4 1.056516 -0.266116 465 157.668053 237.45 317.231947 0.510645
=HYPERLINK("http://www.godatabase.org/cgi-bin/go.cgi?query=GO:0006996&auto_wild_cards=yes&view=query&action=query&search_constraint=terms"	GO:0006996_organelle_organization) 764 2 1.124277 -0.265501 466 157.877206 237.67 317.462794 0.510021
=HYPERLINK("http://www.godatabase.org/cgi-bin/go.cgi?query=GO:0008104&auto_wild_cards=yes&view=query&action=query&search_constraint=terms"	GO:0008104_protein_localization) 339 1 1.266884 -0.256603 467 159.077868 239.09 319.102132 0.511970
=HYPERLINK("http://www.godatabase.org/cgi-bin/go.cgi?query=GO:0051094&auto_wild_cards=yes&view=query&action=query&search_constraint=terms"	GO:0051094_positive_regulation_of_developmental_process) 340 1 1.263158 -0.255754 468 159.656987 239.82 319.983013 0.512436
=HYPERLINK("http://www.godatabase.org/cgi-bin/go.cgi?query=GO:0032501&auto_wild_cards=yes&view=query&action=query&search_constraint=terms"	GO:0032501_multicellular_organismal_process) 2082 5 1.031397 -0.255395 469 159.862063 240.03 320.197937 0.511791
=HYPERLINK("http://www.godatabase.org/cgi-bin/go.cgi?query=GO:0033554&auto_wild_cards=yes&view=query&action=query&search_constraint=terms"	GO:0033554_cellular_response_to_stress) 341 1 1.259454 -0.254909 470 160.244511 240.37 320.495489 0.511426
=HYPERLINK("http://www.godatabase.org/cgi-bin/go.cgi?query=GO:0016070&auto_wild_cards=yes&view=query&action=query&search_constraint=terms"	GO:0016070_RNA_metabolic_process) 1230 3 1.047497 -0.249912 471 160.523865 240.79 321.056135 0.511231
=HYPERLINK("http://www.godatabase.org/cgi-bin/go.cgi?query=GO:0006357&auto_wild_cards=yes&view=query&action=query&search_constraint=terms"	GO:0006357_regulation_of_transcription_from_RNA_polymerase_II_promoter) 351 1 1.223572 -0.246648 472 160.818995 241.17 321.521005 0.510953
=HYPERLINK("http://www.godatabase.org/cgi-bin/go.cgi?query=GO:0006259&auto_wild_cards=yes&view=query&action=query&search_constraint=terms"	GO:0006259_DNA_metabolic_process) 360 1 1.192982 -0.239502 473 162.107376 242.78 323.452624 0.513277
=HYPERLINK("http://www.godatabase.org/cgi-bin/go.cgi?query=GO:0007186&auto_wild_cards=yes&view=query&action=query&search_constraint=terms"	GO:0007186_G-protein_coupled_receptor_protein_signaling_pathway) 363 1 1.183123 -0.237179 474 162.582880 243.17 323.757120 0.513017
=HYPERLINK("http://www.godatabase.org/cgi-bin/go.cgi?query=GO:0022414&auto_wild_cards=yes&view=query&action=query&search_constraint=terms"	GO:0022414_reproductive_process) 365 1 1.176640 -0.235645 475 163.118339 243.7 324.281661 0.513053
=HYPERLINK("http://www.godatabase.org/cgi-bin/go.cgi?query=GO:0000003&auto_wild_cards=yes&view=query&action=query&search_constraint=terms"	GO:0000003_reproduction) 367 1 1.170228 -0.234125 476 163.865131 244.44 325.014869 0.513529
=HYPERLINK("http://www.godatabase.org/cgi-bin/go.cgi?query=GO:0022402&auto_wild_cards=yes&view=query&action=query&search_constraint=terms"	GO:0022402_cell_cycle_process) 370 1 1.160740 -0.231866 477 164.653690 245.21 325.766310 0.514067
=HYPERLINK("http://www.godatabase.org/cgi-bin/go.cgi?query=GO:0044255&auto_wild_cards=yes&view=query&action=query&search_constraint=terms"	GO:0044255_cellular_lipid_metabolic_process) 381 1 1.127228 -0.223815 478 166.606923 247.44 328.273077 0.517657
=HYPERLINK("http://www.godatabase.org/cgi-bin/go.cgi?query=GO:0033036&auto_wild_cards=yes&view=query&action=query&search_constraint=terms"	GO:0033036_macromolecule_localization) 388 1 1.106891 -0.218871 479 167.237483 248.06 328.882517 0.517871
=HYPERLINK("http://www.godatabase.org/cgi-bin/go.cgi?query=GO:0080090&auto_wild_cards=yes&view=query&action=query&search_constraint=terms"	GO:0080090_regulation_of_primary_metabolic_process) 1311 3 0.982777 -0.215297 480 168.268859 249.06 329.851141 0.518875
=HYPERLINK("http://www.godatabase.org/cgi-bin/go.cgi?query=GO:0006351&auto_wild_cards=yes&view=query&action=query&search_constraint=terms"	GO:0006351_transcription__DNA-dependent) 884 2 0.971660 -0.203569 481 170.378379 251.28 332.181621 0.522412
=HYPERLINK("http://www.godatabase.org/cgi-bin/go.cgi?query=GO:0010605&auto_wild_cards=yes&view=query&action=query&search_constraint=terms"	GO:0010605_negative_regulation_of_macromolecule_metabolic_process) 413 1 1.039888 -0.202275 482 171.262938 252.2 333.137062 0.523237
=HYPERLINK("http://www.godatabase.org/cgi-bin/go.cgi?query=GO:0032774&auto_wild_cards=yes&view=query&action=query&search_constraint=terms"	GO:0032774_RNA_biosynthetic_process) 887 2 0.968374 -0.202227 483 171.573234 252.5 333.426766 0.522774
=HYPERLINK("http://www.godatabase.org/cgi-bin/go.cgi?query=GO:0045449&auto_wild_cards=yes&view=query&action=query&search_constraint=terms"	GO:0045449_regulation_of_transcription) 900 2 0.954386 -0.196514 484 172.574940 253.44 334.305060 0.523636
=HYPERLINK("http://www.godatabase.org/cgi-bin/go.cgi?query=GO:0043933&auto_wild_cards=yes&view=query&action=query&search_constraint=terms"	GO:0043933_macromolecular_complex_subunit_organization) 424 1 1.012910 -0.195458 485 173.166150 254.2 335.233850 0.524124
=HYPERLINK("http://www.godatabase.org/cgi-bin/go.cgi?query=GO:0043285&auto_wild_cards=yes&view=query&action=query&search_constraint=terms"	GO:0043285_biopolymer_catabolic_process) 426 1 1.008154 -0.194249 486 173.857249 254.85 335.842751 0.524383
=HYPERLINK("http://www.godatabase.org/cgi-bin/go.cgi?query=GO:0007267&auto_wild_cards=yes&view=query&action=query&search_constraint=terms"	GO:0007267_cell-cell_signaling) 445 1 0.965109 -0.183193 487 177.029875 258.47 339.910125 0.530739
=HYPERLINK("http://www.godatabase.org/cgi-bin/go.cgi?query=GO:0006629&auto_wild_cards=yes&view=query&action=query&search_constraint=terms"	GO:0006629_lipid_metabolic_process) 468 1 0.917679 -0.170790 488 179.688943 261.21 342.731057 0.535266
=HYPERLINK("http://www.godatabase.org/cgi-bin/go.cgi?query=GO:0051716&auto_wild_cards=yes&view=query&action=query&search_constraint=terms"	GO:0051716_cellular_response_to_stimulus) 474 1 0.906063 -0.167718 489 180.273907 261.82 343.366093 0.535419
=HYPERLINK("http://www.godatabase.org/cgi-bin/go.cgi?query=GO:0022607&auto_wild_cards=yes&view=query&action=query&search_constraint=terms"	GO:0022607_cellular_component_assembly) 478 1 0.898481 -0.165706 490 181.753835 263.31 344.866165 0.537367
=HYPERLINK("http://www.godatabase.org/cgi-bin/go.cgi?query=GO:0007049&auto_wild_cards=yes&view=query&action=query&search_constraint=terms"	GO:0007049_cell_cycle) 494 1 0.869380 -0.157931 491 183.448377 264.82 346.191623 0.539348
=HYPERLINK("http://www.godatabase.org/cgi-bin/go.cgi?query=GO:0009653&auto_wild_cards=yes&view=query&action=query&search_constraint=terms"	GO:0009653_anatomical_structure_morphogenesis) 500 1 0.858947 -0.155124 492 183.863163 265.19 346.516837 0.539004
=HYPERLINK("http://www.godatabase.org/cgi-bin/go.cgi?query=GO:0044238&auto_wild_cards=yes&view=query&action=query&search_constraint=terms"	GO:0044238_primary_metabolic_process) 3719 8 0.923848 -0.154162 493 184.569770 265.75 346.930230 0.539047
=HYPERLINK("http://www.godatabase.org/cgi-bin/go.cgi?query=GO:0006366&auto_wild_cards=yes&view=query&action=query&search_constraint=terms"	GO:0006366_transcription_from_RNA_polymerase_II_promoter) 506 1 0.848762 -0.152374 494 185.495360 266.8 348.104640 0.540081
=HYPERLINK("http://www.godatabase.org/cgi-bin/go.cgi?query=GO:0019219&auto_wild_cards=yes&view=query&action=query&search_constraint=terms"	GO:0019219_regulation_of_nucleobase__nucleoside__nucleotide_and_nucleic_acid_metabolic_process) 1041 2 0.825118 -0.144023 495 186.580621 267.92 349.259379 0.541253
=HYPERLINK("http://www.godatabase.org/cgi-bin/go.cgi?query=GO:0051171&auto_wild_cards=yes&view=query&action=query&search_constraint=terms"	GO:0051171_regulation_of_nitrogen_compound_metabolic_process) 1055 2 0.814168 -0.139638 496 187.781063 269.13 350.478937 0.542601
=HYPERLINK("http://www.godatabase.org/cgi-bin/go.cgi?query=GO:0010468&auto_wild_cards=yes&view=query&action=query&search_constraint=terms"	GO:0010468_regulation_of_gene_expression) 1067 2 0.805012 -0.135984 497 188.133679 269.41 350.686321 0.542072
=HYPERLINK("http://www.godatabase.org/cgi-bin/go.cgi?query=GO:0006350&auto_wild_cards=yes&view=query&action=query&search_constraint=terms"	GO:0006350_transcription) 1069 2 0.803505 -0.135384 498 188.472983 269.7 350.927017 0.541566
=HYPERLINK("http://www.godatabase.org/cgi-bin/go.cgi?query=GO:0010926&auto_wild_cards=yes&view=query&action=query&search_constraint=terms"	GO:0010926_anatomical_structure_formation) 560 1 0.766917 -0.129963 500 190.291358 271.54 352.788642 0.543080
=HYPERLINK("http://www.godatabase.org/cgi-bin/go.cgi?query=GO:0044085&auto_wild_cards=yes&view=query&action=query&search_constraint=terms"	GO:0044085_cellular_component_biogenesis) 560 1 0.766917 -0.129963 500 190.291358 271.54 352.788642 0.543080
=HYPERLINK("http://www.godatabase.org/cgi-bin/go.cgi?query=GO:0051649&auto_wild_cards=yes&view=query&action=query&search_constraint=terms"	GO:0051649_establishment_of_localization_in_cell) 573 1 0.749518 -0.125136 501 192.301372 273.06 353.818628 0.545030
=HYPERLINK("http://www.godatabase.org/cgi-bin/go.cgi?query=GO:0051641&auto_wild_cards=yes&view=query&action=query&search_constraint=terms"	GO:0051641_cellular_localization) 617 1 0.696068 -0.110205 502 195.907149 276.41 356.912851 0.550618
=HYPERLINK("http://www.godatabase.org/cgi-bin/go.cgi?query=GO:0042221&auto_wild_cards=yes&view=query&action=query&search_constraint=terms"	GO:0042221_response_to_chemical_stimulus) 631 1 0.680624 -0.105871 503 196.607883 276.97 357.332117 0.550636
=HYPERLINK("http://www.godatabase.org/cgi-bin/go.cgi?query=GO:0003008&auto_wild_cards=yes&view=query&action=query&search_constraint=terms"	GO:0003008_system_process) 710 1 0.604893 -0.084603 504 200.677354 280.41 360.142646 0.556369
=HYPERLINK("http://www.godatabase.org/cgi-bin/go.cgi?query=GO:0006139&auto_wild_cards=yes&view=query&action=query&search_constraint=terms"	GO:0006139_nucleobase__nucleoside__nucleotide_and_nucleic_acid_metabolic_process) 1845 3 0.698331 -0.076734 505 202.840099 282.4 361.959901 0.559208
=HYPERLINK("http://www.godatabase.org/cgi-bin/go.cgi?query=GO:0016043&auto_wild_cards=yes&view=query&action=query&search_constraint=terms"	GO:0016043_cellular_component_organization) 1366 2 0.628805 -0.069587 506 204.623703 283.83 363.036297 0.560929
=HYPERLINK("http://www.godatabase.org/cgi-bin/go.cgi?query=GO:0034961&auto_wild_cards=yes&view=query&action=query&search_constraint=terms"	GO:0034961_cellular_biopolymer_biosynthetic_process) 1448 2 0.593196 -0.057652 507 206.431838 285.17 363.908162 0.562465
=HYPERLINK("http://www.godatabase.org/cgi-bin/go.cgi?query=GO:0043284&auto_wild_cards=yes&view=query&action=query&search_constraint=terms"	GO:0043284_biopolymer_biosynthetic_process) 1458 2 0.589127 -0.056335 508 207.454068 286.02 364.585932 0.563031
=HYPERLINK("http://www.godatabase.org/cgi-bin/go.cgi?query=GO:0006807&auto_wild_cards=yes&view=query&action=query&search_constraint=terms"	GO:0006807_nitrogen_compound_metabolic_process) 2053 3 0.627580 -0.049732 509 209.572808 287.65 365.727192 0.565128
=HYPERLINK("http://www.godatabase.org/cgi-bin/go.cgi?query=GO:0051179&auto_wild_cards=yes&view=query&action=query&search_constraint=terms"	GO:0051179_localization) 1561 2 0.550255 -0.044306 510 211.167118 288.89 366.612882 0.566451
=HYPERLINK("http://www.godatabase.org/cgi-bin/go.cgi?query=GO:0010467&auto_wild_cards=yes&view=query&action=query&search_constraint=terms"	GO:0010467_gene_expression) 1663 2 0.516505 -0.034777 511 213.897330 290.91 367.922670 0.569295
=HYPERLINK("http://www.godatabase.org/cgi-bin/go.cgi?query=GO:0006810&auto_wild_cards=yes&view=query&action=query&search_constraint=terms"	GO:0006810_transport) 1243 1 0.345514 -0.019143 512 217.869421 293.96 370.050579 0.574141
=HYPERLINK("http://www.godatabase.org/cgi-bin/go.cgi?query=GO:0051234&auto_wild_cards=yes&view=query&action=query&search_constraint=terms"	GO:0051234_establishment_of_localization) 1260 1 0.340852 -0.018249 513 218.234934 294.24 370.245066 0.573567
=HYPERLINK("http://www.godatabase.org/cgi-bin/go.cgi?query=GO:0007179&auto_wild_cards=yes&view=query&action=query&search_constraint=terms"	GO:0007179_transforming_growth_factor_beta_receptor_signaling_pathway) 72 0 0.000000 -0.000000 514 224.926020 299.27 373.613980 0.582237
=HYPERLINK("http://www.godatabase.org/cgi-bin/go.cgi?query=GO:0006171&auto_wild_cards=yes&view=query&action=query&search_constraint=terms"	GO:0006171_cAMP_biosynthetic_process) 59 0 0.000000 -0.000000 520 231.260689 305.38 379.499311 0.587269
=HYPERLINK("http://www.godatabase.org/cgi-bin/go.cgi?query=GO:0006820&auto_wild_cards=yes&view=query&action=query&search_constraint=terms"	GO:0006820_anion_transport) 59 0 0.000000 -0.000000 520 231.260689 305.38 379.499311 0.587269
=HYPERLINK("http://www.godatabase.org/cgi-bin/go.cgi?query=GO:0007409&auto_wild_cards=yes&view=query&action=query&search_constraint=terms"	GO:0007409_axonogenesis) 59 0 0.000000 -0.000000 520 231.260689 305.38 379.499311 0.587269
=HYPERLINK("http://www.godatabase.org/cgi-bin/go.cgi?query=GO:0033673&auto_wild_cards=yes&view=query&action=query&search_constraint=terms"	GO:0033673_negative_regulation_of_kinase_activity) 59 0 0.000000 -0.000000 520 231.260689 305.38 379.499311 0.587269
=HYPERLINK("http://www.godatabase.org/cgi-bin/go.cgi?query=GO:0043281&auto_wild_cards=yes&view=query&action=query&search_constraint=terms"	GO:0043281_regulation_of_caspase_activity) 59 0 0.000000 -0.000000 520 231.260689 305.38 379.499311 0.587269
=HYPERLINK("http://www.godatabase.org/cgi-bin/go.cgi?query=GO:0051604&auto_wild_cards=yes&view=query&action=query&search_constraint=terms"	GO:0051604_protein_maturation) 59 0 0.000000 -0.000000 520 231.260689 305.38 379.499311 0.587269
=HYPERLINK("http://www.godatabase.org/cgi-bin/go.cgi?query=GO:0000038&auto_wild_cards=yes&view=query&action=query&search_constraint=terms"	GO:0000038_very-long-chain_fatty_acid_metabolic_process) 11 0 0.000000 -0.000000 611 324.824489 397.9 470.975511 0.651227
=HYPERLINK("http://www.godatabase.org/cgi-bin/go.cgi?query=GO:0000272&auto_wild_cards=yes&view=query&action=query&search_constraint=terms"	GO:0000272_polysaccharide_catabolic_process) 11 0 0.000000 -0.000000 611 324.824489 397.9 470.975511 0.651227
=HYPERLINK("http://www.godatabase.org/cgi-bin/go.cgi?query=GO:0001570&auto_wild_cards=yes&view=query&action=query&search_constraint=terms"	GO:0001570_vasculogenesis) 11 0 0.000000 -0.000000 611 324.824489 397.9 470.975511 0.651227
=HYPERLINK("http://www.godatabase.org/cgi-bin/go.cgi?query=GO:0001836&auto_wild_cards=yes&view=query&action=query&search_constraint=terms"	GO:0001836_release_of_cytochrome_c_from_mitochondria) 11 0 0.000000 -0.000000 611 324.824489 397.9 470.975511 0.651227
=HYPERLINK("http://www.godatabase.org/cgi-bin/go.cgi?query=GO:0002285&auto_wild_cards=yes&view=query&action=query&search_constraint=terms"	GO:0002285_lymphocyte_activation_during_immune_response) 11 0 0.000000 -0.000000 611 324.824489 397.9 470.975511 0.651227
=HYPERLINK("http://www.godatabase.org/cgi-bin/go.cgi?query=GO:0002687&auto_wild_cards=yes&view=query&action=query&search_constraint=terms"	GO:0002687_positive_regulation_of_leukocyte_migration) 11 0 0.000000 -0.000000 611 324.824489 397.9 470.975511 0.651227
=HYPERLINK("http://www.godatabase.org/cgi-bin/go.cgi?query=GO:0006094&auto_wild_cards=yes&view=query&action=query&search_constraint=terms"	GO:0006094_gluconeogenesis) 11 0 0.000000 -0.000000 611 324.824489 397.9 470.975511 0.651227
=HYPERLINK("http://www.godatabase.org/cgi-bin/go.cgi?query=GO:0006342&auto_wild_cards=yes&view=query&action=query&search_constraint=terms"	GO:0006342_chromatin_silencing) 11 0 0.000000 -0.000000 611 324.824489 397.9 470.975511 0.651227
=HYPERLINK("http://www.godatabase.org/cgi-bin/go.cgi?query=GO:0006400&auto_wild_cards=yes&view=query&action=query&search_constraint=terms"	GO:0006400_tRNA_modification) 11 0 0.000000 -0.000000 611 324.824489 397.9 470.975511 0.651227
=HYPERLINK("http://www.godatabase.org/cgi-bin/go.cgi?query=GO:0006515&auto_wild_cards=yes&view=query&action=query&search_constraint=terms"	GO:0006515_misfolded_or_incompletely_synthesized_protein_catabolic_process) 11 0 0.000000 -0.000000 611 324.824489 397.9 470.975511 0.651227
=HYPERLINK("http://www.godatabase.org/cgi-bin/go.cgi?query=GO:0006706&auto_wild_cards=yes&view=query&action=query&search_constraint=terms"	GO:0006706_steroid_catabolic_process) 11 0 0.000000 -0.000000 611 324.824489 397.9 470.975511 0.651227
=HYPERLINK("http://www.godatabase.org/cgi-bin/go.cgi?query=GO:0006749&auto_wild_cards=yes&view=query&action=query&search_constraint=terms"	GO:0006749_glutathione_metabolic_process) 11 0 0.000000 -0.000000 611 324.824489 397.9 470.975511 0.651227
=HYPERLINK("http://www.godatabase.org/cgi-bin/go.cgi?query=GO:0007009&auto_wild_cards=yes&view=query&action=query&search_constraint=terms"	GO:0007009_plasma_membrane_organization) 11 0 0.000000 -0.000000 611 324.824489 397.9 470.975511 0.651227
=HYPERLINK("http://www.godatabase.org/cgi-bin/go.cgi?query=GO:0007076&auto_wild_cards=yes&view=query&action=query&search_constraint=terms"	GO:0007076_mitotic_chromosome_condensation) 11 0 0.000000 -0.000000 611 324.824489 397.9 470.975511 0.651227
=HYPERLINK("http://www.godatabase.org/cgi-bin/go.cgi?query=GO:0007090&auto_wild_cards=yes&view=query&action=query&search_constraint=terms"	GO:0007090_regulation_of_S_phase_of_mitotic_cell_cycle) 11 0 0.000000 -0.000000 611 324.824489 397.9 470.975511 0.651227
=HYPERLINK("http://www.godatabase.org/cgi-bin/go.cgi?query=GO:0007172&auto_wild_cards=yes&view=query&action=query&search_constraint=terms"	GO:0007172_signal_complex_assembly) 11 0 0.000000 -0.000000 611 324.824489 397.9 470.975511 0.651227
=HYPERLINK("http://www.godatabase.org/cgi-bin/go.cgi?query=GO:0008206&auto_wild_cards=yes&view=query&action=query&search_constraint=terms"	GO:0008206_bile_acid_metabolic_process) 11 0 0.000000 -0.000000 611 324.824489 397.9 470.975511 0.651227
=HYPERLINK("http://www.godatabase.org/cgi-bin/go.cgi?query=GO:0008333&auto_wild_cards=yes&view=query&action=query&search_constraint=terms"	GO:0008333_endosome_to_lysosome_transport) 11 0 0.000000 -0.000000 611 324.824489 397.9 470.975511 0.651227
=HYPERLINK("http://www.godatabase.org/cgi-bin/go.cgi?query=GO:0009072&auto_wild_cards=yes&view=query&action=query&search_constraint=terms"	GO:0009072_aromatic_amino_acid_family_metabolic_process) 11 0 0.000000 -0.000000 611 324.824489 397.9 470.975511 0.651227
=HYPERLINK("http://www.godatabase.org/cgi-bin/go.cgi?query=GO:0009143&auto_wild_cards=yes&view=query&action=query&search_constraint=terms"	GO:0009143_nucleoside_triphosphate_catabolic_process) 11 0 0.000000 -0.000000 611 324.824489 397.9 470.975511 0.651227
=HYPERLINK("http://www.godatabase.org/cgi-bin/go.cgi?query=GO:0009247&auto_wild_cards=yes&view=query&action=query&search_constraint=terms"	GO:0009247_glycolipid_biosynthetic_process) 11 0 0.000000 -0.000000 611 324.824489 397.9 470.975511 0.651227
=HYPERLINK("http://www.godatabase.org/cgi-bin/go.cgi?query=GO:0009264&auto_wild_cards=yes&view=query&action=query&search_constraint=terms"	GO:0009264_deoxyribonucleotide_catabolic_process) 11 0 0.000000 -0.000000 611 324.824489 397.9 470.975511 0.651227
=HYPERLINK("http://www.godatabase.org/cgi-bin/go.cgi?query=GO:0009394&auto_wild_cards=yes&view=query&action=query&search_constraint=terms"	GO:0009394_2'-deoxyribonucleotide_metabolic_process) 11 0 0.000000 -0.000000 611 324.824489 397.9 470.975511 0.651227
=HYPERLINK("http://www.godatabase.org/cgi-bin/go.cgi?query=GO:0009395&auto_wild_cards=yes&view=query&action=query&search_constraint=terms"	GO:0009395_phospholipid_catabolic_process) 11 0 0.000000 -0.000000 611 324.824489 397.9 470.975511 0.651227
=HYPERLINK("http://www.godatabase.org/cgi-bin/go.cgi?query=GO:0009953&auto_wild_cards=yes&view=query&action=query&search_constraint=terms"	GO:0009953_dorsal_ventral_pattern_formation) 11 0 0.000000 -0.000000 611 324.824489 397.9 470.975511 0.651227
=HYPERLINK("http://www.godatabase.org/cgi-bin/go.cgi?query=GO:0010458&auto_wild_cards=yes&view=query&action=query&search_constraint=terms"	GO:0010458_exit_from_mitosis) 11 0 0.000000 -0.000000 611 324.824489 397.9 470.975511 0.651227
=HYPERLINK("http://www.godatabase.org/cgi-bin/go.cgi?query=GO:0010469&auto_wild_cards=yes&view=query&action=query&search_constraint=terms"	GO:0010469_regulation_of_receptor_activity) 11 0 0.000000 -0.000000 611 324.824489 397.9 470.975511 0.651227
=HYPERLINK("http://www.godatabase.org/cgi-bin/go.cgi?query=GO:0010878&auto_wild_cards=yes&view=query&action=query&search_constraint=terms"	GO:0010878_cholesterol_storage) 11 0 0.000000 -0.000000 611 324.824489 397.9 470.975511 0.651227
=HYPERLINK("http://www.godatabase.org/cgi-bin/go.cgi?query=GO:0015804&auto_wild_cards=yes&view=query&action=query&search_constraint=terms"	GO:0015804_neutral_amino_acid_transport) 11 0 0.000000 -0.000000 611 324.824489 397.9 470.975511 0.651227
=HYPERLINK("http://www.godatabase.org/cgi-bin/go.cgi?query=GO:0016445&auto_wild_cards=yes&view=query&action=query&search_constraint=terms"	GO:0016445_somatic_diversification_of_immunoglobulins) 11 0 0.000000 -0.000000 611 324.824489 397.9 470.975511 0.651227
=HYPERLINK("http://www.godatabase.org/cgi-bin/go.cgi?query=GO:0016575&auto_wild_cards=yes&view=query&action=query&search_constraint=terms"	GO:0016575_histone_deacetylation) 11 0 0.000000 -0.000000 611 324.824489 397.9 470.975511 0.651227
=HYPERLINK("http://www.godatabase.org/cgi-bin/go.cgi?query=GO:0018205&auto_wild_cards=yes&view=query&action=query&search_constraint=terms"	GO:0018205_peptidyl-lysine_modification) 11 0 0.000000 -0.000000 611 324.824489 397.9 470.975511 0.651227
=HYPERLINK("http://www.godatabase.org/cgi-bin/go.cgi?query=GO:0018958&auto_wild_cards=yes&view=query&action=query&search_constraint=terms"	GO:0018958_phenol_metabolic_process) 11 0 0.000000 -0.000000 611 324.824489 397.9 470.975511 0.651227
=HYPERLINK("http://www.godatabase.org/cgi-bin/go.cgi?query=GO:0019692&auto_wild_cards=yes&view=query&action=query&search_constraint=terms"	GO:0019692_deoxyribose_phosphate_metabolic_process) 11 0 0.000000 -0.000000 611 324.824489 397.9 470.975511 0.651227
=HYPERLINK("http://www.godatabase.org/cgi-bin/go.cgi?query=GO:0021915&auto_wild_cards=yes&view=query&action=query&search_constraint=terms"	GO:0021915_neural_tube_development) 11 0 0.000000 -0.000000 611 324.824489 397.9 470.975511 0.651227
=HYPERLINK("http://www.godatabase.org/cgi-bin/go.cgi?query=GO:0030035&auto_wild_cards=yes&view=query&action=query&search_constraint=terms"	GO:0030035_microspike_assembly) 11 0 0.000000 -0.000000 611 324.824489 397.9 470.975511 0.651227
=HYPERLINK("http://www.godatabase.org/cgi-bin/go.cgi?query=GO:0030049&auto_wild_cards=yes&view=query&action=query&search_constraint=terms"	GO:0030049_muscle_filament_sliding) 11 0 0.000000 -0.000000 611 324.824489 397.9 470.975511 0.651227
=HYPERLINK("http://www.godatabase.org/cgi-bin/go.cgi?query=GO:0030317&auto_wild_cards=yes&view=query&action=query&search_constraint=terms"	GO:0030317_sperm_motility) 11 0 0.000000 -0.000000 611 324.824489 397.9 470.975511 0.651227
=HYPERLINK("http://www.godatabase.org/cgi-bin/go.cgi?query=GO:0030326&auto_wild_cards=yes&view=query&action=query&search_constraint=terms"	GO:0030326_embryonic_limb_morphogenesis) 11 0 0.000000 -0.000000 611 324.824489 397.9 470.975511 0.651227
=HYPERLINK("http://www.godatabase.org/cgi-bin/go.cgi?query=GO:0030433&auto_wild_cards=yes&view=query&action=query&search_constraint=terms"	GO:0030433_ER-associated_protein_catabolic_process) 11 0 0.000000 -0.000000 611 324.824489 397.9 470.975511 0.651227
=HYPERLINK("http://www.godatabase.org/cgi-bin/go.cgi?query=GO:0031333&auto_wild_cards=yes&view=query&action=query&search_constraint=terms"	GO:0031333_negative_regulation_of_protein_complex_assembly) 11 0 0.000000 -0.000000 611 324.824489 397.9 470.975511 0.651227
=HYPERLINK("http://www.godatabase.org/cgi-bin/go.cgi?query=GO:0031343&auto_wild_cards=yes&view=query&action=query&search_constraint=terms"	GO:0031343_positive_regulation_of_cell_killing) 11 0 0.000000 -0.000000 611 324.824489 397.9 470.975511 0.651227
=HYPERLINK("http://www.godatabase.org/cgi-bin/go.cgi?query=GO:0031348&auto_wild_cards=yes&view=query&action=query&search_constraint=terms"	GO:0031348_negative_regulation_of_defense_response) 11 0 0.000000 -0.000000 611 324.824489 397.9 470.975511 0.651227
=HYPERLINK("http://www.godatabase.org/cgi-bin/go.cgi?query=GO:0031572&auto_wild_cards=yes&view=query&action=query&search_constraint=terms"	GO:0031572_G2_M_transition_DNA_damage_checkpoint) 11 0 0.000000 -0.000000 611 324.824489 397.9 470.975511 0.651227
=HYPERLINK("http://www.godatabase.org/cgi-bin/go.cgi?query=GO:0031576&auto_wild_cards=yes&view=query&action=query&search_constraint=terms"	GO:0031576_G2_M_transition_checkpoint) 11 0 0.000000 -0.000000 611 324.824489 397.9 470.975511 0.651227
=HYPERLINK("http://www.godatabase.org/cgi-bin/go.cgi?query=GO:0031929&auto_wild_cards=yes&view=query&action=query&search_constraint=terms"	GO:0031929_TOR_signaling_pathway) 11 0 0.000000 -0.000000 611 324.824489 397.9 470.975511 0.651227
=HYPERLINK("http://www.godatabase.org/cgi-bin/go.cgi?query=GO:0032088&auto_wild_cards=yes&view=query&action=query&search_constraint=terms"	GO:0032088_negative_regulation_of_NF-kappaB_transcription_factor_activity) 11 0 0.000000 -0.000000 611 324.824489 397.9 470.975511 0.651227
=HYPERLINK("http://www.godatabase.org/cgi-bin/go.cgi?query=GO:0032204&auto_wild_cards=yes&view=query&action=query&search_constraint=terms"	GO:0032204_regulation_of_telomere_maintenance) 11 0 0.000000 -0.000000 611 324.824489 397.9 470.975511 0.651227
=HYPERLINK("http://www.godatabase.org/cgi-bin/go.cgi?query=GO:0032355&auto_wild_cards=yes&view=query&action=query&search_constraint=terms"	GO:0032355_response_to_estradiol_stimulus) 11 0 0.000000 -0.000000 611 324.824489 397.9 470.975511 0.651227
=HYPERLINK("http://www.godatabase.org/cgi-bin/go.cgi?query=GO:0032924&auto_wild_cards=yes&view=query&action=query&search_constraint=terms"	GO:0032924_activin_receptor_signaling_pathway) 11 0 0.000000 -0.000000 611 324.824489 397.9 470.975511 0.651227
=HYPERLINK("http://www.godatabase.org/cgi-bin/go.cgi?query=GO:0033275&auto_wild_cards=yes&view=query&action=query&search_constraint=terms"	GO:0033275_actin-myosin_filament_sliding) 11 0 0.000000 -0.000000 611 324.824489 397.9 470.975511 0.651227
=HYPERLINK("http://www.godatabase.org/cgi-bin/go.cgi?query=GO:0034375&auto_wild_cards=yes&view=query&action=query&search_constraint=terms"	GO:0034375_high-density_lipoprotein_particle_remodeling) 11 0 0.000000 -0.000000 611 324.824489 397.9 470.975511 0.651227
=HYPERLINK("http://www.godatabase.org/cgi-bin/go.cgi?query=GO:0034377&auto_wild_cards=yes&view=query&action=query&search_constraint=terms"	GO:0034377_plasma_lipoprotein_particle_assembly) 11 0 0.000000 -0.000000 611 324.824489 397.9 470.975511 0.651227
=HYPERLINK("http://www.godatabase.org/cgi-bin/go.cgi?query=GO:0034433&auto_wild_cards=yes&view=query&action=query&search_constraint=terms"	GO:0034433_steroid_esterification) 11 0 0.000000 -0.000000 611 324.824489 397.9 470.975511 0.651227
=HYPERLINK("http://www.godatabase.org/cgi-bin/go.cgi?query=GO:0034434&auto_wild_cards=yes&view=query&action=query&search_constraint=terms"	GO:0034434_sterol_esterification) 11 0 0.000000 -0.000000 611 324.824489 397.9 470.975511 0.651227
=HYPERLINK("http://www.godatabase.org/cgi-bin/go.cgi?query=GO:0034435&auto_wild_cards=yes&view=query&action=query&search_constraint=terms"	GO:0034435_cholesterol_esterification) 11 0 0.000000 -0.000000 611 324.824489 397.9 470.975511 0.651227
=HYPERLINK("http://www.godatabase.org/cgi-bin/go.cgi?query=GO:0035113&auto_wild_cards=yes&view=query&action=query&search_constraint=terms"	GO:0035113_embryonic_appendage_morphogenesis) 11 0 0.000000 -0.000000 611 324.824489 397.9 470.975511 0.651227
=HYPERLINK("http://www.godatabase.org/cgi-bin/go.cgi?query=GO:0042278&auto_wild_cards=yes&view=query&action=query&search_constraint=terms"	GO:0042278_purine_nucleoside_metabolic_process) 11 0 0.000000 -0.000000 611 324.824489 397.9 470.975511 0.651227
=HYPERLINK("http://www.godatabase.org/cgi-bin/go.cgi?query=GO:0042308&auto_wild_cards=yes&view=query&action=query&search_constraint=terms"	GO:0042308_negative_regulation_of_protein_import_into_nucleus) 11 0 0.000000 -0.000000 611 324.824489 397.9 470.975511 0.651227
=HYPERLINK("http://www.godatabase.org/cgi-bin/go.cgi?query=GO:0042354&auto_wild_cards=yes&view=query&action=query&search_constraint=terms"	GO:0042354_L-fucose_metabolic_process) 11 0 0.000000 -0.000000 611 324.824489 397.9 470.975511 0.651227
=HYPERLINK("http://www.godatabase.org/cgi-bin/go.cgi?query=GO:0042384&auto_wild_cards=yes&view=query&action=query&search_constraint=terms"	GO:0042384_cilium_assembly) 11 0 0.000000 -0.000000 611 324.824489 397.9 470.975511 0.651227
=HYPERLINK("http://www.godatabase.org/cgi-bin/go.cgi?query=GO:0042730&auto_wild_cards=yes&view=query&action=query&search_constraint=terms"	GO:0042730_fibrinolysis) 11 0 0.000000 -0.000000 611 324.824489 397.9 470.975511 0.651227
=HYPERLINK("http://www.godatabase.org/cgi-bin/go.cgi?query=GO:0042787&auto_wild_cards=yes&view=query&action=query&search_constraint=terms"	GO:0042787_protein_ubiquitination_during_ubiquitin-dependent_protein_catabolic_process) 11 0 0.000000 -0.000000 611 324.824489 397.9 470.975511 0.651227
=HYPERLINK("http://www.godatabase.org/cgi-bin/go.cgi?query=GO:0042992&auto_wild_cards=yes&view=query&action=query&search_constraint=terms"	GO:0042992_negative_regulation_of_transcription_factor_import_into_nucleus) 11 0 0.000000 -0.000000 611 324.824489 397.9 470.975511 0.651227
=HYPERLINK("http://www.godatabase.org/cgi-bin/go.cgi?query=GO:0043149&auto_wild_cards=yes&view=query&action=query&search_constraint=terms"	GO:0043149_stress_fiber_formation) 11 0 0.000000 -0.000000 611 324.824489 397.9 470.975511 0.651227
=HYPERLINK("http://www.godatabase.org/cgi-bin/go.cgi?query=GO:0043154&auto_wild_cards=yes&view=query&action=query&search_constraint=terms"	GO:0043154_negative_regulation_of_caspase_activity) 11 0 0.000000 -0.000000 611 324.824489 397.9 470.975511 0.651227
=HYPERLINK("http://www.godatabase.org/cgi-bin/go.cgi?query=GO:0043524&auto_wild_cards=yes&view=query&action=query&search_constraint=terms"	GO:0043524_negative_regulation_of_neuron_apoptosis) 11 0 0.000000 -0.000000 611 324.824489 397.9 470.975511 0.651227
=HYPERLINK("http://www.godatabase.org/cgi-bin/go.cgi?query=GO:0043535&auto_wild_cards=yes&view=query&action=query&search_constraint=terms"	GO:0043535_regulation_of_blood_vessel_endothelial_cell_migration) 11 0 0.000000 -0.000000 611 324.824489 397.9 470.975511 0.651227
=HYPERLINK("http://www.godatabase.org/cgi-bin/go.cgi?query=GO:0043547&auto_wild_cards=yes&view=query&action=query&search_constraint=terms"	GO:0043547_positive_regulation_of_GTPase_activity) 11 0 0.000000 -0.000000 611 324.824489 397.9 470.975511 0.651227
=HYPERLINK("http://www.godatabase.org/cgi-bin/go.cgi?query=GO:0043583&auto_wild_cards=yes&view=query&action=query&search_constraint=terms"	GO:0043583_ear_development) 11 0 0.000000 -0.000000 611 324.824489 397.9 470.975511 0.651227
=HYPERLINK("http://www.godatabase.org/cgi-bin/go.cgi?query=GO:0045069&auto_wild_cards=yes&view=query&action=query&search_constraint=terms"	GO:0045069_regulation_of_viral_genome_replication) 11 0 0.000000 -0.000000 611 324.824489 397.9 470.975511 0.651227
=HYPERLINK("http://www.godatabase.org/cgi-bin/go.cgi?query=GO:0045453&auto_wild_cards=yes&view=query&action=query&search_constraint=terms"	GO:0045453_bone_resorption) 11 0 0.000000 -0.000000 611 324.824489 397.9 470.975511 0.651227
=HYPERLINK("http://www.godatabase.org/cgi-bin/go.cgi?query=GO:0045806&auto_wild_cards=yes&view=query&action=query&search_constraint=terms"	GO:0045806_negative_regulation_of_endocytosis) 11 0 0.000000 -0.000000 611 324.824489 397.9 470.975511 0.651227
=HYPERLINK("http://www.godatabase.org/cgi-bin/go.cgi?query=GO:0045923&auto_wild_cards=yes&view=query&action=query&search_constraint=terms"	GO:0045923_positive_regulation_of_fatty_acid_metabolic_process) 11 0 0.000000 -0.000000 611 324.824489 397.9 470.975511 0.651227
=HYPERLINK("http://www.godatabase.org/cgi-bin/go.cgi?query=GO:0046128&auto_wild_cards=yes&view=query&action=query&search_constraint=terms"	GO:0046128_purine_ribonucleoside_metabolic_process) 11 0 0.000000 -0.000000 611 324.824489 397.9 470.975511 0.651227
=HYPERLINK("http://www.godatabase.org/cgi-bin/go.cgi?query=GO:0046504&auto_wild_cards=yes&view=query&action=query&search_constraint=terms"	GO:0046504_glycerol_ether_biosynthetic_process) 11 0 0.000000 -0.000000 611 324.824489 397.9 470.975511 0.651227
=HYPERLINK("http://www.godatabase.org/cgi-bin/go.cgi?query=GO:0048284&auto_wild_cards=yes&view=query&action=query&search_constraint=terms"	GO:0048284_organelle_fusion) 11 0 0.000000 -0.000000 611 324.824489 397.9 470.975511 0.651227
=HYPERLINK("http://www.godatabase.org/cgi-bin/go.cgi?query=GO:0050680&auto_wild_cards=yes&view=query&action=query&search_constraint=terms"	GO:0050680_negative_regulation_of_epithelial_cell_proliferation) 11 0 0.000000 -0.000000 611 324.824489 397.9 470.975511 0.651227
=HYPERLINK("http://www.godatabase.org/cgi-bin/go.cgi?query=GO:0050704&auto_wild_cards=yes&view=query&action=query&search_constraint=terms"	GO:0050704_regulation_of_interleukin-1_secretion) 11 0 0.000000 -0.000000 611 324.824489 397.9 470.975511 0.651227
=HYPERLINK("http://www.godatabase.org/cgi-bin/go.cgi?query=GO:0050777&auto_wild_cards=yes&view=query&action=query&search_constraint=terms"	GO:0050777_negative_regulation_of_immune_response) 11 0 0.000000 -0.000000 611 324.824489 397.9 470.975511 0.651227
=HYPERLINK("http://www.godatabase.org/cgi-bin/go.cgi?query=GO:0050830&auto_wild_cards=yes&view=query&action=query&search_constraint=terms"	GO:0050830_defense_response_to_Gram-positive_bacterium) 11 0 0.000000 -0.000000 611 324.824489 397.9 470.975511 0.651227
=HYPERLINK("http://www.godatabase.org/cgi-bin/go.cgi?query=GO:0050871&auto_wild_cards=yes&view=query&action=query&search_constraint=terms"	GO:0050871_positive_regulation_of_B_cell_activation) 11 0 0.000000 -0.000000 611 324.824489 397.9 470.975511 0.651227
=HYPERLINK("http://www.godatabase.org/cgi-bin/go.cgi?query=GO:0050918&auto_wild_cards=yes&view=query&action=query&search_constraint=terms"	GO:0050918_positive_chemotaxis) 11 0 0.000000 -0.000000 611 324.824489 397.9 470.975511 0.651227
=HYPERLINK("http://www.godatabase.org/cgi-bin/go.cgi?query=GO:0050996&auto_wild_cards=yes&view=query&action=query&search_constraint=terms"	GO:0050996_positive_regulation_of_lipid_catabolic_process) 11 0 0.000000 -0.000000 611 324.824489 397.9 470.975511 0.651227
=HYPERLINK("http://www.godatabase.org/cgi-bin/go.cgi?query=GO:0051043&auto_wild_cards=yes&view=query&action=query&search_constraint=terms"	GO:0051043_regulation_of_membrane_protein_ectodomain_proteolysis) 11 0 0.000000 -0.000000 611 324.824489 397.9 470.975511 0.651227
=HYPERLINK("http://www.godatabase.org/cgi-bin/go.cgi?query=GO:0051187&auto_wild_cards=yes&view=query&action=query&search_constraint=terms"	GO:0051187_cofactor_catabolic_process) 11 0 0.000000 -0.000000 611 324.824489 397.9 470.975511 0.651227
=HYPERLINK("http://www.godatabase.org/cgi-bin/go.cgi?query=GO:0051220&auto_wild_cards=yes&view=query&action=query&search_constraint=terms"	GO:0051220_cytoplasmic_sequestering_of_protein) 11 0 0.000000 -0.000000 611 324.824489 397.9 470.975511 0.651227
=HYPERLINK("http://www.godatabase.org/cgi-bin/go.cgi?query=GO:0051453&auto_wild_cards=yes&view=query&action=query&search_constraint=terms"	GO:0051453_regulation_of_intracellular_pH) 11 0 0.000000 -0.000000 611 324.824489 397.9 470.975511 0.651227
=HYPERLINK("http://www.godatabase.org/cgi-bin/go.cgi?query=GO:0051668&auto_wild_cards=yes&view=query&action=query&search_constraint=terms"	GO:0051668_localization_within_membrane) 11 0 0.000000 -0.000000 611 324.824489 397.9 470.975511 0.651227
=HYPERLINK("http://www.godatabase.org/cgi-bin/go.cgi?query=GO:0065005&auto_wild_cards=yes&view=query&action=query&search_constraint=terms"	GO:0065005_protein-lipid_complex_assembly) 11 0 0.000000 -0.000000 611 324.824489 397.9 470.975511 0.651227
=HYPERLINK("http://www.godatabase.org/cgi-bin/go.cgi?query=GO:0070252&auto_wild_cards=yes&view=query&action=query&search_constraint=terms"	GO:0070252_actin-mediated_cell_contraction) 11 0 0.000000 -0.000000 611 324.824489 397.9 470.975511 0.651227
=HYPERLINK("http://www.godatabase.org/cgi-bin/go.cgi?query=GO:0000079&auto_wild_cards=yes&view=query&action=query&search_constraint=terms"	GO:0000079_regulation_of_cyclin-dependent_protein_kinase_activity) 48 0 0.000000 -0.000000 617 332.281119 405.17 478.058881 0.656677
=HYPERLINK("http://www.godatabase.org/cgi-bin/go.cgi?query=GO:0008217&auto_wild_cards=yes&view=query&action=query&search_constraint=terms"	GO:0008217_regulation_of_blood_pressure) 48 0 0.000000 -0.000000 617 332.281119 405.17 478.058881 0.656677
=HYPERLINK("http://www.godatabase.org/cgi-bin/go.cgi?query=GO:0010551&auto_wild_cards=yes&view=query&action=query&search_constraint=terms"	GO:0010551_regulation_of_specific_transcription_from_RNA_polymerase_II_promoter) 48 0 0.000000 -0.000000 617 332.281119 405.17 478.058881 0.656677
=HYPERLINK("http://www.godatabase.org/cgi-bin/go.cgi?query=GO:0032569&auto_wild_cards=yes&view=query&action=query&search_constraint=terms"	GO:0032569_specific_transcription_from_RNA_polymerase_II_promoter) 48 0 0.000000 -0.000000 617 332.281119 405.17 478.058881 0.656677
=HYPERLINK("http://www.godatabase.org/cgi-bin/go.cgi?query=GO:0042773&auto_wild_cards=yes&view=query&action=query&search_constraint=terms"	GO:0042773_ATP_synthesis_coupled_electron_transport) 48 0 0.000000 -0.000000 617 332.281119 405.17 478.058881 0.656677
=HYPERLINK("http://www.godatabase.org/cgi-bin/go.cgi?query=GO:0042775&auto_wild_cards=yes&view=query&action=query&search_constraint=terms"	GO:0042775_mitochondrial_ATP_synthesis_coupled_electron_transport) 48 0 0.000000 -0.000000 617 332.281119 405.17 478.058881 0.656677
=HYPERLINK("http://www.godatabase.org/cgi-bin/go.cgi?query=GO:0006974&auto_wild_cards=yes&view=query&action=query&search_constraint=terms"	GO:0006974_response_to_DNA_damage_stimulus) 234 0 0.000000 -0.000000 618 332.869528 405.75 478.630472 0.656553
=HYPERLINK("http://www.godatabase.org/cgi-bin/go.cgi?query=GO:0000084&auto_wild_cards=yes&view=query&action=query&search_constraint=terms"	GO:0000084_S_phase_of_mitotic_cell_cycle) 16 0 0.000000 -0.000000 667 389.100313 461.13 533.159687 0.691349
=HYPERLINK("http://www.godatabase.org/cgi-bin/go.cgi?query=GO:0001523&auto_wild_cards=yes&view=query&action=query&search_constraint=terms"	GO:0001523_retinoid_metabolic_process) 16 0 0.000000 -0.000000 667 389.100313 461.13 533.159687 0.691349
=HYPERLINK("http://www.godatabase.org/cgi-bin/go.cgi?query=GO:0001933&auto_wild_cards=yes&view=query&action=query&search_constraint=terms"	GO:0001933_negative_regulation_of_protein_amino_acid_phosphorylation) 16 0 0.000000 -0.000000 667 389.100313 461.13 533.159687 0.691349
=HYPERLINK("http://www.godatabase.org/cgi-bin/go.cgi?query=GO:0002695&auto_wild_cards=yes&view=query&action=query&search_constraint=terms"	GO:0002695_negative_regulation_of_leukocyte_activation) 16 0 0.000000 -0.000000 667 389.100313 461.13 533.159687 0.691349
=HYPERLINK("http://www.godatabase.org/cgi-bin/go.cgi?query=GO:0002699&auto_wild_cards=yes&view=query&action=query&search_constraint=terms"	GO:0002699_positive_regulation_of_immune_effector_process) 16 0 0.000000 -0.000000 667 389.100313 461.13 533.159687 0.691349
=HYPERLINK("http://www.godatabase.org/cgi-bin/go.cgi?query=GO:0006220&auto_wild_cards=yes&view=query&action=query&search_constraint=terms"	GO:0006220_pyrimidine_nucleotide_metabolic_process) 16 0 0.000000 -0.000000 667 389.100313 461.13 533.159687 0.691349
=HYPERLINK("http://www.godatabase.org/cgi-bin/go.cgi?query=GO:0006298&auto_wild_cards=yes&view=query&action=query&search_constraint=terms"	GO:0006298_mismatch_repair) 16 0 0.000000 -0.000000 667 389.100313 461.13 533.159687 0.691349
=HYPERLINK("http://www.godatabase.org/cgi-bin/go.cgi?query=GO:0006471&auto_wild_cards=yes&view=query&action=query&search_constraint=terms"	GO:0006471_protein_amino_acid_ADP-ribosylation) 16 0 0.000000 -0.000000 667 389.100313 461.13 533.159687 0.691349
=HYPERLINK("http://www.godatabase.org/cgi-bin/go.cgi?query=GO:0006636&auto_wild_cards=yes&view=query&action=query&search_constraint=terms"	GO:0006636_unsaturated_fatty_acid_biosynthetic_process) 16 0 0.000000 -0.000000 667 389.100313 461.13 533.159687 0.691349
=HYPERLINK("http://www.godatabase.org/cgi-bin/go.cgi?query=GO:0006687&auto_wild_cards=yes&view=query&action=query&search_constraint=terms"	GO:0006687_glycosphingolipid_metabolic_process) 16 0 0.000000 -0.000000 667 389.100313 461.13 533.159687 0.691349
=HYPERLINK("http://www.godatabase.org/cgi-bin/go.cgi?query=GO:0006695&auto_wild_cards=yes&view=query&action=query&search_constraint=terms"	GO:0006695_cholesterol_biosynthetic_process) 16 0 0.000000 -0.000000 667 389.100313 461.13 533.159687 0.691349
=HYPERLINK("http://www.godatabase.org/cgi-bin/go.cgi?query=GO:0006721&auto_wild_cards=yes&view=query&action=query&search_constraint=terms"	GO:0006721_terpenoid_metabolic_process) 16 0 0.000000 -0.000000 667 389.100313 461.13 533.159687 0.691349
=HYPERLINK("http://www.godatabase.org/cgi-bin/go.cgi?query=GO:0006776&auto_wild_cards=yes&view=query&action=query&search_constraint=terms"	GO:0006776_vitamin_A_metabolic_process) 16 0 0.000000 -0.000000 667 389.100313 461.13 533.159687 0.691349
=HYPERLINK("http://www.godatabase.org/cgi-bin/go.cgi?query=GO:0006805&auto_wild_cards=yes&view=query&action=query&search_constraint=terms"	GO:0006805_xenobiotic_metabolic_process) 16 0 0.000000 -0.000000 667 389.100313 461.13 533.159687 0.691349
=HYPERLINK("http://www.godatabase.org/cgi-bin/go.cgi?query=GO:0006891&auto_wild_cards=yes&view=query&action=query&search_constraint=terms"	GO:0006891_intra-Golgi_vesicle-mediated_transport) 16 0 0.000000 -0.000000 667 389.100313 461.13 533.159687 0.691349
=HYPERLINK("http://www.godatabase.org/cgi-bin/go.cgi?query=GO:0006914&auto_wild_cards=yes&view=query&action=query&search_constraint=terms"	GO:0006914_autophagy) 16 0 0.000000 -0.000000 667 389.100313 461.13 533.159687 0.691349
=HYPERLINK("http://www.godatabase.org/cgi-bin/go.cgi?query=GO:0007006&auto_wild_cards=yes&view=query&action=query&search_constraint=terms"	GO:0007006_mitochondrial_membrane_organization) 16 0 0.000000 -0.000000 667 389.100313 461.13 533.159687 0.691349
=HYPERLINK("http://www.godatabase.org/cgi-bin/go.cgi?query=GO:0009119&auto_wild_cards=yes&view=query&action=query&search_constraint=terms"	GO:0009119_ribonucleoside_metabolic_process) 16 0 0.000000 -0.000000 667 389.100313 461.13 533.159687 0.691349
=HYPERLINK("http://www.godatabase.org/cgi-bin/go.cgi?query=GO:0009408&auto_wild_cards=yes&view=query&action=query&search_constraint=terms"	GO:0009408_response_to_heat) 16 0 0.000000 -0.000000 667 389.100313 461.13 533.159687 0.691349
=HYPERLINK("http://www.godatabase.org/cgi-bin/go.cgi?query=GO:0009595&auto_wild_cards=yes&view=query&action=query&search_constraint=terms"	GO:0009595_detection_of_biotic_stimulus) 16 0 0.000000 -0.000000 667 389.100313 461.13 533.159687 0.691349
=HYPERLINK("http://www.godatabase.org/cgi-bin/go.cgi?query=GO:0009743&auto_wild_cards=yes&view=query&action=query&search_constraint=terms"	GO:0009743_response_to_carbohydrate_stimulus) 16 0 0.000000 -0.000000 667 389.100313 461.13 533.159687 0.691349
=HYPERLINK("http://www.godatabase.org/cgi-bin/go.cgi?query=GO:0010553&auto_wild_cards=yes&view=query&action=query&search_constraint=terms"	GO:0010553_negative_regulation_of_specific_transcription_from_RNA_polymerase_II_promoter) 16 0 0.000000 -0.000000 667 389.100313 461.13 533.159687 0.691349
=HYPERLINK("http://www.godatabase.org/cgi-bin/go.cgi?query=GO:0010743&auto_wild_cards=yes&view=query&action=query&search_constraint=terms"	GO:0010743_regulation_of_foam_cell_differentiation) 16 0 0.000000 -0.000000 667 389.100313 461.13 533.159687 0.691349
=HYPERLINK("http://www.godatabase.org/cgi-bin/go.cgi?query=GO:0010975&auto_wild_cards=yes&view=query&action=query&search_constraint=terms"	GO:0010975_regulation_of_neuron_projection_development) 16 0 0.000000 -0.000000 667 389.100313 461.13 533.159687 0.691349
=HYPERLINK("http://www.godatabase.org/cgi-bin/go.cgi?query=GO:0014070&auto_wild_cards=yes&view=query&action=query&search_constraint=terms"	GO:0014070_response_to_organic_cyclic_substance) 16 0 0.000000 -0.000000 667 389.100313 461.13 533.159687 0.691349
=HYPERLINK("http://www.godatabase.org/cgi-bin/go.cgi?query=GO:0015909&auto_wild_cards=yes&view=query&action=query&search_constraint=terms"	GO:0015909_long-chain_fatty_acid_transport) 16 0 0.000000 -0.000000 667 389.100313 461.13 533.159687 0.691349
=HYPERLINK("http://www.godatabase.org/cgi-bin/go.cgi?query=GO:0016101&auto_wild_cards=yes&view=query&action=query&search_constraint=terms"	GO:0016101_diterpenoid_metabolic_process) 16 0 0.000000 -0.000000 667 389.100313 461.13 533.159687 0.691349
=HYPERLINK("http://www.godatabase.org/cgi-bin/go.cgi?query=GO:0016254&auto_wild_cards=yes&view=query&action=query&search_constraint=terms"	GO:0016254_preassembly_of_GPI_anchor_in_ER_membrane) 16 0 0.000000 -0.000000 667 389.100313 461.13 533.159687 0.691349
=HYPERLINK("http://www.godatabase.org/cgi-bin/go.cgi?query=GO:0019319&auto_wild_cards=yes&view=query&action=query&search_constraint=terms"	GO:0019319_hexose_biosynthetic_process) 16 0 0.000000 -0.000000 667 389.100313 461.13 533.159687 0.691349
=HYPERLINK("http://www.godatabase.org/cgi-bin/go.cgi?query=GO:0030261&auto_wild_cards=yes&view=query&action=query&search_constraint=terms"	GO:0030261_chromosome_condensation) 16 0 0.000000 -0.000000 667 389.100313 461.13 533.159687 0.691349
=HYPERLINK("http://www.godatabase.org/cgi-bin/go.cgi?query=GO:0030855&auto_wild_cards=yes&view=query&action=query&search_constraint=terms"	GO:0030855_epithelial_cell_differentiation) 16 0 0.000000 -0.000000 667 389.100313 461.13 533.159687 0.691349
=HYPERLINK("http://www.godatabase.org/cgi-bin/go.cgi?query=GO:0031110&auto_wild_cards=yes&view=query&action=query&search_constraint=terms"	GO:0031110_regulation_of_microtubule_polymerization_or_depolymerization) 16 0 0.000000 -0.000000 667 389.100313 461.13 533.159687 0.691349
=HYPERLINK("http://www.godatabase.org/cgi-bin/go.cgi?query=GO:0032640&auto_wild_cards=yes&view=query&action=query&search_constraint=terms"	GO:0032640_tumor_necrosis_factor_production) 16 0 0.000000 -0.000000 667 389.100313 461.13 533.159687 0.691349
=HYPERLINK("http://www.godatabase.org/cgi-bin/go.cgi?query=GO:0032649&auto_wild_cards=yes&view=query&action=query&search_constraint=terms"	GO:0032649_regulation_of_interferon-gamma_production) 16 0 0.000000 -0.000000 667 389.100313 461.13 533.159687 0.691349
=HYPERLINK("http://www.godatabase.org/cgi-bin/go.cgi?query=GO:0032675&auto_wild_cards=yes&view=query&action=query&search_constraint=terms"	GO:0032675_regulation_of_interleukin-6_production) 16 0 0.000000 -0.000000 667 389.100313 461.13 533.159687 0.691349
=HYPERLINK("http://www.godatabase.org/cgi-bin/go.cgi?query=GO:0032680&auto_wild_cards=yes&view=query&action=query&search_constraint=terms"	GO:0032680_regulation_of_tumor_necrosis_factor_production) 16 0 0.000000 -0.000000 667 389.100313 461.13 533.159687 0.691349
=HYPERLINK("http://www.godatabase.org/cgi-bin/go.cgi?query=GO:0034381&auto_wild_cards=yes&view=query&action=query&search_constraint=terms"	GO:0034381_lipoprotein_particle_clearance) 16 0 0.000000 -0.000000 667 389.100313 461.13 533.159687 0.691349
=HYPERLINK("http://www.godatabase.org/cgi-bin/go.cgi?query=GO:0034762&auto_wild_cards=yes&view=query&action=query&search_constraint=terms"	GO:0034762_regulation_of_transmembrane_transport) 16 0 0.000000 -0.000000 667 389.100313 461.13 533.159687 0.691349
=HYPERLINK("http://www.godatabase.org/cgi-bin/go.cgi?query=GO:0042476&auto_wild_cards=yes&view=query&action=query&search_constraint=terms"	GO:0042476_odontogenesis) 16 0 0.000000 -0.000000 667 389.100313 461.13 533.159687 0.691349
=HYPERLINK("http://www.godatabase.org/cgi-bin/go.cgi?query=GO:0045667&auto_wild_cards=yes&view=query&action=query&search_constraint=terms"	GO:0045667_regulation_of_osteoblast_differentiation) 16 0 0.000000 -0.000000 667 389.100313 461.13 533.159687 0.691349
=HYPERLINK("http://www.godatabase.org/cgi-bin/go.cgi?query=GO:0045807&auto_wild_cards=yes&view=query&action=query&search_constraint=terms"	GO:0045807_positive_regulation_of_endocytosis) 16 0 0.000000 -0.000000 667 389.100313 461.13 533.159687 0.691349
=HYPERLINK("http://www.godatabase.org/cgi-bin/go.cgi?query=GO:0045862&auto_wild_cards=yes&view=query&action=query&search_constraint=terms"	GO:0045862_positive_regulation_of_proteolysis) 16 0 0.000000 -0.000000 667 389.100313 461.13 533.159687 0.691349
=HYPERLINK("http://www.godatabase.org/cgi-bin/go.cgi?query=GO:0045930&auto_wild_cards=yes&view=query&action=query&search_constraint=terms"	GO:0045930_negative_regulation_of_mitotic_cell_cycle) 16 0 0.000000 -0.000000 667 389.100313 461.13 533.159687 0.691349
=HYPERLINK("http://www.godatabase.org/cgi-bin/go.cgi?query=GO:0046545&auto_wild_cards=yes&view=query&action=query&search_constraint=terms"	GO:0046545_development_of_primary_female_sexual_characteristics) 16 0 0.000000 -0.000000 667 389.100313 461.13 533.159687 0.691349
=HYPERLINK("http://www.godatabase.org/cgi-bin/go.cgi?query=GO:0046660&auto_wild_cards=yes&view=query&action=query&search_constraint=terms"	GO:0046660_female_sex_differentiation) 16 0 0.000000 -0.000000 667 389.100313 461.13 533.159687 0.691349
=HYPERLINK("http://www.godatabase.org/cgi-bin/go.cgi?query=GO:0050851&auto_wild_cards=yes&view=query&action=query&search_constraint=terms"	GO:0050851_antigen_receptor-mediated_signaling_pathway) 16 0 0.000000 -0.000000 667 389.100313 461.13 533.159687 0.691349
=HYPERLINK("http://www.godatabase.org/cgi-bin/go.cgi?query=GO:0050864&auto_wild_cards=yes&view=query&action=query&search_constraint=terms"	GO:0050864_regulation_of_B_cell_activation) 16 0 0.000000 -0.000000 667 389.100313 461.13 533.159687 0.691349
=HYPERLINK("http://www.godatabase.org/cgi-bin/go.cgi?query=GO:0051146&auto_wild_cards=yes&view=query&action=query&search_constraint=terms"	GO:0051146_striated_muscle_cell_differentiation) 16 0 0.000000 -0.000000 667 389.100313 461.13 533.159687 0.691349
=HYPERLINK("http://www.godatabase.org/cgi-bin/go.cgi?query=GO:0051181&auto_wild_cards=yes&view=query&action=query&search_constraint=terms"	GO:0051181_cofactor_transport) 16 0 0.000000 -0.000000 667 389.100313 461.13 533.159687 0.691349
=HYPERLINK("http://www.godatabase.org/cgi-bin/go.cgi?query=GO:0006289&auto_wild_cards=yes&view=query&action=query&search_constraint=terms"	GO:0006289_nucleotide-excision_repair) 45 0 0.000000 -0.000000 677 398.246677 470.04 541.833323 0.694298
=HYPERLINK("http://www.godatabase.org/cgi-bin/go.cgi?query=GO:0006308&auto_wild_cards=yes&view=query&action=query&search_constraint=terms"	GO:0006308_DNA_catabolic_process) 45 0 0.000000 -0.000000 677 398.246677 470.04 541.833323 0.694298
=HYPERLINK("http://www.godatabase.org/cgi-bin/go.cgi?query=GO:0006368&auto_wild_cards=yes&view=query&action=query&search_constraint=terms"	GO:0006368_RNA_elongation_from_RNA_polymerase_II_promoter) 45 0 0.000000 -0.000000 677 398.246677 470.04 541.833323 0.694298
=HYPERLINK("http://www.godatabase.org/cgi-bin/go.cgi?query=GO:0006576&auto_wild_cards=yes&view=query&action=query&search_constraint=terms"	GO:0006576_biogenic_amine_metabolic_process) 45 0 0.000000 -0.000000 677 398.246677 470.04 541.833323 0.694298
=HYPERLINK("http://www.godatabase.org/cgi-bin/go.cgi?query=GO:0006919&auto_wild_cards=yes&view=query&action=query&search_constraint=terms"	GO:0006919_activation_of_caspase_activity) 45 0 0.000000 -0.000000 677 398.246677 470.04 541.833323 0.694298
=HYPERLINK("http://www.godatabase.org/cgi-bin/go.cgi?query=GO:0016197&auto_wild_cards=yes&view=query&action=query&search_constraint=terms"	GO:0016197_endosome_transport) 45 0 0.000000 -0.000000 677 398.246677 470.04 541.833323 0.694298
=HYPERLINK("http://www.godatabase.org/cgi-bin/go.cgi?query=GO:0016573&auto_wild_cards=yes&view=query&action=query&search_constraint=terms"	GO:0016573_histone_acetylation) 45 0 0.000000 -0.000000 677 398.246677 470.04 541.833323 0.694298
=HYPERLINK("http://www.godatabase.org/cgi-bin/go.cgi?query=GO:0034728&auto_wild_cards=yes&view=query&action=query&search_constraint=terms"	GO:0034728_nucleosome_organization) 45 0 0.000000 -0.000000 677 398.246677 470.04 541.833323 0.694298
=HYPERLINK("http://www.godatabase.org/cgi-bin/go.cgi?query=GO:0048771&auto_wild_cards=yes&view=query&action=query&search_constraint=terms"	GO:0048771_tissue_remodeling) 45 0 0.000000 -0.000000 677 398.246677 470.04 541.833323 0.694298
=HYPERLINK("http://www.godatabase.org/cgi-bin/go.cgi?query=GO:0051168&auto_wild_cards=yes&view=query&action=query&search_constraint=terms"	GO:0051168_nuclear_export) 45 0 0.000000 -0.000000 677 398.246677 470.04 541.833323 0.694298
=HYPERLINK("http://www.godatabase.org/cgi-bin/go.cgi?query=GO:0006364&auto_wild_cards=yes&view=query&action=query&search_constraint=terms"	GO:0006364_rRNA_processing) 39 0 0.000000 -0.000000 685 409.151422 480.97 552.788578 0.702146
=HYPERLINK("http://www.godatabase.org/cgi-bin/go.cgi?query=GO:0006497&auto_wild_cards=yes&view=query&action=query&search_constraint=terms"	GO:0006497_protein_amino_acid_lipidation) 39 0 0.000000 -0.000000 685 409.151422 480.97 552.788578 0.702146
=HYPERLINK("http://www.godatabase.org/cgi-bin/go.cgi?query=GO:0009310&auto_wild_cards=yes&view=query&action=query&search_constraint=terms"	GO:0009310_amine_catabolic_process) 39 0 0.000000 -0.000000 685 409.151422 480.97 552.788578 0.702146
=HYPERLINK("http://www.godatabase.org/cgi-bin/go.cgi?query=GO:0009792&auto_wild_cards=yes&view=query&action=query&search_constraint=terms"	GO:0009792_embryonic_development_ending_in_birth_or_egg_hatching) 39 0 0.000000 -0.000000 685 409.151422 480.97 552.788578 0.702146
=HYPERLINK("http://www.godatabase.org/cgi-bin/go.cgi?query=GO:0030509&auto_wild_cards=yes&view=query&action=query&search_constraint=terms"	GO:0030509_BMP_signaling_pathway) 39 0 0.000000 -0.000000 685 409.151422 480.97 552.788578 0.702146
=HYPERLINK("http://www.godatabase.org/cgi-bin/go.cgi?query=GO:0042158&auto_wild_cards=yes&view=query&action=query&search_constraint=terms"	GO:0042158_lipoprotein_biosynthetic_process) 39 0 0.000000 -0.000000 685 409.151422 480.97 552.788578 0.702146
=HYPERLINK("http://www.godatabase.org/cgi-bin/go.cgi?query=GO:0043009&auto_wild_cards=yes&view=query&action=query&search_constraint=terms"	GO:0043009_chordate_embryonic_development) 39 0 0.000000 -0.000000 685 409.151422 480.97 552.788578 0.702146
=HYPERLINK("http://www.godatabase.org/cgi-bin/go.cgi?query=GO:0051960&auto_wild_cards=yes&view=query&action=query&search_constraint=terms"	GO:0051960_regulation_of_nervous_system_development) 39 0 0.000000 -0.000000 685 409.151422 480.97 552.788578 0.702146
=HYPERLINK("http://www.godatabase.org/cgi-bin/go.cgi?query=GO:0000387&auto_wild_cards=yes&view=query&action=query&search_constraint=terms"	GO:0000387_spliceosomal_snRNP_biogenesis) 28 0 0.000000 -0.000000 713 436.276202 507.23 578.183798 0.711403
=HYPERLINK("http://www.godatabase.org/cgi-bin/go.cgi?query=GO:0000819&auto_wild_cards=yes&view=query&action=query&search_constraint=terms"	GO:0000819_sister_chromatid_segregation) 28 0 0.000000 -0.000000 713 436.276202 507.23 578.183798 0.711403
=HYPERLINK("http://www.godatabase.org/cgi-bin/go.cgi?query=GO:0002440&auto_wild_cards=yes&view=query&action=query&search_constraint=terms"	GO:0002440_production_of_molecular_mediator_of_immune_response) 28 0 0.000000 -0.000000 713 436.276202 507.23 578.183798 0.711403
=HYPERLINK("http://www.godatabase.org/cgi-bin/go.cgi?query=GO:0006304&auto_wild_cards=yes&view=query&action=query&search_constraint=terms"	GO:0006304_DNA_modification) 28 0 0.000000 -0.000000 713 436.276202 507.23 578.183798 0.711403
=HYPERLINK("http://www.godatabase.org/cgi-bin/go.cgi?query=GO:0006405&auto_wild_cards=yes&view=query&action=query&search_constraint=terms"	GO:0006405_RNA_export_from_nucleus) 28 0 0.000000 -0.000000 713 436.276202 507.23 578.183798 0.711403
=HYPERLINK("http://www.godatabase.org/cgi-bin/go.cgi?query=GO:0006662&auto_wild_cards=yes&view=query&action=query&search_constraint=terms"	GO:0006662_glycerol_ether_metabolic_process) 28 0 0.000000 -0.000000 713 436.276202 507.23 578.183798 0.711403
=HYPERLINK("http://www.godatabase.org/cgi-bin/go.cgi?query=GO:0006939&auto_wild_cards=yes&view=query&action=query&search_constraint=terms"	GO:0006939_smooth_muscle_contraction) 28 0 0.000000 -0.000000 713 436.276202 507.23 578.183798 0.711403
=HYPERLINK("http://www.godatabase.org/cgi-bin/go.cgi?query=GO:0007156&auto_wild_cards=yes&view=query&action=query&search_constraint=terms"	GO:0007156_homophilic_cell_adhesion) 28 0 0.000000 -0.000000 713 436.276202 507.23 578.183798 0.711403
=HYPERLINK("http://www.godatabase.org/cgi-bin/go.cgi?query=GO:0007281&auto_wild_cards=yes&view=query&action=query&search_constraint=terms"	GO:0007281_germ_cell_development) 28 0 0.000000 -0.000000 713 436.276202 507.23 578.183798 0.711403
=HYPERLINK("http://www.godatabase.org/cgi-bin/go.cgi?query=GO:0007411&auto_wild_cards=yes&view=query&action=query&search_constraint=terms"	GO:0007411_axon_guidance) 28 0 0.000000 -0.000000 713 436.276202 507.23 578.183798 0.711403
=HYPERLINK("http://www.godatabase.org/cgi-bin/go.cgi?query=GO:0009062&auto_wild_cards=yes&view=query&action=query&search_constraint=terms"	GO:0009062_fatty_acid_catabolic_process) 28 0 0.000000 -0.000000 713 436.276202 507.23 578.183798 0.711403
=HYPERLINK("http://www.godatabase.org/cgi-bin/go.cgi?query=GO:0009593&auto_wild_cards=yes&view=query&action=query&search_constraint=terms"	GO:0009593_detection_of_chemical_stimulus) 28 0 0.000000 -0.000000 713 436.276202 507.23 578.183798 0.711403
=HYPERLINK("http://www.godatabase.org/cgi-bin/go.cgi?query=GO:0009895&auto_wild_cards=yes&view=query&action=query&search_constraint=terms"	GO:0009895_negative_regulation_of_catabolic_process) 28 0 0.000000 -0.000000 713 436.276202 507.23 578.183798 0.711403
=HYPERLINK("http://www.godatabase.org/cgi-bin/go.cgi?query=GO:0010563&auto_wild_cards=yes&view=query&action=query&search_constraint=terms"	GO:0010563_negative_regulation_of_phosphorus_metabolic_process) 28 0 0.000000 -0.000000 713 436.276202 507.23 578.183798 0.711403
=HYPERLINK("http://www.godatabase.org/cgi-bin/go.cgi?query=GO:0010565&auto_wild_cards=yes&view=query&action=query&search_constraint=terms"	GO:0010565_regulation_of_cellular_ketone_metabolic_process) 28 0 0.000000 -0.000000 713 436.276202 507.23 578.183798 0.711403
=HYPERLINK("http://www.godatabase.org/cgi-bin/go.cgi?query=GO:0016055&auto_wild_cards=yes&view=query&action=query&search_constraint=terms"	GO:0016055_Wnt_receptor_signaling_pathway) 28 0 0.000000 -0.000000 713 436.276202 507.23 578.183798 0.711403
=HYPERLINK("http://www.godatabase.org/cgi-bin/go.cgi?query=GO:0018904&auto_wild_cards=yes&view=query&action=query&search_constraint=terms"	GO:0018904_organic_ether_metabolic_process) 28 0 0.000000 -0.000000 713 436.276202 507.23 578.183798 0.711403
=HYPERLINK("http://www.godatabase.org/cgi-bin/go.cgi?query=GO:0031214&auto_wild_cards=yes&view=query&action=query&search_constraint=terms"	GO:0031214_biomineral_formation) 28 0 0.000000 -0.000000 713 436.276202 507.23 578.183798 0.711403
=HYPERLINK("http://www.godatabase.org/cgi-bin/go.cgi?query=GO:0033044&auto_wild_cards=yes&view=query&action=query&search_constraint=terms"	GO:0033044_regulation_of_chromosome_organization) 28 0 0.000000 -0.000000 713 436.276202 507.23 578.183798 0.711403
=HYPERLINK("http://www.godatabase.org/cgi-bin/go.cgi?query=GO:0042306&auto_wild_cards=yes&view=query&action=query&search_constraint=terms"	GO:0042306_regulation_of_protein_import_into_nucleus) 28 0 0.000000 -0.000000 713 436.276202 507.23 578.183798 0.711403
=HYPERLINK("http://www.godatabase.org/cgi-bin/go.cgi?query=GO:0045664&auto_wild_cards=yes&view=query&action=query&search_constraint=terms"	GO:0045664_regulation_of_neuron_differentiation) 28 0 0.000000 -0.000000 713 436.276202 507.23 578.183798 0.711403
=HYPERLINK("http://www.godatabase.org/cgi-bin/go.cgi?query=GO:0045834&auto_wild_cards=yes&view=query&action=query&search_constraint=terms"	GO:0045834_positive_regulation_of_lipid_metabolic_process) 28 0 0.000000 -0.000000 713 436.276202 507.23 578.183798 0.711403
=HYPERLINK("http://www.godatabase.org/cgi-bin/go.cgi?query=GO:0045936&auto_wild_cards=yes&view=query&action=query&search_constraint=terms"	GO:0045936_negative_regulation_of_phosphate_metabolic_process) 28 0 0.000000 -0.000000 713 436.276202 507.23 578.183798 0.711403
=HYPERLINK("http://www.godatabase.org/cgi-bin/go.cgi?query=GO:0051349&auto_wild_cards=yes&view=query&action=query&search_constraint=terms"	GO:0051349_positive_regulation_of_lyase_activity) 28 0 0.000000 -0.000000 713 436.276202 507.23 578.183798 0.711403
=HYPERLINK("http://www.godatabase.org/cgi-bin/go.cgi?query=GO:0051650&auto_wild_cards=yes&view=query&action=query&search_constraint=terms"	GO:0051650_establishment_of_vesicle_localization) 28 0 0.000000 -0.000000 713 436.276202 507.23 578.183798 0.711403
=HYPERLINK("http://www.godatabase.org/cgi-bin/go.cgi?query=GO:0060402&auto_wild_cards=yes&view=query&action=query&search_constraint=terms"	GO:0060402_calcium_ion_transport_into_cytosol) 28 0 0.000000 -0.000000 713 436.276202 507.23 578.183798 0.711403
=HYPERLINK("http://www.godatabase.org/cgi-bin/go.cgi?query=GO:0070662&auto_wild_cards=yes&view=query&action=query&search_constraint=terms"	GO:0070662_mast_cell_proliferation) 28 0 0.000000 -0.000000 713 436.276202 507.23 578.183798 0.711403
=HYPERLINK("http://www.godatabase.org/cgi-bin/go.cgi?query=GO:0070666&auto_wild_cards=yes&view=query&action=query&search_constraint=terms"	GO:0070666_regulation_of_mast_cell_proliferation) 28 0 0.000000 -0.000000 713 436.276202 507.23 578.183798 0.711403
=HYPERLINK("http://www.godatabase.org/cgi-bin/go.cgi?query=GO:0006665&auto_wild_cards=yes&view=query&action=query&search_constraint=terms"	GO:0006665_sphingolipid_metabolic_process) 44 0 0.000000 -0.000000 720 444.263812 514.89 585.516188 0.715125
=HYPERLINK("http://www.godatabase.org/cgi-bin/go.cgi?query=GO:0006730&auto_wild_cards=yes&view=query&action=query&search_constraint=terms"	GO:0006730_one-carbon_metabolic_process) 44 0 0.000000 -0.000000 720 444.263812 514.89 585.516188 0.715125
=HYPERLINK("http://www.godatabase.org/cgi-bin/go.cgi?query=GO:0006959&auto_wild_cards=yes&view=query&action=query&search_constraint=terms"	GO:0006959_humoral_immune_response) 44 0 0.000000 -0.000000 720 444.263812 514.89 585.516188 0.715125
=HYPERLINK("http://www.godatabase.org/cgi-bin/go.cgi?query=GO:0016125&auto_wild_cards=yes&view=query&action=query&search_constraint=terms"	GO:0016125_sterol_metabolic_process) 44 0 0.000000 -0.000000 720 444.263812 514.89 585.516188 0.715125
=HYPERLINK("http://www.godatabase.org/cgi-bin/go.cgi?query=GO:0050900&auto_wild_cards=yes&view=query&action=query&search_constraint=terms"	GO:0050900_leukocyte_migration) 44 0 0.000000 -0.000000 720 444.263812 514.89 585.516188 0.715125
=HYPERLINK("http://www.godatabase.org/cgi-bin/go.cgi?query=GO:0051301&auto_wild_cards=yes&view=query&action=query&search_constraint=terms"	GO:0051301_cell_division) 44 0 0.000000 -0.000000 720 444.263812 514.89 585.516188 0.715125
=HYPERLINK("http://www.godatabase.org/cgi-bin/go.cgi?query=GO:0051321&auto_wild_cards=yes&view=query&action=query&search_constraint=terms"	GO:0051321_meiotic_cell_cycle) 44 0 0.000000 -0.000000 720 444.263812 514.89 585.516188 0.715125
=HYPERLINK("http://www.godatabase.org/cgi-bin/go.cgi?query=GO:0006605&auto_wild_cards=yes&view=query&action=query&search_constraint=terms"	GO:0006605_protein_targeting) 145 0 0.000000 -0.000000 722 447.355828 517.74 588.124172 0.717091
=HYPERLINK("http://www.godatabase.org/cgi-bin/go.cgi?query=GO:0007417&auto_wild_cards=yes&view=query&action=query&search_constraint=terms"	GO:0007417_central_nervous_system_development) 145 0 0.000000 -0.000000 722 447.355828 517.74 588.124172 0.717091
=HYPERLINK("http://www.godatabase.org/cgi-bin/go.cgi?query=GO:0006403&auto_wild_cards=yes&view=query&action=query&search_constraint=terms"	GO:0006403_RNA_localization) 33 0 0.000000 -0.000000 731 457.955948 528.03 598.104052 0.722339
=HYPERLINK("http://www.godatabase.org/cgi-bin/go.cgi?query=GO:0009259&auto_wild_cards=yes&view=query&action=query&search_constraint=terms"	GO:0009259_ribonucleotide_metabolic_process) 33 0 0.000000 -0.000000 731 457.955948 528.03 598.104052 0.722339
=HYPERLINK("http://www.godatabase.org/cgi-bin/go.cgi?query=GO:0009581&auto_wild_cards=yes&view=query&action=query&search_constraint=terms"	GO:0009581_detection_of_external_stimulus) 33 0 0.000000 -0.000000 731 457.955948 528.03 598.104052 0.722339
=HYPERLINK("http://www.godatabase.org/cgi-bin/go.cgi?query=GO:0016458&auto_wild_cards=yes&view=query&action=query&search_constraint=terms"	GO:0016458_gene_silencing) 33 0 0.000000 -0.000000 731 457.955948 528.03 598.104052 0.722339
=HYPERLINK("http://www.godatabase.org/cgi-bin/go.cgi?query=GO:0034329&auto_wild_cards=yes&view=query&action=query&search_constraint=terms"	GO:0034329_cell_junction_assembly) 33 0 0.000000 -0.000000 731 457.955948 528.03 598.104052 0.722339
=HYPERLINK("http://www.godatabase.org/cgi-bin/go.cgi?query=GO:0043392&auto_wild_cards=yes&view=query&action=query&search_constraint=terms"	GO:0043392_negative_regulation_of_DNA_binding) 33 0 0.000000 -0.000000 731 457.955948 528.03 598.104052 0.722339
=HYPERLINK("http://www.godatabase.org/cgi-bin/go.cgi?query=GO:0050870&auto_wild_cards=yes&view=query&action=query&search_constraint=terms"	GO:0050870_positive_regulation_of_T_cell_activation) 33 0 0.000000 -0.000000 731 457.955948 528.03 598.104052 0.722339
=HYPERLINK("http://www.godatabase.org/cgi-bin/go.cgi?query=GO:0051341&auto_wild_cards=yes&view=query&action=query&search_constraint=terms"	GO:0051341_regulation_of_oxidoreductase_activity) 33 0 0.000000 -0.000000 731 457.955948 528.03 598.104052 0.722339
=HYPERLINK("http://www.godatabase.org/cgi-bin/go.cgi?query=GO:0055088&auto_wild_cards=yes&view=query&action=query&search_constraint=terms"	GO:0055088_lipid_homeostasis) 33 0 0.000000 -0.000000 731 457.955948 528.03 598.104052 0.722339
=HYPERLINK("http://www.godatabase.org/cgi-bin/go.cgi?query=GO:0006417&auto_wild_cards=yes&view=query&action=query&search_constraint=terms"	GO:0006417_regulation_of_translation) 71 0 0.000000 -0.000000 735 464.114462 533.72 603.325538 0.726150
=HYPERLINK("http://www.godatabase.org/cgi-bin/go.cgi?query=GO:0007050&auto_wild_cards=yes&view=query&action=query&search_constraint=terms"	GO:0007050_cell_cycle_arrest) 71 0 0.000000 -0.000000 735 464.114462 533.72 603.325538 0.726150
=HYPERLINK("http://www.godatabase.org/cgi-bin/go.cgi?query=GO:0051223&auto_wild_cards=yes&view=query&action=query&search_constraint=terms"	GO:0051223_regulation_of_protein_transport) 71 0 0.000000 -0.000000 735 464.114462 533.72 603.325538 0.726150
=HYPERLINK("http://www.godatabase.org/cgi-bin/go.cgi?query=GO:0051606&auto_wild_cards=yes&view=query&action=query&search_constraint=terms"	GO:0051606_detection_of_stimulus) 71 0 0.000000 -0.000000 735 464.114462 533.72 603.325538 0.726150
=HYPERLINK("http://www.godatabase.org/cgi-bin/go.cgi?query=GO:0000070&auto_wild_cards=yes&view=query&action=query&search_constraint=terms"	GO:0000070_mitotic_sister_chromatid_segregation) 27 0 0.000000 -0.000000 757 486.277853 555.34 624.402147 0.733606
=HYPERLINK("http://www.godatabase.org/cgi-bin/go.cgi?query=GO:0000245&auto_wild_cards=yes&view=query&action=query&search_constraint=terms"	GO:0000245_spliceosome_assembly) 27 0 0.000000 -0.000000 757 486.277853 555.34 624.402147 0.733606
=HYPERLINK("http://www.godatabase.org/cgi-bin/go.cgi?query=GO:0003002&auto_wild_cards=yes&view=query&action=query&search_constraint=terms"	GO:0003002_regionalization) 27 0 0.000000 -0.000000 757 486.277853 555.34 624.402147 0.733606
=HYPERLINK("http://www.godatabase.org/cgi-bin/go.cgi?query=GO:0006638&auto_wild_cards=yes&view=query&action=query&search_constraint=terms"	GO:0006638_neutral_lipid_metabolic_process) 27 0 0.000000 -0.000000 757 486.277853 555.34 624.402147 0.733606
=HYPERLINK("http://www.godatabase.org/cgi-bin/go.cgi?query=GO:0006639&auto_wild_cards=yes&view=query&action=query&search_constraint=terms"	GO:0006639_acylglycerol_metabolic_process) 27 0 0.000000 -0.000000 757 486.277853 555.34 624.402147 0.733606
=HYPERLINK("http://www.godatabase.org/cgi-bin/go.cgi?query=GO:0006690&auto_wild_cards=yes&view=query&action=query&search_constraint=terms"	GO:0006690_icosanoid_metabolic_process) 27 0 0.000000 -0.000000 757 486.277853 555.34 624.402147 0.733606
=HYPERLINK("http://www.godatabase.org/cgi-bin/go.cgi?query=GO:0006836&auto_wild_cards=yes&view=query&action=query&search_constraint=terms"	GO:0006836_neurotransmitter_transport) 27 0 0.000000 -0.000000 757 486.277853 555.34 624.402147 0.733606
=HYPERLINK("http://www.godatabase.org/cgi-bin/go.cgi?query=GO:0006909&auto_wild_cards=yes&view=query&action=query&search_constraint=terms"	GO:0006909_phagocytosis) 27 0 0.000000 -0.000000 757 486.277853 555.34 624.402147 0.733606
=HYPERLINK("http://www.godatabase.org/cgi-bin/go.cgi?query=GO:0007631&auto_wild_cards=yes&view=query&action=query&search_constraint=terms"	GO:0007631_feeding_behavior) 27 0 0.000000 -0.000000 757 486.277853 555.34 624.402147 0.733606
=HYPERLINK("http://www.godatabase.org/cgi-bin/go.cgi?query=GO:0008543&auto_wild_cards=yes&view=query&action=query&search_constraint=terms"	GO:0008543_fibroblast_growth_factor_receptor_signaling_pathway) 27 0 0.000000 -0.000000 757 486.277853 555.34 624.402147 0.733606
=HYPERLINK("http://www.godatabase.org/cgi-bin/go.cgi?query=GO:0019079&auto_wild_cards=yes&view=query&action=query&search_constraint=terms"	GO:0019079_viral_genome_replication) 27 0 0.000000 -0.000000 757 486.277853 555.34 624.402147 0.733606
=HYPERLINK("http://www.godatabase.org/cgi-bin/go.cgi?query=GO:0031349&auto_wild_cards=yes&view=query&action=query&search_constraint=terms"	GO:0031349_positive_regulation_of_defense_response) 27 0 0.000000 -0.000000 757 486.277853 555.34 624.402147 0.733606
=HYPERLINK("http://www.godatabase.org/cgi-bin/go.cgi?query=GO:0031669&auto_wild_cards=yes&view=query&action=query&search_constraint=terms"	GO:0031669_cellular_response_to_nutrient_levels) 27 0 0.000000 -0.000000 757 486.277853 555.34 624.402147 0.733606
=HYPERLINK("http://www.godatabase.org/cgi-bin/go.cgi?query=GO:0032200&auto_wild_cards=yes&view=query&action=query&search_constraint=terms"	GO:0032200_telomere_organization) 27 0 0.000000 -0.000000 757 486.277853 555.34 624.402147 0.733606
=HYPERLINK("http://www.godatabase.org/cgi-bin/go.cgi?query=GO:0035150&auto_wild_cards=yes&view=query&action=query&search_constraint=terms"	GO:0035150_regulation_of_tube_size) 27 0 0.000000 -0.000000 757 486.277853 555.34 624.402147 0.733606
=HYPERLINK("http://www.godatabase.org/cgi-bin/go.cgi?query=GO:0043254&auto_wild_cards=yes&view=query&action=query&search_constraint=terms"	GO:0043254_regulation_of_protein_complex_assembly) 27 0 0.000000 -0.000000 757 486.277853 555.34 624.402147 0.733606
=HYPERLINK("http://www.godatabase.org/cgi-bin/go.cgi?query=GO:0044272&auto_wild_cards=yes&view=query&action=query&search_constraint=terms"	GO:0044272_sulfur_compound_biosynthetic_process) 27 0 0.000000 -0.000000 757 486.277853 555.34 624.402147 0.733606
=HYPERLINK("http://www.godatabase.org/cgi-bin/go.cgi?query=GO:0050880&auto_wild_cards=yes&view=query&action=query&search_constraint=terms"	GO:0050880_regulation_of_blood_vessel_size) 27 0 0.000000 -0.000000 757 486.277853 555.34 624.402147 0.733606
=HYPERLINK("http://www.godatabase.org/cgi-bin/go.cgi?query=GO:0050906&auto_wild_cards=yes&view=query&action=query&search_constraint=terms"	GO:0050906_detection_of_stimulus_involved_in_sensory_perception) 27 0 0.000000 -0.000000 757 486.277853 555.34 624.402147 0.733606
=HYPERLINK("http://www.godatabase.org/cgi-bin/go.cgi?query=GO:0051048&auto_wild_cards=yes&view=query&action=query&search_constraint=terms"	GO:0051048_negative_regulation_of_secretion) 27 0 0.000000 -0.000000 757 486.277853 555.34 624.402147 0.733606
=HYPERLINK("http://www.godatabase.org/cgi-bin/go.cgi?query=GO:0051092&auto_wild_cards=yes&view=query&action=query&search_constraint=terms"	GO:0051092_positive_regulation_of_NF-kappaB_transcription_factor_activity) 27 0 0.000000 -0.000000 757 486.277853 555.34 624.402147 0.733606
=HYPERLINK("http://www.godatabase.org/cgi-bin/go.cgi?query=GO:0051607&auto_wild_cards=yes&view=query&action=query&search_constraint=terms"	GO:0051607_defense_response_to_virus) 27 0 0.000000 -0.000000 757 486.277853 555.34 624.402147 0.733606
=HYPERLINK("http://www.godatabase.org/cgi-bin/go.cgi?query=GO:0007399&auto_wild_cards=yes&view=query&action=query&search_constraint=terms"	GO:0007399_nervous_system_development) 459 0 0.000000 0.000000 761 513.035917 575.22 637.404083 0.755874
=HYPERLINK("http://www.godatabase.org/cgi-bin/go.cgi?query=GO:0008150&auto_wild_cards=yes&view=query&action=query&search_constraint=terms"	GO:0008150_biological_process) 8160 19 1.000000 0.000000 761 513.035917 575.22 637.404083 0.755874
=HYPERLINK("http://www.godatabase.org/cgi-bin/go.cgi?query=GO:0046907&auto_wild_cards=yes&view=query&action=query&search_constraint=terms"	GO:0046907_intracellular_transport) 420 0 0.000000 0.000000 761 513.035917 575.22 637.404083 0.755874
=HYPERLINK("http://www.godatabase.org/cgi-bin/go.cgi?query=GO:0050877&auto_wild_cards=yes&view=query&action=query&search_constraint=terms"	GO:0050877_neurological_system_process) 468 0 0.000000 0.000000 761 513.035917 575.22 637.404083 0.755874
=HYPERLINK("http://www.godatabase.org/cgi-bin/go.cgi?query=GO:0030001&auto_wild_cards=yes&view=query&action=query&search_constraint=terms"	GO:0030001_metal_ion_transport) 186 0 0.000000 0.000000 763 514.376869 576.43 638.483131 0.755478
=HYPERLINK("http://www.godatabase.org/cgi-bin/go.cgi?query=GO:0034622&auto_wild_cards=yes&view=query&action=query&search_constraint=terms"	GO:0034622_cellular_macromolecular_complex_assembly) 186 0 0.000000 0.000000 763 514.376869 576.43 638.483131 0.755478
=HYPERLINK("http://www.godatabase.org/cgi-bin/go.cgi?query=GO:0006916&auto_wild_cards=yes&view=query&action=query&search_constraint=terms"	GO:0006916_anti-apoptosis) 155 0 0.000000 0.000000 764 516.128846 577.91 639.691154 0.756427
=HYPERLINK("http://www.godatabase.org/cgi-bin/go.cgi?query=GO:0019226&auto_wild_cards=yes&view=query&action=query&search_constraint=terms"	GO:0019226_transmission_of_nerve_impulse) 209 0 0.000000 0.000000 765 519.136002 580.49 641.843998 0.758810
=HYPERLINK("http://www.godatabase.org/cgi-bin/go.cgi?query=GO:0002526&auto_wild_cards=yes&view=query&action=query&search_constraint=terms"	GO:0002526_acute_inflammatory_response) 31 0 0.000000 0.000000 779 533.616092 594.57 655.523908 0.763248
=HYPERLINK("http://www.godatabase.org/cgi-bin/go.cgi?query=GO:0006633&auto_wild_cards=yes&view=query&action=query&search_constraint=terms"	GO:0006633_fatty_acid_biosynthetic_process) 31 0 0.000000 0.000000 779 533.616092 594.57 655.523908 0.763248
=HYPERLINK("http://www.godatabase.org/cgi-bin/go.cgi?query=GO:0006888&auto_wild_cards=yes&view=query&action=query&search_constraint=terms"	GO:0006888_ER_to_Golgi_vesicle-mediated_transport) 31 0 0.000000 0.000000 779 533.616092 594.57 655.523908 0.763248
=HYPERLINK("http://www.godatabase.org/cgi-bin/go.cgi?query=GO:0007173&auto_wild_cards=yes&view=query&action=query&search_constraint=terms"	GO:0007173_epidermal_growth_factor_receptor_signaling_pathway) 31 0 0.000000 0.000000 779 533.616092 594.57 655.523908 0.763248
=HYPERLINK("http://www.godatabase.org/cgi-bin/go.cgi?query=GO:0007423&auto_wild_cards=yes&view=query&action=query&search_constraint=terms"	GO:0007423_sensory_organ_development) 31 0 0.000000 0.000000 779 533.616092 594.57 655.523908 0.763248
=HYPERLINK("http://www.godatabase.org/cgi-bin/go.cgi?query=GO:0008629&auto_wild_cards=yes&view=query&action=query&search_constraint=terms"	GO:0008629_induction_of_apoptosis_by_intracellular_signals) 31 0 0.000000 0.000000 779 533.616092 594.57 655.523908 0.763248
=HYPERLINK("http://www.godatabase.org/cgi-bin/go.cgi?query=GO:0031668&auto_wild_cards=yes&view=query&action=query&search_constraint=terms"	GO:0031668_cellular_response_to_extracellular_stimulus) 31 0 0.000000 0.000000 779 533.616092 594.57 655.523908 0.763248
=HYPERLINK("http://www.godatabase.org/cgi-bin/go.cgi?query=GO:0032944&auto_wild_cards=yes&view=query&action=query&search_constraint=terms"	GO:0032944_regulation_of_mononuclear_cell_proliferation) 31 0 0.000000 0.000000 779 533.616092 594.57 655.523908 0.763248
=HYPERLINK("http://www.godatabase.org/cgi-bin/go.cgi?query=GO:0042742&auto_wild_cards=yes&view=query&action=query&search_constraint=terms"	GO:0042742_defense_response_to_bacterium) 31 0 0.000000 0.000000 779 533.616092 594.57 655.523908 0.763248
=HYPERLINK("http://www.godatabase.org/cgi-bin/go.cgi?query=GO:0044403&auto_wild_cards=yes&view=query&action=query&search_constraint=terms"	GO:0044403_symbiosis__encompassing_mutualism_through_parasitism) 31 0 0.000000 0.000000 779 533.616092 594.57 655.523908 0.763248
=HYPERLINK("http://www.godatabase.org/cgi-bin/go.cgi?query=GO:0044419&auto_wild_cards=yes&view=query&action=query&search_constraint=terms"	GO:0044419_interspecies_interaction_between_organisms) 31 0 0.000000 0.000000 779 533.616092 594.57 655.523908 0.763248
=HYPERLINK("http://www.godatabase.org/cgi-bin/go.cgi?query=GO:0045185&auto_wild_cards=yes&view=query&action=query&search_constraint=terms"	GO:0045185_maintenance_of_protein_location) 31 0 0.000000 0.000000 779 533.616092 594.57 655.523908 0.763248
=HYPERLINK("http://www.godatabase.org/cgi-bin/go.cgi?query=GO:0046883&auto_wild_cards=yes&view=query&action=query&search_constraint=terms"	GO:0046883_regulation_of_hormone_secretion) 31 0 0.000000 0.000000 779 533.616092 594.57 655.523908 0.763248
=HYPERLINK("http://www.godatabase.org/cgi-bin/go.cgi?query=GO:0070663&auto_wild_cards=yes&view=query&action=query&search_constraint=terms"	GO:0070663_regulation_of_leukocyte_proliferation) 31 0 0.000000 0.000000 779 533.616092 594.57 655.523908 0.763248
=HYPERLINK("http://www.godatabase.org/cgi-bin/go.cgi?query=GO:0001508&auto_wild_cards=yes&view=query&action=query&search_constraint=terms"	GO:0001508_regulation_of_action_potential) 24 0 0.000000 0.000000 803 562.539524 622.7 682.860476 0.775467
=HYPERLINK("http://www.godatabase.org/cgi-bin/go.cgi?query=GO:0001649&auto_wild_cards=yes&view=query&action=query&search_constraint=terms"	GO:0001649_osteoblast_differentiation) 24 0 0.000000 0.000000 803 562.539524 622.7 682.860476 0.775467
=HYPERLINK("http://www.godatabase.org/cgi-bin/go.cgi?query=GO:0006479&auto_wild_cards=yes&view=query&action=query&search_constraint=terms"	GO:0006479_protein_amino_acid_methylation) 24 0 0.000000 0.000000 803 562.539524 622.7 682.860476 0.775467
=HYPERLINK("http://www.godatabase.org/cgi-bin/go.cgi?query=GO:0007163&auto_wild_cards=yes&view=query&action=query&search_constraint=terms"	GO:0007163_establishment_or_maintenance_of_cell_polarity) 24 0 0.000000 0.000000 803 562.539524 622.7 682.860476 0.775467
=HYPERLINK("http://www.godatabase.org/cgi-bin/go.cgi?query=GO:0007568&auto_wild_cards=yes&view=query&action=query&search_constraint=terms"	GO:0007568_aging) 24 0 0.000000 0.000000 803 562.539524 622.7 682.860476 0.775467
=HYPERLINK("http://www.godatabase.org/cgi-bin/go.cgi?query=GO:0008213&auto_wild_cards=yes&view=query&action=query&search_constraint=terms"	GO:0008213_protein_amino_acid_alkylation) 24 0 0.000000 0.000000 803 562.539524 622.7 682.860476 0.775467
=HYPERLINK("http://www.godatabase.org/cgi-bin/go.cgi?query=GO:0009116&auto_wild_cards=yes&view=query&action=query&search_constraint=terms"	GO:0009116_nucleoside_metabolic_process) 24 0 0.000000 0.000000 803 562.539524 622.7 682.860476 0.775467
=HYPERLINK("http://www.godatabase.org/cgi-bin/go.cgi?query=GO:0009266&auto_wild_cards=yes&view=query&action=query&search_constraint=terms"	GO:0009266_response_to_temperature_stimulus) 24 0 0.000000 0.000000 803 562.539524 622.7 682.860476 0.775467
=HYPERLINK("http://www.godatabase.org/cgi-bin/go.cgi?query=GO:0017148&auto_wild_cards=yes&view=query&action=query&search_constraint=terms"	GO:0017148_negative_regulation_of_translation) 24 0 0.000000 0.000000 803 562.539524 622.7 682.860476 0.775467
=HYPERLINK("http://www.godatabase.org/cgi-bin/go.cgi?query=GO:0030073&auto_wild_cards=yes&view=query&action=query&search_constraint=terms"	GO:0030073_insulin_secretion) 24 0 0.000000 0.000000 803 562.539524 622.7 682.860476 0.775467
=HYPERLINK("http://www.godatabase.org/cgi-bin/go.cgi?query=GO:0032946&auto_wild_cards=yes&view=query&action=query&search_constraint=terms"	GO:0032946_positive_regulation_of_mononuclear_cell_proliferation) 24 0 0.000000 0.000000 803 562.539524 622.7 682.860476 0.775467
=HYPERLINK("http://www.godatabase.org/cgi-bin/go.cgi?query=GO:0035023&auto_wild_cards=yes&view=query&action=query&search_constraint=terms"	GO:0035023_regulation_of_Rho_protein_signal_transduction) 24 0 0.000000 0.000000 803 562.539524 622.7 682.860476 0.775467
=HYPERLINK("http://www.godatabase.org/cgi-bin/go.cgi?query=GO:0042440&auto_wild_cards=yes&view=query&action=query&search_constraint=terms"	GO:0042440_pigment_metabolic_process) 24 0 0.000000 0.000000 803 562.539524 622.7 682.860476 0.775467
=HYPERLINK("http://www.godatabase.org/cgi-bin/go.cgi?query=GO:0043407&auto_wild_cards=yes&view=query&action=query&search_constraint=terms"	GO:0043407_negative_regulation_of_MAP_kinase_activity) 24 0 0.000000 0.000000 803 562.539524 622.7 682.860476 0.775467
=HYPERLINK("http://www.godatabase.org/cgi-bin/go.cgi?query=GO:0043506&auto_wild_cards=yes&view=query&action=query&search_constraint=terms"	GO:0043506_regulation_of_JUN_kinase_activity) 24 0 0.000000 0.000000 803 562.539524 622.7 682.860476 0.775467
=HYPERLINK("http://www.godatabase.org/cgi-bin/go.cgi?query=GO:0045216&auto_wild_cards=yes&view=query&action=query&search_constraint=terms"	GO:0045216_cell-cell_junction_organization) 24 0 0.000000 0.000000 803 562.539524 622.7 682.860476 0.775467
=HYPERLINK("http://www.godatabase.org/cgi-bin/go.cgi?query=GO:0045638&auto_wild_cards=yes&view=query&action=query&search_constraint=terms"	GO:0045638_negative_regulation_of_myeloid_cell_differentiation) 24 0 0.000000 0.000000 803 562.539524 622.7 682.860476 0.775467
=HYPERLINK("http://www.godatabase.org/cgi-bin/go.cgi?query=GO:0045785&auto_wild_cards=yes&view=query&action=query&search_constraint=terms"	GO:0045785_positive_regulation_of_cell_adhesion) 24 0 0.000000 0.000000 803 562.539524 622.7 682.860476 0.775467
=HYPERLINK("http://www.godatabase.org/cgi-bin/go.cgi?query=GO:0046890&auto_wild_cards=yes&view=query&action=query&search_constraint=terms"	GO:0046890_regulation_of_lipid_biosynthetic_process) 24 0 0.000000 0.000000 803 562.539524 622.7 682.860476 0.775467
=HYPERLINK("http://www.godatabase.org/cgi-bin/go.cgi?query=GO:0051701&auto_wild_cards=yes&view=query&action=query&search_constraint=terms"	GO:0051701_interaction_with_host) 24 0 0.000000 0.000000 803 562.539524 622.7 682.860476 0.775467
=HYPERLINK("http://www.godatabase.org/cgi-bin/go.cgi?query=GO:0051969&auto_wild_cards=yes&view=query&action=query&search_constraint=terms"	GO:0051969_regulation_of_transmission_of_nerve_impulse) 24 0 0.000000 0.000000 803 562.539524 622.7 682.860476 0.775467
=HYPERLINK("http://www.godatabase.org/cgi-bin/go.cgi?query=GO:0055067&auto_wild_cards=yes&view=query&action=query&search_constraint=terms"	GO:0055067_monovalent_inorganic_cation_homeostasis) 24 0 0.000000 0.000000 803 562.539524 622.7 682.860476 0.775467
=HYPERLINK("http://www.godatabase.org/cgi-bin/go.cgi?query=GO:0070646&auto_wild_cards=yes&view=query&action=query&search_constraint=terms"	GO:0070646_protein_modification_by_small_protein_removal) 24 0 0.000000 0.000000 803 562.539524 622.7 682.860476 0.775467
=HYPERLINK("http://www.godatabase.org/cgi-bin/go.cgi?query=GO:0070665&auto_wild_cards=yes&view=query&action=query&search_constraint=terms"	GO:0070665_positive_regulation_of_leukocyte_proliferation) 24 0 0.000000 0.000000 803 562.539524 622.7 682.860476 0.775467
=HYPERLINK("http://www.godatabase.org/cgi-bin/go.cgi?query=GO:0000226&auto_wild_cards=yes&view=query&action=query&search_constraint=terms"	GO:0000226_microtubule_cytoskeleton_organization) 86 0 0.000000 0.000000 804 564.633782 624.51 684.386218 0.776754
=HYPERLINK("http://www.godatabase.org/cgi-bin/go.cgi?query=GO:0000028&auto_wild_cards=yes&view=query&action=query&search_constraint=terms"	GO:0000028_ribosomal_small_subunit_assembly) 1 0
=HYPERLINK("http://www.godatabase.org/cgi-bin/go.cgi?query=GO:0000042&auto_wild_cards=yes&view=query&action=query&search_constraint=terms"	GO:0000042_protein_targeting_to_Golgi) 1 0
=HYPERLINK("http://www.godatabase.org/cgi-bin/go.cgi?query=GO:0000046&auto_wild_cards=yes&view=query&action=query&search_constraint=terms"	GO:0000046_autophagic_vacuole_fusion) 1 0
=HYPERLINK("http://www.godatabase.org/cgi-bin/go.cgi?query=GO:0000052&auto_wild_cards=yes&view=query&action=query&search_constraint=terms"	GO:0000052_citrulline_metabolic_process) 1 0
=HYPERLINK("http://www.godatabase.org/cgi-bin/go.cgi?query=GO:0000054&auto_wild_cards=yes&view=query&action=query&search_constraint=terms"	GO:0000054_ribosome_export_from_nucleus) 1 0
=HYPERLINK("http://www.godatabase.org/cgi-bin/go.cgi?query=GO:0000056&auto_wild_cards=yes&view=query&action=query&search_constraint=terms"	GO:0000056_ribosomal_small_subunit_export_from_nucleus) 1 0
=HYPERLINK("http://www.godatabase.org/cgi-bin/go.cgi?query=GO:0000072&auto_wild_cards=yes&view=query&action=query&search_constraint=terms"	GO:0000072_M_phase_specific_microtubule_process) 1 0
=HYPERLINK("http://www.godatabase.org/cgi-bin/go.cgi?query=GO:0000093&auto_wild_cards=yes&view=query&action=query&search_constraint=terms"	GO:0000093_mitotic_telophase) 1 0
=HYPERLINK("http://www.godatabase.org/cgi-bin/go.cgi?query=GO:0000098&auto_wild_cards=yes&view=query&action=query&search_constraint=terms"	GO:0000098_sulfur_amino_acid_catabolic_process) 1 0
=HYPERLINK("http://www.godatabase.org/cgi-bin/go.cgi?query=GO:0000114&auto_wild_cards=yes&view=query&action=query&search_constraint=terms"	GO:0000114_regulation_of_transcription_during_G1_phase_of_mitotic_cell_cycle) 1 0
=HYPERLINK("http://www.godatabase.org/cgi-bin/go.cgi?query=GO:0000115&auto_wild_cards=yes&view=query&action=query&search_constraint=terms"	GO:0000115_regulation_of_transcription_during_S-phase_of_mitotic_cell_cycle) 1 0
=HYPERLINK("http://www.godatabase.org/cgi-bin/go.cgi?query=GO:0000117&auto_wild_cards=yes&view=query&action=query&search_constraint=terms"	GO:0000117_regulation_of_transcription_during_G2_M-phase_of_mitotic_cell_cycle) 1 0
=HYPERLINK("http://www.godatabase.org/cgi-bin/go.cgi?query=GO:0000132&auto_wild_cards=yes&view=query&action=query&search_constraint=terms"	GO:0000132_establishment_of_mitotic_spindle_orientation) 1 0
=HYPERLINK("http://www.godatabase.org/cgi-bin/go.cgi?query=GO:0000154&auto_wild_cards=yes&view=query&action=query&search_constraint=terms"	GO:0000154_rRNA_modification) 1 0
=HYPERLINK("http://www.godatabase.org/cgi-bin/go.cgi?query=GO:0000160&auto_wild_cards=yes&view=query&action=query&search_constraint=terms"	GO:0000160_two-component_signal_transduction_system_(phosphorelay)) 1 0
=HYPERLINK("http://www.godatabase.org/cgi-bin/go.cgi?query=GO:0000161&auto_wild_cards=yes&view=query&action=query&search_constraint=terms"	GO:0000161_MAPKKK_cascade_involved_in_osmosensory_signaling_pathway) 1 0
=HYPERLINK("http://www.godatabase.org/cgi-bin/go.cgi?query=GO:0000173&auto_wild_cards=yes&view=query&action=query&search_constraint=terms"	GO:0000173_inactivation_of_MAPK_activity_involved_in_osmosensory_signaling_pathway) 1 0
=HYPERLINK("http://www.godatabase.org/cgi-bin/go.cgi?query=GO:0000212&auto_wild_cards=yes&view=query&action=query&search_constraint=terms"	GO:0000212_meiotic_spindle_organization) 1 0
=HYPERLINK("http://www.godatabase.org/cgi-bin/go.cgi?query=GO:0000255&auto_wild_cards=yes&view=query&action=query&search_constraint=terms"	GO:0000255_allantoin_metabolic_process) 1 0
=HYPERLINK("http://www.godatabase.org/cgi-bin/go.cgi?query=GO:0000270&auto_wild_cards=yes&view=query&action=query&search_constraint=terms"	GO:0000270_peptidoglycan_metabolic_process) 1 0
=HYPERLINK("http://www.godatabase.org/cgi-bin/go.cgi?query=GO:0000296&auto_wild_cards=yes&view=query&action=query&search_constraint=terms"	GO:0000296_spermine_transport) 1 0
=HYPERLINK("http://www.godatabase.org/cgi-bin/go.cgi?query=GO:0000301&auto_wild_cards=yes&view=query&action=query&search_constraint=terms"	GO:0000301_retrograde_transport__vesicle_recycling_within_Golgi) 1 0
=HYPERLINK("http://www.godatabase.org/cgi-bin/go.cgi?query=GO:0000303&auto_wild_cards=yes&view=query&action=query&search_constraint=terms"	GO:0000303_response_to_superoxide) 1 0
=HYPERLINK("http://www.godatabase.org/cgi-bin/go.cgi?query=GO:0000320&auto_wild_cards=yes&view=query&action=query&search_constraint=terms"	GO:0000320_re-entry_into_mitotic_cell_cycle) 1 0
=HYPERLINK("http://www.godatabase.org/cgi-bin/go.cgi?query=GO:0000338&auto_wild_cards=yes&view=query&action=query&search_constraint=terms"	GO:0000338_protein_deneddylation) 1 0
=HYPERLINK("http://www.godatabase.org/cgi-bin/go.cgi?query=GO:0000395&auto_wild_cards=yes&view=query&action=query&search_constraint=terms"	GO:0000395_nuclear_mRNA_5'-splice_site_recognition) 1 0
=HYPERLINK("http://www.godatabase.org/cgi-bin/go.cgi?query=GO:0000710&auto_wild_cards=yes&view=query&action=query&search_constraint=terms"	GO:0000710_meiotic_mismatch_repair) 1 0
=HYPERLINK("http://www.godatabase.org/cgi-bin/go.cgi?query=GO:0000717&auto_wild_cards=yes&view=query&action=query&search_constraint=terms"	GO:0000717_nucleotide-excision_repair__DNA_duplex_unwinding) 1 0
=HYPERLINK("http://www.godatabase.org/cgi-bin/go.cgi?query=GO:0000722&auto_wild_cards=yes&view=query&action=query&search_constraint=terms"	GO:0000722_telomere_maintenance_via_recombination) 1 0
=HYPERLINK("http://www.godatabase.org/cgi-bin/go.cgi?query=GO:0000912&auto_wild_cards=yes&view=query&action=query&search_constraint=terms"	GO:0000912_formation_of_actomyosin_apparatus_involved_in_cytokinesis) 1 0
=HYPERLINK("http://www.godatabase.org/cgi-bin/go.cgi?query=GO:0000915&auto_wild_cards=yes&view=query&action=query&search_constraint=terms"	GO:0000915_cytokinesis__contractile_ring_formation) 1 0
=HYPERLINK("http://www.godatabase.org/cgi-bin/go.cgi?query=GO:0000921&auto_wild_cards=yes&view=query&action=query&search_constraint=terms"	GO:0000921_septin_ring_assembly) 1 0
=HYPERLINK("http://www.godatabase.org/cgi-bin/go.cgi?query=GO:0000966&auto_wild_cards=yes&view=query&action=query&search_constraint=terms"	GO:0000966_RNA_5'-end_processing) 1 0
=HYPERLINK("http://www.godatabase.org/cgi-bin/go.cgi?query=GO:0001315&auto_wild_cards=yes&view=query&action=query&search_constraint=terms"	GO:0001315_age-dependent_response_to_reactive_oxygen_species) 1 0
=HYPERLINK("http://www.godatabase.org/cgi-bin/go.cgi?query=GO:0001519&auto_wild_cards=yes&view=query&action=query&search_constraint=terms"	GO:0001519_peptide_amidation) 1 0
=HYPERLINK("http://www.godatabase.org/cgi-bin/go.cgi?query=GO:0001560&auto_wild_cards=yes&view=query&action=query&search_constraint=terms"	GO:0001560_regulation_of_cell_growth_by_extracellular_stimulus) 1 0
=HYPERLINK("http://www.godatabase.org/cgi-bin/go.cgi?query=GO:0001574&auto_wild_cards=yes&view=query&action=query&search_constraint=terms"	GO:0001574_ganglioside_biosynthetic_process) 1 0
=HYPERLINK("http://www.godatabase.org/cgi-bin/go.cgi?query=GO:0001575&auto_wild_cards=yes&view=query&action=query&search_constraint=terms"	GO:0001575_globoside_metabolic_process) 1 0
=HYPERLINK("http://www.godatabase.org/cgi-bin/go.cgi?query=GO:0001658&auto_wild_cards=yes&view=query&action=query&search_constraint=terms"	GO:0001658_branching_involved_in_ureteric_bud_morphogenesis) 1 0
=HYPERLINK("http://www.godatabase.org/cgi-bin/go.cgi?query=GO:0001662&auto_wild_cards=yes&view=query&action=query&search_constraint=terms"	GO:0001662_behavioral_fear_response) 1 0
=HYPERLINK("http://www.godatabase.org/cgi-bin/go.cgi?query=GO:0001675&auto_wild_cards=yes&view=query&action=query&search_constraint=terms"	GO:0001675_acrosome_assembly) 1 0
=HYPERLINK("http://www.godatabase.org/cgi-bin/go.cgi?query=GO:0001692&auto_wild_cards=yes&view=query&action=query&search_constraint=terms"	GO:0001692_histamine_metabolic_process) 1 0
=HYPERLINK("http://www.godatabase.org/cgi-bin/go.cgi?query=GO:0001694&auto_wild_cards=yes&view=query&action=query&search_constraint=terms"	GO:0001694_histamine_biosynthetic_process) 1 0
=HYPERLINK("http://www.godatabase.org/cgi-bin/go.cgi?query=GO:0001732&auto_wild_cards=yes&view=query&action=query&search_constraint=terms"	GO:0001732_formation_of_translation_initiation_complex) 1 0
=HYPERLINK("http://www.godatabase.org/cgi-bin/go.cgi?query=GO:0001757&auto_wild_cards=yes&view=query&action=query&search_constraint=terms"	GO:0001757_somite_specification) 1 0
=HYPERLINK("http://www.godatabase.org/cgi-bin/go.cgi?query=GO:0001774&auto_wild_cards=yes&view=query&action=query&search_constraint=terms"	GO:0001774_microglial_cell_activation) 1 0
=HYPERLINK("http://www.godatabase.org/cgi-bin/go.cgi?query=GO:0001782&auto_wild_cards=yes&view=query&action=query&search_constraint=terms"	GO:0001782_B_cell_homeostasis) 1 0
=HYPERLINK("http://www.godatabase.org/cgi-bin/go.cgi?query=GO:0001787&auto_wild_cards=yes&view=query&action=query&search_constraint=terms"	GO:0001787_natural_killer_cell_proliferation) 1 0
=HYPERLINK("http://www.godatabase.org/cgi-bin/go.cgi?query=GO:0001823&auto_wild_cards=yes&view=query&action=query&search_constraint=terms"	GO:0001823_mesonephros_development) 1 0
=HYPERLINK("http://www.godatabase.org/cgi-bin/go.cgi?query=GO:0001832&auto_wild_cards=yes&view=query&action=query&search_constraint=terms"	GO:0001832_blastocyst_growth) 1 0
=HYPERLINK("http://www.godatabase.org/cgi-bin/go.cgi?query=GO:0001833&auto_wild_cards=yes&view=query&action=query&search_constraint=terms"	GO:0001833_inner_cell_mass_cell_proliferation) 1 0
=HYPERLINK("http://www.godatabase.org/cgi-bin/go.cgi?query=GO:0001839&auto_wild_cards=yes&view=query&action=query&search_constraint=terms"	GO:0001839_neural_plate_morphogenesis) 1 0
=HYPERLINK("http://www.godatabase.org/cgi-bin/go.cgi?query=GO:0001845&auto_wild_cards=yes&view=query&action=query&search_constraint=terms"	GO:0001845_phagolysosome_formation) 1 0
=HYPERLINK("http://www.godatabase.org/cgi-bin/go.cgi?query=GO:0001865&auto_wild_cards=yes&view=query&action=query&search_constraint=terms"	GO:0001865_NK_T_cell_differentiation) 1 0
=HYPERLINK("http://www.godatabase.org/cgi-bin/go.cgi?query=GO:0001866&auto_wild_cards=yes&view=query&action=query&search_constraint=terms"	GO:0001866_NK_T_cell_proliferation) 1 0
=HYPERLINK("http://www.godatabase.org/cgi-bin/go.cgi?query=GO:0001887&auto_wild_cards=yes&view=query&action=query&search_constraint=terms"	GO:0001887_selenium_metabolic_process) 1 0
=HYPERLINK("http://www.godatabase.org/cgi-bin/go.cgi?query=GO:0001892&auto_wild_cards=yes&view=query&action=query&search_constraint=terms"	GO:0001892_embryonic_placenta_development) 1 0
=HYPERLINK("http://www.godatabase.org/cgi-bin/go.cgi?query=GO:0001911&auto_wild_cards=yes&view=query&action=query&search_constraint=terms"	GO:0001911_negative_regulation_of_leukocyte_mediated_cytotoxicity) 1 0
=HYPERLINK("http://www.godatabase.org/cgi-bin/go.cgi?query=GO:0001915&auto_wild_cards=yes&view=query&action=query&search_constraint=terms"	GO:0001915_negative_regulation_of_T_cell_mediated_cytotoxicity) 1 0
=HYPERLINK("http://www.godatabase.org/cgi-bin/go.cgi?query=GO:0001920&auto_wild_cards=yes&view=query&action=query&search_constraint=terms"	GO:0001920_negative_regulation_of_receptor_recycling) 1 0
=HYPERLINK("http://www.godatabase.org/cgi-bin/go.cgi?query=GO:0001941&auto_wild_cards=yes&view=query&action=query&search_constraint=terms"	GO:0001941_postsynaptic_membrane_organization) 1 0
=HYPERLINK("http://www.godatabase.org/cgi-bin/go.cgi?query=GO:0001958&auto_wild_cards=yes&view=query&action=query&search_constraint=terms"	GO:0001958_endochondral_ossification) 1 0
=HYPERLINK("http://www.godatabase.org/cgi-bin/go.cgi?query=GO:0001973&auto_wild_cards=yes&view=query&action=query&search_constraint=terms"	GO:0001973_adenosine_receptor_signaling_pathway) 1 0
=HYPERLINK("http://www.godatabase.org/cgi-bin/go.cgi?query=GO:0001977&auto_wild_cards=yes&view=query&action=query&search_constraint=terms"	GO:0001977_renal_system_process_involved_in_regulation_of_blood_volume) 1 0
=HYPERLINK("http://www.godatabase.org/cgi-bin/go.cgi?query=GO:0001980&auto_wild_cards=yes&view=query&action=query&search_constraint=terms"	GO:0001980_regulation_of_systemic_arterial_blood_pressure_by_ischemic_conditions) 1 0
=HYPERLINK("http://www.godatabase.org/cgi-bin/go.cgi?query=GO:0001993&auto_wild_cards=yes&view=query&action=query&search_constraint=terms"	GO:0001993_regulation_of_systemic_arterial_blood_pressure_by_norepinephrine-epinephrine) 1 0
=HYPERLINK("http://www.godatabase.org/cgi-bin/go.cgi?query=GO:0001996&auto_wild_cards=yes&view=query&action=query&search_constraint=terms"	GO:0001996_positive_regulation_of_heart_rate_by_epinephrine-norepinephrine) 1 0
=HYPERLINK("http://www.godatabase.org/cgi-bin/go.cgi?query=GO:0001999&auto_wild_cards=yes&view=query&action=query&search_constraint=terms"	GO:0001999_renal_response_to_blood_flow_during_renin-angiotensin_regulation_of_systemic_arterial_blood_pressure) 1 0
=HYPERLINK("http://www.godatabase.org/cgi-bin/go.cgi?query=GO:0002001&auto_wild_cards=yes&view=query&action=query&search_constraint=terms"	GO:0002001_renin_secretion_into_blood_stream) 1 0
=HYPERLINK("http://www.godatabase.org/cgi-bin/go.cgi?query=GO:0002017&auto_wild_cards=yes&view=query&action=query&search_constraint=terms"	GO:0002017_regulation_of_blood_volume_by_renal_aldosterone) 1 0
=HYPERLINK("http://www.godatabase.org/cgi-bin/go.cgi?query=GO:0002018&auto_wild_cards=yes&view=query&action=query&search_constraint=terms"	GO:0002018_renin-angiotensin_regulation_of_aldosterone_production) 1 0
=HYPERLINK("http://www.godatabase.org/cgi-bin/go.cgi?query=GO:0002031&auto_wild_cards=yes&view=query&action=query&search_constraint=terms"	GO:0002031_G-protein_coupled_receptor_internalization) 1 0
=HYPERLINK("http://www.godatabase.org/cgi-bin/go.cgi?query=GO:0002035&auto_wild_cards=yes&view=query&action=query&search_constraint=terms"	GO:0002035_brain_renin-angiotensin_system) 1 0
=HYPERLINK("http://www.godatabase.org/cgi-bin/go.cgi?query=GO:0002042&auto_wild_cards=yes&view=query&action=query&search_constraint=terms"	GO:0002042_cell_migration_involved_in_sprouting_angiogenesis) 1 0
=HYPERLINK("http://www.godatabase.org/cgi-bin/go.cgi?query=GO:0002052&auto_wild_cards=yes&view=query&action=query&search_constraint=terms"	GO:0002052_positive_regulation_of_neuroblast_proliferation) 1 0
=HYPERLINK("http://www.godatabase.org/cgi-bin/go.cgi?query=GO:0002053&auto_wild_cards=yes&view=query&action=query&search_constraint=terms"	GO:0002053_positive_regulation_of_mesenchymal_cell_proliferation) 1 0
=HYPERLINK("http://www.godatabase.org/cgi-bin/go.cgi?query=GO:0002063&auto_wild_cards=yes&view=query&action=query&search_constraint=terms"	GO:0002063_chondrocyte_development) 1 0
=HYPERLINK("http://www.godatabase.org/cgi-bin/go.cgi?query=GO:0002064&auto_wild_cards=yes&view=query&action=query&search_constraint=terms"	GO:0002064_epithelial_cell_development) 1 0
=HYPERLINK("http://www.godatabase.org/cgi-bin/go.cgi?query=GO:0002074&auto_wild_cards=yes&view=query&action=query&search_constraint=terms"	GO:0002074_extraocular_skeletal_muscle_development) 1 0
=HYPERLINK("http://www.godatabase.org/cgi-bin/go.cgi?query=GO:0002077&auto_wild_cards=yes&view=query&action=query&search_constraint=terms"	GO:0002077_acrosome_matrix_dispersal) 1 0
=HYPERLINK("http://www.godatabase.org/cgi-bin/go.cgi?query=GO:0002082&auto_wild_cards=yes&view=query&action=query&search_constraint=terms"	GO:0002082_regulation_of_oxidative_phosphorylation) 1 0
=HYPERLINK("http://www.godatabase.org/cgi-bin/go.cgi?query=GO:0002084&auto_wild_cards=yes&view=query&action=query&search_constraint=terms"	GO:0002084_protein_depalmitoylation) 1 0
=HYPERLINK("http://www.godatabase.org/cgi-bin/go.cgi?query=GO:0002088&auto_wild_cards=yes&view=query&action=query&search_constraint=terms"	GO:0002088_lens_development_in_camera-type_eye) 1 0
=HYPERLINK("http://www.godatabase.org/cgi-bin/go.cgi?query=GO:0002089&auto_wild_cards=yes&view=query&action=query&search_constraint=terms"	GO:0002089_lens_morphogenesis_in_camera-type_eye) 1 0
=HYPERLINK("http://www.godatabase.org/cgi-bin/go.cgi?query=GO:0002093&auto_wild_cards=yes&view=query&action=query&search_constraint=terms"	GO:0002093_auditory_receptor_cell_morphogenesis) 1 0
=HYPERLINK("http://www.godatabase.org/cgi-bin/go.cgi?query=GO:0002209&auto_wild_cards=yes&view=query&action=query&search_constraint=terms"	GO:0002209_behavioral_defense_response) 1 0
=HYPERLINK("http://www.godatabase.org/cgi-bin/go.cgi?query=GO:0002220&auto_wild_cards=yes&view=query&action=query&search_constraint=terms"	GO:0002220_innate_immune_response_activating_cell_surface_receptor_signaling_pathway) 1 0
=HYPERLINK("http://www.godatabase.org/cgi-bin/go.cgi?query=GO:0002223&auto_wild_cards=yes&view=query&action=query&search_constraint=terms"	GO:0002223_stimulatory_C-type_lectin_receptor_signaling_pathway) 1 0
=HYPERLINK("http://www.godatabase.org/cgi-bin/go.cgi?query=GO:0002312&auto_wild_cards=yes&view=query&action=query&search_constraint=terms"	GO:0002312_B_cell_activation_during_immune_response) 1 0
=HYPERLINK("http://www.godatabase.org/cgi-bin/go.cgi?query=GO:0002313&auto_wild_cards=yes&view=query&action=query&search_constraint=terms"	GO:0002313_mature_B_cell_differentiation_during_immune_response) 1 0
=HYPERLINK("http://www.godatabase.org/cgi-bin/go.cgi?query=GO:0002318&auto_wild_cards=yes&view=query&action=query&search_constraint=terms"	GO:0002318_myeloid_progenitor_cell_differentiation) 1 0
=HYPERLINK("http://www.godatabase.org/cgi-bin/go.cgi?query=GO:0002320&auto_wild_cards=yes&view=query&action=query&search_constraint=terms"	GO:0002320_lymphoid_progenitor_cell_differentiation) 1 0
=HYPERLINK("http://www.godatabase.org/cgi-bin/go.cgi?query=GO:0002326&auto_wild_cards=yes&view=query&action=query&search_constraint=terms"	GO:0002326_B_cell_lineage_commitment) 1 0
=HYPERLINK("http://www.godatabase.org/cgi-bin/go.cgi?query=GO:0002328&auto_wild_cards=yes&view=query&action=query&search_constraint=terms"	GO:0002328_pro-B_cell_differentiation) 1 0
=HYPERLINK("http://www.godatabase.org/cgi-bin/go.cgi?query=GO:0002335&auto_wild_cards=yes&view=query&action=query&search_constraint=terms"	GO:0002335_mature_B_cell_differentiation) 1 0
=HYPERLINK("http://www.godatabase.org/cgi-bin/go.cgi?query=GO:0002355&auto_wild_cards=yes&view=query&action=query&search_constraint=terms"	GO:0002355_detection_of_tumor_cell) 1 0
=HYPERLINK("http://www.godatabase.org/cgi-bin/go.cgi?query=GO:0002368&auto_wild_cards=yes&view=query&action=query&search_constraint=terms"	GO:0002368_B_cell_cytokine_production) 1 0
=HYPERLINK("http://www.godatabase.org/cgi-bin/go.cgi?query=GO:0002424&auto_wild_cards=yes&view=query&action=query&search_constraint=terms"	GO:0002424_T_cell_mediated_immune_response_to_tumor_cell) 1 0
=HYPERLINK("http://www.godatabase.org/cgi-bin/go.cgi?query=GO:0002431&auto_wild_cards=yes&view=query&action=query&search_constraint=terms"	GO:0002431_Fc_receptor_mediated_stimulatory_signaling_pathway) 1 0
=HYPERLINK("http://www.godatabase.org/cgi-bin/go.cgi?query=GO:0002437&auto_wild_cards=yes&view=query&action=query&search_constraint=terms"	GO:0002437_inflammatory_response_to_antigenic_stimulus) 1 0
=HYPERLINK("http://www.godatabase.org/cgi-bin/go.cgi?query=GO:0002439&auto_wild_cards=yes&view=query&action=query&search_constraint=terms"	GO:0002439_chronic_inflammatory_response_to_antigenic_stimulus) 1 0
=HYPERLINK("http://www.godatabase.org/cgi-bin/go.cgi?query=GO:0002447&auto_wild_cards=yes&view=query&action=query&search_constraint=terms"	GO:0002447_eosinophil_mediated_immunity) 1 0
=HYPERLINK("http://www.godatabase.org/cgi-bin/go.cgi?query=GO:0002455&auto_wild_cards=yes&view=query&action=query&search_constraint=terms"	GO:0002455_humoral_immune_response_mediated_by_circulating_immunoglobulin) 1 0
=HYPERLINK("http://www.godatabase.org/cgi-bin/go.cgi?query=GO:0002467&auto_wild_cards=yes&view=query&action=query&search_constraint=terms"	GO:0002467_germinal_center_formation) 1 0
=HYPERLINK("http://www.godatabase.org/cgi-bin/go.cgi?query=GO:0002468&auto_wild_cards=yes&view=query&action=query&search_constraint=terms"	GO:0002468_dendritic_cell_antigen_processing_and_presentation) 1 0
=HYPERLINK("http://www.godatabase.org/cgi-bin/go.cgi?query=GO:0002475&auto_wild_cards=yes&view=query&action=query&search_constraint=terms"	GO:0002475_antigen_processing_and_presentation_via_MHC_class_Ib) 1 0
=HYPERLINK("http://www.godatabase.org/cgi-bin/go.cgi?query=GO:0002478&auto_wild_cards=yes&view=query&action=query&search_constraint=terms"	GO:0002478_antigen_processing_and_presentation_of_exogenous_peptide_antigen) 1 0
=HYPERLINK("http://www.godatabase.org/cgi-bin/go.cgi?query=GO:0002495&auto_wild_cards=yes&view=query&action=query&search_constraint=terms"	GO:0002495_antigen_processing_and_presentation_of_peptide_antigen_via_MHC_class_II) 1 0
=HYPERLINK("http://www.godatabase.org/cgi-bin/go.cgi?query=GO:0002513&auto_wild_cards=yes&view=query&action=query&search_constraint=terms"	GO:0002513_tolerance_induction_to_self_antigen) 1 0
=HYPERLINK("http://www.godatabase.org/cgi-bin/go.cgi?query=GO:0002514&auto_wild_cards=yes&view=query&action=query&search_constraint=terms"	GO:0002514_B_cell_tolerance_induction) 1 0
=HYPERLINK("http://www.godatabase.org/cgi-bin/go.cgi?query=GO:0002517&auto_wild_cards=yes&view=query&action=query&search_constraint=terms"	GO:0002517_T_cell_tolerance_induction) 1 0
=HYPERLINK("http://www.godatabase.org/cgi-bin/go.cgi?query=GO:0002523&auto_wild_cards=yes&view=query&action=query&search_constraint=terms"	GO:0002523_leukocyte_migration_during_inflammatory_response) 1 0
=HYPERLINK("http://www.godatabase.org/cgi-bin/go.cgi?query=GO:0002566&auto_wild_cards=yes&view=query&action=query&search_constraint=terms"	GO:0002566_somatic_diversification_of_immune_receptors_via_somatic_mutation) 1 0
=HYPERLINK("http://www.godatabase.org/cgi-bin/go.cgi?query=GO:0002568&auto_wild_cards=yes&view=query&action=query&search_constraint=terms"	GO:0002568_somatic_diversification_of_T_cell_receptor_genes) 1 0
=HYPERLINK("http://www.godatabase.org/cgi-bin/go.cgi?query=GO:0002577&auto_wild_cards=yes&view=query&action=query&search_constraint=terms"	GO:0002577_regulation_of_antigen_processing_and_presentation) 1 0
=HYPERLINK("http://www.godatabase.org/cgi-bin/go.cgi?query=GO:0002578&auto_wild_cards=yes&view=query&action=query&search_constraint=terms"	GO:0002578_negative_regulation_of_antigen_processing_and_presentation) 1 0
=HYPERLINK("http://www.godatabase.org/cgi-bin/go.cgi?query=GO:0002580&auto_wild_cards=yes&view=query&action=query&search_constraint=terms"	GO:0002580_regulation_of_antigen_processing_and_presentation_of_peptide_or_polysaccharide_antigen_via_MHC_class_II) 1 0
=HYPERLINK("http://www.godatabase.org/cgi-bin/go.cgi?query=GO:0002581&auto_wild_cards=yes&view=query&action=query&search_constraint=terms"	GO:0002581_negative_regulation_of_antigen_processing_and_presentation_of_peptide_or_polysaccharide_antigen_via_MHC_class_II) 1 0
=HYPERLINK("http://www.godatabase.org/cgi-bin/go.cgi?query=GO:0002604&auto_wild_cards=yes&view=query&action=query&search_constraint=terms"	GO:0002604_regulation_of_dendritic_cell_antigen_processing_and_presentation) 1 0
=HYPERLINK("http://www.godatabase.org/cgi-bin/go.cgi?query=GO:0002605&auto_wild_cards=yes&view=query&action=query&search_constraint=terms"	GO:0002605_negative_regulation_of_dendritic_cell_antigen_processing_and_presentation) 1 0
=HYPERLINK("http://www.godatabase.org/cgi-bin/go.cgi?query=GO:0002634&auto_wild_cards=yes&view=query&action=query&search_constraint=terms"	GO:0002634_regulation_of_germinal_center_formation) 1 0
=HYPERLINK("http://www.godatabase.org/cgi-bin/go.cgi?query=GO:0002649&auto_wild_cards=yes&view=query&action=query&search_constraint=terms"	GO:0002649_regulation_of_tolerance_induction_to_self_antigen) 1 0
=HYPERLINK("http://www.godatabase.org/cgi-bin/go.cgi?query=GO:0002651&auto_wild_cards=yes&view=query&action=query&search_constraint=terms"	GO:0002651_positive_regulation_of_tolerance_induction_to_self_antigen) 1 0
=HYPERLINK("http://www.godatabase.org/cgi-bin/go.cgi?query=GO:0002661&auto_wild_cards=yes&view=query&action=query&search_constraint=terms"	GO:0002661_regulation_of_B_cell_tolerance_induction) 1 0
=HYPERLINK("http://www.godatabase.org/cgi-bin/go.cgi?query=GO:0002663&auto_wild_cards=yes&view=query&action=query&search_constraint=terms"	GO:0002663_positive_regulation_of_B_cell_tolerance_induction) 1 0
=HYPERLINK("http://www.godatabase.org/cgi-bin/go.cgi?query=GO:0002664&auto_wild_cards=yes&view=query&action=query&search_constraint=terms"	GO:0002664_regulation_of_T_cell_tolerance_induction) 1 0
=HYPERLINK("http://www.godatabase.org/cgi-bin/go.cgi?query=GO:0002666&auto_wild_cards=yes&view=query&action=query&search_constraint=terms"	GO:0002666_positive_regulation_of_T_cell_tolerance_induction) 1 0
=HYPERLINK("http://www.godatabase.org/cgi-bin/go.cgi?query=GO:0002674&auto_wild_cards=yes&view=query&action=query&search_constraint=terms"	GO:0002674_negative_regulation_of_acute_inflammatory_response) 1 0
=HYPERLINK("http://www.godatabase.org/cgi-bin/go.cgi?query=GO:0002681&auto_wild_cards=yes&view=query&action=query&search_constraint=terms"	GO:0002681_somatic_recombination_of_T_cell_receptor_gene_segments) 1 0
=HYPERLINK("http://www.godatabase.org/cgi-bin/go.cgi?query=GO:0002686&auto_wild_cards=yes&view=query&action=query&search_constraint=terms"	GO:0002686_negative_regulation_of_leukocyte_migration) 1 0
=HYPERLINK("http://www.godatabase.org/cgi-bin/go.cgi?query=GO:0002691&auto_wild_cards=yes&view=query&action=query&search_constraint=terms"	GO:0002691_regulation_of_cellular_extravasation) 1 0
=HYPERLINK("http://www.godatabase.org/cgi-bin/go.cgi?query=GO:0002693&auto_wild_cards=yes&view=query&action=query&search_constraint=terms"	GO:0002693_positive_regulation_of_cellular_extravasation) 1 0
=HYPERLINK("http://www.godatabase.org/cgi-bin/go.cgi?query=GO:0002701&auto_wild_cards=yes&view=query&action=query&search_constraint=terms"	GO:0002701_negative_regulation_of_production_of_molecular_mediator_of_immune_response) 1 0
=HYPERLINK("http://www.godatabase.org/cgi-bin/go.cgi?query=GO:0002719&auto_wild_cards=yes&view=query&action=query&search_constraint=terms"	GO:0002719_negative_regulation_of_cytokine_production_during_immune_response) 1 0
=HYPERLINK("http://www.godatabase.org/cgi-bin/go.cgi?query=GO:0002725&auto_wild_cards=yes&view=query&action=query&search_constraint=terms"	GO:0002725_negative_regulation_of_T_cell_cytokine_production) 1 0
=HYPERLINK("http://www.godatabase.org/cgi-bin/go.cgi?query=GO:0002759&auto_wild_cards=yes&view=query&action=query&search_constraint=terms"	GO:0002759_regulation_of_antimicrobial_humoral_response) 1 0
=HYPERLINK("http://www.godatabase.org/cgi-bin/go.cgi?query=GO:0002775&auto_wild_cards=yes&view=query&action=query&search_constraint=terms"	GO:0002775_antimicrobial_peptide_production) 1 0
=HYPERLINK("http://www.godatabase.org/cgi-bin/go.cgi?query=GO:0002777&auto_wild_cards=yes&view=query&action=query&search_constraint=terms"	GO:0002777_antimicrobial_peptide_biosynthetic_process) 1 0
=HYPERLINK("http://www.godatabase.org/cgi-bin/go.cgi?query=GO:0002778&auto_wild_cards=yes&view=query&action=query&search_constraint=terms"	GO:0002778_antibacterial_peptide_production) 1 0
=HYPERLINK("http://www.godatabase.org/cgi-bin/go.cgi?query=GO:0002780&auto_wild_cards=yes&view=query&action=query&search_constraint=terms"	GO:0002780_antibacterial_peptide_biosynthetic_process) 1 0
=HYPERLINK("http://www.godatabase.org/cgi-bin/go.cgi?query=GO:0002784&auto_wild_cards=yes&view=query&action=query&search_constraint=terms"	GO:0002784_regulation_of_antimicrobial_peptide_production) 1 0
=HYPERLINK("http://www.godatabase.org/cgi-bin/go.cgi?query=GO:0002786&auto_wild_cards=yes&view=query&action=query&search_constraint=terms"	GO:0002786_regulation_of_antibacterial_peptide_production) 1 0
=HYPERLINK("http://www.godatabase.org/cgi-bin/go.cgi?query=GO:0002805&auto_wild_cards=yes&view=query&action=query&search_constraint=terms"	GO:0002805_regulation_of_antimicrobial_peptide_biosynthetic_process) 1 0
=HYPERLINK("http://www.godatabase.org/cgi-bin/go.cgi?query=GO:0002807&auto_wild_cards=yes&view=query&action=query&search_constraint=terms"	GO:0002807_positive_regulation_of_antimicrobial_peptide_biosynthetic_process) 1 0
=HYPERLINK("http://www.godatabase.org/cgi-bin/go.cgi?query=GO:0002808&auto_wild_cards=yes&view=query&action=query&search_constraint=terms"	GO:0002808_regulation_of_antibacterial_peptide_biosynthetic_process) 1 0
=HYPERLINK("http://www.godatabase.org/cgi-bin/go.cgi?query=GO:0002815&auto_wild_cards=yes&view=query&action=query&search_constraint=terms"	GO:0002815_biosynthetic_process_of_antibacterial_peptides_active_against_Gram-positive_bacteria) 1 0
=HYPERLINK("http://www.godatabase.org/cgi-bin/go.cgi?query=GO:0002816&auto_wild_cards=yes&view=query&action=query&search_constraint=terms"	GO:0002816_regulation_of_biosynthetic_process_of_antibacterial_peptides_active_against_Gram-positive_bacteria) 1 0
=HYPERLINK("http://www.godatabase.org/cgi-bin/go.cgi?query=GO:0002832&auto_wild_cards=yes&view=query&action=query&search_constraint=terms"	GO:0002832_negative_regulation_of_response_to_biotic_stimulus) 1 0
=HYPERLINK("http://www.godatabase.org/cgi-bin/go.cgi?query=GO:0002840&auto_wild_cards=yes&view=query&action=query&search_constraint=terms"	GO:0002840_regulation_of_T_cell_mediated_immune_response_to_tumor_cell) 1 0
=HYPERLINK("http://www.godatabase.org/cgi-bin/go.cgi?query=GO:0002842&auto_wild_cards=yes&view=query&action=query&search_constraint=terms"	GO:0002842_positive_regulation_of_T_cell_mediated_immune_response_to_tumor_cell) 1 0
=HYPERLINK("http://www.godatabase.org/cgi-bin/go.cgi?query=GO:0002901&auto_wild_cards=yes&view=query&action=query&search_constraint=terms"	GO:0002901_mature_B_cell_apoptosis) 1 0
=HYPERLINK("http://www.godatabase.org/cgi-bin/go.cgi?query=GO:0002904&auto_wild_cards=yes&view=query&action=query&search_constraint=terms"	GO:0002904_positive_regulation_of_B_cell_apoptosis) 1 0
=HYPERLINK("http://www.godatabase.org/cgi-bin/go.cgi?query=GO:0002905&auto_wild_cards=yes&view=query&action=query&search_constraint=terms"	GO:0002905_regulation_of_mature_B_cell_apoptosis) 1 0
=HYPERLINK("http://www.godatabase.org/cgi-bin/go.cgi?query=GO:0002906&auto_wild_cards=yes&view=query&action=query&search_constraint=terms"	GO:0002906_negative_regulation_of_mature_B_cell_apoptosis) 1 0
=HYPERLINK("http://www.godatabase.org/cgi-bin/go.cgi?query=GO:0003010&auto_wild_cards=yes&view=query&action=query&search_constraint=terms"	GO:0003010_voluntary_skeletal_muscle_contraction) 1 0
=HYPERLINK("http://www.godatabase.org/cgi-bin/go.cgi?query=GO:0003051&auto_wild_cards=yes&view=query&action=query&search_constraint=terms"	GO:0003051_angiotensin-mediated_drinking_behavior) 1 0
=HYPERLINK("http://www.godatabase.org/cgi-bin/go.cgi?query=GO:0003058&auto_wild_cards=yes&view=query&action=query&search_constraint=terms"	GO:0003058_hormonal_regulation_of_the_force_of_heart_contraction) 1 0
=HYPERLINK("http://www.godatabase.org/cgi-bin/go.cgi?query=GO:0003062&auto_wild_cards=yes&view=query&action=query&search_constraint=terms"	GO:0003062_regulation_of_heart_rate_by_chemical_signal) 1 0
=HYPERLINK("http://www.godatabase.org/cgi-bin/go.cgi?query=GO:0003065&auto_wild_cards=yes&view=query&action=query&search_constraint=terms"	GO:0003065_positive_regulation_of_heart_rate_by_epinephrine) 1 0
=HYPERLINK("http://www.godatabase.org/cgi-bin/go.cgi?query=GO:0003071&auto_wild_cards=yes&view=query&action=query&search_constraint=terms"	GO:0003071_renal_system_process_involved_in_regulation_of_systemic_arterial_blood_pressure) 1 0
=HYPERLINK("http://www.godatabase.org/cgi-bin/go.cgi?query=GO:0003085&auto_wild_cards=yes&view=query&action=query&search_constraint=terms"	GO:0003085_negative_regulation_of_systemic_arterial_blood_pressure) 1 0
=HYPERLINK("http://www.godatabase.org/cgi-bin/go.cgi?query=GO:0003099&auto_wild_cards=yes&view=query&action=query&search_constraint=terms"	GO:0003099_positive_regulation_of_the_force_of_heart_contraction_by_chemical_signal) 1 0
=HYPERLINK("http://www.godatabase.org/cgi-bin/go.cgi?query=GO:0003108&auto_wild_cards=yes&view=query&action=query&search_constraint=terms"	GO:0003108_negative_regulation_of_the_force_of_heart_contraction_by_chemical_signal) 1 0
=HYPERLINK("http://www.godatabase.org/cgi-bin/go.cgi?query=GO:0005981&auto_wild_cards=yes&view=query&action=query&search_constraint=terms"	GO:0005981_regulation_of_glycogen_catabolic_process) 1 0
=HYPERLINK("http://www.godatabase.org/cgi-bin/go.cgi?query=GO:0005982&auto_wild_cards=yes&view=query&action=query&search_constraint=terms"	GO:0005982_starch_metabolic_process) 1 0
=HYPERLINK("http://www.godatabase.org/cgi-bin/go.cgi?query=GO:0005983&auto_wild_cards=yes&view=query&action=query&search_constraint=terms"	GO:0005983_starch_catabolic_process) 1 0
=HYPERLINK("http://www.godatabase.org/cgi-bin/go.cgi?query=GO:0005988&auto_wild_cards=yes&view=query&action=query&search_constraint=terms"	GO:0005988_lactose_metabolic_process) 1 0
=HYPERLINK("http://www.godatabase.org/cgi-bin/go.cgi?query=GO:0005989&auto_wild_cards=yes&view=query&action=query&search_constraint=terms"	GO:0005989_lactose_biosynthetic_process) 1 0
=HYPERLINK("http://www.godatabase.org/cgi-bin/go.cgi?query=GO:0005991&auto_wild_cards=yes&view=query&action=query&search_constraint=terms"	GO:0005991_trehalose_metabolic_process) 1 0
=HYPERLINK("http://www.godatabase.org/cgi-bin/go.cgi?query=GO:0005993&auto_wild_cards=yes&view=query&action=query&search_constraint=terms"	GO:0005993_trehalose_catabolic_process) 1 0
=HYPERLINK("http://www.godatabase.org/cgi-bin/go.cgi?query=GO:0006010&auto_wild_cards=yes&view=query&action=query&search_constraint=terms"	GO:0006010_glucose_6-phosphate_utilization) 1 0
=HYPERLINK("http://www.godatabase.org/cgi-bin/go.cgi?query=GO:0006013&auto_wild_cards=yes&view=query&action=query&search_constraint=terms"	GO:0006013_mannose_metabolic_process) 1 0
=HYPERLINK("http://www.godatabase.org/cgi-bin/go.cgi?query=GO:0006037&auto_wild_cards=yes&view=query&action=query&search_constraint=terms"	GO:0006037_cell_wall_chitin_metabolic_process) 1 0
=HYPERLINK("http://www.godatabase.org/cgi-bin/go.cgi?query=GO:0006042&auto_wild_cards=yes&view=query&action=query&search_constraint=terms"	GO:0006042_glucosamine_biosynthetic_process) 1 0
=HYPERLINK("http://www.godatabase.org/cgi-bin/go.cgi?query=GO:0006045&auto_wild_cards=yes&view=query&action=query&search_constraint=terms"	GO:0006045_N-acetylglucosamine_biosynthetic_process) 1 0
=HYPERLINK("http://www.godatabase.org/cgi-bin/go.cgi?query=GO:0006048&auto_wild_cards=yes&view=query&action=query&search_constraint=terms"	GO:0006048_UDP-N-acetylglucosamine_biosynthetic_process) 1 0
=HYPERLINK("http://www.godatabase.org/cgi-bin/go.cgi?query=GO:0006050&auto_wild_cards=yes&view=query&action=query&search_constraint=terms"	GO:0006050_mannosamine_metabolic_process) 1 0
=HYPERLINK("http://www.godatabase.org/cgi-bin/go.cgi?query=GO:0006051&auto_wild_cards=yes&view=query&action=query&search_constraint=terms"	GO:0006051_N-acetylmannosamine_metabolic_process) 1 0
=HYPERLINK("http://www.godatabase.org/cgi-bin/go.cgi?query=GO:0006059&auto_wild_cards=yes&view=query&action=query&search_constraint=terms"	GO:0006059_hexitol_metabolic_process) 1 0
=HYPERLINK("http://www.godatabase.org/cgi-bin/go.cgi?query=GO:0006060&auto_wild_cards=yes&view=query&action=query&search_constraint=terms"	GO:0006060_sorbitol_metabolic_process) 1 0
=HYPERLINK("http://www.godatabase.org/cgi-bin/go.cgi?query=GO:0006062&auto_wild_cards=yes&view=query&action=query&search_constraint=terms"	GO:0006062_sorbitol_catabolic_process) 1 0
=HYPERLINK("http://www.godatabase.org/cgi-bin/go.cgi?query=GO:0006065&auto_wild_cards=yes&view=query&action=query&search_constraint=terms"	GO:0006065_UDP-glucuronate_biosynthetic_process) 1 0
=HYPERLINK("http://www.godatabase.org/cgi-bin/go.cgi?query=GO:0006083&auto_wild_cards=yes&view=query&action=query&search_constraint=terms"	GO:0006083_acetate_metabolic_process) 1 0
=HYPERLINK("http://www.godatabase.org/cgi-bin/go.cgi?query=GO:0006085&auto_wild_cards=yes&view=query&action=query&search_constraint=terms"	GO:0006085_acetyl-CoA_biosynthetic_process) 1 0
=HYPERLINK("http://www.godatabase.org/cgi-bin/go.cgi?query=GO:0006103&auto_wild_cards=yes&view=query&action=query&search_constraint=terms"	GO:0006103_2-oxoglutarate_metabolic_process) 1 0
=HYPERLINK("http://www.godatabase.org/cgi-bin/go.cgi?query=GO:0006106&auto_wild_cards=yes&view=query&action=query&search_constraint=terms"	GO:0006106_fumarate_metabolic_process) 1 0
=HYPERLINK("http://www.godatabase.org/cgi-bin/go.cgi?query=GO:0006107&auto_wild_cards=yes&view=query&action=query&search_constraint=terms"	GO:0006107_oxaloacetate_metabolic_process) 1 0
=HYPERLINK("http://www.godatabase.org/cgi-bin/go.cgi?query=GO:0006116&auto_wild_cards=yes&view=query&action=query&search_constraint=terms"	GO:0006116_NADH_oxidation) 1 0
=HYPERLINK("http://www.godatabase.org/cgi-bin/go.cgi?query=GO:0006145&auto_wild_cards=yes&view=query&action=query&search_constraint=terms"	GO:0006145_purine_base_catabolic_process) 1 0
=HYPERLINK("http://www.godatabase.org/cgi-bin/go.cgi?query=GO:0006148&auto_wild_cards=yes&view=query&action=query&search_constraint=terms"	GO:0006148_inosine_catabolic_process) 1 0
=HYPERLINK("http://www.godatabase.org/cgi-bin/go.cgi?query=GO:0006154&auto_wild_cards=yes&view=query&action=query&search_constraint=terms"	GO:0006154_adenosine_catabolic_process) 1 0
=HYPERLINK("http://www.godatabase.org/cgi-bin/go.cgi?query=GO:0006166&auto_wild_cards=yes&view=query&action=query&search_constraint=terms"	GO:0006166_purine_ribonucleoside_salvage) 1 0
=HYPERLINK("http://www.godatabase.org/cgi-bin/go.cgi?query=GO:0006172&auto_wild_cards=yes&view=query&action=query&search_constraint=terms"	GO:0006172_ADP_biosynthetic_process) 1 0
=HYPERLINK("http://www.godatabase.org/cgi-bin/go.cgi?query=GO:0006173&auto_wild_cards=yes&view=query&action=query&search_constraint=terms"	GO:0006173_dADP_biosynthetic_process) 1 0
=HYPERLINK("http://www.godatabase.org/cgi-bin/go.cgi?query=GO:0006188&auto_wild_cards=yes&view=query&action=query&search_constraint=terms"	GO:0006188_IMP_biosynthetic_process) 1 0
=HYPERLINK("http://www.godatabase.org/cgi-bin/go.cgi?query=GO:0006189&auto_wild_cards=yes&view=query&action=query&search_constraint=terms"	GO:0006189_'de_novo'_IMP_biosynthetic_process) 1 0
=HYPERLINK("http://www.godatabase.org/cgi-bin/go.cgi?query=GO:0006196&auto_wild_cards=yes&view=query&action=query&search_constraint=terms"	GO:0006196_AMP_catabolic_process) 1 0
=HYPERLINK("http://www.godatabase.org/cgi-bin/go.cgi?query=GO:0006198&auto_wild_cards=yes&view=query&action=query&search_constraint=terms"	GO:0006198_cAMP_catabolic_process) 1 0
=HYPERLINK("http://www.godatabase.org/cgi-bin/go.cgi?query=GO:0006207&auto_wild_cards=yes&view=query&action=query&search_constraint=terms"	GO:0006207_'de_novo'_pyrimidine_base_biosynthetic_process) 1 0
=HYPERLINK("http://www.godatabase.org/cgi-bin/go.cgi?query=GO:0006214&auto_wild_cards=yes&view=query&action=query&search_constraint=terms"	GO:0006214_thymidine_catabolic_process) 1 0
=HYPERLINK("http://www.godatabase.org/cgi-bin/go.cgi?query=GO:0006216&auto_wild_cards=yes&view=query&action=query&search_constraint=terms"	GO:0006216_cytidine_catabolic_process) 1 0
=HYPERLINK("http://www.godatabase.org/cgi-bin/go.cgi?query=GO:0006222&auto_wild_cards=yes&view=query&action=query&search_constraint=terms"	GO:0006222_UMP_biosynthetic_process) 1 0
=HYPERLINK("http://www.godatabase.org/cgi-bin/go.cgi?query=GO:0006241&auto_wild_cards=yes&view=query&action=query&search_constraint=terms"	GO:0006241_CTP_biosynthetic_process) 1 0
=HYPERLINK("http://www.godatabase.org/cgi-bin/go.cgi?query=GO:0006256&auto_wild_cards=yes&view=query&action=query&search_constraint=terms"	GO:0006256_UDP_catabolic_process) 1 0
=HYPERLINK("http://www.godatabase.org/cgi-bin/go.cgi?query=GO:0006265&auto_wild_cards=yes&view=query&action=query&search_constraint=terms"	GO:0006265_DNA_topological_change) 1 0
=HYPERLINK("http://www.godatabase.org/cgi-bin/go.cgi?query=GO:0006272&auto_wild_cards=yes&view=query&action=query&search_constraint=terms"	GO:0006272_leading_strand_elongation) 1 0
=HYPERLINK("http://www.godatabase.org/cgi-bin/go.cgi?query=GO:0006287&auto_wild_cards=yes&view=query&action=query&search_constraint=terms"	GO:0006287_base-excision_repair__gap-filling) 1 0
=HYPERLINK("http://www.godatabase.org/cgi-bin/go.cgi?query=GO:0006313&auto_wild_cards=yes&view=query&action=query&search_constraint=terms"	GO:0006313_transposition__DNA-mediated) 1 0
=HYPERLINK("http://www.godatabase.org/cgi-bin/go.cgi?query=GO:0006336&auto_wild_cards=yes&view=query&action=query&search_constraint=terms"	GO:0006336_DNA_replication-independent_nucleosome_assembly) 1 0
=HYPERLINK("http://www.godatabase.org/cgi-bin/go.cgi?query=GO:0006343&auto_wild_cards=yes&view=query&action=query&search_constraint=terms"	GO:0006343_establishment_of_chromatin_silencing) 1 0
=HYPERLINK("http://www.godatabase.org/cgi-bin/go.cgi?query=GO:0006344&auto_wild_cards=yes&view=query&action=query&search_constraint=terms"	GO:0006344_maintenance_of_chromatin_silencing) 1 0
=HYPERLINK("http://www.godatabase.org/cgi-bin/go.cgi?query=GO:0006346&auto_wild_cards=yes&view=query&action=query&search_constraint=terms"	GO:0006346_methylation-dependent_chromatin_silencing) 1 0
=HYPERLINK("http://www.godatabase.org/cgi-bin/go.cgi?query=GO:0006348&auto_wild_cards=yes&view=query&action=query&search_constraint=terms"	GO:0006348_chromatin_silencing_at_telomere) 1 0
=HYPERLINK("http://www.godatabase.org/cgi-bin/go.cgi?query=GO:0006361&auto_wild_cards=yes&view=query&action=query&search_constraint=terms"	GO:0006361_transcription_initiation_from_RNA_polymerase_I_promoter) 1 0
=HYPERLINK("http://www.godatabase.org/cgi-bin/go.cgi?query=GO:0006369&auto_wild_cards=yes&view=query&action=query&search_constraint=terms"	GO:0006369_termination_of_RNA_polymerase_II_transcription) 1 0
=HYPERLINK("http://www.godatabase.org/cgi-bin/go.cgi?query=GO:0006393&auto_wild_cards=yes&view=query&action=query&search_constraint=terms"	GO:0006393_termination_of_mitochondrial_transcription) 1 0
=HYPERLINK("http://www.godatabase.org/cgi-bin/go.cgi?query=GO:0006407&auto_wild_cards=yes&view=query&action=query&search_constraint=terms"	GO:0006407_rRNA_export_from_nucleus) 1 0
=HYPERLINK("http://www.godatabase.org/cgi-bin/go.cgi?query=GO:0006408&auto_wild_cards=yes&view=query&action=query&search_constraint=terms"	GO:0006408_snRNA_export_from_nucleus) 1 0
=HYPERLINK("http://www.godatabase.org/cgi-bin/go.cgi?query=GO:0006409&auto_wild_cards=yes&view=query&action=query&search_constraint=terms"	GO:0006409_tRNA_export_from_nucleus) 1 0
=HYPERLINK("http://www.godatabase.org/cgi-bin/go.cgi?query=GO:0006419&auto_wild_cards=yes&view=query&action=query&search_constraint=terms"	GO:0006419_alanyl-tRNA_aminoacylation) 1 0
=HYPERLINK("http://www.godatabase.org/cgi-bin/go.cgi?query=GO:0006420&auto_wild_cards=yes&view=query&action=query&search_constraint=terms"	GO:0006420_arginyl-tRNA_aminoacylation) 1 0
=HYPERLINK("http://www.godatabase.org/cgi-bin/go.cgi?query=GO:0006423&auto_wild_cards=yes&view=query&action=query&search_constraint=terms"	GO:0006423_cysteinyl-tRNA_aminoacylation) 1 0
=HYPERLINK("http://www.godatabase.org/cgi-bin/go.cgi?query=GO:0006431&auto_wild_cards=yes&view=query&action=query&search_constraint=terms"	GO:0006431_methionyl-tRNA_aminoacylation) 1 0
=HYPERLINK("http://www.godatabase.org/cgi-bin/go.cgi?query=GO:0006432&auto_wild_cards=yes&view=query&action=query&search_constraint=terms"	GO:0006432_phenylalanyl-tRNA_aminoacylation) 1 0
=HYPERLINK("http://www.godatabase.org/cgi-bin/go.cgi?query=GO:0006434&auto_wild_cards=yes&view=query&action=query&search_constraint=terms"	GO:0006434_seryl-tRNA_aminoacylation) 1 0
=HYPERLINK("http://www.godatabase.org/cgi-bin/go.cgi?query=GO:0006435&auto_wild_cards=yes&view=query&action=query&search_constraint=terms"	GO:0006435_threonyl-tRNA_aminoacylation) 1 0
=HYPERLINK("http://www.godatabase.org/cgi-bin/go.cgi?query=GO:0006436&auto_wild_cards=yes&view=query&action=query&search_constraint=terms"	GO:0006436_tryptophanyl-tRNA_aminoacylation) 1 0
=HYPERLINK("http://www.godatabase.org/cgi-bin/go.cgi?query=GO:0006437&auto_wild_cards=yes&view=query&action=query&search_constraint=terms"	GO:0006437_tyrosyl-tRNA_aminoacylation) 1 0
=HYPERLINK("http://www.godatabase.org/cgi-bin/go.cgi?query=GO:0006447&auto_wild_cards=yes&view=query&action=query&search_constraint=terms"	GO:0006447_regulation_of_translational_initiation_by_iron) 1 0
=HYPERLINK("http://www.godatabase.org/cgi-bin/go.cgi?query=GO:0006448&auto_wild_cards=yes&view=query&action=query&search_constraint=terms"	GO:0006448_regulation_of_translational_elongation) 1 0
=HYPERLINK("http://www.godatabase.org/cgi-bin/go.cgi?query=GO:0006450&auto_wild_cards=yes&view=query&action=query&search_constraint=terms"	GO:0006450_regulation_of_translational_fidelity) 1 0
=HYPERLINK("http://www.godatabase.org/cgi-bin/go.cgi?query=GO:0006494&auto_wild_cards=yes&view=query&action=query&search_constraint=terms"	GO:0006494_protein_amino_acid_terminal_glycosylation) 1 0
=HYPERLINK("http://www.godatabase.org/cgi-bin/go.cgi?query=GO:0006496&auto_wild_cards=yes&view=query&action=query&search_constraint=terms"	GO:0006496_protein_amino_acid_terminal_N-glycosylation) 1 0
=HYPERLINK("http://www.godatabase.org/cgi-bin/go.cgi?query=GO:0006499&auto_wild_cards=yes&view=query&action=query&search_constraint=terms"	GO:0006499_N-terminal_protein_myristoylation) 1 0
=HYPERLINK("http://www.godatabase.org/cgi-bin/go.cgi?query=GO:0006500&auto_wild_cards=yes&view=query&action=query&search_constraint=terms"	GO:0006500_N-terminal_protein_palmitoylation) 1 0
=HYPERLINK("http://www.godatabase.org/cgi-bin/go.cgi?query=GO:0006526&auto_wild_cards=yes&view=query&action=query&search_constraint=terms"	GO:0006526_arginine_biosynthetic_process) 1 0
=HYPERLINK("http://www.godatabase.org/cgi-bin/go.cgi?query=GO:0006528&auto_wild_cards=yes&view=query&action=query&search_constraint=terms"	GO:0006528_asparagine_metabolic_process) 1 0
=HYPERLINK("http://www.godatabase.org/cgi-bin/go.cgi?query=GO:0006530&auto_wild_cards=yes&view=query&action=query&search_constraint=terms"	GO:0006530_asparagine_catabolic_process) 1 0
=HYPERLINK("http://www.godatabase.org/cgi-bin/go.cgi?query=GO:0006534&auto_wild_cards=yes&view=query&action=query&search_constraint=terms"	GO:0006534_cysteine_metabolic_process) 1 0
=HYPERLINK("http://www.godatabase.org/cgi-bin/go.cgi?query=GO:0006543&auto_wild_cards=yes&view=query&action=query&search_constraint=terms"	GO:0006543_glutamine_catabolic_process) 1 0
=HYPERLINK("http://www.godatabase.org/cgi-bin/go.cgi?query=GO:0006545&auto_wild_cards=yes&view=query&action=query&search_constraint=terms"	GO:0006545_glycine_biosynthetic_process) 1 0
=HYPERLINK("http://www.godatabase.org/cgi-bin/go.cgi?query=GO:0006547&auto_wild_cards=yes&view=query&action=query&search_constraint=terms"	GO:0006547_histidine_metabolic_process) 1 0
=HYPERLINK("http://www.godatabase.org/cgi-bin/go.cgi?query=GO:0006549&auto_wild_cards=yes&view=query&action=query&search_constraint=terms"	GO:0006549_isoleucine_metabolic_process) 1 0
=HYPERLINK("http://www.godatabase.org/cgi-bin/go.cgi?query=GO:0006556&auto_wild_cards=yes&view=query&action=query&search_constraint=terms"	GO:0006556_S-adenosylmethionine_biosynthetic_process) 1 0
=HYPERLINK("http://www.godatabase.org/cgi-bin/go.cgi?query=GO:0006562&auto_wild_cards=yes&view=query&action=query&search_constraint=terms"	GO:0006562_proline_catabolic_process) 1 0
=HYPERLINK("http://www.godatabase.org/cgi-bin/go.cgi?query=GO:0006564&auto_wild_cards=yes&view=query&action=query&search_constraint=terms"	GO:0006564_L-serine_biosynthetic_process) 1 0
=HYPERLINK("http://www.godatabase.org/cgi-bin/go.cgi?query=GO:0006577&auto_wild_cards=yes&view=query&action=query&search_constraint=terms"	GO:0006577_betaine_metabolic_process) 1 0
=HYPERLINK("http://www.godatabase.org/cgi-bin/go.cgi?query=GO:0006580&auto_wild_cards=yes&view=query&action=query&search_constraint=terms"	GO:0006580_ethanolamine_metabolic_process) 1 0
=HYPERLINK("http://www.godatabase.org/cgi-bin/go.cgi?query=GO:0006585&auto_wild_cards=yes&view=query&action=query&search_constraint=terms"	GO:0006585_dopamine_biosynthetic_process_from_tyrosine) 1 0
=HYPERLINK("http://www.godatabase.org/cgi-bin/go.cgi?query=GO:0006591&auto_wild_cards=yes&view=query&action=query&search_constraint=terms"	GO:0006591_ornithine_metabolic_process) 1 0
=HYPERLINK("http://www.godatabase.org/cgi-bin/go.cgi?query=GO:0006597&auto_wild_cards=yes&view=query&action=query&search_constraint=terms"	GO:0006597_spermine_biosynthetic_process) 1 0
=HYPERLINK("http://www.godatabase.org/cgi-bin/go.cgi?query=GO:0006598&auto_wild_cards=yes&view=query&action=query&search_constraint=terms"	GO:0006598_polyamine_catabolic_process) 1 0
=HYPERLINK("http://www.godatabase.org/cgi-bin/go.cgi?query=GO:0006610&auto_wild_cards=yes&view=query&action=query&search_constraint=terms"	GO:0006610_ribosomal_protein_import_into_nucleus) 1 0
=HYPERLINK("http://www.godatabase.org/cgi-bin/go.cgi?query=GO:0006614&auto_wild_cards=yes&view=query&action=query&search_constraint=terms"	GO:0006614_SRP-dependent_cotranslational_protein_targeting_to_membrane) 1 0
=HYPERLINK("http://www.godatabase.org/cgi-bin/go.cgi?query=GO:0006616&auto_wild_cards=yes&view=query&action=query&search_constraint=terms"	GO:0006616_SRP-dependent_cotranslational_protein_targeting_to_membrane__translocation) 1 0
=HYPERLINK("http://www.godatabase.org/cgi-bin/go.cgi?query=GO:0006617&auto_wild_cards=yes&view=query&action=query&search_constraint=terms"	GO:0006617_SRP-dependent_cotranslational_protein_targeting_to_membrane__signal_sequence_recognition) 1 0
=HYPERLINK("http://www.godatabase.org/cgi-bin/go.cgi?query=GO:0006627&auto_wild_cards=yes&view=query&action=query&search_constraint=terms"	GO:0006627_mitochondrial_protein_processing_during_import) 1 0
=HYPERLINK("http://www.godatabase.org/cgi-bin/go.cgi?query=GO:0006646&auto_wild_cards=yes&view=query&action=query&search_constraint=terms"	GO:0006646_phosphatidylethanolamine_biosynthetic_process) 1 0
=HYPERLINK("http://www.godatabase.org/cgi-bin/go.cgi?query=GO:0006655&auto_wild_cards=yes&view=query&action=query&search_constraint=terms"	GO:0006655_phosphatidylglycerol_biosynthetic_process) 1 0
=HYPERLINK("http://www.godatabase.org/cgi-bin/go.cgi?query=GO:0006657&auto_wild_cards=yes&view=query&action=query&search_constraint=terms"	GO:0006657_CDP-choline_pathway) 1 0
=HYPERLINK("http://www.godatabase.org/cgi-bin/go.cgi?query=GO:0006667&auto_wild_cards=yes&view=query&action=query&search_constraint=terms"	GO:0006667_sphinganine_metabolic_process) 1 0
=HYPERLINK("http://www.godatabase.org/cgi-bin/go.cgi?query=GO:0006668&auto_wild_cards=yes&view=query&action=query&search_constraint=terms"	GO:0006668_sphinganine-1-phosphate_metabolic_process) 1 0
=HYPERLINK("http://www.godatabase.org/cgi-bin/go.cgi?query=GO:0006669&auto_wild_cards=yes&view=query&action=query&search_constraint=terms"	GO:0006669_sphinganine-1-phosphate_biosynthetic_process) 1 0
=HYPERLINK("http://www.godatabase.org/cgi-bin/go.cgi?query=GO:0006670&auto_wild_cards=yes&view=query&action=query&search_constraint=terms"	GO:0006670_sphingosine_metabolic_process) 1 0
=HYPERLINK("http://www.godatabase.org/cgi-bin/go.cgi?query=GO:0006689&auto_wild_cards=yes&view=query&action=query&search_constraint=terms"	GO:0006689_ganglioside_catabolic_process) 1 0
=HYPERLINK("http://www.godatabase.org/cgi-bin/go.cgi?query=GO:0006711&auto_wild_cards=yes&view=query&action=query&search_constraint=terms"	GO:0006711_estrogen_catabolic_process) 1 0
=HYPERLINK("http://www.godatabase.org/cgi-bin/go.cgi?query=GO:0006713&auto_wild_cards=yes&view=query&action=query&search_constraint=terms"	GO:0006713_glucocorticoid_catabolic_process) 1 0
=HYPERLINK("http://www.godatabase.org/cgi-bin/go.cgi?query=GO:0006734&auto_wild_cards=yes&view=query&action=query&search_constraint=terms"	GO:0006734_NADH_metabolic_process) 1 0
=HYPERLINK("http://www.godatabase.org/cgi-bin/go.cgi?query=GO:0006741&auto_wild_cards=yes&view=query&action=query&search_constraint=terms"	GO:0006741_NADP_biosynthetic_process) 1 0
=HYPERLINK("http://www.godatabase.org/cgi-bin/go.cgi?query=GO:0006746&auto_wild_cards=yes&view=query&action=query&search_constraint=terms"	GO:0006746_FADH2_metabolic_process) 1 0
=HYPERLINK("http://www.godatabase.org/cgi-bin/go.cgi?query=GO:0006768&auto_wild_cards=yes&view=query&action=query&search_constraint=terms"	GO:0006768_biotin_metabolic_process) 1 0
=HYPERLINK("http://www.godatabase.org/cgi-bin/go.cgi?query=GO:0006771&auto_wild_cards=yes&view=query&action=query&search_constraint=terms"	GO:0006771_riboflavin_metabolic_process) 1 0
=HYPERLINK("http://www.godatabase.org/cgi-bin/go.cgi?query=GO:0006781&auto_wild_cards=yes&view=query&action=query&search_constraint=terms"	GO:0006781_succinyl-CoA_pathway) 1 0
=HYPERLINK("http://www.godatabase.org/cgi-bin/go.cgi?query=GO:0006789&auto_wild_cards=yes&view=query&action=query&search_constraint=terms"	GO:0006789_bilirubin_conjugation) 1 0
=HYPERLINK("http://www.godatabase.org/cgi-bin/go.cgi?query=GO:0006797&auto_wild_cards=yes&view=query&action=query&search_constraint=terms"	GO:0006797_polyphosphate_metabolic_process) 1 0
=HYPERLINK("http://www.godatabase.org/cgi-bin/go.cgi?query=GO:0006837&auto_wild_cards=yes&view=query&action=query&search_constraint=terms"	GO:0006837_serotonin_transport) 1 0
=HYPERLINK("http://www.godatabase.org/cgi-bin/go.cgi?query=GO:0006842&auto_wild_cards=yes&view=query&action=query&search_constraint=terms"	GO:0006842_tricarboxylic_acid_transport) 1 0
=HYPERLINK("http://www.godatabase.org/cgi-bin/go.cgi?query=GO:0006843&auto_wild_cards=yes&view=query&action=query&search_constraint=terms"	GO:0006843_mitochondrial_citrate_transport) 1 0
=HYPERLINK("http://www.godatabase.org/cgi-bin/go.cgi?query=GO:0006848&auto_wild_cards=yes&view=query&action=query&search_constraint=terms"	GO:0006848_pyruvate_transport) 1 0
=HYPERLINK("http://www.godatabase.org/cgi-bin/go.cgi?query=GO:0006862&auto_wild_cards=yes&view=query&action=query&search_constraint=terms"	GO:0006862_nucleotide_transport) 1 0
=HYPERLINK("http://www.godatabase.org/cgi-bin/go.cgi?query=GO:0006867&auto_wild_cards=yes&view=query&action=query&search_constraint=terms"	GO:0006867_asparagine_transport) 1 0
=HYPERLINK("http://www.godatabase.org/cgi-bin/go.cgi?query=GO:0006868&auto_wild_cards=yes&view=query&action=query&search_constraint=terms"	GO:0006868_glutamine_transport) 1 0
=HYPERLINK("http://www.godatabase.org/cgi-bin/go.cgi?query=GO:0006876&auto_wild_cards=yes&view=query&action=query&search_constraint=terms"	GO:0006876_cellular_cadmium_ion_homeostasis) 1 0
=HYPERLINK("http://www.godatabase.org/cgi-bin/go.cgi?query=GO:0006926&auto_wild_cards=yes&view=query&action=query&search_constraint=terms"	GO:0006926_virus-infected_cell_apoptosis) 1 0
=HYPERLINK("http://www.godatabase.org/cgi-bin/go.cgi?query=GO:0006931&auto_wild_cards=yes&view=query&action=query&search_constraint=terms"	GO:0006931_substrate-bound_cell_migration__cell_attachment_to_substrate) 1 0
=HYPERLINK("http://www.godatabase.org/cgi-bin/go.cgi?query=GO:0006948&auto_wild_cards=yes&view=query&action=query&search_constraint=terms"	GO:0006948_induction_by_virus_of_host_cell-cell_fusion) 1 0
=HYPERLINK("http://www.godatabase.org/cgi-bin/go.cgi?query=GO:0006958&auto_wild_cards=yes&view=query&action=query&search_constraint=terms"	GO:0006958_complement_activation__classical_pathway) 1 0
=HYPERLINK("http://www.godatabase.org/cgi-bin/go.cgi?query=GO:0006963&auto_wild_cards=yes&view=query&action=query&search_constraint=terms"	GO:0006963_positive_regulation_of_antibacterial_peptide_biosynthetic_process) 1 0
=HYPERLINK("http://www.godatabase.org/cgi-bin/go.cgi?query=GO:0006965&auto_wild_cards=yes&view=query&action=query&search_constraint=terms"	GO:0006965_positive_regulation_of_biosynthetic_process_of_antibacterial_peptides_active_against_Gram-positive_bacteria) 1 0
=HYPERLINK("http://www.godatabase.org/cgi-bin/go.cgi?query=GO:0006987&auto_wild_cards=yes&view=query&action=query&search_constraint=terms"	GO:0006987_activation_of_signaling_protein_activity_involved_in_unfolded_protein_response) 1 0
=HYPERLINK("http://www.godatabase.org/cgi-bin/go.cgi?query=GO:0006990&auto_wild_cards=yes&view=query&action=query&search_constraint=terms"	GO:0006990_positive_regulation_of_gene-specific_transcription_involved_in_unfolded_protein_response) 1 0
=HYPERLINK("http://www.godatabase.org/cgi-bin/go.cgi?query=GO:0006991&auto_wild_cards=yes&view=query&action=query&search_constraint=terms"	GO:0006991_response_to_sterol_depletion) 1 0
=HYPERLINK("http://www.godatabase.org/cgi-bin/go.cgi?query=GO:0006994&auto_wild_cards=yes&view=query&action=query&search_constraint=terms"	GO:0006994_positive_regulation_of_transcription_via_sterol_regulatory_element_binding_involved_in_ER-nuclear_sterol_response_pathway) 1 0
=HYPERLINK("http://www.godatabase.org/cgi-bin/go.cgi?query=GO:0007039&auto_wild_cards=yes&view=query&action=query&search_constraint=terms"	GO:0007039_vacuolar_protein_catabolic_process) 1 0
=HYPERLINK("http://www.godatabase.org/cgi-bin/go.cgi?query=GO:0007068&auto_wild_cards=yes&view=query&action=query&search_constraint=terms"	GO:0007068_negative_regulation_of_transcription__mitotic) 1 0
=HYPERLINK("http://www.godatabase.org/cgi-bin/go.cgi?query=GO:0007097&auto_wild_cards=yes&view=query&action=query&search_constraint=terms"	GO:0007097_nuclear_migration) 1 0
=HYPERLINK("http://www.godatabase.org/cgi-bin/go.cgi?query=GO:0007100&auto_wild_cards=yes&view=query&action=query&search_constraint=terms"	GO:0007100_mitotic_centrosome_separation) 1 0
=HYPERLINK("http://www.godatabase.org/cgi-bin/go.cgi?query=GO:0007108&auto_wild_cards=yes&view=query&action=query&search_constraint=terms"	GO:0007108_cytokinesis__initiation_of_separation) 1 0
=HYPERLINK("http://www.godatabase.org/cgi-bin/go.cgi?query=GO:0007109&auto_wild_cards=yes&view=query&action=query&search_constraint=terms"	GO:0007109_cytokinesis__completion_of_separation) 1 0
=HYPERLINK("http://www.godatabase.org/cgi-bin/go.cgi?query=GO:0007132&auto_wild_cards=yes&view=query&action=query&search_constraint=terms"	GO:0007132_meiotic_metaphase_I) 1 0
=HYPERLINK("http://www.godatabase.org/cgi-bin/go.cgi?query=GO:0007135&auto_wild_cards=yes&view=query&action=query&search_constraint=terms"	GO:0007135_meiosis_II) 1 0
=HYPERLINK("http://www.godatabase.org/cgi-bin/go.cgi?query=GO:0007136&auto_wild_cards=yes&view=query&action=query&search_constraint=terms"	GO:0007136_meiotic_prophase_II) 1 0
=HYPERLINK("http://www.godatabase.org/cgi-bin/go.cgi?query=GO:0007161&auto_wild_cards=yes&view=query&action=query&search_constraint=terms"	GO:0007161_calcium-independent_cell-matrix_adhesion) 1 0
=HYPERLINK("http://www.godatabase.org/cgi-bin/go.cgi?query=GO:0007196&auto_wild_cards=yes&view=query&action=query&search_constraint=terms"	GO:0007196_inhibition_of_adenylate_cyclase_activity_by_metabotropic_glutamate_receptor_signaling_pathway) 1 0
=HYPERLINK("http://www.godatabase.org/cgi-bin/go.cgi?query=GO:0007197&auto_wild_cards=yes&view=query&action=query&search_constraint=terms"	GO:0007197_inhibition_of_adenylate_cyclase_activity_by_muscarinic_acetylcholine_receptor_signaling_pathway) 1 0
=HYPERLINK("http://www.godatabase.org/cgi-bin/go.cgi?query=GO:0007258&auto_wild_cards=yes&view=query&action=query&search_constraint=terms"	GO:0007258_JUN_phosphorylation) 1 0
=HYPERLINK("http://www.godatabase.org/cgi-bin/go.cgi?query=GO:0007321&auto_wild_cards=yes&view=query&action=query&search_constraint=terms"	GO:0007321_sperm_displacement) 1 0
=HYPERLINK("http://www.godatabase.org/cgi-bin/go.cgi?query=GO:0007343&auto_wild_cards=yes&view=query&action=query&search_constraint=terms"	GO:0007343_egg_activation) 1 0
=HYPERLINK("http://www.godatabase.org/cgi-bin/go.cgi?query=GO:0007386&auto_wild_cards=yes&view=query&action=query&search_constraint=terms"	GO:0007386_compartment_specification) 1 0
=HYPERLINK("http://www.godatabase.org/cgi-bin/go.cgi?query=GO:0007387&auto_wild_cards=yes&view=query&action=query&search_constraint=terms"	GO:0007387_anterior_compartment_specification) 1 0
=HYPERLINK("http://www.godatabase.org/cgi-bin/go.cgi?query=GO:0007388&auto_wild_cards=yes&view=query&action=query&search_constraint=terms"	GO:0007388_posterior_compartment_specification) 1 0
=HYPERLINK("http://www.godatabase.org/cgi-bin/go.cgi?query=GO:0007402&auto_wild_cards=yes&view=query&action=query&search_constraint=terms"	GO:0007402_ganglion_mother_cell_fate_determination) 1 0
=HYPERLINK("http://www.godatabase.org/cgi-bin/go.cgi?query=GO:0007406&auto_wild_cards=yes&view=query&action=query&search_constraint=terms"	GO:0007406_negative_regulation_of_neuroblast_proliferation) 1 0
=HYPERLINK("http://www.godatabase.org/cgi-bin/go.cgi?query=GO:0007424&auto_wild_cards=yes&view=query&action=query&search_constraint=terms"	GO:0007424_open_tracheal_system_development) 1 0
=HYPERLINK("http://www.godatabase.org/cgi-bin/go.cgi?query=GO:0007440&auto_wild_cards=yes&view=query&action=query&search_constraint=terms"	GO:0007440_foregut_morphogenesis) 1 0
=HYPERLINK("http://www.godatabase.org/cgi-bin/go.cgi?query=GO:0007443&auto_wild_cards=yes&view=query&action=query&search_constraint=terms"	GO:0007443_Malpighian_tubule_morphogenesis) 1 0
=HYPERLINK("http://www.godatabase.org/cgi-bin/go.cgi?query=GO:0007444&auto_wild_cards=yes&view=query&action=query&search_constraint=terms"	GO:0007444_imaginal_disc_development) 1 0
=HYPERLINK("http://www.godatabase.org/cgi-bin/go.cgi?query=GO:0007447&auto_wild_cards=yes&view=query&action=query&search_constraint=terms"	GO:0007447_imaginal_disc_pattern_formation) 1 0
=HYPERLINK("http://www.godatabase.org/cgi-bin/go.cgi?query=GO:0007494&auto_wild_cards=yes&view=query&action=query&search_constraint=terms"	GO:0007494_midgut_development) 1 0
=HYPERLINK("http://www.godatabase.org/cgi-bin/go.cgi?query=GO:0007497&auto_wild_cards=yes&view=query&action=query&search_constraint=terms"	GO:0007497_posterior_midgut_development) 1 0
=HYPERLINK("http://www.godatabase.org/cgi-bin/go.cgi?query=GO:0007499&auto_wild_cards=yes&view=query&action=query&search_constraint=terms"	GO:0007499_ectoderm_and_mesoderm_interaction) 1 0
=HYPERLINK("http://www.godatabase.org/cgi-bin/go.cgi?query=GO:0007501&auto_wild_cards=yes&view=query&action=query&search_constraint=terms"	GO:0007501_mesodermal_cell_fate_specification) 1 0
=HYPERLINK("http://www.godatabase.org/cgi-bin/go.cgi?query=GO:0007509&auto_wild_cards=yes&view=query&action=query&search_constraint=terms"	GO:0007509_mesoderm_migration) 1 0
=HYPERLINK("http://www.godatabase.org/cgi-bin/go.cgi?query=GO:0007518&auto_wild_cards=yes&view=query&action=query&search_constraint=terms"	GO:0007518_myoblast_cell_fate_determination) 1 0
=HYPERLINK("http://www.godatabase.org/cgi-bin/go.cgi?query=GO:0007538&auto_wild_cards=yes&view=query&action=query&search_constraint=terms"	GO:0007538_primary_sex_determination) 1 0
=HYPERLINK("http://www.godatabase.org/cgi-bin/go.cgi?query=GO:0007597&auto_wild_cards=yes&view=query&action=query&search_constraint=terms"	GO:0007597_blood_coagulation__intrinsic_pathway) 1 0
=HYPERLINK("http://www.godatabase.org/cgi-bin/go.cgi?query=GO:0007616&auto_wild_cards=yes&view=query&action=query&search_constraint=terms"	GO:0007616_long-term_memory) 1 0
=HYPERLINK("http://www.godatabase.org/cgi-bin/go.cgi?query=GO:0007617&auto_wild_cards=yes&view=query&action=query&search_constraint=terms"	GO:0007617_mating_behavior) 1 0
=HYPERLINK("http://www.godatabase.org/cgi-bin/go.cgi?query=GO:0007624&auto_wild_cards=yes&view=query&action=query&search_constraint=terms"	GO:0007624_ultradian_rhythm) 1 0
=HYPERLINK("http://www.godatabase.org/cgi-bin/go.cgi?query=GO:0007638&auto_wild_cards=yes&view=query&action=query&search_constraint=terms"	GO:0007638_mechanosensory_behavior) 1 0
=HYPERLINK("http://www.godatabase.org/cgi-bin/go.cgi?query=GO:0008045&auto_wild_cards=yes&view=query&action=query&search_constraint=terms"	GO:0008045_motor_axon_guidance) 1 0
=HYPERLINK("http://www.godatabase.org/cgi-bin/go.cgi?query=GO:0008057&auto_wild_cards=yes&view=query&action=query&search_constraint=terms"	GO:0008057_eye_pigment_granule_organization) 1 0
=HYPERLINK("http://www.godatabase.org/cgi-bin/go.cgi?query=GO:0008063&auto_wild_cards=yes&view=query&action=query&search_constraint=terms"	GO:0008063_Toll_signaling_pathway) 1 0
=HYPERLINK("http://www.godatabase.org/cgi-bin/go.cgi?query=GO:0008065&auto_wild_cards=yes&view=query&action=query&search_constraint=terms"	GO:0008065_establishment_of_blood-nerve_barrier) 1 0
=HYPERLINK("http://www.godatabase.org/cgi-bin/go.cgi?query=GO:0008090&auto_wild_cards=yes&view=query&action=query&search_constraint=terms"	GO:0008090_retrograde_axon_cargo_transport) 1 0
=HYPERLINK("http://www.godatabase.org/cgi-bin/go.cgi?query=GO:0008215&auto_wild_cards=yes&view=query&action=query&search_constraint=terms"	GO:0008215_spermine_metabolic_process) 1 0
=HYPERLINK("http://www.godatabase.org/cgi-bin/go.cgi?query=GO:0008292&auto_wild_cards=yes&view=query&action=query&search_constraint=terms"	GO:0008292_acetylcholine_biosynthetic_process) 1 0
=HYPERLINK("http://www.godatabase.org/cgi-bin/go.cgi?query=GO:0008295&auto_wild_cards=yes&view=query&action=query&search_constraint=terms"	GO:0008295_spermidine_biosynthetic_process) 1 0
=HYPERLINK("http://www.godatabase.org/cgi-bin/go.cgi?query=GO:0008298&auto_wild_cards=yes&view=query&action=query&search_constraint=terms"	GO:0008298_intracellular_mRNA_localization) 1 0
=HYPERLINK("http://www.godatabase.org/cgi-bin/go.cgi?query=GO:0008356&auto_wild_cards=yes&view=query&action=query&search_constraint=terms"	GO:0008356_asymmetric_cell_division) 1 0
=HYPERLINK("http://www.godatabase.org/cgi-bin/go.cgi?query=GO:0008592&auto_wild_cards=yes&view=query&action=query&search_constraint=terms"	GO:0008592_regulation_of_Toll_signaling_pathway) 1 0
=HYPERLINK("http://www.godatabase.org/cgi-bin/go.cgi?query=GO:0008611&auto_wild_cards=yes&view=query&action=query&search_constraint=terms"	GO:0008611_ether_lipid_biosynthetic_process) 1 0
=HYPERLINK("http://www.godatabase.org/cgi-bin/go.cgi?query=GO:0008614&auto_wild_cards=yes&view=query&action=query&search_constraint=terms"	GO:0008614_pyridoxine_metabolic_process) 1 0
=HYPERLINK("http://www.godatabase.org/cgi-bin/go.cgi?query=GO:0008615&auto_wild_cards=yes&view=query&action=query&search_constraint=terms"	GO:0008615_pyridoxine_biosynthetic_process) 1 0
=HYPERLINK("http://www.godatabase.org/cgi-bin/go.cgi?query=GO:0008627&auto_wild_cards=yes&view=query&action=query&search_constraint=terms"	GO:0008627_induction_of_apoptosis_by_ionic_changes) 1 0
=HYPERLINK("http://www.godatabase.org/cgi-bin/go.cgi?query=GO:0008655&auto_wild_cards=yes&view=query&action=query&search_constraint=terms"	GO:0008655_pyrimidine_salvage) 1 0
=HYPERLINK("http://www.godatabase.org/cgi-bin/go.cgi?query=GO:0009052&auto_wild_cards=yes&view=query&action=query&search_constraint=terms"	GO:0009052_pentose-phosphate_shunt__non-oxidative_branch) 1 0
=HYPERLINK("http://www.godatabase.org/cgi-bin/go.cgi?query=GO:0009067&auto_wild_cards=yes&view=query&action=query&search_constraint=terms"	GO:0009067_aspartate_family_amino_acid_biosynthetic_process) 1 0
=HYPERLINK("http://www.godatabase.org/cgi-bin/go.cgi?query=GO:0009075&auto_wild_cards=yes&view=query&action=query&search_constraint=terms"	GO:0009075_histidine_family_amino_acid_metabolic_process) 1 0
=HYPERLINK("http://www.godatabase.org/cgi-bin/go.cgi?query=GO:0009128&auto_wild_cards=yes&view=query&action=query&search_constraint=terms"	GO:0009128_purine_nucleoside_monophosphate_catabolic_process) 1 0
=HYPERLINK("http://www.godatabase.org/cgi-bin/go.cgi?query=GO:0009129&auto_wild_cards=yes&view=query&action=query&search_constraint=terms"	GO:0009129_pyrimidine_nucleoside_monophosphate_metabolic_process) 1 0
=HYPERLINK("http://www.godatabase.org/cgi-bin/go.cgi?query=GO:0009130&auto_wild_cards=yes&view=query&action=query&search_constraint=terms"	GO:0009130_pyrimidine_nucleoside_monophosphate_biosynthetic_process) 1 0
=HYPERLINK("http://www.godatabase.org/cgi-bin/go.cgi?query=GO:0009133&auto_wild_cards=yes&view=query&action=query&search_constraint=terms"	GO:0009133_nucleoside_diphosphate_biosynthetic_process) 1 0
=HYPERLINK("http://www.godatabase.org/cgi-bin/go.cgi?query=GO:0009135&auto_wild_cards=yes&view=query&action=query&search_constraint=terms"	GO:0009135_purine_nucleoside_diphosphate_metabolic_process) 1 0
=HYPERLINK("http://www.godatabase.org/cgi-bin/go.cgi?query=GO:0009136&auto_wild_cards=yes&view=query&action=query&search_constraint=terms"	GO:0009136_purine_nucleoside_diphosphate_biosynthetic_process) 1 0
=HYPERLINK("http://www.godatabase.org/cgi-bin/go.cgi?query=GO:0009138&auto_wild_cards=yes&view=query&action=query&search_constraint=terms"	GO:0009138_pyrimidine_nucleoside_diphosphate_metabolic_process) 1 0
=HYPERLINK("http://www.godatabase.org/cgi-bin/go.cgi?query=GO:0009140&auto_wild_cards=yes&view=query&action=query&search_constraint=terms"	GO:0009140_pyrimidine_nucleoside_diphosphate_catabolic_process) 1 0
=HYPERLINK("http://www.godatabase.org/cgi-bin/go.cgi?query=GO:0009147&auto_wild_cards=yes&view=query&action=query&search_constraint=terms"	GO:0009147_pyrimidine_nucleoside_triphosphate_metabolic_process) 1 0
=HYPERLINK("http://www.godatabase.org/cgi-bin/go.cgi?query=GO:0009148&auto_wild_cards=yes&view=query&action=query&search_constraint=terms"	GO:0009148_pyrimidine_nucleoside_triphosphate_biosynthetic_process) 1 0
=HYPERLINK("http://www.godatabase.org/cgi-bin/go.cgi?query=GO:0009153&auto_wild_cards=yes&view=query&action=query&search_constraint=terms"	GO:0009153_purine_deoxyribonucleotide_biosynthetic_process) 1 0
=HYPERLINK("http://www.godatabase.org/cgi-bin/go.cgi?query=GO:0009157&auto_wild_cards=yes&view=query&action=query&search_constraint=terms"	GO:0009157_deoxyribonucleoside_monophosphate_biosynthetic_process) 1 0
=HYPERLINK("http://www.godatabase.org/cgi-bin/go.cgi?query=GO:0009158&auto_wild_cards=yes&view=query&action=query&search_constraint=terms"	GO:0009158_ribonucleoside_monophosphate_catabolic_process) 1 0
=HYPERLINK("http://www.godatabase.org/cgi-bin/go.cgi?query=GO:0009159&auto_wild_cards=yes&view=query&action=query&search_constraint=terms"	GO:0009159_deoxyribonucleoside_monophosphate_catabolic_process) 1 0
=HYPERLINK("http://www.godatabase.org/cgi-bin/go.cgi?query=GO:0009169&auto_wild_cards=yes&view=query&action=query&search_constraint=terms"	GO:0009169_purine_ribonucleoside_monophosphate_catabolic_process) 1 0
=HYPERLINK("http://www.godatabase.org/cgi-bin/go.cgi?query=GO:0009173&auto_wild_cards=yes&view=query&action=query&search_constraint=terms"	GO:0009173_pyrimidine_ribonucleoside_monophosphate_metabolic_process) 1 0
=HYPERLINK("http://www.godatabase.org/cgi-bin/go.cgi?query=GO:0009174&auto_wild_cards=yes&view=query&action=query&search_constraint=terms"	GO:0009174_pyrimidine_ribonucleoside_monophosphate_biosynthetic_process) 1 0
=HYPERLINK("http://www.godatabase.org/cgi-bin/go.cgi?query=GO:0009179&auto_wild_cards=yes&view=query&action=query&search_constraint=terms"	GO:0009179_purine_ribonucleoside_diphosphate_metabolic_process) 1 0
=HYPERLINK("http://www.godatabase.org/cgi-bin/go.cgi?query=GO:0009180&auto_wild_cards=yes&view=query&action=query&search_constraint=terms"	GO:0009180_purine_ribonucleoside_diphosphate_biosynthetic_process) 1 0
=HYPERLINK("http://www.godatabase.org/cgi-bin/go.cgi?query=GO:0009182&auto_wild_cards=yes&view=query&action=query&search_constraint=terms"	GO:0009182_purine_deoxyribonucleoside_diphosphate_metabolic_process) 1 0
=HYPERLINK("http://www.godatabase.org/cgi-bin/go.cgi?query=GO:0009183&auto_wild_cards=yes&view=query&action=query&search_constraint=terms"	GO:0009183_purine_deoxyribonucleoside_diphosphate_biosynthetic_process) 1 0
=HYPERLINK("http://www.godatabase.org/cgi-bin/go.cgi?query=GO:0009186&auto_wild_cards=yes&view=query&action=query&search_constraint=terms"	GO:0009186_deoxyribonucleoside_diphosphate_metabolic_process) 1 0
=HYPERLINK("http://www.godatabase.org/cgi-bin/go.cgi?query=GO:0009188&auto_wild_cards=yes&view=query&action=query&search_constraint=terms"	GO:0009188_ribonucleoside_diphosphate_biosynthetic_process) 1 0
=HYPERLINK("http://www.godatabase.org/cgi-bin/go.cgi?query=GO:0009189&auto_wild_cards=yes&view=query&action=query&search_constraint=terms"	GO:0009189_deoxyribonucleoside_diphosphate_biosynthetic_process) 1 0
=HYPERLINK("http://www.godatabase.org/cgi-bin/go.cgi?query=GO:0009193&auto_wild_cards=yes&view=query&action=query&search_constraint=terms"	GO:0009193_pyrimidine_ribonucleoside_diphosphate_metabolic_process) 1 0
=HYPERLINK("http://www.godatabase.org/cgi-bin/go.cgi?query=GO:0009195&auto_wild_cards=yes&view=query&action=query&search_constraint=terms"	GO:0009195_pyrimidine_ribonucleoside_diphosphate_catabolic_process) 1 0
=HYPERLINK("http://www.godatabase.org/cgi-bin/go.cgi?query=GO:0009208&auto_wild_cards=yes&view=query&action=query&search_constraint=terms"	GO:0009208_pyrimidine_ribonucleoside_triphosphate_metabolic_process) 1 0
=HYPERLINK("http://www.godatabase.org/cgi-bin/go.cgi?query=GO:0009209&auto_wild_cards=yes&view=query&action=query&search_constraint=terms"	GO:0009209_pyrimidine_ribonucleoside_triphosphate_biosynthetic_process) 1 0
=HYPERLINK("http://www.godatabase.org/cgi-bin/go.cgi?query=GO:0009214&auto_wild_cards=yes&view=query&action=query&search_constraint=terms"	GO:0009214_cyclic_nucleotide_catabolic_process) 1 0
=HYPERLINK("http://www.godatabase.org/cgi-bin/go.cgi?query=GO:0009222&auto_wild_cards=yes&view=query&action=query&search_constraint=terms"	GO:0009222_pyrimidine_ribonucleotide_catabolic_process) 1 0
=HYPERLINK("http://www.godatabase.org/cgi-bin/go.cgi?query=GO:0009231&auto_wild_cards=yes&view=query&action=query&search_constraint=terms"	GO:0009231_riboflavin_biosynthetic_process) 1 0
=HYPERLINK("http://www.godatabase.org/cgi-bin/go.cgi?query=GO:0009253&auto_wild_cards=yes&view=query&action=query&search_constraint=terms"	GO:0009253_peptidoglycan_catabolic_process) 1 0
=HYPERLINK("http://www.godatabase.org/cgi-bin/go.cgi?query=GO:0009256&auto_wild_cards=yes&view=query&action=query&search_constraint=terms"	GO:0009256_10-formyltetrahydrofolate_metabolic_process) 1 0
=HYPERLINK("http://www.godatabase.org/cgi-bin/go.cgi?query=GO:0009258&auto_wild_cards=yes&view=query&action=query&search_constraint=terms"	GO:0009258_10-formyltetrahydrofolate_catabolic_process) 1 0
=HYPERLINK("http://www.godatabase.org/cgi-bin/go.cgi?query=GO:0009265&auto_wild_cards=yes&view=query&action=query&search_constraint=terms"	GO:0009265_2'-deoxyribonucleotide_biosynthetic_process) 1 0
=HYPERLINK("http://www.godatabase.org/cgi-bin/go.cgi?query=GO:0009292&auto_wild_cards=yes&view=query&action=query&search_constraint=terms"	GO:0009292_genetic_transfer) 1 0
=HYPERLINK("http://www.godatabase.org/cgi-bin/go.cgi?query=GO:0009294&auto_wild_cards=yes&view=query&action=query&search_constraint=terms"	GO:0009294_DNA_mediated_transformation) 1 0
=HYPERLINK("http://www.godatabase.org/cgi-bin/go.cgi?query=GO:0009296&auto_wild_cards=yes&view=query&action=query&search_constraint=terms"	GO:0009296_flagellum_assembly) 1 0
=HYPERLINK("http://www.godatabase.org/cgi-bin/go.cgi?query=GO:0009298&auto_wild_cards=yes&view=query&action=query&search_constraint=terms"	GO:0009298_GDP-mannose_biosynthetic_process) 1 0
=HYPERLINK("http://www.godatabase.org/cgi-bin/go.cgi?query=GO:0009304&auto_wild_cards=yes&view=query&action=query&search_constraint=terms"	GO:0009304_tRNA_transcription) 1 0
=HYPERLINK("http://www.godatabase.org/cgi-bin/go.cgi?query=GO:0009313&auto_wild_cards=yes&view=query&action=query&search_constraint=terms"	GO:0009313_oligosaccharide_catabolic_process) 1 0
=HYPERLINK("http://www.godatabase.org/cgi-bin/go.cgi?query=GO:0009372&auto_wild_cards=yes&view=query&action=query&search_constraint=terms"	GO:0009372_quorum_sensing) 1 0
=HYPERLINK("http://www.godatabase.org/cgi-bin/go.cgi?query=GO:0009386&auto_wild_cards=yes&view=query&action=query&search_constraint=terms"	GO:0009386_translational_attenuation) 1 0
=HYPERLINK("http://www.godatabase.org/cgi-bin/go.cgi?query=GO:0009397&auto_wild_cards=yes&view=query&action=query&search_constraint=terms"	GO:0009397_folic_acid_and_derivative_catabolic_process) 1 0
=HYPERLINK("http://www.godatabase.org/cgi-bin/go.cgi?query=GO:0009399&auto_wild_cards=yes&view=query&action=query&search_constraint=terms"	GO:0009399_nitrogen_fixation) 1 0
=HYPERLINK("http://www.godatabase.org/cgi-bin/go.cgi?query=GO:0009404&auto_wild_cards=yes&view=query&action=query&search_constraint=terms"	GO:0009404_toxin_metabolic_process) 1 0
=HYPERLINK("http://www.godatabase.org/cgi-bin/go.cgi?query=GO:0009435&auto_wild_cards=yes&view=query&action=query&search_constraint=terms"	GO:0009435_NAD_biosynthetic_process) 1 0
=HYPERLINK("http://www.godatabase.org/cgi-bin/go.cgi?query=GO:0009437&auto_wild_cards=yes&view=query&action=query&search_constraint=terms"	GO:0009437_carnitine_metabolic_process) 1 0
=HYPERLINK("http://www.godatabase.org/cgi-bin/go.cgi?query=GO:0009624&auto_wild_cards=yes&view=query&action=query&search_constraint=terms"	GO:0009624_response_to_nematode) 1 0
=HYPERLINK("http://www.godatabase.org/cgi-bin/go.cgi?query=GO:0009642&auto_wild_cards=yes&view=query&action=query&search_constraint=terms"	GO:0009642_response_to_light_intensity) 1 0
=HYPERLINK("http://www.godatabase.org/cgi-bin/go.cgi?query=GO:0009648&auto_wild_cards=yes&view=query&action=query&search_constraint=terms"	GO:0009648_photoperiodism) 1 0
=HYPERLINK("http://www.godatabase.org/cgi-bin/go.cgi?query=GO:0009720&auto_wild_cards=yes&view=query&action=query&search_constraint=terms"	GO:0009720_detection_of_hormone_stimulus) 1 0
=HYPERLINK("http://www.godatabase.org/cgi-bin/go.cgi?query=GO:0009726&auto_wild_cards=yes&view=query&action=query&search_constraint=terms"	GO:0009726_detection_of_endogenous_stimulus) 1 0
=HYPERLINK("http://www.godatabase.org/cgi-bin/go.cgi?query=GO:0009730&auto_wild_cards=yes&view=query&action=query&search_constraint=terms"	GO:0009730_detection_of_carbohydrate_stimulus) 1 0
=HYPERLINK("http://www.godatabase.org/cgi-bin/go.cgi?query=GO:0009732&auto_wild_cards=yes&view=query&action=query&search_constraint=terms"	GO:0009732_detection_of_hexose_stimulus) 1 0
=HYPERLINK("http://www.godatabase.org/cgi-bin/go.cgi?query=GO:0009826&auto_wild_cards=yes&view=query&action=query&search_constraint=terms"	GO:0009826_unidimensional_cell_growth) 1 0
=HYPERLINK("http://www.godatabase.org/cgi-bin/go.cgi?query=GO:0009912&auto_wild_cards=yes&view=query&action=query&search_constraint=terms"	GO:0009912_auditory_receptor_cell_fate_commitment) 1 0
=HYPERLINK("http://www.godatabase.org/cgi-bin/go.cgi?query=GO:0009954&auto_wild_cards=yes&view=query&action=query&search_constraint=terms"	GO:0009954_proximal_distal_pattern_formation) 1 0
=HYPERLINK("http://www.godatabase.org/cgi-bin/go.cgi?query=GO:0009972&auto_wild_cards=yes&view=query&action=query&search_constraint=terms"	GO:0009972_cytidine_deamination) 1 0
=HYPERLINK("http://www.godatabase.org/cgi-bin/go.cgi?query=GO:0010107&auto_wild_cards=yes&view=query&action=query&search_constraint=terms"	GO:0010107_potassium_ion_import) 1 0
=HYPERLINK("http://www.godatabase.org/cgi-bin/go.cgi?query=GO:0010259&auto_wild_cards=yes&view=query&action=query&search_constraint=terms"	GO:0010259_multicellular_organismal_aging) 1 0
=HYPERLINK("http://www.godatabase.org/cgi-bin/go.cgi?query=GO:0010269&auto_wild_cards=yes&view=query&action=query&search_constraint=terms"	GO:0010269_response_to_selenium_ion) 1 0
=HYPERLINK("http://www.godatabase.org/cgi-bin/go.cgi?query=GO:0010273&auto_wild_cards=yes&view=query&action=query&search_constraint=terms"	GO:0010273_detoxification_of_copper_ion) 1 0
=HYPERLINK("http://www.godatabase.org/cgi-bin/go.cgi?query=GO:0010383&auto_wild_cards=yes&view=query&action=query&search_constraint=terms"	GO:0010383_cell_wall_polysaccharide_metabolic_process) 1 0
=HYPERLINK("http://www.godatabase.org/cgi-bin/go.cgi?query=GO:0010430&auto_wild_cards=yes&view=query&action=query&search_constraint=terms"	GO:0010430_fatty_acid_omega-oxidation) 1 0
=HYPERLINK("http://www.godatabase.org/cgi-bin/go.cgi?query=GO:0010463&auto_wild_cards=yes&view=query&action=query&search_constraint=terms"	GO:0010463_mesenchymal_cell_proliferation) 1 0
=HYPERLINK("http://www.godatabase.org/cgi-bin/go.cgi?query=GO:0010464&auto_wild_cards=yes&view=query&action=query&search_constraint=terms"	GO:0010464_regulation_of_mesenchymal_cell_proliferation) 1 0
=HYPERLINK("http://www.godatabase.org/cgi-bin/go.cgi?query=GO:0010507&auto_wild_cards=yes&view=query&action=query&search_constraint=terms"	GO:0010507_negative_regulation_of_autophagy) 1 0
=HYPERLINK("http://www.godatabase.org/cgi-bin/go.cgi?query=GO:0010509&auto_wild_cards=yes&view=query&action=query&search_constraint=terms"	GO:0010509_polyamine_homeostasis) 1 0
=HYPERLINK("http://www.godatabase.org/cgi-bin/go.cgi?query=GO:0010534&auto_wild_cards=yes&view=query&action=query&search_constraint=terms"	GO:0010534_regulation_of_activation_of_JAK2_kinase_activity) 1 0
=HYPERLINK("http://www.godatabase.org/cgi-bin/go.cgi?query=GO:0010535&auto_wild_cards=yes&view=query&action=query&search_constraint=terms"	GO:0010535_positive_regulation_of_activation_of_JAK2_kinase_activity) 1 0
=HYPERLINK("http://www.godatabase.org/cgi-bin/go.cgi?query=GO:0010561&auto_wild_cards=yes&view=query&action=query&search_constraint=terms"	GO:0010561_negative_regulation_of_glycoprotein_biosynthetic_process) 1 0
=HYPERLINK("http://www.godatabase.org/cgi-bin/go.cgi?query=GO:0010569&auto_wild_cards=yes&view=query&action=query&search_constraint=terms"	GO:0010569_regulation_of_double-strand_break_repair_via_homologous_recombination) 1 0
=HYPERLINK("http://www.godatabase.org/cgi-bin/go.cgi?query=GO:0010591&auto_wild_cards=yes&view=query&action=query&search_constraint=terms"	GO:0010591_regulation_of_lamellipodium_assembly) 1 0
=HYPERLINK("http://www.godatabase.org/cgi-bin/go.cgi?query=GO:0010592&auto_wild_cards=yes&view=query&action=query&search_constraint=terms"	GO:0010592_positive_regulation_of_lamellipodium_assembly) 1 0
=HYPERLINK("http://www.godatabase.org/cgi-bin/go.cgi?query=GO:0010621&auto_wild_cards=yes&view=query&action=query&search_constraint=terms"	GO:0010621_negative_regulation_of_transcription_by_transcription_factor_localization) 1 0
=HYPERLINK("http://www.godatabase.org/cgi-bin/go.cgi?query=GO:0010623&auto_wild_cards=yes&view=query&action=query&search_constraint=terms"	GO:0010623_developmental_programmed_cell_death) 1 0
=HYPERLINK("http://www.godatabase.org/cgi-bin/go.cgi?query=GO:0010631&auto_wild_cards=yes&view=query&action=query&search_constraint=terms"	GO:0010631_epithelial_cell_migration) 1 0
=HYPERLINK("http://www.godatabase.org/cgi-bin/go.cgi?query=GO:0010632&auto_wild_cards=yes&view=query&action=query&search_constraint=terms"	GO:0010632_regulation_of_epithelial_cell_migration) 1 0
=HYPERLINK("http://www.godatabase.org/cgi-bin/go.cgi?query=GO:0010634&auto_wild_cards=yes&view=query&action=query&search_constraint=terms"	GO:0010634_positive_regulation_of_epithelial_cell_migration) 1 0
=HYPERLINK("http://www.godatabase.org/cgi-bin/go.cgi?query=GO:0010658&auto_wild_cards=yes&view=query&action=query&search_constraint=terms"	GO:0010658_striated_muscle_cell_apoptosis) 1 0
=HYPERLINK("http://www.godatabase.org/cgi-bin/go.cgi?query=GO:0010659&auto_wild_cards=yes&view=query&action=query&search_constraint=terms"	GO:0010659_cardiac_muscle_cell_apoptosis) 1 0
=HYPERLINK("http://www.godatabase.org/cgi-bin/go.cgi?query=GO:0010662&auto_wild_cards=yes&view=query&action=query&search_constraint=terms"	GO:0010662_regulation_of_striated_muscle_cell_apoptosis) 1 0
=HYPERLINK("http://www.godatabase.org/cgi-bin/go.cgi?query=GO:0010664&auto_wild_cards=yes&view=query&action=query&search_constraint=terms"	GO:0010664_negative_regulation_of_striated_muscle_cell_apoptosis) 1 0
=HYPERLINK("http://www.godatabase.org/cgi-bin/go.cgi?query=GO:0010665&auto_wild_cards=yes&view=query&action=query&search_constraint=terms"	GO:0010665_regulation_of_cardiac_muscle_cell_apoptosis) 1 0
=HYPERLINK("http://www.godatabase.org/cgi-bin/go.cgi?query=GO:0010667&auto_wild_cards=yes&view=query&action=query&search_constraint=terms"	GO:0010667_negative_regulation_of_cardiac_muscle_cell_apoptosis) 1 0
=HYPERLINK("http://www.godatabase.org/cgi-bin/go.cgi?query=GO:0010669&auto_wild_cards=yes&view=query&action=query&search_constraint=terms"	GO:0010669_epithelial_structure_maintenance) 1 0
=HYPERLINK("http://www.godatabase.org/cgi-bin/go.cgi?query=GO:0010692&auto_wild_cards=yes&view=query&action=query&search_constraint=terms"	GO:0010692_regulation_of_alkaline_phosphatase_activity) 1 0
=HYPERLINK("http://www.godatabase.org/cgi-bin/go.cgi?query=GO:0010693&auto_wild_cards=yes&view=query&action=query&search_constraint=terms"	GO:0010693_negative_regulation_of_alkaline_phosphatase_activity) 1 0
=HYPERLINK("http://www.godatabase.org/cgi-bin/go.cgi?query=GO:0010710&auto_wild_cards=yes&view=query&action=query&search_constraint=terms"	GO:0010710_regulation_of_collagen_catabolic_process) 1 0
=HYPERLINK("http://www.godatabase.org/cgi-bin/go.cgi?query=GO:0010711&auto_wild_cards=yes&view=query&action=query&search_constraint=terms"	GO:0010711_negative_regulation_of_collagen_catabolic_process) 1 0
=HYPERLINK("http://www.godatabase.org/cgi-bin/go.cgi?query=GO:0010715&auto_wild_cards=yes&view=query&action=query&search_constraint=terms"	GO:0010715_regulation_of_extracellular_matrix_disassembly) 1 0
=HYPERLINK("http://www.godatabase.org/cgi-bin/go.cgi?query=GO:0010716&auto_wild_cards=yes&view=query&action=query&search_constraint=terms"	GO:0010716_negative_regulation_of_extracellular_matrix_disassembly) 1 0
=HYPERLINK("http://www.godatabase.org/cgi-bin/go.cgi?query=GO:0010719&auto_wild_cards=yes&view=query&action=query&search_constraint=terms"	GO:0010719_negative_regulation_of_epithelial_to_mesenchymal_transition) 1 0
=HYPERLINK("http://www.godatabase.org/cgi-bin/go.cgi?query=GO:0010722&auto_wild_cards=yes&view=query&action=query&search_constraint=terms"	GO:0010722_regulation_of_ferrochelatase_activity) 1 0
=HYPERLINK("http://www.godatabase.org/cgi-bin/go.cgi?query=GO:0010731&auto_wild_cards=yes&view=query&action=query&search_constraint=terms"	GO:0010731_protein_amino_acid_glutathionylation) 1 0
=HYPERLINK("http://www.godatabase.org/cgi-bin/go.cgi?query=GO:0010732&auto_wild_cards=yes&view=query&action=query&search_constraint=terms"	GO:0010732_regulation_of_protein_amino_acid_glutathionylation) 1 0
=HYPERLINK("http://www.godatabase.org/cgi-bin/go.cgi?query=GO:0010734&auto_wild_cards=yes&view=query&action=query&search_constraint=terms"	GO:0010734_negative_regulation_of_protein_amino_acid_glutathionylation) 1 0
=HYPERLINK("http://www.godatabase.org/cgi-bin/go.cgi?query=GO:0010735&auto_wild_cards=yes&view=query&action=query&search_constraint=terms"	GO:0010735_positive_regulation_of_transcription_via_serum_response_element_binding) 1 0
=HYPERLINK("http://www.godatabase.org/cgi-bin/go.cgi?query=GO:0010737&auto_wild_cards=yes&view=query&action=query&search_constraint=terms"	GO:0010737_protein_kinase_A_signaling_cascade) 1 0
=HYPERLINK("http://www.godatabase.org/cgi-bin/go.cgi?query=GO:0010738&auto_wild_cards=yes&view=query&action=query&search_constraint=terms"	GO:0010738_regulation_of_protein_kinase_A_signaling_cascade) 1 0
=HYPERLINK("http://www.godatabase.org/cgi-bin/go.cgi?query=GO:0010739&auto_wild_cards=yes&view=query&action=query&search_constraint=terms"	GO:0010739_positive_regulation_of_protein_kinase_A_signaling_cascade) 1 0
=HYPERLINK("http://www.godatabase.org/cgi-bin/go.cgi?query=GO:0010749&auto_wild_cards=yes&view=query&action=query&search_constraint=terms"	GO:0010749_regulation_of_nitric_oxide_mediated_signal_transduction) 1 0
=HYPERLINK("http://www.godatabase.org/cgi-bin/go.cgi?query=GO:0010751&auto_wild_cards=yes&view=query&action=query&search_constraint=terms"	GO:0010751_negative_regulation_of_nitric_oxide_mediated_signal_transduction) 1 0
=HYPERLINK("http://www.godatabase.org/cgi-bin/go.cgi?query=GO:0010752&auto_wild_cards=yes&view=query&action=query&search_constraint=terms"	GO:0010752_regulation_of_cGMP-mediated_signaling) 1 0
=HYPERLINK("http://www.godatabase.org/cgi-bin/go.cgi?query=GO:0010754&auto_wild_cards=yes&view=query&action=query&search_constraint=terms"	GO:0010754_negative_regulation_of_cGMP-mediated_signaling) 1 0
=HYPERLINK("http://www.godatabase.org/cgi-bin/go.cgi?query=GO:0010756&auto_wild_cards=yes&view=query&action=query&search_constraint=terms"	GO:0010756_positive_regulation_of_plasminogen_activation) 1 0
=HYPERLINK("http://www.godatabase.org/cgi-bin/go.cgi?query=GO:0010757&auto_wild_cards=yes&view=query&action=query&search_constraint=terms"	GO:0010757_negative_regulation_of_plasminogen_activation) 1 0
=HYPERLINK("http://www.godatabase.org/cgi-bin/go.cgi?query=GO:0010758&auto_wild_cards=yes&view=query&action=query&search_constraint=terms"	GO:0010758_regulation_of_macrophage_chemotaxis) 1 0
=HYPERLINK("http://www.godatabase.org/cgi-bin/go.cgi?query=GO:0010759&auto_wild_cards=yes&view=query&action=query&search_constraint=terms"	GO:0010759_positive_regulation_of_macrophage_chemotaxis) 1 0
=HYPERLINK("http://www.godatabase.org/cgi-bin/go.cgi?query=GO:0010766&auto_wild_cards=yes&view=query&action=query&search_constraint=terms"	GO:0010766_negative_regulation_of_sodium_ion_transport) 1 0
=HYPERLINK("http://www.godatabase.org/cgi-bin/go.cgi?query=GO:0010767&auto_wild_cards=yes&view=query&action=query&search_constraint=terms"	GO:0010767_regulation_of_transcription_from_RNA_polymerase_II_promoter_in_response_to_UV-induced_DNA_damage) 1 0
=HYPERLINK("http://www.godatabase.org/cgi-bin/go.cgi?query=GO:0010768&auto_wild_cards=yes&view=query&action=query&search_constraint=terms"	GO:0010768_negative_regulation_of_transcription_from_RNA_polymerase_II_promoter_in_response_to_UV-induced_DNA_damage) 1 0
=HYPERLINK("http://www.godatabase.org/cgi-bin/go.cgi?query=GO:0010771&auto_wild_cards=yes&view=query&action=query&search_constraint=terms"	GO:0010771_negative_regulation_of_cell_morphogenesis_involved_in_differentiation) 1 0
=HYPERLINK("http://www.godatabase.org/cgi-bin/go.cgi?query=GO:0010793&auto_wild_cards=yes&view=query&action=query&search_constraint=terms"	GO:0010793_regulation_of_mRNA_export_from_nucleus) 1 0
=HYPERLINK("http://www.godatabase.org/cgi-bin/go.cgi?query=GO:0010801&auto_wild_cards=yes&view=query&action=query&search_constraint=terms"	GO:0010801_negative_regulation_of_peptidyl-threonine_phosphorylation) 1 0
=HYPERLINK("http://www.godatabase.org/cgi-bin/go.cgi?query=GO:0010803&auto_wild_cards=yes&view=query&action=query&search_constraint=terms"	GO:0010803_regulation_of_tumor_necrosis_factor-mediated_signaling_pathway) 1 0
=HYPERLINK("http://www.godatabase.org/cgi-bin/go.cgi?query=GO:0010804&auto_wild_cards=yes&view=query&action=query&search_constraint=terms"	GO:0010804_negative_regulation_of_tumor_necrosis_factor-mediated_signaling_pathway) 1 0
=HYPERLINK("http://www.godatabase.org/cgi-bin/go.cgi?query=GO:0010813&auto_wild_cards=yes&view=query&action=query&search_constraint=terms"	GO:0010813_neuropeptide_catabolic_process) 1 0
=HYPERLINK("http://www.godatabase.org/cgi-bin/go.cgi?query=GO:0010814&auto_wild_cards=yes&view=query&action=query&search_constraint=terms"	GO:0010814_substance_P_catabolic_process) 1 0
=HYPERLINK("http://www.godatabase.org/cgi-bin/go.cgi?query=GO:0010816&auto_wild_cards=yes&view=query&action=query&search_constraint=terms"	GO:0010816_calcitonin_catabolic_process) 1 0
=HYPERLINK("http://www.godatabase.org/cgi-bin/go.cgi?query=GO:0010826&auto_wild_cards=yes&view=query&action=query&search_constraint=terms"	GO:0010826_negative_regulation_of_centrosome_duplication) 1 0
=HYPERLINK("http://www.godatabase.org/cgi-bin/go.cgi?query=GO:0010830&auto_wild_cards=yes&view=query&action=query&search_constraint=terms"	GO:0010830_regulation_of_myotube_differentiation) 1 0
=HYPERLINK("http://www.godatabase.org/cgi-bin/go.cgi?query=GO:0010832&auto_wild_cards=yes&view=query&action=query&search_constraint=terms"	GO:0010832_negative_regulation_of_myotube_differentiation) 1 0
=HYPERLINK("http://www.godatabase.org/cgi-bin/go.cgi?query=GO:0010835&auto_wild_cards=yes&view=query&action=query&search_constraint=terms"	GO:0010835_regulation_of_protein_amino_acid_ADP-ribosylation) 1 0
=HYPERLINK("http://www.godatabase.org/cgi-bin/go.cgi?query=GO:0010836&auto_wild_cards=yes&view=query&action=query&search_constraint=terms"	GO:0010836_negative_regulation_of_protein_amino_acid_ADP-ribosylation) 1 0
=HYPERLINK("http://www.godatabase.org/cgi-bin/go.cgi?query=GO:0010837&auto_wild_cards=yes&view=query&action=query&search_constraint=terms"	GO:0010837_regulation_of_keratinocyte_proliferation) 1 0
=HYPERLINK("http://www.godatabase.org/cgi-bin/go.cgi?query=GO:0010839&auto_wild_cards=yes&view=query&action=query&search_constraint=terms"	GO:0010839_negative_regulation_of_keratinocyte_proliferation) 1 0
=HYPERLINK("http://www.godatabase.org/cgi-bin/go.cgi?query=GO:0010840&auto_wild_cards=yes&view=query&action=query&search_constraint=terms"	GO:0010840_regulation_of_circadian_sleep_wake_cycle__wakefulness) 1 0
=HYPERLINK("http://www.godatabase.org/cgi-bin/go.cgi?query=GO:0010841&auto_wild_cards=yes&view=query&action=query&search_constraint=terms"	GO:0010841_positive_regulation_of_circadian_sleep_wake_cycle__wakefulness) 1 0
=HYPERLINK("http://www.godatabase.org/cgi-bin/go.cgi?query=GO:0010842&auto_wild_cards=yes&view=query&action=query&search_constraint=terms"	GO:0010842_retina_layer_formation) 1 0
=HYPERLINK("http://www.godatabase.org/cgi-bin/go.cgi?query=GO:0010897&auto_wild_cards=yes&view=query&action=query&search_constraint=terms"	GO:0010897_negative_regulation_of_triglyceride_catabolic_process) 1 0
=HYPERLINK("http://www.godatabase.org/cgi-bin/go.cgi?query=GO:0010899&auto_wild_cards=yes&view=query&action=query&search_constraint=terms"	GO:0010899_regulation_of_phosphatidylcholine_catabolic_process) 1 0
=HYPERLINK("http://www.godatabase.org/cgi-bin/go.cgi?query=GO:0010900&auto_wild_cards=yes&view=query&action=query&search_constraint=terms"	GO:0010900_negative_regulation_of_phosphatidylcholine_catabolic_process) 1 0
=HYPERLINK("http://www.godatabase.org/cgi-bin/go.cgi?query=GO:0010902&auto_wild_cards=yes&view=query&action=query&search_constraint=terms"	GO:0010902_positive_regulation_of_very-low-density_lipoprotein_particle_remodeling) 1 0
=HYPERLINK("http://www.godatabase.org/cgi-bin/go.cgi?query=GO:0010931&auto_wild_cards=yes&view=query&action=query&search_constraint=terms"	GO:0010931_macrophage_tolerance_induction) 1 0
=HYPERLINK("http://www.godatabase.org/cgi-bin/go.cgi?query=GO:0010932&auto_wild_cards=yes&view=query&action=query&search_constraint=terms"	GO:0010932_regulation_of_macrophage_tolerance_induction) 1 0
=HYPERLINK("http://www.godatabase.org/cgi-bin/go.cgi?query=GO:0010933&auto_wild_cards=yes&view=query&action=query&search_constraint=terms"	GO:0010933_positive_regulation_of_macrophage_tolerance_induction) 1 0
=HYPERLINK("http://www.godatabase.org/cgi-bin/go.cgi?query=GO:0010934&auto_wild_cards=yes&view=query&action=query&search_constraint=terms"	GO:0010934_macrophage_cytokine_production) 1 0
=HYPERLINK("http://www.godatabase.org/cgi-bin/go.cgi?query=GO:0010935&auto_wild_cards=yes&view=query&action=query&search_constraint=terms"	GO:0010935_regulation_of_macrophage_cytokine_production) 1 0
=HYPERLINK("http://www.godatabase.org/cgi-bin/go.cgi?query=GO:0010936&auto_wild_cards=yes&view=query&action=query&search_constraint=terms"	GO:0010936_negative_regulation_of_macrophage_cytokine_production) 1 0
=HYPERLINK("http://www.godatabase.org/cgi-bin/go.cgi?query=GO:0010944&auto_wild_cards=yes&view=query&action=query&search_constraint=terms"	GO:0010944_negative_regulation_of_transcription_by_competitive_promoter_binding) 1 0
=HYPERLINK("http://www.godatabase.org/cgi-bin/go.cgi?query=GO:0010983&auto_wild_cards=yes&view=query&action=query&search_constraint=terms"	GO:0010983_positive_regulation_of_high-density_lipoprotein_particle_clearance) 1 0
=HYPERLINK("http://www.godatabase.org/cgi-bin/go.cgi?query=GO:0010986&auto_wild_cards=yes&view=query&action=query&search_constraint=terms"	GO:0010986_positive_regulation_of_lipoprotein_particle_clearance) 1 0
=HYPERLINK("http://www.godatabase.org/cgi-bin/go.cgi?query=GO:0010987&auto_wild_cards=yes&view=query&action=query&search_constraint=terms"	GO:0010987_negative_regulation_of_high-density_lipoprotein_particle_clearance) 1 0
=HYPERLINK("http://www.godatabase.org/cgi-bin/go.cgi?query=GO:0010988&auto_wild_cards=yes&view=query&action=query&search_constraint=terms"	GO:0010988_regulation_of_low-density_lipoprotein_particle_clearance) 1 0
=HYPERLINK("http://www.godatabase.org/cgi-bin/go.cgi?query=GO:0010989&auto_wild_cards=yes&view=query&action=query&search_constraint=terms"	GO:0010989_negative_regulation_of_low-density_lipoprotein_particle_clearance) 1 0
=HYPERLINK("http://www.godatabase.org/cgi-bin/go.cgi?query=GO:0010990&auto_wild_cards=yes&view=query&action=query&search_constraint=terms"	GO:0010990_regulation_of_SMAD_protein_complex_assembly) 1 0
=HYPERLINK("http://www.godatabase.org/cgi-bin/go.cgi?query=GO:0010991&auto_wild_cards=yes&view=query&action=query&search_constraint=terms"	GO:0010991_negative_regulation_of_SMAD_protein_complex_assembly) 1 0
=HYPERLINK("http://www.godatabase.org/cgi-bin/go.cgi?query=GO:0014009&auto_wild_cards=yes&view=query&action=query&search_constraint=terms"	GO:0014009_glial_cell_proliferation) 1 0
=HYPERLINK("http://www.godatabase.org/cgi-bin/go.cgi?query=GO:0014010&auto_wild_cards=yes&view=query&action=query&search_constraint=terms"	GO:0014010_Schwann_cell_proliferation) 1 0
=HYPERLINK("http://www.godatabase.org/cgi-bin/go.cgi?query=GO:0014045&auto_wild_cards=yes&view=query&action=query&search_constraint=terms"	GO:0014045_establishment_of_endothelial_blood-brain_barrier) 1 0
=HYPERLINK("http://www.godatabase.org/cgi-bin/go.cgi?query=GO:0014055&auto_wild_cards=yes&view=query&action=query&search_constraint=terms"	GO:0014055_acetylcholine_secretion) 1 0
=HYPERLINK("http://www.godatabase.org/cgi-bin/go.cgi?query=GO:0014056&auto_wild_cards=yes&view=query&action=query&search_constraint=terms"	GO:0014056_regulation_of_acetylcholine_secretion) 1 0
=HYPERLINK("http://www.godatabase.org/cgi-bin/go.cgi?query=GO:0014060&auto_wild_cards=yes&view=query&action=query&search_constraint=terms"	GO:0014060_regulation_of_epinephrine_secretion) 1 0
=HYPERLINK("http://www.godatabase.org/cgi-bin/go.cgi?query=GO:0014067&auto_wild_cards=yes&view=query&action=query&search_constraint=terms"	GO:0014067_negative_regulation_of_phosphoinositide_3-kinase_cascade) 1 0
=HYPERLINK("http://www.godatabase.org/cgi-bin/go.cgi?query=GO:0014071&auto_wild_cards=yes&view=query&action=query&search_constraint=terms"	GO:0014071_response_to_cycloalkane) 1 0
=HYPERLINK("http://www.godatabase.org/cgi-bin/go.cgi?query=GO:0014721&auto_wild_cards=yes&view=query&action=query&search_constraint=terms"	GO:0014721_twitch_skeletal_muscle_contraction) 1 0
=HYPERLINK("http://www.godatabase.org/cgi-bin/go.cgi?query=GO:0014724&auto_wild_cards=yes&view=query&action=query&search_constraint=terms"	GO:0014724_regulation_of_twitch_skeletal_muscle_contraction) 1 0
=HYPERLINK("http://www.godatabase.org/cgi-bin/go.cgi?query=GO:0014806&auto_wild_cards=yes&view=query&action=query&search_constraint=terms"	GO:0014806_smooth_muscle_hyperplasia) 1 0
=HYPERLINK("http://www.godatabase.org/cgi-bin/go.cgi?query=GO:0014823&auto_wild_cards=yes&view=query&action=query&search_constraint=terms"	GO:0014823_response_to_activity) 1 0
=HYPERLINK("http://www.godatabase.org/cgi-bin/go.cgi?query=GO:0014832&auto_wild_cards=yes&view=query&action=query&search_constraint=terms"	GO:0014832_urinary_bladder_smooth_muscle_contraction) 1 0
=HYPERLINK("http://www.godatabase.org/cgi-bin/go.cgi?query=GO:0014848&auto_wild_cards=yes&view=query&action=query&search_constraint=terms"	GO:0014848_urinary_tract_smooth_muscle_contraction) 1 0
=HYPERLINK("http://www.godatabase.org/cgi-bin/go.cgi?query=GO:0014850&auto_wild_cards=yes&view=query&action=query&search_constraint=terms"	GO:0014850_response_to_muscle_activity) 1 0
=HYPERLINK("http://www.godatabase.org/cgi-bin/go.cgi?query=GO:0014873&auto_wild_cards=yes&view=query&action=query&search_constraint=terms"	GO:0014873_response_to_muscle_activity_involved_in_regulation_of_muscle_adaptation) 1 0
=HYPERLINK("http://www.godatabase.org/cgi-bin/go.cgi?query=GO:0014874&auto_wild_cards=yes&view=query&action=query&search_constraint=terms"	GO:0014874_response_to_stimulus_involved_in_regulation_of_muscle_adaptation) 1 0
=HYPERLINK("http://www.godatabase.org/cgi-bin/go.cgi?query=GO:0014895&auto_wild_cards=yes&view=query&action=query&search_constraint=terms"	GO:0014895_smooth_muscle_hypertrophy) 1 0
=HYPERLINK("http://www.godatabase.org/cgi-bin/go.cgi?query=GO:0014916&auto_wild_cards=yes&view=query&action=query&search_constraint=terms"	GO:0014916_regulation_of_lung_blood_pressure) 1 0
=HYPERLINK("http://www.godatabase.org/cgi-bin/go.cgi?query=GO:0015675&auto_wild_cards=yes&view=query&action=query&search_constraint=terms"	GO:0015675_nickel_ion_transport) 1 0
=HYPERLINK("http://www.godatabase.org/cgi-bin/go.cgi?query=GO:0015676&auto_wild_cards=yes&view=query&action=query&search_constraint=terms"	GO:0015676_vanadium_ion_transport) 1 0
=HYPERLINK("http://www.godatabase.org/cgi-bin/go.cgi?query=GO:0015680&auto_wild_cards=yes&view=query&action=query&search_constraint=terms"	GO:0015680_intracellular_copper_ion_transport) 1 0
=HYPERLINK("http://www.godatabase.org/cgi-bin/go.cgi?query=GO:0015684&auto_wild_cards=yes&view=query&action=query&search_constraint=terms"	GO:0015684_ferrous_iron_transport) 1 0
=HYPERLINK("http://www.godatabase.org/cgi-bin/go.cgi?query=GO:0015692&auto_wild_cards=yes&view=query&action=query&search_constraint=terms"	GO:0015692_lead_ion_transport) 1 0
=HYPERLINK("http://www.godatabase.org/cgi-bin/go.cgi?query=GO:0015693&auto_wild_cards=yes&view=query&action=query&search_constraint=terms"	GO:0015693_magnesium_ion_transport) 1 0
=HYPERLINK("http://www.godatabase.org/cgi-bin/go.cgi?query=GO:0015727&auto_wild_cards=yes&view=query&action=query&search_constraint=terms"	GO:0015727_lactate_transport) 1 0
=HYPERLINK("http://www.godatabase.org/cgi-bin/go.cgi?query=GO:0015728&auto_wild_cards=yes&view=query&action=query&search_constraint=terms"	GO:0015728_mevalonate_transport) 1 0
=HYPERLINK("http://www.godatabase.org/cgi-bin/go.cgi?query=GO:0015742&auto_wild_cards=yes&view=query&action=query&search_constraint=terms"	GO:0015742_alpha-ketoglutarate_transport) 1 0
=HYPERLINK("http://www.godatabase.org/cgi-bin/go.cgi?query=GO:0015746&auto_wild_cards=yes&view=query&action=query&search_constraint=terms"	GO:0015746_citrate_transport) 1 0
=HYPERLINK("http://www.godatabase.org/cgi-bin/go.cgi?query=GO:0015747&auto_wild_cards=yes&view=query&action=query&search_constraint=terms"	GO:0015747_urate_transport) 1 0
=HYPERLINK("http://www.godatabase.org/cgi-bin/go.cgi?query=GO:0015755&auto_wild_cards=yes&view=query&action=query&search_constraint=terms"	GO:0015755_fructose_transport) 1 0
=HYPERLINK("http://www.godatabase.org/cgi-bin/go.cgi?query=GO:0015760&auto_wild_cards=yes&view=query&action=query&search_constraint=terms"	GO:0015760_glucose-6-phosphate_transport) 1 0
=HYPERLINK("http://www.godatabase.org/cgi-bin/go.cgi?query=GO:0015782&auto_wild_cards=yes&view=query&action=query&search_constraint=terms"	GO:0015782_CMP-sialic_acid_transport) 1 0
=HYPERLINK("http://www.godatabase.org/cgi-bin/go.cgi?query=GO:0015785&auto_wild_cards=yes&view=query&action=query&search_constraint=terms"	GO:0015785_UDP-galactose_transport) 1 0
=HYPERLINK("http://www.godatabase.org/cgi-bin/go.cgi?query=GO:0015789&auto_wild_cards=yes&view=query&action=query&search_constraint=terms"	GO:0015789_UDP-N-acetylgalactosamine_transport) 1 0
=HYPERLINK("http://www.godatabase.org/cgi-bin/go.cgi?query=GO:0015790&auto_wild_cards=yes&view=query&action=query&search_constraint=terms"	GO:0015790_UDP-xylose_transport) 1 0
=HYPERLINK("http://www.godatabase.org/cgi-bin/go.cgi?query=GO:0015798&auto_wild_cards=yes&view=query&action=query&search_constraint=terms"	GO:0015798_myo-inositol_transport) 1 0
=HYPERLINK("http://www.godatabase.org/cgi-bin/go.cgi?query=GO:0015803&auto_wild_cards=yes&view=query&action=query&search_constraint=terms"	GO:0015803_branched-chain_aliphatic_amino_acid_transport) 1 0
=HYPERLINK("http://www.godatabase.org/cgi-bin/go.cgi?query=GO:0015805&auto_wild_cards=yes&view=query&action=query&search_constraint=terms"	GO:0015805_S-adenosylmethionine_transport) 1 0
=HYPERLINK("http://www.godatabase.org/cgi-bin/go.cgi?query=GO:0015809&auto_wild_cards=yes&view=query&action=query&search_constraint=terms"	GO:0015809_arginine_transport) 1 0
=HYPERLINK("http://www.godatabase.org/cgi-bin/go.cgi?query=GO:0015817&auto_wild_cards=yes&view=query&action=query&search_constraint=terms"	GO:0015817_histidine_transport) 1 0
=HYPERLINK("http://www.godatabase.org/cgi-bin/go.cgi?query=GO:0015820&auto_wild_cards=yes&view=query&action=query&search_constraint=terms"	GO:0015820_leucine_transport) 1 0
=HYPERLINK("http://www.godatabase.org/cgi-bin/go.cgi?query=GO:0015826&auto_wild_cards=yes&view=query&action=query&search_constraint=terms"	GO:0015826_threonine_transport) 1 0
=HYPERLINK("http://www.godatabase.org/cgi-bin/go.cgi?query=GO:0015827&auto_wild_cards=yes&view=query&action=query&search_constraint=terms"	GO:0015827_tryptophan_transport) 1 0
=HYPERLINK("http://www.godatabase.org/cgi-bin/go.cgi?query=GO:0015846&auto_wild_cards=yes&view=query&action=query&search_constraint=terms"	GO:0015846_polyamine_transport) 1 0
=HYPERLINK("http://www.godatabase.org/cgi-bin/go.cgi?query=GO:0015853&auto_wild_cards=yes&view=query&action=query&search_constraint=terms"	GO:0015853_adenine_transport) 1 0
=HYPERLINK("http://www.godatabase.org/cgi-bin/go.cgi?query=GO:0015855&auto_wild_cards=yes&view=query&action=query&search_constraint=terms"	GO:0015855_pyrimidine_transport) 1 0
=HYPERLINK("http://www.godatabase.org/cgi-bin/go.cgi?query=GO:0015886&auto_wild_cards=yes&view=query&action=query&search_constraint=terms"	GO:0015886_heme_transport) 1 0
=HYPERLINK("http://www.godatabase.org/cgi-bin/go.cgi?query=GO:0015888&auto_wild_cards=yes&view=query&action=query&search_constraint=terms"	GO:0015888_thiamin_transport) 1 0
=HYPERLINK("http://www.godatabase.org/cgi-bin/go.cgi?query=GO:0015910&auto_wild_cards=yes&view=query&action=query&search_constraint=terms"	GO:0015910_peroxisomal_long-chain_fatty_acid_import) 1 0
=HYPERLINK("http://www.godatabase.org/cgi-bin/go.cgi?query=GO:0015919&auto_wild_cards=yes&view=query&action=query&search_constraint=terms"	GO:0015919_peroxisomal_membrane_transport) 1 0
=HYPERLINK("http://www.godatabase.org/cgi-bin/go.cgi?query=GO:0015937&auto_wild_cards=yes&view=query&action=query&search_constraint=terms"	GO:0015937_coenzyme_A_biosynthetic_process) 1 0
=HYPERLINK("http://www.godatabase.org/cgi-bin/go.cgi?query=GO:0015956&auto_wild_cards=yes&view=query&action=query&search_constraint=terms"	GO:0015956_bis(5'-nucleosidyl)_oligophosphate_metabolic_process) 1 0
=HYPERLINK("http://www.godatabase.org/cgi-bin/go.cgi?query=GO:0015958&auto_wild_cards=yes&view=query&action=query&search_constraint=terms"	GO:0015958_bis(5'-nucleosidyl)_oligophosphate_catabolic_process) 1 0
=HYPERLINK("http://www.godatabase.org/cgi-bin/go.cgi?query=GO:0015959&auto_wild_cards=yes&view=query&action=query&search_constraint=terms"	GO:0015959_diadenosine_polyphosphate_metabolic_process) 1 0
=HYPERLINK("http://www.godatabase.org/cgi-bin/go.cgi?query=GO:0015961&auto_wild_cards=yes&view=query&action=query&search_constraint=terms"	GO:0015961_diadenosine_polyphosphate_catabolic_process) 1 0
=HYPERLINK("http://www.godatabase.org/cgi-bin/go.cgi?query=GO:0016046&auto_wild_cards=yes&view=query&action=query&search_constraint=terms"	GO:0016046_detection_of_fungus) 1 0
=HYPERLINK("http://www.godatabase.org/cgi-bin/go.cgi?query=GO:0016078&auto_wild_cards=yes&view=query&action=query&search_constraint=terms"	GO:0016078_tRNA_catabolic_process) 1 0
=HYPERLINK("http://www.godatabase.org/cgi-bin/go.cgi?query=GO:0016091&auto_wild_cards=yes&view=query&action=query&search_constraint=terms"	GO:0016091_prenol_biosynthetic_process) 1 0
=HYPERLINK("http://www.godatabase.org/cgi-bin/go.cgi?query=GO:0016094&auto_wild_cards=yes&view=query&action=query&search_constraint=terms"	GO:0016094_polyprenol_biosynthetic_process) 1 0
=HYPERLINK("http://www.godatabase.org/cgi-bin/go.cgi?query=GO:0016108&auto_wild_cards=yes&view=query&action=query&search_constraint=terms"	GO:0016108_tetraterpenoid_metabolic_process) 1 0
=HYPERLINK("http://www.godatabase.org/cgi-bin/go.cgi?query=GO:0016116&auto_wild_cards=yes&view=query&action=query&search_constraint=terms"	GO:0016116_carotenoid_metabolic_process) 1 0
=HYPERLINK("http://www.godatabase.org/cgi-bin/go.cgi?query=GO:0016119&auto_wild_cards=yes&view=query&action=query&search_constraint=terms"	GO:0016119_carotene_metabolic_process) 1 0
=HYPERLINK("http://www.godatabase.org/cgi-bin/go.cgi?query=GO:0016140&auto_wild_cards=yes&view=query&action=query&search_constraint=terms"	GO:0016140_O-glycoside_metabolic_process) 1 0
=HYPERLINK("http://www.godatabase.org/cgi-bin/go.cgi?query=GO:0016142&auto_wild_cards=yes&view=query&action=query&search_constraint=terms"	GO:0016142_O-glycoside_catabolic_process) 1 0
=HYPERLINK("http://www.godatabase.org/cgi-bin/go.cgi?query=GO:0016188&auto_wild_cards=yes&view=query&action=query&search_constraint=terms"	GO:0016188_synaptic_vesicle_maturation) 1 0
=HYPERLINK("http://www.godatabase.org/cgi-bin/go.cgi?query=GO:0016189&auto_wild_cards=yes&view=query&action=query&search_constraint=terms"	GO:0016189_synaptic_vesicle_to_endosome_fusion) 1 0
=HYPERLINK("http://www.godatabase.org/cgi-bin/go.cgi?query=GO:0016241&auto_wild_cards=yes&view=query&action=query&search_constraint=terms"	GO:0016241_regulation_of_macroautophagy) 1 0
=HYPERLINK("http://www.godatabase.org/cgi-bin/go.cgi?query=GO:0016242&auto_wild_cards=yes&view=query&action=query&search_constraint=terms"	GO:0016242_negative_regulation_of_macroautophagy) 1 0
=HYPERLINK("http://www.godatabase.org/cgi-bin/go.cgi?query=GO:0016259&auto_wild_cards=yes&view=query&action=query&search_constraint=terms"	GO:0016259_selenocysteine_metabolic_process) 1 0
=HYPERLINK("http://www.godatabase.org/cgi-bin/go.cgi?query=GO:0016260&auto_wild_cards=yes&view=query&action=query&search_constraint=terms"	GO:0016260_selenocysteine_biosynthetic_process) 1 0
=HYPERLINK("http://www.godatabase.org/cgi-bin/go.cgi?query=GO:0016269&auto_wild_cards=yes&view=query&action=query&search_constraint=terms"	GO:0016269_O-glycan_processing__core_3) 1 0
=HYPERLINK("http://www.godatabase.org/cgi-bin/go.cgi?query=GO:0016320&auto_wild_cards=yes&view=query&action=query&search_constraint=terms"	GO:0016320_endoplasmic_reticulum_membrane_fusion) 1 0
=HYPERLINK("http://www.godatabase.org/cgi-bin/go.cgi?query=GO:0016344&auto_wild_cards=yes&view=query&action=query&search_constraint=terms"	GO:0016344_meiotic_chromosome_movement_towards_spindle_pole) 1 0
=HYPERLINK("http://www.godatabase.org/cgi-bin/go.cgi?query=GO:0016446&auto_wild_cards=yes&view=query&action=query&search_constraint=terms"	GO:0016446_somatic_hypermutation_of_immunoglobulin_genes) 1 0
=HYPERLINK("http://www.godatabase.org/cgi-bin/go.cgi?query=GO:0016559&auto_wild_cards=yes&view=query&action=query&search_constraint=terms"	GO:0016559_peroxisome_fission) 1 0
=HYPERLINK("http://www.godatabase.org/cgi-bin/go.cgi?query=GO:0016560&auto_wild_cards=yes&view=query&action=query&search_constraint=terms"	GO:0016560_protein_import_into_peroxisome_matrix__docking) 1 0
=HYPERLINK("http://www.godatabase.org/cgi-bin/go.cgi?query=GO:0016598&auto_wild_cards=yes&view=query&action=query&search_constraint=terms"	GO:0016598_protein_arginylation) 1 0
=HYPERLINK("http://www.godatabase.org/cgi-bin/go.cgi?query=GO:0016998&auto_wild_cards=yes&view=query&action=query&search_constraint=terms"	GO:0016998_cell_wall_macromolecule_catabolic_process) 1 0
=HYPERLINK("http://www.godatabase.org/cgi-bin/go.cgi?query=GO:0017062&auto_wild_cards=yes&view=query&action=query&search_constraint=terms"	GO:0017062_respiratory_chain_complex_III_assembly) 1 0
=HYPERLINK("http://www.godatabase.org/cgi-bin/go.cgi?query=GO:0017185&auto_wild_cards=yes&view=query&action=query&search_constraint=terms"	GO:0017185_peptidyl-lysine_hydroxylation) 1 0
=HYPERLINK("http://www.godatabase.org/cgi-bin/go.cgi?query=GO:0018095&auto_wild_cards=yes&view=query&action=query&search_constraint=terms"	GO:0018095_protein_polyglutamylation) 1 0
=HYPERLINK("http://www.godatabase.org/cgi-bin/go.cgi?query=GO:0018125&auto_wild_cards=yes&view=query&action=query&search_constraint=terms"	GO:0018125_peptidyl-cysteine_methylation) 1 0
=HYPERLINK("http://www.godatabase.org/cgi-bin/go.cgi?query=GO:0018126&auto_wild_cards=yes&view=query&action=query&search_constraint=terms"	GO:0018126_protein_amino_acid_hydroxylation) 1 0
=HYPERLINK("http://www.godatabase.org/cgi-bin/go.cgi?query=GO:0018146&auto_wild_cards=yes&view=query&action=query&search_constraint=terms"	GO:0018146_keratan_sulfate_biosynthetic_process) 1 0
=HYPERLINK("http://www.godatabase.org/cgi-bin/go.cgi?query=GO:0018153&auto_wild_cards=yes&view=query&action=query&search_constraint=terms"	GO:0018153_isopeptide_cross-linking_via_N6-(L-isoglutamyl)-L-lysine) 1 0
=HYPERLINK("http://www.godatabase.org/cgi-bin/go.cgi?query=GO:0018184&auto_wild_cards=yes&view=query&action=query&search_constraint=terms"	GO:0018184_protein_amino_acid_polyamination) 1 0
=HYPERLINK("http://www.godatabase.org/cgi-bin/go.cgi?query=GO:0018190&auto_wild_cards=yes&view=query&action=query&search_constraint=terms"	GO:0018190_protein_amino_acid_octanoylation) 1 0
=HYPERLINK("http://www.godatabase.org/cgi-bin/go.cgi?query=GO:0018191&auto_wild_cards=yes&view=query&action=query&search_constraint=terms"	GO:0018191_peptidyl-serine_octanoylation) 1 0
=HYPERLINK("http://www.godatabase.org/cgi-bin/go.cgi?query=GO:0018192&auto_wild_cards=yes&view=query&action=query&search_constraint=terms"	GO:0018192_enzyme_active_site_formation_via_L-cysteine_persulfide) 1 0
=HYPERLINK("http://www.godatabase.org/cgi-bin/go.cgi?query=GO:0018199&auto_wild_cards=yes&view=query&action=query&search_constraint=terms"	GO:0018199_peptidyl-glutamine_modification) 1 0
=HYPERLINK("http://www.godatabase.org/cgi-bin/go.cgi?query=GO:0018200&auto_wild_cards=yes&view=query&action=query&search_constraint=terms"	GO:0018200_peptidyl-glutamic_acid_modification) 1 0
=HYPERLINK("http://www.godatabase.org/cgi-bin/go.cgi?query=GO:0018208&auto_wild_cards=yes&view=query&action=query&search_constraint=terms"	GO:0018208_peptidyl-proline_modification) 1 0
=HYPERLINK("http://www.godatabase.org/cgi-bin/go.cgi?query=GO:0018262&auto_wild_cards=yes&view=query&action=query&search_constraint=terms"	GO:0018262_isopeptide_cross-linking) 1 0
=HYPERLINK("http://www.godatabase.org/cgi-bin/go.cgi?query=GO:0018277&auto_wild_cards=yes&view=query&action=query&search_constraint=terms"	GO:0018277_protein_amino_acid_deamination) 1 0
=HYPERLINK("http://www.godatabase.org/cgi-bin/go.cgi?query=GO:0018307&auto_wild_cards=yes&view=query&action=query&search_constraint=terms"	GO:0018307_enzyme_active_site_formation) 1 0
=HYPERLINK("http://www.godatabase.org/cgi-bin/go.cgi?query=GO:0018318&auto_wild_cards=yes&view=query&action=query&search_constraint=terms"	GO:0018318_protein_amino_acid_palmitoylation) 1 0
=HYPERLINK("http://www.godatabase.org/cgi-bin/go.cgi?query=GO:0018319&auto_wild_cards=yes&view=query&action=query&search_constraint=terms"	GO:0018319_protein_amino_acid_myristoylation) 1 0
=HYPERLINK("http://www.godatabase.org/cgi-bin/go.cgi?query=GO:0018345&auto_wild_cards=yes&view=query&action=query&search_constraint=terms"	GO:0018345_protein_palmitoylation) 1 0
=HYPERLINK("http://www.godatabase.org/cgi-bin/go.cgi?query=GO:0018350&auto_wild_cards=yes&view=query&action=query&search_constraint=terms"	GO:0018350_protein_amino_acid_esterification) 1 0
=HYPERLINK("http://www.godatabase.org/cgi-bin/go.cgi?query=GO:0018352&auto_wild_cards=yes&view=query&action=query&search_constraint=terms"	GO:0018352_protein-pyridoxal-5-phosphate_linkage) 1 0
=HYPERLINK("http://www.godatabase.org/cgi-bin/go.cgi?query=GO:0018377&auto_wild_cards=yes&view=query&action=query&search_constraint=terms"	GO:0018377_protein_myristoylation) 1 0
=HYPERLINK("http://www.godatabase.org/cgi-bin/go.cgi?query=GO:0018395&auto_wild_cards=yes&view=query&action=query&search_constraint=terms"	GO:0018395_peptidyl-lysine_hydroxylation_to_5-hydroxy-L-lysine) 1 0
=HYPERLINK("http://www.godatabase.org/cgi-bin/go.cgi?query=GO:0018401&auto_wild_cards=yes&view=query&action=query&search_constraint=terms"	GO:0018401_peptidyl-proline_hydroxylation_to_4-hydroxy-L-proline) 1 0
=HYPERLINK("http://www.godatabase.org/cgi-bin/go.cgi?query=GO:0018872&auto_wild_cards=yes&view=query&action=query&search_constraint=terms"	GO:0018872_arsonoacetate_metabolic_process) 1 0
=HYPERLINK("http://www.godatabase.org/cgi-bin/go.cgi?query=GO:0018874&auto_wild_cards=yes&view=query&action=query&search_constraint=terms"	GO:0018874_benzoate_metabolic_process) 1 0
=HYPERLINK("http://www.godatabase.org/cgi-bin/go.cgi?query=GO:0019060&auto_wild_cards=yes&view=query&action=query&search_constraint=terms"	GO:0019060_intracellular_transport_of_viral_proteins_in_host_cell) 1 0
=HYPERLINK("http://www.godatabase.org/cgi-bin/go.cgi?query=GO:0019064&auto_wild_cards=yes&view=query&action=query&search_constraint=terms"	GO:0019064_viral_envelope_fusion_with_host_membrane) 1 0
=HYPERLINK("http://www.godatabase.org/cgi-bin/go.cgi?query=GO:0019086&auto_wild_cards=yes&view=query&action=query&search_constraint=terms"	GO:0019086_late_viral_mRNA_transcription) 1 0
=HYPERLINK("http://www.godatabase.org/cgi-bin/go.cgi?query=GO:0019087&auto_wild_cards=yes&view=query&action=query&search_constraint=terms"	GO:0019087_transformation_of_host_cell_by_virus) 1 0
=HYPERLINK("http://www.godatabase.org/cgi-bin/go.cgi?query=GO:0019089&auto_wild_cards=yes&view=query&action=query&search_constraint=terms"	GO:0019089_transmission_of_virus) 1 0
=HYPERLINK("http://www.godatabase.org/cgi-bin/go.cgi?query=GO:0019098&auto_wild_cards=yes&view=query&action=query&search_constraint=terms"	GO:0019098_reproductive_behavior) 1 0
=HYPERLINK("http://www.godatabase.org/cgi-bin/go.cgi?query=GO:0019240&auto_wild_cards=yes&view=query&action=query&search_constraint=terms"	GO:0019240_citrulline_biosynthetic_process) 1 0
=HYPERLINK("http://www.godatabase.org/cgi-bin/go.cgi?query=GO:0019302&auto_wild_cards=yes&view=query&action=query&search_constraint=terms"	GO:0019302_D-ribose_biosynthetic_process) 1 0
=HYPERLINK("http://www.godatabase.org/cgi-bin/go.cgi?query=GO:0019303&auto_wild_cards=yes&view=query&action=query&search_constraint=terms"	GO:0019303_D-ribose_catabolic_process) 1 0
=HYPERLINK("http://www.godatabase.org/cgi-bin/go.cgi?query=GO:0019307&auto_wild_cards=yes&view=query&action=query&search_constraint=terms"	GO:0019307_mannose_biosynthetic_process) 1 0
=HYPERLINK("http://www.godatabase.org/cgi-bin/go.cgi?query=GO:0019310&auto_wild_cards=yes&view=query&action=query&search_constraint=terms"	GO:0019310_inositol_catabolic_process) 1 0
=HYPERLINK("http://www.godatabase.org/cgi-bin/go.cgi?query=GO:0019322&auto_wild_cards=yes&view=query&action=query&search_constraint=terms"	GO:0019322_pentose_biosynthetic_process) 1 0
=HYPERLINK("http://www.godatabase.org/cgi-bin/go.cgi?query=GO:0019323&auto_wild_cards=yes&view=query&action=query&search_constraint=terms"	GO:0019323_pentose_catabolic_process) 1 0
=HYPERLINK("http://www.godatabase.org/cgi-bin/go.cgi?query=GO:0019371&auto_wild_cards=yes&view=query&action=query&search_constraint=terms"	GO:0019371_cyclooxygenase_pathway) 1 0
=HYPERLINK("http://www.godatabase.org/cgi-bin/go.cgi?query=GO:0019372&auto_wild_cards=yes&view=query&action=query&search_constraint=terms"	GO:0019372_lipoxygenase_pathway) 1 0
=HYPERLINK("http://www.godatabase.org/cgi-bin/go.cgi?query=GO:0019388&auto_wild_cards=yes&view=query&action=query&search_constraint=terms"	GO:0019388_galactose_catabolic_process) 1 0
=HYPERLINK("http://www.godatabase.org/cgi-bin/go.cgi?query=GO:0019405&auto_wild_cards=yes&view=query&action=query&search_constraint=terms"	GO:0019405_alditol_catabolic_process) 1 0
=HYPERLINK("http://www.godatabase.org/cgi-bin/go.cgi?query=GO:0019407&auto_wild_cards=yes&view=query&action=query&search_constraint=terms"	GO:0019407_hexitol_catabolic_process) 1 0
=HYPERLINK("http://www.godatabase.org/cgi-bin/go.cgi?query=GO:0019408&auto_wild_cards=yes&view=query&action=query&search_constraint=terms"	GO:0019408_dolichol_biosynthetic_process) 1 0
=HYPERLINK("http://www.godatabase.org/cgi-bin/go.cgi?query=GO:0019441&auto_wild_cards=yes&view=query&action=query&search_constraint=terms"	GO:0019441_tryptophan_catabolic_process_to_kynurenine) 1 0
=HYPERLINK("http://www.godatabase.org/cgi-bin/go.cgi?query=GO:0019471&auto_wild_cards=yes&view=query&action=query&search_constraint=terms"	GO:0019471_4-hydroxyproline_metabolic_process) 1 0
=HYPERLINK("http://www.godatabase.org/cgi-bin/go.cgi?query=GO:0019511&auto_wild_cards=yes&view=query&action=query&search_constraint=terms"	GO:0019511_peptidyl-proline_hydroxylation) 1 0
=HYPERLINK("http://www.godatabase.org/cgi-bin/go.cgi?query=GO:0019519&auto_wild_cards=yes&view=query&action=query&search_constraint=terms"	GO:0019519_pentitol_metabolic_process) 1 0
=HYPERLINK("http://www.godatabase.org/cgi-bin/go.cgi?query=GO:0019527&auto_wild_cards=yes&view=query&action=query&search_constraint=terms"	GO:0019527_pentitol_catabolic_process) 1 0
=HYPERLINK("http://www.godatabase.org/cgi-bin/go.cgi?query=GO:0019614&auto_wild_cards=yes&view=query&action=query&search_constraint=terms"	GO:0019614_catechol_catabolic_process) 1 0
=HYPERLINK("http://www.godatabase.org/cgi-bin/go.cgi?query=GO:0019673&auto_wild_cards=yes&view=query&action=query&search_constraint=terms"	GO:0019673_GDP-mannose_metabolic_process) 1 0
=HYPERLINK("http://www.godatabase.org/cgi-bin/go.cgi?query=GO:0019693&auto_wild_cards=yes&view=query&action=query&search_constraint=terms"	GO:0019693_ribose_phosphate_metabolic_process) 1 0
=HYPERLINK("http://www.godatabase.org/cgi-bin/go.cgi?query=GO:0019695&auto_wild_cards=yes&view=query&action=query&search_constraint=terms"	GO:0019695_choline_metabolic_process) 1 0
=HYPERLINK("http://www.godatabase.org/cgi-bin/go.cgi?query=GO:0019747&auto_wild_cards=yes&view=query&action=query&search_constraint=terms"	GO:0019747_regulation_of_isoprenoid_metabolic_process) 1 0
=HYPERLINK("http://www.godatabase.org/cgi-bin/go.cgi?query=GO:0019852&auto_wild_cards=yes&view=query&action=query&search_constraint=terms"	GO:0019852_L-ascorbic_acid_metabolic_process) 1 0
=HYPERLINK("http://www.godatabase.org/cgi-bin/go.cgi?query=GO:0019856&auto_wild_cards=yes&view=query&action=query&search_constraint=terms"	GO:0019856_pyrimidine_base_biosynthetic_process) 1 0
=HYPERLINK("http://www.godatabase.org/cgi-bin/go.cgi?query=GO:0019858&auto_wild_cards=yes&view=query&action=query&search_constraint=terms"	GO:0019858_cytosine_metabolic_process) 1 0
=HYPERLINK("http://www.godatabase.org/cgi-bin/go.cgi?query=GO:0019884&auto_wild_cards=yes&view=query&action=query&search_constraint=terms"	GO:0019884_antigen_processing_and_presentation_of_exogenous_antigen) 1 0
=HYPERLINK("http://www.godatabase.org/cgi-bin/go.cgi?query=GO:0019886&auto_wild_cards=yes&view=query&action=query&search_constraint=terms"	GO:0019886_antigen_processing_and_presentation_of_exogenous_peptide_antigen_via_MHC_class_II) 1 0
=HYPERLINK("http://www.godatabase.org/cgi-bin/go.cgi?query=GO:0021508&auto_wild_cards=yes&view=query&action=query&search_constraint=terms"	GO:0021508_floor_plate_formation) 1 0
=HYPERLINK("http://www.godatabase.org/cgi-bin/go.cgi?query=GO:0021514&auto_wild_cards=yes&view=query&action=query&search_constraint=terms"	GO:0021514_ventral_spinal_cord_interneuron_differentiation) 1 0
=HYPERLINK("http://www.godatabase.org/cgi-bin/go.cgi?query=GO:0021521&auto_wild_cards=yes&view=query&action=query&search_constraint=terms"	GO:0021521_ventral_spinal_cord_interneuron_specification) 1 0
=HYPERLINK("http://www.godatabase.org/cgi-bin/go.cgi?query=GO:0021522&auto_wild_cards=yes&view=query&action=query&search_constraint=terms"	GO:0021522_spinal_cord_motor_neuron_differentiation) 1 0
=HYPERLINK("http://www.godatabase.org/cgi-bin/go.cgi?query=GO:0021527&auto_wild_cards=yes&view=query&action=query&search_constraint=terms"	GO:0021527_spinal_cord_association_neuron_differentiation) 1 0
=HYPERLINK("http://www.godatabase.org/cgi-bin/go.cgi?query=GO:0021528&auto_wild_cards=yes&view=query&action=query&search_constraint=terms"	GO:0021528_commissural_neuron_differentiation_in_the_spinal_cord) 1 0
=HYPERLINK("http://www.godatabase.org/cgi-bin/go.cgi?query=GO:0021533&auto_wild_cards=yes&view=query&action=query&search_constraint=terms"	GO:0021533_cell_differentiation_in_hindbrain) 1 0
=HYPERLINK("http://www.godatabase.org/cgi-bin/go.cgi?query=GO:0021540&auto_wild_cards=yes&view=query&action=query&search_constraint=terms"	GO:0021540_corpus_callosum_morphogenesis) 1 0
=HYPERLINK("http://www.godatabase.org/cgi-bin/go.cgi?query=GO:0021544&auto_wild_cards=yes&view=query&action=query&search_constraint=terms"	GO:0021544_subpallium_development) 1 0
=HYPERLINK("http://www.godatabase.org/cgi-bin/go.cgi?query=GO:0021554&auto_wild_cards=yes&view=query&action=query&search_constraint=terms"	GO:0021554_optic_nerve_development) 1 0
=HYPERLINK("http://www.godatabase.org/cgi-bin/go.cgi?query=GO:0021562&auto_wild_cards=yes&view=query&action=query&search_constraint=terms"	GO:0021562_vestibulocochlear_nerve_development) 1 0
=HYPERLINK("http://www.godatabase.org/cgi-bin/go.cgi?query=GO:0021602&auto_wild_cards=yes&view=query&action=query&search_constraint=terms"	GO:0021602_cranial_nerve_morphogenesis) 1 0
=HYPERLINK("http://www.godatabase.org/cgi-bin/go.cgi?query=GO:0021631&auto_wild_cards=yes&view=query&action=query&search_constraint=terms"	GO:0021631_optic_nerve_morphogenesis) 1 0
=HYPERLINK("http://www.godatabase.org/cgi-bin/go.cgi?query=GO:0021680&auto_wild_cards=yes&view=query&action=query&search_constraint=terms"	GO:0021680_cerebellar_Purkinje_cell_layer_development) 1 0
=HYPERLINK("http://www.godatabase.org/cgi-bin/go.cgi?query=GO:0021692&auto_wild_cards=yes&view=query&action=query&search_constraint=terms"	GO:0021692_cerebellar_Purkinje_cell_layer_morphogenesis) 1 0
=HYPERLINK("http://www.godatabase.org/cgi-bin/go.cgi?query=GO:0021694&auto_wild_cards=yes&view=query&action=query&search_constraint=terms"	GO:0021694_cerebellar_Purkinje_cell_layer_formation) 1 0
=HYPERLINK("http://www.godatabase.org/cgi-bin/go.cgi?query=GO:0021697&auto_wild_cards=yes&view=query&action=query&search_constraint=terms"	GO:0021697_cerebellar_cortex_formation) 1 0
=HYPERLINK("http://www.godatabase.org/cgi-bin/go.cgi?query=GO:0021702&auto_wild_cards=yes&view=query&action=query&search_constraint=terms"	GO:0021702_cerebellar_Purkinje_cell_differentiation) 1 0
=HYPERLINK("http://www.godatabase.org/cgi-bin/go.cgi?query=GO:0021756&auto_wild_cards=yes&view=query&action=query&search_constraint=terms"	GO:0021756_striatum_development) 1 0
=HYPERLINK("http://www.godatabase.org/cgi-bin/go.cgi?query=GO:0021757&auto_wild_cards=yes&view=query&action=query&search_constraint=terms"	GO:0021757_caudate_nucleus_development) 1 0
=HYPERLINK("http://www.godatabase.org/cgi-bin/go.cgi?query=GO:0021758&auto_wild_cards=yes&view=query&action=query&search_constraint=terms"	GO:0021758_putamen_development) 1 0
=HYPERLINK("http://www.godatabase.org/cgi-bin/go.cgi?query=GO:0021761&auto_wild_cards=yes&view=query&action=query&search_constraint=terms"	GO:0021761_limbic_system_development) 1 0
=HYPERLINK("http://www.godatabase.org/cgi-bin/go.cgi?query=GO:0021771&auto_wild_cards=yes&view=query&action=query&search_constraint=terms"	GO:0021771_lateral_geniculate_nucleus_development) 1 0
=HYPERLINK("http://www.godatabase.org/cgi-bin/go.cgi?query=GO:0021775&auto_wild_cards=yes&view=query&action=query&search_constraint=terms"	GO:0021775_smoothened_signaling_pathway_involved_in_ventral_spinal_cord_interneuron_specification) 1 0
=HYPERLINK("http://www.godatabase.org/cgi-bin/go.cgi?query=GO:0021794&auto_wild_cards=yes&view=query&action=query&search_constraint=terms"	GO:0021794_thalamus_development) 1 0
=HYPERLINK("http://www.godatabase.org/cgi-bin/go.cgi?query=GO:0021799&auto_wild_cards=yes&view=query&action=query&search_constraint=terms"	GO:0021799_cerebral_cortex_radially_oriented_cell_migration) 1 0
=HYPERLINK("http://www.godatabase.org/cgi-bin/go.cgi?query=GO:0021800&auto_wild_cards=yes&view=query&action=query&search_constraint=terms"	GO:0021800_cerebral_cortex_tangential_migration) 1 0
=HYPERLINK("http://www.godatabase.org/cgi-bin/go.cgi?query=GO:0021854&auto_wild_cards=yes&view=query&action=query&search_constraint=terms"	GO:0021854_hypothalamus_development) 1 0
=HYPERLINK("http://www.godatabase.org/cgi-bin/go.cgi?query=GO:0021859&auto_wild_cards=yes&view=query&action=query&search_constraint=terms"	GO:0021859_pyramidal_neuron_differentiation) 1 0
=HYPERLINK("http://www.godatabase.org/cgi-bin/go.cgi?query=GO:0021860&auto_wild_cards=yes&view=query&action=query&search_constraint=terms"	GO:0021860_pyramidal_neuron_development) 1 0
=HYPERLINK("http://www.godatabase.org/cgi-bin/go.cgi?query=GO:0021872&auto_wild_cards=yes&view=query&action=query&search_constraint=terms"	GO:0021872_generation_of_neurons_in_the_forebrain) 1 0
=HYPERLINK("http://www.godatabase.org/cgi-bin/go.cgi?query=GO:0021879&auto_wild_cards=yes&view=query&action=query&search_constraint=terms"	GO:0021879_forebrain_neuron_differentiation) 1 0
=HYPERLINK("http://www.godatabase.org/cgi-bin/go.cgi?query=GO:0021884&auto_wild_cards=yes&view=query&action=query&search_constraint=terms"	GO:0021884_forebrain_neuron_development) 1 0
=HYPERLINK("http://www.godatabase.org/cgi-bin/go.cgi?query=GO:0021896&auto_wild_cards=yes&view=query&action=query&search_constraint=terms"	GO:0021896_forebrain_astrocyte_differentiation) 1 0
=HYPERLINK("http://www.godatabase.org/cgi-bin/go.cgi?query=GO:0021897&auto_wild_cards=yes&view=query&action=query&search_constraint=terms"	GO:0021897_forebrain_astrocyte_development) 1 0
=HYPERLINK("http://www.godatabase.org/cgi-bin/go.cgi?query=GO:0021914&auto_wild_cards=yes&view=query&action=query&search_constraint=terms"	GO:0021914_negative_regulation_of_smoothened_signaling_pathway_involved_in_ventral_spinal_cord_patterning) 1 0
=HYPERLINK("http://www.godatabase.org/cgi-bin/go.cgi?query=GO:0021919&auto_wild_cards=yes&view=query&action=query&search_constraint=terms"	GO:0021919_BMP_signaling_pathway_in_spinal_cord_dorsal_ventral_patterning) 1 0
=HYPERLINK("http://www.godatabase.org/cgi-bin/go.cgi?query=GO:0021965&auto_wild_cards=yes&view=query&action=query&search_constraint=terms"	GO:0021965_spinal_cord_ventral_commissure_morphogenesis) 1 0
=HYPERLINK("http://www.godatabase.org/cgi-bin/go.cgi?query=GO:0021984&auto_wild_cards=yes&view=query&action=query&search_constraint=terms"	GO:0021984_adenohypophysis_development) 1 0
=HYPERLINK("http://www.godatabase.org/cgi-bin/go.cgi?query=GO:0021990&auto_wild_cards=yes&view=query&action=query&search_constraint=terms"	GO:0021990_neural_plate_formation) 1 0
=HYPERLINK("http://www.godatabase.org/cgi-bin/go.cgi?query=GO:0021997&auto_wild_cards=yes&view=query&action=query&search_constraint=terms"	GO:0021997_neural_plate_axis_specification) 1 0
=HYPERLINK("http://www.godatabase.org/cgi-bin/go.cgi?query=GO:0021999&auto_wild_cards=yes&view=query&action=query&search_constraint=terms"	GO:0021999_neural_plate_anterior_posterior_pattern_formation) 1 0
=HYPERLINK("http://www.godatabase.org/cgi-bin/go.cgi?query=GO:0022009&auto_wild_cards=yes&view=query&action=query&search_constraint=terms"	GO:0022009_central_nervous_system_vasculogenesis) 1 0
=HYPERLINK("http://www.godatabase.org/cgi-bin/go.cgi?query=GO:0022038&auto_wild_cards=yes&view=query&action=query&search_constraint=terms"	GO:0022038_corpus_callosum_development) 1 0
=HYPERLINK("http://www.godatabase.org/cgi-bin/go.cgi?query=GO:0030007&auto_wild_cards=yes&view=query&action=query&search_constraint=terms"	GO:0030007_cellular_potassium_ion_homeostasis) 1 0
=HYPERLINK("http://www.godatabase.org/cgi-bin/go.cgi?query=GO:0030011&auto_wild_cards=yes&view=query&action=query&search_constraint=terms"	GO:0030011_maintenance_of_cell_polarity) 1 0
=HYPERLINK("http://www.godatabase.org/cgi-bin/go.cgi?query=GO:0030026&auto_wild_cards=yes&view=query&action=query&search_constraint=terms"	GO:0030026_cellular_manganese_ion_homeostasis) 1 0
=HYPERLINK("http://www.godatabase.org/cgi-bin/go.cgi?query=GO:0030033&auto_wild_cards=yes&view=query&action=query&search_constraint=terms"	GO:0030033_microvillus_assembly) 1 0
=HYPERLINK("http://www.godatabase.org/cgi-bin/go.cgi?query=GO:0030037&auto_wild_cards=yes&view=query&action=query&search_constraint=terms"	GO:0030037_actin_filament_reorganization_during_cell_cycle) 1 0
=HYPERLINK("http://www.godatabase.org/cgi-bin/go.cgi?query=GO:0030047&auto_wild_cards=yes&view=query&action=query&search_constraint=terms"	GO:0030047_actin_modification) 1 0
=HYPERLINK("http://www.godatabase.org/cgi-bin/go.cgi?query=GO:0030070&auto_wild_cards=yes&view=query&action=query&search_constraint=terms"	GO:0030070_insulin_processing) 1 0
=HYPERLINK("http://www.godatabase.org/cgi-bin/go.cgi?query=GO:0030103&auto_wild_cards=yes&view=query&action=query&search_constraint=terms"	GO:0030103_vasopressin_secretion) 1 0
=HYPERLINK("http://www.godatabase.org/cgi-bin/go.cgi?query=GO:0030186&auto_wild_cards=yes&view=query&action=query&search_constraint=terms"	GO:0030186_melatonin_metabolic_process) 1 0
=HYPERLINK("http://www.godatabase.org/cgi-bin/go.cgi?query=GO:0030187&auto_wild_cards=yes&view=query&action=query&search_constraint=terms"	GO:0030187_melatonin_biosynthetic_process) 1 0
=HYPERLINK("http://www.godatabase.org/cgi-bin/go.cgi?query=GO:0030212&auto_wild_cards=yes&view=query&action=query&search_constraint=terms"	GO:0030212_hyaluronan_metabolic_process) 1 0
=HYPERLINK("http://www.godatabase.org/cgi-bin/go.cgi?query=GO:0030220&auto_wild_cards=yes&view=query&action=query&search_constraint=terms"	GO:0030220_platelet_formation) 1 0
=HYPERLINK("http://www.godatabase.org/cgi-bin/go.cgi?query=GO:0030238&auto_wild_cards=yes&view=query&action=query&search_constraint=terms"	GO:0030238_male_sex_determination) 1 0
=HYPERLINK("http://www.godatabase.org/cgi-bin/go.cgi?query=GO:0030259&auto_wild_cards=yes&view=query&action=query&search_constraint=terms"	GO:0030259_lipid_glycosylation) 1 0
=HYPERLINK("http://www.godatabase.org/cgi-bin/go.cgi?query=GO:0030302&auto_wild_cards=yes&view=query&action=query&search_constraint=terms"	GO:0030302_deoxynucleotide_transport) 1 0
=HYPERLINK("http://www.godatabase.org/cgi-bin/go.cgi?query=GO:0030327&auto_wild_cards=yes&view=query&action=query&search_constraint=terms"	GO:0030327_prenylated_protein_catabolic_process) 1 0
=HYPERLINK("http://www.godatabase.org/cgi-bin/go.cgi?query=GO:0030389&auto_wild_cards=yes&view=query&action=query&search_constraint=terms"	GO:0030389_fructosamine_metabolic_process) 1 0
=HYPERLINK("http://www.godatabase.org/cgi-bin/go.cgi?query=GO:0030393&auto_wild_cards=yes&view=query&action=query&search_constraint=terms"	GO:0030393_fructoselysine_metabolic_process) 1 0
=HYPERLINK("http://www.godatabase.org/cgi-bin/go.cgi?query=GO:0030432&auto_wild_cards=yes&view=query&action=query&search_constraint=terms"	GO:0030432_peristalsis) 1 0
=HYPERLINK("http://www.godatabase.org/cgi-bin/go.cgi?query=GO:0030488&auto_wild_cards=yes&view=query&action=query&search_constraint=terms"	GO:0030488_tRNA_methylation) 1 0
=HYPERLINK("http://www.godatabase.org/cgi-bin/go.cgi?query=GO:0030517&auto_wild_cards=yes&view=query&action=query&search_constraint=terms"	GO:0030517_negative_regulation_of_axon_extension) 1 0
=HYPERLINK("http://www.godatabase.org/cgi-bin/go.cgi?query=GO:0030581&auto_wild_cards=yes&view=query&action=query&search_constraint=terms"	GO:0030581_symbiont_intracellular_protein_transport_in_host) 1 0
=HYPERLINK("http://www.godatabase.org/cgi-bin/go.cgi?query=GO:0030718&auto_wild_cards=yes&view=query&action=query&search_constraint=terms"	GO:0030718_germ-line_stem_cell_maintenance) 1 0
=HYPERLINK("http://www.godatabase.org/cgi-bin/go.cgi?query=GO:0030728&auto_wild_cards=yes&view=query&action=query&search_constraint=terms"	GO:0030728_ovulation) 1 0
=HYPERLINK("http://www.godatabase.org/cgi-bin/go.cgi?query=GO:0030824&auto_wild_cards=yes&view=query&action=query&search_constraint=terms"	GO:0030824_negative_regulation_of_cGMP_metabolic_process) 1 0
=HYPERLINK("http://www.godatabase.org/cgi-bin/go.cgi?query=GO:0030825&auto_wild_cards=yes&view=query&action=query&search_constraint=terms"	GO:0030825_positive_regulation_of_cGMP_metabolic_process) 1 0
=HYPERLINK("http://www.godatabase.org/cgi-bin/go.cgi?query=GO:0030827&auto_wild_cards=yes&view=query&action=query&search_constraint=terms"	GO:0030827_negative_regulation_of_cGMP_biosynthetic_process) 1 0
=HYPERLINK("http://www.godatabase.org/cgi-bin/go.cgi?query=GO:0030828&auto_wild_cards=yes&view=query&action=query&search_constraint=terms"	GO:0030828_positive_regulation_of_cGMP_biosynthetic_process) 1 0
=HYPERLINK("http://www.godatabase.org/cgi-bin/go.cgi?query=GO:0030854&auto_wild_cards=yes&view=query&action=query&search_constraint=terms"	GO:0030854_positive_regulation_of_granulocyte_differentiation) 1 0
=HYPERLINK("http://www.godatabase.org/cgi-bin/go.cgi?query=GO:0030857&auto_wild_cards=yes&view=query&action=query&search_constraint=terms"	GO:0030857_negative_regulation_of_epithelial_cell_differentiation) 1 0
=HYPERLINK("http://www.godatabase.org/cgi-bin/go.cgi?query=GO:0030878&auto_wild_cards=yes&view=query&action=query&search_constraint=terms"	GO:0030878_thyroid_gland_development) 1 0
=HYPERLINK("http://www.godatabase.org/cgi-bin/go.cgi?query=GO:0030885&auto_wild_cards=yes&view=query&action=query&search_constraint=terms"	GO:0030885_regulation_of_myeloid_dendritic_cell_activation) 1 0
=HYPERLINK("http://www.godatabase.org/cgi-bin/go.cgi?query=GO:0030887&auto_wild_cards=yes&view=query&action=query&search_constraint=terms"	GO:0030887_positive_regulation_of_myeloid_dendritic_cell_activation) 1 0
=HYPERLINK("http://www.godatabase.org/cgi-bin/go.cgi?query=GO:0030903&auto_wild_cards=yes&view=query&action=query&search_constraint=terms"	GO:0030903_notochord_development) 1 0
=HYPERLINK("http://www.godatabase.org/cgi-bin/go.cgi?query=GO:0030910&auto_wild_cards=yes&view=query&action=query&search_constraint=terms"	GO:0030910_olfactory_placode_formation) 1 0
=HYPERLINK("http://www.godatabase.org/cgi-bin/go.cgi?query=GO:0030913&auto_wild_cards=yes&view=query&action=query&search_constraint=terms"	GO:0030913_paranodal_junction_assembly) 1 0
=HYPERLINK("http://www.godatabase.org/cgi-bin/go.cgi?query=GO:0030948&auto_wild_cards=yes&view=query&action=query&search_constraint=terms"	GO:0030948_negative_regulation_of_vascular_endothelial_growth_factor_receptor_signaling_pathway) 1 0
=HYPERLINK("http://www.godatabase.org/cgi-bin/go.cgi?query=GO:0030967&auto_wild_cards=yes&view=query&action=query&search_constraint=terms"	GO:0030967_ER-nuclear_sterol_response_pathway) 1 0
=HYPERLINK("http://www.godatabase.org/cgi-bin/go.cgi?query=GO:0031017&auto_wild_cards=yes&view=query&action=query&search_constraint=terms"	GO:0031017_exocrine_pancreas_development) 1 0
=HYPERLINK("http://www.godatabase.org/cgi-bin/go.cgi?query=GO:0031063&auto_wild_cards=yes&view=query&action=query&search_constraint=terms"	GO:0031063_regulation_of_histone_deacetylation) 1 0
=HYPERLINK("http://www.godatabase.org/cgi-bin/go.cgi?query=GO:0031065&auto_wild_cards=yes&view=query&action=query&search_constraint=terms"	GO:0031065_positive_regulation_of_histone_deacetylation) 1 0
=HYPERLINK("http://www.godatabase.org/cgi-bin/go.cgi?query=GO:0031076&auto_wild_cards=yes&view=query&action=query&search_constraint=terms"	GO:0031076_embryonic_camera-type_eye_development) 1 0
=HYPERLINK("http://www.godatabase.org/cgi-bin/go.cgi?query=GO:0031081&auto_wild_cards=yes&view=query&action=query&search_constraint=terms"	GO:0031081_nuclear_pore_distribution) 1 0
=HYPERLINK("http://www.godatabase.org/cgi-bin/go.cgi?query=GO:0031086&auto_wild_cards=yes&view=query&action=query&search_constraint=terms"	GO:0031086_nuclear-transcribed_mRNA_catabolic_process__deadenylation-independent_decay) 1 0
=HYPERLINK("http://www.godatabase.org/cgi-bin/go.cgi?query=GO:0031087&auto_wild_cards=yes&view=query&action=query&search_constraint=terms"	GO:0031087_deadenylation-independent_decapping_of_nuclear-transcribed_mRNA) 1 0
=HYPERLINK("http://www.godatabase.org/cgi-bin/go.cgi?query=GO:0031106&auto_wild_cards=yes&view=query&action=query&search_constraint=terms"	GO:0031106_septin_ring_organization) 1 0
=HYPERLINK("http://www.godatabase.org/cgi-bin/go.cgi?query=GO:0031115&auto_wild_cards=yes&view=query&action=query&search_constraint=terms"	GO:0031115_negative_regulation_of_microtubule_polymerization) 1 0
=HYPERLINK("http://www.godatabase.org/cgi-bin/go.cgi?query=GO:0031117&auto_wild_cards=yes&view=query&action=query&search_constraint=terms"	GO:0031117_positive_regulation_of_microtubule_depolymerization) 1 0
=HYPERLINK("http://www.godatabase.org/cgi-bin/go.cgi?query=GO:0031118&auto_wild_cards=yes&view=query&action=query&search_constraint=terms"	GO:0031118_rRNA_pseudouridine_synthesis) 1 0
=HYPERLINK("http://www.godatabase.org/cgi-bin/go.cgi?query=GO:0031125&auto_wild_cards=yes&view=query&action=query&search_constraint=terms"	GO:0031125_rRNA_3'-end_processing) 1 0
=HYPERLINK("http://www.godatabase.org/cgi-bin/go.cgi?query=GO:0031146&auto_wild_cards=yes&view=query&action=query&search_constraint=terms"	GO:0031146_SCF-dependent_proteasomal_ubiquitin-dependent_protein_catabolic_process) 1 0
=HYPERLINK("http://www.godatabase.org/cgi-bin/go.cgi?query=GO:0031179&auto_wild_cards=yes&view=query&action=query&search_constraint=terms"	GO:0031179_peptide_modification) 1 0
=HYPERLINK("http://www.godatabase.org/cgi-bin/go.cgi?query=GO:0031282&auto_wild_cards=yes&view=query&action=query&search_constraint=terms"	GO:0031282_regulation_of_guanylate_cyclase_activity) 1 0
=HYPERLINK("http://www.godatabase.org/cgi-bin/go.cgi?query=GO:0031284&auto_wild_cards=yes&view=query&action=query&search_constraint=terms"	GO:0031284_positive_regulation_of_guanylate_cyclase_activity) 1 0
=HYPERLINK("http://www.godatabase.org/cgi-bin/go.cgi?query=GO:0031290&auto_wild_cards=yes&view=query&action=query&search_constraint=terms"	GO:0031290_retinal_ganglion_cell_axon_guidance) 1 0
=HYPERLINK("http://www.godatabase.org/cgi-bin/go.cgi?query=GO:0031293&auto_wild_cards=yes&view=query&action=query&search_constraint=terms"	GO:0031293_membrane_protein_intracellular_domain_proteolysis) 1 0
=HYPERLINK("http://www.godatabase.org/cgi-bin/go.cgi?query=GO:0031335&auto_wild_cards=yes&view=query&action=query&search_constraint=terms"	GO:0031335_regulation_of_sulfur_amino_acid_metabolic_process) 1 0
=HYPERLINK("http://www.godatabase.org/cgi-bin/go.cgi?query=GO:0031342&auto_wild_cards=yes&view=query&action=query&search_constraint=terms"	GO:0031342_negative_regulation_of_cell_killing) 1 0
=HYPERLINK("http://www.godatabase.org/cgi-bin/go.cgi?query=GO:0031424&auto_wild_cards=yes&view=query&action=query&search_constraint=terms"	GO:0031424_keratinization) 1 0
=HYPERLINK("http://www.godatabase.org/cgi-bin/go.cgi?query=GO:0031441&auto_wild_cards=yes&view=query&action=query&search_constraint=terms"	GO:0031441_negative_regulation_of_mRNA_3'-end_processing) 1 0
=HYPERLINK("http://www.godatabase.org/cgi-bin/go.cgi?query=GO:0031442&auto_wild_cards=yes&view=query&action=query&search_constraint=terms"	GO:0031442_positive_regulation_of_mRNA_3'-end_processing) 1 0
=HYPERLINK("http://www.godatabase.org/cgi-bin/go.cgi?query=GO:0031443&auto_wild_cards=yes&view=query&action=query&search_constraint=terms"	GO:0031443_fast-twitch_skeletal_muscle_fiber_contraction) 1 0
=HYPERLINK("http://www.godatabase.org/cgi-bin/go.cgi?query=GO:0031446&auto_wild_cards=yes&view=query&action=query&search_constraint=terms"	GO:0031446_regulation_of_fast-twitch_skeletal_muscle_fiber_contraction) 1 0
=HYPERLINK("http://www.godatabase.org/cgi-bin/go.cgi?query=GO:0031448&auto_wild_cards=yes&view=query&action=query&search_constraint=terms"	GO:0031448_positive_regulation_of_fast-twitch_skeletal_muscle_fiber_contraction) 1 0
=HYPERLINK("http://www.godatabase.org/cgi-bin/go.cgi?query=GO:0031453&auto_wild_cards=yes&view=query&action=query&search_constraint=terms"	GO:0031453_positive_regulation_of_heterochromatin_formation) 1 0
=HYPERLINK("http://www.godatabase.org/cgi-bin/go.cgi?query=GO:0031557&auto_wild_cards=yes&view=query&action=query&search_constraint=terms"	GO:0031557_induction_of_programmed_cell_death_in_response_to_chemical_stimulus) 1 0
=HYPERLINK("http://www.godatabase.org/cgi-bin/go.cgi?query=GO:0031574&auto_wild_cards=yes&view=query&action=query&search_constraint=terms"	GO:0031574_S-M_checkpoint) 1 0
=HYPERLINK("http://www.godatabase.org/cgi-bin/go.cgi?query=GO:0031581&auto_wild_cards=yes&view=query&action=query&search_constraint=terms"	GO:0031581_hemidesmosome_assembly) 1 0
=HYPERLINK("http://www.godatabase.org/cgi-bin/go.cgi?query=GO:0031627&auto_wild_cards=yes&view=query&action=query&search_constraint=terms"	GO:0031627_telomeric_loop_formation) 1 0
=HYPERLINK("http://www.godatabase.org/cgi-bin/go.cgi?query=GO:0031848&auto_wild_cards=yes&view=query&action=query&search_constraint=terms"	GO:0031848_protection_from_non-homologous_end_joining_at_telomere) 1 0
=HYPERLINK("http://www.godatabase.org/cgi-bin/go.cgi?query=GO:0031937&auto_wild_cards=yes&view=query&action=query&search_constraint=terms"	GO:0031937_positive_regulation_of_chromatin_silencing) 1 0
=HYPERLINK("http://www.godatabase.org/cgi-bin/go.cgi?query=GO:0031943&auto_wild_cards=yes&view=query&action=query&search_constraint=terms"	GO:0031943_regulation_of_glucocorticoid_metabolic_process) 1 0
=HYPERLINK("http://www.godatabase.org/cgi-bin/go.cgi?query=GO:0031954&auto_wild_cards=yes&view=query&action=query&search_constraint=terms"	GO:0031954_positive_regulation_of_protein_amino_acid_autophosphorylation) 1 0
=HYPERLINK("http://www.godatabase.org/cgi-bin/go.cgi?query=GO:0031999&auto_wild_cards=yes&view=query&action=query&search_constraint=terms"	GO:0031999_negative_regulation_of_fatty_acid_beta-oxidation) 1 0
=HYPERLINK("http://www.godatabase.org/cgi-bin/go.cgi?query=GO:0032011&auto_wild_cards=yes&view=query&action=query&search_constraint=terms"	GO:0032011_ARF_protein_signal_transduction) 1 0
=HYPERLINK("http://www.godatabase.org/cgi-bin/go.cgi?query=GO:0032023&auto_wild_cards=yes&view=query&action=query&search_constraint=terms"	GO:0032023_trypsinogen_activation) 1 0
=HYPERLINK("http://www.godatabase.org/cgi-bin/go.cgi?query=GO:0032025&auto_wild_cards=yes&view=query&action=query&search_constraint=terms"	GO:0032025_response_to_cobalt_ion) 1 0
=HYPERLINK("http://www.godatabase.org/cgi-bin/go.cgi?query=GO:0032048&auto_wild_cards=yes&view=query&action=query&search_constraint=terms"	GO:0032048_cardiolipin_metabolic_process) 1 0
=HYPERLINK("http://www.godatabase.org/cgi-bin/go.cgi?query=GO:0032049&auto_wild_cards=yes&view=query&action=query&search_constraint=terms"	GO:0032049_cardiolipin_biosynthetic_process) 1 0
=HYPERLINK("http://www.godatabase.org/cgi-bin/go.cgi?query=GO:0032060&auto_wild_cards=yes&view=query&action=query&search_constraint=terms"	GO:0032060_bleb_formation) 1 0
=HYPERLINK("http://www.godatabase.org/cgi-bin/go.cgi?query=GO:0032066&auto_wild_cards=yes&view=query&action=query&search_constraint=terms"	GO:0032066_nucleolus_to_nucleoplasm_transport) 1 0
=HYPERLINK("http://www.godatabase.org/cgi-bin/go.cgi?query=GO:0032074&auto_wild_cards=yes&view=query&action=query&search_constraint=terms"	GO:0032074_negative_regulation_of_nuclease_activity) 1 0
=HYPERLINK("http://www.godatabase.org/cgi-bin/go.cgi?query=GO:0032075&auto_wild_cards=yes&view=query&action=query&search_constraint=terms"	GO:0032075_positive_regulation_of_nuclease_activity) 1 0
=HYPERLINK("http://www.godatabase.org/cgi-bin/go.cgi?query=GO:0032119&auto_wild_cards=yes&view=query&action=query&search_constraint=terms"	GO:0032119_sequestering_of_zinc_ion) 1 0
=HYPERLINK("http://www.godatabase.org/cgi-bin/go.cgi?query=GO:0032185&auto_wild_cards=yes&view=query&action=query&search_constraint=terms"	GO:0032185_septin_cytoskeleton_organization) 1 0
=HYPERLINK("http://www.godatabase.org/cgi-bin/go.cgi?query=GO:0032196&auto_wild_cards=yes&view=query&action=query&search_constraint=terms"	GO:0032196_transposition) 1 0
=HYPERLINK("http://www.godatabase.org/cgi-bin/go.cgi?query=GO:0032235&auto_wild_cards=yes&view=query&action=query&search_constraint=terms"	GO:0032235_negative_regulation_of_calcium_ion_transport_via_store-operated_calcium_channel_activity) 1 0
=HYPERLINK("http://www.godatabase.org/cgi-bin/go.cgi?query=GO:0032241&auto_wild_cards=yes&view=query&action=query&search_constraint=terms"	GO:0032241_positive_regulation_of_nucleobase__nucleoside__nucleotide_and_nucleic_acid_transport) 1 0
=HYPERLINK("http://www.godatabase.org/cgi-bin/go.cgi?query=GO:0032261&auto_wild_cards=yes&view=query&action=query&search_constraint=terms"	GO:0032261_purine_nucleotide_salvage) 1 0
=HYPERLINK("http://www.godatabase.org/cgi-bin/go.cgi?query=GO:0032275&auto_wild_cards=yes&view=query&action=query&search_constraint=terms"	GO:0032275_luteinizing_hormone_secretion) 1 0
=HYPERLINK("http://www.godatabase.org/cgi-bin/go.cgi?query=GO:0032287&auto_wild_cards=yes&view=query&action=query&search_constraint=terms"	GO:0032287_myelin_maintenance_in_the_peripheral_nervous_system) 1 0
=HYPERLINK("http://www.godatabase.org/cgi-bin/go.cgi?query=GO:0032288&auto_wild_cards=yes&view=query&action=query&search_constraint=terms"	GO:0032288_myelin_assembly) 1 0
=HYPERLINK("http://www.godatabase.org/cgi-bin/go.cgi?query=GO:0032314&auto_wild_cards=yes&view=query&action=query&search_constraint=terms"	GO:0032314_regulation_of_Rac_GTPase_activity) 1 0
=HYPERLINK("http://www.godatabase.org/cgi-bin/go.cgi?query=GO:0032330&auto_wild_cards=yes&view=query&action=query&search_constraint=terms"	GO:0032330_regulation_of_chondrocyte_differentiation) 1 0
=HYPERLINK("http://www.godatabase.org/cgi-bin/go.cgi?query=GO:0032331&auto_wild_cards=yes&view=query&action=query&search_constraint=terms"	GO:0032331_negative_regulation_of_chondrocyte_differentiation) 1 0
=HYPERLINK("http://www.godatabase.org/cgi-bin/go.cgi?query=GO:0032346&auto_wild_cards=yes&view=query&action=query&search_constraint=terms"	GO:0032346_positive_regulation_of_aldosterone_metabolic_process) 1 0
=HYPERLINK("http://www.godatabase.org/cgi-bin/go.cgi?query=GO:0032347&auto_wild_cards=yes&view=query&action=query&search_constraint=terms"	GO:0032347_regulation_of_aldosterone_biosynthetic_process) 1 0
=HYPERLINK("http://www.godatabase.org/cgi-bin/go.cgi?query=GO:0032349&auto_wild_cards=yes&view=query&action=query&search_constraint=terms"	GO:0032349_positive_regulation_of_aldosterone_biosynthetic_process) 1 0
=HYPERLINK("http://www.godatabase.org/cgi-bin/go.cgi?query=GO:0032354&auto_wild_cards=yes&view=query&action=query&search_constraint=terms"	GO:0032354_response_to_follicle-stimulating_hormone_stimulus) 1 0
=HYPERLINK("http://www.godatabase.org/cgi-bin/go.cgi?query=GO:0032377&auto_wild_cards=yes&view=query&action=query&search_constraint=terms"	GO:0032377_regulation_of_intracellular_lipid_transport) 1 0
=HYPERLINK("http://www.godatabase.org/cgi-bin/go.cgi?query=GO:0032380&auto_wild_cards=yes&view=query&action=query&search_constraint=terms"	GO:0032380_regulation_of_intracellular_sterol_transport) 1 0
=HYPERLINK("http://www.godatabase.org/cgi-bin/go.cgi?query=GO:0032383&auto_wild_cards=yes&view=query&action=query&search_constraint=terms"	GO:0032383_regulation_of_intracellular_cholesterol_transport) 1 0
=HYPERLINK("http://www.godatabase.org/cgi-bin/go.cgi?query=GO:0032423&auto_wild_cards=yes&view=query&action=query&search_constraint=terms"	GO:0032423_regulation_of_mismatch_repair) 1 0
=HYPERLINK("http://www.godatabase.org/cgi-bin/go.cgi?query=GO:0032425&auto_wild_cards=yes&view=query&action=query&search_constraint=terms"	GO:0032425_positive_regulation_of_mismatch_repair) 1 0
=HYPERLINK("http://www.godatabase.org/cgi-bin/go.cgi?query=GO:0032459&auto_wild_cards=yes&view=query&action=query&search_constraint=terms"	GO:0032459_regulation_of_protein_oligomerization) 1 0
=HYPERLINK("http://www.godatabase.org/cgi-bin/go.cgi?query=GO:0032460&auto_wild_cards=yes&view=query&action=query&search_constraint=terms"	GO:0032460_negative_regulation_of_protein_oligomerization) 1 0
=HYPERLINK("http://www.godatabase.org/cgi-bin/go.cgi?query=GO:0032462&auto_wild_cards=yes&view=query&action=query&search_constraint=terms"	GO:0032462_regulation_of_protein_homooligomerization) 1 0
=HYPERLINK("http://www.godatabase.org/cgi-bin/go.cgi?query=GO:0032463&auto_wild_cards=yes&view=query&action=query&search_constraint=terms"	GO:0032463_negative_regulation_of_protein_homooligomerization) 1 0
=HYPERLINK("http://www.godatabase.org/cgi-bin/go.cgi?query=GO:0032467&auto_wild_cards=yes&view=query&action=query&search_constraint=terms"	GO:0032467_positive_regulation_of_cytokinesis) 1 0
=HYPERLINK("http://www.godatabase.org/cgi-bin/go.cgi?query=GO:0032468&auto_wild_cards=yes&view=query&action=query&search_constraint=terms"	GO:0032468_Golgi_calcium_ion_homeostasis) 1 0
=HYPERLINK("http://www.godatabase.org/cgi-bin/go.cgi?query=GO:0032470&auto_wild_cards=yes&view=query&action=query&search_constraint=terms"	GO:0032470_elevation_of_endoplasmic_reticulum_calcium_ion_concentration) 1 0
=HYPERLINK("http://www.godatabase.org/cgi-bin/go.cgi?query=GO:0032471&auto_wild_cards=yes&view=query&action=query&search_constraint=terms"	GO:0032471_reduction_of_endoplasmic_reticulum_calcium_ion_concentration) 1 0
=HYPERLINK("http://www.godatabase.org/cgi-bin/go.cgi?query=GO:0032472&auto_wild_cards=yes&view=query&action=query&search_constraint=terms"	GO:0032472_Golgi_calcium_ion_transport) 1 0
=HYPERLINK("http://www.godatabase.org/cgi-bin/go.cgi?query=GO:0032486&auto_wild_cards=yes&view=query&action=query&search_constraint=terms"	GO:0032486_Rap_protein_signal_transduction) 1 0
=HYPERLINK("http://www.godatabase.org/cgi-bin/go.cgi?query=GO:0032495&auto_wild_cards=yes&view=query&action=query&search_constraint=terms"	GO:0032495_response_to_muramyl_dipeptide) 1 0
=HYPERLINK("http://www.godatabase.org/cgi-bin/go.cgi?query=GO:0032498&auto_wild_cards=yes&view=query&action=query&search_constraint=terms"	GO:0032498_detection_of_muramyl_dipeptide) 1 0
=HYPERLINK("http://www.godatabase.org/cgi-bin/go.cgi?query=GO:0032499&auto_wild_cards=yes&view=query&action=query&search_constraint=terms"	GO:0032499_detection_of_peptidoglycan) 1 0
=HYPERLINK("http://www.godatabase.org/cgi-bin/go.cgi?query=GO:0032528&auto_wild_cards=yes&view=query&action=query&search_constraint=terms"	GO:0032528_microvillus_organization) 1 0
=HYPERLINK("http://www.godatabase.org/cgi-bin/go.cgi?query=GO:0032581&auto_wild_cards=yes&view=query&action=query&search_constraint=terms"	GO:0032581_ER-dependent_peroxisome_biogenesis) 1 0
=HYPERLINK("http://www.godatabase.org/cgi-bin/go.cgi?query=GO:0032594&auto_wild_cards=yes&view=query&action=query&search_constraint=terms"	GO:0032594_protein_transport_within_lipid_bilayer) 1 0
=HYPERLINK("http://www.godatabase.org/cgi-bin/go.cgi?query=GO:0032595&auto_wild_cards=yes&view=query&action=query&search_constraint=terms"	GO:0032595_B_cell_receptor_transport_within_lipid_bilayer) 1 0
=HYPERLINK("http://www.godatabase.org/cgi-bin/go.cgi?query=GO:0032596&auto_wild_cards=yes&view=query&action=query&search_constraint=terms"	GO:0032596_protein_transport_into_membrane_raft) 1 0
=HYPERLINK("http://www.godatabase.org/cgi-bin/go.cgi?query=GO:0032597&auto_wild_cards=yes&view=query&action=query&search_constraint=terms"	GO:0032597_B_cell_receptor_transport_into_membrane_raft) 1 0
=HYPERLINK("http://www.godatabase.org/cgi-bin/go.cgi?query=GO:0032599&auto_wild_cards=yes&view=query&action=query&search_constraint=terms"	GO:0032599_protein_transport_out_of_membrane_raft) 1 0
=HYPERLINK("http://www.godatabase.org/cgi-bin/go.cgi?query=GO:0032600&auto_wild_cards=yes&view=query&action=query&search_constraint=terms"	GO:0032600_chemokine_receptor_transport_out_of_membrane_raft) 1 0
=HYPERLINK("http://www.godatabase.org/cgi-bin/go.cgi?query=GO:0032601&auto_wild_cards=yes&view=query&action=query&search_constraint=terms"	GO:0032601_connective_tissue_growth_factor_production) 1 0
=HYPERLINK("http://www.godatabase.org/cgi-bin/go.cgi?query=GO:0032603&auto_wild_cards=yes&view=query&action=query&search_constraint=terms"	GO:0032603_fractalkine_production) 1 0
=HYPERLINK("http://www.godatabase.org/cgi-bin/go.cgi?query=GO:0032605&auto_wild_cards=yes&view=query&action=query&search_constraint=terms"	GO:0032605_hepatocyte_growth_factor_production) 1 0
=HYPERLINK("http://www.godatabase.org/cgi-bin/go.cgi?query=GO:0032610&auto_wild_cards=yes&view=query&action=query&search_constraint=terms"	GO:0032610_interleukin-1_alpha_production) 1 0
=HYPERLINK("http://www.godatabase.org/cgi-bin/go.cgi?query=GO:0032621&auto_wild_cards=yes&view=query&action=query&search_constraint=terms"	GO:0032621_interleukin-18_production) 1 0
=HYPERLINK("http://www.godatabase.org/cgi-bin/go.cgi?query=GO:0032639&auto_wild_cards=yes&view=query&action=query&search_constraint=terms"	GO:0032639_TRAIL_production) 1 0
=HYPERLINK("http://www.godatabase.org/cgi-bin/go.cgi?query=GO:0032644&auto_wild_cards=yes&view=query&action=query&search_constraint=terms"	GO:0032644_regulation_of_fractalkine_production) 1 0
=HYPERLINK("http://www.godatabase.org/cgi-bin/go.cgi?query=GO:0032646&auto_wild_cards=yes&view=query&action=query&search_constraint=terms"	GO:0032646_regulation_of_hepatocyte_growth_factor_production) 1 0
=HYPERLINK("http://www.godatabase.org/cgi-bin/go.cgi?query=GO:0032650&auto_wild_cards=yes&view=query&action=query&search_constraint=terms"	GO:0032650_regulation_of_interleukin-1_alpha_production) 1 0
=HYPERLINK("http://www.godatabase.org/cgi-bin/go.cgi?query=GO:0032661&auto_wild_cards=yes&view=query&action=query&search_constraint=terms"	GO:0032661_regulation_of_interleukin-18_production) 1 0
=HYPERLINK("http://www.godatabase.org/cgi-bin/go.cgi?query=GO:0032679&auto_wild_cards=yes&view=query&action=query&search_constraint=terms"	GO:0032679_regulation_of_TRAIL_production) 1 0
=HYPERLINK("http://www.godatabase.org/cgi-bin/go.cgi?query=GO:0032681&auto_wild_cards=yes&view=query&action=query&search_constraint=terms"	GO:0032681_regulation_of_lymphotoxin_A_production) 1 0
=HYPERLINK("http://www.godatabase.org/cgi-bin/go.cgi?query=GO:0032693&auto_wild_cards=yes&view=query&action=query&search_constraint=terms"	GO:0032693_negative_regulation_of_interleukin-10_production) 1 0
=HYPERLINK("http://www.godatabase.org/cgi-bin/go.cgi?query=GO:0032703&auto_wild_cards=yes&view=query&action=query&search_constraint=terms"	GO:0032703_negative_regulation_of_interleukin-2_production) 1 0
=HYPERLINK("http://www.godatabase.org/cgi-bin/go.cgi?query=GO:0032713&auto_wild_cards=yes&view=query&action=query&search_constraint=terms"	GO:0032713_negative_regulation_of_interleukin-4_production) 1 0
=HYPERLINK("http://www.godatabase.org/cgi-bin/go.cgi?query=GO:0032730&auto_wild_cards=yes&view=query&action=query&search_constraint=terms"	GO:0032730_positive_regulation_of_interleukin-1_alpha_production) 1 0
=HYPERLINK("http://www.godatabase.org/cgi-bin/go.cgi?query=GO:0032732&auto_wild_cards=yes&view=query&action=query&search_constraint=terms"	GO:0032732_positive_regulation_of_interleukin-1_production) 1 0
=HYPERLINK("http://www.godatabase.org/cgi-bin/go.cgi?query=GO:0032736&auto_wild_cards=yes&view=query&action=query&search_constraint=terms"	GO:0032736_positive_regulation_of_interleukin-13_production) 1 0
=HYPERLINK("http://www.godatabase.org/cgi-bin/go.cgi?query=GO:0032753&auto_wild_cards=yes&view=query&action=query&search_constraint=terms"	GO:0032753_positive_regulation_of_interleukin-4_production) 1 0
=HYPERLINK("http://www.godatabase.org/cgi-bin/go.cgi?query=GO:0032754&auto_wild_cards=yes&view=query&action=query&search_constraint=terms"	GO:0032754_positive_regulation_of_interleukin-5_production) 1 0
=HYPERLINK("http://www.godatabase.org/cgi-bin/go.cgi?query=GO:0032762&auto_wild_cards=yes&view=query&action=query&search_constraint=terms"	GO:0032762_mast_cell_cytokine_production) 1 0
=HYPERLINK("http://www.godatabase.org/cgi-bin/go.cgi?query=GO:0032763&auto_wild_cards=yes&view=query&action=query&search_constraint=terms"	GO:0032763_regulation_of_mast_cell_cytokine_production) 1 0
=HYPERLINK("http://www.godatabase.org/cgi-bin/go.cgi?query=GO:0032765&auto_wild_cards=yes&view=query&action=query&search_constraint=terms"	GO:0032765_positive_regulation_of_mast_cell_cytokine_production) 1 0
=HYPERLINK("http://www.godatabase.org/cgi-bin/go.cgi?query=GO:0032784&auto_wild_cards=yes&view=query&action=query&search_constraint=terms"	GO:0032784_regulation_of_RNA_elongation) 1 0
=HYPERLINK("http://www.godatabase.org/cgi-bin/go.cgi?query=GO:0032786&auto_wild_cards=yes&view=query&action=query&search_constraint=terms"	GO:0032786_positive_regulation_of_RNA_elongation) 1 0
=HYPERLINK("http://www.godatabase.org/cgi-bin/go.cgi?query=GO:0032788&auto_wild_cards=yes&view=query&action=query&search_constraint=terms"	GO:0032788_saturated_monocarboxylic_acid_metabolic_process) 1 0
=HYPERLINK("http://www.godatabase.org/cgi-bin/go.cgi?query=GO:0032789&auto_wild_cards=yes&view=query&action=query&search_constraint=terms"	GO:0032789_unsaturated_monocarboxylic_acid_metabolic_process) 1 0
=HYPERLINK("http://www.godatabase.org/cgi-bin/go.cgi?query=GO:0032790&auto_wild_cards=yes&view=query&action=query&search_constraint=terms"	GO:0032790_ribosome_disassembly) 1 0
=HYPERLINK("http://www.godatabase.org/cgi-bin/go.cgi?query=GO:0032792&auto_wild_cards=yes&view=query&action=query&search_constraint=terms"	GO:0032792_negative_regulation_of_CREB_transcription_factor_activity) 1 0
=HYPERLINK("http://www.godatabase.org/cgi-bin/go.cgi?query=GO:0032793&auto_wild_cards=yes&view=query&action=query&search_constraint=terms"	GO:0032793_positive_regulation_of_CREB_transcription_factor_activity) 1 0
=HYPERLINK("http://www.godatabase.org/cgi-bin/go.cgi?query=GO:0032804&auto_wild_cards=yes&view=query&action=query&search_constraint=terms"	GO:0032804_negative_regulation_of_low-density_lipoprotein_receptor_catabolic_process) 1 0
=HYPERLINK("http://www.godatabase.org/cgi-bin/go.cgi?query=GO:0032805&auto_wild_cards=yes&view=query&action=query&search_constraint=terms"	GO:0032805_positive_regulation_of_low-density_lipoprotein_receptor_catabolic_process) 1 0
=HYPERLINK("http://www.godatabase.org/cgi-bin/go.cgi?query=GO:0032812&auto_wild_cards=yes&view=query&action=query&search_constraint=terms"	GO:0032812_positive_regulation_of_epinephrine_secretion) 1 0
=HYPERLINK("http://www.godatabase.org/cgi-bin/go.cgi?query=GO:0032835&auto_wild_cards=yes&view=query&action=query&search_constraint=terms"	GO:0032835_glomerulus_development) 1 0
=HYPERLINK("http://www.godatabase.org/cgi-bin/go.cgi?query=GO:0032847&auto_wild_cards=yes&view=query&action=query&search_constraint=terms"	GO:0032847_regulation_of_cellular_pH_reduction) 1 0
=HYPERLINK("http://www.godatabase.org/cgi-bin/go.cgi?query=GO:0032848&auto_wild_cards=yes&view=query&action=query&search_constraint=terms"	GO:0032848_negative_regulation_of_cellular_pH_reduction) 1 0
=HYPERLINK("http://www.godatabase.org/cgi-bin/go.cgi?query=GO:0032899&auto_wild_cards=yes&view=query&action=query&search_constraint=terms"	GO:0032899_regulation_of_neurotrophin_production) 1 0
=HYPERLINK("http://www.godatabase.org/cgi-bin/go.cgi?query=GO:0032900&auto_wild_cards=yes&view=query&action=query&search_constraint=terms"	GO:0032900_negative_regulation_of_neurotrophin_production) 1 0
=HYPERLINK("http://www.godatabase.org/cgi-bin/go.cgi?query=GO:0032903&auto_wild_cards=yes&view=query&action=query&search_constraint=terms"	GO:0032903_regulation_of_nerve_growth_factor_production) 1 0
=HYPERLINK("http://www.godatabase.org/cgi-bin/go.cgi?query=GO:0032904&auto_wild_cards=yes&view=query&action=query&search_constraint=terms"	GO:0032904_negative_regulation_of_nerve_growth_factor_production) 1 0
=HYPERLINK("http://www.godatabase.org/cgi-bin/go.cgi?query=GO:0032907&auto_wild_cards=yes&view=query&action=query&search_constraint=terms"	GO:0032907_transforming_growth_factor-beta3_production) 1 0
=HYPERLINK("http://www.godatabase.org/cgi-bin/go.cgi?query=GO:0032910&auto_wild_cards=yes&view=query&action=query&search_constraint=terms"	GO:0032910_regulation_of_transforming_growth_factor-beta3_production) 1 0
=HYPERLINK("http://www.godatabase.org/cgi-bin/go.cgi?query=GO:0032911&auto_wild_cards=yes&view=query&action=query&search_constraint=terms"	GO:0032911_negative_regulation_of_transforming_growth_factor-beta1_production) 1 0
=HYPERLINK("http://www.godatabase.org/cgi-bin/go.cgi?query=GO:0032913&auto_wild_cards=yes&view=query&action=query&search_constraint=terms"	GO:0032913_negative_regulation_of_transforming_growth_factor-beta3_production) 1 0
=HYPERLINK("http://www.godatabase.org/cgi-bin/go.cgi?query=GO:0032926&auto_wild_cards=yes&view=query&action=query&search_constraint=terms"	GO:0032926_negative_regulation_of_activin_receptor_signaling_pathway) 1 0
=HYPERLINK("http://www.godatabase.org/cgi-bin/go.cgi?query=GO:0032933&auto_wild_cards=yes&view=query&action=query&search_constraint=terms"	GO:0032933_SREBP-mediated_signaling_pathway) 1 0
=HYPERLINK("http://www.godatabase.org/cgi-bin/go.cgi?query=GO:0032938&auto_wild_cards=yes&view=query&action=query&search_constraint=terms"	GO:0032938_negative_regulation_of_translation_in_response_to_oxidative_stress) 1 0
=HYPERLINK("http://www.godatabase.org/cgi-bin/go.cgi?query=GO:0032976&auto_wild_cards=yes&view=query&action=query&search_constraint=terms"	GO:0032976_release_of_matrix_enzymes_from_mitochondria) 1 0
=HYPERLINK("http://www.godatabase.org/cgi-bin/go.cgi?query=GO:0032980&auto_wild_cards=yes&view=query&action=query&search_constraint=terms"	GO:0032980_keratinocyte_activation) 1 0
=HYPERLINK("http://www.godatabase.org/cgi-bin/go.cgi?query=GO:0032988&auto_wild_cards=yes&view=query&action=query&search_constraint=terms"	GO:0032988_ribonucleoprotein_complex_disassembly) 1 0
=HYPERLINK("http://www.godatabase.org/cgi-bin/go.cgi?query=GO:0033029&auto_wild_cards=yes&view=query&action=query&search_constraint=terms"	GO:0033029_regulation_of_neutrophil_apoptosis) 1 0
=HYPERLINK("http://www.godatabase.org/cgi-bin/go.cgi?query=GO:0033031&auto_wild_cards=yes&view=query&action=query&search_constraint=terms"	GO:0033031_positive_regulation_of_neutrophil_apoptosis) 1 0
=HYPERLINK("http://www.godatabase.org/cgi-bin/go.cgi?query=GO:0033079&auto_wild_cards=yes&view=query&action=query&search_constraint=terms"	GO:0033079_immature_T_cell_proliferation) 1 0
=HYPERLINK("http://www.godatabase.org/cgi-bin/go.cgi?query=GO:0033080&auto_wild_cards=yes&view=query&action=query&search_constraint=terms"	GO:0033080_immature_T_cell_proliferation_in_the_thymus) 1 0
=HYPERLINK("http://www.godatabase.org/cgi-bin/go.cgi?query=GO:0033083&auto_wild_cards=yes&view=query&action=query&search_constraint=terms"	GO:0033083_regulation_of_immature_T_cell_proliferation) 1 0
=HYPERLINK("http://www.godatabase.org/cgi-bin/go.cgi?query=GO:0033084&auto_wild_cards=yes&view=query&action=query&search_constraint=terms"	GO:0033084_regulation_of_immature_T_cell_proliferation_in_the_thymus) 1 0
=HYPERLINK("http://www.godatabase.org/cgi-bin/go.cgi?query=GO:0033085&auto_wild_cards=yes&view=query&action=query&search_constraint=terms"	GO:0033085_negative_regulation_of_T_cell_differentiation_in_the_thymus) 1 0
=HYPERLINK("http://www.godatabase.org/cgi-bin/go.cgi?query=GO:0033087&auto_wild_cards=yes&view=query&action=query&search_constraint=terms"	GO:0033087_negative_regulation_of_immature_T_cell_proliferation) 1 0
=HYPERLINK("http://www.godatabase.org/cgi-bin/go.cgi?query=GO:0033088&auto_wild_cards=yes&view=query&action=query&search_constraint=terms"	GO:0033088_negative_regulation_of_immature_T_cell_proliferation_in_the_thymus) 1 0
=HYPERLINK("http://www.godatabase.org/cgi-bin/go.cgi?query=GO:0033136&auto_wild_cards=yes&view=query&action=query&search_constraint=terms"	GO:0033136_serine_phosphorylation_of_STAT3_protein) 1 0
=HYPERLINK("http://www.godatabase.org/cgi-bin/go.cgi?query=GO:0033137&auto_wild_cards=yes&view=query&action=query&search_constraint=terms"	GO:0033137_negative_regulation_of_peptidyl-serine_phosphorylation) 1 0
=HYPERLINK("http://www.godatabase.org/cgi-bin/go.cgi?query=GO:0033139&auto_wild_cards=yes&view=query&action=query&search_constraint=terms"	GO:0033139_regulation_of_peptidyl-serine_phosphorylation_of_STAT_protein) 1 0
=HYPERLINK("http://www.godatabase.org/cgi-bin/go.cgi?query=GO:0033141&auto_wild_cards=yes&view=query&action=query&search_constraint=terms"	GO:0033141_positive_regulation_of_peptidyl-serine_phosphorylation_of_STAT_protein) 1 0
=HYPERLINK("http://www.godatabase.org/cgi-bin/go.cgi?query=GO:0033153&auto_wild_cards=yes&view=query&action=query&search_constraint=terms"	GO:0033153_T_cell_receptor_V(D)J_recombination) 1 0
=HYPERLINK("http://www.godatabase.org/cgi-bin/go.cgi?query=GO:0033169&auto_wild_cards=yes&view=query&action=query&search_constraint=terms"	GO:0033169_histone_H3-K9_demethylation) 1 0
=HYPERLINK("http://www.godatabase.org/cgi-bin/go.cgi?query=GO:0033173&auto_wild_cards=yes&view=query&action=query&search_constraint=terms"	GO:0033173_calcineurin-NFAT_signaling_pathway) 1 0
=HYPERLINK("http://www.godatabase.org/cgi-bin/go.cgi?query=GO:0033182&auto_wild_cards=yes&view=query&action=query&search_constraint=terms"	GO:0033182_regulation_of_histone_ubiquitination) 1 0
=HYPERLINK("http://www.godatabase.org/cgi-bin/go.cgi?query=GO:0033206&auto_wild_cards=yes&view=query&action=query&search_constraint=terms"	GO:0033206_cytokinesis_after_meiosis) 1 0
=HYPERLINK("http://www.godatabase.org/cgi-bin/go.cgi?query=GO:0033239&auto_wild_cards=yes&view=query&action=query&search_constraint=terms"	GO:0033239_negative_regulation_of_cellular_amine_metabolic_process) 1 0
=HYPERLINK("http://www.godatabase.org/cgi-bin/go.cgi?query=GO:0033240&auto_wild_cards=yes&view=query&action=query&search_constraint=terms"	GO:0033240_positive_regulation_of_cellular_amine_metabolic_process) 1 0
=HYPERLINK("http://www.godatabase.org/cgi-bin/go.cgi?query=GO:0033260&auto_wild_cards=yes&view=query&action=query&search_constraint=terms"	GO:0033260_DNA_replication_during_S_phase) 1 0
=HYPERLINK("http://www.godatabase.org/cgi-bin/go.cgi?query=GO:0033262&auto_wild_cards=yes&view=query&action=query&search_constraint=terms"	GO:0033262_regulation_of_DNA_replication_during_S_phase) 1 0
=HYPERLINK("http://www.godatabase.org/cgi-bin/go.cgi?query=GO:0033292&auto_wild_cards=yes&view=query&action=query&search_constraint=terms"	GO:0033292_T-tubule_organization) 1 0
=HYPERLINK("http://www.godatabase.org/cgi-bin/go.cgi?query=GO:0033341&auto_wild_cards=yes&view=query&action=query&search_constraint=terms"	GO:0033341_regulation_of_collagen_binding) 1 0
=HYPERLINK("http://www.godatabase.org/cgi-bin/go.cgi?query=GO:0033342&auto_wild_cards=yes&view=query&action=query&search_constraint=terms"	GO:0033342_negative_regulation_of_collagen_binding) 1 0
=HYPERLINK("http://www.godatabase.org/cgi-bin/go.cgi?query=GO:0033345&auto_wild_cards=yes&view=query&action=query&search_constraint=terms"	GO:0033345_asparagine_catabolic_process_via_L-aspartate) 1 0
=HYPERLINK("http://www.godatabase.org/cgi-bin/go.cgi?query=GO:0033366&auto_wild_cards=yes&view=query&action=query&search_constraint=terms"	GO:0033366_protein_localization_in_secretory_granule) 1 0
=HYPERLINK("http://www.godatabase.org/cgi-bin/go.cgi?query=GO:0033367&auto_wild_cards=yes&view=query&action=query&search_constraint=terms"	GO:0033367_protein_localization_in_mast_cell_secretory_granule) 1 0
=HYPERLINK("http://www.godatabase.org/cgi-bin/go.cgi?query=GO:0033368&auto_wild_cards=yes&view=query&action=query&search_constraint=terms"	GO:0033368_protease_localization_in_mast_cell_secretory_granule) 1 0
=HYPERLINK("http://www.godatabase.org/cgi-bin/go.cgi?query=GO:0033370&auto_wild_cards=yes&view=query&action=query&search_constraint=terms"	GO:0033370_maintenance_of_protein_location_in_mast_cell_secretory_granule) 1 0
=HYPERLINK("http://www.godatabase.org/cgi-bin/go.cgi?query=GO:0033371&auto_wild_cards=yes&view=query&action=query&search_constraint=terms"	GO:0033371_T_cell_secretory_granule_organization) 1 0
=HYPERLINK("http://www.godatabase.org/cgi-bin/go.cgi?query=GO:0033373&auto_wild_cards=yes&view=query&action=query&search_constraint=terms"	GO:0033373_maintenance_of_protease_location_in_mast_cell_secretory_granule) 1 0
=HYPERLINK("http://www.godatabase.org/cgi-bin/go.cgi?query=GO:0033374&auto_wild_cards=yes&view=query&action=query&search_constraint=terms"	GO:0033374_protein_localization_in_T_cell_secretory_granule) 1 0
=HYPERLINK("http://www.godatabase.org/cgi-bin/go.cgi?query=GO:0033375&auto_wild_cards=yes&view=query&action=query&search_constraint=terms"	GO:0033375_protease_localization_in_T_cell_secretory_granule) 1 0
=HYPERLINK("http://www.godatabase.org/cgi-bin/go.cgi?query=GO:0033377&auto_wild_cards=yes&view=query&action=query&search_constraint=terms"	GO:0033377_maintenance_of_protein_location_in_T_cell_secretory_granule) 1 0
=HYPERLINK("http://www.godatabase.org/cgi-bin/go.cgi?query=GO:0033379&auto_wild_cards=yes&view=query&action=query&search_constraint=terms"	GO:0033379_maintenance_of_protease_location_in_T_cell_secretory_granule) 1 0
=HYPERLINK("http://www.godatabase.org/cgi-bin/go.cgi?query=GO:0033380&auto_wild_cards=yes&view=query&action=query&search_constraint=terms"	GO:0033380_granzyme_B_localization_in_T_cell_secretory_granule) 1 0
=HYPERLINK("http://www.godatabase.org/cgi-bin/go.cgi?query=GO:0033382&auto_wild_cards=yes&view=query&action=query&search_constraint=terms"	GO:0033382_maintenance_of_granzyme_B_location_in_T_cell_secretory_granule) 1 0
=HYPERLINK("http://www.godatabase.org/cgi-bin/go.cgi?query=GO:0033484&auto_wild_cards=yes&view=query&action=query&search_constraint=terms"	GO:0033484_nitric_oxide_homeostasis) 1 0
=HYPERLINK("http://www.godatabase.org/cgi-bin/go.cgi?query=GO:0033504&auto_wild_cards=yes&view=query&action=query&search_constraint=terms"	GO:0033504_floor_plate_development) 1 0
=HYPERLINK("http://www.godatabase.org/cgi-bin/go.cgi?query=GO:0033566&auto_wild_cards=yes&view=query&action=query&search_constraint=terms"	GO:0033566_gamma-tubulin_complex_localization) 1 0
=HYPERLINK("http://www.godatabase.org/cgi-bin/go.cgi?query=GO:0033577&auto_wild_cards=yes&view=query&action=query&search_constraint=terms"	GO:0033577_protein_amino_acid_glycosylation_in_endoplasmic_reticulum) 1 0
=HYPERLINK("http://www.godatabase.org/cgi-bin/go.cgi?query=GO:0033595&auto_wild_cards=yes&view=query&action=query&search_constraint=terms"	GO:0033595_response_to_genistein) 1 0
=HYPERLINK("http://www.godatabase.org/cgi-bin/go.cgi?query=GO:0033600&auto_wild_cards=yes&view=query&action=query&search_constraint=terms"	GO:0033600_negative_regulation_of_mammary_gland_epithelial_cell_proliferation) 1 0
=HYPERLINK("http://www.godatabase.org/cgi-bin/go.cgi?query=GO:0033606&auto_wild_cards=yes&view=query&action=query&search_constraint=terms"	GO:0033606_chemokine_receptor_transport_within_lipid_bilayer) 1 0
=HYPERLINK("http://www.godatabase.org/cgi-bin/go.cgi?query=GO:0033617&auto_wild_cards=yes&view=query&action=query&search_constraint=terms"	GO:0033617_mitochondrial_respiratory_chain_complex_IV_assembly) 1 0
=HYPERLINK("http://www.godatabase.org/cgi-bin/go.cgi?query=GO:0033693&auto_wild_cards=yes&view=query&action=query&search_constraint=terms"	GO:0033693_neurofilament_bundle_assembly) 1 0
=HYPERLINK("http://www.godatabase.org/cgi-bin/go.cgi?query=GO:0033750&auto_wild_cards=yes&view=query&action=query&search_constraint=terms"	GO:0033750_ribosome_localization) 1 0
=HYPERLINK("http://www.godatabase.org/cgi-bin/go.cgi?query=GO:0033753&auto_wild_cards=yes&view=query&action=query&search_constraint=terms"	GO:0033753_establishment_of_ribosome_localization) 1 0
=HYPERLINK("http://www.godatabase.org/cgi-bin/go.cgi?query=GO:0033875&auto_wild_cards=yes&view=query&action=query&search_constraint=terms"	GO:0033875_ribonucleoside_bisphosphate_metabolic_process) 1 0
=HYPERLINK("http://www.godatabase.org/cgi-bin/go.cgi?query=GO:0033962&auto_wild_cards=yes&view=query&action=query&search_constraint=terms"	GO:0033962_cytoplasmic_mRNA_processing_body_assembly) 1 0
=HYPERLINK("http://www.godatabase.org/cgi-bin/go.cgi?query=GO:0034032&auto_wild_cards=yes&view=query&action=query&search_constraint=terms"	GO:0034032_purine_nucleoside_bisphosphate_metabolic_process) 1 0
=HYPERLINK("http://www.godatabase.org/cgi-bin/go.cgi?query=GO:0034035&auto_wild_cards=yes&view=query&action=query&search_constraint=terms"	GO:0034035_purine_ribonucleoside_bisphosphate_metabolic_process) 1 0
=HYPERLINK("http://www.godatabase.org/cgi-bin/go.cgi?query=GO:0034063&auto_wild_cards=yes&view=query&action=query&search_constraint=terms"	GO:0034063_stress_granule_assembly) 1 0
=HYPERLINK("http://www.godatabase.org/cgi-bin/go.cgi?query=GO:0034080&auto_wild_cards=yes&view=query&action=query&search_constraint=terms"	GO:0034080_CenH3-containing_nucleosome_assembly_at_centromere) 1 0
=HYPERLINK("http://www.godatabase.org/cgi-bin/go.cgi?query=GO:0034115&auto_wild_cards=yes&view=query&action=query&search_constraint=terms"	GO:0034115_negative_regulation_of_heterotypic_cell-cell_adhesion) 1 0
=HYPERLINK("http://www.godatabase.org/cgi-bin/go.cgi?query=GO:0034116&auto_wild_cards=yes&view=query&action=query&search_constraint=terms"	GO:0034116_positive_regulation_of_heterotypic_cell-cell_adhesion) 1 0
=HYPERLINK("http://www.godatabase.org/cgi-bin/go.cgi?query=GO:0034122&auto_wild_cards=yes&view=query&action=query&search_constraint=terms"	GO:0034122_negative_regulation_of_toll-like_receptor_signaling_pathway) 1 0
=HYPERLINK("http://www.godatabase.org/cgi-bin/go.cgi?query=GO:0034123&auto_wild_cards=yes&view=query&action=query&search_constraint=terms"	GO:0034123_positive_regulation_of_toll-like_receptor_signaling_pathway) 1 0
=HYPERLINK("http://www.godatabase.org/cgi-bin/go.cgi?query=GO:0034142&auto_wild_cards=yes&view=query&action=query&search_constraint=terms"	GO:0034142_toll-like_receptor_4_signaling_pathway) 1 0
=HYPERLINK("http://www.godatabase.org/cgi-bin/go.cgi?query=GO:0034143&auto_wild_cards=yes&view=query&action=query&search_constraint=terms"	GO:0034143_regulation_of_toll-like_receptor_4_signaling_pathway) 1 0
=HYPERLINK("http://www.godatabase.org/cgi-bin/go.cgi?query=GO:0034145&auto_wild_cards=yes&view=query&action=query&search_constraint=terms"	GO:0034145_positive_regulation_of_toll-like_receptor_4_signaling_pathway) 1 0
=HYPERLINK("http://www.godatabase.org/cgi-bin/go.cgi?query=GO:0034196&auto_wild_cards=yes&view=query&action=query&search_constraint=terms"	GO:0034196_acylglycerol_transport) 1 0
=HYPERLINK("http://www.godatabase.org/cgi-bin/go.cgi?query=GO:0034197&auto_wild_cards=yes&view=query&action=query&search_constraint=terms"	GO:0034197_triglyceride_transport) 1 0
=HYPERLINK("http://www.godatabase.org/cgi-bin/go.cgi?query=GO:0034205&auto_wild_cards=yes&view=query&action=query&search_constraint=terms"	GO:0034205_beta-amyloid_formation) 1 0
=HYPERLINK("http://www.godatabase.org/cgi-bin/go.cgi?query=GO:0034213&auto_wild_cards=yes&view=query&action=query&search_constraint=terms"	GO:0034213_quinolinate_catabolic_process) 1 0
=HYPERLINK("http://www.godatabase.org/cgi-bin/go.cgi?query=GO:0034231&auto_wild_cards=yes&view=query&action=query&search_constraint=terms"	GO:0034231_islet_amyloid_polypeptide_processing) 1 0
=HYPERLINK("http://www.godatabase.org/cgi-bin/go.cgi?query=GO:0034238&auto_wild_cards=yes&view=query&action=query&search_constraint=terms"	GO:0034238_macrophage_fusion) 1 0
=HYPERLINK("http://www.godatabase.org/cgi-bin/go.cgi?query=GO:0034239&auto_wild_cards=yes&view=query&action=query&search_constraint=terms"	GO:0034239_regulation_of_macrophage_fusion) 1 0
=HYPERLINK("http://www.godatabase.org/cgi-bin/go.cgi?query=GO:0034241&auto_wild_cards=yes&view=query&action=query&search_constraint=terms"	GO:0034241_positive_regulation_of_macrophage_fusion) 1 0
=HYPERLINK("http://www.godatabase.org/cgi-bin/go.cgi?query=GO:0034248&auto_wild_cards=yes&view=query&action=query&search_constraint=terms"	GO:0034248_regulation_of_amide_metabolic_process) 1 0
=HYPERLINK("http://www.godatabase.org/cgi-bin/go.cgi?query=GO:0034263&auto_wild_cards=yes&view=query&action=query&search_constraint=terms"	GO:0034263_autophagy_in_response_to_ER_overload) 1 0
=HYPERLINK("http://www.godatabase.org/cgi-bin/go.cgi?query=GO:0034287&auto_wild_cards=yes&view=query&action=query&search_constraint=terms"	GO:0034287_detection_of_monosaccharide_stimulus) 1 0
=HYPERLINK("http://www.godatabase.org/cgi-bin/go.cgi?query=GO:0034313&auto_wild_cards=yes&view=query&action=query&search_constraint=terms"	GO:0034313_diol_catabolic_process) 1 0
=HYPERLINK("http://www.godatabase.org/cgi-bin/go.cgi?query=GO:0034332&auto_wild_cards=yes&view=query&action=query&search_constraint=terms"	GO:0034332_adherens_junction_organization) 1 0
=HYPERLINK("http://www.godatabase.org/cgi-bin/go.cgi?query=GO:0034333&auto_wild_cards=yes&view=query&action=query&search_constraint=terms"	GO:0034333_adherens_junction_assembly) 1 0
=HYPERLINK("http://www.godatabase.org/cgi-bin/go.cgi?query=GO:0034340&auto_wild_cards=yes&view=query&action=query&search_constraint=terms"	GO:0034340_response_to_type_I_interferon) 1 0
=HYPERLINK("http://www.godatabase.org/cgi-bin/go.cgi?query=GO:0034356&auto_wild_cards=yes&view=query&action=query&search_constraint=terms"	GO:0034356_NAD_biosynthesis_via_nicotinamide_riboside_salvage_pathway) 1 0
=HYPERLINK("http://www.godatabase.org/cgi-bin/go.cgi?query=GO:0034373&auto_wild_cards=yes&view=query&action=query&search_constraint=terms"	GO:0034373_intermediate-density_lipoprotein_particle_remodeling) 1 0
=HYPERLINK("http://www.godatabase.org/cgi-bin/go.cgi?query=GO:0034378&auto_wild_cards=yes&view=query&action=query&search_constraint=terms"	GO:0034378_chylomicron_assembly) 1 0
=HYPERLINK("http://www.godatabase.org/cgi-bin/go.cgi?query=GO:0034436&auto_wild_cards=yes&view=query&action=query&search_constraint=terms"	GO:0034436_glycoprotein_transport) 1 0
=HYPERLINK("http://www.godatabase.org/cgi-bin/go.cgi?query=GO:0034439&auto_wild_cards=yes&view=query&action=query&search_constraint=terms"	GO:0034439_lipoprotein_lipid_oxidation) 1 0
=HYPERLINK("http://www.godatabase.org/cgi-bin/go.cgi?query=GO:0034454&auto_wild_cards=yes&view=query&action=query&search_constraint=terms"	GO:0034454_microtubule_anchoring_at_centrosome) 1 0
=HYPERLINK("http://www.godatabase.org/cgi-bin/go.cgi?query=GO:0034465&auto_wild_cards=yes&view=query&action=query&search_constraint=terms"	GO:0034465_response_to_carbon_monoxide) 1 0
=HYPERLINK("http://www.godatabase.org/cgi-bin/go.cgi?query=GO:0034509&auto_wild_cards=yes&view=query&action=query&search_constraint=terms"	GO:0034509_centromeric_core_chromatin_formation) 1 0
=HYPERLINK("http://www.godatabase.org/cgi-bin/go.cgi?query=GO:0034516&auto_wild_cards=yes&view=query&action=query&search_constraint=terms"	GO:0034516_response_to_vitamin_B6) 1 0
=HYPERLINK("http://www.godatabase.org/cgi-bin/go.cgi?query=GO:0034551&auto_wild_cards=yes&view=query&action=query&search_constraint=terms"	GO:0034551_mitochondrial_respiratory_chain_complex_III_assembly) 1 0
=HYPERLINK("http://www.godatabase.org/cgi-bin/go.cgi?query=GO:0034552&auto_wild_cards=yes&view=query&action=query&search_constraint=terms"	GO:0034552_respiratory_chain_complex_II_assembly) 1 0
=HYPERLINK("http://www.godatabase.org/cgi-bin/go.cgi?query=GO:0034553&auto_wild_cards=yes&view=query&action=query&search_constraint=terms"	GO:0034553_mitochondrial_respiratory_chain_complex_II_assembly) 1 0
=HYPERLINK("http://www.godatabase.org/cgi-bin/go.cgi?query=GO:0034589&auto_wild_cards=yes&view=query&action=query&search_constraint=terms"	GO:0034589_hydroxyproline_transport) 1 0
=HYPERLINK("http://www.godatabase.org/cgi-bin/go.cgi?query=GO:0034694&auto_wild_cards=yes&view=query&action=query&search_constraint=terms"	GO:0034694_response_to_prostaglandin_stimulus) 1 0
=HYPERLINK("http://www.godatabase.org/cgi-bin/go.cgi?query=GO:0034695&auto_wild_cards=yes&view=query&action=query&search_constraint=terms"	GO:0034695_response_to_prostaglandin_E_stimulus) 1 0
=HYPERLINK("http://www.godatabase.org/cgi-bin/go.cgi?query=GO:0034698&auto_wild_cards=yes&view=query&action=query&search_constraint=terms"	GO:0034698_response_to_gonadotropin_stimulus) 1 0
=HYPERLINK("http://www.godatabase.org/cgi-bin/go.cgi?query=GO:0034699&auto_wild_cards=yes&view=query&action=query&search_constraint=terms"	GO:0034699_response_to_luteinizing_hormone_stimulus) 1 0
=HYPERLINK("http://www.godatabase.org/cgi-bin/go.cgi?query=GO:0034724&auto_wild_cards=yes&view=query&action=query&search_constraint=terms"	GO:0034724_DNA_replication-independent_nucleosome_organization) 1 0
[truncated: 4,238 more rows]
