# Supplementary material for: Concordance of Gene Expression and Functional Correlation Patterns across the NCI-60 Cell Lines and the Cancer Genome Atlas Glioblastoma Samples
Source: PLoS One. 2012 Jul 26;7(7):e40062. doi: 10.1371/journal.pone.0040062 (PMC3406063; doi:10.1371/journal.pone.0040062)
Supplement: Download S1 — Zip archive of HTGM results. (ZIP) [file pone.0040062.s007.zip › work2026406846/Generated_Total2026406846.dir/generic.BP.NCI60.0.6.CCR7.express.genes.correlation.complete.Thu.May.19.17.25.28.2011.htgm.txt.dir/generic.BP.NCI60.0.6.CCR7.express.genes.correlation.complete.Thu.May.19.17.25.28.2011.htgm.txt.change.gce]

GO:0046649_lymphocyte_activation	CD3E	119	7	32.000000	-9.163413	1	0.0	0.000000
GO:0046649_lymphocyte_activation	RHOH	119	7	32.000000	-9.163413	1	0.0	0.000000
GO:0046649_lymphocyte_activation	CD3G	119	7	32.000000	-9.163413	1	0.0	0.000000
GO:0046649_lymphocyte_activation	CD27	119	7	32.000000	-9.163413	1	0.0	0.000000
GO:0046649_lymphocyte_activation	CD1D	119	7	32.000000	-9.163413	1	0.0	0.000000
GO:0046649_lymphocyte_activation	CD3D	119	7	32.000000	-9.163413	1	0.0	0.000000
GO:0046649_lymphocyte_activation	SIT1	119	7	32.000000	-9.163413	1	0.0	0.000000
GO:0045321_leukocyte_activation	CD3E	150	7	25.386667	-8.454933	2	0.0	0.000000
GO:0045321_leukocyte_activation	RHOH	150	7	25.386667	-8.454933	2	0.0	0.000000
GO:0045321_leukocyte_activation	CD3G	150	7	25.386667	-8.454933	2	0.0	0.000000
GO:0045321_leukocyte_activation	CD27	150	7	25.386667	-8.454933	2	0.0	0.000000
GO:0045321_leukocyte_activation	CD1D	150	7	25.386667	-8.454933	2	0.0	0.000000
GO:0045321_leukocyte_activation	CD3D	150	7	25.386667	-8.454933	2	0.0	0.000000
GO:0045321_leukocyte_activation	SIT1	150	7	25.386667	-8.454933	2	0.0	0.000000
GO:0042110_T_cell_activation	CD3E	83	6	39.325301	-8.367508	3	0.0	0.000000
GO:0042110_T_cell_activation	RHOH	83	6	39.325301	-8.367508	3	0.0	0.000000
GO:0042110_T_cell_activation	CD3G	83	6	39.325301	-8.367508	3	0.0	0.000000
GO:0042110_T_cell_activation	CD1D	83	6	39.325301	-8.367508	3	0.0	0.000000
GO:0042110_T_cell_activation	CD3D	83	6	39.325301	-8.367508	3	0.0	0.000000
GO:0042110_T_cell_activation	SIT1	83	6	39.325301	-8.367508	3	0.0	0.000000
GO:0001775_cell_activation	CD3E	175	7	21.760000	-7.986845	4	0.0	0.000000
GO:0001775_cell_activation	RHOH	175	7	21.760000	-7.986845	4	0.0	0.000000
GO:0001775_cell_activation	CD3G	175	7	21.760000	-7.986845	4	0.0	0.000000
GO:0001775_cell_activation	CD27	175	7	21.760000	-7.986845	4	0.0	0.000000
GO:0001775_cell_activation	CD1D	175	7	21.760000	-7.986845	4	0.0	0.000000
GO:0001775_cell_activation	CD3D	175	7	21.760000	-7.986845	4	0.0	0.000000
GO:0001775_cell_activation	SIT1	175	7	21.760000	-7.986845	4	0.0	0.000000
GO:0002376_immune_system_process	CD3E	718	10	7.576602	-7.281458	5	0.0	0.000000
GO:0002376_immune_system_process	CCR4	718	10	7.576602	-7.281458	5	0.0	0.000000
GO:0002376_immune_system_process	RHOH	718	10	7.576602	-7.281458	5	0.0	0.000000
GO:0002376_immune_system_process	CD3G	718	10	7.576602	-7.281458	5	0.0	0.000000
GO:0002376_immune_system_process	CD27	718	10	7.576602	-7.281458	5	0.0	0.000000
GO:0002376_immune_system_process	CD1D	718	10	7.576602	-7.281458	5	0.0	0.000000
GO:0002376_immune_system_process	CD3D	718	10	7.576602	-7.281458	5	0.0	0.000000
GO:0002376_immune_system_process	IL2RG	718	10	7.576602	-7.281458	5	0.0	0.000000
GO:0002376_immune_system_process	SIT1	718	10	7.576602	-7.281458	5	0.0	0.000000
GO:0002376_immune_system_process	WAS	718	10	7.576602	-7.281458	5	0.0	0.000000
GO:0030098_lymphocyte_differentiation	RHOH	50	4	43.520000	-5.790398	6	0.01	0.001667
GO:0030098_lymphocyte_differentiation	CD27	50	4	43.520000	-5.790398	6	0.01	0.001667
GO:0030098_lymphocyte_differentiation	CD1D	50	4	43.520000	-5.790398	6	0.01	0.001667
GO:0030098_lymphocyte_differentiation	CD3D	50	4	43.520000	-5.790398	6	0.01	0.001667
GO:0002521_leukocyte_differentiation	RHOH	87	4	25.011494	-4.822597	7	0.02	0.002857
GO:0002521_leukocyte_differentiation	CD27	87	4	25.011494	-4.822597	7	0.02	0.002857
GO:0002521_leukocyte_differentiation	CD1D	87	4	25.011494	-4.822597	7	0.02	0.002857
GO:0002521_leukocyte_differentiation	CD3D	87	4	25.011494	-4.822597	7	0.02	0.002857
GO:0030217_T_cell_differentiation	RHOH	33	3	49.454545	-4.576262	8	0.02	0.002500
GO:0030217_T_cell_differentiation	CD1D	33	3	49.454545	-4.576262	8	0.02	0.002500
GO:0030217_T_cell_differentiation	CD3D	33	3	49.454545	-4.576262	8	0.02	0.002500
GO:0045058_T_cell_selection	CD1D	7	2	155.428571	-4.181196	9	0.1	0.011111
GO:0045058_T_cell_selection	CD3D	7	2	155.428571	-4.181196	9	0.1	0.011111
GO:0030097_hemopoiesis	RHOH	135	4	16.118519	-4.071088	10	0.1	0.010000
GO:0030097_hemopoiesis	CD27	135	4	16.118519	-4.071088	10	0.1	0.010000
GO:0030097_hemopoiesis	CD1D	135	4	16.118519	-4.071088	10	0.1	0.010000
GO:0030097_hemopoiesis	CD3D	135	4	16.118519	-4.071088	10	0.1	0.010000
GO:0048534_hemopoietic_or_lymphoid_organ_development	RHOH	139	4	15.654676	-4.021689	11	0.15	0.013636
GO:0048534_hemopoietic_or_lymphoid_organ_development	CD27	139	4	15.654676	-4.021689	11	0.15	0.013636
GO:0048534_hemopoietic_or_lymphoid_organ_development	CD1D	139	4	15.654676	-4.021689	11	0.15	0.013636
GO:0048534_hemopoietic_or_lymphoid_organ_development	CD3D	139	4	15.654676	-4.021689	11	0.15	0.013636
GO:0002520_immune_system_development	RHOH	147	4	14.802721	-3.927221	12	0.16	0.013333
GO:0002520_immune_system_development	CD27	147	4	14.802721	-3.927221	12	0.16	0.013333
GO:0002520_immune_system_development	CD1D	147	4	14.802721	-3.927221	12	0.16	0.013333
GO:0002520_immune_system_development	CD3D	147	4	14.802721	-3.927221	12	0.16	0.013333
GO:0051249_regulation_of_lymphocyte_activation	CD3E	60	3	27.200000	-3.791815	13	0.16	0.012308
GO:0051249_regulation_of_lymphocyte_activation	CD27	60	3	27.200000	-3.791815	13	0.16	0.012308
GO:0051249_regulation_of_lymphocyte_activation	SIT1	60	3	27.200000	-3.791815	13	0.16	0.012308
GO:0002694_regulation_of_leukocyte_activation	CD3E	70	3	23.314286	-3.592591	14	0.24	0.017143
GO:0002694_regulation_of_leukocyte_activation	CD27	70	3	23.314286	-3.592591	14	0.24	0.017143
GO:0002694_regulation_of_leukocyte_activation	SIT1	70	3	23.314286	-3.592591	14	0.24	0.017143
GO:0050865_regulation_of_cell_activation	CD3E	77	3	21.194805	-3.470043	15	0.36	0.024000
GO:0050865_regulation_of_cell_activation	CD27	77	3	21.194805	-3.470043	15	0.36	0.024000
GO:0050865_regulation_of_cell_activation	SIT1	77	3	21.194805	-3.470043	15	0.36	0.024000
GO:0002682_regulation_of_immune_system_process	CD3E	196	4	11.102041	-3.446160	16	0.36	0.022500
GO:0002682_regulation_of_immune_system_process	CD27	196	4	11.102041	-3.446160	16	0.36	0.022500
GO:0002682_regulation_of_immune_system_process	CD1D	196	4	11.102041	-3.446160	16	0.36	0.022500
GO:0002682_regulation_of_immune_system_process	SIT1	196	4	11.102041	-3.446160	16	0.36	0.022500
GO:0007204_elevation_of_cytosolic_calcium_ion_concentration	CCR4	80	3	20.400000	-3.421038	17	0.41	0.024118
GO:0007204_elevation_of_cytosolic_calcium_ion_concentration	CD52	80	3	20.400000	-3.421038	17	0.41	0.024118
GO:0007204_elevation_of_cytosolic_calcium_ion_concentration	CCR7	80	3	20.400000	-3.421038	17	0.41	0.024118
GO:0051480_cytosolic_calcium_ion_homeostasis	CCR4	81	3	20.148148	-3.405128	18	0.42	0.023333
GO:0051480_cytosolic_calcium_ion_homeostasis	CD52	81	3	20.148148	-3.405128	18	0.42	0.023333
GO:0051480_cytosolic_calcium_ion_homeostasis	CCR7	81	3	20.148148	-3.405128	18	0.42	0.023333
GO:0002684_positive_regulation_of_immune_system_process	CD3E	106	3	15.396226	-3.062812	19	0.62	0.032632
GO:0002684_positive_regulation_of_immune_system_process	CD27	106	3	15.396226	-3.062812	19	0.62	0.032632
GO:0002684_positive_regulation_of_immune_system_process	CD1D	106	3	15.396226	-3.062812	19	0.62	0.032632
GO:0006874_cellular_calcium_ion_homeostasis	CCR4	114	3	14.315789	-2.970984	20	0.67	0.033500
GO:0006874_cellular_calcium_ion_homeostasis	CD52	114	3	14.315789	-2.970984	20	0.67	0.033500
GO:0006874_cellular_calcium_ion_homeostasis	CCR7	114	3	14.315789	-2.970984	20	0.67	0.033500
GO:0055074_calcium_ion_homeostasis	CCR4	116	3	14.068966	-2.949086	21	0.7	0.033333
GO:0055074_calcium_ion_homeostasis	CD52	116	3	14.068966	-2.949086	21	0.7	0.033333
GO:0055074_calcium_ion_homeostasis	CCR7	116	3	14.068966	-2.949086	21	0.7	0.033333
GO:0006875_cellular_metal_ion_homeostasis	CCR4	121	3	13.487603	-2.896036	22	0.75	0.034091
GO:0006875_cellular_metal_ion_homeostasis	CD52	121	3	13.487603	-2.896036	22	0.75	0.034091
GO:0006875_cellular_metal_ion_homeostasis	CCR7	121	3	13.487603	-2.896036	22	0.75	0.034091
GO:0055065_metal_ion_homeostasis	CCR4	125	3	13.056000	-2.855236	23	0.77	0.033478
GO:0055065_metal_ion_homeostasis	CD52	125	3	13.056000	-2.855236	23	0.77	0.033478
GO:0055065_metal_ion_homeostasis	CCR7	125	3	13.056000	-2.855236	23	0.77	0.033478
GO:0002475_antigen_processing_and_presentation_via_MHC_class_Ib	CD1D	1	1
GO:0045579_positive_regulation_of_B_cell_differentiation	CD27	1	1
GO:0048003_antigen_processing_and_presentation_of_lipid_antigen_via_MHC_class_Ib	CD1D	1	1
GO:0048006_antigen_processing_and_presentation__endogenous_lipid_antigen_via_MHC_class_Ib	CD1D	1	1
GO:0030005_cellular_di-__tri-valent_inorganic_cation_homeostasis	CCR4	140	3	11.657143	-2.713663	24	1.02	0.042500
GO:0030005_cellular_di-__tri-valent_inorganic_cation_homeostasis	CD52	140	3	11.657143	-2.713663	24	1.02	0.042500
GO:0030005_cellular_di-__tri-valent_inorganic_cation_homeostasis	CCR7	140	3	11.657143	-2.713663	24	1.02	0.042500
GO:0006955_immune_response	CCR4	529	5	5.141777	-2.708594	25	1.02	0.040800
GO:0006955_immune_response	CD27	529	5	5.141777	-2.708594	25	1.02	0.040800
GO:0006955_immune_response	CD1D	529	5	5.141777	-2.708594	25	1.02	0.040800
GO:0006955_immune_response	IL2RG	529	5	5.141777	-2.708594	25	1.02	0.040800
GO:0006955_immune_response	WAS	529	5	5.141777	-2.708594	25	1.02	0.040800
GO:0055066_di-__tri-valent_inorganic_cation_homeostasis	CCR4	145	3	11.255172	-2.670023	26	1.13	0.043462
GO:0055066_di-__tri-valent_inorganic_cation_homeostasis	CD52	145	3	11.255172	-2.670023	26	1.13	0.043462
GO:0055066_di-__tri-valent_inorganic_cation_homeostasis	CCR7	145	3	11.255172	-2.670023	26	1.13	0.043462
GO:0051251_positive_regulation_of_lymphocyte_activation	CD3E	40	2	27.200000	-2.626541	27	1.21	0.044815
GO:0051251_positive_regulation_of_lymphocyte_activation	CD27	40	2	27.200000	-2.626541	27	1.21	0.044815
GO:0048869_cellular_developmental_process	RHOH	555	5	4.900901	-2.616033	28	1.21	0.043214
GO:0048869_cellular_developmental_process	CD3G	555	5	4.900901	-2.616033	28	1.21	0.043214
GO:0048869_cellular_developmental_process	CD27	555	5	4.900901	-2.616033	28	1.21	0.043214
GO:0048869_cellular_developmental_process	CD1D	555	5	4.900901	-2.616033	28	1.21	0.043214
GO:0048869_cellular_developmental_process	CD3D	555	5	4.900901	-2.616033	28	1.21	0.043214
GO:0030003_cellular_cation_homeostasis	CCR4	161	3	10.136646	-2.540443	29	1.41	0.048621
GO:0030003_cellular_cation_homeostasis	CD52	161	3	10.136646	-2.540443	29	1.41	0.048621
GO:0030003_cellular_cation_homeostasis	CCR7	161	3	10.136646	-2.540443	29	1.41	0.048621
GO:0002696_positive_regulation_of_leukocyte_activation	CD3E	46	2	23.652174	-2.506460	30	1.49	0.049667
GO:0002696_positive_regulation_of_leukocyte_activation	CD27	46	2	23.652174	-2.506460	30	1.49	0.049667
GO:0050863_regulation_of_T_cell_activation	CD3E	49	2	22.204082	-2.452376	32	1.6	0.050000
GO:0050863_regulation_of_T_cell_activation	SIT1	49	2	22.204082	-2.452376	32	1.6	0.050000
GO:0050867_positive_regulation_of_cell_activation	CD3E	49	2	22.204082	-2.452376	32	1.6	0.050000
GO:0050867_positive_regulation_of_cell_activation	CD27	49	2	22.204082	-2.452376	32	1.6	0.050000
GO:0055080_cation_homeostasis	CCR4	173	3	9.433526	-2.451988	33	1.61	0.048788
GO:0055080_cation_homeostasis	CD52	173	3	9.433526	-2.451988	33	1.61	0.048788
GO:0055080_cation_homeostasis	CCR7	173	3	9.433526	-2.451988	33	1.61	0.048788
GO:0045059_positive_thymic_T_cell_selection	CD3D	2	1
GO:0006952_defense_response	CCR4	369	4	5.897019	-2.423141	34	1.68	0.049412
GO:0006952_defense_response	CD1D	369	4	5.897019	-2.423141	34	1.68	0.049412
GO:0006952_defense_response	WAS	369	4	5.897019	-2.423141	34	1.68	0.049412
GO:0006952_defense_response	CCR7	369	4	5.897019	-2.423141	34	1.68	0.049412
GO:0043368_positive_T_cell_selection	CD3D	3	1
GO:0045061_thymic_T_cell_selection	CD3D	3	1
GO:0045577_regulation_of_B_cell_differentiation	CD27	3	1
GO:0006873_cellular_ion_homeostasis	CCR4	206	3	7.922330	-2.239192	35	2.25	0.064286
GO:0006873_cellular_ion_homeostasis	CD52	206	3	7.922330	-2.239192	35	2.25	0.064286
GO:0006873_cellular_ion_homeostasis	CCR7	206	3	7.922330	-2.239192	35	2.25	0.064286
GO:0055082_cellular_chemical_homeostasis	CCR4	208	3	7.846154	-2.227505	36	2.31	0.064167
GO:0055082_cellular_chemical_homeostasis	CD52	208	3	7.846154	-2.227505	36	2.31	0.064167
GO:0055082_cellular_chemical_homeostasis	CCR7	208	3	7.846154	-2.227505	36	2.31	0.064167
GO:0050801_ion_homeostasis	CCR4	221	3	7.384615	-2.154407	37	2.81	0.075946
GO:0050801_ion_homeostasis	CD52	221	3	7.384615	-2.154407	37	2.81	0.075946
GO:0050801_ion_homeostasis	CCR7	221	3	7.384615	-2.154407	37	2.81	0.075946
GO:0008588_release_of_cytoplasmic_sequestered_NF-kappaB	CD27	4	1
GO:0019725_cellular_homeostasis	CCR4	231	3	7.064935	-2.101307	38	3.13	0.082368
GO:0019725_cellular_homeostasis	CD52	231	3	7.064935	-2.101307	38	3.13	0.082368
GO:0019725_cellular_homeostasis	CCR7	231	3	7.064935	-2.101307	38	3.13	0.082368
GO:0048513_organ_development	RHOH	741	5	3.670715	-2.073019	39	3.28	0.084103
GO:0048513_organ_development	CD27	741	5	3.670715	-2.073019	39	3.28	0.084103
GO:0048513_organ_development	CD1D	741	5	3.670715	-2.073019	39	3.28	0.084103
GO:0048513_organ_development	CD3D	741	5	3.670715	-2.073019	39	3.28	0.084103
GO:0048513_organ_development	WAS	741	5	3.670715	-2.073019	39	3.28	0.084103
GO:0009605_response_to_external_stimulus	CCR4	464	4	4.689655	-2.069253	40	3.37	0.084250
GO:0009605_response_to_external_stimulus	CD1D	464	4	4.689655	-2.069253	40	3.37	0.084250
GO:0009605_response_to_external_stimulus	WAS	464	4	4.689655	-2.069253	40	3.37	0.084250
GO:0009605_response_to_external_stimulus	CCR7	464	4	4.689655	-2.069253	40	3.37	0.084250
GO:0019883_antigen_processing_and_presentation_of_endogenous_antigen	CD1D	6	1	90.666667	-1.959311	42	8.45	0.201190
GO:0042346_positive_regulation_of_NF-kappaB_import_into_nucleus	CD27	6	1	90.666667	-1.959311	42	8.45	0.201190
GO:0030154_cell_differentiation	RHOH	506	4	4.300395	-1.938451	43	8.58	0.199535
GO:0030154_cell_differentiation	CD27	506	4	4.300395	-1.938451	43	8.58	0.199535
GO:0030154_cell_differentiation	CD1D	506	4	4.300395	-1.938451	43	8.58	0.199535
GO:0030154_cell_differentiation	CD3D	506	4	4.300395	-1.938451	43	8.58	0.199535
GO:0006461_protein_complex_assembly	CD3E	273	3	5.978022	-1.903017	45	8.72	0.193778
GO:0006461_protein_complex_assembly	CD3G	273	3	5.978022	-1.903017	45	8.72	0.193778
GO:0006461_protein_complex_assembly	WAS	273	3	5.978022	-1.903017	45	8.72	0.193778
GO:0070271_protein_complex_biogenesis	CD3E	273	3	5.978022	-1.903017	45	8.72	0.193778
GO:0070271_protein_complex_biogenesis	CD3G	273	3	5.978022	-1.903017	45	8.72	0.193778
GO:0070271_protein_complex_biogenesis	WAS	273	3	5.978022	-1.903017	45	8.72	0.193778
GO:0033077_T_cell_differentiation_in_the_thymus	CD3D	7	1	77.714286	-1.892736	46	11.01	0.239348
GO:0048878_chemical_homeostasis	CCR4	278	3	5.870504	-1.881694	47	11.12	0.236596
GO:0048878_chemical_homeostasis	CD52	278	3	5.870504	-1.881694	47	11.12	0.236596
GO:0048878_chemical_homeostasis	CCR7	278	3	5.870504	-1.881694	47	11.12	0.236596
GO:0009611_response_to_wounding	CCR4	279	3	5.849462	-1.877481	48	11.16	0.232500
GO:0009611_response_to_wounding	WAS	279	3	5.849462	-1.877481	48	11.16	0.232500
GO:0009611_response_to_wounding	CCR7	279	3	5.849462	-1.877481	48	11.16	0.232500
GO:0065007_biological_regulation	CD3E	3971	12	1.643918	-1.869413	49	11.19	0.228367
GO:0065007_biological_regulation	CCR4	3971	12	1.643918	-1.869413	49	11.19	0.228367
GO:0065007_biological_regulation	CD52	3971	12	1.643918	-1.869413	49	11.19	0.228367
GO:0065007_biological_regulation	RHOH	3971	12	1.643918	-1.869413	49	11.19	0.228367
GO:0065007_biological_regulation	CD3G	3971	12	1.643918	-1.869413	49	11.19	0.228367
GO:0065007_biological_regulation	CD27	3971	12	1.643918	-1.869413	49	11.19	0.228367
GO:0065007_biological_regulation	CD1D	3971	12	1.643918	-1.869413	49	11.19	0.228367
GO:0065007_biological_regulation	GRAP2	3971	12	1.643918	-1.869413	49	11.19	0.228367
GO:0065007_biological_regulation	IL2RG	3971	12	1.643918	-1.869413	49	11.19	0.228367
GO:0065007_biological_regulation	SIT1	3971	12	1.643918	-1.869413	49	11.19	0.228367
GO:0065007_biological_regulation	WAS	3971	12	1.643918	-1.869413	49	11.19	0.228367
GO:0065007_biological_regulation	CCR7	3971	12	1.643918	-1.869413	49	11.19	0.228367
GO:0016045_detection_of_bacterium	CD1D	8	1	68.000000	-1.835117	52	13.67	0.262885
GO:0043124_negative_regulation_of_I-kappaB_kinase_NF-kappaB_cascade	RHOH	8	1	68.000000	-1.835117	52	13.67	0.262885
GO:0046330_positive_regulation_of_JNK_cascade	CD27	8	1	68.000000	-1.835117	52	13.67	0.262885
GO:0070304_positive_regulation_of_stress-activated_protein_kinase_signaling_pathway	CD27	9	1	60.444444	-1.784336	53	15.82	0.298491
GO:0048584_positive_regulation_of_response_to_stimulus	CD27	114	2	9.543860	-1.743731	54	16.27	0.301296
GO:0048584_positive_regulation_of_response_to_stimulus	CD1D	114	2	9.543860	-1.743731	54	16.27	0.301296
GO:0042307_positive_regulation_of_protein_import_into_nucleus	CD27	10	1	54.400000	-1.738951	57	18.18	0.318947
GO:0042993_positive_regulation_of_transcription_factor_import_into_nucleus	CD27	10	1	54.400000	-1.738951	57	18.18	0.318947
GO:0045621_positive_regulation_of_lymphocyte_differentiation	CD27	10	1	54.400000	-1.738951	57	18.18	0.318947
GO:0007172_signal_complex_assembly	CD3E	11	1	49.454545	-1.697930	59	20.38	0.345424
GO:0050871_positive_regulation_of_B_cell_activation	CD27	11	1	49.454545	-1.697930	59	20.38	0.345424
GO:0048856_anatomical_structure_development	RHOH	1289	6	2.532196	-1.671547	60	20.67	0.344500
GO:0048856_anatomical_structure_development	CD3G	1289	6	2.532196	-1.671547	60	20.67	0.344500
GO:0048856_anatomical_structure_development	CD27	1289	6	2.532196	-1.671547	60	20.67	0.344500
GO:0048856_anatomical_structure_development	CD1D	1289	6	2.532196	-1.671547	60	20.67	0.344500
GO:0048856_anatomical_structure_development	CD3D	1289	6	2.532196	-1.671547	60	20.67	0.344500
GO:0048856_anatomical_structure_development	WAS	1289	6	2.532196	-1.671547	60	20.67	0.344500
GO:0006935_chemotaxis	CCR4	125	2	8.704000	-1.668433	62	20.74	0.334516
GO:0006935_chemotaxis	CCR7	125	2	8.704000	-1.668433	62	20.74	0.334516
GO:0042330_taxis	CCR4	125	2	8.704000	-1.668433	62	20.74	0.334516
GO:0042330_taxis	CCR7	125	2	8.704000	-1.668433	62	20.74	0.334516
GO:0019882_antigen_processing_and_presentation	CD1D	12	1	45.333333	-1.660514	65	22.35	0.343846
GO:0042345_regulation_of_NF-kappaB_import_into_nucleus	CD27	12	1	45.333333	-1.660514	65	22.35	0.343846
GO:0042348_NF-kappaB_import_into_nucleus	CD27	12	1	45.333333	-1.660514	65	22.35	0.343846
GO:0046824_positive_regulation_of_nucleocytoplasmic_transport	CD27	13	1	41.846154	-1.626124	66	24.26	0.367576
GO:0006950_response_to_stress	CCR4	959	5	2.836288	-1.614593	67	24.36	0.363582
GO:0006950_response_to_stress	CD27	959	5	2.836288	-1.614593	67	24.36	0.363582
GO:0006950_response_to_stress	CD1D	959	5	2.836288	-1.614593	67	24.36	0.363582
GO:0006950_response_to_stress	WAS	959	5	2.836288	-1.614593	67	24.36	0.363582
GO:0006950_response_to_stress	CCR7	959	5	2.836288	-1.614593	67	24.36	0.363582
GO:0007249_I-kappaB_kinase_NF-kappaB_cascade	RHOH	134	2	8.119403	-1.611939	68	24.53	0.360735
GO:0007249_I-kappaB_kinase_NF-kappaB_cascade	CD27	134	2	8.119403	-1.611939	68	24.53	0.360735
GO:0016064_immunoglobulin_mediated_immune_response	CD27	14	1	38.857143	-1.594311	69	26.16	0.379130
GO:0007626_locomotory_behavior	CCR4	142	2	7.661972	-1.565058	70	26.62	0.380286
GO:0007626_locomotory_behavior	CCR7	142	2	7.661972	-1.565058	70	26.62	0.380286
GO:0019724_B_cell_mediated_immunity	CD27	15	1	36.266667	-1.564719	71	28.45	0.400704
GO:0065003_macromolecular_complex_assembly	CD3E	366	3	4.459016	-1.564692	72	28.47	0.395417
GO:0065003_macromolecular_complex_assembly	CD3G	366	3	4.459016	-1.564692	72	28.47	0.395417
GO:0065003_macromolecular_complex_assembly	WAS	366	3	4.459016	-1.564692	72	28.47	0.395417
GO:0080134_regulation_of_response_to_stress	CD27	147	2	7.401361	-1.537188	73	28.96	0.396712
GO:0080134_regulation_of_response_to_stress	CD1D	147	2	7.401361	-1.537188	73	28.96	0.396712
GO:0009595_detection_of_biotic_stimulus	CD1D	16	1	34.000000	-1.537062	76	30.45	0.400658
GO:0045730_respiratory_burst	CD52	16	1	34.000000	-1.537062	76	30.45	0.400658
GO:0050864_regulation_of_B_cell_activation	CD27	16	1	34.000000	-1.537062	76	30.45	0.400658
GO:0030183_B_cell_differentiation	CD27	18	1	30.222222	-1.486653	77	33.24	0.431688
GO:0042592_homeostatic_process	CCR4	397	3	4.110831	-1.473445	78	33.41	0.428333
GO:0042592_homeostatic_process	CD52	397	3	4.110831	-1.473445	78	33.41	0.428333
GO:0042592_homeostatic_process	CCR7	397	3	4.110831	-1.473445	78	33.41	0.428333
GO:0032388_positive_regulation_of_intracellular_transport	CD27	19	1	28.631579	-1.463543	80	34.97	0.437125
GO:0042102_positive_regulation_of_T_cell_proliferation	CD3E	19	1	28.631579	-1.463543	80	34.97	0.437125
GO:0045089_positive_regulation_of_innate_immune_response	CD1D	20	1	27.200000	-1.441638	82	36.94	0.450488
GO:0045619_regulation_of_lymphocyte_differentiation	CD27	20	1	27.200000	-1.441638	82	36.94	0.450488
GO:0042990_regulation_of_transcription_factor_import_into_nucleus	CD27	22	1	24.727273	-1.400988	85	40.32	0.474353
GO:0042991_transcription_factor_import_into_nucleus	CD27	22	1	24.727273	-1.400988	85	40.32	0.474353
GO:0043410_positive_regulation_of_MAPKKK_cascade	CD27	22	1	24.727273	-1.400988	85	40.32	0.474353
GO:0043933_macromolecular_complex_subunit_organization	CD3E	424	3	3.849057	-1.400542	86	40.34	0.469070
GO:0043933_macromolecular_complex_subunit_organization	CD3G	424	3	3.849057	-1.400542	86	40.34	0.469070
GO:0043933_macromolecular_complex_subunit_organization	WAS	424	3	3.849057	-1.400542	86	40.34	0.469070
GO:0050671_positive_regulation_of_lymphocyte_proliferation	CD3E	23	1	23.652174	-1.382054	88	41.73	0.474205
GO:0070668_positive_regulation_of_mast_cell_proliferation	CD3E	23	1	23.652174	-1.382054	88	41.73	0.474205
GO:0032502_developmental_process	CD3E	1919	7	1.984367	-1.379684	89	41.79	0.469551
GO:0032502_developmental_process	RHOH	1919	7	1.984367	-1.379684	89	41.79	0.469551
GO:0032502_developmental_process	CD3G	1919	7	1.984367	-1.379684	89	41.79	0.469551
GO:0032502_developmental_process	CD27	1919	7	1.984367	-1.379684	89	41.79	0.469551
GO:0032502_developmental_process	CD1D	1919	7	1.984367	-1.379684	89	41.79	0.469551
GO:0032502_developmental_process	CD3D	1919	7	1.984367	-1.379684	89	41.79	0.469551
GO:0032502_developmental_process	WAS	1919	7	1.984367	-1.379684	89	41.79	0.469551
GO:0006954_inflammatory_response	CCR4	182	2	5.978022	-1.367143	90	41.96	0.466222
GO:0006954_inflammatory_response	CCR7	182	2	5.978022	-1.367143	90	41.96	0.466222
GO:0007163_establishment_or_maintenance_of_cell_polarity	CD3G	24	1	22.666667	-1.363942	93	43.19	0.464409
GO:0032946_positive_regulation_of_mononuclear_cell_proliferation	CD3E	24	1	22.666667	-1.363942	93	43.19	0.464409
GO:0070665_positive_regulation_of_leukocyte_proliferation	CD3E	24	1	22.666667	-1.363942	93	43.19	0.464409
GO:0010627_regulation_of_protein_kinase_cascade	RHOH	184	2	5.913043	-1.358539	94	43.25	0.460106
GO:0010627_regulation_of_protein_kinase_cascade	CD27	184	2	5.913043	-1.358539	94	43.25	0.460106
GO:0042129_regulation_of_T_cell_proliferation	CD3E	25	1	21.760000	-1.346584	95	44.52	0.468632
GO:0008037_cell_recognition	CD5	26	1	20.923077	-1.329922	98	46.37	0.473163
GO:0010741_negative_regulation_of_protein_kinase_cascade	RHOH	26	1	20.923077	-1.329922	98	46.37	0.473163
GO:0045088_regulation_of_innate_immune_response	CD1D	26	1	20.923077	-1.329922	98	46.37	0.473163
GO:0048731_system_development	RHOH	1140	5	2.385965	-1.325027	99	46.6	0.470707
GO:0048731_system_development	CD27	1140	5	2.385965	-1.325027	99	46.6	0.470707
GO:0048731_system_development	CD1D	1140	5	2.385965	-1.325027	99	46.6	0.470707
GO:0048731_system_development	CD3D	1140	5	2.385965	-1.325027	99	46.6	0.470707
GO:0048731_system_development	WAS	1140	5	2.385965	-1.325027	99	46.6	0.470707
GO:0031349_positive_regulation_of_defense_response	CD1D	27	1	20.148148	-1.313902	100	47.57	0.475700
GO:0042306_regulation_of_protein_import_into_nucleus	CD27	28	1	19.428571	-1.298479	103	49.3	0.478641
GO:0070662_mast_cell_proliferation	CD3E	28	1	19.428571	-1.298479	103	49.3	0.478641
GO:0070666_regulation_of_mast_cell_proliferation	CD3E	28	1	19.428571	-1.298479	103	49.3	0.478641
GO:0042981_regulation_of_apoptosis	CD3E	471	3	3.464968	-1.285962	104	49.58	0.476731
GO:0042981_regulation_of_apoptosis	CD3G	471	3	3.464968	-1.285962	104	49.58	0.476731
GO:0042981_regulation_of_apoptosis	CD27	471	3	3.464968	-1.285962	104	49.58	0.476731
GO:0043067_regulation_of_programmed_cell_death	CD3E	476	3	3.428571	-1.274589	105	50.86	0.484381
GO:0043067_regulation_of_programmed_cell_death	CD3G	476	3	3.428571	-1.274589	105	50.86	0.484381
GO:0043067_regulation_of_programmed_cell_death	CD27	476	3	3.428571	-1.274589	105	50.86	0.484381
GO:0010941_regulation_of_cell_death	CD3E	478	3	3.414226	-1.270081	107	51.09	0.477477
GO:0010941_regulation_of_cell_death	CD3G	478	3	3.414226	-1.270081	107	51.09	0.477477
GO:0010941_regulation_of_cell_death	CD27	478	3	3.414226	-1.270081	107	51.09	0.477477
GO:0022607_cellular_component_assembly	CD3E	478	3	3.414226	-1.270081	107	51.09	0.477477
GO:0022607_cellular_component_assembly	CD3G	478	3	3.414226	-1.270081	107	51.09	0.477477
GO:0022607_cellular_component_assembly	WAS	478	3	3.414226	-1.270081	107	51.09	0.477477
GO:0042098_T_cell_proliferation	CD3E	30	1	18.133333	-1.269257	109	51.84	0.475596
GO:0050670_regulation_of_lymphocyte_proliferation	CD3E	30	1	18.133333	-1.269257	109	51.84	0.475596
GO:0007165_signal_transduction	CD3E	2029	7	1.876787	-1.259776	110	52.01	0.472818
GO:0007165_signal_transduction	RHOH	2029	7	1.876787	-1.259776	110	52.01	0.472818
GO:0007165_signal_transduction	CD3G	2029	7	1.876787	-1.259776	110	52.01	0.472818
GO:0007165_signal_transduction	CD27	2029	7	1.876787	-1.259776	110	52.01	0.472818
GO:0007165_signal_transduction	GRAP2	2029	7	1.876787	-1.259776	110	52.01	0.472818
GO:0007165_signal_transduction	IL2RG	2029	7	1.876787	-1.259776	110	52.01	0.472818
GO:0007165_signal_transduction	SIT1	2029	7	1.876787	-1.259776	110	52.01	0.472818
GO:0032944_regulation_of_mononuclear_cell_proliferation	CD3E	31	1	17.548387	-1.255387	112	52.95	0.472768
GO:0070663_regulation_of_leukocyte_proliferation	CD3E	31	1	17.548387	-1.255387	112	52.95	0.472768
GO:0033157_regulation_of_intracellular_protein_transport	CD27	32	1	17.000000	-1.241969	113	54.19	0.479558
GO:0007610_behavior	CCR4	214	2	5.084112	-1.240733	114	54.22	0.475614
GO:0007610_behavior	CCR7	214	2	5.084112	-1.240733	114	54.22	0.475614
GO:0009581_detection_of_external_stimulus	CD1D	33	1	16.484848	-1.228975	116	55.23	0.476121
GO:0050870_positive_regulation_of_T_cell_activation	CD3E	33	1	16.484848	-1.228975	116	55.23	0.476121
GO:0002449_lymphocyte_mediated_immunity	CD27	34	1	16.000000	-1.216381	117	57.14	0.488376
GO:0065008_regulation_of_biological_quality	CCR4	848	4	2.566038	-1.205266	118	57.37	0.486186
GO:0065008_regulation_of_biological_quality	CD52	848	4	2.566038	-1.205266	118	57.37	0.486186
GO:0065008_regulation_of_biological_quality	WAS	848	4	2.566038	-1.205266	118	57.37	0.486186
GO:0065008_regulation_of_biological_quality	CCR7	848	4	2.566038	-1.205266	118	57.37	0.486186
GO:0002443_leukocyte_mediated_immunity	CD27	37	1	14.702703	-1.180768	121	60.26	0.498017
GO:0002460_adaptive_immune_response_based_on_somatic_recombination_of_immune_receptors_built_from_immunoglobulin_superfamily_domains	CD27	37	1	14.702703	-1.180768	121	60.26	0.498017
GO:0046822_regulation_of_nucleocytoplasmic_transport	CD27	37	1	14.702703	-1.180768	121	60.26	0.498017
GO:0002250_adaptive_immune_response	CD27	38	1	14.315789	-1.169556	123	61.55	0.500407
GO:0042113_B_cell_activation	CD27	38	1	14.315789	-1.169556	123	61.55	0.500407
GO:0046328_regulation_of_JNK_cascade	CD27	39	1	13.948718	-1.158645	124	62.42	0.503387
GO:0048583_regulation_of_response_to_stimulus	CD27	241	2	4.514523	-1.149624	125	62.59	0.500720
GO:0048583_regulation_of_response_to_stimulus	CD1D	241	2	4.514523	-1.149624	125	62.59	0.500720
GO:0070302_regulation_of_stress-activated_protein_kinase_signaling_pathway	CD27	40	1	13.600000	-1.148020	126	63.21	0.501667
GO:0046651_lymphocyte_proliferation	CD3E	41	1	13.268293	-1.137666	128	64.11	0.500859
GO:0051222_positive_regulation_of_protein_transport	CD27	41	1	13.268293	-1.137666	128	64.11	0.500859
GO:0032943_mononuclear_cell_proliferation	CD3E	42	1	12.952381	-1.127570	130	65.48	0.503692
GO:0070661_leukocyte_proliferation	CD3E	42	1	12.952381	-1.127570	130	65.48	0.503692
GO:0010926_anatomical_structure_formation	CD3E	560	3	2.914286	-1.103006	132	67.42	0.510758
GO:0010926_anatomical_structure_formation	CD3G	560	3	2.914286	-1.103006	132	67.42	0.510758
GO:0010926_anatomical_structure_formation	WAS	560	3	2.914286	-1.103006	132	67.42	0.510758
GO:0044085_cellular_component_biogenesis	CD3E	560	3	2.914286	-1.103006	132	67.42	0.510758
GO:0044085_cellular_component_biogenesis	CD3G	560	3	2.914286	-1.103006	132	67.42	0.510758
GO:0044085_cellular_component_biogenesis	WAS	560	3	2.914286	-1.103006	132	67.42	0.510758
GO:0006915_apoptosis	CD3E	565	3	2.888496	-1.093819	133	68.27	0.513308
GO:0006915_apoptosis	CD3G	565	3	2.888496	-1.093819	133	68.27	0.513308
GO:0006915_apoptosis	CD27	565	3	2.888496	-1.093819	133	68.27	0.513308
GO:0012501_programmed_cell_death	CD3E	571	3	2.858144	-1.082930	134	69.62	0.519552
GO:0012501_programmed_cell_death	CD3G	571	3	2.858144	-1.082930	134	69.62	0.519552
GO:0012501_programmed_cell_death	CD27	571	3	2.858144	-1.082930	134	69.62	0.519552
GO:0032386_regulation_of_intracellular_transport	CD27	47	1	11.574468	-1.080569	135	70.78	0.524296
GO:0050896_response_to_stimulus	CCR4	1775	6	1.838873	-1.064329	136	71.57	0.526250
GO:0050896_response_to_stimulus	CD27	1775	6	1.838873	-1.064329	136	71.57	0.526250
GO:0050896_response_to_stimulus	CD1D	1775	6	1.838873	-1.064329	136	71.57	0.526250
GO:0050896_response_to_stimulus	IL2RG	1775	6	1.838873	-1.064329	136	71.57	0.526250
GO:0050896_response_to_stimulus	WAS	1775	6	1.838873	-1.064329	136	71.57	0.526250
GO:0050896_response_to_stimulus	CCR7	1775	6	1.838873	-1.064329	136	71.57	0.526250
GO:0008219_cell_death	CD3E	585	3	2.789744	-1.058079	138	73.02	0.529130
GO:0008219_cell_death	CD3G	585	3	2.789744	-1.058079	138	73.02	0.529130
GO:0008219_cell_death	CD27	585	3	2.789744	-1.058079	138	73.02	0.529130
GO:0016265_death	CD3E	585	3	2.789744	-1.058079	138	73.02	0.529130
GO:0016265_death	CD3G	585	3	2.789744	-1.058079	138	73.02	0.529130
GO:0016265_death	CD27	585	3	2.789744	-1.058079	138	73.02	0.529130
GO:0015031_protein_transport	CD3G	274	2	3.970803	-1.052978	139	73.98	0.532230
GO:0015031_protein_transport	CD27	274	2	3.970803	-1.052978	139	73.98	0.532230
GO:0045184_establishment_of_protein_localization	CD3G	279	2	3.899642	-1.039518	140	75.6	0.540000
GO:0045184_establishment_of_protein_localization	CD27	279	2	3.899642	-1.039518	140	75.6	0.540000
GO:0007275_multicellular_organismal_development	RHOH	1372	5	1.982507	-1.034566	141	76.11	0.539787
GO:0007275_multicellular_organismal_development	CD27	1372	5	1.982507	-1.034566	141	76.11	0.539787
GO:0007275_multicellular_organismal_development	CD1D	1372	5	1.982507	-1.034566	141	76.11	0.539787
GO:0007275_multicellular_organismal_development	CD3D	1372	5	1.982507	-1.034566	141	76.11	0.539787
GO:0007275_multicellular_organismal_development	WAS	1372	5	1.982507	-1.034566	141	76.11	0.539787
GO:0009617_response_to_bacterium	CD1D	53	1	10.264151	-1.030605	142	77.09	0.542887
GO:0007154_cell_communication	CD3E	2272	7	1.676056	-1.027338	143	77.25	0.540210
GO:0007154_cell_communication	RHOH	2272	7	1.676056	-1.027338	143	77.25	0.540210
GO:0007154_cell_communication	CD3G	2272	7	1.676056	-1.027338	143	77.25	0.540210
GO:0007154_cell_communication	CD27	2272	7	1.676056	-1.027338	143	77.25	0.540210
GO:0007154_cell_communication	GRAP2	2272	7	1.676056	-1.027338	143	77.25	0.540210
GO:0007154_cell_communication	IL2RG	2272	7	1.676056	-1.027338	143	77.25	0.540210
GO:0007154_cell_communication	SIT1	2272	7	1.676056	-1.027338	143	77.25	0.540210
GO:0050778_positive_regulation_of_immune_response	CD1D	56	1	9.714286	-1.007799	144	79.53	0.552292
GO:0040011_locomotion	CCR4	292	2	3.726027	-1.005806	145	79.77	0.550138
GO:0040011_locomotion	CCR7	292	2	3.726027	-1.005806	145	79.77	0.550138
GO:0043408_regulation_of_MAPKKK_cascade	CD27	59	1	9.220339	-0.986240	146	82.58	0.565616
GO:0007254_JNK_cascade	CD27	61	1	8.918033	-0.972499	148	84.24	0.569189
GO:0031347_regulation_of_defense_response	CD1D	61	1	8.918033	-0.972499	148	84.24	0.569189
GO:0031098_stress-activated_protein_kinase_signaling_pathway	CD27	64	1	8.500000	-0.952753	149	87.37	0.586376
GO:0080135_regulation_of_cellular_response_to_stress	CD27	65	1	8.369231	-0.946387	150	88.18	0.587867
GO:0006606_protein_import_into_nucleus	CD27	68	1	8.000000	-0.927895	151	90.98	0.602517
GO:0050793_regulation_of_developmental_process	CD3E	669	3	2.439462	-0.923561	152	91.39	0.601250
GO:0050793_regulation_of_developmental_process	CD3G	669	3	2.439462	-0.923561	152	91.39	0.601250
GO:0050793_regulation_of_developmental_process	CD27	669	3	2.439462	-0.923561	152	91.39	0.601250
GO:0051170_nuclear_import	CD27	70	1	7.771429	-0.916041	153	92.84	0.606797
GO:0051223_regulation_of_protein_transport	CD27	71	1	7.661972	-0.910248	155	93.64	0.604129
GO:0051606_detection_of_stimulus	CD1D	71	1	7.661972	-0.910248	155	93.64	0.604129
GO:0007596_blood_coagulation	WAS	73	1	7.452055	-0.898918	156	94.87	0.608141
GO:0008104_protein_localization	CD3G	339	2	3.209440	-0.897306	157	95.01	0.605159
GO:0008104_protein_localization	CD27	339	2	3.209440	-0.897306	157	95.01	0.605159
GO:0045597_positive_regulation_of_cell_differentiation	CD27	74	1	7.351351	-0.893376	159	95.4	0.600000
GO:0050817_coagulation	WAS	74	1	7.351351	-0.893376	159	95.4	0.600000
GO:0070201_regulation_of_establishment_of_protein_localization	CD27	75	1	7.253333	-0.887914	160	96.13	0.600812
GO:0034504_protein_localization_in_nucleus	CD27	76	1	7.157895	-0.882529	161	97.12	0.603230
GO:0007599_hemostasis	WAS	79	1	6.886076	-0.866816	163	99.02	0.607485
GO:0032880_regulation_of_protein_localization	CD27	79	1	6.886076	-0.866816	163	99.02	0.607485
GO:0045087_innate_immune_response	CD1D	82	1	6.634146	-0.851729	164	101.25	0.617378
GO:0007243_protein_kinase_cascade	RHOH	377	2	2.885942	-0.822100	165	104.65	0.634242
GO:0007243_protein_kinase_cascade	CD27	377	2	2.885942	-0.822100	165	104.65	0.634242
GO:0009966_regulation_of_signal_transduction	RHOH	378	2	2.878307	-0.820248	166	104.83	0.631506
GO:0009966_regulation_of_signal_transduction	CD27	378	2	2.878307	-0.820248	166	104.83	0.631506
GO:0033036_macromolecule_localization	CD3G	388	2	2.804124	-0.802058	167	107.28	0.642395
GO:0033036_macromolecule_localization	CD27	388	2	2.804124	-0.802058	167	107.28	0.642395
GO:0017038_protein_import	CD27	93	1	5.849462	-0.801087	169	107.66	0.637041
GO:0043122_regulation_of_I-kappaB_kinase_NF-kappaB_cascade	RHOH	93	1	5.849462	-0.801087	169	107.66	0.637041
GO:0033365_protein_localization_in_organelle	CD27	95	1	5.726316	-0.792577	171	108.22	0.632865
GO:0050878_regulation_of_body_fluid_levels	WAS	95	1	5.726316	-0.792577	171	108.22	0.632865
GO:0002252_immune_effector_process	CD27	96	1	5.666667	-0.788395	172	109.2	0.634884
GO:0042060_wound_healing	WAS	98	1	5.551020	-0.780171	173	110.22	0.637110
GO:0009968_negative_regulation_of_signal_transduction	RHOH	99	1	5.494949	-0.776127	174	110.69	0.636149
GO:0050776_regulation_of_immune_response	CD1D	100	1	5.440000	-0.772127	175	111.51	0.637200
GO:0043623_cellular_protein_complex_assembly	CD3E	101	1	5.386139	-0.768171	176	111.95	0.636080
GO:0010648_negative_regulation_of_cell_communication	RHOH	102	1	5.333333	-0.764257	177	112.13	0.633503
GO:0008544_epidermis_development	WAS	104	1	5.230769	-0.756553	178	112.97	0.634663
GO:0010646_regulation_of_cell_communication	RHOH	423	2	2.572104	-0.742743	179	113.74	0.635419
GO:0010646_regulation_of_cell_communication	CD27	423	2	2.572104	-0.742743	179	113.74	0.635419
GO:0007265_Ras_protein_signal_transduction	GRAP2	110	1	4.945455	-0.734381	180	116.06	0.644778
GO:0007398_ectoderm_development	WAS	112	1	4.857143	-0.727284	181	116.98	0.646298
GO:0007166_cell_surface_receptor_linked_signal_transduction	CD3E	828	3	1.971014	-0.722117	182	117.39	0.645000
GO:0007166_cell_surface_receptor_linked_signal_transduction	CD3G	828	3	1.971014	-0.722117	182	117.39	0.645000
GO:0007166_cell_surface_receptor_linked_signal_transduction	CD27	828	3	1.971014	-0.722117	182	117.39	0.645000
GO:0051050_positive_regulation_of_transport	CD27	116	1	4.689655	-0.713500	183	118.93	0.649891
GO:0006913_nucleocytoplasmic_transport	CD27	121	1	4.495868	-0.696991	184	120.79	0.656467
GO:0007242_intracellular_signaling_cascade	RHOH	853	3	1.913247	-0.695369	185	120.92	0.653622
GO:0007242_intracellular_signaling_cascade	CD27	853	3	1.913247	-0.695369	185	120.92	0.653622
GO:0007242_intracellular_signaling_cascade	GRAP2	853	3	1.913247	-0.695369	185	120.92	0.653622
GO:0051169_nuclear_transport	CD27	122	1	4.459016	-0.693780	187	121.93	0.652032
GO:0060341_regulation_of_cellular_localization	CD27	122	1	4.459016	-0.693780	187	121.93	0.652032
GO:0051707_response_to_other_organism	CD1D	125	1	4.352000	-0.684319	188	123.76	0.658298
GO:0009987_cellular_process	CD3E	6671	14	1.141658	-0.674738	189	124.91	0.660899
GO:0009987_cellular_process	CD52	6671	14	1.141658	-0.674738	189	124.91	0.660899
GO:0009987_cellular_process	CD72	6671	14	1.141658	-0.674738	189	124.91	0.660899
GO:0009987_cellular_process	GRAP2	6671	14	1.141658	-0.674738	189	124.91	0.660899
GO:0009987_cellular_process	SIT1	6671	14	1.141658	-0.674738	189	124.91	0.660899
GO:0009987_cellular_process	IL2RG	6671	14	1.141658	-0.674738	189	124.91	0.660899
GO:0009987_cellular_process	CCR7	6671	14	1.141658	-0.674738	189	124.91	0.660899
GO:0009987_cellular_process	CCR4	6671	14	1.141658	-0.674738	189	124.91	0.660899
GO:0009987_cellular_process	RHOH	6671	14	1.141658	-0.674738	189	124.91	0.660899
GO:0009987_cellular_process	CD5	6671	14	1.141658	-0.674738	189	124.91	0.660899
GO:0009987_cellular_process	CD3G	6671	14	1.141658	-0.674738	189	124.91	0.660899
GO:0009987_cellular_process	CD27	6671	14	1.141658	-0.674738	189	124.91	0.660899
GO:0009987_cellular_process	CD1D	6671	14	1.141658	-0.674738	189	124.91	0.660899
GO:0009987_cellular_process	CD3D	6671	14	1.141658	-0.674738	189	124.91	0.660899
GO:0010740_positive_regulation_of_protein_kinase_cascade	CD27	129	1	4.217054	-0.672091	190	125.92	0.662737
GO:0007264_small_GTPase_mediated_signal_transduction	GRAP2	135	1	4.029630	-0.654523	191	131.04	0.686073
GO:0000165_MAPKKK_cascade	CD27	143	1	3.804196	-0.632416	192	134.04	0.698125
GO:0000902_cell_morphogenesis	CD3G	144	1	3.777778	-0.629751	193	134.9	0.698964
GO:0006605_protein_targeting	CD27	145	1	3.751724	-0.627107	194	135.86	0.700309
GO:0006916_anti-apoptosis	CD27	155	1	3.509677	-0.601754	195	139.98	0.717846
GO:0007169_transmembrane_receptor_protein_tyrosine_kinase_signaling_pathway	CD3E	157	1	3.464968	-0.596908	196	141.05	0.719643
GO:0032989_cellular_component_morphogenesis	CD3G	164	1	3.317073	-0.580485	197	142.57	0.723706
GO:0045595_regulation_of_cell_differentiation	CD27	170	1	3.200000	-0.567038	198	143.82	0.726364
GO:0009607_response_to_biotic_stimulus	CD1D	177	1	3.073446	-0.552028	199	147.41	0.740754
GO:0009967_positive_regulation_of_signal_transduction	CD27	185	1	2.940541	-0.535698	200	149.91	0.749550
GO:0034622_cellular_macromolecular_complex_assembly	CD3E	186	1	2.924731	-0.533715	201	150.61	0.749303
GO:0010647_positive_regulation_of_cell_communication	CD27	189	1	2.878307	-0.527840	202	151.47	0.749851
GO:0006917_induction_of_apoptosis	CD27	190	1	2.863158	-0.525906	203	151.98	0.748670
GO:0012502_induction_of_programmed_cell_death	CD27	191	1	2.848168	-0.523984	204	152.27	0.746422
GO:0008284_positive_regulation_of_cell_proliferation	CD3E	200	1	2.720000	-0.507204	205	155.42	0.758146
GO:0006886_intracellular_protein_transport	CD27	204	1	2.666667	-0.500031	206	156.92	0.761748
GO:0043066_negative_regulation_of_apoptosis	CD27	207	1	2.628019	-0.494760	207	158.4	0.765217
GO:0043069_negative_regulation_of_programmed_cell_death	CD27	209	1	2.602871	-0.491297	209	159.43	0.762823
GO:0060548_negative_regulation_of_cell_death	CD27	209	1	2.602871	-0.491297	209	159.43	0.762823
GO:0042221_response_to_chemical_stimulus	CCR4	631	2	1.724247	-0.487998	210	159.85	0.761190
GO:0042221_response_to_chemical_stimulus	CCR7	631	2	1.724247	-0.487998	210	159.85	0.761190
GO:0048518_positive_regulation_of_biological_process	CD3E	1094	3	1.491773	-0.486737	211	160.21	0.759289
GO:0048518_positive_regulation_of_biological_process	CD27	1094	3	1.491773	-0.486737	211	160.21	0.759289
GO:0048518_positive_regulation_of_biological_process	CD1D	1094	3	1.491773	-0.486737	211	160.21	0.759289
GO:0032501_multicellular_organismal_process	RHOH	2082	5	1.306436	-0.480779	212	162.15	0.764858
GO:0032501_multicellular_organismal_process	CD27	2082	5	1.306436	-0.480779	212	162.15	0.764858
GO:0032501_multicellular_organismal_process	CD1D	2082	5	1.306436	-0.480779	212	162.15	0.764858
GO:0032501_multicellular_organismal_process	CD3D	2082	5	1.306436	-0.480779	212	162.15	0.764858
GO:0032501_multicellular_organismal_process	WAS	2082	5	1.306436	-0.480779	212	162.15	0.764858
GO:0008283_cell_proliferation	CD3E	647	2	1.681607	-0.473314	213	162.91	0.764836
GO:0008283_cell_proliferation	CD5	647	2	1.681607	-0.473314	213	162.91	0.764836
GO:0050789_regulation_of_biological_process	CD3E	3649	8	1.192656	-0.470900	214	163.47	0.763879
GO:0050789_regulation_of_biological_process	RHOH	3649	8	1.192656	-0.470900	214	163.47	0.763879
GO:0050789_regulation_of_biological_process	CD3G	3649	8	1.192656	-0.470900	214	163.47	0.763879
GO:0050789_regulation_of_biological_process	CD27	3649	8	1.192656	-0.470900	214	163.47	0.763879
GO:0050789_regulation_of_biological_process	CD1D	3649	8	1.192656	-0.470900	214	163.47	0.763879
GO:0050789_regulation_of_biological_process	GRAP2	3649	8	1.192656	-0.470900	214	163.47	0.763879
GO:0050789_regulation_of_biological_process	IL2RG	3649	8	1.192656	-0.470900	214	163.47	0.763879
GO:0050789_regulation_of_biological_process	SIT1	3649	8	1.192656	-0.470900	214	163.47	0.763879
GO:0034621_cellular_macromolecular_complex_subunit_organization	CD3E	227	1	2.396476	-0.461817	216	165.05	0.764120
GO:0051049_regulation_of_transport	CD27	227	1	2.396476	-0.461817	216	165.05	0.764120
GO:0034613_cellular_protein_localization	CD27	228	1	2.385965	-0.460262	217	165.33	0.761889
GO:0070727_cellular_macromolecule_localization	CD27	229	1	2.375546	-0.458716	218	165.62	0.759725
GO:0051704_multi-organism_process	CD1D	231	1	2.354978	-0.455649	219	166.61	0.760776
GO:0043065_positive_regulation_of_apoptosis	CD27	243	1	2.238683	-0.437902	220	169.27	0.769409
GO:0043068_positive_regulation_of_programmed_cell_death	CD27	246	1	2.211382	-0.433633	221	170.84	0.773032
GO:0010942_positive_regulation_of_cell_death	CD27	250	1	2.176000	-0.428040	222	171.64	0.773153
GO:0007167_enzyme_linked_receptor_protein_signaling_pathway	CD3E	258	1	2.108527	-0.417180	223	172.61	0.774036
GO:0009888_tissue_development	WAS	287	1	1.895470	-0.381096	224	180.07	0.803884
GO:0051093_negative_regulation_of_developmental_process	CD27	290	1	1.875862	-0.377628	225	181.42	0.806311
GO:0032879_regulation_of_localization	CD27	326	1	1.668712	-0.339335	226	189.14	0.836903
GO:0016043_cellular_component_organization	CD3E	1366	3	1.194729	-0.326989	227	191.03	0.841542
GO:0016043_cellular_component_organization	CD3G	1366	3	1.194729	-0.326989	227	191.03	0.841542
GO:0016043_cellular_component_organization	WAS	1366	3	1.194729	-0.326989	227	191.03	0.841542
GO:0051094_positive_regulation_of_developmental_process	CD27	340	1	1.600000	-0.325915	228	192.47	0.844167
GO:0033554_cellular_response_to_stress	CD27	341	1	1.595308	-0.324984	229	192.87	0.842227
GO:0050794_regulation_of_cellular_process	CD3E	3515	7	1.083357	-0.312392	230	195.16	0.848522
GO:0050794_regulation_of_cellular_process	RHOH	3515	7	1.083357	-0.312392	230	195.16	0.848522
GO:0050794_regulation_of_cellular_process	CD3G	3515	7	1.083357	-0.312392	230	195.16	0.848522
GO:0050794_regulation_of_cellular_process	CD27	3515	7	1.083357	-0.312392	230	195.16	0.848522
GO:0050794_regulation_of_cellular_process	GRAP2	3515	7	1.083357	-0.312392	230	195.16	0.848522
GO:0050794_regulation_of_cellular_process	IL2RG	3515	7	1.083357	-0.312392	230	195.16	0.848522
GO:0050794_regulation_of_cellular_process	SIT1	3515	7	1.083357	-0.312392	230	195.16	0.848522
GO:0007186_G-protein_coupled_receptor_protein_signaling_pathway	CD3E	363	1	1.498623	-0.305404	231	196.45	0.850433
GO:0051239_regulation_of_multicellular_organismal_process	CD27	378	1	1.439153	-0.292957	232	200.17	0.862802
GO:0048523_negative_regulation_of_cellular_process	RHOH	925	2	1.176216	-0.283878	233	202.55	0.869313
GO:0048523_negative_regulation_of_cellular_process	CD27	925	2	1.176216	-0.283878	233	202.55	0.869313
GO:0042127_regulation_of_cell_proliferation	CD3E	411	1	1.323601	-0.267843	234	205.59	0.878590
GO:0046907_intracellular_transport	CD27	420	1	1.295238	-0.261484	235	207.24	0.881872
GO:0007155_cell_adhesion	CD72	428	1	1.271028	-0.255992	236	208.74	0.884492
GO:0022610_biological_adhesion	CD72	429	1	1.268065	-0.255316	237	209.17	0.882574
GO:0007267_cell-cell_signaling	GRAP2	445	1	1.222472	-0.244802	238	211.25	0.887605
GO:0048522_positive_regulation_of_cellular_process	CD3E	1009	2	1.078295	-0.244227	239	211.51	0.884979
GO:0048522_positive_regulation_of_cellular_process	CD27	1009	2	1.078295	-0.244227	239	211.51	0.884979
GO:0048519_negative_regulation_of_biological_process	RHOH	1013	2	1.074038	-0.242488	240	212.13	0.883875
GO:0048519_negative_regulation_of_biological_process	CD27	1013	2	1.074038	-0.242488	240	212.13	0.883875
GO:0051716_cellular_response_to_stimulus	CD27	474	1	1.147679	-0.227092	241	215.47	0.894066
GO:0009653_anatomical_structure_morphogenesis	CD3G	500	1	1.088000	-0.212541	242	218.7	0.903719
GO:0051649_establishment_of_localization_in_cell	CD27	573	1	0.949389	-0.177295	243	224.13	0.922346
GO:0006810_transport	CD3G	1243	2	0.875302	-0.160866	244	226.7	0.929098
GO:0006810_transport	CD27	1243	2	0.875302	-0.160866	244	226.7	0.929098
GO:0051641_cellular_localization	CD27	617	1	0.881686	-0.159361	245	227.11	0.926980
GO:0051234_establishment_of_localization	CD3G	1260	2	0.863492	-0.156046	246	227.66	0.925447
GO:0051234_establishment_of_localization	CD27	1260	2	0.863492	-0.156046	246	227.66	0.925447
GO:0051179_localization	CD3G	1561	2	0.696989	-0.090422	247	239.0	0.967611
GO:0051179_localization	CD27	1561	2	0.696989	-0.090422	247	239.0	0.967611
GO:0045449_regulation_of_transcription	RHOH	900	1	0.604444	-0.082486	248	240.74	0.970726
GO:0019219_regulation_of_nucleobase__nucleoside__nucleotide_and_nucleic_acid_metabolic_process	RHOH	1041	1	0.522574	-0.059911	249	244.44	0.981687
GO:0010556_regulation_of_macromolecule_biosynthetic_process	RHOH	1055	1	0.515640	-0.058045	251	245.07	0.976375
GO:0051171_regulation_of_nitrogen_compound_metabolic_process	RHOH	1055	1	0.515640	-0.058045	251	245.07	0.976375
GO:0010468_regulation_of_gene_expression	RHOH	1067	1	0.509841	-0.056491	252	245.59	0.974563
GO:0006350_transcription	RHOH	1069	1	0.508887	-0.056236	253	246.03	0.972451
GO:0031326_regulation_of_cellular_biosynthetic_process	RHOH	1125	1	0.483556	-0.049549	254	247.2	0.973228
GO:0009889_regulation_of_biosynthetic_process	RHOH	1135	1	0.479295	-0.048442	255	247.55	0.970784
GO:0080090_regulation_of_primary_metabolic_process	RHOH	1311	1	0.414950	-0.032503	256	250.26	0.977578
GO:0060255_regulation_of_macromolecule_metabolic_process	RHOH	1328	1	0.409639	-0.031268	257	250.49	0.974669
GO:0034961_cellular_biopolymer_biosynthetic_process	RHOH	1448	1	0.375691	-0.023759	258	251.79	0.975930
GO:0043284_biopolymer_biosynthetic_process	RHOH	1458	1	0.373114	-0.023219	259	251.98	0.972896
GO:0031323_regulation_of_cellular_metabolic_process	RHOH	1466	1	0.371078	-0.022795	260	252.13	0.969731
GO:0019222_regulation_of_metabolic_process	RHOH	1538	1	0.353706	-0.019301	261	252.6	0.967816
GO:0034645_cellular_macromolecule_biosynthetic_process	RHOH	1600	1	0.340000	-0.016709	262	253.27	0.966679
GO:0009059_macromolecule_biosynthetic_process	RHOH	1626	1	0.334563	-0.015724	263	253.44	0.963650
GO:0010467_gene_expression	RHOH	1663	1	0.327120	-0.014417	264	253.56	0.960455
GO:0006139_nucleobase__nucleoside__nucleotide_and_nucleic_acid_metabolic_process	RHOH	1845	1	0.294851	-0.009355	265	253.85	0.957925
GO:0044249_cellular_biosynthetic_process	RHOH	1951	1	0.278831	-0.007238	266	254.04	0.955038
GO:0009058_biosynthetic_process	RHOH	1988	1	0.273642	-0.006612	267	254.19	0.952022
GO:0006807_nitrogen_compound_metabolic_process	RHOH	2053	1	0.264978	-0.005634	268	254.36	0.949104
GO:0034960_cellular_biopolymer_metabolic_process	RHOH	2820	1	0.192908	-0.000746	269	254.69	0.946803
GO:0044260_cellular_macromolecule_metabolic_process	RHOH	2883	1	0.188692	-0.000624	270	254.7	0.943333
GO:0043283_biopolymer_metabolic_process	RHOH	3027	1	0.179716	-0.000412	271	254.71	0.939889
GO:0043170_macromolecule_metabolic_process	RHOH	3103	1	0.175314	-0.000329	272	254.72	0.936471
GO:0008152_metabolic_process	CD52	4111	2	0.264656	-0.000190	273	254.74	0.933114
GO:0008152_metabolic_process	RHOH	4111	2	0.264656	-0.000190	273	254.74	0.933114
GO:0044238_primary_metabolic_process	RHOH	3719	1	0.146276	-0.000047	274	254.74	0.929708
GO:0044237_cellular_metabolic_process	RHOH	3753	1	0.144951	-0.000042	275	254.74	0.926327
GO:0008150_biological_process	CD3E	8160	15	1.000000	0.000000	474	447.05	0.943143
GO:0008150_biological_process	CD52	8160	15	1.000000	0.000000	474	447.05	0.943143
GO:0008150_biological_process	CD72	8160	15	1.000000	0.000000	474	447.05	0.943143
GO:0008150_biological_process	GRAP2	8160	15	1.000000	0.000000	474	447.05	0.943143
GO:0008150_biological_process	SIT1	8160	15	1.000000	0.000000	474	447.05	0.943143
GO:0008150_biological_process	IL2RG	8160	15	1.000000	0.000000	474	447.05	0.943143
GO:0008150_biological_process	WAS	8160	15	1.000000	0.000000	474	447.05	0.943143
GO:0008150_biological_process	CCR7	8160	15	1.000000	0.000000	474	447.05	0.943143
GO:0008150_biological_process	CCR4	8160	15	1.000000	0.000000	474	447.05	0.943143
GO:0008150_biological_process	CD5	8160	15	1.000000	0.000000	474	447.05	0.943143
GO:0008150_biological_process	RHOH	8160	15	1.000000	0.000000	474	447.05	0.943143
GO:0008150_biological_process	CD3G	8160	15	1.000000	0.000000	474	447.05	0.943143
GO:0008150_biological_process	CD27	8160	15	1.000000	0.000000	474	447.05	0.943143
GO:0008150_biological_process	CD1D	8160	15	1.000000	0.000000	474	447.05	0.943143
GO:0008150_biological_process	CD3D	8160	15	1.000000	0.000000	474	447.05	0.943143
