# Supplementary material for: Concordance of Gene Expression and Functional Correlation Patterns across the NCI-60 Cell Lines and the Cancer Genome Atlas Glioblastoma Samples
Source: PLoS One. 2012 Jul 26;7(7):e40062. doi: 10.1371/journal.pone.0040062 (PMC3406063; doi:10.1371/journal.pone.0040062)
Supplement: Download S1 — Zip archive of HTGM results. (ZIP) [file pone.0040062.s007.zip › work2026406846/Generated_Total2026406846.dir/generic.BP.NCI60.0.6.CCR7.express.genes.correlation.complete.Thu.May.19.17.25.28.2011.htgm.txt.dir/generic.BP.NCI60.0.6.CCR7.express.genes.correlation.complete.Thu.May.19.17.25.28.2011.htgm.txt.change.gce.CIM.dir/cgi_user_x.txt]

36
-1	-2
-10	1
-12	2
-14	3
-16	4
-22	5
-26	6
-27	7
-28	8
-30	9
-31	10
-33	11
-36	12
-3	-5
-11	14
-4	-7
-32	16
-34	17
-35	18
-6	-19
-24	20
-8	-17
-18	22
-9	-29
15	23
-20	19
-21	21
-13	-15
25	28
-25	29
-23	26
13	24
27	31
30	33
32	34
0
0
0
0
0
0
0
0
0
0
0
0
0
0
0
0
0
0
0
0
0
0
0
0
1
1
1
1
1.20710678118655
1.29861313213266
1.34517796864425
1.73205080756888
1.87217917334291
2.11858076324471
2.58285387861827
36
33
31
30
28
27
26
22
16
14
12
10
1
2
9
29
25
11
3
5
18
8
17
13
15
21
24
6
19
23
20
35
34
32
4
7
GO:0030005_cellular_di-__tri-valent_inorganic_cation_homeostasis
GO:0050801_ion_homeostasis
GO:0055080_cation_homeostasis
GO:0006874_cellular_calcium_ion_homeostasis
GO:0055082_cellular_chemical_homeostasis
GO:0006873_cellular_ion_homeostasis
GO:0030003_cellular_cation_homeostasis
GO:0051480_cytosolic_calcium_ion_homeostasis
GO:0055074_calcium_ion_homeostasis
GO:0055066_di-__tri-valent_inorganic_cation_homeostasis
GO:0019725_cellular_homeostasis
GO:0007204_elevation_of_cytosolic_calcium_ion_concentration
GO:0055065_metal_ion_homeostasis
GO:0006875_cellular_metal_ion_homeostasis
GO:0009605_response_to_external_stimulus
GO:0006952_defense_response
GO:0050863_regulation_of_T_cell_activation
GO:0050865_regulation_of_cell_activation
GO:0002694_regulation_of_leukocyte_activation
GO:0051249_regulation_of_lymphocyte_activation
GO:0002696_positive_regulation_of_leukocyte_activation
GO:0050867_positive_regulation_of_cell_activation
GO:0051251_positive_regulation_of_lymphocyte_activation
GO:0002682_regulation_of_immune_system_process
GO:0002684_positive_regulation_of_immune_system_process
GO:0042110_T_cell_activation
GO:0046649_lymphocyte_activation
GO:0001775_cell_activation
GO:0045321_leukocyte_activation
GO:0045058_T_cell_selection
GO:0030217_T_cell_differentiation
GO:0030097_hemopoiesis
GO:0002520_immune_system_development
GO:0002521_leukocyte_differentiation
GO:0030098_lymphocyte_differentiation
GO:0048534_hemopoietic_or_lymphoid_organ_development
