# Supplementary material for: Concordance of Gene Expression and Functional Correlation Patterns across the NCI-60 Cell Lines and the Cancer Genome Atlas Glioblastoma Samples
Source: PLoS One. 2012 Jul 26;7(7):e40062. doi: 10.1371/journal.pone.0040062 (PMC3406063; doi:10.1371/journal.pone.0040062)
Supplement: Download S1 — Zip archive of HTGM results. (ZIP) [file pone.0040062.s007.zip › work2026406846/Generated_Total2026406846.dir/generic.BP.NCI60.0.6.CCR7.express.genes.correlation.complete.Thu.May.19.17.25.28.2011.htgm.txt.dir/generic.BP.NCI60.0.6.CCR7.express.genes.correlation.complete.Thu.May.19.17.25.28.2011.htgm.txt.change.gce.CIM.dir/cgi_user_y.txt]

11
-1	-2
-5	-9
-8	1
-6	-10
-3	2
-7	-11
-4	4
5	6
7	8
3	9
0
1
1.41421356237310
2
2.11803398874989
2.44948974278318
2.98118805071000
3.18117833504482
3.50672457115397
4.93709450065434
8
1
2
4
6
10
3
5
9
7
11
CD52
CCR4
CCR7
CD27
CD3E
SIT1
CD1D
CD3D
RHOH
CD3G
WAS
