# Supplementary material for: Concordance of Gene Expression and Functional Correlation Patterns across the NCI-60 Cell Lines and the Cancer Genome Atlas Glioblastoma Samples
Source: PLoS One. 2012 Jul 26;7(7):e40062. doi: 10.1371/journal.pone.0040062 (PMC3406063; doi:10.1371/journal.pone.0040062)
Supplement: Download S1 — Zip archive of HTGM results. (ZIP) [file pone.0040062.s007.zip › work2026406846/Generated_Total2026406846.dir/generic.BP.NCI60.0.6.CCR7.express.genes.correlation.complete.Thu.May.19.17.25.28.2011.htgm.txt.dir/generic.BP.NCI60.0.6.CCR7.express.genes.correlation.complete.Thu.May.19.17.25.28.2011.htgm.txt.change.gce.CIM.dir/cimlog.out]

Read 396 items
Read 72 items
Read 22 items
Read 178 items
Read 53 items
getcgivars(): no REQUEST_METHOD found
Content-type: text/html

total_nonmissing 396 
length 396 
The number to add for new color 0.638889 
discrete_color 1 
<script> location.replace("/cimminerdata/1749508775/cgi_user_form.html?1305843120"); </script>
> proc.time()
   user  system elapsed 
 42.069   0.642  42.847 
