# Supplementary material for: Concordance of Gene Expression and Functional Correlation Patterns across the NCI-60 Cell Lines and the Cancer Genome Atlas Glioblastoma Samples
Source: PLoS One. 2012 Jul 26;7(7):e40062. doi: 10.1371/journal.pone.0040062 (PMC3406063; doi:10.1371/journal.pone.0040062)
Supplement: Download S1 — Zip archive of HTGM results. (ZIP) [file pone.0040062.s007.zip › work2026406846/Generated_Total2026406846.dir/generic.BP.NCI60.0.6.CCR7.express.genes.correlation.complete.Thu.May.19.17.25.28.2011.htgm.txt.dir/generic.BP.NCI60.0.6.CCR7.express.genes.correlation.complete.Thu.May.19.17.25.28.2011.htgm.txt.change.gce.CIM.dir/row_generic.BP.NCI60.0.6.CCR7.express.gene]

1	GO:0055065_metal_ion_homeostasis
2	GO:0006875_cellular_metal_ion_homeostasis
3	GO:0002694_regulation_of_leukocyte_activation
4	GO:0030098_lymphocyte_differentiation
5	GO:0051249_regulation_of_lymphocyte_activation
6	GO:0001775_cell_activation
7	GO:0048534_hemopoietic_or_lymphoid_organ_development
8	GO:0050867_positive_regulation_of_cell_activation
9	GO:0009605_response_to_external_stimulus
10	GO:0007204_elevation_of_cytosolic_calcium_ion_concentration
11	GO:0050865_regulation_of_cell_activation
12	GO:0019725_cellular_homeostasis
13	GO:0002682_regulation_of_immune_system_process
14	GO:0055066_di-__tri-valent_inorganic_cation_homeostasis
15	GO:0002684_positive_regulation_of_immune_system_process
16	GO:0055074_calcium_ion_homeostasis
17	GO:0051251_positive_regulation_of_lymphocyte_activation
18	GO:0002696_positive_regulation_of_leukocyte_activation
19	GO:0045321_leukocyte_activation
20	GO:0030217_T_cell_differentiation
21	GO:0042110_T_cell_activation
22	GO:0051480_cytosolic_calcium_ion_homeostasis
23	GO:0045058_T_cell_selection
24	GO:0046649_lymphocyte_activation
25	GO:0050863_regulation_of_T_cell_activation
26	GO:0030003_cellular_cation_homeostasis
27	GO:0006873_cellular_ion_homeostasis
28	GO:0055082_cellular_chemical_homeostasis
29	GO:0006952_defense_response
30	GO:0006874_cellular_calcium_ion_homeostasis
31	GO:0055080_cation_homeostasis
32	GO:0002521_leukocyte_differentiation
33	GO:0050801_ion_homeostasis
34	GO:0002520_immune_system_development
35	GO:0030097_hemopoiesis
36	GO:0030005_cellular_di-__tri-valent_inorganic_cation_homeostasis
