# Supplementary material for: Concordance of Gene Expression and Functional Correlation Patterns across the NCI-60 Cell Lines and the Cancer Genome Atlas Glioblastoma Samples
Source: PLoS One. 2012 Jul 26;7(7):e40062. doi: 10.1371/journal.pone.0040062 (PMC3406063; doi:10.1371/journal.pone.0040062)
Supplement: Download S1 — Zip archive of HTGM results. (ZIP) [file pone.0040062.s007.zip › work2026406846/Generated_Total2026406846.dir/generic.BP.NCI60.0.6.CCR7.express.genes.correlation.complete.Thu.May.19.17.25.28.2011.htgm.txt.dir/generic.BP.NCI60.0.6.CCR7.express.genes.correlation.complete.Thu.May.19.17.25.28.2011.htgm.txt.change.gce.xls]

=HYPERLINK("http://discover.nci.nih.gov/gominer/hi-thruput-defs.jsp#GO","HYPERLINKED GO CATEGORY")	=HYPERLINK("http://discover.nci.nih.gov/gominer/hi-thruput-defs.jsp#GENE","HYPERLINKED GENE NAME")	=HYPERLINK("http://discover.nci.nih.gov/gominer/hi-thruput-defs.jsp#Total","TOTAL GENES")	=HYPERLINK("http://discover.nci.nih.gov/gominer/hi-thruput-defs.jsp#CHANGED","CHANGED GENES")	=HYPERLINK("http://discover.nci.nih.gov/gominer/hi-thruput-defs.jsp#ENRICH","ENRICHMENT")	=HYPERLINK("http://discover.nci.nih.gov/gominer/hi-thruput-defs.jsp#LOG10","LOG10(p)")	=HYPERLINK("http://discover.nci.nih.gov/gominer/hi-thruput-defs.jsp#NUMB","CUMULATIVE NUMBER OF CATEGORIES")	=HYPERLINK("http://discover.nci.nih.gov/gominer/hi-thruput-defs.jsp#RM","CUMULATIVE RANDOMS MEAN")	=HYPERLINK("http://discover.nci.nih.gov/gominer/hi-thruput-defs.jsp#FDR","FALSE DISCOVERY RATE")
=HYPERLINK("http://www.godatabase.org/cgi-bin/go.cgi?query=GO:0046649&auto_wild_cards=yes&view=query&action=query&search_constraint=terms","GO:0046649_lymphocyte_activation")	=HYPERLINK("http://www.ncbi.nih.gov/gquery/gquery.fcgi?term=CD3E","CD3E")	119	7	32.000000	-9.163413	1	0.0	0.000000
=HYPERLINK("http://www.godatabase.org/cgi-bin/go.cgi?query=GO:0046649&auto_wild_cards=yes&view=query&action=query&search_constraint=terms","GO:0046649_lymphocyte_activation")	=HYPERLINK("http://www.ncbi.nih.gov/gquery/gquery.fcgi?term=RHOH","RHOH")	119	7	32.000000	-9.163413	1	0.0	0.000000
=HYPERLINK("http://www.godatabase.org/cgi-bin/go.cgi?query=GO:0046649&auto_wild_cards=yes&view=query&action=query&search_constraint=terms","GO:0046649_lymphocyte_activation")	=HYPERLINK("http://www.ncbi.nih.gov/gquery/gquery.fcgi?term=CD3G","CD3G")	119	7	32.000000	-9.163413	1	0.0	0.000000
=HYPERLINK("http://www.godatabase.org/cgi-bin/go.cgi?query=GO:0046649&auto_wild_cards=yes&view=query&action=query&search_constraint=terms","GO:0046649_lymphocyte_activation")	=HYPERLINK("http://www.ncbi.nih.gov/gquery/gquery.fcgi?term=CD27","CD27")	119	7	32.000000	-9.163413	1	0.0	0.000000
=HYPERLINK("http://www.godatabase.org/cgi-bin/go.cgi?query=GO:0046649&auto_wild_cards=yes&view=query&action=query&search_constraint=terms","GO:0046649_lymphocyte_activation")	=HYPERLINK("http://www.ncbi.nih.gov/gquery/gquery.fcgi?term=CD1D","CD1D")	119	7	32.000000	-9.163413	1	0.0	0.000000
=HYPERLINK("http://www.godatabase.org/cgi-bin/go.cgi?query=GO:0046649&auto_wild_cards=yes&view=query&action=query&search_constraint=terms","GO:0046649_lymphocyte_activation")	=HYPERLINK("http://www.ncbi.nih.gov/gquery/gquery.fcgi?term=CD3D","CD3D")	119	7	32.000000	-9.163413	1	0.0	0.000000
=HYPERLINK("http://www.godatabase.org/cgi-bin/go.cgi?query=GO:0046649&auto_wild_cards=yes&view=query&action=query&search_constraint=terms","GO:0046649_lymphocyte_activation")	=HYPERLINK("http://www.ncbi.nih.gov/gquery/gquery.fcgi?term=SIT1","SIT1")	119	7	32.000000	-9.163413	1	0.0	0.000000
=HYPERLINK("http://www.godatabase.org/cgi-bin/go.cgi?query=GO:0045321&auto_wild_cards=yes&view=query&action=query&search_constraint=terms","GO:0045321_leukocyte_activation")	=HYPERLINK("http://www.ncbi.nih.gov/gquery/gquery.fcgi?term=CD3E","CD3E")	150	7	25.386667	-8.454933	2	0.0	0.000000
=HYPERLINK("http://www.godatabase.org/cgi-bin/go.cgi?query=GO:0045321&auto_wild_cards=yes&view=query&action=query&search_constraint=terms","GO:0045321_leukocyte_activation")	=HYPERLINK("http://www.ncbi.nih.gov/gquery/gquery.fcgi?term=RHOH","RHOH")	150	7	25.386667	-8.454933	2	0.0	0.000000
=HYPERLINK("http://www.godatabase.org/cgi-bin/go.cgi?query=GO:0045321&auto_wild_cards=yes&view=query&action=query&search_constraint=terms","GO:0045321_leukocyte_activation")	=HYPERLINK("http://www.ncbi.nih.gov/gquery/gquery.fcgi?term=CD3G","CD3G")	150	7	25.386667	-8.454933	2	0.0	0.000000
=HYPERLINK("http://www.godatabase.org/cgi-bin/go.cgi?query=GO:0045321&auto_wild_cards=yes&view=query&action=query&search_constraint=terms","GO:0045321_leukocyte_activation")	=HYPERLINK("http://www.ncbi.nih.gov/gquery/gquery.fcgi?term=CD27","CD27")	150	7	25.386667	-8.454933	2	0.0	0.000000
=HYPERLINK("http://www.godatabase.org/cgi-bin/go.cgi?query=GO:0045321&auto_wild_cards=yes&view=query&action=query&search_constraint=terms","GO:0045321_leukocyte_activation")	=HYPERLINK("http://www.ncbi.nih.gov/gquery/gquery.fcgi?term=CD1D","CD1D")	150	7	25.386667	-8.454933	2	0.0	0.000000
=HYPERLINK("http://www.godatabase.org/cgi-bin/go.cgi?query=GO:0045321&auto_wild_cards=yes&view=query&action=query&search_constraint=terms","GO:0045321_leukocyte_activation")	=HYPERLINK("http://www.ncbi.nih.gov/gquery/gquery.fcgi?term=CD3D","CD3D")	150	7	25.386667	-8.454933	2	0.0	0.000000
=HYPERLINK("http://www.godatabase.org/cgi-bin/go.cgi?query=GO:0045321&auto_wild_cards=yes&view=query&action=query&search_constraint=terms","GO:0045321_leukocyte_activation")	=HYPERLINK("http://www.ncbi.nih.gov/gquery/gquery.fcgi?term=SIT1","SIT1")	150	7	25.386667	-8.454933	2	0.0	0.000000
=HYPERLINK("http://www.godatabase.org/cgi-bin/go.cgi?query=GO:0042110&auto_wild_cards=yes&view=query&action=query&search_constraint=terms","GO:0042110_T_cell_activation")	=HYPERLINK("http://www.ncbi.nih.gov/gquery/gquery.fcgi?term=CD3E","CD3E")	83	6	39.325301	-8.367508	3	0.0	0.000000
=HYPERLINK("http://www.godatabase.org/cgi-bin/go.cgi?query=GO:0042110&auto_wild_cards=yes&view=query&action=query&search_constraint=terms","GO:0042110_T_cell_activation")	=HYPERLINK("http://www.ncbi.nih.gov/gquery/gquery.fcgi?term=RHOH","RHOH")	83	6	39.325301	-8.367508	3	0.0	0.000000
=HYPERLINK("http://www.godatabase.org/cgi-bin/go.cgi?query=GO:0042110&auto_wild_cards=yes&view=query&action=query&search_constraint=terms","GO:0042110_T_cell_activation")	=HYPERLINK("http://www.ncbi.nih.gov/gquery/gquery.fcgi?term=CD3G","CD3G")	83	6	39.325301	-8.367508	3	0.0	0.000000
=HYPERLINK("http://www.godatabase.org/cgi-bin/go.cgi?query=GO:0042110&auto_wild_cards=yes&view=query&action=query&search_constraint=terms","GO:0042110_T_cell_activation")	=HYPERLINK("http://www.ncbi.nih.gov/gquery/gquery.fcgi?term=CD1D","CD1D")	83	6	39.325301	-8.367508	3	0.0	0.000000
=HYPERLINK("http://www.godatabase.org/cgi-bin/go.cgi?query=GO:0042110&auto_wild_cards=yes&view=query&action=query&search_constraint=terms","GO:0042110_T_cell_activation")	=HYPERLINK("http://www.ncbi.nih.gov/gquery/gquery.fcgi?term=CD3D","CD3D")	83	6	39.325301	-8.367508	3	0.0	0.000000
=HYPERLINK("http://www.godatabase.org/cgi-bin/go.cgi?query=GO:0042110&auto_wild_cards=yes&view=query&action=query&search_constraint=terms","GO:0042110_T_cell_activation")	=HYPERLINK("http://www.ncbi.nih.gov/gquery/gquery.fcgi?term=SIT1","SIT1")	83	6	39.325301	-8.367508	3	0.0	0.000000
=HYPERLINK("http://www.godatabase.org/cgi-bin/go.cgi?query=GO:0001775&auto_wild_cards=yes&view=query&action=query&search_constraint=terms","GO:0001775_cell_activation")	=HYPERLINK("http://www.ncbi.nih.gov/gquery/gquery.fcgi?term=CD3E","CD3E")	175	7	21.760000	-7.986845	4	0.0	0.000000
=HYPERLINK("http://www.godatabase.org/cgi-bin/go.cgi?query=GO:0001775&auto_wild_cards=yes&view=query&action=query&search_constraint=terms","GO:0001775_cell_activation")	=HYPERLINK("http://www.ncbi.nih.gov/gquery/gquery.fcgi?term=RHOH","RHOH")	175	7	21.760000	-7.986845	4	0.0	0.000000
=HYPERLINK("http://www.godatabase.org/cgi-bin/go.cgi?query=GO:0001775&auto_wild_cards=yes&view=query&action=query&search_constraint=terms","GO:0001775_cell_activation")	=HYPERLINK("http://www.ncbi.nih.gov/gquery/gquery.fcgi?term=CD3G","CD3G")	175	7	21.760000	-7.986845	4	0.0	0.000000
=HYPERLINK("http://www.godatabase.org/cgi-bin/go.cgi?query=GO:0001775&auto_wild_cards=yes&view=query&action=query&search_constraint=terms","GO:0001775_cell_activation")	=HYPERLINK("http://www.ncbi.nih.gov/gquery/gquery.fcgi?term=CD27","CD27")	175	7	21.760000	-7.986845	4	0.0	0.000000
=HYPERLINK("http://www.godatabase.org/cgi-bin/go.cgi?query=GO:0001775&auto_wild_cards=yes&view=query&action=query&search_constraint=terms","GO:0001775_cell_activation")	=HYPERLINK("http://www.ncbi.nih.gov/gquery/gquery.fcgi?term=CD1D","CD1D")	175	7	21.760000	-7.986845	4	0.0	0.000000
=HYPERLINK("http://www.godatabase.org/cgi-bin/go.cgi?query=GO:0001775&auto_wild_cards=yes&view=query&action=query&search_constraint=terms","GO:0001775_cell_activation")	=HYPERLINK("http://www.ncbi.nih.gov/gquery/gquery.fcgi?term=CD3D","CD3D")	175	7	21.760000	-7.986845	4	0.0	0.000000
=HYPERLINK("http://www.godatabase.org/cgi-bin/go.cgi?query=GO:0001775&auto_wild_cards=yes&view=query&action=query&search_constraint=terms","GO:0001775_cell_activation")	=HYPERLINK("http://www.ncbi.nih.gov/gquery/gquery.fcgi?term=SIT1","SIT1")	175	7	21.760000	-7.986845	4	0.0	0.000000
=HYPERLINK("http://www.godatabase.org/cgi-bin/go.cgi?query=GO:0002376&auto_wild_cards=yes&view=query&action=query&search_constraint=terms","GO:0002376_immune_system_process")	=HYPERLINK("http://www.ncbi.nih.gov/gquery/gquery.fcgi?term=CD3E","CD3E")	718	10	7.576602	-7.281458	5	0.0	0.000000
=HYPERLINK("http://www.godatabase.org/cgi-bin/go.cgi?query=GO:0002376&auto_wild_cards=yes&view=query&action=query&search_constraint=terms","GO:0002376_immune_system_process")	=HYPERLINK("http://www.ncbi.nih.gov/gquery/gquery.fcgi?term=CCR4","CCR4")	718	10	7.576602	-7.281458	5	0.0	0.000000
=HYPERLINK("http://www.godatabase.org/cgi-bin/go.cgi?query=GO:0002376&auto_wild_cards=yes&view=query&action=query&search_constraint=terms","GO:0002376_immune_system_process")	=HYPERLINK("http://www.ncbi.nih.gov/gquery/gquery.fcgi?term=RHOH","RHOH")	718	10	7.576602	-7.281458	5	0.0	0.000000
=HYPERLINK("http://www.godatabase.org/cgi-bin/go.cgi?query=GO:0002376&auto_wild_cards=yes&view=query&action=query&search_constraint=terms","GO:0002376_immune_system_process")	=HYPERLINK("http://www.ncbi.nih.gov/gquery/gquery.fcgi?term=CD3G","CD3G")	718	10	7.576602	-7.281458	5	0.0	0.000000
=HYPERLINK("http://www.godatabase.org/cgi-bin/go.cgi?query=GO:0002376&auto_wild_cards=yes&view=query&action=query&search_constraint=terms","GO:0002376_immune_system_process")	=HYPERLINK("http://www.ncbi.nih.gov/gquery/gquery.fcgi?term=CD27","CD27")	718	10	7.576602	-7.281458	5	0.0	0.000000
=HYPERLINK("http://www.godatabase.org/cgi-bin/go.cgi?query=GO:0002376&auto_wild_cards=yes&view=query&action=query&search_constraint=terms","GO:0002376_immune_system_process")	=HYPERLINK("http://www.ncbi.nih.gov/gquery/gquery.fcgi?term=CD1D","CD1D")	718	10	7.576602	-7.281458	5	0.0	0.000000
=HYPERLINK("http://www.godatabase.org/cgi-bin/go.cgi?query=GO:0002376&auto_wild_cards=yes&view=query&action=query&search_constraint=terms","GO:0002376_immune_system_process")	=HYPERLINK("http://www.ncbi.nih.gov/gquery/gquery.fcgi?term=CD3D","CD3D")	718	10	7.576602	-7.281458	5	0.0	0.000000
=HYPERLINK("http://www.godatabase.org/cgi-bin/go.cgi?query=GO:0002376&auto_wild_cards=yes&view=query&action=query&search_constraint=terms","GO:0002376_immune_system_process")	=HYPERLINK("http://www.ncbi.nih.gov/gquery/gquery.fcgi?term=IL2RG","IL2RG")	718	10	7.576602	-7.281458	5	0.0	0.000000
=HYPERLINK("http://www.godatabase.org/cgi-bin/go.cgi?query=GO:0002376&auto_wild_cards=yes&view=query&action=query&search_constraint=terms","GO:0002376_immune_system_process")	=HYPERLINK("http://www.ncbi.nih.gov/gquery/gquery.fcgi?term=SIT1","SIT1")	718	10	7.576602	-7.281458	5	0.0	0.000000
=HYPERLINK("http://www.godatabase.org/cgi-bin/go.cgi?query=GO:0002376&auto_wild_cards=yes&view=query&action=query&search_constraint=terms","GO:0002376_immune_system_process")	=HYPERLINK("http://www.ncbi.nih.gov/gquery/gquery.fcgi?term=WAS","WAS")	718	10	7.576602	-7.281458	5	0.0	0.000000
=HYPERLINK("http://www.godatabase.org/cgi-bin/go.cgi?query=GO:0030098&auto_wild_cards=yes&view=query&action=query&search_constraint=terms","GO:0030098_lymphocyte_differentiation")	=HYPERLINK("http://www.ncbi.nih.gov/gquery/gquery.fcgi?term=RHOH","RHOH")	50	4	43.520000	-5.790398	6	0.01	0.001667
=HYPERLINK("http://www.godatabase.org/cgi-bin/go.cgi?query=GO:0030098&auto_wild_cards=yes&view=query&action=query&search_constraint=terms","GO:0030098_lymphocyte_differentiation")	=HYPERLINK("http://www.ncbi.nih.gov/gquery/gquery.fcgi?term=CD27","CD27")	50	4	43.520000	-5.790398	6	0.01	0.001667
=HYPERLINK("http://www.godatabase.org/cgi-bin/go.cgi?query=GO:0030098&auto_wild_cards=yes&view=query&action=query&search_constraint=terms","GO:0030098_lymphocyte_differentiation")	=HYPERLINK("http://www.ncbi.nih.gov/gquery/gquery.fcgi?term=CD1D","CD1D")	50	4	43.520000	-5.790398	6	0.01	0.001667
=HYPERLINK("http://www.godatabase.org/cgi-bin/go.cgi?query=GO:0030098&auto_wild_cards=yes&view=query&action=query&search_constraint=terms","GO:0030098_lymphocyte_differentiation")	=HYPERLINK("http://www.ncbi.nih.gov/gquery/gquery.fcgi?term=CD3D","CD3D")	50	4	43.520000	-5.790398	6	0.01	0.001667
=HYPERLINK("http://www.godatabase.org/cgi-bin/go.cgi?query=GO:0002521&auto_wild_cards=yes&view=query&action=query&search_constraint=terms","GO:0002521_leukocyte_differentiation")	=HYPERLINK("http://www.ncbi.nih.gov/gquery/gquery.fcgi?term=RHOH","RHOH")	87	4	25.011494	-4.822597	7	0.02	0.002857
=HYPERLINK("http://www.godatabase.org/cgi-bin/go.cgi?query=GO:0002521&auto_wild_cards=yes&view=query&action=query&search_constraint=terms","GO:0002521_leukocyte_differentiation")	=HYPERLINK("http://www.ncbi.nih.gov/gquery/gquery.fcgi?term=CD27","CD27")	87	4	25.011494	-4.822597	7	0.02	0.002857
=HYPERLINK("http://www.godatabase.org/cgi-bin/go.cgi?query=GO:0002521&auto_wild_cards=yes&view=query&action=query&search_constraint=terms","GO:0002521_leukocyte_differentiation")	=HYPERLINK("http://www.ncbi.nih.gov/gquery/gquery.fcgi?term=CD1D","CD1D")	87	4	25.011494	-4.822597	7	0.02	0.002857
=HYPERLINK("http://www.godatabase.org/cgi-bin/go.cgi?query=GO:0002521&auto_wild_cards=yes&view=query&action=query&search_constraint=terms","GO:0002521_leukocyte_differentiation")	=HYPERLINK("http://www.ncbi.nih.gov/gquery/gquery.fcgi?term=CD3D","CD3D")	87	4	25.011494	-4.822597	7	0.02	0.002857
=HYPERLINK("http://www.godatabase.org/cgi-bin/go.cgi?query=GO:0030217&auto_wild_cards=yes&view=query&action=query&search_constraint=terms","GO:0030217_T_cell_differentiation")	=HYPERLINK("http://www.ncbi.nih.gov/gquery/gquery.fcgi?term=RHOH","RHOH")	33	3	49.454545	-4.576262	8	0.02	0.002500
=HYPERLINK("http://www.godatabase.org/cgi-bin/go.cgi?query=GO:0030217&auto_wild_cards=yes&view=query&action=query&search_constraint=terms","GO:0030217_T_cell_differentiation")	=HYPERLINK("http://www.ncbi.nih.gov/gquery/gquery.fcgi?term=CD1D","CD1D")	33	3	49.454545	-4.576262	8	0.02	0.002500
=HYPERLINK("http://www.godatabase.org/cgi-bin/go.cgi?query=GO:0030217&auto_wild_cards=yes&view=query&action=query&search_constraint=terms","GO:0030217_T_cell_differentiation")	=HYPERLINK("http://www.ncbi.nih.gov/gquery/gquery.fcgi?term=CD3D","CD3D")	33	3	49.454545	-4.576262	8	0.02	0.002500
=HYPERLINK("http://www.godatabase.org/cgi-bin/go.cgi?query=GO:0045058&auto_wild_cards=yes&view=query&action=query&search_constraint=terms","GO:0045058_T_cell_selection")	=HYPERLINK("http://www.ncbi.nih.gov/gquery/gquery.fcgi?term=CD1D","CD1D")	7	2	155.428571	-4.181196	9	0.1	0.011111
=HYPERLINK("http://www.godatabase.org/cgi-bin/go.cgi?query=GO:0045058&auto_wild_cards=yes&view=query&action=query&search_constraint=terms","GO:0045058_T_cell_selection")	=HYPERLINK("http://www.ncbi.nih.gov/gquery/gquery.fcgi?term=CD3D","CD3D")	7	2	155.428571	-4.181196	9	0.1	0.011111
=HYPERLINK("http://www.godatabase.org/cgi-bin/go.cgi?query=GO:0030097&auto_wild_cards=yes&view=query&action=query&search_constraint=terms","GO:0030097_hemopoiesis")	=HYPERLINK("http://www.ncbi.nih.gov/gquery/gquery.fcgi?term=RHOH","RHOH")	135	4	16.118519	-4.071088	10	0.1	0.010000
=HYPERLINK("http://www.godatabase.org/cgi-bin/go.cgi?query=GO:0030097&auto_wild_cards=yes&view=query&action=query&search_constraint=terms","GO:0030097_hemopoiesis")	=HYPERLINK("http://www.ncbi.nih.gov/gquery/gquery.fcgi?term=CD27","CD27")	135	4	16.118519	-4.071088	10	0.1	0.010000
=HYPERLINK("http://www.godatabase.org/cgi-bin/go.cgi?query=GO:0030097&auto_wild_cards=yes&view=query&action=query&search_constraint=terms","GO:0030097_hemopoiesis")	=HYPERLINK("http://www.ncbi.nih.gov/gquery/gquery.fcgi?term=CD1D","CD1D")	135	4	16.118519	-4.071088	10	0.1	0.010000
=HYPERLINK("http://www.godatabase.org/cgi-bin/go.cgi?query=GO:0030097&auto_wild_cards=yes&view=query&action=query&search_constraint=terms","GO:0030097_hemopoiesis")	=HYPERLINK("http://www.ncbi.nih.gov/gquery/gquery.fcgi?term=CD3D","CD3D")	135	4	16.118519	-4.071088	10	0.1	0.010000
=HYPERLINK("http://www.godatabase.org/cgi-bin/go.cgi?query=GO:0048534&auto_wild_cards=yes&view=query&action=query&search_constraint=terms","GO:0048534_hemopoietic_or_lymphoid_organ_development")	=HYPERLINK("http://www.ncbi.nih.gov/gquery/gquery.fcgi?term=RHOH","RHOH")	139	4	15.654676	-4.021689	11	0.15	0.013636
=HYPERLINK("http://www.godatabase.org/cgi-bin/go.cgi?query=GO:0048534&auto_wild_cards=yes&view=query&action=query&search_constraint=terms","GO:0048534_hemopoietic_or_lymphoid_organ_development")	=HYPERLINK("http://www.ncbi.nih.gov/gquery/gquery.fcgi?term=CD27","CD27")	139	4	15.654676	-4.021689	11	0.15	0.013636
=HYPERLINK("http://www.godatabase.org/cgi-bin/go.cgi?query=GO:0048534&auto_wild_cards=yes&view=query&action=query&search_constraint=terms","GO:0048534_hemopoietic_or_lymphoid_organ_development")	=HYPERLINK("http://www.ncbi.nih.gov/gquery/gquery.fcgi?term=CD1D","CD1D")	139	4	15.654676	-4.021689	11	0.15	0.013636
=HYPERLINK("http://www.godatabase.org/cgi-bin/go.cgi?query=GO:0048534&auto_wild_cards=yes&view=query&action=query&search_constraint=terms","GO:0048534_hemopoietic_or_lymphoid_organ_development")	=HYPERLINK("http://www.ncbi.nih.gov/gquery/gquery.fcgi?term=CD3D","CD3D")	139	4	15.654676	-4.021689	11	0.15	0.013636
=HYPERLINK("http://www.godatabase.org/cgi-bin/go.cgi?query=GO:0002520&auto_wild_cards=yes&view=query&action=query&search_constraint=terms","GO:0002520_immune_system_development")	=HYPERLINK("http://www.ncbi.nih.gov/gquery/gquery.fcgi?term=RHOH","RHOH")	147	4	14.802721	-3.927221	12	0.16	0.013333
=HYPERLINK("http://www.godatabase.org/cgi-bin/go.cgi?query=GO:0002520&auto_wild_cards=yes&view=query&action=query&search_constraint=terms","GO:0002520_immune_system_development")	=HYPERLINK("http://www.ncbi.nih.gov/gquery/gquery.fcgi?term=CD27","CD27")	147	4	14.802721	-3.927221	12	0.16	0.013333
=HYPERLINK("http://www.godatabase.org/cgi-bin/go.cgi?query=GO:0002520&auto_wild_cards=yes&view=query&action=query&search_constraint=terms","GO:0002520_immune_system_development")	=HYPERLINK("http://www.ncbi.nih.gov/gquery/gquery.fcgi?term=CD1D","CD1D")	147	4	14.802721	-3.927221	12	0.16	0.013333
=HYPERLINK("http://www.godatabase.org/cgi-bin/go.cgi?query=GO:0002520&auto_wild_cards=yes&view=query&action=query&search_constraint=terms","GO:0002520_immune_system_development")	=HYPERLINK("http://www.ncbi.nih.gov/gquery/gquery.fcgi?term=CD3D","CD3D")	147	4	14.802721	-3.927221	12	0.16	0.013333
=HYPERLINK("http://www.godatabase.org/cgi-bin/go.cgi?query=GO:0051249&auto_wild_cards=yes&view=query&action=query&search_constraint=terms","GO:0051249_regulation_of_lymphocyte_activation")	=HYPERLINK("http://www.ncbi.nih.gov/gquery/gquery.fcgi?term=CD3E","CD3E")	60	3	27.200000	-3.791815	13	0.16	0.012308
=HYPERLINK("http://www.godatabase.org/cgi-bin/go.cgi?query=GO:0051249&auto_wild_cards=yes&view=query&action=query&search_constraint=terms","GO:0051249_regulation_of_lymphocyte_activation")	=HYPERLINK("http://www.ncbi.nih.gov/gquery/gquery.fcgi?term=CD27","CD27")	60	3	27.200000	-3.791815	13	0.16	0.012308
=HYPERLINK("http://www.godatabase.org/cgi-bin/go.cgi?query=GO:0051249&auto_wild_cards=yes&view=query&action=query&search_constraint=terms","GO:0051249_regulation_of_lymphocyte_activation")	=HYPERLINK("http://www.ncbi.nih.gov/gquery/gquery.fcgi?term=SIT1","SIT1")	60	3	27.200000	-3.791815	13	0.16	0.012308
=HYPERLINK("http://www.godatabase.org/cgi-bin/go.cgi?query=GO:0002694&auto_wild_cards=yes&view=query&action=query&search_constraint=terms","GO:0002694_regulation_of_leukocyte_activation")	=HYPERLINK("http://www.ncbi.nih.gov/gquery/gquery.fcgi?term=CD3E","CD3E")	70	3	23.314286	-3.592591	14	0.24	0.017143
=HYPERLINK("http://www.godatabase.org/cgi-bin/go.cgi?query=GO:0002694&auto_wild_cards=yes&view=query&action=query&search_constraint=terms","GO:0002694_regulation_of_leukocyte_activation")	=HYPERLINK("http://www.ncbi.nih.gov/gquery/gquery.fcgi?term=CD27","CD27")	70	3	23.314286	-3.592591	14	0.24	0.017143
=HYPERLINK("http://www.godatabase.org/cgi-bin/go.cgi?query=GO:0002694&auto_wild_cards=yes&view=query&action=query&search_constraint=terms","GO:0002694_regulation_of_leukocyte_activation")	=HYPERLINK("http://www.ncbi.nih.gov/gquery/gquery.fcgi?term=SIT1","SIT1")	70	3	23.314286	-3.592591	14	0.24	0.017143
=HYPERLINK("http://www.godatabase.org/cgi-bin/go.cgi?query=GO:0050865&auto_wild_cards=yes&view=query&action=query&search_constraint=terms","GO:0050865_regulation_of_cell_activation")	=HYPERLINK("http://www.ncbi.nih.gov/gquery/gquery.fcgi?term=CD3E","CD3E")	77	3	21.194805	-3.470043	15	0.36	0.024000
=HYPERLINK("http://www.godatabase.org/cgi-bin/go.cgi?query=GO:0050865&auto_wild_cards=yes&view=query&action=query&search_constraint=terms","GO:0050865_regulation_of_cell_activation")	=HYPERLINK("http://www.ncbi.nih.gov/gquery/gquery.fcgi?term=CD27","CD27")	77	3	21.194805	-3.470043	15	0.36	0.024000
=HYPERLINK("http://www.godatabase.org/cgi-bin/go.cgi?query=GO:0050865&auto_wild_cards=yes&view=query&action=query&search_constraint=terms","GO:0050865_regulation_of_cell_activation")	=HYPERLINK("http://www.ncbi.nih.gov/gquery/gquery.fcgi?term=SIT1","SIT1")	77	3	21.194805	-3.470043	15	0.36	0.024000
=HYPERLINK("http://www.godatabase.org/cgi-bin/go.cgi?query=GO:0002682&auto_wild_cards=yes&view=query&action=query&search_constraint=terms","GO:0002682_regulation_of_immune_system_process")	=HYPERLINK("http://www.ncbi.nih.gov/gquery/gquery.fcgi?term=CD3E","CD3E")	196	4	11.102041	-3.446160	16	0.36	0.022500
=HYPERLINK("http://www.godatabase.org/cgi-bin/go.cgi?query=GO:0002682&auto_wild_cards=yes&view=query&action=query&search_constraint=terms","GO:0002682_regulation_of_immune_system_process")	=HYPERLINK("http://www.ncbi.nih.gov/gquery/gquery.fcgi?term=CD27","CD27")	196	4	11.102041	-3.446160	16	0.36	0.022500
=HYPERLINK("http://www.godatabase.org/cgi-bin/go.cgi?query=GO:0002682&auto_wild_cards=yes&view=query&action=query&search_constraint=terms","GO:0002682_regulation_of_immune_system_process")	=HYPERLINK("http://www.ncbi.nih.gov/gquery/gquery.fcgi?term=CD1D","CD1D")	196	4	11.102041	-3.446160	16	0.36	0.022500
=HYPERLINK("http://www.godatabase.org/cgi-bin/go.cgi?query=GO:0002682&auto_wild_cards=yes&view=query&action=query&search_constraint=terms","GO:0002682_regulation_of_immune_system_process")	=HYPERLINK("http://www.ncbi.nih.gov/gquery/gquery.fcgi?term=SIT1","SIT1")	196	4	11.102041	-3.446160	16	0.36	0.022500
=HYPERLINK("http://www.godatabase.org/cgi-bin/go.cgi?query=GO:0007204&auto_wild_cards=yes&view=query&action=query&search_constraint=terms","GO:0007204_elevation_of_cytosolic_calcium_ion_concentration")	=HYPERLINK("http://www.ncbi.nih.gov/gquery/gquery.fcgi?term=CCR4","CCR4")	80	3	20.400000	-3.421038	17	0.41	0.024118
=HYPERLINK("http://www.godatabase.org/cgi-bin/go.cgi?query=GO:0007204&auto_wild_cards=yes&view=query&action=query&search_constraint=terms","GO:0007204_elevation_of_cytosolic_calcium_ion_concentration")	=HYPERLINK("http://www.ncbi.nih.gov/gquery/gquery.fcgi?term=CD52","CD52")	80	3	20.400000	-3.421038	17	0.41	0.024118
=HYPERLINK("http://www.godatabase.org/cgi-bin/go.cgi?query=GO:0007204&auto_wild_cards=yes&view=query&action=query&search_constraint=terms","GO:0007204_elevation_of_cytosolic_calcium_ion_concentration")	=HYPERLINK("http://www.ncbi.nih.gov/gquery/gquery.fcgi?term=CCR7","CCR7")	80	3	20.400000	-3.421038	17	0.41	0.024118
=HYPERLINK("http://www.godatabase.org/cgi-bin/go.cgi?query=GO:0051480&auto_wild_cards=yes&view=query&action=query&search_constraint=terms","GO:0051480_cytosolic_calcium_ion_homeostasis")	=HYPERLINK("http://www.ncbi.nih.gov/gquery/gquery.fcgi?term=CCR4","CCR4")	81	3	20.148148	-3.405128	18	0.42	0.023333
=HYPERLINK("http://www.godatabase.org/cgi-bin/go.cgi?query=GO:0051480&auto_wild_cards=yes&view=query&action=query&search_constraint=terms","GO:0051480_cytosolic_calcium_ion_homeostasis")	=HYPERLINK("http://www.ncbi.nih.gov/gquery/gquery.fcgi?term=CD52","CD52")	81	3	20.148148	-3.405128	18	0.42	0.023333
=HYPERLINK("http://www.godatabase.org/cgi-bin/go.cgi?query=GO:0051480&auto_wild_cards=yes&view=query&action=query&search_constraint=terms","GO:0051480_cytosolic_calcium_ion_homeostasis")	=HYPERLINK("http://www.ncbi.nih.gov/gquery/gquery.fcgi?term=CCR7","CCR7")	81	3	20.148148	-3.405128	18	0.42	0.023333
=HYPERLINK("http://www.godatabase.org/cgi-bin/go.cgi?query=GO:0002684&auto_wild_cards=yes&view=query&action=query&search_constraint=terms","GO:0002684_positive_regulation_of_immune_system_process")	=HYPERLINK("http://www.ncbi.nih.gov/gquery/gquery.fcgi?term=CD3E","CD3E")	106	3	15.396226	-3.062812	19	0.62	0.032632
=HYPERLINK("http://www.godatabase.org/cgi-bin/go.cgi?query=GO:0002684&auto_wild_cards=yes&view=query&action=query&search_constraint=terms","GO:0002684_positive_regulation_of_immune_system_process")	=HYPERLINK("http://www.ncbi.nih.gov/gquery/gquery.fcgi?term=CD27","CD27")	106	3	15.396226	-3.062812	19	0.62	0.032632
=HYPERLINK("http://www.godatabase.org/cgi-bin/go.cgi?query=GO:0002684&auto_wild_cards=yes&view=query&action=query&search_constraint=terms","GO:0002684_positive_regulation_of_immune_system_process")	=HYPERLINK("http://www.ncbi.nih.gov/gquery/gquery.fcgi?term=CD1D","CD1D")	106	3	15.396226	-3.062812	19	0.62	0.032632
=HYPERLINK("http://www.godatabase.org/cgi-bin/go.cgi?query=GO:0006874&auto_wild_cards=yes&view=query&action=query&search_constraint=terms","GO:0006874_cellular_calcium_ion_homeostasis")	=HYPERLINK("http://www.ncbi.nih.gov/gquery/gquery.fcgi?term=CCR4","CCR4")	114	3	14.315789	-2.970984	20	0.67	0.033500
=HYPERLINK("http://www.godatabase.org/cgi-bin/go.cgi?query=GO:0006874&auto_wild_cards=yes&view=query&action=query&search_constraint=terms","GO:0006874_cellular_calcium_ion_homeostasis")	=HYPERLINK("http://www.ncbi.nih.gov/gquery/gquery.fcgi?term=CD52","CD52")	114	3	14.315789	-2.970984	20	0.67	0.033500
=HYPERLINK("http://www.godatabase.org/cgi-bin/go.cgi?query=GO:0006874&auto_wild_cards=yes&view=query&action=query&search_constraint=terms","GO:0006874_cellular_calcium_ion_homeostasis")	=HYPERLINK("http://www.ncbi.nih.gov/gquery/gquery.fcgi?term=CCR7","CCR7")	114	3	14.315789	-2.970984	20	0.67	0.033500
=HYPERLINK("http://www.godatabase.org/cgi-bin/go.cgi?query=GO:0055074&auto_wild_cards=yes&view=query&action=query&search_constraint=terms","GO:0055074_calcium_ion_homeostasis")	=HYPERLINK("http://www.ncbi.nih.gov/gquery/gquery.fcgi?term=CCR4","CCR4")	116	3	14.068966	-2.949086	21	0.7	0.033333
=HYPERLINK("http://www.godatabase.org/cgi-bin/go.cgi?query=GO:0055074&auto_wild_cards=yes&view=query&action=query&search_constraint=terms","GO:0055074_calcium_ion_homeostasis")	=HYPERLINK("http://www.ncbi.nih.gov/gquery/gquery.fcgi?term=CD52","CD52")	116	3	14.068966	-2.949086	21	0.7	0.033333
=HYPERLINK("http://www.godatabase.org/cgi-bin/go.cgi?query=GO:0055074&auto_wild_cards=yes&view=query&action=query&search_constraint=terms","GO:0055074_calcium_ion_homeostasis")	=HYPERLINK("http://www.ncbi.nih.gov/gquery/gquery.fcgi?term=CCR7","CCR7")	116	3	14.068966	-2.949086	21	0.7	0.033333
=HYPERLINK("http://www.godatabase.org/cgi-bin/go.cgi?query=GO:0006875&auto_wild_cards=yes&view=query&action=query&search_constraint=terms","GO:0006875_cellular_metal_ion_homeostasis")	=HYPERLINK("http://www.ncbi.nih.gov/gquery/gquery.fcgi?term=CCR4","CCR4")	121	3	13.487603	-2.896036	22	0.75	0.034091
=HYPERLINK("http://www.godatabase.org/cgi-bin/go.cgi?query=GO:0006875&auto_wild_cards=yes&view=query&action=query&search_constraint=terms","GO:0006875_cellular_metal_ion_homeostasis")	=HYPERLINK("http://www.ncbi.nih.gov/gquery/gquery.fcgi?term=CD52","CD52")	121	3	13.487603	-2.896036	22	0.75	0.034091
=HYPERLINK("http://www.godatabase.org/cgi-bin/go.cgi?query=GO:0006875&auto_wild_cards=yes&view=query&action=query&search_constraint=terms","GO:0006875_cellular_metal_ion_homeostasis")	=HYPERLINK("http://www.ncbi.nih.gov/gquery/gquery.fcgi?term=CCR7","CCR7")	121	3	13.487603	-2.896036	22	0.75	0.034091
=HYPERLINK("http://www.godatabase.org/cgi-bin/go.cgi?query=GO:0055065&auto_wild_cards=yes&view=query&action=query&search_constraint=terms","GO:0055065_metal_ion_homeostasis")	=HYPERLINK("http://www.ncbi.nih.gov/gquery/gquery.fcgi?term=CCR4","CCR4")	125	3	13.056000	-2.855236	23	0.77	0.033478
=HYPERLINK("http://www.godatabase.org/cgi-bin/go.cgi?query=GO:0055065&auto_wild_cards=yes&view=query&action=query&search_constraint=terms","GO:0055065_metal_ion_homeostasis")	=HYPERLINK("http://www.ncbi.nih.gov/gquery/gquery.fcgi?term=CD52","CD52")	125	3	13.056000	-2.855236	23	0.77	0.033478
=HYPERLINK("http://www.godatabase.org/cgi-bin/go.cgi?query=GO:0055065&auto_wild_cards=yes&view=query&action=query&search_constraint=terms","GO:0055065_metal_ion_homeostasis")	=HYPERLINK("http://www.ncbi.nih.gov/gquery/gquery.fcgi?term=CCR7","CCR7")	125	3	13.056000	-2.855236	23	0.77	0.033478
=HYPERLINK("http://www.godatabase.org/cgi-bin/go.cgi?query=GO:0002475&auto_wild_cards=yes&view=query&action=query&search_constraint=terms","GO:0002475_antigen_processing_and_presentation_via_MHC_class_Ib")	=HYPERLINK("http://www.ncbi.nih.gov/gquery/gquery.fcgi?term=CD1D","CD1D")	1	1
=HYPERLINK("http://www.godatabase.org/cgi-bin/go.cgi?query=GO:0045579&auto_wild_cards=yes&view=query&action=query&search_constraint=terms","GO:0045579_positive_regulation_of_B_cell_differentiation")	=HYPERLINK("http://www.ncbi.nih.gov/gquery/gquery.fcgi?term=CD27","CD27")	1	1
=HYPERLINK("http://www.godatabase.org/cgi-bin/go.cgi?query=GO:0048003&auto_wild_cards=yes&view=query&action=query&search_constraint=terms","GO:0048003_antigen_processing_and_presentation_of_lipid_antigen_via_MHC_class_Ib")	=HYPERLINK("http://www.ncbi.nih.gov/gquery/gquery.fcgi?term=CD1D","CD1D")	1	1
=HYPERLINK("http://www.godatabase.org/cgi-bin/go.cgi?query=GO:0048006&auto_wild_cards=yes&view=query&action=query&search_constraint=terms","GO:0048006_antigen_processing_and_presentation__endogenous_lipid_antigen_via_MHC_class_Ib")	=HYPERLINK("http://www.ncbi.nih.gov/gquery/gquery.fcgi?term=CD1D","CD1D")	1	1
=HYPERLINK("http://www.godatabase.org/cgi-bin/go.cgi?query=GO:0030005&auto_wild_cards=yes&view=query&action=query&search_constraint=terms","GO:0030005_cellular_di-__tri-valent_inorganic_cation_homeostasis")	=HYPERLINK("http://www.ncbi.nih.gov/gquery/gquery.fcgi?term=CCR4","CCR4")	140	3	11.657143	-2.713663	24	1.02	0.042500
=HYPERLINK("http://www.godatabase.org/cgi-bin/go.cgi?query=GO:0030005&auto_wild_cards=yes&view=query&action=query&search_constraint=terms","GO:0030005_cellular_di-__tri-valent_inorganic_cation_homeostasis")	=HYPERLINK("http://www.ncbi.nih.gov/gquery/gquery.fcgi?term=CD52","CD52")	140	3	11.657143	-2.713663	24	1.02	0.042500
=HYPERLINK("http://www.godatabase.org/cgi-bin/go.cgi?query=GO:0030005&auto_wild_cards=yes&view=query&action=query&search_constraint=terms","GO:0030005_cellular_di-__tri-valent_inorganic_cation_homeostasis")	=HYPERLINK("http://www.ncbi.nih.gov/gquery/gquery.fcgi?term=CCR7","CCR7")	140	3	11.657143	-2.713663	24	1.02	0.042500
=HYPERLINK("http://www.godatabase.org/cgi-bin/go.cgi?query=GO:0006955&auto_wild_cards=yes&view=query&action=query&search_constraint=terms","GO:0006955_immune_response")	=HYPERLINK("http://www.ncbi.nih.gov/gquery/gquery.fcgi?term=CCR4","CCR4")	529	5	5.141777	-2.708594	25	1.02	0.040800
=HYPERLINK("http://www.godatabase.org/cgi-bin/go.cgi?query=GO:0006955&auto_wild_cards=yes&view=query&action=query&search_constraint=terms","GO:0006955_immune_response")	=HYPERLINK("http://www.ncbi.nih.gov/gquery/gquery.fcgi?term=CD27","CD27")	529	5	5.141777	-2.708594	25	1.02	0.040800
=HYPERLINK("http://www.godatabase.org/cgi-bin/go.cgi?query=GO:0006955&auto_wild_cards=yes&view=query&action=query&search_constraint=terms","GO:0006955_immune_response")	=HYPERLINK("http://www.ncbi.nih.gov/gquery/gquery.fcgi?term=CD1D","CD1D")	529	5	5.141777	-2.708594	25	1.02	0.040800
=HYPERLINK("http://www.godatabase.org/cgi-bin/go.cgi?query=GO:0006955&auto_wild_cards=yes&view=query&action=query&search_constraint=terms","GO:0006955_immune_response")	=HYPERLINK("http://www.ncbi.nih.gov/gquery/gquery.fcgi?term=IL2RG","IL2RG")	529	5	5.141777	-2.708594	25	1.02	0.040800
=HYPERLINK("http://www.godatabase.org/cgi-bin/go.cgi?query=GO:0006955&auto_wild_cards=yes&view=query&action=query&search_constraint=terms","GO:0006955_immune_response")	=HYPERLINK("http://www.ncbi.nih.gov/gquery/gquery.fcgi?term=WAS","WAS")	529	5	5.141777	-2.708594	25	1.02	0.040800
=HYPERLINK("http://www.godatabase.org/cgi-bin/go.cgi?query=GO:0055066&auto_wild_cards=yes&view=query&action=query&search_constraint=terms","GO:0055066_di-__tri-valent_inorganic_cation_homeostasis")	=HYPERLINK("http://www.ncbi.nih.gov/gquery/gquery.fcgi?term=CCR4","CCR4")	145	3	11.255172	-2.670023	26	1.13	0.043462
=HYPERLINK("http://www.godatabase.org/cgi-bin/go.cgi?query=GO:0055066&auto_wild_cards=yes&view=query&action=query&search_constraint=terms","GO:0055066_di-__tri-valent_inorganic_cation_homeostasis")	=HYPERLINK("http://www.ncbi.nih.gov/gquery/gquery.fcgi?term=CD52","CD52")	145	3	11.255172	-2.670023	26	1.13	0.043462
=HYPERLINK("http://www.godatabase.org/cgi-bin/go.cgi?query=GO:0055066&auto_wild_cards=yes&view=query&action=query&search_constraint=terms","GO:0055066_di-__tri-valent_inorganic_cation_homeostasis")	=HYPERLINK("http://www.ncbi.nih.gov/gquery/gquery.fcgi?term=CCR7","CCR7")	145	3	11.255172	-2.670023	26	1.13	0.043462
=HYPERLINK("http://www.godatabase.org/cgi-bin/go.cgi?query=GO:0051251&auto_wild_cards=yes&view=query&action=query&search_constraint=terms","GO:0051251_positive_regulation_of_lymphocyte_activation")	=HYPERLINK("http://www.ncbi.nih.gov/gquery/gquery.fcgi?term=CD3E","CD3E")	40	2	27.200000	-2.626541	27	1.21	0.044815
=HYPERLINK("http://www.godatabase.org/cgi-bin/go.cgi?query=GO:0051251&auto_wild_cards=yes&view=query&action=query&search_constraint=terms","GO:0051251_positive_regulation_of_lymphocyte_activation")	=HYPERLINK("http://www.ncbi.nih.gov/gquery/gquery.fcgi?term=CD27","CD27")	40	2	27.200000	-2.626541	27	1.21	0.044815
=HYPERLINK("http://www.godatabase.org/cgi-bin/go.cgi?query=GO:0048869&auto_wild_cards=yes&view=query&action=query&search_constraint=terms","GO:0048869_cellular_developmental_process")	=HYPERLINK("http://www.ncbi.nih.gov/gquery/gquery.fcgi?term=RHOH","RHOH")	555	5	4.900901	-2.616033	28	1.21	0.043214
=HYPERLINK("http://www.godatabase.org/cgi-bin/go.cgi?query=GO:0048869&auto_wild_cards=yes&view=query&action=query&search_constraint=terms","GO:0048869_cellular_developmental_process")	=HYPERLINK("http://www.ncbi.nih.gov/gquery/gquery.fcgi?term=CD3G","CD3G")	555	5	4.900901	-2.616033	28	1.21	0.043214
=HYPERLINK("http://www.godatabase.org/cgi-bin/go.cgi?query=GO:0048869&auto_wild_cards=yes&view=query&action=query&search_constraint=terms","GO:0048869_cellular_developmental_process")	=HYPERLINK("http://www.ncbi.nih.gov/gquery/gquery.fcgi?term=CD27","CD27")	555	5	4.900901	-2.616033	28	1.21	0.043214
=HYPERLINK("http://www.godatabase.org/cgi-bin/go.cgi?query=GO:0048869&auto_wild_cards=yes&view=query&action=query&search_constraint=terms","GO:0048869_cellular_developmental_process")	=HYPERLINK("http://www.ncbi.nih.gov/gquery/gquery.fcgi?term=CD1D","CD1D")	555	5	4.900901	-2.616033	28	1.21	0.043214
=HYPERLINK("http://www.godatabase.org/cgi-bin/go.cgi?query=GO:0048869&auto_wild_cards=yes&view=query&action=query&search_constraint=terms","GO:0048869_cellular_developmental_process")	=HYPERLINK("http://www.ncbi.nih.gov/gquery/gquery.fcgi?term=CD3D","CD3D")	555	5	4.900901	-2.616033	28	1.21	0.043214
=HYPERLINK("http://www.godatabase.org/cgi-bin/go.cgi?query=GO:0030003&auto_wild_cards=yes&view=query&action=query&search_constraint=terms","GO:0030003_cellular_cation_homeostasis")	=HYPERLINK("http://www.ncbi.nih.gov/gquery/gquery.fcgi?term=CCR4","CCR4")	161	3	10.136646	-2.540443	29	1.41	0.048621
=HYPERLINK("http://www.godatabase.org/cgi-bin/go.cgi?query=GO:0030003&auto_wild_cards=yes&view=query&action=query&search_constraint=terms","GO:0030003_cellular_cation_homeostasis")	=HYPERLINK("http://www.ncbi.nih.gov/gquery/gquery.fcgi?term=CD52","CD52")	161	3	10.136646	-2.540443	29	1.41	0.048621
=HYPERLINK("http://www.godatabase.org/cgi-bin/go.cgi?query=GO:0030003&auto_wild_cards=yes&view=query&action=query&search_constraint=terms","GO:0030003_cellular_cation_homeostasis")	=HYPERLINK("http://www.ncbi.nih.gov/gquery/gquery.fcgi?term=CCR7","CCR7")	161	3	10.136646	-2.540443	29	1.41	0.048621
=HYPERLINK("http://www.godatabase.org/cgi-bin/go.cgi?query=GO:0002696&auto_wild_cards=yes&view=query&action=query&search_constraint=terms","GO:0002696_positive_regulation_of_leukocyte_activation")	=HYPERLINK("http://www.ncbi.nih.gov/gquery/gquery.fcgi?term=CD3E","CD3E")	46	2	23.652174	-2.506460	30	1.49	0.049667
=HYPERLINK("http://www.godatabase.org/cgi-bin/go.cgi?query=GO:0002696&auto_wild_cards=yes&view=query&action=query&search_constraint=terms","GO:0002696_positive_regulation_of_leukocyte_activation")	=HYPERLINK("http://www.ncbi.nih.gov/gquery/gquery.fcgi?term=CD27","CD27")	46	2	23.652174	-2.506460	30	1.49	0.049667
=HYPERLINK("http://www.godatabase.org/cgi-bin/go.cgi?query=GO:0050863&auto_wild_cards=yes&view=query&action=query&search_constraint=terms","GO:0050863_regulation_of_T_cell_activation")	=HYPERLINK("http://www.ncbi.nih.gov/gquery/gquery.fcgi?term=CD3E","CD3E")	49	2	22.204082	-2.452376	32	1.6	0.050000
=HYPERLINK("http://www.godatabase.org/cgi-bin/go.cgi?query=GO:0050863&auto_wild_cards=yes&view=query&action=query&search_constraint=terms","GO:0050863_regulation_of_T_cell_activation")	=HYPERLINK("http://www.ncbi.nih.gov/gquery/gquery.fcgi?term=SIT1","SIT1")	49	2	22.204082	-2.452376	32	1.6	0.050000
=HYPERLINK("http://www.godatabase.org/cgi-bin/go.cgi?query=GO:0050867&auto_wild_cards=yes&view=query&action=query&search_constraint=terms","GO:0050867_positive_regulation_of_cell_activation")	=HYPERLINK("http://www.ncbi.nih.gov/gquery/gquery.fcgi?term=CD3E","CD3E")	49	2	22.204082	-2.452376	32	1.6	0.050000
=HYPERLINK("http://www.godatabase.org/cgi-bin/go.cgi?query=GO:0050867&auto_wild_cards=yes&view=query&action=query&search_constraint=terms","GO:0050867_positive_regulation_of_cell_activation")	=HYPERLINK("http://www.ncbi.nih.gov/gquery/gquery.fcgi?term=CD27","CD27")	49	2	22.204082	-2.452376	32	1.6	0.050000
=HYPERLINK("http://www.godatabase.org/cgi-bin/go.cgi?query=GO:0055080&auto_wild_cards=yes&view=query&action=query&search_constraint=terms","GO:0055080_cation_homeostasis")	=HYPERLINK("http://www.ncbi.nih.gov/gquery/gquery.fcgi?term=CCR4","CCR4")	173	3	9.433526	-2.451988	33	1.61	0.048788
=HYPERLINK("http://www.godatabase.org/cgi-bin/go.cgi?query=GO:0055080&auto_wild_cards=yes&view=query&action=query&search_constraint=terms","GO:0055080_cation_homeostasis")	=HYPERLINK("http://www.ncbi.nih.gov/gquery/gquery.fcgi?term=CD52","CD52")	173	3	9.433526	-2.451988	33	1.61	0.048788
=HYPERLINK("http://www.godatabase.org/cgi-bin/go.cgi?query=GO:0055080&auto_wild_cards=yes&view=query&action=query&search_constraint=terms","GO:0055080_cation_homeostasis")	=HYPERLINK("http://www.ncbi.nih.gov/gquery/gquery.fcgi?term=CCR7","CCR7")	173	3	9.433526	-2.451988	33	1.61	0.048788
=HYPERLINK("http://www.godatabase.org/cgi-bin/go.cgi?query=GO:0045059&auto_wild_cards=yes&view=query&action=query&search_constraint=terms","GO:0045059_positive_thymic_T_cell_selection")	=HYPERLINK("http://www.ncbi.nih.gov/gquery/gquery.fcgi?term=CD3D","CD3D")	2	1
=HYPERLINK("http://www.godatabase.org/cgi-bin/go.cgi?query=GO:0006952&auto_wild_cards=yes&view=query&action=query&search_constraint=terms","GO:0006952_defense_response")	=HYPERLINK("http://www.ncbi.nih.gov/gquery/gquery.fcgi?term=CCR4","CCR4")	369	4	5.897019	-2.423141	34	1.68	0.049412
=HYPERLINK("http://www.godatabase.org/cgi-bin/go.cgi?query=GO:0006952&auto_wild_cards=yes&view=query&action=query&search_constraint=terms","GO:0006952_defense_response")	=HYPERLINK("http://www.ncbi.nih.gov/gquery/gquery.fcgi?term=CD1D","CD1D")	369	4	5.897019	-2.423141	34	1.68	0.049412
=HYPERLINK("http://www.godatabase.org/cgi-bin/go.cgi?query=GO:0006952&auto_wild_cards=yes&view=query&action=query&search_constraint=terms","GO:0006952_defense_response")	=HYPERLINK("http://www.ncbi.nih.gov/gquery/gquery.fcgi?term=WAS","WAS")	369	4	5.897019	-2.423141	34	1.68	0.049412
=HYPERLINK("http://www.godatabase.org/cgi-bin/go.cgi?query=GO:0006952&auto_wild_cards=yes&view=query&action=query&search_constraint=terms","GO:0006952_defense_response")	=HYPERLINK("http://www.ncbi.nih.gov/gquery/gquery.fcgi?term=CCR7","CCR7")	369	4	5.897019	-2.423141	34	1.68	0.049412
=HYPERLINK("http://www.godatabase.org/cgi-bin/go.cgi?query=GO:0043368&auto_wild_cards=yes&view=query&action=query&search_constraint=terms","GO:0043368_positive_T_cell_selection")	=HYPERLINK("http://www.ncbi.nih.gov/gquery/gquery.fcgi?term=CD3D","CD3D")	3	1
=HYPERLINK("http://www.godatabase.org/cgi-bin/go.cgi?query=GO:0045061&auto_wild_cards=yes&view=query&action=query&search_constraint=terms","GO:0045061_thymic_T_cell_selection")	=HYPERLINK("http://www.ncbi.nih.gov/gquery/gquery.fcgi?term=CD3D","CD3D")	3	1
=HYPERLINK("http://www.godatabase.org/cgi-bin/go.cgi?query=GO:0045577&auto_wild_cards=yes&view=query&action=query&search_constraint=terms","GO:0045577_regulation_of_B_cell_differentiation")	=HYPERLINK("http://www.ncbi.nih.gov/gquery/gquery.fcgi?term=CD27","CD27")	3	1
=HYPERLINK("http://www.godatabase.org/cgi-bin/go.cgi?query=GO:0006873&auto_wild_cards=yes&view=query&action=query&search_constraint=terms","GO:0006873_cellular_ion_homeostasis")	=HYPERLINK("http://www.ncbi.nih.gov/gquery/gquery.fcgi?term=CCR4","CCR4")	206	3	7.922330	-2.239192	35	2.25	0.064286
=HYPERLINK("http://www.godatabase.org/cgi-bin/go.cgi?query=GO:0006873&auto_wild_cards=yes&view=query&action=query&search_constraint=terms","GO:0006873_cellular_ion_homeostasis")	=HYPERLINK("http://www.ncbi.nih.gov/gquery/gquery.fcgi?term=CD52","CD52")	206	3	7.922330	-2.239192	35	2.25	0.064286
=HYPERLINK("http://www.godatabase.org/cgi-bin/go.cgi?query=GO:0006873&auto_wild_cards=yes&view=query&action=query&search_constraint=terms","GO:0006873_cellular_ion_homeostasis")	=HYPERLINK("http://www.ncbi.nih.gov/gquery/gquery.fcgi?term=CCR7","CCR7")	206	3	7.922330	-2.239192	35	2.25	0.064286
=HYPERLINK("http://www.godatabase.org/cgi-bin/go.cgi?query=GO:0055082&auto_wild_cards=yes&view=query&action=query&search_constraint=terms","GO:0055082_cellular_chemical_homeostasis")	=HYPERLINK("http://www.ncbi.nih.gov/gquery/gquery.fcgi?term=CCR4","CCR4")	208	3	7.846154	-2.227505	36	2.31	0.064167
=HYPERLINK("http://www.godatabase.org/cgi-bin/go.cgi?query=GO:0055082&auto_wild_cards=yes&view=query&action=query&search_constraint=terms","GO:0055082_cellular_chemical_homeostasis")	=HYPERLINK("http://www.ncbi.nih.gov/gquery/gquery.fcgi?term=CD52","CD52")	208	3	7.846154	-2.227505	36	2.31	0.064167
=HYPERLINK("http://www.godatabase.org/cgi-bin/go.cgi?query=GO:0055082&auto_wild_cards=yes&view=query&action=query&search_constraint=terms","GO:0055082_cellular_chemical_homeostasis")	=HYPERLINK("http://www.ncbi.nih.gov/gquery/gquery.fcgi?term=CCR7","CCR7")	208	3	7.846154	-2.227505	36	2.31	0.064167
=HYPERLINK("http://www.godatabase.org/cgi-bin/go.cgi?query=GO:0050801&auto_wild_cards=yes&view=query&action=query&search_constraint=terms","GO:0050801_ion_homeostasis")	=HYPERLINK("http://www.ncbi.nih.gov/gquery/gquery.fcgi?term=CCR4","CCR4")	221	3	7.384615	-2.154407	37	2.81	0.075946
=HYPERLINK("http://www.godatabase.org/cgi-bin/go.cgi?query=GO:0050801&auto_wild_cards=yes&view=query&action=query&search_constraint=terms","GO:0050801_ion_homeostasis")	=HYPERLINK("http://www.ncbi.nih.gov/gquery/gquery.fcgi?term=CD52","CD52")	221	3	7.384615	-2.154407	37	2.81	0.075946
=HYPERLINK("http://www.godatabase.org/cgi-bin/go.cgi?query=GO:0050801&auto_wild_cards=yes&view=query&action=query&search_constraint=terms","GO:0050801_ion_homeostasis")	=HYPERLINK("http://www.ncbi.nih.gov/gquery/gquery.fcgi?term=CCR7","CCR7")	221	3	7.384615	-2.154407	37	2.81	0.075946
=HYPERLINK("http://www.godatabase.org/cgi-bin/go.cgi?query=GO:0008588&auto_wild_cards=yes&view=query&action=query&search_constraint=terms","GO:0008588_release_of_cytoplasmic_sequestered_NF-kappaB")	=HYPERLINK("http://www.ncbi.nih.gov/gquery/gquery.fcgi?term=CD27","CD27")	4	1
=HYPERLINK("http://www.godatabase.org/cgi-bin/go.cgi?query=GO:0019725&auto_wild_cards=yes&view=query&action=query&search_constraint=terms","GO:0019725_cellular_homeostasis")	=HYPERLINK("http://www.ncbi.nih.gov/gquery/gquery.fcgi?term=CCR4","CCR4")	231	3	7.064935	-2.101307	38	3.13	0.082368
=HYPERLINK("http://www.godatabase.org/cgi-bin/go.cgi?query=GO:0019725&auto_wild_cards=yes&view=query&action=query&search_constraint=terms","GO:0019725_cellular_homeostasis")	=HYPERLINK("http://www.ncbi.nih.gov/gquery/gquery.fcgi?term=CD52","CD52")	231	3	7.064935	-2.101307	38	3.13	0.082368
=HYPERLINK("http://www.godatabase.org/cgi-bin/go.cgi?query=GO:0019725&auto_wild_cards=yes&view=query&action=query&search_constraint=terms","GO:0019725_cellular_homeostasis")	=HYPERLINK("http://www.ncbi.nih.gov/gquery/gquery.fcgi?term=CCR7","CCR7")	231	3	7.064935	-2.101307	38	3.13	0.082368
=HYPERLINK("http://www.godatabase.org/cgi-bin/go.cgi?query=GO:0048513&auto_wild_cards=yes&view=query&action=query&search_constraint=terms","GO:0048513_organ_development")	=HYPERLINK("http://www.ncbi.nih.gov/gquery/gquery.fcgi?term=RHOH","RHOH")	741	5	3.670715	-2.073019	39	3.28	0.084103
=HYPERLINK("http://www.godatabase.org/cgi-bin/go.cgi?query=GO:0048513&auto_wild_cards=yes&view=query&action=query&search_constraint=terms","GO:0048513_organ_development")	=HYPERLINK("http://www.ncbi.nih.gov/gquery/gquery.fcgi?term=CD27","CD27")	741	5	3.670715	-2.073019	39	3.28	0.084103
=HYPERLINK("http://www.godatabase.org/cgi-bin/go.cgi?query=GO:0048513&auto_wild_cards=yes&view=query&action=query&search_constraint=terms","GO:0048513_organ_development")	=HYPERLINK("http://www.ncbi.nih.gov/gquery/gquery.fcgi?term=CD1D","CD1D")	741	5	3.670715	-2.073019	39	3.28	0.084103
=HYPERLINK("http://www.godatabase.org/cgi-bin/go.cgi?query=GO:0048513&auto_wild_cards=yes&view=query&action=query&search_constraint=terms","GO:0048513_organ_development")	=HYPERLINK("http://www.ncbi.nih.gov/gquery/gquery.fcgi?term=CD3D","CD3D")	741	5	3.670715	-2.073019	39	3.28	0.084103
=HYPERLINK("http://www.godatabase.org/cgi-bin/go.cgi?query=GO:0048513&auto_wild_cards=yes&view=query&action=query&search_constraint=terms","GO:0048513_organ_development")	=HYPERLINK("http://www.ncbi.nih.gov/gquery/gquery.fcgi?term=WAS","WAS")	741	5	3.670715	-2.073019	39	3.28	0.084103
=HYPERLINK("http://www.godatabase.org/cgi-bin/go.cgi?query=GO:0009605&auto_wild_cards=yes&view=query&action=query&search_constraint=terms","GO:0009605_response_to_external_stimulus")	=HYPERLINK("http://www.ncbi.nih.gov/gquery/gquery.fcgi?term=CCR4","CCR4")	464	4	4.689655	-2.069253	40	3.37	0.084250
=HYPERLINK("http://www.godatabase.org/cgi-bin/go.cgi?query=GO:0009605&auto_wild_cards=yes&view=query&action=query&search_constraint=terms","GO:0009605_response_to_external_stimulus")	=HYPERLINK("http://www.ncbi.nih.gov/gquery/gquery.fcgi?term=CD1D","CD1D")	464	4	4.689655	-2.069253	40	3.37	0.084250
=HYPERLINK("http://www.godatabase.org/cgi-bin/go.cgi?query=GO:0009605&auto_wild_cards=yes&view=query&action=query&search_constraint=terms","GO:0009605_response_to_external_stimulus")	=HYPERLINK("http://www.ncbi.nih.gov/gquery/gquery.fcgi?term=WAS","WAS")	464	4	4.689655	-2.069253	40	3.37	0.084250
=HYPERLINK("http://www.godatabase.org/cgi-bin/go.cgi?query=GO:0009605&auto_wild_cards=yes&view=query&action=query&search_constraint=terms","GO:0009605_response_to_external_stimulus")	=HYPERLINK("http://www.ncbi.nih.gov/gquery/gquery.fcgi?term=CCR7","CCR7")	464	4	4.689655	-2.069253	40	3.37	0.084250
=HYPERLINK("http://www.godatabase.org/cgi-bin/go.cgi?query=GO:0019883&auto_wild_cards=yes&view=query&action=query&search_constraint=terms","GO:0019883_antigen_processing_and_presentation_of_endogenous_antigen")	=HYPERLINK("http://www.ncbi.nih.gov/gquery/gquery.fcgi?term=CD1D","CD1D")	6	1	90.666667	-1.959311	42	8.45	0.201190
=HYPERLINK("http://www.godatabase.org/cgi-bin/go.cgi?query=GO:0042346&auto_wild_cards=yes&view=query&action=query&search_constraint=terms","GO:0042346_positive_regulation_of_NF-kappaB_import_into_nucleus")	=HYPERLINK("http://www.ncbi.nih.gov/gquery/gquery.fcgi?term=CD27","CD27")	6	1	90.666667	-1.959311	42	8.45	0.201190
=HYPERLINK("http://www.godatabase.org/cgi-bin/go.cgi?query=GO:0030154&auto_wild_cards=yes&view=query&action=query&search_constraint=terms","GO:0030154_cell_differentiation")	=HYPERLINK("http://www.ncbi.nih.gov/gquery/gquery.fcgi?term=RHOH","RHOH")	506	4	4.300395	-1.938451	43	8.58	0.199535
=HYPERLINK("http://www.godatabase.org/cgi-bin/go.cgi?query=GO:0030154&auto_wild_cards=yes&view=query&action=query&search_constraint=terms","GO:0030154_cell_differentiation")	=HYPERLINK("http://www.ncbi.nih.gov/gquery/gquery.fcgi?term=CD27","CD27")	506	4	4.300395	-1.938451	43	8.58	0.199535
=HYPERLINK("http://www.godatabase.org/cgi-bin/go.cgi?query=GO:0030154&auto_wild_cards=yes&view=query&action=query&search_constraint=terms","GO:0030154_cell_differentiation")	=HYPERLINK("http://www.ncbi.nih.gov/gquery/gquery.fcgi?term=CD1D","CD1D")	506	4	4.300395	-1.938451	43	8.58	0.199535
=HYPERLINK("http://www.godatabase.org/cgi-bin/go.cgi?query=GO:0030154&auto_wild_cards=yes&view=query&action=query&search_constraint=terms","GO:0030154_cell_differentiation")	=HYPERLINK("http://www.ncbi.nih.gov/gquery/gquery.fcgi?term=CD3D","CD3D")	506	4	4.300395	-1.938451	43	8.58	0.199535
=HYPERLINK("http://www.godatabase.org/cgi-bin/go.cgi?query=GO:0006461&auto_wild_cards=yes&view=query&action=query&search_constraint=terms","GO:0006461_protein_complex_assembly")	=HYPERLINK("http://www.ncbi.nih.gov/gquery/gquery.fcgi?term=CD3E","CD3E")	273	3	5.978022	-1.903017	45	8.72	0.193778
=HYPERLINK("http://www.godatabase.org/cgi-bin/go.cgi?query=GO:0006461&auto_wild_cards=yes&view=query&action=query&search_constraint=terms","GO:0006461_protein_complex_assembly")	=HYPERLINK("http://www.ncbi.nih.gov/gquery/gquery.fcgi?term=CD3G","CD3G")	273	3	5.978022	-1.903017	45	8.72	0.193778
=HYPERLINK("http://www.godatabase.org/cgi-bin/go.cgi?query=GO:0006461&auto_wild_cards=yes&view=query&action=query&search_constraint=terms","GO:0006461_protein_complex_assembly")	=HYPERLINK("http://www.ncbi.nih.gov/gquery/gquery.fcgi?term=WAS","WAS")	273	3	5.978022	-1.903017	45	8.72	0.193778
=HYPERLINK("http://www.godatabase.org/cgi-bin/go.cgi?query=GO:0070271&auto_wild_cards=yes&view=query&action=query&search_constraint=terms","GO:0070271_protein_complex_biogenesis")	=HYPERLINK("http://www.ncbi.nih.gov/gquery/gquery.fcgi?term=CD3E","CD3E")	273	3	5.978022	-1.903017	45	8.72	0.193778
=HYPERLINK("http://www.godatabase.org/cgi-bin/go.cgi?query=GO:0070271&auto_wild_cards=yes&view=query&action=query&search_constraint=terms","GO:0070271_protein_complex_biogenesis")	=HYPERLINK("http://www.ncbi.nih.gov/gquery/gquery.fcgi?term=CD3G","CD3G")	273	3	5.978022	-1.903017	45	8.72	0.193778
=HYPERLINK("http://www.godatabase.org/cgi-bin/go.cgi?query=GO:0070271&auto_wild_cards=yes&view=query&action=query&search_constraint=terms","GO:0070271_protein_complex_biogenesis")	=HYPERLINK("http://www.ncbi.nih.gov/gquery/gquery.fcgi?term=WAS","WAS")	273	3	5.978022	-1.903017	45	8.72	0.193778
=HYPERLINK("http://www.godatabase.org/cgi-bin/go.cgi?query=GO:0033077&auto_wild_cards=yes&view=query&action=query&search_constraint=terms","GO:0033077_T_cell_differentiation_in_the_thymus")	=HYPERLINK("http://www.ncbi.nih.gov/gquery/gquery.fcgi?term=CD3D","CD3D")	7	1	77.714286	-1.892736	46	11.01	0.239348
=HYPERLINK("http://www.godatabase.org/cgi-bin/go.cgi?query=GO:0048878&auto_wild_cards=yes&view=query&action=query&search_constraint=terms","GO:0048878_chemical_homeostasis")	=HYPERLINK("http://www.ncbi.nih.gov/gquery/gquery.fcgi?term=CCR4","CCR4")	278	3	5.870504	-1.881694	47	11.12	0.236596
=HYPERLINK("http://www.godatabase.org/cgi-bin/go.cgi?query=GO:0048878&auto_wild_cards=yes&view=query&action=query&search_constraint=terms","GO:0048878_chemical_homeostasis")	=HYPERLINK("http://www.ncbi.nih.gov/gquery/gquery.fcgi?term=CD52","CD52")	278	3	5.870504	-1.881694	47	11.12	0.236596
=HYPERLINK("http://www.godatabase.org/cgi-bin/go.cgi?query=GO:0048878&auto_wild_cards=yes&view=query&action=query&search_constraint=terms","GO:0048878_chemical_homeostasis")	=HYPERLINK("http://www.ncbi.nih.gov/gquery/gquery.fcgi?term=CCR7","CCR7")	278	3	5.870504	-1.881694	47	11.12	0.236596
=HYPERLINK("http://www.godatabase.org/cgi-bin/go.cgi?query=GO:0009611&auto_wild_cards=yes&view=query&action=query&search_constraint=terms","GO:0009611_response_to_wounding")	=HYPERLINK("http://www.ncbi.nih.gov/gquery/gquery.fcgi?term=CCR4","CCR4")	279	3	5.849462	-1.877481	48	11.16	0.232500
=HYPERLINK("http://www.godatabase.org/cgi-bin/go.cgi?query=GO:0009611&auto_wild_cards=yes&view=query&action=query&search_constraint=terms","GO:0009611_response_to_wounding")	=HYPERLINK("http://www.ncbi.nih.gov/gquery/gquery.fcgi?term=WAS","WAS")	279	3	5.849462	-1.877481	48	11.16	0.232500
=HYPERLINK("http://www.godatabase.org/cgi-bin/go.cgi?query=GO:0009611&auto_wild_cards=yes&view=query&action=query&search_constraint=terms","GO:0009611_response_to_wounding")	=HYPERLINK("http://www.ncbi.nih.gov/gquery/gquery.fcgi?term=CCR7","CCR7")	279	3	5.849462	-1.877481	48	11.16	0.232500
=HYPERLINK("http://www.godatabase.org/cgi-bin/go.cgi?query=GO:0065007&auto_wild_cards=yes&view=query&action=query&search_constraint=terms","GO:0065007_biological_regulation")	=HYPERLINK("http://www.ncbi.nih.gov/gquery/gquery.fcgi?term=CD3E","CD3E")	3971	12	1.643918	-1.869413	49	11.19	0.228367
=HYPERLINK("http://www.godatabase.org/cgi-bin/go.cgi?query=GO:0065007&auto_wild_cards=yes&view=query&action=query&search_constraint=terms","GO:0065007_biological_regulation")	=HYPERLINK("http://www.ncbi.nih.gov/gquery/gquery.fcgi?term=CCR4","CCR4")	3971	12	1.643918	-1.869413	49	11.19	0.228367
=HYPERLINK("http://www.godatabase.org/cgi-bin/go.cgi?query=GO:0065007&auto_wild_cards=yes&view=query&action=query&search_constraint=terms","GO:0065007_biological_regulation")	=HYPERLINK("http://www.ncbi.nih.gov/gquery/gquery.fcgi?term=CD52","CD52")	3971	12	1.643918	-1.869413	49	11.19	0.228367
=HYPERLINK("http://www.godatabase.org/cgi-bin/go.cgi?query=GO:0065007&auto_wild_cards=yes&view=query&action=query&search_constraint=terms","GO:0065007_biological_regulation")	=HYPERLINK("http://www.ncbi.nih.gov/gquery/gquery.fcgi?term=RHOH","RHOH")	3971	12	1.643918	-1.869413	49	11.19	0.228367
=HYPERLINK("http://www.godatabase.org/cgi-bin/go.cgi?query=GO:0065007&auto_wild_cards=yes&view=query&action=query&search_constraint=terms","GO:0065007_biological_regulation")	=HYPERLINK("http://www.ncbi.nih.gov/gquery/gquery.fcgi?term=CD3G","CD3G")	3971	12	1.643918	-1.869413	49	11.19	0.228367
=HYPERLINK("http://www.godatabase.org/cgi-bin/go.cgi?query=GO:0065007&auto_wild_cards=yes&view=query&action=query&search_constraint=terms","GO:0065007_biological_regulation")	=HYPERLINK("http://www.ncbi.nih.gov/gquery/gquery.fcgi?term=CD27","CD27")	3971	12	1.643918	-1.869413	49	11.19	0.228367
=HYPERLINK("http://www.godatabase.org/cgi-bin/go.cgi?query=GO:0065007&auto_wild_cards=yes&view=query&action=query&search_constraint=terms","GO:0065007_biological_regulation")	=HYPERLINK("http://www.ncbi.nih.gov/gquery/gquery.fcgi?term=CD1D","CD1D")	3971	12	1.643918	-1.869413	49	11.19	0.228367
=HYPERLINK("http://www.godatabase.org/cgi-bin/go.cgi?query=GO:0065007&auto_wild_cards=yes&view=query&action=query&search_constraint=terms","GO:0065007_biological_regulation")	=HYPERLINK("http://www.ncbi.nih.gov/gquery/gquery.fcgi?term=GRAP2","GRAP2")	3971	12	1.643918	-1.869413	49	11.19	0.228367
=HYPERLINK("http://www.godatabase.org/cgi-bin/go.cgi?query=GO:0065007&auto_wild_cards=yes&view=query&action=query&search_constraint=terms","GO:0065007_biological_regulation")	=HYPERLINK("http://www.ncbi.nih.gov/gquery/gquery.fcgi?term=IL2RG","IL2RG")	3971	12	1.643918	-1.869413	49	11.19	0.228367
=HYPERLINK("http://www.godatabase.org/cgi-bin/go.cgi?query=GO:0065007&auto_wild_cards=yes&view=query&action=query&search_constraint=terms","GO:0065007_biological_regulation")	=HYPERLINK("http://www.ncbi.nih.gov/gquery/gquery.fcgi?term=SIT1","SIT1")	3971	12	1.643918	-1.869413	49	11.19	0.228367
=HYPERLINK("http://www.godatabase.org/cgi-bin/go.cgi?query=GO:0065007&auto_wild_cards=yes&view=query&action=query&search_constraint=terms","GO:0065007_biological_regulation")	=HYPERLINK("http://www.ncbi.nih.gov/gquery/gquery.fcgi?term=WAS","WAS")	3971	12	1.643918	-1.869413	49	11.19	0.228367
=HYPERLINK("http://www.godatabase.org/cgi-bin/go.cgi?query=GO:0065007&auto_wild_cards=yes&view=query&action=query&search_constraint=terms","GO:0065007_biological_regulation")	=HYPERLINK("http://www.ncbi.nih.gov/gquery/gquery.fcgi?term=CCR7","CCR7")	3971	12	1.643918	-1.869413	49	11.19	0.228367
=HYPERLINK("http://www.godatabase.org/cgi-bin/go.cgi?query=GO:0016045&auto_wild_cards=yes&view=query&action=query&search_constraint=terms","GO:0016045_detection_of_bacterium")	=HYPERLINK("http://www.ncbi.nih.gov/gquery/gquery.fcgi?term=CD1D","CD1D")	8	1	68.000000	-1.835117	52	13.67	0.262885
=HYPERLINK("http://www.godatabase.org/cgi-bin/go.cgi?query=GO:0043124&auto_wild_cards=yes&view=query&action=query&search_constraint=terms","GO:0043124_negative_regulation_of_I-kappaB_kinase_NF-kappaB_cascade")	=HYPERLINK("http://www.ncbi.nih.gov/gquery/gquery.fcgi?term=RHOH","RHOH")	8	1	68.000000	-1.835117	52	13.67	0.262885
=HYPERLINK("http://www.godatabase.org/cgi-bin/go.cgi?query=GO:0046330&auto_wild_cards=yes&view=query&action=query&search_constraint=terms","GO:0046330_positive_regulation_of_JNK_cascade")	=HYPERLINK("http://www.ncbi.nih.gov/gquery/gquery.fcgi?term=CD27","CD27")	8	1	68.000000	-1.835117	52	13.67	0.262885
=HYPERLINK("http://www.godatabase.org/cgi-bin/go.cgi?query=GO:0070304&auto_wild_cards=yes&view=query&action=query&search_constraint=terms","GO:0070304_positive_regulation_of_stress-activated_protein_kinase_signaling_pathway")	=HYPERLINK("http://www.ncbi.nih.gov/gquery/gquery.fcgi?term=CD27","CD27")	9	1	60.444444	-1.784336	53	15.82	0.298491
=HYPERLINK("http://www.godatabase.org/cgi-bin/go.cgi?query=GO:0048584&auto_wild_cards=yes&view=query&action=query&search_constraint=terms","GO:0048584_positive_regulation_of_response_to_stimulus")	=HYPERLINK("http://www.ncbi.nih.gov/gquery/gquery.fcgi?term=CD27","CD27")	114	2	9.543860	-1.743731	54	16.27	0.301296
=HYPERLINK("http://www.godatabase.org/cgi-bin/go.cgi?query=GO:0048584&auto_wild_cards=yes&view=query&action=query&search_constraint=terms","GO:0048584_positive_regulation_of_response_to_stimulus")	=HYPERLINK("http://www.ncbi.nih.gov/gquery/gquery.fcgi?term=CD1D","CD1D")	114	2	9.543860	-1.743731	54	16.27	0.301296
=HYPERLINK("http://www.godatabase.org/cgi-bin/go.cgi?query=GO:0042307&auto_wild_cards=yes&view=query&action=query&search_constraint=terms","GO:0042307_positive_regulation_of_protein_import_into_nucleus")	=HYPERLINK("http://www.ncbi.nih.gov/gquery/gquery.fcgi?term=CD27","CD27")	10	1	54.400000	-1.738951	57	18.18	0.318947
=HYPERLINK("http://www.godatabase.org/cgi-bin/go.cgi?query=GO:0042993&auto_wild_cards=yes&view=query&action=query&search_constraint=terms","GO:0042993_positive_regulation_of_transcription_factor_import_into_nucleus")	=HYPERLINK("http://www.ncbi.nih.gov/gquery/gquery.fcgi?term=CD27","CD27")	10	1	54.400000	-1.738951	57	18.18	0.318947
=HYPERLINK("http://www.godatabase.org/cgi-bin/go.cgi?query=GO:0045621&auto_wild_cards=yes&view=query&action=query&search_constraint=terms","GO:0045621_positive_regulation_of_lymphocyte_differentiation")	=HYPERLINK("http://www.ncbi.nih.gov/gquery/gquery.fcgi?term=CD27","CD27")	10	1	54.400000	-1.738951	57	18.18	0.318947
=HYPERLINK("http://www.godatabase.org/cgi-bin/go.cgi?query=GO:0007172&auto_wild_cards=yes&view=query&action=query&search_constraint=terms","GO:0007172_signal_complex_assembly")	=HYPERLINK("http://www.ncbi.nih.gov/gquery/gquery.fcgi?term=CD3E","CD3E")	11	1	49.454545	-1.697930	59	20.38	0.345424
=HYPERLINK("http://www.godatabase.org/cgi-bin/go.cgi?query=GO:0050871&auto_wild_cards=yes&view=query&action=query&search_constraint=terms","GO:0050871_positive_regulation_of_B_cell_activation")	=HYPERLINK("http://www.ncbi.nih.gov/gquery/gquery.fcgi?term=CD27","CD27")	11	1	49.454545	-1.697930	59	20.38	0.345424
=HYPERLINK("http://www.godatabase.org/cgi-bin/go.cgi?query=GO:0048856&auto_wild_cards=yes&view=query&action=query&search_constraint=terms","GO:0048856_anatomical_structure_development")	=HYPERLINK("http://www.ncbi.nih.gov/gquery/gquery.fcgi?term=RHOH","RHOH")	1289	6	2.532196	-1.671547	60	20.67	0.344500
=HYPERLINK("http://www.godatabase.org/cgi-bin/go.cgi?query=GO:0048856&auto_wild_cards=yes&view=query&action=query&search_constraint=terms","GO:0048856_anatomical_structure_development")	=HYPERLINK("http://www.ncbi.nih.gov/gquery/gquery.fcgi?term=CD3G","CD3G")	1289	6	2.532196	-1.671547	60	20.67	0.344500
=HYPERLINK("http://www.godatabase.org/cgi-bin/go.cgi?query=GO:0048856&auto_wild_cards=yes&view=query&action=query&search_constraint=terms","GO:0048856_anatomical_structure_development")	=HYPERLINK("http://www.ncbi.nih.gov/gquery/gquery.fcgi?term=CD27","CD27")	1289	6	2.532196	-1.671547	60	20.67	0.344500
=HYPERLINK("http://www.godatabase.org/cgi-bin/go.cgi?query=GO:0048856&auto_wild_cards=yes&view=query&action=query&search_constraint=terms","GO:0048856_anatomical_structure_development")	=HYPERLINK("http://www.ncbi.nih.gov/gquery/gquery.fcgi?term=CD1D","CD1D")	1289	6	2.532196	-1.671547	60	20.67	0.344500
=HYPERLINK("http://www.godatabase.org/cgi-bin/go.cgi?query=GO:0048856&auto_wild_cards=yes&view=query&action=query&search_constraint=terms","GO:0048856_anatomical_structure_development")	=HYPERLINK("http://www.ncbi.nih.gov/gquery/gquery.fcgi?term=CD3D","CD3D")	1289	6	2.532196	-1.671547	60	20.67	0.344500
=HYPERLINK("http://www.godatabase.org/cgi-bin/go.cgi?query=GO:0048856&auto_wild_cards=yes&view=query&action=query&search_constraint=terms","GO:0048856_anatomical_structure_development")	=HYPERLINK("http://www.ncbi.nih.gov/gquery/gquery.fcgi?term=WAS","WAS")	1289	6	2.532196	-1.671547	60	20.67	0.344500
=HYPERLINK("http://www.godatabase.org/cgi-bin/go.cgi?query=GO:0006935&auto_wild_cards=yes&view=query&action=query&search_constraint=terms","GO:0006935_chemotaxis")	=HYPERLINK("http://www.ncbi.nih.gov/gquery/gquery.fcgi?term=CCR4","CCR4")	125	2	8.704000	-1.668433	62	20.74	0.334516
=HYPERLINK("http://www.godatabase.org/cgi-bin/go.cgi?query=GO:0006935&auto_wild_cards=yes&view=query&action=query&search_constraint=terms","GO:0006935_chemotaxis")	=HYPERLINK("http://www.ncbi.nih.gov/gquery/gquery.fcgi?term=CCR7","CCR7")	125	2	8.704000	-1.668433	62	20.74	0.334516
=HYPERLINK("http://www.godatabase.org/cgi-bin/go.cgi?query=GO:0042330&auto_wild_cards=yes&view=query&action=query&search_constraint=terms","GO:0042330_taxis")	=HYPERLINK("http://www.ncbi.nih.gov/gquery/gquery.fcgi?term=CCR4","CCR4")	125	2	8.704000	-1.668433	62	20.74	0.334516
=HYPERLINK("http://www.godatabase.org/cgi-bin/go.cgi?query=GO:0042330&auto_wild_cards=yes&view=query&action=query&search_constraint=terms","GO:0042330_taxis")	=HYPERLINK("http://www.ncbi.nih.gov/gquery/gquery.fcgi?term=CCR7","CCR7")	125	2	8.704000	-1.668433	62	20.74	0.334516
=HYPERLINK("http://www.godatabase.org/cgi-bin/go.cgi?query=GO:0019882&auto_wild_cards=yes&view=query&action=query&search_constraint=terms","GO:0019882_antigen_processing_and_presentation")	=HYPERLINK("http://www.ncbi.nih.gov/gquery/gquery.fcgi?term=CD1D","CD1D")	12	1	45.333333	-1.660514	65	22.35	0.343846
=HYPERLINK("http://www.godatabase.org/cgi-bin/go.cgi?query=GO:0042345&auto_wild_cards=yes&view=query&action=query&search_constraint=terms","GO:0042345_regulation_of_NF-kappaB_import_into_nucleus")	=HYPERLINK("http://www.ncbi.nih.gov/gquery/gquery.fcgi?term=CD27","CD27")	12	1	45.333333	-1.660514	65	22.35	0.343846
=HYPERLINK("http://www.godatabase.org/cgi-bin/go.cgi?query=GO:0042348&auto_wild_cards=yes&view=query&action=query&search_constraint=terms","GO:0042348_NF-kappaB_import_into_nucleus")	=HYPERLINK("http://www.ncbi.nih.gov/gquery/gquery.fcgi?term=CD27","CD27")	12	1	45.333333	-1.660514	65	22.35	0.343846
=HYPERLINK("http://www.godatabase.org/cgi-bin/go.cgi?query=GO:0046824&auto_wild_cards=yes&view=query&action=query&search_constraint=terms","GO:0046824_positive_regulation_of_nucleocytoplasmic_transport")	=HYPERLINK("http://www.ncbi.nih.gov/gquery/gquery.fcgi?term=CD27","CD27")	13	1	41.846154	-1.626124	66	24.26	0.367576
=HYPERLINK("http://www.godatabase.org/cgi-bin/go.cgi?query=GO:0006950&auto_wild_cards=yes&view=query&action=query&search_constraint=terms","GO:0006950_response_to_stress")	=HYPERLINK("http://www.ncbi.nih.gov/gquery/gquery.fcgi?term=CCR4","CCR4")	959	5	2.836288	-1.614593	67	24.36	0.363582
=HYPERLINK("http://www.godatabase.org/cgi-bin/go.cgi?query=GO:0006950&auto_wild_cards=yes&view=query&action=query&search_constraint=terms","GO:0006950_response_to_stress")	=HYPERLINK("http://www.ncbi.nih.gov/gquery/gquery.fcgi?term=CD27","CD27")	959	5	2.836288	-1.614593	67	24.36	0.363582
=HYPERLINK("http://www.godatabase.org/cgi-bin/go.cgi?query=GO:0006950&auto_wild_cards=yes&view=query&action=query&search_constraint=terms","GO:0006950_response_to_stress")	=HYPERLINK("http://www.ncbi.nih.gov/gquery/gquery.fcgi?term=CD1D","CD1D")	959	5	2.836288	-1.614593	67	24.36	0.363582
=HYPERLINK("http://www.godatabase.org/cgi-bin/go.cgi?query=GO:0006950&auto_wild_cards=yes&view=query&action=query&search_constraint=terms","GO:0006950_response_to_stress")	=HYPERLINK("http://www.ncbi.nih.gov/gquery/gquery.fcgi?term=WAS","WAS")	959	5	2.836288	-1.614593	67	24.36	0.363582
=HYPERLINK("http://www.godatabase.org/cgi-bin/go.cgi?query=GO:0006950&auto_wild_cards=yes&view=query&action=query&search_constraint=terms","GO:0006950_response_to_stress")	=HYPERLINK("http://www.ncbi.nih.gov/gquery/gquery.fcgi?term=CCR7","CCR7")	959	5	2.836288	-1.614593	67	24.36	0.363582
=HYPERLINK("http://www.godatabase.org/cgi-bin/go.cgi?query=GO:0007249&auto_wild_cards=yes&view=query&action=query&search_constraint=terms","GO:0007249_I-kappaB_kinase_NF-kappaB_cascade")	=HYPERLINK("http://www.ncbi.nih.gov/gquery/gquery.fcgi?term=RHOH","RHOH")	134	2	8.119403	-1.611939	68	24.53	0.360735
=HYPERLINK("http://www.godatabase.org/cgi-bin/go.cgi?query=GO:0007249&auto_wild_cards=yes&view=query&action=query&search_constraint=terms","GO:0007249_I-kappaB_kinase_NF-kappaB_cascade")	=HYPERLINK("http://www.ncbi.nih.gov/gquery/gquery.fcgi?term=CD27","CD27")	134	2	8.119403	-1.611939	68	24.53	0.360735
=HYPERLINK("http://www.godatabase.org/cgi-bin/go.cgi?query=GO:0016064&auto_wild_cards=yes&view=query&action=query&search_constraint=terms","GO:0016064_immunoglobulin_mediated_immune_response")	=HYPERLINK("http://www.ncbi.nih.gov/gquery/gquery.fcgi?term=CD27","CD27")	14	1	38.857143	-1.594311	69	26.16	0.379130
=HYPERLINK("http://www.godatabase.org/cgi-bin/go.cgi?query=GO:0007626&auto_wild_cards=yes&view=query&action=query&search_constraint=terms","GO:0007626_locomotory_behavior")	=HYPERLINK("http://www.ncbi.nih.gov/gquery/gquery.fcgi?term=CCR4","CCR4")	142	2	7.661972	-1.565058	70	26.62	0.380286
=HYPERLINK("http://www.godatabase.org/cgi-bin/go.cgi?query=GO:0007626&auto_wild_cards=yes&view=query&action=query&search_constraint=terms","GO:0007626_locomotory_behavior")	=HYPERLINK("http://www.ncbi.nih.gov/gquery/gquery.fcgi?term=CCR7","CCR7")	142	2	7.661972	-1.565058	70	26.62	0.380286
=HYPERLINK("http://www.godatabase.org/cgi-bin/go.cgi?query=GO:0019724&auto_wild_cards=yes&view=query&action=query&search_constraint=terms","GO:0019724_B_cell_mediated_immunity")	=HYPERLINK("http://www.ncbi.nih.gov/gquery/gquery.fcgi?term=CD27","CD27")	15	1	36.266667	-1.564719	71	28.45	0.400704
=HYPERLINK("http://www.godatabase.org/cgi-bin/go.cgi?query=GO:0065003&auto_wild_cards=yes&view=query&action=query&search_constraint=terms","GO:0065003_macromolecular_complex_assembly")	=HYPERLINK("http://www.ncbi.nih.gov/gquery/gquery.fcgi?term=CD3E","CD3E")	366	3	4.459016	-1.564692	72	28.47	0.395417
=HYPERLINK("http://www.godatabase.org/cgi-bin/go.cgi?query=GO:0065003&auto_wild_cards=yes&view=query&action=query&search_constraint=terms","GO:0065003_macromolecular_complex_assembly")	=HYPERLINK("http://www.ncbi.nih.gov/gquery/gquery.fcgi?term=CD3G","CD3G")	366	3	4.459016	-1.564692	72	28.47	0.395417
=HYPERLINK("http://www.godatabase.org/cgi-bin/go.cgi?query=GO:0065003&auto_wild_cards=yes&view=query&action=query&search_constraint=terms","GO:0065003_macromolecular_complex_assembly")	=HYPERLINK("http://www.ncbi.nih.gov/gquery/gquery.fcgi?term=WAS","WAS")	366	3	4.459016	-1.564692	72	28.47	0.395417
=HYPERLINK("http://www.godatabase.org/cgi-bin/go.cgi?query=GO:0080134&auto_wild_cards=yes&view=query&action=query&search_constraint=terms","GO:0080134_regulation_of_response_to_stress")	=HYPERLINK("http://www.ncbi.nih.gov/gquery/gquery.fcgi?term=CD27","CD27")	147	2	7.401361	-1.537188	73	28.96	0.396712
=HYPERLINK("http://www.godatabase.org/cgi-bin/go.cgi?query=GO:0080134&auto_wild_cards=yes&view=query&action=query&search_constraint=terms","GO:0080134_regulation_of_response_to_stress")	=HYPERLINK("http://www.ncbi.nih.gov/gquery/gquery.fcgi?term=CD1D","CD1D")	147	2	7.401361	-1.537188	73	28.96	0.396712
=HYPERLINK("http://www.godatabase.org/cgi-bin/go.cgi?query=GO:0009595&auto_wild_cards=yes&view=query&action=query&search_constraint=terms","GO:0009595_detection_of_biotic_stimulus")	=HYPERLINK("http://www.ncbi.nih.gov/gquery/gquery.fcgi?term=CD1D","CD1D")	16	1	34.000000	-1.537062	76	30.45	0.400658
=HYPERLINK("http://www.godatabase.org/cgi-bin/go.cgi?query=GO:0045730&auto_wild_cards=yes&view=query&action=query&search_constraint=terms","GO:0045730_respiratory_burst")	=HYPERLINK("http://www.ncbi.nih.gov/gquery/gquery.fcgi?term=CD52","CD52")	16	1	34.000000	-1.537062	76	30.45	0.400658
=HYPERLINK("http://www.godatabase.org/cgi-bin/go.cgi?query=GO:0050864&auto_wild_cards=yes&view=query&action=query&search_constraint=terms","GO:0050864_regulation_of_B_cell_activation")	=HYPERLINK("http://www.ncbi.nih.gov/gquery/gquery.fcgi?term=CD27","CD27")	16	1	34.000000	-1.537062	76	30.45	0.400658
=HYPERLINK("http://www.godatabase.org/cgi-bin/go.cgi?query=GO:0030183&auto_wild_cards=yes&view=query&action=query&search_constraint=terms","GO:0030183_B_cell_differentiation")	=HYPERLINK("http://www.ncbi.nih.gov/gquery/gquery.fcgi?term=CD27","CD27")	18	1	30.222222	-1.486653	77	33.24	0.431688
=HYPERLINK("http://www.godatabase.org/cgi-bin/go.cgi?query=GO:0042592&auto_wild_cards=yes&view=query&action=query&search_constraint=terms","GO:0042592_homeostatic_process")	=HYPERLINK("http://www.ncbi.nih.gov/gquery/gquery.fcgi?term=CCR4","CCR4")	397	3	4.110831	-1.473445	78	33.41	0.428333
=HYPERLINK("http://www.godatabase.org/cgi-bin/go.cgi?query=GO:0042592&auto_wild_cards=yes&view=query&action=query&search_constraint=terms","GO:0042592_homeostatic_process")	=HYPERLINK("http://www.ncbi.nih.gov/gquery/gquery.fcgi?term=CD52","CD52")	397	3	4.110831	-1.473445	78	33.41	0.428333
=HYPERLINK("http://www.godatabase.org/cgi-bin/go.cgi?query=GO:0042592&auto_wild_cards=yes&view=query&action=query&search_constraint=terms","GO:0042592_homeostatic_process")	=HYPERLINK("http://www.ncbi.nih.gov/gquery/gquery.fcgi?term=CCR7","CCR7")	397	3	4.110831	-1.473445	78	33.41	0.428333
=HYPERLINK("http://www.godatabase.org/cgi-bin/go.cgi?query=GO:0032388&auto_wild_cards=yes&view=query&action=query&search_constraint=terms","GO:0032388_positive_regulation_of_intracellular_transport")	=HYPERLINK("http://www.ncbi.nih.gov/gquery/gquery.fcgi?term=CD27","CD27")	19	1	28.631579	-1.463543	80	34.97	0.437125
=HYPERLINK("http://www.godatabase.org/cgi-bin/go.cgi?query=GO:0042102&auto_wild_cards=yes&view=query&action=query&search_constraint=terms","GO:0042102_positive_regulation_of_T_cell_proliferation")	=HYPERLINK("http://www.ncbi.nih.gov/gquery/gquery.fcgi?term=CD3E","CD3E")	19	1	28.631579	-1.463543	80	34.97	0.437125
=HYPERLINK("http://www.godatabase.org/cgi-bin/go.cgi?query=GO:0045089&auto_wild_cards=yes&view=query&action=query&search_constraint=terms","GO:0045089_positive_regulation_of_innate_immune_response")	=HYPERLINK("http://www.ncbi.nih.gov/gquery/gquery.fcgi?term=CD1D","CD1D")	20	1	27.200000	-1.441638	82	36.94	0.450488
=HYPERLINK("http://www.godatabase.org/cgi-bin/go.cgi?query=GO:0045619&auto_wild_cards=yes&view=query&action=query&search_constraint=terms","GO:0045619_regulation_of_lymphocyte_differentiation")	=HYPERLINK("http://www.ncbi.nih.gov/gquery/gquery.fcgi?term=CD27","CD27")	20	1	27.200000	-1.441638	82	36.94	0.450488
=HYPERLINK("http://www.godatabase.org/cgi-bin/go.cgi?query=GO:0042990&auto_wild_cards=yes&view=query&action=query&search_constraint=terms","GO:0042990_regulation_of_transcription_factor_import_into_nucleus")	=HYPERLINK("http://www.ncbi.nih.gov/gquery/gquery.fcgi?term=CD27","CD27")	22	1	24.727273	-1.400988	85	40.32	0.474353
=HYPERLINK("http://www.godatabase.org/cgi-bin/go.cgi?query=GO:0042991&auto_wild_cards=yes&view=query&action=query&search_constraint=terms","GO:0042991_transcription_factor_import_into_nucleus")	=HYPERLINK("http://www.ncbi.nih.gov/gquery/gquery.fcgi?term=CD27","CD27")	22	1	24.727273	-1.400988	85	40.32	0.474353
=HYPERLINK("http://www.godatabase.org/cgi-bin/go.cgi?query=GO:0043410&auto_wild_cards=yes&view=query&action=query&search_constraint=terms","GO:0043410_positive_regulation_of_MAPKKK_cascade")	=HYPERLINK("http://www.ncbi.nih.gov/gquery/gquery.fcgi?term=CD27","CD27")	22	1	24.727273	-1.400988	85	40.32	0.474353
=HYPERLINK("http://www.godatabase.org/cgi-bin/go.cgi?query=GO:0043933&auto_wild_cards=yes&view=query&action=query&search_constraint=terms","GO:0043933_macromolecular_complex_subunit_organization")	=HYPERLINK("http://www.ncbi.nih.gov/gquery/gquery.fcgi?term=CD3E","CD3E")	424	3	3.849057	-1.400542	86	40.34	0.469070
=HYPERLINK("http://www.godatabase.org/cgi-bin/go.cgi?query=GO:0043933&auto_wild_cards=yes&view=query&action=query&search_constraint=terms","GO:0043933_macromolecular_complex_subunit_organization")	=HYPERLINK("http://www.ncbi.nih.gov/gquery/gquery.fcgi?term=CD3G","CD3G")	424	3	3.849057	-1.400542	86	40.34	0.469070
=HYPERLINK("http://www.godatabase.org/cgi-bin/go.cgi?query=GO:0043933&auto_wild_cards=yes&view=query&action=query&search_constraint=terms","GO:0043933_macromolecular_complex_subunit_organization")	=HYPERLINK("http://www.ncbi.nih.gov/gquery/gquery.fcgi?term=WAS","WAS")	424	3	3.849057	-1.400542	86	40.34	0.469070
=HYPERLINK("http://www.godatabase.org/cgi-bin/go.cgi?query=GO:0050671&auto_wild_cards=yes&view=query&action=query&search_constraint=terms","GO:0050671_positive_regulation_of_lymphocyte_proliferation")	=HYPERLINK("http://www.ncbi.nih.gov/gquery/gquery.fcgi?term=CD3E","CD3E")	23	1	23.652174	-1.382054	88	41.73	0.474205
=HYPERLINK("http://www.godatabase.org/cgi-bin/go.cgi?query=GO:0070668&auto_wild_cards=yes&view=query&action=query&search_constraint=terms","GO:0070668_positive_regulation_of_mast_cell_proliferation")	=HYPERLINK("http://www.ncbi.nih.gov/gquery/gquery.fcgi?term=CD3E","CD3E")	23	1	23.652174	-1.382054	88	41.73	0.474205
=HYPERLINK("http://www.godatabase.org/cgi-bin/go.cgi?query=GO:0032502&auto_wild_cards=yes&view=query&action=query&search_constraint=terms","GO:0032502_developmental_process")	=HYPERLINK("http://www.ncbi.nih.gov/gquery/gquery.fcgi?term=CD3E","CD3E")	1919	7	1.984367	-1.379684	89	41.79	0.469551
=HYPERLINK("http://www.godatabase.org/cgi-bin/go.cgi?query=GO:0032502&auto_wild_cards=yes&view=query&action=query&search_constraint=terms","GO:0032502_developmental_process")	=HYPERLINK("http://www.ncbi.nih.gov/gquery/gquery.fcgi?term=RHOH","RHOH")	1919	7	1.984367	-1.379684	89	41.79	0.469551
=HYPERLINK("http://www.godatabase.org/cgi-bin/go.cgi?query=GO:0032502&auto_wild_cards=yes&view=query&action=query&search_constraint=terms","GO:0032502_developmental_process")	=HYPERLINK("http://www.ncbi.nih.gov/gquery/gquery.fcgi?term=CD3G","CD3G")	1919	7	1.984367	-1.379684	89	41.79	0.469551
=HYPERLINK("http://www.godatabase.org/cgi-bin/go.cgi?query=GO:0032502&auto_wild_cards=yes&view=query&action=query&search_constraint=terms","GO:0032502_developmental_process")	=HYPERLINK("http://www.ncbi.nih.gov/gquery/gquery.fcgi?term=CD27","CD27")	1919	7	1.984367	-1.379684	89	41.79	0.469551
=HYPERLINK("http://www.godatabase.org/cgi-bin/go.cgi?query=GO:0032502&auto_wild_cards=yes&view=query&action=query&search_constraint=terms","GO:0032502_developmental_process")	=HYPERLINK("http://www.ncbi.nih.gov/gquery/gquery.fcgi?term=CD1D","CD1D")	1919	7	1.984367	-1.379684	89	41.79	0.469551
=HYPERLINK("http://www.godatabase.org/cgi-bin/go.cgi?query=GO:0032502&auto_wild_cards=yes&view=query&action=query&search_constraint=terms","GO:0032502_developmental_process")	=HYPERLINK("http://www.ncbi.nih.gov/gquery/gquery.fcgi?term=CD3D","CD3D")	1919	7	1.984367	-1.379684	89	41.79	0.469551
=HYPERLINK("http://www.godatabase.org/cgi-bin/go.cgi?query=GO:0032502&auto_wild_cards=yes&view=query&action=query&search_constraint=terms","GO:0032502_developmental_process")	=HYPERLINK("http://www.ncbi.nih.gov/gquery/gquery.fcgi?term=WAS","WAS")	1919	7	1.984367	-1.379684	89	41.79	0.469551
=HYPERLINK("http://www.godatabase.org/cgi-bin/go.cgi?query=GO:0006954&auto_wild_cards=yes&view=query&action=query&search_constraint=terms","GO:0006954_inflammatory_response")	=HYPERLINK("http://www.ncbi.nih.gov/gquery/gquery.fcgi?term=CCR4","CCR4")	182	2	5.978022	-1.367143	90	41.96	0.466222
=HYPERLINK("http://www.godatabase.org/cgi-bin/go.cgi?query=GO:0006954&auto_wild_cards=yes&view=query&action=query&search_constraint=terms","GO:0006954_inflammatory_response")	=HYPERLINK("http://www.ncbi.nih.gov/gquery/gquery.fcgi?term=CCR7","CCR7")	182	2	5.978022	-1.367143	90	41.96	0.466222
=HYPERLINK("http://www.godatabase.org/cgi-bin/go.cgi?query=GO:0007163&auto_wild_cards=yes&view=query&action=query&search_constraint=terms","GO:0007163_establishment_or_maintenance_of_cell_polarity")	=HYPERLINK("http://www.ncbi.nih.gov/gquery/gquery.fcgi?term=CD3G","CD3G")	24	1	22.666667	-1.363942	93	43.19	0.464409
=HYPERLINK("http://www.godatabase.org/cgi-bin/go.cgi?query=GO:0032946&auto_wild_cards=yes&view=query&action=query&search_constraint=terms","GO:0032946_positive_regulation_of_mononuclear_cell_proliferation")	=HYPERLINK("http://www.ncbi.nih.gov/gquery/gquery.fcgi?term=CD3E","CD3E")	24	1	22.666667	-1.363942	93	43.19	0.464409
=HYPERLINK("http://www.godatabase.org/cgi-bin/go.cgi?query=GO:0070665&auto_wild_cards=yes&view=query&action=query&search_constraint=terms","GO:0070665_positive_regulation_of_leukocyte_proliferation")	=HYPERLINK("http://www.ncbi.nih.gov/gquery/gquery.fcgi?term=CD3E","CD3E")	24	1	22.666667	-1.363942	93	43.19	0.464409
=HYPERLINK("http://www.godatabase.org/cgi-bin/go.cgi?query=GO:0010627&auto_wild_cards=yes&view=query&action=query&search_constraint=terms","GO:0010627_regulation_of_protein_kinase_cascade")	=HYPERLINK("http://www.ncbi.nih.gov/gquery/gquery.fcgi?term=RHOH","RHOH")	184	2	5.913043	-1.358539	94	43.25	0.460106
=HYPERLINK("http://www.godatabase.org/cgi-bin/go.cgi?query=GO:0010627&auto_wild_cards=yes&view=query&action=query&search_constraint=terms","GO:0010627_regulation_of_protein_kinase_cascade")	=HYPERLINK("http://www.ncbi.nih.gov/gquery/gquery.fcgi?term=CD27","CD27")	184	2	5.913043	-1.358539	94	43.25	0.460106
=HYPERLINK("http://www.godatabase.org/cgi-bin/go.cgi?query=GO:0042129&auto_wild_cards=yes&view=query&action=query&search_constraint=terms","GO:0042129_regulation_of_T_cell_proliferation")	=HYPERLINK("http://www.ncbi.nih.gov/gquery/gquery.fcgi?term=CD3E","CD3E")	25	1	21.760000	-1.346584	95	44.52	0.468632
=HYPERLINK("http://www.godatabase.org/cgi-bin/go.cgi?query=GO:0008037&auto_wild_cards=yes&view=query&action=query&search_constraint=terms","GO:0008037_cell_recognition")	=HYPERLINK("http://www.ncbi.nih.gov/gquery/gquery.fcgi?term=CD5","CD5")	26	1	20.923077	-1.329922	98	46.37	0.473163
=HYPERLINK("http://www.godatabase.org/cgi-bin/go.cgi?query=GO:0010741&auto_wild_cards=yes&view=query&action=query&search_constraint=terms","GO:0010741_negative_regulation_of_protein_kinase_cascade")	=HYPERLINK("http://www.ncbi.nih.gov/gquery/gquery.fcgi?term=RHOH","RHOH")	26	1	20.923077	-1.329922	98	46.37	0.473163
=HYPERLINK("http://www.godatabase.org/cgi-bin/go.cgi?query=GO:0045088&auto_wild_cards=yes&view=query&action=query&search_constraint=terms","GO:0045088_regulation_of_innate_immune_response")	=HYPERLINK("http://www.ncbi.nih.gov/gquery/gquery.fcgi?term=CD1D","CD1D")	26	1	20.923077	-1.329922	98	46.37	0.473163
=HYPERLINK("http://www.godatabase.org/cgi-bin/go.cgi?query=GO:0048731&auto_wild_cards=yes&view=query&action=query&search_constraint=terms","GO:0048731_system_development")	=HYPERLINK("http://www.ncbi.nih.gov/gquery/gquery.fcgi?term=RHOH","RHOH")	1140	5	2.385965	-1.325027	99	46.6	0.470707
=HYPERLINK("http://www.godatabase.org/cgi-bin/go.cgi?query=GO:0048731&auto_wild_cards=yes&view=query&action=query&search_constraint=terms","GO:0048731_system_development")	=HYPERLINK("http://www.ncbi.nih.gov/gquery/gquery.fcgi?term=CD27","CD27")	1140	5	2.385965	-1.325027	99	46.6	0.470707
=HYPERLINK("http://www.godatabase.org/cgi-bin/go.cgi?query=GO:0048731&auto_wild_cards=yes&view=query&action=query&search_constraint=terms","GO:0048731_system_development")	=HYPERLINK("http://www.ncbi.nih.gov/gquery/gquery.fcgi?term=CD1D","CD1D")	1140	5	2.385965	-1.325027	99	46.6	0.470707
=HYPERLINK("http://www.godatabase.org/cgi-bin/go.cgi?query=GO:0048731&auto_wild_cards=yes&view=query&action=query&search_constraint=terms","GO:0048731_system_development")	=HYPERLINK("http://www.ncbi.nih.gov/gquery/gquery.fcgi?term=CD3D","CD3D")	1140	5	2.385965	-1.325027	99	46.6	0.470707
=HYPERLINK("http://www.godatabase.org/cgi-bin/go.cgi?query=GO:0048731&auto_wild_cards=yes&view=query&action=query&search_constraint=terms","GO:0048731_system_development")	=HYPERLINK("http://www.ncbi.nih.gov/gquery/gquery.fcgi?term=WAS","WAS")	1140	5	2.385965	-1.325027	99	46.6	0.470707
=HYPERLINK("http://www.godatabase.org/cgi-bin/go.cgi?query=GO:0031349&auto_wild_cards=yes&view=query&action=query&search_constraint=terms","GO:0031349_positive_regulation_of_defense_response")	=HYPERLINK("http://www.ncbi.nih.gov/gquery/gquery.fcgi?term=CD1D","CD1D")	27	1	20.148148	-1.313902	100	47.57	0.475700
=HYPERLINK("http://www.godatabase.org/cgi-bin/go.cgi?query=GO:0042306&auto_wild_cards=yes&view=query&action=query&search_constraint=terms","GO:0042306_regulation_of_protein_import_into_nucleus")	=HYPERLINK("http://www.ncbi.nih.gov/gquery/gquery.fcgi?term=CD27","CD27")	28	1	19.428571	-1.298479	103	49.3	0.478641
=HYPERLINK("http://www.godatabase.org/cgi-bin/go.cgi?query=GO:0070662&auto_wild_cards=yes&view=query&action=query&search_constraint=terms","GO:0070662_mast_cell_proliferation")	=HYPERLINK("http://www.ncbi.nih.gov/gquery/gquery.fcgi?term=CD3E","CD3E")	28	1	19.428571	-1.298479	103	49.3	0.478641
=HYPERLINK("http://www.godatabase.org/cgi-bin/go.cgi?query=GO:0070666&auto_wild_cards=yes&view=query&action=query&search_constraint=terms","GO:0070666_regulation_of_mast_cell_proliferation")	=HYPERLINK("http://www.ncbi.nih.gov/gquery/gquery.fcgi?term=CD3E","CD3E")	28	1	19.428571	-1.298479	103	49.3	0.478641
=HYPERLINK("http://www.godatabase.org/cgi-bin/go.cgi?query=GO:0042981&auto_wild_cards=yes&view=query&action=query&search_constraint=terms","GO:0042981_regulation_of_apoptosis")	=HYPERLINK("http://www.ncbi.nih.gov/gquery/gquery.fcgi?term=CD3E","CD3E")	471	3	3.464968	-1.285962	104	49.58	0.476731
=HYPERLINK("http://www.godatabase.org/cgi-bin/go.cgi?query=GO:0042981&auto_wild_cards=yes&view=query&action=query&search_constraint=terms","GO:0042981_regulation_of_apoptosis")	=HYPERLINK("http://www.ncbi.nih.gov/gquery/gquery.fcgi?term=CD3G","CD3G")	471	3	3.464968	-1.285962	104	49.58	0.476731
=HYPERLINK("http://www.godatabase.org/cgi-bin/go.cgi?query=GO:0042981&auto_wild_cards=yes&view=query&action=query&search_constraint=terms","GO:0042981_regulation_of_apoptosis")	=HYPERLINK("http://www.ncbi.nih.gov/gquery/gquery.fcgi?term=CD27","CD27")	471	3	3.464968	-1.285962	104	49.58	0.476731
=HYPERLINK("http://www.godatabase.org/cgi-bin/go.cgi?query=GO:0043067&auto_wild_cards=yes&view=query&action=query&search_constraint=terms","GO:0043067_regulation_of_programmed_cell_death")	=HYPERLINK("http://www.ncbi.nih.gov/gquery/gquery.fcgi?term=CD3E","CD3E")	476	3	3.428571	-1.274589	105	50.86	0.484381
=HYPERLINK("http://www.godatabase.org/cgi-bin/go.cgi?query=GO:0043067&auto_wild_cards=yes&view=query&action=query&search_constraint=terms","GO:0043067_regulation_of_programmed_cell_death")	=HYPERLINK("http://www.ncbi.nih.gov/gquery/gquery.fcgi?term=CD3G","CD3G")	476	3	3.428571	-1.274589	105	50.86	0.484381
=HYPERLINK("http://www.godatabase.org/cgi-bin/go.cgi?query=GO:0043067&auto_wild_cards=yes&view=query&action=query&search_constraint=terms","GO:0043067_regulation_of_programmed_cell_death")	=HYPERLINK("http://www.ncbi.nih.gov/gquery/gquery.fcgi?term=CD27","CD27")	476	3	3.428571	-1.274589	105	50.86	0.484381
=HYPERLINK("http://www.godatabase.org/cgi-bin/go.cgi?query=GO:0010941&auto_wild_cards=yes&view=query&action=query&search_constraint=terms","GO:0010941_regulation_of_cell_death")	=HYPERLINK("http://www.ncbi.nih.gov/gquery/gquery.fcgi?term=CD3E","CD3E")	478	3	3.414226	-1.270081	107	51.09	0.477477
=HYPERLINK("http://www.godatabase.org/cgi-bin/go.cgi?query=GO:0010941&auto_wild_cards=yes&view=query&action=query&search_constraint=terms","GO:0010941_regulation_of_cell_death")	=HYPERLINK("http://www.ncbi.nih.gov/gquery/gquery.fcgi?term=CD3G","CD3G")	478	3	3.414226	-1.270081	107	51.09	0.477477
=HYPERLINK("http://www.godatabase.org/cgi-bin/go.cgi?query=GO:0010941&auto_wild_cards=yes&view=query&action=query&search_constraint=terms","GO:0010941_regulation_of_cell_death")	=HYPERLINK("http://www.ncbi.nih.gov/gquery/gquery.fcgi?term=CD27","CD27")	478	3	3.414226	-1.270081	107	51.09	0.477477
=HYPERLINK("http://www.godatabase.org/cgi-bin/go.cgi?query=GO:0022607&auto_wild_cards=yes&view=query&action=query&search_constraint=terms","GO:0022607_cellular_component_assembly")	=HYPERLINK("http://www.ncbi.nih.gov/gquery/gquery.fcgi?term=CD3E","CD3E")	478	3	3.414226	-1.270081	107	51.09	0.477477
=HYPERLINK("http://www.godatabase.org/cgi-bin/go.cgi?query=GO:0022607&auto_wild_cards=yes&view=query&action=query&search_constraint=terms","GO:0022607_cellular_component_assembly")	=HYPERLINK("http://www.ncbi.nih.gov/gquery/gquery.fcgi?term=CD3G","CD3G")	478	3	3.414226	-1.270081	107	51.09	0.477477
=HYPERLINK("http://www.godatabase.org/cgi-bin/go.cgi?query=GO:0022607&auto_wild_cards=yes&view=query&action=query&search_constraint=terms","GO:0022607_cellular_component_assembly")	=HYPERLINK("http://www.ncbi.nih.gov/gquery/gquery.fcgi?term=WAS","WAS")	478	3	3.414226	-1.270081	107	51.09	0.477477
=HYPERLINK("http://www.godatabase.org/cgi-bin/go.cgi?query=GO:0042098&auto_wild_cards=yes&view=query&action=query&search_constraint=terms","GO:0042098_T_cell_proliferation")	=HYPERLINK("http://www.ncbi.nih.gov/gquery/gquery.fcgi?term=CD3E","CD3E")	30	1	18.133333	-1.269257	109	51.84	0.475596
=HYPERLINK("http://www.godatabase.org/cgi-bin/go.cgi?query=GO:0050670&auto_wild_cards=yes&view=query&action=query&search_constraint=terms","GO:0050670_regulation_of_lymphocyte_proliferation")	=HYPERLINK("http://www.ncbi.nih.gov/gquery/gquery.fcgi?term=CD3E","CD3E")	30	1	18.133333	-1.269257	109	51.84	0.475596
=HYPERLINK("http://www.godatabase.org/cgi-bin/go.cgi?query=GO:0007165&auto_wild_cards=yes&view=query&action=query&search_constraint=terms","GO:0007165_signal_transduction")	=HYPERLINK("http://www.ncbi.nih.gov/gquery/gquery.fcgi?term=CD3E","CD3E")	2029	7	1.876787	-1.259776	110	52.01	0.472818
=HYPERLINK("http://www.godatabase.org/cgi-bin/go.cgi?query=GO:0007165&auto_wild_cards=yes&view=query&action=query&search_constraint=terms","GO:0007165_signal_transduction")	=HYPERLINK("http://www.ncbi.nih.gov/gquery/gquery.fcgi?term=RHOH","RHOH")	2029	7	1.876787	-1.259776	110	52.01	0.472818
=HYPERLINK("http://www.godatabase.org/cgi-bin/go.cgi?query=GO:0007165&auto_wild_cards=yes&view=query&action=query&search_constraint=terms","GO:0007165_signal_transduction")	=HYPERLINK("http://www.ncbi.nih.gov/gquery/gquery.fcgi?term=CD3G","CD3G")	2029	7	1.876787	-1.259776	110	52.01	0.472818
=HYPERLINK("http://www.godatabase.org/cgi-bin/go.cgi?query=GO:0007165&auto_wild_cards=yes&view=query&action=query&search_constraint=terms","GO:0007165_signal_transduction")	=HYPERLINK("http://www.ncbi.nih.gov/gquery/gquery.fcgi?term=CD27","CD27")	2029	7	1.876787	-1.259776	110	52.01	0.472818
=HYPERLINK("http://www.godatabase.org/cgi-bin/go.cgi?query=GO:0007165&auto_wild_cards=yes&view=query&action=query&search_constraint=terms","GO:0007165_signal_transduction")	=HYPERLINK("http://www.ncbi.nih.gov/gquery/gquery.fcgi?term=GRAP2","GRAP2")	2029	7	1.876787	-1.259776	110	52.01	0.472818
=HYPERLINK("http://www.godatabase.org/cgi-bin/go.cgi?query=GO:0007165&auto_wild_cards=yes&view=query&action=query&search_constraint=terms","GO:0007165_signal_transduction")	=HYPERLINK("http://www.ncbi.nih.gov/gquery/gquery.fcgi?term=IL2RG","IL2RG")	2029	7	1.876787	-1.259776	110	52.01	0.472818
=HYPERLINK("http://www.godatabase.org/cgi-bin/go.cgi?query=GO:0007165&auto_wild_cards=yes&view=query&action=query&search_constraint=terms","GO:0007165_signal_transduction")	=HYPERLINK("http://www.ncbi.nih.gov/gquery/gquery.fcgi?term=SIT1","SIT1")	2029	7	1.876787	-1.259776	110	52.01	0.472818
=HYPERLINK("http://www.godatabase.org/cgi-bin/go.cgi?query=GO:0032944&auto_wild_cards=yes&view=query&action=query&search_constraint=terms","GO:0032944_regulation_of_mononuclear_cell_proliferation")	=HYPERLINK("http://www.ncbi.nih.gov/gquery/gquery.fcgi?term=CD3E","CD3E")	31	1	17.548387	-1.255387	112	52.95	0.472768
=HYPERLINK("http://www.godatabase.org/cgi-bin/go.cgi?query=GO:0070663&auto_wild_cards=yes&view=query&action=query&search_constraint=terms","GO:0070663_regulation_of_leukocyte_proliferation")	=HYPERLINK("http://www.ncbi.nih.gov/gquery/gquery.fcgi?term=CD3E","CD3E")	31	1	17.548387	-1.255387	112	52.95	0.472768
=HYPERLINK("http://www.godatabase.org/cgi-bin/go.cgi?query=GO:0033157&auto_wild_cards=yes&view=query&action=query&search_constraint=terms","GO:0033157_regulation_of_intracellular_protein_transport")	=HYPERLINK("http://www.ncbi.nih.gov/gquery/gquery.fcgi?term=CD27","CD27")	32	1	17.000000	-1.241969	113	54.19	0.479558
=HYPERLINK("http://www.godatabase.org/cgi-bin/go.cgi?query=GO:0007610&auto_wild_cards=yes&view=query&action=query&search_constraint=terms","GO:0007610_behavior")	=HYPERLINK("http://www.ncbi.nih.gov/gquery/gquery.fcgi?term=CCR4","CCR4")	214	2	5.084112	-1.240733	114	54.22	0.475614
=HYPERLINK("http://www.godatabase.org/cgi-bin/go.cgi?query=GO:0007610&auto_wild_cards=yes&view=query&action=query&search_constraint=terms","GO:0007610_behavior")	=HYPERLINK("http://www.ncbi.nih.gov/gquery/gquery.fcgi?term=CCR7","CCR7")	214	2	5.084112	-1.240733	114	54.22	0.475614
=HYPERLINK("http://www.godatabase.org/cgi-bin/go.cgi?query=GO:0009581&auto_wild_cards=yes&view=query&action=query&search_constraint=terms","GO:0009581_detection_of_external_stimulus")	=HYPERLINK("http://www.ncbi.nih.gov/gquery/gquery.fcgi?term=CD1D","CD1D")	33	1	16.484848	-1.228975	116	55.23	0.476121
=HYPERLINK("http://www.godatabase.org/cgi-bin/go.cgi?query=GO:0050870&auto_wild_cards=yes&view=query&action=query&search_constraint=terms","GO:0050870_positive_regulation_of_T_cell_activation")	=HYPERLINK("http://www.ncbi.nih.gov/gquery/gquery.fcgi?term=CD3E","CD3E")	33	1	16.484848	-1.228975	116	55.23	0.476121
=HYPERLINK("http://www.godatabase.org/cgi-bin/go.cgi?query=GO:0002449&auto_wild_cards=yes&view=query&action=query&search_constraint=terms","GO:0002449_lymphocyte_mediated_immunity")	=HYPERLINK("http://www.ncbi.nih.gov/gquery/gquery.fcgi?term=CD27","CD27")	34	1	16.000000	-1.216381	117	57.14	0.488376
=HYPERLINK("http://www.godatabase.org/cgi-bin/go.cgi?query=GO:0065008&auto_wild_cards=yes&view=query&action=query&search_constraint=terms","GO:0065008_regulation_of_biological_quality")	=HYPERLINK("http://www.ncbi.nih.gov/gquery/gquery.fcgi?term=CCR4","CCR4")	848	4	2.566038	-1.205266	118	57.37	0.486186
=HYPERLINK("http://www.godatabase.org/cgi-bin/go.cgi?query=GO:0065008&auto_wild_cards=yes&view=query&action=query&search_constraint=terms","GO:0065008_regulation_of_biological_quality")	=HYPERLINK("http://www.ncbi.nih.gov/gquery/gquery.fcgi?term=CD52","CD52")	848	4	2.566038	-1.205266	118	57.37	0.486186
=HYPERLINK("http://www.godatabase.org/cgi-bin/go.cgi?query=GO:0065008&auto_wild_cards=yes&view=query&action=query&search_constraint=terms","GO:0065008_regulation_of_biological_quality")	=HYPERLINK("http://www.ncbi.nih.gov/gquery/gquery.fcgi?term=WAS","WAS")	848	4	2.566038	-1.205266	118	57.37	0.486186
=HYPERLINK("http://www.godatabase.org/cgi-bin/go.cgi?query=GO:0065008&auto_wild_cards=yes&view=query&action=query&search_constraint=terms","GO:0065008_regulation_of_biological_quality")	=HYPERLINK("http://www.ncbi.nih.gov/gquery/gquery.fcgi?term=CCR7","CCR7")	848	4	2.566038	-1.205266	118	57.37	0.486186
=HYPERLINK("http://www.godatabase.org/cgi-bin/go.cgi?query=GO:0002443&auto_wild_cards=yes&view=query&action=query&search_constraint=terms","GO:0002443_leukocyte_mediated_immunity")	=HYPERLINK("http://www.ncbi.nih.gov/gquery/gquery.fcgi?term=CD27","CD27")	37	1	14.702703	-1.180768	121	60.26	0.498017
=HYPERLINK("http://www.godatabase.org/cgi-bin/go.cgi?query=GO:0002460&auto_wild_cards=yes&view=query&action=query&search_constraint=terms","GO:0002460_adaptive_immune_response_based_on_somatic_recombination_of_immune_receptors_built_from_immunoglobulin_superfamily_domains")	=HYPERLINK("http://www.ncbi.nih.gov/gquery/gquery.fcgi?term=CD27","CD27")	37	1	14.702703	-1.180768	121	60.26	0.498017
=HYPERLINK("http://www.godatabase.org/cgi-bin/go.cgi?query=GO:0046822&auto_wild_cards=yes&view=query&action=query&search_constraint=terms","GO:0046822_regulation_of_nucleocytoplasmic_transport")	=HYPERLINK("http://www.ncbi.nih.gov/gquery/gquery.fcgi?term=CD27","CD27")	37	1	14.702703	-1.180768	121	60.26	0.498017
=HYPERLINK("http://www.godatabase.org/cgi-bin/go.cgi?query=GO:0002250&auto_wild_cards=yes&view=query&action=query&search_constraint=terms","GO:0002250_adaptive_immune_response")	=HYPERLINK("http://www.ncbi.nih.gov/gquery/gquery.fcgi?term=CD27","CD27")	38	1	14.315789	-1.169556	123	61.55	0.500407
=HYPERLINK("http://www.godatabase.org/cgi-bin/go.cgi?query=GO:0042113&auto_wild_cards=yes&view=query&action=query&search_constraint=terms","GO:0042113_B_cell_activation")	=HYPERLINK("http://www.ncbi.nih.gov/gquery/gquery.fcgi?term=CD27","CD27")	38	1	14.315789	-1.169556	123	61.55	0.500407
=HYPERLINK("http://www.godatabase.org/cgi-bin/go.cgi?query=GO:0046328&auto_wild_cards=yes&view=query&action=query&search_constraint=terms","GO:0046328_regulation_of_JNK_cascade")	=HYPERLINK("http://www.ncbi.nih.gov/gquery/gquery.fcgi?term=CD27","CD27")	39	1	13.948718	-1.158645	124	62.42	0.503387
=HYPERLINK("http://www.godatabase.org/cgi-bin/go.cgi?query=GO:0048583&auto_wild_cards=yes&view=query&action=query&search_constraint=terms","GO:0048583_regulation_of_response_to_stimulus")	=HYPERLINK("http://www.ncbi.nih.gov/gquery/gquery.fcgi?term=CD27","CD27")	241	2	4.514523	-1.149624	125	62.59	0.500720
=HYPERLINK("http://www.godatabase.org/cgi-bin/go.cgi?query=GO:0048583&auto_wild_cards=yes&view=query&action=query&search_constraint=terms","GO:0048583_regulation_of_response_to_stimulus")	=HYPERLINK("http://www.ncbi.nih.gov/gquery/gquery.fcgi?term=CD1D","CD1D")	241	2	4.514523	-1.149624	125	62.59	0.500720
=HYPERLINK("http://www.godatabase.org/cgi-bin/go.cgi?query=GO:0070302&auto_wild_cards=yes&view=query&action=query&search_constraint=terms","GO:0070302_regulation_of_stress-activated_protein_kinase_signaling_pathway")	=HYPERLINK("http://www.ncbi.nih.gov/gquery/gquery.fcgi?term=CD27","CD27")	40	1	13.600000	-1.148020	126	63.21	0.501667
=HYPERLINK("http://www.godatabase.org/cgi-bin/go.cgi?query=GO:0046651&auto_wild_cards=yes&view=query&action=query&search_constraint=terms","GO:0046651_lymphocyte_proliferation")	=HYPERLINK("http://www.ncbi.nih.gov/gquery/gquery.fcgi?term=CD3E","CD3E")	41	1	13.268293	-1.137666	128	64.11	0.500859
=HYPERLINK("http://www.godatabase.org/cgi-bin/go.cgi?query=GO:0051222&auto_wild_cards=yes&view=query&action=query&search_constraint=terms","GO:0051222_positive_regulation_of_protein_transport")	=HYPERLINK("http://www.ncbi.nih.gov/gquery/gquery.fcgi?term=CD27","CD27")	41	1	13.268293	-1.137666	128	64.11	0.500859
=HYPERLINK("http://www.godatabase.org/cgi-bin/go.cgi?query=GO:0032943&auto_wild_cards=yes&view=query&action=query&search_constraint=terms","GO:0032943_mononuclear_cell_proliferation")	=HYPERLINK("http://www.ncbi.nih.gov/gquery/gquery.fcgi?term=CD3E","CD3E")	42	1	12.952381	-1.127570	130	65.48	0.503692
=HYPERLINK("http://www.godatabase.org/cgi-bin/go.cgi?query=GO:0070661&auto_wild_cards=yes&view=query&action=query&search_constraint=terms","GO:0070661_leukocyte_proliferation")	=HYPERLINK("http://www.ncbi.nih.gov/gquery/gquery.fcgi?term=CD3E","CD3E")	42	1	12.952381	-1.127570	130	65.48	0.503692
=HYPERLINK("http://www.godatabase.org/cgi-bin/go.cgi?query=GO:0010926&auto_wild_cards=yes&view=query&action=query&search_constraint=terms","GO:0010926_anatomical_structure_formation")	=HYPERLINK("http://www.ncbi.nih.gov/gquery/gquery.fcgi?term=CD3E","CD3E")	560	3	2.914286	-1.103006	132	67.42	0.510758
=HYPERLINK("http://www.godatabase.org/cgi-bin/go.cgi?query=GO:0010926&auto_wild_cards=yes&view=query&action=query&search_constraint=terms","GO:0010926_anatomical_structure_formation")	=HYPERLINK("http://www.ncbi.nih.gov/gquery/gquery.fcgi?term=CD3G","CD3G")	560	3	2.914286	-1.103006	132	67.42	0.510758
=HYPERLINK("http://www.godatabase.org/cgi-bin/go.cgi?query=GO:0010926&auto_wild_cards=yes&view=query&action=query&search_constraint=terms","GO:0010926_anatomical_structure_formation")	=HYPERLINK("http://www.ncbi.nih.gov/gquery/gquery.fcgi?term=WAS","WAS")	560	3	2.914286	-1.103006	132	67.42	0.510758
=HYPERLINK("http://www.godatabase.org/cgi-bin/go.cgi?query=GO:0044085&auto_wild_cards=yes&view=query&action=query&search_constraint=terms","GO:0044085_cellular_component_biogenesis")	=HYPERLINK("http://www.ncbi.nih.gov/gquery/gquery.fcgi?term=CD3E","CD3E")	560	3	2.914286	-1.103006	132	67.42	0.510758
=HYPERLINK("http://www.godatabase.org/cgi-bin/go.cgi?query=GO:0044085&auto_wild_cards=yes&view=query&action=query&search_constraint=terms","GO:0044085_cellular_component_biogenesis")	=HYPERLINK("http://www.ncbi.nih.gov/gquery/gquery.fcgi?term=CD3G","CD3G")	560	3	2.914286	-1.103006	132	67.42	0.510758
=HYPERLINK("http://www.godatabase.org/cgi-bin/go.cgi?query=GO:0044085&auto_wild_cards=yes&view=query&action=query&search_constraint=terms","GO:0044085_cellular_component_biogenesis")	=HYPERLINK("http://www.ncbi.nih.gov/gquery/gquery.fcgi?term=WAS","WAS")	560	3	2.914286	-1.103006	132	67.42	0.510758
=HYPERLINK("http://www.godatabase.org/cgi-bin/go.cgi?query=GO:0006915&auto_wild_cards=yes&view=query&action=query&search_constraint=terms","GO:0006915_apoptosis")	=HYPERLINK("http://www.ncbi.nih.gov/gquery/gquery.fcgi?term=CD3E","CD3E")	565	3	2.888496	-1.093819	133	68.27	0.513308
=HYPERLINK("http://www.godatabase.org/cgi-bin/go.cgi?query=GO:0006915&auto_wild_cards=yes&view=query&action=query&search_constraint=terms","GO:0006915_apoptosis")	=HYPERLINK("http://www.ncbi.nih.gov/gquery/gquery.fcgi?term=CD3G","CD3G")	565	3	2.888496	-1.093819	133	68.27	0.513308
=HYPERLINK("http://www.godatabase.org/cgi-bin/go.cgi?query=GO:0006915&auto_wild_cards=yes&view=query&action=query&search_constraint=terms","GO:0006915_apoptosis")	=HYPERLINK("http://www.ncbi.nih.gov/gquery/gquery.fcgi?term=CD27","CD27")	565	3	2.888496	-1.093819	133	68.27	0.513308
=HYPERLINK("http://www.godatabase.org/cgi-bin/go.cgi?query=GO:0012501&auto_wild_cards=yes&view=query&action=query&search_constraint=terms","GO:0012501_programmed_cell_death")	=HYPERLINK("http://www.ncbi.nih.gov/gquery/gquery.fcgi?term=CD3E","CD3E")	571	3	2.858144	-1.082930	134	69.62	0.519552
=HYPERLINK("http://www.godatabase.org/cgi-bin/go.cgi?query=GO:0012501&auto_wild_cards=yes&view=query&action=query&search_constraint=terms","GO:0012501_programmed_cell_death")	=HYPERLINK("http://www.ncbi.nih.gov/gquery/gquery.fcgi?term=CD3G","CD3G")	571	3	2.858144	-1.082930	134	69.62	0.519552
=HYPERLINK("http://www.godatabase.org/cgi-bin/go.cgi?query=GO:0012501&auto_wild_cards=yes&view=query&action=query&search_constraint=terms","GO:0012501_programmed_cell_death")	=HYPERLINK("http://www.ncbi.nih.gov/gquery/gquery.fcgi?term=CD27","CD27")	571	3	2.858144	-1.082930	134	69.62	0.519552
=HYPERLINK("http://www.godatabase.org/cgi-bin/go.cgi?query=GO:0032386&auto_wild_cards=yes&view=query&action=query&search_constraint=terms","GO:0032386_regulation_of_intracellular_transport")	=HYPERLINK("http://www.ncbi.nih.gov/gquery/gquery.fcgi?term=CD27","CD27")	47	1	11.574468	-1.080569	135	70.78	0.524296
=HYPERLINK("http://www.godatabase.org/cgi-bin/go.cgi?query=GO:0050896&auto_wild_cards=yes&view=query&action=query&search_constraint=terms","GO:0050896_response_to_stimulus")	=HYPERLINK("http://www.ncbi.nih.gov/gquery/gquery.fcgi?term=CCR4","CCR4")	1775	6	1.838873	-1.064329	136	71.57	0.526250
=HYPERLINK("http://www.godatabase.org/cgi-bin/go.cgi?query=GO:0050896&auto_wild_cards=yes&view=query&action=query&search_constraint=terms","GO:0050896_response_to_stimulus")	=HYPERLINK("http://www.ncbi.nih.gov/gquery/gquery.fcgi?term=CD27","CD27")	1775	6	1.838873	-1.064329	136	71.57	0.526250
=HYPERLINK("http://www.godatabase.org/cgi-bin/go.cgi?query=GO:0050896&auto_wild_cards=yes&view=query&action=query&search_constraint=terms","GO:0050896_response_to_stimulus")	=HYPERLINK("http://www.ncbi.nih.gov/gquery/gquery.fcgi?term=CD1D","CD1D")	1775	6	1.838873	-1.064329	136	71.57	0.526250
=HYPERLINK("http://www.godatabase.org/cgi-bin/go.cgi?query=GO:0050896&auto_wild_cards=yes&view=query&action=query&search_constraint=terms","GO:0050896_response_to_stimulus")	=HYPERLINK("http://www.ncbi.nih.gov/gquery/gquery.fcgi?term=IL2RG","IL2RG")	1775	6	1.838873	-1.064329	136	71.57	0.526250
=HYPERLINK("http://www.godatabase.org/cgi-bin/go.cgi?query=GO:0050896&auto_wild_cards=yes&view=query&action=query&search_constraint=terms","GO:0050896_response_to_stimulus")	=HYPERLINK("http://www.ncbi.nih.gov/gquery/gquery.fcgi?term=WAS","WAS")	1775	6	1.838873	-1.064329	136	71.57	0.526250
=HYPERLINK("http://www.godatabase.org/cgi-bin/go.cgi?query=GO:0050896&auto_wild_cards=yes&view=query&action=query&search_constraint=terms","GO:0050896_response_to_stimulus")	=HYPERLINK("http://www.ncbi.nih.gov/gquery/gquery.fcgi?term=CCR7","CCR7")	1775	6	1.838873	-1.064329	136	71.57	0.526250
=HYPERLINK("http://www.godatabase.org/cgi-bin/go.cgi?query=GO:0008219&auto_wild_cards=yes&view=query&action=query&search_constraint=terms","GO:0008219_cell_death")	=HYPERLINK("http://www.ncbi.nih.gov/gquery/gquery.fcgi?term=CD3E","CD3E")	585	3	2.789744	-1.058079	138	73.02	0.529130
=HYPERLINK("http://www.godatabase.org/cgi-bin/go.cgi?query=GO:0008219&auto_wild_cards=yes&view=query&action=query&search_constraint=terms","GO:0008219_cell_death")	=HYPERLINK("http://www.ncbi.nih.gov/gquery/gquery.fcgi?term=CD3G","CD3G")	585	3	2.789744	-1.058079	138	73.02	0.529130
=HYPERLINK("http://www.godatabase.org/cgi-bin/go.cgi?query=GO:0008219&auto_wild_cards=yes&view=query&action=query&search_constraint=terms","GO:0008219_cell_death")	=HYPERLINK("http://www.ncbi.nih.gov/gquery/gquery.fcgi?term=CD27","CD27")	585	3	2.789744	-1.058079	138	73.02	0.529130
=HYPERLINK("http://www.godatabase.org/cgi-bin/go.cgi?query=GO:0016265&auto_wild_cards=yes&view=query&action=query&search_constraint=terms","GO:0016265_death")	=HYPERLINK("http://www.ncbi.nih.gov/gquery/gquery.fcgi?term=CD3E","CD3E")	585	3	2.789744	-1.058079	138	73.02	0.529130
=HYPERLINK("http://www.godatabase.org/cgi-bin/go.cgi?query=GO:0016265&auto_wild_cards=yes&view=query&action=query&search_constraint=terms","GO:0016265_death")	=HYPERLINK("http://www.ncbi.nih.gov/gquery/gquery.fcgi?term=CD3G","CD3G")	585	3	2.789744	-1.058079	138	73.02	0.529130
=HYPERLINK("http://www.godatabase.org/cgi-bin/go.cgi?query=GO:0016265&auto_wild_cards=yes&view=query&action=query&search_constraint=terms","GO:0016265_death")	=HYPERLINK("http://www.ncbi.nih.gov/gquery/gquery.fcgi?term=CD27","CD27")	585	3	2.789744	-1.058079	138	73.02	0.529130
=HYPERLINK("http://www.godatabase.org/cgi-bin/go.cgi?query=GO:0015031&auto_wild_cards=yes&view=query&action=query&search_constraint=terms","GO:0015031_protein_transport")	=HYPERLINK("http://www.ncbi.nih.gov/gquery/gquery.fcgi?term=CD3G","CD3G")	274	2	3.970803	-1.052978	139	73.98	0.532230
=HYPERLINK("http://www.godatabase.org/cgi-bin/go.cgi?query=GO:0015031&auto_wild_cards=yes&view=query&action=query&search_constraint=terms","GO:0015031_protein_transport")	=HYPERLINK("http://www.ncbi.nih.gov/gquery/gquery.fcgi?term=CD27","CD27")	274	2	3.970803	-1.052978	139	73.98	0.532230
=HYPERLINK("http://www.godatabase.org/cgi-bin/go.cgi?query=GO:0045184&auto_wild_cards=yes&view=query&action=query&search_constraint=terms","GO:0045184_establishment_of_protein_localization")	=HYPERLINK("http://www.ncbi.nih.gov/gquery/gquery.fcgi?term=CD3G","CD3G")	279	2	3.899642	-1.039518	140	75.6	0.540000
=HYPERLINK("http://www.godatabase.org/cgi-bin/go.cgi?query=GO:0045184&auto_wild_cards=yes&view=query&action=query&search_constraint=terms","GO:0045184_establishment_of_protein_localization")	=HYPERLINK("http://www.ncbi.nih.gov/gquery/gquery.fcgi?term=CD27","CD27")	279	2	3.899642	-1.039518	140	75.6	0.540000
=HYPERLINK("http://www.godatabase.org/cgi-bin/go.cgi?query=GO:0007275&auto_wild_cards=yes&view=query&action=query&search_constraint=terms","GO:0007275_multicellular_organismal_development")	=HYPERLINK("http://www.ncbi.nih.gov/gquery/gquery.fcgi?term=RHOH","RHOH")	1372	5	1.982507	-1.034566	141	76.11	0.539787
=HYPERLINK("http://www.godatabase.org/cgi-bin/go.cgi?query=GO:0007275&auto_wild_cards=yes&view=query&action=query&search_constraint=terms","GO:0007275_multicellular_organismal_development")	=HYPERLINK("http://www.ncbi.nih.gov/gquery/gquery.fcgi?term=CD27","CD27")	1372	5	1.982507	-1.034566	141	76.11	0.539787
=HYPERLINK("http://www.godatabase.org/cgi-bin/go.cgi?query=GO:0007275&auto_wild_cards=yes&view=query&action=query&search_constraint=terms","GO:0007275_multicellular_organismal_development")	=HYPERLINK("http://www.ncbi.nih.gov/gquery/gquery.fcgi?term=CD1D","CD1D")	1372	5	1.982507	-1.034566	141	76.11	0.539787
=HYPERLINK("http://www.godatabase.org/cgi-bin/go.cgi?query=GO:0007275&auto_wild_cards=yes&view=query&action=query&search_constraint=terms","GO:0007275_multicellular_organismal_development")	=HYPERLINK("http://www.ncbi.nih.gov/gquery/gquery.fcgi?term=CD3D","CD3D")	1372	5	1.982507	-1.034566	141	76.11	0.539787
=HYPERLINK("http://www.godatabase.org/cgi-bin/go.cgi?query=GO:0007275&auto_wild_cards=yes&view=query&action=query&search_constraint=terms","GO:0007275_multicellular_organismal_development")	=HYPERLINK("http://www.ncbi.nih.gov/gquery/gquery.fcgi?term=WAS","WAS")	1372	5	1.982507	-1.034566	141	76.11	0.539787
=HYPERLINK("http://www.godatabase.org/cgi-bin/go.cgi?query=GO:0009617&auto_wild_cards=yes&view=query&action=query&search_constraint=terms","GO:0009617_response_to_bacterium")	=HYPERLINK("http://www.ncbi.nih.gov/gquery/gquery.fcgi?term=CD1D","CD1D")	53	1	10.264151	-1.030605	142	77.09	0.542887
=HYPERLINK("http://www.godatabase.org/cgi-bin/go.cgi?query=GO:0007154&auto_wild_cards=yes&view=query&action=query&search_constraint=terms","GO:0007154_cell_communication")	=HYPERLINK("http://www.ncbi.nih.gov/gquery/gquery.fcgi?term=CD3E","CD3E")	2272	7	1.676056	-1.027338	143	77.25	0.540210
=HYPERLINK("http://www.godatabase.org/cgi-bin/go.cgi?query=GO:0007154&auto_wild_cards=yes&view=query&action=query&search_constraint=terms","GO:0007154_cell_communication")	=HYPERLINK("http://www.ncbi.nih.gov/gquery/gquery.fcgi?term=RHOH","RHOH")	2272	7	1.676056	-1.027338	143	77.25	0.540210
=HYPERLINK("http://www.godatabase.org/cgi-bin/go.cgi?query=GO:0007154&auto_wild_cards=yes&view=query&action=query&search_constraint=terms","GO:0007154_cell_communication")	=HYPERLINK("http://www.ncbi.nih.gov/gquery/gquery.fcgi?term=CD3G","CD3G")	2272	7	1.676056	-1.027338	143	77.25	0.540210
=HYPERLINK("http://www.godatabase.org/cgi-bin/go.cgi?query=GO:0007154&auto_wild_cards=yes&view=query&action=query&search_constraint=terms","GO:0007154_cell_communication")	=HYPERLINK("http://www.ncbi.nih.gov/gquery/gquery.fcgi?term=CD27","CD27")	2272	7	1.676056	-1.027338	143	77.25	0.540210
=HYPERLINK("http://www.godatabase.org/cgi-bin/go.cgi?query=GO:0007154&auto_wild_cards=yes&view=query&action=query&search_constraint=terms","GO:0007154_cell_communication")	=HYPERLINK("http://www.ncbi.nih.gov/gquery/gquery.fcgi?term=GRAP2","GRAP2")	2272	7	1.676056	-1.027338	143	77.25	0.540210
=HYPERLINK("http://www.godatabase.org/cgi-bin/go.cgi?query=GO:0007154&auto_wild_cards=yes&view=query&action=query&search_constraint=terms","GO:0007154_cell_communication")	=HYPERLINK("http://www.ncbi.nih.gov/gquery/gquery.fcgi?term=IL2RG","IL2RG")	2272	7	1.676056	-1.027338	143	77.25	0.540210
=HYPERLINK("http://www.godatabase.org/cgi-bin/go.cgi?query=GO:0007154&auto_wild_cards=yes&view=query&action=query&search_constraint=terms","GO:0007154_cell_communication")	=HYPERLINK("http://www.ncbi.nih.gov/gquery/gquery.fcgi?term=SIT1","SIT1")	2272	7	1.676056	-1.027338	143	77.25	0.540210
=HYPERLINK("http://www.godatabase.org/cgi-bin/go.cgi?query=GO:0050778&auto_wild_cards=yes&view=query&action=query&search_constraint=terms","GO:0050778_positive_regulation_of_immune_response")	=HYPERLINK("http://www.ncbi.nih.gov/gquery/gquery.fcgi?term=CD1D","CD1D")	56	1	9.714286	-1.007799	144	79.53	0.552292
=HYPERLINK("http://www.godatabase.org/cgi-bin/go.cgi?query=GO:0040011&auto_wild_cards=yes&view=query&action=query&search_constraint=terms","GO:0040011_locomotion")	=HYPERLINK("http://www.ncbi.nih.gov/gquery/gquery.fcgi?term=CCR4","CCR4")	292	2	3.726027	-1.005806	145	79.77	0.550138
=HYPERLINK("http://www.godatabase.org/cgi-bin/go.cgi?query=GO:0040011&auto_wild_cards=yes&view=query&action=query&search_constraint=terms","GO:0040011_locomotion")	=HYPERLINK("http://www.ncbi.nih.gov/gquery/gquery.fcgi?term=CCR7","CCR7")	292	2	3.726027	-1.005806	145	79.77	0.550138
=HYPERLINK("http://www.godatabase.org/cgi-bin/go.cgi?query=GO:0043408&auto_wild_cards=yes&view=query&action=query&search_constraint=terms","GO:0043408_regulation_of_MAPKKK_cascade")	=HYPERLINK("http://www.ncbi.nih.gov/gquery/gquery.fcgi?term=CD27","CD27")	59	1	9.220339	-0.986240	146	82.58	0.565616
=HYPERLINK("http://www.godatabase.org/cgi-bin/go.cgi?query=GO:0007254&auto_wild_cards=yes&view=query&action=query&search_constraint=terms","GO:0007254_JNK_cascade")	=HYPERLINK("http://www.ncbi.nih.gov/gquery/gquery.fcgi?term=CD27","CD27")	61	1	8.918033	-0.972499	148	84.24	0.569189
=HYPERLINK("http://www.godatabase.org/cgi-bin/go.cgi?query=GO:0031347&auto_wild_cards=yes&view=query&action=query&search_constraint=terms","GO:0031347_regulation_of_defense_response")	=HYPERLINK("http://www.ncbi.nih.gov/gquery/gquery.fcgi?term=CD1D","CD1D")	61	1	8.918033	-0.972499	148	84.24	0.569189
=HYPERLINK("http://www.godatabase.org/cgi-bin/go.cgi?query=GO:0031098&auto_wild_cards=yes&view=query&action=query&search_constraint=terms","GO:0031098_stress-activated_protein_kinase_signaling_pathway")	=HYPERLINK("http://www.ncbi.nih.gov/gquery/gquery.fcgi?term=CD27","CD27")	64	1	8.500000	-0.952753	149	87.37	0.586376
=HYPERLINK("http://www.godatabase.org/cgi-bin/go.cgi?query=GO:0080135&auto_wild_cards=yes&view=query&action=query&search_constraint=terms","GO:0080135_regulation_of_cellular_response_to_stress")	=HYPERLINK("http://www.ncbi.nih.gov/gquery/gquery.fcgi?term=CD27","CD27")	65	1	8.369231	-0.946387	150	88.18	0.587867
=HYPERLINK("http://www.godatabase.org/cgi-bin/go.cgi?query=GO:0006606&auto_wild_cards=yes&view=query&action=query&search_constraint=terms","GO:0006606_protein_import_into_nucleus")	=HYPERLINK("http://www.ncbi.nih.gov/gquery/gquery.fcgi?term=CD27","CD27")	68	1	8.000000	-0.927895	151	90.98	0.602517
=HYPERLINK("http://www.godatabase.org/cgi-bin/go.cgi?query=GO:0050793&auto_wild_cards=yes&view=query&action=query&search_constraint=terms","GO:0050793_regulation_of_developmental_process")	=HYPERLINK("http://www.ncbi.nih.gov/gquery/gquery.fcgi?term=CD3E","CD3E")	669	3	2.439462	-0.923561	152	91.39	0.601250
=HYPERLINK("http://www.godatabase.org/cgi-bin/go.cgi?query=GO:0050793&auto_wild_cards=yes&view=query&action=query&search_constraint=terms","GO:0050793_regulation_of_developmental_process")	=HYPERLINK("http://www.ncbi.nih.gov/gquery/gquery.fcgi?term=CD3G","CD3G")	669	3	2.439462	-0.923561	152	91.39	0.601250
=HYPERLINK("http://www.godatabase.org/cgi-bin/go.cgi?query=GO:0050793&auto_wild_cards=yes&view=query&action=query&search_constraint=terms","GO:0050793_regulation_of_developmental_process")	=HYPERLINK("http://www.ncbi.nih.gov/gquery/gquery.fcgi?term=CD27","CD27")	669	3	2.439462	-0.923561	152	91.39	0.601250
=HYPERLINK("http://www.godatabase.org/cgi-bin/go.cgi?query=GO:0051170&auto_wild_cards=yes&view=query&action=query&search_constraint=terms","GO:0051170_nuclear_import")	=HYPERLINK("http://www.ncbi.nih.gov/gquery/gquery.fcgi?term=CD27","CD27")	70	1	7.771429	-0.916041	153	92.84	0.606797
=HYPERLINK("http://www.godatabase.org/cgi-bin/go.cgi?query=GO:0051223&auto_wild_cards=yes&view=query&action=query&search_constraint=terms","GO:0051223_regulation_of_protein_transport")	=HYPERLINK("http://www.ncbi.nih.gov/gquery/gquery.fcgi?term=CD27","CD27")	71	1	7.661972	-0.910248	155	93.64	0.604129
=HYPERLINK("http://www.godatabase.org/cgi-bin/go.cgi?query=GO:0051606&auto_wild_cards=yes&view=query&action=query&search_constraint=terms","GO:0051606_detection_of_stimulus")	=HYPERLINK("http://www.ncbi.nih.gov/gquery/gquery.fcgi?term=CD1D","CD1D")	71	1	7.661972	-0.910248	155	93.64	0.604129
=HYPERLINK("http://www.godatabase.org/cgi-bin/go.cgi?query=GO:0007596&auto_wild_cards=yes&view=query&action=query&search_constraint=terms","GO:0007596_blood_coagulation")	=HYPERLINK("http://www.ncbi.nih.gov/gquery/gquery.fcgi?term=WAS","WAS")	73	1	7.452055	-0.898918	156	94.87	0.608141
=HYPERLINK("http://www.godatabase.org/cgi-bin/go.cgi?query=GO:0008104&auto_wild_cards=yes&view=query&action=query&search_constraint=terms","GO:0008104_protein_localization")	=HYPERLINK("http://www.ncbi.nih.gov/gquery/gquery.fcgi?term=CD3G","CD3G")	339	2	3.209440	-0.897306	157	95.01	0.605159
=HYPERLINK("http://www.godatabase.org/cgi-bin/go.cgi?query=GO:0008104&auto_wild_cards=yes&view=query&action=query&search_constraint=terms","GO:0008104_protein_localization")	=HYPERLINK("http://www.ncbi.nih.gov/gquery/gquery.fcgi?term=CD27","CD27")	339	2	3.209440	-0.897306	157	95.01	0.605159
=HYPERLINK("http://www.godatabase.org/cgi-bin/go.cgi?query=GO:0045597&auto_wild_cards=yes&view=query&action=query&search_constraint=terms","GO:0045597_positive_regulation_of_cell_differentiation")	=HYPERLINK("http://www.ncbi.nih.gov/gquery/gquery.fcgi?term=CD27","CD27")	74	1	7.351351	-0.893376	159	95.4	0.600000
=HYPERLINK("http://www.godatabase.org/cgi-bin/go.cgi?query=GO:0050817&auto_wild_cards=yes&view=query&action=query&search_constraint=terms","GO:0050817_coagulation")	=HYPERLINK("http://www.ncbi.nih.gov/gquery/gquery.fcgi?term=WAS","WAS")	74	1	7.351351	-0.893376	159	95.4	0.600000
=HYPERLINK("http://www.godatabase.org/cgi-bin/go.cgi?query=GO:0070201&auto_wild_cards=yes&view=query&action=query&search_constraint=terms","GO:0070201_regulation_of_establishment_of_protein_localization")	=HYPERLINK("http://www.ncbi.nih.gov/gquery/gquery.fcgi?term=CD27","CD27")	75	1	7.253333	-0.887914	160	96.13	0.600812
=HYPERLINK("http://www.godatabase.org/cgi-bin/go.cgi?query=GO:0034504&auto_wild_cards=yes&view=query&action=query&search_constraint=terms","GO:0034504_protein_localization_in_nucleus")	=HYPERLINK("http://www.ncbi.nih.gov/gquery/gquery.fcgi?term=CD27","CD27")	76	1	7.157895	-0.882529	161	97.12	0.603230
=HYPERLINK("http://www.godatabase.org/cgi-bin/go.cgi?query=GO:0007599&auto_wild_cards=yes&view=query&action=query&search_constraint=terms","GO:0007599_hemostasis")	=HYPERLINK("http://www.ncbi.nih.gov/gquery/gquery.fcgi?term=WAS","WAS")	79	1	6.886076	-0.866816	163	99.02	0.607485
=HYPERLINK("http://www.godatabase.org/cgi-bin/go.cgi?query=GO:0032880&auto_wild_cards=yes&view=query&action=query&search_constraint=terms","GO:0032880_regulation_of_protein_localization")	=HYPERLINK("http://www.ncbi.nih.gov/gquery/gquery.fcgi?term=CD27","CD27")	79	1	6.886076	-0.866816	163	99.02	0.607485
=HYPERLINK("http://www.godatabase.org/cgi-bin/go.cgi?query=GO:0045087&auto_wild_cards=yes&view=query&action=query&search_constraint=terms","GO:0045087_innate_immune_response")	=HYPERLINK("http://www.ncbi.nih.gov/gquery/gquery.fcgi?term=CD1D","CD1D")	82	1	6.634146	-0.851729	164	101.25	0.617378
=HYPERLINK("http://www.godatabase.org/cgi-bin/go.cgi?query=GO:0007243&auto_wild_cards=yes&view=query&action=query&search_constraint=terms","GO:0007243_protein_kinase_cascade")	=HYPERLINK("http://www.ncbi.nih.gov/gquery/gquery.fcgi?term=RHOH","RHOH")	377	2	2.885942	-0.822100	165	104.65	0.634242
=HYPERLINK("http://www.godatabase.org/cgi-bin/go.cgi?query=GO:0007243&auto_wild_cards=yes&view=query&action=query&search_constraint=terms","GO:0007243_protein_kinase_cascade")	=HYPERLINK("http://www.ncbi.nih.gov/gquery/gquery.fcgi?term=CD27","CD27")	377	2	2.885942	-0.822100	165	104.65	0.634242
=HYPERLINK("http://www.godatabase.org/cgi-bin/go.cgi?query=GO:0009966&auto_wild_cards=yes&view=query&action=query&search_constraint=terms","GO:0009966_regulation_of_signal_transduction")	=HYPERLINK("http://www.ncbi.nih.gov/gquery/gquery.fcgi?term=RHOH","RHOH")	378	2	2.878307	-0.820248	166	104.83	0.631506
=HYPERLINK("http://www.godatabase.org/cgi-bin/go.cgi?query=GO:0009966&auto_wild_cards=yes&view=query&action=query&search_constraint=terms","GO:0009966_regulation_of_signal_transduction")	=HYPERLINK("http://www.ncbi.nih.gov/gquery/gquery.fcgi?term=CD27","CD27")	378	2	2.878307	-0.820248	166	104.83	0.631506
=HYPERLINK("http://www.godatabase.org/cgi-bin/go.cgi?query=GO:0033036&auto_wild_cards=yes&view=query&action=query&search_constraint=terms","GO:0033036_macromolecule_localization")	=HYPERLINK("http://www.ncbi.nih.gov/gquery/gquery.fcgi?term=CD3G","CD3G")	388	2	2.804124	-0.802058	167	107.28	0.642395
=HYPERLINK("http://www.godatabase.org/cgi-bin/go.cgi?query=GO:0033036&auto_wild_cards=yes&view=query&action=query&search_constraint=terms","GO:0033036_macromolecule_localization")	=HYPERLINK("http://www.ncbi.nih.gov/gquery/gquery.fcgi?term=CD27","CD27")	388	2	2.804124	-0.802058	167	107.28	0.642395
=HYPERLINK("http://www.godatabase.org/cgi-bin/go.cgi?query=GO:0017038&auto_wild_cards=yes&view=query&action=query&search_constraint=terms","GO:0017038_protein_import")	=HYPERLINK("http://www.ncbi.nih.gov/gquery/gquery.fcgi?term=CD27","CD27")	93	1	5.849462	-0.801087	169	107.66	0.637041
=HYPERLINK("http://www.godatabase.org/cgi-bin/go.cgi?query=GO:0043122&auto_wild_cards=yes&view=query&action=query&search_constraint=terms","GO:0043122_regulation_of_I-kappaB_kinase_NF-kappaB_cascade")	=HYPERLINK("http://www.ncbi.nih.gov/gquery/gquery.fcgi?term=RHOH","RHOH")	93	1	5.849462	-0.801087	169	107.66	0.637041
=HYPERLINK("http://www.godatabase.org/cgi-bin/go.cgi?query=GO:0033365&auto_wild_cards=yes&view=query&action=query&search_constraint=terms","GO:0033365_protein_localization_in_organelle")	=HYPERLINK("http://www.ncbi.nih.gov/gquery/gquery.fcgi?term=CD27","CD27")	95	1	5.726316	-0.792577	171	108.22	0.632865
=HYPERLINK("http://www.godatabase.org/cgi-bin/go.cgi?query=GO:0050878&auto_wild_cards=yes&view=query&action=query&search_constraint=terms","GO:0050878_regulation_of_body_fluid_levels")	=HYPERLINK("http://www.ncbi.nih.gov/gquery/gquery.fcgi?term=WAS","WAS")	95	1	5.726316	-0.792577	171	108.22	0.632865
=HYPERLINK("http://www.godatabase.org/cgi-bin/go.cgi?query=GO:0002252&auto_wild_cards=yes&view=query&action=query&search_constraint=terms","GO:0002252_immune_effector_process")	=HYPERLINK("http://www.ncbi.nih.gov/gquery/gquery.fcgi?term=CD27","CD27")	96	1	5.666667	-0.788395	172	109.2	0.634884
=HYPERLINK("http://www.godatabase.org/cgi-bin/go.cgi?query=GO:0042060&auto_wild_cards=yes&view=query&action=query&search_constraint=terms","GO:0042060_wound_healing")	=HYPERLINK("http://www.ncbi.nih.gov/gquery/gquery.fcgi?term=WAS","WAS")	98	1	5.551020	-0.780171	173	110.22	0.637110
=HYPERLINK("http://www.godatabase.org/cgi-bin/go.cgi?query=GO:0009968&auto_wild_cards=yes&view=query&action=query&search_constraint=terms","GO:0009968_negative_regulation_of_signal_transduction")	=HYPERLINK("http://www.ncbi.nih.gov/gquery/gquery.fcgi?term=RHOH","RHOH")	99	1	5.494949	-0.776127	174	110.69	0.636149
=HYPERLINK("http://www.godatabase.org/cgi-bin/go.cgi?query=GO:0050776&auto_wild_cards=yes&view=query&action=query&search_constraint=terms","GO:0050776_regulation_of_immune_response")	=HYPERLINK("http://www.ncbi.nih.gov/gquery/gquery.fcgi?term=CD1D","CD1D")	100	1	5.440000	-0.772127	175	111.51	0.637200
=HYPERLINK("http://www.godatabase.org/cgi-bin/go.cgi?query=GO:0043623&auto_wild_cards=yes&view=query&action=query&search_constraint=terms","GO:0043623_cellular_protein_complex_assembly")	=HYPERLINK("http://www.ncbi.nih.gov/gquery/gquery.fcgi?term=CD3E","CD3E")	101	1	5.386139	-0.768171	176	111.95	0.636080
=HYPERLINK("http://www.godatabase.org/cgi-bin/go.cgi?query=GO:0010648&auto_wild_cards=yes&view=query&action=query&search_constraint=terms","GO:0010648_negative_regulation_of_cell_communication")	=HYPERLINK("http://www.ncbi.nih.gov/gquery/gquery.fcgi?term=RHOH","RHOH")	102	1	5.333333	-0.764257	177	112.13	0.633503
=HYPERLINK("http://www.godatabase.org/cgi-bin/go.cgi?query=GO:0008544&auto_wild_cards=yes&view=query&action=query&search_constraint=terms","GO:0008544_epidermis_development")	=HYPERLINK("http://www.ncbi.nih.gov/gquery/gquery.fcgi?term=WAS","WAS")	104	1	5.230769	-0.756553	178	112.97	0.634663
=HYPERLINK("http://www.godatabase.org/cgi-bin/go.cgi?query=GO:0010646&auto_wild_cards=yes&view=query&action=query&search_constraint=terms","GO:0010646_regulation_of_cell_communication")	=HYPERLINK("http://www.ncbi.nih.gov/gquery/gquery.fcgi?term=RHOH","RHOH")	423	2	2.572104	-0.742743	179	113.74	0.635419
=HYPERLINK("http://www.godatabase.org/cgi-bin/go.cgi?query=GO:0010646&auto_wild_cards=yes&view=query&action=query&search_constraint=terms","GO:0010646_regulation_of_cell_communication")	=HYPERLINK("http://www.ncbi.nih.gov/gquery/gquery.fcgi?term=CD27","CD27")	423	2	2.572104	-0.742743	179	113.74	0.635419
=HYPERLINK("http://www.godatabase.org/cgi-bin/go.cgi?query=GO:0007265&auto_wild_cards=yes&view=query&action=query&search_constraint=terms","GO:0007265_Ras_protein_signal_transduction")	=HYPERLINK("http://www.ncbi.nih.gov/gquery/gquery.fcgi?term=GRAP2","GRAP2")	110	1	4.945455	-0.734381	180	116.06	0.644778
=HYPERLINK("http://www.godatabase.org/cgi-bin/go.cgi?query=GO:0007398&auto_wild_cards=yes&view=query&action=query&search_constraint=terms","GO:0007398_ectoderm_development")	=HYPERLINK("http://www.ncbi.nih.gov/gquery/gquery.fcgi?term=WAS","WAS")	112	1	4.857143	-0.727284	181	116.98	0.646298
=HYPERLINK("http://www.godatabase.org/cgi-bin/go.cgi?query=GO:0007166&auto_wild_cards=yes&view=query&action=query&search_constraint=terms","GO:0007166_cell_surface_receptor_linked_signal_transduction")	=HYPERLINK("http://www.ncbi.nih.gov/gquery/gquery.fcgi?term=CD3E","CD3E")	828	3	1.971014	-0.722117	182	117.39	0.645000
=HYPERLINK("http://www.godatabase.org/cgi-bin/go.cgi?query=GO:0007166&auto_wild_cards=yes&view=query&action=query&search_constraint=terms","GO:0007166_cell_surface_receptor_linked_signal_transduction")	=HYPERLINK("http://www.ncbi.nih.gov/gquery/gquery.fcgi?term=CD3G","CD3G")	828	3	1.971014	-0.722117	182	117.39	0.645000
=HYPERLINK("http://www.godatabase.org/cgi-bin/go.cgi?query=GO:0007166&auto_wild_cards=yes&view=query&action=query&search_constraint=terms","GO:0007166_cell_surface_receptor_linked_signal_transduction")	=HYPERLINK("http://www.ncbi.nih.gov/gquery/gquery.fcgi?term=CD27","CD27")	828	3	1.971014	-0.722117	182	117.39	0.645000
=HYPERLINK("http://www.godatabase.org/cgi-bin/go.cgi?query=GO:0051050&auto_wild_cards=yes&view=query&action=query&search_constraint=terms","GO:0051050_positive_regulation_of_transport")	=HYPERLINK("http://www.ncbi.nih.gov/gquery/gquery.fcgi?term=CD27","CD27")	116	1	4.689655	-0.713500	183	118.93	0.649891
=HYPERLINK("http://www.godatabase.org/cgi-bin/go.cgi?query=GO:0006913&auto_wild_cards=yes&view=query&action=query&search_constraint=terms","GO:0006913_nucleocytoplasmic_transport")	=HYPERLINK("http://www.ncbi.nih.gov/gquery/gquery.fcgi?term=CD27","CD27")	121	1	4.495868	-0.696991	184	120.79	0.656467
=HYPERLINK("http://www.godatabase.org/cgi-bin/go.cgi?query=GO:0007242&auto_wild_cards=yes&view=query&action=query&search_constraint=terms","GO:0007242_intracellular_signaling_cascade")	=HYPERLINK("http://www.ncbi.nih.gov/gquery/gquery.fcgi?term=RHOH","RHOH")	853	3	1.913247	-0.695369	185	120.92	0.653622
=HYPERLINK("http://www.godatabase.org/cgi-bin/go.cgi?query=GO:0007242&auto_wild_cards=yes&view=query&action=query&search_constraint=terms","GO:0007242_intracellular_signaling_cascade")	=HYPERLINK("http://www.ncbi.nih.gov/gquery/gquery.fcgi?term=CD27","CD27")	853	3	1.913247	-0.695369	185	120.92	0.653622
=HYPERLINK("http://www.godatabase.org/cgi-bin/go.cgi?query=GO:0007242&auto_wild_cards=yes&view=query&action=query&search_constraint=terms","GO:0007242_intracellular_signaling_cascade")	=HYPERLINK("http://www.ncbi.nih.gov/gquery/gquery.fcgi?term=GRAP2","GRAP2")	853	3	1.913247	-0.695369	185	120.92	0.653622
=HYPERLINK("http://www.godatabase.org/cgi-bin/go.cgi?query=GO:0051169&auto_wild_cards=yes&view=query&action=query&search_constraint=terms","GO:0051169_nuclear_transport")	=HYPERLINK("http://www.ncbi.nih.gov/gquery/gquery.fcgi?term=CD27","CD27")	122	1	4.459016	-0.693780	187	121.93	0.652032
=HYPERLINK("http://www.godatabase.org/cgi-bin/go.cgi?query=GO:0060341&auto_wild_cards=yes&view=query&action=query&search_constraint=terms","GO:0060341_regulation_of_cellular_localization")	=HYPERLINK("http://www.ncbi.nih.gov/gquery/gquery.fcgi?term=CD27","CD27")	122	1	4.459016	-0.693780	187	121.93	0.652032
=HYPERLINK("http://www.godatabase.org/cgi-bin/go.cgi?query=GO:0051707&auto_wild_cards=yes&view=query&action=query&search_constraint=terms","GO:0051707_response_to_other_organism")	=HYPERLINK("http://www.ncbi.nih.gov/gquery/gquery.fcgi?term=CD1D","CD1D")	125	1	4.352000	-0.684319	188	123.76	0.658298
=HYPERLINK("http://www.godatabase.org/cgi-bin/go.cgi?query=GO:0009987&auto_wild_cards=yes&view=query&action=query&search_constraint=terms","GO:0009987_cellular_process")	=HYPERLINK("http://www.ncbi.nih.gov/gquery/gquery.fcgi?term=CD3E","CD3E")	6671	14	1.141658	-0.674738	189	124.91	0.660899
=HYPERLINK("http://www.godatabase.org/cgi-bin/go.cgi?query=GO:0009987&auto_wild_cards=yes&view=query&action=query&search_constraint=terms","GO:0009987_cellular_process")	=HYPERLINK("http://www.ncbi.nih.gov/gquery/gquery.fcgi?term=CD52","CD52")	6671	14	1.141658	-0.674738	189	124.91	0.660899
=HYPERLINK("http://www.godatabase.org/cgi-bin/go.cgi?query=GO:0009987&auto_wild_cards=yes&view=query&action=query&search_constraint=terms","GO:0009987_cellular_process")	=HYPERLINK("http://www.ncbi.nih.gov/gquery/gquery.fcgi?term=CD72","CD72")	6671	14	1.141658	-0.674738	189	124.91	0.660899
=HYPERLINK("http://www.godatabase.org/cgi-bin/go.cgi?query=GO:0009987&auto_wild_cards=yes&view=query&action=query&search_constraint=terms","GO:0009987_cellular_process")	=HYPERLINK("http://www.ncbi.nih.gov/gquery/gquery.fcgi?term=GRAP2","GRAP2")	6671	14	1.141658	-0.674738	189	124.91	0.660899
=HYPERLINK("http://www.godatabase.org/cgi-bin/go.cgi?query=GO:0009987&auto_wild_cards=yes&view=query&action=query&search_constraint=terms","GO:0009987_cellular_process")	=HYPERLINK("http://www.ncbi.nih.gov/gquery/gquery.fcgi?term=SIT1","SIT1")	6671	14	1.141658	-0.674738	189	124.91	0.660899
=HYPERLINK("http://www.godatabase.org/cgi-bin/go.cgi?query=GO:0009987&auto_wild_cards=yes&view=query&action=query&search_constraint=terms","GO:0009987_cellular_process")	=HYPERLINK("http://www.ncbi.nih.gov/gquery/gquery.fcgi?term=IL2RG","IL2RG")	6671	14	1.141658	-0.674738	189	124.91	0.660899
=HYPERLINK("http://www.godatabase.org/cgi-bin/go.cgi?query=GO:0009987&auto_wild_cards=yes&view=query&action=query&search_constraint=terms","GO:0009987_cellular_process")	=HYPERLINK("http://www.ncbi.nih.gov/gquery/gquery.fcgi?term=CCR7","CCR7")	6671	14	1.141658	-0.674738	189	124.91	0.660899
=HYPERLINK("http://www.godatabase.org/cgi-bin/go.cgi?query=GO:0009987&auto_wild_cards=yes&view=query&action=query&search_constraint=terms","GO:0009987_cellular_process")	=HYPERLINK("http://www.ncbi.nih.gov/gquery/gquery.fcgi?term=CCR4","CCR4")	6671	14	1.141658	-0.674738	189	124.91	0.660899
=HYPERLINK("http://www.godatabase.org/cgi-bin/go.cgi?query=GO:0009987&auto_wild_cards=yes&view=query&action=query&search_constraint=terms","GO:0009987_cellular_process")	=HYPERLINK("http://www.ncbi.nih.gov/gquery/gquery.fcgi?term=RHOH","RHOH")	6671	14	1.141658	-0.674738	189	124.91	0.660899
=HYPERLINK("http://www.godatabase.org/cgi-bin/go.cgi?query=GO:0009987&auto_wild_cards=yes&view=query&action=query&search_constraint=terms","GO:0009987_cellular_process")	=HYPERLINK("http://www.ncbi.nih.gov/gquery/gquery.fcgi?term=CD5","CD5")	6671	14	1.141658	-0.674738	189	124.91	0.660899
=HYPERLINK("http://www.godatabase.org/cgi-bin/go.cgi?query=GO:0009987&auto_wild_cards=yes&view=query&action=query&search_constraint=terms","GO:0009987_cellular_process")	=HYPERLINK("http://www.ncbi.nih.gov/gquery/gquery.fcgi?term=CD3G","CD3G")	6671	14	1.141658	-0.674738	189	124.91	0.660899
=HYPERLINK("http://www.godatabase.org/cgi-bin/go.cgi?query=GO:0009987&auto_wild_cards=yes&view=query&action=query&search_constraint=terms","GO:0009987_cellular_process")	=HYPERLINK("http://www.ncbi.nih.gov/gquery/gquery.fcgi?term=CD27","CD27")	6671	14	1.141658	-0.674738	189	124.91	0.660899
=HYPERLINK("http://www.godatabase.org/cgi-bin/go.cgi?query=GO:0009987&auto_wild_cards=yes&view=query&action=query&search_constraint=terms","GO:0009987_cellular_process")	=HYPERLINK("http://www.ncbi.nih.gov/gquery/gquery.fcgi?term=CD1D","CD1D")	6671	14	1.141658	-0.674738	189	124.91	0.660899
=HYPERLINK("http://www.godatabase.org/cgi-bin/go.cgi?query=GO:0009987&auto_wild_cards=yes&view=query&action=query&search_constraint=terms","GO:0009987_cellular_process")	=HYPERLINK("http://www.ncbi.nih.gov/gquery/gquery.fcgi?term=CD3D","CD3D")	6671	14	1.141658	-0.674738	189	124.91	0.660899
=HYPERLINK("http://www.godatabase.org/cgi-bin/go.cgi?query=GO:0010740&auto_wild_cards=yes&view=query&action=query&search_constraint=terms","GO:0010740_positive_regulation_of_protein_kinase_cascade")	=HYPERLINK("http://www.ncbi.nih.gov/gquery/gquery.fcgi?term=CD27","CD27")	129	1	4.217054	-0.672091	190	125.92	0.662737
=HYPERLINK("http://www.godatabase.org/cgi-bin/go.cgi?query=GO:0007264&auto_wild_cards=yes&view=query&action=query&search_constraint=terms","GO:0007264_small_GTPase_mediated_signal_transduction")	=HYPERLINK("http://www.ncbi.nih.gov/gquery/gquery.fcgi?term=GRAP2","GRAP2")	135	1	4.029630	-0.654523	191	131.04	0.686073
=HYPERLINK("http://www.godatabase.org/cgi-bin/go.cgi?query=GO:0000165&auto_wild_cards=yes&view=query&action=query&search_constraint=terms","GO:0000165_MAPKKK_cascade")	=HYPERLINK("http://www.ncbi.nih.gov/gquery/gquery.fcgi?term=CD27","CD27")	143	1	3.804196	-0.632416	192	134.04	0.698125
=HYPERLINK("http://www.godatabase.org/cgi-bin/go.cgi?query=GO:0000902&auto_wild_cards=yes&view=query&action=query&search_constraint=terms","GO:0000902_cell_morphogenesis")	=HYPERLINK("http://www.ncbi.nih.gov/gquery/gquery.fcgi?term=CD3G","CD3G")	144	1	3.777778	-0.629751	193	134.9	0.698964
=HYPERLINK("http://www.godatabase.org/cgi-bin/go.cgi?query=GO:0006605&auto_wild_cards=yes&view=query&action=query&search_constraint=terms","GO:0006605_protein_targeting")	=HYPERLINK("http://www.ncbi.nih.gov/gquery/gquery.fcgi?term=CD27","CD27")	145	1	3.751724	-0.627107	194	135.86	0.700309
=HYPERLINK("http://www.godatabase.org/cgi-bin/go.cgi?query=GO:0006916&auto_wild_cards=yes&view=query&action=query&search_constraint=terms","GO:0006916_anti-apoptosis")	=HYPERLINK("http://www.ncbi.nih.gov/gquery/gquery.fcgi?term=CD27","CD27")	155	1	3.509677	-0.601754	195	139.98	0.717846
=HYPERLINK("http://www.godatabase.org/cgi-bin/go.cgi?query=GO:0007169&auto_wild_cards=yes&view=query&action=query&search_constraint=terms","GO:0007169_transmembrane_receptor_protein_tyrosine_kinase_signaling_pathway")	=HYPERLINK("http://www.ncbi.nih.gov/gquery/gquery.fcgi?term=CD3E","CD3E")	157	1	3.464968	-0.596908	196	141.05	0.719643
=HYPERLINK("http://www.godatabase.org/cgi-bin/go.cgi?query=GO:0032989&auto_wild_cards=yes&view=query&action=query&search_constraint=terms","GO:0032989_cellular_component_morphogenesis")	=HYPERLINK("http://www.ncbi.nih.gov/gquery/gquery.fcgi?term=CD3G","CD3G")	164	1	3.317073	-0.580485	197	142.57	0.723706
=HYPERLINK("http://www.godatabase.org/cgi-bin/go.cgi?query=GO:0045595&auto_wild_cards=yes&view=query&action=query&search_constraint=terms","GO:0045595_regulation_of_cell_differentiation")	=HYPERLINK("http://www.ncbi.nih.gov/gquery/gquery.fcgi?term=CD27","CD27")	170	1	3.200000	-0.567038	198	143.82	0.726364
=HYPERLINK("http://www.godatabase.org/cgi-bin/go.cgi?query=GO:0009607&auto_wild_cards=yes&view=query&action=query&search_constraint=terms","GO:0009607_response_to_biotic_stimulus")	=HYPERLINK("http://www.ncbi.nih.gov/gquery/gquery.fcgi?term=CD1D","CD1D")	177	1	3.073446	-0.552028	199	147.41	0.740754
=HYPERLINK("http://www.godatabase.org/cgi-bin/go.cgi?query=GO:0009967&auto_wild_cards=yes&view=query&action=query&search_constraint=terms","GO:0009967_positive_regulation_of_signal_transduction")	=HYPERLINK("http://www.ncbi.nih.gov/gquery/gquery.fcgi?term=CD27","CD27")	185	1	2.940541	-0.535698	200	149.91	0.749550
=HYPERLINK("http://www.godatabase.org/cgi-bin/go.cgi?query=GO:0034622&auto_wild_cards=yes&view=query&action=query&search_constraint=terms","GO:0034622_cellular_macromolecular_complex_assembly")	=HYPERLINK("http://www.ncbi.nih.gov/gquery/gquery.fcgi?term=CD3E","CD3E")	186	1	2.924731	-0.533715	201	150.61	0.749303
=HYPERLINK("http://www.godatabase.org/cgi-bin/go.cgi?query=GO:0010647&auto_wild_cards=yes&view=query&action=query&search_constraint=terms","GO:0010647_positive_regulation_of_cell_communication")	=HYPERLINK("http://www.ncbi.nih.gov/gquery/gquery.fcgi?term=CD27","CD27")	189	1	2.878307	-0.527840	202	151.47	0.749851
=HYPERLINK("http://www.godatabase.org/cgi-bin/go.cgi?query=GO:0006917&auto_wild_cards=yes&view=query&action=query&search_constraint=terms","GO:0006917_induction_of_apoptosis")	=HYPERLINK("http://www.ncbi.nih.gov/gquery/gquery.fcgi?term=CD27","CD27")	190	1	2.863158	-0.525906	203	151.98	0.748670
=HYPERLINK("http://www.godatabase.org/cgi-bin/go.cgi?query=GO:0012502&auto_wild_cards=yes&view=query&action=query&search_constraint=terms","GO:0012502_induction_of_programmed_cell_death")	=HYPERLINK("http://www.ncbi.nih.gov/gquery/gquery.fcgi?term=CD27","CD27")	191	1	2.848168	-0.523984	204	152.27	0.746422
=HYPERLINK("http://www.godatabase.org/cgi-bin/go.cgi?query=GO:0008284&auto_wild_cards=yes&view=query&action=query&search_constraint=terms","GO:0008284_positive_regulation_of_cell_proliferation")	=HYPERLINK("http://www.ncbi.nih.gov/gquery/gquery.fcgi?term=CD3E","CD3E")	200	1	2.720000	-0.507204	205	155.42	0.758146
=HYPERLINK("http://www.godatabase.org/cgi-bin/go.cgi?query=GO:0006886&auto_wild_cards=yes&view=query&action=query&search_constraint=terms","GO:0006886_intracellular_protein_transport")	=HYPERLINK("http://www.ncbi.nih.gov/gquery/gquery.fcgi?term=CD27","CD27")	204	1	2.666667	-0.500031	206	156.92	0.761748
=HYPERLINK("http://www.godatabase.org/cgi-bin/go.cgi?query=GO:0043066&auto_wild_cards=yes&view=query&action=query&search_constraint=terms","GO:0043066_negative_regulation_of_apoptosis")	=HYPERLINK("http://www.ncbi.nih.gov/gquery/gquery.fcgi?term=CD27","CD27")	207	1	2.628019	-0.494760	207	158.4	0.765217
=HYPERLINK("http://www.godatabase.org/cgi-bin/go.cgi?query=GO:0043069&auto_wild_cards=yes&view=query&action=query&search_constraint=terms","GO:0043069_negative_regulation_of_programmed_cell_death")	=HYPERLINK("http://www.ncbi.nih.gov/gquery/gquery.fcgi?term=CD27","CD27")	209	1	2.602871	-0.491297	209	159.43	0.762823
=HYPERLINK("http://www.godatabase.org/cgi-bin/go.cgi?query=GO:0060548&auto_wild_cards=yes&view=query&action=query&search_constraint=terms","GO:0060548_negative_regulation_of_cell_death")	=HYPERLINK("http://www.ncbi.nih.gov/gquery/gquery.fcgi?term=CD27","CD27")	209	1	2.602871	-0.491297	209	159.43	0.762823
=HYPERLINK("http://www.godatabase.org/cgi-bin/go.cgi?query=GO:0042221&auto_wild_cards=yes&view=query&action=query&search_constraint=terms","GO:0042221_response_to_chemical_stimulus")	=HYPERLINK("http://www.ncbi.nih.gov/gquery/gquery.fcgi?term=CCR4","CCR4")	631	2	1.724247	-0.487998	210	159.85	0.761190
=HYPERLINK("http://www.godatabase.org/cgi-bin/go.cgi?query=GO:0042221&auto_wild_cards=yes&view=query&action=query&search_constraint=terms","GO:0042221_response_to_chemical_stimulus")	=HYPERLINK("http://www.ncbi.nih.gov/gquery/gquery.fcgi?term=CCR7","CCR7")	631	2	1.724247	-0.487998	210	159.85	0.761190
=HYPERLINK("http://www.godatabase.org/cgi-bin/go.cgi?query=GO:0048518&auto_wild_cards=yes&view=query&action=query&search_constraint=terms","GO:0048518_positive_regulation_of_biological_process")	=HYPERLINK("http://www.ncbi.nih.gov/gquery/gquery.fcgi?term=CD3E","CD3E")	1094	3	1.491773	-0.486737	211	160.21	0.759289
=HYPERLINK("http://www.godatabase.org/cgi-bin/go.cgi?query=GO:0048518&auto_wild_cards=yes&view=query&action=query&search_constraint=terms","GO:0048518_positive_regulation_of_biological_process")	=HYPERLINK("http://www.ncbi.nih.gov/gquery/gquery.fcgi?term=CD27","CD27")	1094	3	1.491773	-0.486737	211	160.21	0.759289
=HYPERLINK("http://www.godatabase.org/cgi-bin/go.cgi?query=GO:0048518&auto_wild_cards=yes&view=query&action=query&search_constraint=terms","GO:0048518_positive_regulation_of_biological_process")	=HYPERLINK("http://www.ncbi.nih.gov/gquery/gquery.fcgi?term=CD1D","CD1D")	1094	3	1.491773	-0.486737	211	160.21	0.759289
=HYPERLINK("http://www.godatabase.org/cgi-bin/go.cgi?query=GO:0032501&auto_wild_cards=yes&view=query&action=query&search_constraint=terms","GO:0032501_multicellular_organismal_process")	=HYPERLINK("http://www.ncbi.nih.gov/gquery/gquery.fcgi?term=RHOH","RHOH")	2082	5	1.306436	-0.480779	212	162.15	0.764858
=HYPERLINK("http://www.godatabase.org/cgi-bin/go.cgi?query=GO:0032501&auto_wild_cards=yes&view=query&action=query&search_constraint=terms","GO:0032501_multicellular_organismal_process")	=HYPERLINK("http://www.ncbi.nih.gov/gquery/gquery.fcgi?term=CD27","CD27")	2082	5	1.306436	-0.480779	212	162.15	0.764858
=HYPERLINK("http://www.godatabase.org/cgi-bin/go.cgi?query=GO:0032501&auto_wild_cards=yes&view=query&action=query&search_constraint=terms","GO:0032501_multicellular_organismal_process")	=HYPERLINK("http://www.ncbi.nih.gov/gquery/gquery.fcgi?term=CD1D","CD1D")	2082	5	1.306436	-0.480779	212	162.15	0.764858
=HYPERLINK("http://www.godatabase.org/cgi-bin/go.cgi?query=GO:0032501&auto_wild_cards=yes&view=query&action=query&search_constraint=terms","GO:0032501_multicellular_organismal_process")	=HYPERLINK("http://www.ncbi.nih.gov/gquery/gquery.fcgi?term=CD3D","CD3D")	2082	5	1.306436	-0.480779	212	162.15	0.764858
=HYPERLINK("http://www.godatabase.org/cgi-bin/go.cgi?query=GO:0032501&auto_wild_cards=yes&view=query&action=query&search_constraint=terms","GO:0032501_multicellular_organismal_process")	=HYPERLINK("http://www.ncbi.nih.gov/gquery/gquery.fcgi?term=WAS","WAS")	2082	5	1.306436	-0.480779	212	162.15	0.764858
=HYPERLINK("http://www.godatabase.org/cgi-bin/go.cgi?query=GO:0008283&auto_wild_cards=yes&view=query&action=query&search_constraint=terms","GO:0008283_cell_proliferation")	=HYPERLINK("http://www.ncbi.nih.gov/gquery/gquery.fcgi?term=CD3E","CD3E")	647	2	1.681607	-0.473314	213	162.91	0.764836
=HYPERLINK("http://www.godatabase.org/cgi-bin/go.cgi?query=GO:0008283&auto_wild_cards=yes&view=query&action=query&search_constraint=terms","GO:0008283_cell_proliferation")	=HYPERLINK("http://www.ncbi.nih.gov/gquery/gquery.fcgi?term=CD5","CD5")	647	2	1.681607	-0.473314	213	162.91	0.764836
=HYPERLINK("http://www.godatabase.org/cgi-bin/go.cgi?query=GO:0050789&auto_wild_cards=yes&view=query&action=query&search_constraint=terms","GO:0050789_regulation_of_biological_process")	=HYPERLINK("http://www.ncbi.nih.gov/gquery/gquery.fcgi?term=CD3E","CD3E")	3649	8	1.192656	-0.470900	214	163.47	0.763879
=HYPERLINK("http://www.godatabase.org/cgi-bin/go.cgi?query=GO:0050789&auto_wild_cards=yes&view=query&action=query&search_constraint=terms","GO:0050789_regulation_of_biological_process")	=HYPERLINK("http://www.ncbi.nih.gov/gquery/gquery.fcgi?term=RHOH","RHOH")	3649	8	1.192656	-0.470900	214	163.47	0.763879
=HYPERLINK("http://www.godatabase.org/cgi-bin/go.cgi?query=GO:0050789&auto_wild_cards=yes&view=query&action=query&search_constraint=terms","GO:0050789_regulation_of_biological_process")	=HYPERLINK("http://www.ncbi.nih.gov/gquery/gquery.fcgi?term=CD3G","CD3G")	3649	8	1.192656	-0.470900	214	163.47	0.763879
=HYPERLINK("http://www.godatabase.org/cgi-bin/go.cgi?query=GO:0050789&auto_wild_cards=yes&view=query&action=query&search_constraint=terms","GO:0050789_regulation_of_biological_process")	=HYPERLINK("http://www.ncbi.nih.gov/gquery/gquery.fcgi?term=CD27","CD27")	3649	8	1.192656	-0.470900	214	163.47	0.763879
=HYPERLINK("http://www.godatabase.org/cgi-bin/go.cgi?query=GO:0050789&auto_wild_cards=yes&view=query&action=query&search_constraint=terms","GO:0050789_regulation_of_biological_process")	=HYPERLINK("http://www.ncbi.nih.gov/gquery/gquery.fcgi?term=CD1D","CD1D")	3649	8	1.192656	-0.470900	214	163.47	0.763879
=HYPERLINK("http://www.godatabase.org/cgi-bin/go.cgi?query=GO:0050789&auto_wild_cards=yes&view=query&action=query&search_constraint=terms","GO:0050789_regulation_of_biological_process")	=HYPERLINK("http://www.ncbi.nih.gov/gquery/gquery.fcgi?term=GRAP2","GRAP2")	3649	8	1.192656	-0.470900	214	163.47	0.763879
=HYPERLINK("http://www.godatabase.org/cgi-bin/go.cgi?query=GO:0050789&auto_wild_cards=yes&view=query&action=query&search_constraint=terms","GO:0050789_regulation_of_biological_process")	=HYPERLINK("http://www.ncbi.nih.gov/gquery/gquery.fcgi?term=IL2RG","IL2RG")	3649	8	1.192656	-0.470900	214	163.47	0.763879
=HYPERLINK("http://www.godatabase.org/cgi-bin/go.cgi?query=GO:0050789&auto_wild_cards=yes&view=query&action=query&search_constraint=terms","GO:0050789_regulation_of_biological_process")	=HYPERLINK("http://www.ncbi.nih.gov/gquery/gquery.fcgi?term=SIT1","SIT1")	3649	8	1.192656	-0.470900	214	163.47	0.763879
=HYPERLINK("http://www.godatabase.org/cgi-bin/go.cgi?query=GO:0034621&auto_wild_cards=yes&view=query&action=query&search_constraint=terms","GO:0034621_cellular_macromolecular_complex_subunit_organization")	=HYPERLINK("http://www.ncbi.nih.gov/gquery/gquery.fcgi?term=CD3E","CD3E")	227	1	2.396476	-0.461817	216	165.05	0.764120
=HYPERLINK("http://www.godatabase.org/cgi-bin/go.cgi?query=GO:0051049&auto_wild_cards=yes&view=query&action=query&search_constraint=terms","GO:0051049_regulation_of_transport")	=HYPERLINK("http://www.ncbi.nih.gov/gquery/gquery.fcgi?term=CD27","CD27")	227	1	2.396476	-0.461817	216	165.05	0.764120
=HYPERLINK("http://www.godatabase.org/cgi-bin/go.cgi?query=GO:0034613&auto_wild_cards=yes&view=query&action=query&search_constraint=terms","GO:0034613_cellular_protein_localization")	=HYPERLINK("http://www.ncbi.nih.gov/gquery/gquery.fcgi?term=CD27","CD27")	228	1	2.385965	-0.460262	217	165.33	0.761889
=HYPERLINK("http://www.godatabase.org/cgi-bin/go.cgi?query=GO:0070727&auto_wild_cards=yes&view=query&action=query&search_constraint=terms","GO:0070727_cellular_macromolecule_localization")	=HYPERLINK("http://www.ncbi.nih.gov/gquery/gquery.fcgi?term=CD27","CD27")	229	1	2.375546	-0.458716	218	165.62	0.759725
=HYPERLINK("http://www.godatabase.org/cgi-bin/go.cgi?query=GO:0051704&auto_wild_cards=yes&view=query&action=query&search_constraint=terms","GO:0051704_multi-organism_process")	=HYPERLINK("http://www.ncbi.nih.gov/gquery/gquery.fcgi?term=CD1D","CD1D")	231	1	2.354978	-0.455649	219	166.61	0.760776
=HYPERLINK("http://www.godatabase.org/cgi-bin/go.cgi?query=GO:0043065&auto_wild_cards=yes&view=query&action=query&search_constraint=terms","GO:0043065_positive_regulation_of_apoptosis")	=HYPERLINK("http://www.ncbi.nih.gov/gquery/gquery.fcgi?term=CD27","CD27")	243	1	2.238683	-0.437902	220	169.27	0.769409
=HYPERLINK("http://www.godatabase.org/cgi-bin/go.cgi?query=GO:0043068&auto_wild_cards=yes&view=query&action=query&search_constraint=terms","GO:0043068_positive_regulation_of_programmed_cell_death")	=HYPERLINK("http://www.ncbi.nih.gov/gquery/gquery.fcgi?term=CD27","CD27")	246	1	2.211382	-0.433633	221	170.84	0.773032
=HYPERLINK("http://www.godatabase.org/cgi-bin/go.cgi?query=GO:0010942&auto_wild_cards=yes&view=query&action=query&search_constraint=terms","GO:0010942_positive_regulation_of_cell_death")	=HYPERLINK("http://www.ncbi.nih.gov/gquery/gquery.fcgi?term=CD27","CD27")	250	1	2.176000	-0.428040	222	171.64	0.773153
=HYPERLINK("http://www.godatabase.org/cgi-bin/go.cgi?query=GO:0007167&auto_wild_cards=yes&view=query&action=query&search_constraint=terms","GO:0007167_enzyme_linked_receptor_protein_signaling_pathway")	=HYPERLINK("http://www.ncbi.nih.gov/gquery/gquery.fcgi?term=CD3E","CD3E")	258	1	2.108527	-0.417180	223	172.61	0.774036
=HYPERLINK("http://www.godatabase.org/cgi-bin/go.cgi?query=GO:0009888&auto_wild_cards=yes&view=query&action=query&search_constraint=terms","GO:0009888_tissue_development")	=HYPERLINK("http://www.ncbi.nih.gov/gquery/gquery.fcgi?term=WAS","WAS")	287	1	1.895470	-0.381096	224	180.07	0.803884
=HYPERLINK("http://www.godatabase.org/cgi-bin/go.cgi?query=GO:0051093&auto_wild_cards=yes&view=query&action=query&search_constraint=terms","GO:0051093_negative_regulation_of_developmental_process")	=HYPERLINK("http://www.ncbi.nih.gov/gquery/gquery.fcgi?term=CD27","CD27")	290	1	1.875862	-0.377628	225	181.42	0.806311
=HYPERLINK("http://www.godatabase.org/cgi-bin/go.cgi?query=GO:0032879&auto_wild_cards=yes&view=query&action=query&search_constraint=terms","GO:0032879_regulation_of_localization")	=HYPERLINK("http://www.ncbi.nih.gov/gquery/gquery.fcgi?term=CD27","CD27")	326	1	1.668712	-0.339335	226	189.14	0.836903
=HYPERLINK("http://www.godatabase.org/cgi-bin/go.cgi?query=GO:0016043&auto_wild_cards=yes&view=query&action=query&search_constraint=terms","GO:0016043_cellular_component_organization")	=HYPERLINK("http://www.ncbi.nih.gov/gquery/gquery.fcgi?term=CD3E","CD3E")	1366	3	1.194729	-0.326989	227	191.03	0.841542
=HYPERLINK("http://www.godatabase.org/cgi-bin/go.cgi?query=GO:0016043&auto_wild_cards=yes&view=query&action=query&search_constraint=terms","GO:0016043_cellular_component_organization")	=HYPERLINK("http://www.ncbi.nih.gov/gquery/gquery.fcgi?term=CD3G","CD3G")	1366	3	1.194729	-0.326989	227	191.03	0.841542
=HYPERLINK("http://www.godatabase.org/cgi-bin/go.cgi?query=GO:0016043&auto_wild_cards=yes&view=query&action=query&search_constraint=terms","GO:0016043_cellular_component_organization")	=HYPERLINK("http://www.ncbi.nih.gov/gquery/gquery.fcgi?term=WAS","WAS")	1366	3	1.194729	-0.326989	227	191.03	0.841542
=HYPERLINK("http://www.godatabase.org/cgi-bin/go.cgi?query=GO:0051094&auto_wild_cards=yes&view=query&action=query&search_constraint=terms","GO:0051094_positive_regulation_of_developmental_process")	=HYPERLINK("http://www.ncbi.nih.gov/gquery/gquery.fcgi?term=CD27","CD27")	340	1	1.600000	-0.325915	228	192.47	0.844167
=HYPERLINK("http://www.godatabase.org/cgi-bin/go.cgi?query=GO:0033554&auto_wild_cards=yes&view=query&action=query&search_constraint=terms","GO:0033554_cellular_response_to_stress")	=HYPERLINK("http://www.ncbi.nih.gov/gquery/gquery.fcgi?term=CD27","CD27")	341	1	1.595308	-0.324984	229	192.87	0.842227
=HYPERLINK("http://www.godatabase.org/cgi-bin/go.cgi?query=GO:0050794&auto_wild_cards=yes&view=query&action=query&search_constraint=terms","GO:0050794_regulation_of_cellular_process")	=HYPERLINK("http://www.ncbi.nih.gov/gquery/gquery.fcgi?term=CD3E","CD3E")	3515	7	1.083357	-0.312392	230	195.16	0.848522
=HYPERLINK("http://www.godatabase.org/cgi-bin/go.cgi?query=GO:0050794&auto_wild_cards=yes&view=query&action=query&search_constraint=terms","GO:0050794_regulation_of_cellular_process")	=HYPERLINK("http://www.ncbi.nih.gov/gquery/gquery.fcgi?term=RHOH","RHOH")	3515	7	1.083357	-0.312392	230	195.16	0.848522
=HYPERLINK("http://www.godatabase.org/cgi-bin/go.cgi?query=GO:0050794&auto_wild_cards=yes&view=query&action=query&search_constraint=terms","GO:0050794_regulation_of_cellular_process")	=HYPERLINK("http://www.ncbi.nih.gov/gquery/gquery.fcgi?term=CD3G","CD3G")	3515	7	1.083357	-0.312392	230	195.16	0.848522
=HYPERLINK("http://www.godatabase.org/cgi-bin/go.cgi?query=GO:0050794&auto_wild_cards=yes&view=query&action=query&search_constraint=terms","GO:0050794_regulation_of_cellular_process")	=HYPERLINK("http://www.ncbi.nih.gov/gquery/gquery.fcgi?term=CD27","CD27")	3515	7	1.083357	-0.312392	230	195.16	0.848522
=HYPERLINK("http://www.godatabase.org/cgi-bin/go.cgi?query=GO:0050794&auto_wild_cards=yes&view=query&action=query&search_constraint=terms","GO:0050794_regulation_of_cellular_process")	=HYPERLINK("http://www.ncbi.nih.gov/gquery/gquery.fcgi?term=GRAP2","GRAP2")	3515	7	1.083357	-0.312392	230	195.16	0.848522
=HYPERLINK("http://www.godatabase.org/cgi-bin/go.cgi?query=GO:0050794&auto_wild_cards=yes&view=query&action=query&search_constraint=terms","GO:0050794_regulation_of_cellular_process")	=HYPERLINK("http://www.ncbi.nih.gov/gquery/gquery.fcgi?term=IL2RG","IL2RG")	3515	7	1.083357	-0.312392	230	195.16	0.848522
=HYPERLINK("http://www.godatabase.org/cgi-bin/go.cgi?query=GO:0050794&auto_wild_cards=yes&view=query&action=query&search_constraint=terms","GO:0050794_regulation_of_cellular_process")	=HYPERLINK("http://www.ncbi.nih.gov/gquery/gquery.fcgi?term=SIT1","SIT1")	3515	7	1.083357	-0.312392	230	195.16	0.848522
=HYPERLINK("http://www.godatabase.org/cgi-bin/go.cgi?query=GO:0007186&auto_wild_cards=yes&view=query&action=query&search_constraint=terms","GO:0007186_G-protein_coupled_receptor_protein_signaling_pathway")	=HYPERLINK("http://www.ncbi.nih.gov/gquery/gquery.fcgi?term=CD3E","CD3E")	363	1	1.498623	-0.305404	231	196.45	0.850433
=HYPERLINK("http://www.godatabase.org/cgi-bin/go.cgi?query=GO:0051239&auto_wild_cards=yes&view=query&action=query&search_constraint=terms","GO:0051239_regulation_of_multicellular_organismal_process")	=HYPERLINK("http://www.ncbi.nih.gov/gquery/gquery.fcgi?term=CD27","CD27")	378	1	1.439153	-0.292957	232	200.17	0.862802
=HYPERLINK("http://www.godatabase.org/cgi-bin/go.cgi?query=GO:0048523&auto_wild_cards=yes&view=query&action=query&search_constraint=terms","GO:0048523_negative_regulation_of_cellular_process")	=HYPERLINK("http://www.ncbi.nih.gov/gquery/gquery.fcgi?term=RHOH","RHOH")	925	2	1.176216	-0.283878	233	202.55	0.869313
=HYPERLINK("http://www.godatabase.org/cgi-bin/go.cgi?query=GO:0048523&auto_wild_cards=yes&view=query&action=query&search_constraint=terms","GO:0048523_negative_regulation_of_cellular_process")	=HYPERLINK("http://www.ncbi.nih.gov/gquery/gquery.fcgi?term=CD27","CD27")	925	2	1.176216	-0.283878	233	202.55	0.869313
=HYPERLINK("http://www.godatabase.org/cgi-bin/go.cgi?query=GO:0042127&auto_wild_cards=yes&view=query&action=query&search_constraint=terms","GO:0042127_regulation_of_cell_proliferation")	=HYPERLINK("http://www.ncbi.nih.gov/gquery/gquery.fcgi?term=CD3E","CD3E")	411	1	1.323601	-0.267843	234	205.59	0.878590
=HYPERLINK("http://www.godatabase.org/cgi-bin/go.cgi?query=GO:0046907&auto_wild_cards=yes&view=query&action=query&search_constraint=terms","GO:0046907_intracellular_transport")	=HYPERLINK("http://www.ncbi.nih.gov/gquery/gquery.fcgi?term=CD27","CD27")	420	1	1.295238	-0.261484	235	207.24	0.881872
=HYPERLINK("http://www.godatabase.org/cgi-bin/go.cgi?query=GO:0007155&auto_wild_cards=yes&view=query&action=query&search_constraint=terms","GO:0007155_cell_adhesion")	=HYPERLINK("http://www.ncbi.nih.gov/gquery/gquery.fcgi?term=CD72","CD72")	428	1	1.271028	-0.255992	236	208.74	0.884492
=HYPERLINK("http://www.godatabase.org/cgi-bin/go.cgi?query=GO:0022610&auto_wild_cards=yes&view=query&action=query&search_constraint=terms","GO:0022610_biological_adhesion")	=HYPERLINK("http://www.ncbi.nih.gov/gquery/gquery.fcgi?term=CD72","CD72")	429	1	1.268065	-0.255316	237	209.17	0.882574
=HYPERLINK("http://www.godatabase.org/cgi-bin/go.cgi?query=GO:0007267&auto_wild_cards=yes&view=query&action=query&search_constraint=terms","GO:0007267_cell-cell_signaling")	=HYPERLINK("http://www.ncbi.nih.gov/gquery/gquery.fcgi?term=GRAP2","GRAP2")	445	1	1.222472	-0.244802	238	211.25	0.887605
=HYPERLINK("http://www.godatabase.org/cgi-bin/go.cgi?query=GO:0048522&auto_wild_cards=yes&view=query&action=query&search_constraint=terms","GO:0048522_positive_regulation_of_cellular_process")	=HYPERLINK("http://www.ncbi.nih.gov/gquery/gquery.fcgi?term=CD3E","CD3E")	1009	2	1.078295	-0.244227	239	211.51	0.884979
=HYPERLINK("http://www.godatabase.org/cgi-bin/go.cgi?query=GO:0048522&auto_wild_cards=yes&view=query&action=query&search_constraint=terms","GO:0048522_positive_regulation_of_cellular_process")	=HYPERLINK("http://www.ncbi.nih.gov/gquery/gquery.fcgi?term=CD27","CD27")	1009	2	1.078295	-0.244227	239	211.51	0.884979
=HYPERLINK("http://www.godatabase.org/cgi-bin/go.cgi?query=GO:0048519&auto_wild_cards=yes&view=query&action=query&search_constraint=terms","GO:0048519_negative_regulation_of_biological_process")	=HYPERLINK("http://www.ncbi.nih.gov/gquery/gquery.fcgi?term=RHOH","RHOH")	1013	2	1.074038	-0.242488	240	212.13	0.883875
=HYPERLINK("http://www.godatabase.org/cgi-bin/go.cgi?query=GO:0048519&auto_wild_cards=yes&view=query&action=query&search_constraint=terms","GO:0048519_negative_regulation_of_biological_process")	=HYPERLINK("http://www.ncbi.nih.gov/gquery/gquery.fcgi?term=CD27","CD27")	1013	2	1.074038	-0.242488	240	212.13	0.883875
=HYPERLINK("http://www.godatabase.org/cgi-bin/go.cgi?query=GO:0051716&auto_wild_cards=yes&view=query&action=query&search_constraint=terms","GO:0051716_cellular_response_to_stimulus")	=HYPERLINK("http://www.ncbi.nih.gov/gquery/gquery.fcgi?term=CD27","CD27")	474	1	1.147679	-0.227092	241	215.47	0.894066
=HYPERLINK("http://www.godatabase.org/cgi-bin/go.cgi?query=GO:0009653&auto_wild_cards=yes&view=query&action=query&search_constraint=terms","GO:0009653_anatomical_structure_morphogenesis")	=HYPERLINK("http://www.ncbi.nih.gov/gquery/gquery.fcgi?term=CD3G","CD3G")	500	1	1.088000	-0.212541	242	218.7	0.903719
=HYPERLINK("http://www.godatabase.org/cgi-bin/go.cgi?query=GO:0051649&auto_wild_cards=yes&view=query&action=query&search_constraint=terms","GO:0051649_establishment_of_localization_in_cell")	=HYPERLINK("http://www.ncbi.nih.gov/gquery/gquery.fcgi?term=CD27","CD27")	573	1	0.949389	-0.177295	243	224.13	0.922346
=HYPERLINK("http://www.godatabase.org/cgi-bin/go.cgi?query=GO:0006810&auto_wild_cards=yes&view=query&action=query&search_constraint=terms","GO:0006810_transport")	=HYPERLINK("http://www.ncbi.nih.gov/gquery/gquery.fcgi?term=CD3G","CD3G")	1243	2	0.875302	-0.160866	244	226.7	0.929098
=HYPERLINK("http://www.godatabase.org/cgi-bin/go.cgi?query=GO:0006810&auto_wild_cards=yes&view=query&action=query&search_constraint=terms","GO:0006810_transport")	=HYPERLINK("http://www.ncbi.nih.gov/gquery/gquery.fcgi?term=CD27","CD27")	1243	2	0.875302	-0.160866	244	226.7	0.929098
=HYPERLINK("http://www.godatabase.org/cgi-bin/go.cgi?query=GO:0051641&auto_wild_cards=yes&view=query&action=query&search_constraint=terms","GO:0051641_cellular_localization")	=HYPERLINK("http://www.ncbi.nih.gov/gquery/gquery.fcgi?term=CD27","CD27")	617	1	0.881686	-0.159361	245	227.11	0.926980
=HYPERLINK("http://www.godatabase.org/cgi-bin/go.cgi?query=GO:0051234&auto_wild_cards=yes&view=query&action=query&search_constraint=terms","GO:0051234_establishment_of_localization")	=HYPERLINK("http://www.ncbi.nih.gov/gquery/gquery.fcgi?term=CD3G","CD3G")	1260	2	0.863492	-0.156046	246	227.66	0.925447
=HYPERLINK("http://www.godatabase.org/cgi-bin/go.cgi?query=GO:0051234&auto_wild_cards=yes&view=query&action=query&search_constraint=terms","GO:0051234_establishment_of_localization")	=HYPERLINK("http://www.ncbi.nih.gov/gquery/gquery.fcgi?term=CD27","CD27")	1260	2	0.863492	-0.156046	246	227.66	0.925447
=HYPERLINK("http://www.godatabase.org/cgi-bin/go.cgi?query=GO:0051179&auto_wild_cards=yes&view=query&action=query&search_constraint=terms","GO:0051179_localization")	=HYPERLINK("http://www.ncbi.nih.gov/gquery/gquery.fcgi?term=CD3G","CD3G")	1561	2	0.696989	-0.090422	247	239.0	0.967611
=HYPERLINK("http://www.godatabase.org/cgi-bin/go.cgi?query=GO:0051179&auto_wild_cards=yes&view=query&action=query&search_constraint=terms","GO:0051179_localization")	=HYPERLINK("http://www.ncbi.nih.gov/gquery/gquery.fcgi?term=CD27","CD27")	1561	2	0.696989	-0.090422	247	239.0	0.967611
=HYPERLINK("http://www.godatabase.org/cgi-bin/go.cgi?query=GO:0045449&auto_wild_cards=yes&view=query&action=query&search_constraint=terms","GO:0045449_regulation_of_transcription")	=HYPERLINK("http://www.ncbi.nih.gov/gquery/gquery.fcgi?term=RHOH","RHOH")	900	1	0.604444	-0.082486	248	240.74	0.970726
=HYPERLINK("http://www.godatabase.org/cgi-bin/go.cgi?query=GO:0019219&auto_wild_cards=yes&view=query&action=query&search_constraint=terms","GO:0019219_regulation_of_nucleobase__nucleoside__nucleotide_and_nucleic_acid_metabolic_process")	=HYPERLINK("http://www.ncbi.nih.gov/gquery/gquery.fcgi?term=RHOH","RHOH")	1041	1	0.522574	-0.059911	249	244.44	0.981687
=HYPERLINK("http://www.godatabase.org/cgi-bin/go.cgi?query=GO:0010556&auto_wild_cards=yes&view=query&action=query&search_constraint=terms","GO:0010556_regulation_of_macromolecule_biosynthetic_process")	=HYPERLINK("http://www.ncbi.nih.gov/gquery/gquery.fcgi?term=RHOH","RHOH")	1055	1	0.515640	-0.058045	251	245.07	0.976375
=HYPERLINK("http://www.godatabase.org/cgi-bin/go.cgi?query=GO:0051171&auto_wild_cards=yes&view=query&action=query&search_constraint=terms","GO:0051171_regulation_of_nitrogen_compound_metabolic_process")	=HYPERLINK("http://www.ncbi.nih.gov/gquery/gquery.fcgi?term=RHOH","RHOH")	1055	1	0.515640	-0.058045	251	245.07	0.976375
=HYPERLINK("http://www.godatabase.org/cgi-bin/go.cgi?query=GO:0010468&auto_wild_cards=yes&view=query&action=query&search_constraint=terms","GO:0010468_regulation_of_gene_expression")	=HYPERLINK("http://www.ncbi.nih.gov/gquery/gquery.fcgi?term=RHOH","RHOH")	1067	1	0.509841	-0.056491	252	245.59	0.974563
=HYPERLINK("http://www.godatabase.org/cgi-bin/go.cgi?query=GO:0006350&auto_wild_cards=yes&view=query&action=query&search_constraint=terms","GO:0006350_transcription")	=HYPERLINK("http://www.ncbi.nih.gov/gquery/gquery.fcgi?term=RHOH","RHOH")	1069	1	0.508887	-0.056236	253	246.03	0.972451
=HYPERLINK("http://www.godatabase.org/cgi-bin/go.cgi?query=GO:0031326&auto_wild_cards=yes&view=query&action=query&search_constraint=terms","GO:0031326_regulation_of_cellular_biosynthetic_process")	=HYPERLINK("http://www.ncbi.nih.gov/gquery/gquery.fcgi?term=RHOH","RHOH")	1125	1	0.483556	-0.049549	254	247.2	0.973228
=HYPERLINK("http://www.godatabase.org/cgi-bin/go.cgi?query=GO:0009889&auto_wild_cards=yes&view=query&action=query&search_constraint=terms","GO:0009889_regulation_of_biosynthetic_process")	=HYPERLINK("http://www.ncbi.nih.gov/gquery/gquery.fcgi?term=RHOH","RHOH")	1135	1	0.479295	-0.048442	255	247.55	0.970784
=HYPERLINK("http://www.godatabase.org/cgi-bin/go.cgi?query=GO:0080090&auto_wild_cards=yes&view=query&action=query&search_constraint=terms","GO:0080090_regulation_of_primary_metabolic_process")	=HYPERLINK("http://www.ncbi.nih.gov/gquery/gquery.fcgi?term=RHOH","RHOH")	1311	1	0.414950	-0.032503	256	250.26	0.977578
=HYPERLINK("http://www.godatabase.org/cgi-bin/go.cgi?query=GO:0060255&auto_wild_cards=yes&view=query&action=query&search_constraint=terms","GO:0060255_regulation_of_macromolecule_metabolic_process")	=HYPERLINK("http://www.ncbi.nih.gov/gquery/gquery.fcgi?term=RHOH","RHOH")	1328	1	0.409639	-0.031268	257	250.49	0.974669
=HYPERLINK("http://www.godatabase.org/cgi-bin/go.cgi?query=GO:0034961&auto_wild_cards=yes&view=query&action=query&search_constraint=terms","GO:0034961_cellular_biopolymer_biosynthetic_process")	=HYPERLINK("http://www.ncbi.nih.gov/gquery/gquery.fcgi?term=RHOH","RHOH")	1448	1	0.375691	-0.023759	258	251.79	0.975930
=HYPERLINK("http://www.godatabase.org/cgi-bin/go.cgi?query=GO:0043284&auto_wild_cards=yes&view=query&action=query&search_constraint=terms","GO:0043284_biopolymer_biosynthetic_process")	=HYPERLINK("http://www.ncbi.nih.gov/gquery/gquery.fcgi?term=RHOH","RHOH")	1458	1	0.373114	-0.023219	259	251.98	0.972896
=HYPERLINK("http://www.godatabase.org/cgi-bin/go.cgi?query=GO:0031323&auto_wild_cards=yes&view=query&action=query&search_constraint=terms","GO:0031323_regulation_of_cellular_metabolic_process")	=HYPERLINK("http://www.ncbi.nih.gov/gquery/gquery.fcgi?term=RHOH","RHOH")	1466	1	0.371078	-0.022795	260	252.13	0.969731
=HYPERLINK("http://www.godatabase.org/cgi-bin/go.cgi?query=GO:0019222&auto_wild_cards=yes&view=query&action=query&search_constraint=terms","GO:0019222_regulation_of_metabolic_process")	=HYPERLINK("http://www.ncbi.nih.gov/gquery/gquery.fcgi?term=RHOH","RHOH")	1538	1	0.353706	-0.019301	261	252.6	0.967816
=HYPERLINK("http://www.godatabase.org/cgi-bin/go.cgi?query=GO:0034645&auto_wild_cards=yes&view=query&action=query&search_constraint=terms","GO:0034645_cellular_macromolecule_biosynthetic_process")	=HYPERLINK("http://www.ncbi.nih.gov/gquery/gquery.fcgi?term=RHOH","RHOH")	1600	1	0.340000	-0.016709	262	253.27	0.966679
=HYPERLINK("http://www.godatabase.org/cgi-bin/go.cgi?query=GO:0009059&auto_wild_cards=yes&view=query&action=query&search_constraint=terms","GO:0009059_macromolecule_biosynthetic_process")	=HYPERLINK("http://www.ncbi.nih.gov/gquery/gquery.fcgi?term=RHOH","RHOH")	1626	1	0.334563	-0.015724	263	253.44	0.963650
=HYPERLINK("http://www.godatabase.org/cgi-bin/go.cgi?query=GO:0010467&auto_wild_cards=yes&view=query&action=query&search_constraint=terms","GO:0010467_gene_expression")	=HYPERLINK("http://www.ncbi.nih.gov/gquery/gquery.fcgi?term=RHOH","RHOH")	1663	1	0.327120	-0.014417	264	253.56	0.960455
=HYPERLINK("http://www.godatabase.org/cgi-bin/go.cgi?query=GO:0006139&auto_wild_cards=yes&view=query&action=query&search_constraint=terms","GO:0006139_nucleobase__nucleoside__nucleotide_and_nucleic_acid_metabolic_process")	=HYPERLINK("http://www.ncbi.nih.gov/gquery/gquery.fcgi?term=RHOH","RHOH")	1845	1	0.294851	-0.009355	265	253.85	0.957925
=HYPERLINK("http://www.godatabase.org/cgi-bin/go.cgi?query=GO:0044249&auto_wild_cards=yes&view=query&action=query&search_constraint=terms","GO:0044249_cellular_biosynthetic_process")	=HYPERLINK("http://www.ncbi.nih.gov/gquery/gquery.fcgi?term=RHOH","RHOH")	1951	1	0.278831	-0.007238	266	254.04	0.955038
=HYPERLINK("http://www.godatabase.org/cgi-bin/go.cgi?query=GO:0009058&auto_wild_cards=yes&view=query&action=query&search_constraint=terms","GO:0009058_biosynthetic_process")	=HYPERLINK("http://www.ncbi.nih.gov/gquery/gquery.fcgi?term=RHOH","RHOH")	1988	1	0.273642	-0.006612	267	254.19	0.952022
=HYPERLINK("http://www.godatabase.org/cgi-bin/go.cgi?query=GO:0006807&auto_wild_cards=yes&view=query&action=query&search_constraint=terms","GO:0006807_nitrogen_compound_metabolic_process")	=HYPERLINK("http://www.ncbi.nih.gov/gquery/gquery.fcgi?term=RHOH","RHOH")	2053	1	0.264978	-0.005634	268	254.36	0.949104
=HYPERLINK("http://www.godatabase.org/cgi-bin/go.cgi?query=GO:0034960&auto_wild_cards=yes&view=query&action=query&search_constraint=terms","GO:0034960_cellular_biopolymer_metabolic_process")	=HYPERLINK("http://www.ncbi.nih.gov/gquery/gquery.fcgi?term=RHOH","RHOH")	2820	1	0.192908	-0.000746	269	254.69	0.946803
=HYPERLINK("http://www.godatabase.org/cgi-bin/go.cgi?query=GO:0044260&auto_wild_cards=yes&view=query&action=query&search_constraint=terms","GO:0044260_cellular_macromolecule_metabolic_process")	=HYPERLINK("http://www.ncbi.nih.gov/gquery/gquery.fcgi?term=RHOH","RHOH")	2883	1	0.188692	-0.000624	270	254.7	0.943333
=HYPERLINK("http://www.godatabase.org/cgi-bin/go.cgi?query=GO:0043283&auto_wild_cards=yes&view=query&action=query&search_constraint=terms","GO:0043283_biopolymer_metabolic_process")	=HYPERLINK("http://www.ncbi.nih.gov/gquery/gquery.fcgi?term=RHOH","RHOH")	3027	1	0.179716	-0.000412	271	254.71	0.939889
=HYPERLINK("http://www.godatabase.org/cgi-bin/go.cgi?query=GO:0043170&auto_wild_cards=yes&view=query&action=query&search_constraint=terms","GO:0043170_macromolecule_metabolic_process")	=HYPERLINK("http://www.ncbi.nih.gov/gquery/gquery.fcgi?term=RHOH","RHOH")	3103	1	0.175314	-0.000329	272	254.72	0.936471
=HYPERLINK("http://www.godatabase.org/cgi-bin/go.cgi?query=GO:0008152&auto_wild_cards=yes&view=query&action=query&search_constraint=terms","GO:0008152_metabolic_process")	=HYPERLINK("http://www.ncbi.nih.gov/gquery/gquery.fcgi?term=CD52","CD52")	4111	2	0.264656	-0.000190	273	254.74	0.933114
=HYPERLINK("http://www.godatabase.org/cgi-bin/go.cgi?query=GO:0008152&auto_wild_cards=yes&view=query&action=query&search_constraint=terms","GO:0008152_metabolic_process")	=HYPERLINK("http://www.ncbi.nih.gov/gquery/gquery.fcgi?term=RHOH","RHOH")	4111	2	0.264656	-0.000190	273	254.74	0.933114
=HYPERLINK("http://www.godatabase.org/cgi-bin/go.cgi?query=GO:0044238&auto_wild_cards=yes&view=query&action=query&search_constraint=terms","GO:0044238_primary_metabolic_process")	=HYPERLINK("http://www.ncbi.nih.gov/gquery/gquery.fcgi?term=RHOH","RHOH")	3719	1	0.146276	-0.000047	274	254.74	0.929708
=HYPERLINK("http://www.godatabase.org/cgi-bin/go.cgi?query=GO:0044237&auto_wild_cards=yes&view=query&action=query&search_constraint=terms","GO:0044237_cellular_metabolic_process")	=HYPERLINK("http://www.ncbi.nih.gov/gquery/gquery.fcgi?term=RHOH","RHOH")	3753	1	0.144951	-0.000042	275	254.74	0.926327
=HYPERLINK("http://www.godatabase.org/cgi-bin/go.cgi?query=GO:0008150&auto_wild_cards=yes&view=query&action=query&search_constraint=terms","GO:0008150_biological_process")	=HYPERLINK("http://www.ncbi.nih.gov/gquery/gquery.fcgi?term=CD3E","CD3E")	8160	15	1.000000	0.000000	474	447.05	0.943143
=HYPERLINK("http://www.godatabase.org/cgi-bin/go.cgi?query=GO:0008150&auto_wild_cards=yes&view=query&action=query&search_constraint=terms","GO:0008150_biological_process")	=HYPERLINK("http://www.ncbi.nih.gov/gquery/gquery.fcgi?term=CD52","CD52")	8160	15	1.000000	0.000000	474	447.05	0.943143
=HYPERLINK("http://www.godatabase.org/cgi-bin/go.cgi?query=GO:0008150&auto_wild_cards=yes&view=query&action=query&search_constraint=terms","GO:0008150_biological_process")	=HYPERLINK("http://www.ncbi.nih.gov/gquery/gquery.fcgi?term=CD72","CD72")	8160	15	1.000000	0.000000	474	447.05	0.943143
=HYPERLINK("http://www.godatabase.org/cgi-bin/go.cgi?query=GO:0008150&auto_wild_cards=yes&view=query&action=query&search_constraint=terms","GO:0008150_biological_process")	=HYPERLINK("http://www.ncbi.nih.gov/gquery/gquery.fcgi?term=GRAP2","GRAP2")	8160	15	1.000000	0.000000	474	447.05	0.943143
=HYPERLINK("http://www.godatabase.org/cgi-bin/go.cgi?query=GO:0008150&auto_wild_cards=yes&view=query&action=query&search_constraint=terms","GO:0008150_biological_process")	=HYPERLINK("http://www.ncbi.nih.gov/gquery/gquery.fcgi?term=SIT1","SIT1")	8160	15	1.000000	0.000000	474	447.05	0.943143
=HYPERLINK("http://www.godatabase.org/cgi-bin/go.cgi?query=GO:0008150&auto_wild_cards=yes&view=query&action=query&search_constraint=terms","GO:0008150_biological_process")	=HYPERLINK("http://www.ncbi.nih.gov/gquery/gquery.fcgi?term=IL2RG","IL2RG")	8160	15	1.000000	0.000000	474	447.05	0.943143
=HYPERLINK("http://www.godatabase.org/cgi-bin/go.cgi?query=GO:0008150&auto_wild_cards=yes&view=query&action=query&search_constraint=terms","GO:0008150_biological_process")	=HYPERLINK("http://www.ncbi.nih.gov/gquery/gquery.fcgi?term=WAS","WAS")	8160	15	1.000000	0.000000	474	447.05	0.943143
=HYPERLINK("http://www.godatabase.org/cgi-bin/go.cgi?query=GO:0008150&auto_wild_cards=yes&view=query&action=query&search_constraint=terms","GO:0008150_biological_process")	=HYPERLINK("http://www.ncbi.nih.gov/gquery/gquery.fcgi?term=CCR7","CCR7")	8160	15	1.000000	0.000000	474	447.05	0.943143
=HYPERLINK("http://www.godatabase.org/cgi-bin/go.cgi?query=GO:0008150&auto_wild_cards=yes&view=query&action=query&search_constraint=terms","GO:0008150_biological_process")	=HYPERLINK("http://www.ncbi.nih.gov/gquery/gquery.fcgi?term=CCR4","CCR4")	8160	15	1.000000	0.000000	474	447.05	0.943143
=HYPERLINK("http://www.godatabase.org/cgi-bin/go.cgi?query=GO:0008150&auto_wild_cards=yes&view=query&action=query&search_constraint=terms","GO:0008150_biological_process")	=HYPERLINK("http://www.ncbi.nih.gov/gquery/gquery.fcgi?term=CD5","CD5")	8160	15	1.000000	0.000000	474	447.05	0.943143
=HYPERLINK("http://www.godatabase.org/cgi-bin/go.cgi?query=GO:0008150&auto_wild_cards=yes&view=query&action=query&search_constraint=terms","GO:0008150_biological_process")	=HYPERLINK("http://www.ncbi.nih.gov/gquery/gquery.fcgi?term=RHOH","RHOH")	8160	15	1.000000	0.000000	474	447.05	0.943143
=HYPERLINK("http://www.godatabase.org/cgi-bin/go.cgi?query=GO:0008150&auto_wild_cards=yes&view=query&action=query&search_constraint=terms","GO:0008150_biological_process")	=HYPERLINK("http://www.ncbi.nih.gov/gquery/gquery.fcgi?term=CD3G","CD3G")	8160	15	1.000000	0.000000	474	447.05	0.943143
=HYPERLINK("http://www.godatabase.org/cgi-bin/go.cgi?query=GO:0008150&auto_wild_cards=yes&view=query&action=query&search_constraint=terms","GO:0008150_biological_process")	=HYPERLINK("http://www.ncbi.nih.gov/gquery/gquery.fcgi?term=CD27","CD27")	8160	15	1.000000	0.000000	474	447.05	0.943143
=HYPERLINK("http://www.godatabase.org/cgi-bin/go.cgi?query=GO:0008150&auto_wild_cards=yes&view=query&action=query&search_constraint=terms","GO:0008150_biological_process")	=HYPERLINK("http://www.ncbi.nih.gov/gquery/gquery.fcgi?term=CD1D","CD1D")	8160	15	1.000000	0.000000	474	447.05	0.943143
=HYPERLINK("http://www.godatabase.org/cgi-bin/go.cgi?query=GO:0008150&auto_wild_cards=yes&view=query&action=query&search_constraint=terms","GO:0008150_biological_process")	=HYPERLINK("http://www.ncbi.nih.gov/gquery/gquery.fcgi?term=CD3D","CD3D")	8160	15	1.000000	0.000000	474	447.05	0.943143
