# Supplementary material for: Concordance of Gene Expression and Functional Correlation Patterns across the NCI-60 Cell Lines and the Cancer Genome Atlas Glioblastoma Samples
Source: PLoS One. 2012 Jul 26;7(7):e40062. doi: 10.1371/journal.pone.0040062 (PMC3406063; doi:10.1371/journal.pone.0040062)
Supplement: Download S1 — Zip archive of HTGM results. (ZIP) [file pone.0040062.s007.zip › work2026406846/Generated_Total2026406846.dir/generic.BP.NCI60.0.6.CCR7.express.genes.correlation.complete.Thu.May.19.17.25.28.2011.htgm.txt.dir/generic.BP.NCI60.0.6.CCR7.express.genes.correlation.complete.Thu.May.19.17.25.28.2011.htgm.txt.change.xls]

=HYPERLINK("http://discover.nci.nih.gov/gominer/hi-thruput-defs.jsp#GO"	HYPERLINKED GO CATEGORY) =HYPERLINK("http://discover.nci.nih.gov/gominer/hi-thruput-defs.jsp#Total"	TOTAL GENES) =HYPERLINK("http://discover.nci.nih.gov/gominer/hi-thruput-defs.jsp#CHANGED"	CHANGED GENES) =HYPERLINK("http://discover.nci.nih.gov/gominer/hi-thruput-defs.jsp#ENRICH"	ENRICHMENT) =HYPERLINK("http://discover.nci.nih.gov/gominer/hi-thruput-defs.jsp#LOG10"	LOG10(p)) =HYPERLINK("http://discover.nci.nih.gov/gominer/hi-thruput-defs.jsp#NUMB"	CUMULATIVE NUMBER OF CATEGORIES) =HYPERLINK("http://discover.nci.nih.gov/gominer/hi-thruput-defs.jsp#RLB"	CUMULATIVE RANDOMS LOWER BOUND) =HYPERLINK("http://discover.nci.nih.gov/gominer/hi-thruput-defs.jsp#RM"	CUMULATIVE RANDOMS MEAN) =HYPERLINK("http://discover.nci.nih.gov/gominer/hi-thruput-defs.jsp#RUB"	CUMULATIVE RANDOMS UPPER BOUND) =HYPERLINK("http://discover.nci.nih.gov/gominer/hi-thruput-defs.jsp#FDR"	FALSE DISCOVERY RATE)
=HYPERLINK("http://www.godatabase.org/cgi-bin/go.cgi?query=GO:0046649&auto_wild_cards=yes&view=query&action=query&search_constraint=terms"	GO:0046649_lymphocyte_activation) 119 7 32.000000 -9.163413 1 0.000000 0.0 0.000000 0.000000
=HYPERLINK("http://www.godatabase.org/cgi-bin/go.cgi?query=GO:0045321&auto_wild_cards=yes&view=query&action=query&search_constraint=terms"	GO:0045321_leukocyte_activation) 150 7 25.386667 -8.454933 2 0.000000 0.0 0.000000 0.000000
=HYPERLINK("http://www.godatabase.org/cgi-bin/go.cgi?query=GO:0042110&auto_wild_cards=yes&view=query&action=query&search_constraint=terms"	GO:0042110_T_cell_activation) 83 6 39.325301 -8.367508 3 0.000000 0.0 0.000000 0.000000
=HYPERLINK("http://www.godatabase.org/cgi-bin/go.cgi?query=GO:0001775&auto_wild_cards=yes&view=query&action=query&search_constraint=terms"	GO:0001775_cell_activation) 175 7 21.760000 -7.986845 4 0.000000 0.0 0.000000 0.000000
=HYPERLINK("http://www.godatabase.org/cgi-bin/go.cgi?query=GO:0002376&auto_wild_cards=yes&view=query&action=query&search_constraint=terms"	GO:0002376_immune_system_process) 718 10 7.576602 -7.281458 5 0.000000 0.0 0.000000 0.000000
=HYPERLINK("http://www.godatabase.org/cgi-bin/go.cgi?query=GO:0030098&auto_wild_cards=yes&view=query&action=query&search_constraint=terms"	GO:0030098_lymphocyte_differentiation) 50 4 43.520000 -5.790398 6 -0.090000 0.01 0.110000 0.001667
=HYPERLINK("http://www.godatabase.org/cgi-bin/go.cgi?query=GO:0002521&auto_wild_cards=yes&view=query&action=query&search_constraint=terms"	GO:0002521_leukocyte_differentiation) 87 4 25.011494 -4.822597 7 -0.180000 0.02 0.220000 0.002857
=HYPERLINK("http://www.godatabase.org/cgi-bin/go.cgi?query=GO:0030217&auto_wild_cards=yes&view=query&action=query&search_constraint=terms"	GO:0030217_T_cell_differentiation) 33 3 49.454545 -4.576262 8 -0.180000 0.02 0.220000 0.002500
=HYPERLINK("http://www.godatabase.org/cgi-bin/go.cgi?query=GO:0045058&auto_wild_cards=yes&view=query&action=query&search_constraint=terms"	GO:0045058_T_cell_selection) 7 2 155.428571 -4.181196 9 -0.494588 0.1 0.694588 0.011111
=HYPERLINK("http://www.godatabase.org/cgi-bin/go.cgi?query=GO:0030097&auto_wild_cards=yes&view=query&action=query&search_constraint=terms"	GO:0030097_hemopoiesis) 135 4 16.118519 -4.071088 10 -0.494588 0.1 0.694588 0.010000
=HYPERLINK("http://www.godatabase.org/cgi-bin/go.cgi?query=GO:0048534&auto_wild_cards=yes&view=query&action=query&search_constraint=terms"	GO:0048534_hemopoietic_or_lymphoid_organ_development) 139 4 15.654676 -4.021689 11 -0.507129 0.15 0.807129 0.013636
=HYPERLINK("http://www.godatabase.org/cgi-bin/go.cgi?query=GO:0002520&auto_wild_cards=yes&view=query&action=query&search_constraint=terms"	GO:0002520_immune_system_development) 147 4 14.802721 -3.927221 12 -0.546678 0.16 0.866678 0.013333
=HYPERLINK("http://www.godatabase.org/cgi-bin/go.cgi?query=GO:0051249&auto_wild_cards=yes&view=query&action=query&search_constraint=terms"	GO:0051249_regulation_of_lymphocyte_activation) 60 3 27.200000 -3.791815 13 -0.546678 0.16 0.866678 0.012308
=HYPERLINK("http://www.godatabase.org/cgi-bin/go.cgi?query=GO:0002694&auto_wild_cards=yes&view=query&action=query&search_constraint=terms"	GO:0002694_regulation_of_leukocyte_activation) 70 3 23.314286 -3.592591 14 -0.671431 0.24 1.151431 0.017143
=HYPERLINK("http://www.godatabase.org/cgi-bin/go.cgi?query=GO:0050865&auto_wild_cards=yes&view=query&action=query&search_constraint=terms"	GO:0050865_regulation_of_cell_activation) 77 3 21.194805 -3.470043 15 -0.799240 0.36 1.519240 0.024000
=HYPERLINK("http://www.godatabase.org/cgi-bin/go.cgi?query=GO:0002682&auto_wild_cards=yes&view=query&action=query&search_constraint=terms"	GO:0002682_regulation_of_immune_system_process) 196 4 11.102041 -3.446160 16 -0.799240 0.36 1.519240 0.022500
=HYPERLINK("http://www.godatabase.org/cgi-bin/go.cgi?query=GO:0007204&auto_wild_cards=yes&view=query&action=query&search_constraint=terms"	GO:0007204_elevation_of_cytosolic_calcium_ion_concentration) 80 3 20.400000 -3.421038 17 -0.877822 0.41 1.697822 0.024118
=HYPERLINK("http://www.godatabase.org/cgi-bin/go.cgi?query=GO:0051480&auto_wild_cards=yes&view=query&action=query&search_constraint=terms"	GO:0051480_cytosolic_calcium_ion_homeostasis) 81 3 20.148148 -3.405128 18 -0.899473 0.42 1.739473 0.023333
=HYPERLINK("http://www.godatabase.org/cgi-bin/go.cgi?query=GO:0002684&auto_wild_cards=yes&view=query&action=query&search_constraint=terms"	GO:0002684_positive_regulation_of_immune_system_process) 106 3 15.396226 -3.062812 19 -1.107847 0.62 2.347847 0.032632
=HYPERLINK("http://www.godatabase.org/cgi-bin/go.cgi?query=GO:0006874&auto_wild_cards=yes&view=query&action=query&search_constraint=terms"	GO:0006874_cellular_calcium_ion_homeostasis) 114 3 14.315789 -2.970984 20 -1.167076 0.67 2.507076 0.033500
=HYPERLINK("http://www.godatabase.org/cgi-bin/go.cgi?query=GO:0055074&auto_wild_cards=yes&view=query&action=query&search_constraint=terms"	GO:0055074_calcium_ion_homeostasis) 116 3 14.068966 -2.949086 21 -1.251430 0.7 2.651430 0.033333
=HYPERLINK("http://www.godatabase.org/cgi-bin/go.cgi?query=GO:0006875&auto_wild_cards=yes&view=query&action=query&search_constraint=terms"	GO:0006875_cellular_metal_ion_homeostasis) 121 3 13.487603 -2.896036 22 -1.266973 0.75 2.766973 0.034091
=HYPERLINK("http://www.godatabase.org/cgi-bin/go.cgi?query=GO:0055065&auto_wild_cards=yes&view=query&action=query&search_constraint=terms"	GO:0055065_metal_ion_homeostasis) 125 3 13.056000 -2.855236 23 -1.303668 0.77 2.843668 0.033478
=HYPERLINK("http://www.godatabase.org/cgi-bin/go.cgi?query=GO:0002475&auto_wild_cards=yes&view=query&action=query&search_constraint=terms"	GO:0002475_antigen_processing_and_presentation_via_MHC_class_Ib) 1 1
=HYPERLINK("http://www.godatabase.org/cgi-bin/go.cgi?query=GO:0045579&auto_wild_cards=yes&view=query&action=query&search_constraint=terms"	GO:0045579_positive_regulation_of_B_cell_differentiation) 1 1
=HYPERLINK("http://www.godatabase.org/cgi-bin/go.cgi?query=GO:0048003&auto_wild_cards=yes&view=query&action=query&search_constraint=terms"	GO:0048003_antigen_processing_and_presentation_of_lipid_antigen_via_MHC_class_Ib) 1 1
=HYPERLINK("http://www.godatabase.org/cgi-bin/go.cgi?query=GO:0048006&auto_wild_cards=yes&view=query&action=query&search_constraint=terms"	GO:0048006_antigen_processing_and_presentation__endogenous_lipid_antigen_via_MHC_class_Ib) 1 1
=HYPERLINK("http://www.godatabase.org/cgi-bin/go.cgi?query=GO:0030005&auto_wild_cards=yes&view=query&action=query&search_constraint=terms"	GO:0030005_cellular_di-__tri-valent_inorganic_cation_homeostasis) 140 3 11.657143 -2.713663 24 -1.366748 1.02 3.406748 0.042500
=HYPERLINK("http://www.godatabase.org/cgi-bin/go.cgi?query=GO:0006955&auto_wild_cards=yes&view=query&action=query&search_constraint=terms"	GO:0006955_immune_response) 529 5 5.141777 -2.708594 25 -1.366748 1.02 3.406748 0.040800
=HYPERLINK("http://www.godatabase.org/cgi-bin/go.cgi?query=GO:0055066&auto_wild_cards=yes&view=query&action=query&search_constraint=terms"	GO:0055066_di-__tri-valent_inorganic_cation_homeostasis) 145 3 11.255172 -2.670023 26 -1.407218 1.13 3.667218 0.043462
=HYPERLINK("http://www.godatabase.org/cgi-bin/go.cgi?query=GO:0051251&auto_wild_cards=yes&view=query&action=query&search_constraint=terms"	GO:0051251_positive_regulation_of_lymphocyte_activation) 40 2 27.200000 -2.626541 27 -1.427320 1.21 3.847320 0.044815
=HYPERLINK("http://www.godatabase.org/cgi-bin/go.cgi?query=GO:0048869&auto_wild_cards=yes&view=query&action=query&search_constraint=terms"	GO:0048869_cellular_developmental_process) 555 5 4.900901 -2.616033 28 -1.427320 1.21 3.847320 0.043214
=HYPERLINK("http://www.godatabase.org/cgi-bin/go.cgi?query=GO:0030003&auto_wild_cards=yes&view=query&action=query&search_constraint=terms"	GO:0030003_cellular_cation_homeostasis) 161 3 10.136646 -2.540443 29 -1.404447 1.41 4.224447 0.048621
=HYPERLINK("http://www.godatabase.org/cgi-bin/go.cgi?query=GO:0002696&auto_wild_cards=yes&view=query&action=query&search_constraint=terms"	GO:0002696_positive_regulation_of_leukocyte_activation) 46 2 23.652174 -2.506460 30 -1.506614 1.49 4.486614 0.049667
=HYPERLINK("http://www.godatabase.org/cgi-bin/go.cgi?query=GO:0050863&auto_wild_cards=yes&view=query&action=query&search_constraint=terms"	GO:0050863_regulation_of_T_cell_activation) 49 2 22.204082 -2.452376 32 -1.539839 1.6 4.739839 0.050000
=HYPERLINK("http://www.godatabase.org/cgi-bin/go.cgi?query=GO:0050867&auto_wild_cards=yes&view=query&action=query&search_constraint=terms"	GO:0050867_positive_regulation_of_cell_activation) 49 2 22.204082 -2.452376 32 -1.539839 1.6 4.739839 0.050000
=HYPERLINK("http://www.godatabase.org/cgi-bin/go.cgi?query=GO:0055080&auto_wild_cards=yes&view=query&action=query&search_constraint=terms"	GO:0055080_cation_homeostasis) 173 3 9.433526 -2.451988 33 -1.539138 1.61 4.759138 0.048788
=HYPERLINK("http://www.godatabase.org/cgi-bin/go.cgi?query=GO:0045059&auto_wild_cards=yes&view=query&action=query&search_constraint=terms"	GO:0045059_positive_thymic_T_cell_selection) 2 1
=HYPERLINK("http://www.godatabase.org/cgi-bin/go.cgi?query=GO:0006952&auto_wild_cards=yes&view=query&action=query&search_constraint=terms"	GO:0006952_defense_response) 369 4 5.897019 -2.423141 34 -1.469090 1.68 4.829090 0.049412
=HYPERLINK("http://www.godatabase.org/cgi-bin/go.cgi?query=GO:0043368&auto_wild_cards=yes&view=query&action=query&search_constraint=terms"	GO:0043368_positive_T_cell_selection) 3 1
=HYPERLINK("http://www.godatabase.org/cgi-bin/go.cgi?query=GO:0045061&auto_wild_cards=yes&view=query&action=query&search_constraint=terms"	GO:0045061_thymic_T_cell_selection) 3 1
=HYPERLINK("http://www.godatabase.org/cgi-bin/go.cgi?query=GO:0045577&auto_wild_cards=yes&view=query&action=query&search_constraint=terms"	GO:0045577_regulation_of_B_cell_differentiation) 3 1
=HYPERLINK("http://www.godatabase.org/cgi-bin/go.cgi?query=GO:0006873&auto_wild_cards=yes&view=query&action=query&search_constraint=terms"	GO:0006873_cellular_ion_homeostasis) 206 3 7.922330 -2.239192 35 -1.530265 2.25 6.030265 0.064286
=HYPERLINK("http://www.godatabase.org/cgi-bin/go.cgi?query=GO:0055082&auto_wild_cards=yes&view=query&action=query&search_constraint=terms"	GO:0055082_cellular_chemical_homeostasis) 208 3 7.846154 -2.227505 36 -1.584298 2.31 6.204298 0.064167
=HYPERLINK("http://www.godatabase.org/cgi-bin/go.cgi?query=GO:0050801&auto_wild_cards=yes&view=query&action=query&search_constraint=terms"	GO:0050801_ion_homeostasis) 221 3 7.384615 -2.154407 37 -1.540073 2.81 7.160073 0.075946
=HYPERLINK("http://www.godatabase.org/cgi-bin/go.cgi?query=GO:0008588&auto_wild_cards=yes&view=query&action=query&search_constraint=terms"	GO:0008588_release_of_cytoplasmic_sequestered_NF-kappaB) 4 1
=HYPERLINK("http://www.godatabase.org/cgi-bin/go.cgi?query=GO:0019725&auto_wild_cards=yes&view=query&action=query&search_constraint=terms"	GO:0019725_cellular_homeostasis) 231 3 7.064935 -2.101307 38 -1.395249 3.13 7.655249 0.082368
=HYPERLINK("http://www.godatabase.org/cgi-bin/go.cgi?query=GO:0048513&auto_wild_cards=yes&view=query&action=query&search_constraint=terms"	GO:0048513_organ_development) 741 5 3.670715 -2.073019 39 -1.371664 3.28 7.931664 0.084103
=HYPERLINK("http://www.godatabase.org/cgi-bin/go.cgi?query=GO:0009605&auto_wild_cards=yes&view=query&action=query&search_constraint=terms"	GO:0009605_response_to_external_stimulus) 464 4 4.689655 -2.069253 40 -1.364688 3.37 8.104688 0.084250
=HYPERLINK("http://www.godatabase.org/cgi-bin/go.cgi?query=GO:0019883&auto_wild_cards=yes&view=query&action=query&search_constraint=terms"	GO:0019883_antigen_processing_and_presentation_of_endogenous_antigen) 6 1 90.666667 -1.959311 42 0.590919 8.45 16.309081 0.201190
=HYPERLINK("http://www.godatabase.org/cgi-bin/go.cgi?query=GO:0042346&auto_wild_cards=yes&view=query&action=query&search_constraint=terms"	GO:0042346_positive_regulation_of_NF-kappaB_import_into_nucleus) 6 1 90.666667 -1.959311 42 0.590919 8.45 16.309081 0.201190
=HYPERLINK("http://www.godatabase.org/cgi-bin/go.cgi?query=GO:0030154&auto_wild_cards=yes&view=query&action=query&search_constraint=terms"	GO:0030154_cell_differentiation) 506 4 4.300395 -1.938451 43 0.620278 8.58 16.539722 0.199535
=HYPERLINK("http://www.godatabase.org/cgi-bin/go.cgi?query=GO:0006461&auto_wild_cards=yes&view=query&action=query&search_constraint=terms"	GO:0006461_protein_complex_assembly) 273 3 5.978022 -1.903017 45 0.635747 8.72 16.804253 0.193778
=HYPERLINK("http://www.godatabase.org/cgi-bin/go.cgi?query=GO:0070271&auto_wild_cards=yes&view=query&action=query&search_constraint=terms"	GO:0070271_protein_complex_biogenesis) 273 3 5.978022 -1.903017 45 0.635747 8.72 16.804253 0.193778
=HYPERLINK("http://www.godatabase.org/cgi-bin/go.cgi?query=GO:0033077&auto_wild_cards=yes&view=query&action=query&search_constraint=terms"	GO:0033077_T_cell_differentiation_in_the_thymus) 7 1 77.714286 -1.892736 46 1.696715 11.01 20.323285 0.239348
=HYPERLINK("http://www.godatabase.org/cgi-bin/go.cgi?query=GO:0048878&auto_wild_cards=yes&view=query&action=query&search_constraint=terms"	GO:0048878_chemical_homeostasis) 278 3 5.870504 -1.881694 47 1.660592 11.12 20.579408 0.236596
=HYPERLINK("http://www.godatabase.org/cgi-bin/go.cgi?query=GO:0009611&auto_wild_cards=yes&view=query&action=query&search_constraint=terms"	GO:0009611_response_to_wounding) 279 3 5.849462 -1.877481 48 1.667079 11.16 20.652921 0.232500
=HYPERLINK("http://www.godatabase.org/cgi-bin/go.cgi?query=GO:0065007&auto_wild_cards=yes&view=query&action=query&search_constraint=terms"	GO:0065007_biological_regulation) 3971 12 1.643918 -1.869413 49 1.644051 11.19 20.735949 0.228367
=HYPERLINK("http://www.godatabase.org/cgi-bin/go.cgi?query=GO:0016045&auto_wild_cards=yes&view=query&action=query&search_constraint=terms"	GO:0016045_detection_of_bacterium) 8 1 68.000000 -1.835117 52 2.687870 13.67 24.652130 0.262885
=HYPERLINK("http://www.godatabase.org/cgi-bin/go.cgi?query=GO:0043124&auto_wild_cards=yes&view=query&action=query&search_constraint=terms"	GO:0043124_negative_regulation_of_I-kappaB_kinase_NF-kappaB_cascade) 8 1 68.000000 -1.835117 52 2.687870 13.67 24.652130 0.262885
=HYPERLINK("http://www.godatabase.org/cgi-bin/go.cgi?query=GO:0046330&auto_wild_cards=yes&view=query&action=query&search_constraint=terms"	GO:0046330_positive_regulation_of_JNK_cascade) 8 1 68.000000 -1.835117 52 2.687870 13.67 24.652130 0.262885
=HYPERLINK("http://www.godatabase.org/cgi-bin/go.cgi?query=GO:0070304&auto_wild_cards=yes&view=query&action=query&search_constraint=terms"	GO:0070304_positive_regulation_of_stress-activated_protein_kinase_signaling_pathway) 9 1 60.444444 -1.784336 53 3.377502 15.82 28.262498 0.298491
=HYPERLINK("http://www.godatabase.org/cgi-bin/go.cgi?query=GO:0048584&auto_wild_cards=yes&view=query&action=query&search_constraint=terms"	GO:0048584_positive_regulation_of_response_to_stimulus) 114 2 9.543860 -1.743731 54 3.615416 16.27 28.924584 0.301296
=HYPERLINK("http://www.godatabase.org/cgi-bin/go.cgi?query=GO:0042307&auto_wild_cards=yes&view=query&action=query&search_constraint=terms"	GO:0042307_positive_regulation_of_protein_import_into_nucleus) 10 1 54.400000 -1.738951 57 4.150176 18.18 32.209824 0.318947
=HYPERLINK("http://www.godatabase.org/cgi-bin/go.cgi?query=GO:0042993&auto_wild_cards=yes&view=query&action=query&search_constraint=terms"	GO:0042993_positive_regulation_of_transcription_factor_import_into_nucleus) 10 1 54.400000 -1.738951 57 4.150176 18.18 32.209824 0.318947
=HYPERLINK("http://www.godatabase.org/cgi-bin/go.cgi?query=GO:0045621&auto_wild_cards=yes&view=query&action=query&search_constraint=terms"	GO:0045621_positive_regulation_of_lymphocyte_differentiation) 10 1 54.400000 -1.738951 57 4.150176 18.18 32.209824 0.318947
=HYPERLINK("http://www.godatabase.org/cgi-bin/go.cgi?query=GO:0007172&auto_wild_cards=yes&view=query&action=query&search_constraint=terms"	GO:0007172_signal_complex_assembly) 11 1 49.454545 -1.697930 59 5.284493 20.38 35.475507 0.345424
=HYPERLINK("http://www.godatabase.org/cgi-bin/go.cgi?query=GO:0050871&auto_wild_cards=yes&view=query&action=query&search_constraint=terms"	GO:0050871_positive_regulation_of_B_cell_activation) 11 1 49.454545 -1.697930 59 5.284493 20.38 35.475507 0.345424
=HYPERLINK("http://www.godatabase.org/cgi-bin/go.cgi?query=GO:0048856&auto_wild_cards=yes&view=query&action=query&search_constraint=terms"	GO:0048856_anatomical_structure_development) 1289 6 2.532196 -1.671547 60 5.257782 20.67 36.082218 0.344500
=HYPERLINK("http://www.godatabase.org/cgi-bin/go.cgi?query=GO:0006935&auto_wild_cards=yes&view=query&action=query&search_constraint=terms"	GO:0006935_chemotaxis) 125 2 8.704000 -1.668433 62 5.332000 20.74 36.148000 0.334516
=HYPERLINK("http://www.godatabase.org/cgi-bin/go.cgi?query=GO:0042330&auto_wild_cards=yes&view=query&action=query&search_constraint=terms"	GO:0042330_taxis) 125 2 8.704000 -1.668433 62 5.332000 20.74 36.148000 0.334516
=HYPERLINK("http://www.godatabase.org/cgi-bin/go.cgi?query=GO:0019882&auto_wild_cards=yes&view=query&action=query&search_constraint=terms"	GO:0019882_antigen_processing_and_presentation) 12 1 45.333333 -1.660514 65 6.056372 22.35 38.643628 0.343846
=HYPERLINK("http://www.godatabase.org/cgi-bin/go.cgi?query=GO:0042345&auto_wild_cards=yes&view=query&action=query&search_constraint=terms"	GO:0042345_regulation_of_NF-kappaB_import_into_nucleus) 12 1 45.333333 -1.660514 65 6.056372 22.35 38.643628 0.343846
=HYPERLINK("http://www.godatabase.org/cgi-bin/go.cgi?query=GO:0042348&auto_wild_cards=yes&view=query&action=query&search_constraint=terms"	GO:0042348_NF-kappaB_import_into_nucleus) 12 1 45.333333 -1.660514 65 6.056372 22.35 38.643628 0.343846
=HYPERLINK("http://www.godatabase.org/cgi-bin/go.cgi?query=GO:0046824&auto_wild_cards=yes&view=query&action=query&search_constraint=terms"	GO:0046824_positive_regulation_of_nucleocytoplasmic_transport) 13 1 41.846154 -1.626124 66 6.879168 24.26 41.640832 0.367576
=HYPERLINK("http://www.godatabase.org/cgi-bin/go.cgi?query=GO:0006950&auto_wild_cards=yes&view=query&action=query&search_constraint=terms"	GO:0006950_response_to_stress) 959 5 2.836288 -1.614593 67 6.916573 24.36 41.803427 0.363582
=HYPERLINK("http://www.godatabase.org/cgi-bin/go.cgi?query=GO:0007249&auto_wild_cards=yes&view=query&action=query&search_constraint=terms"	GO:0007249_I-kappaB_kinase_NF-kappaB_cascade) 134 2 8.119403 -1.611939 68 7.079085 24.53 41.980915 0.360735
=HYPERLINK("http://www.godatabase.org/cgi-bin/go.cgi?query=GO:0016064&auto_wild_cards=yes&view=query&action=query&search_constraint=terms"	GO:0016064_immunoglobulin_mediated_immune_response) 14 1 38.857143 -1.594311 69 7.638530 26.16 44.681470 0.379130
=HYPERLINK("http://www.godatabase.org/cgi-bin/go.cgi?query=GO:0007626&auto_wild_cards=yes&view=query&action=query&search_constraint=terms"	GO:0007626_locomotory_behavior) 142 2 7.661972 -1.565058 70 7.951288 26.62 45.288712 0.380286
=HYPERLINK("http://www.godatabase.org/cgi-bin/go.cgi?query=GO:0019724&auto_wild_cards=yes&view=query&action=query&search_constraint=terms"	GO:0019724_B_cell_mediated_immunity) 15 1 36.266667 -1.564719 71 8.788534 28.45 48.111466 0.400704
=HYPERLINK("http://www.godatabase.org/cgi-bin/go.cgi?query=GO:0065003&auto_wild_cards=yes&view=query&action=query&search_constraint=terms"	GO:0065003_macromolecular_complex_assembly) 366 3 4.459016 -1.564692 72 8.795654 28.47 48.144346 0.395417
=HYPERLINK("http://www.godatabase.org/cgi-bin/go.cgi?query=GO:0080134&auto_wild_cards=yes&view=query&action=query&search_constraint=terms"	GO:0080134_regulation_of_response_to_stress) 147 2 7.401361 -1.537188 73 8.980253 28.96 48.939747 0.396712
=HYPERLINK("http://www.godatabase.org/cgi-bin/go.cgi?query=GO:0009595&auto_wild_cards=yes&view=query&action=query&search_constraint=terms"	GO:0009595_detection_of_biotic_stimulus) 16 1 34.000000 -1.537062 76 9.427946 30.45 51.472054 0.400658
=HYPERLINK("http://www.godatabase.org/cgi-bin/go.cgi?query=GO:0045730&auto_wild_cards=yes&view=query&action=query&search_constraint=terms"	GO:0045730_respiratory_burst) 16 1 34.000000 -1.537062 76 9.427946 30.45 51.472054 0.400658
=HYPERLINK("http://www.godatabase.org/cgi-bin/go.cgi?query=GO:0050864&auto_wild_cards=yes&view=query&action=query&search_constraint=terms"	GO:0050864_regulation_of_B_cell_activation) 16 1 34.000000 -1.537062 76 9.427946 30.45 51.472054 0.400658
=HYPERLINK("http://www.godatabase.org/cgi-bin/go.cgi?query=GO:0030183&auto_wild_cards=yes&view=query&action=query&search_constraint=terms"	GO:0030183_B_cell_differentiation) 18 1 30.222222 -1.486653 77 10.524758 33.24 55.955242 0.431688
=HYPERLINK("http://www.godatabase.org/cgi-bin/go.cgi?query=GO:0042592&auto_wild_cards=yes&view=query&action=query&search_constraint=terms"	GO:0042592_homeostatic_process) 397 3 4.110831 -1.473445 78 10.609993 33.41 56.210007 0.428333
=HYPERLINK("http://www.godatabase.org/cgi-bin/go.cgi?query=GO:0032388&auto_wild_cards=yes&view=query&action=query&search_constraint=terms"	GO:0032388_positive_regulation_of_intracellular_transport) 19 1 28.631579 -1.463543 80 11.485014 34.97 58.454986 0.437125
=HYPERLINK("http://www.godatabase.org/cgi-bin/go.cgi?query=GO:0042102&auto_wild_cards=yes&view=query&action=query&search_constraint=terms"	GO:0042102_positive_regulation_of_T_cell_proliferation) 19 1 28.631579 -1.463543 80 11.485014 34.97 58.454986 0.437125
=HYPERLINK("http://www.godatabase.org/cgi-bin/go.cgi?query=GO:0045089&auto_wild_cards=yes&view=query&action=query&search_constraint=terms"	GO:0045089_positive_regulation_of_innate_immune_response) 20 1 27.200000 -1.441638 82 12.538551 36.94 61.341449 0.450488
=HYPERLINK("http://www.godatabase.org/cgi-bin/go.cgi?query=GO:0045619&auto_wild_cards=yes&view=query&action=query&search_constraint=terms"	GO:0045619_regulation_of_lymphocyte_differentiation) 20 1 27.200000 -1.441638 82 12.538551 36.94 61.341449 0.450488
=HYPERLINK("http://www.godatabase.org/cgi-bin/go.cgi?query=GO:0042990&auto_wild_cards=yes&view=query&action=query&search_constraint=terms"	GO:0042990_regulation_of_transcription_factor_import_into_nucleus) 22 1 24.727273 -1.400988 85 14.344534 40.32 66.295466 0.474353
=HYPERLINK("http://www.godatabase.org/cgi-bin/go.cgi?query=GO:0042991&auto_wild_cards=yes&view=query&action=query&search_constraint=terms"	GO:0042991_transcription_factor_import_into_nucleus) 22 1 24.727273 -1.400988 85 14.344534 40.32 66.295466 0.474353
=HYPERLINK("http://www.godatabase.org/cgi-bin/go.cgi?query=GO:0043410&auto_wild_cards=yes&view=query&action=query&search_constraint=terms"	GO:0043410_positive_regulation_of_MAPKKK_cascade) 22 1 24.727273 -1.400988 85 14.344534 40.32 66.295466 0.474353
=HYPERLINK("http://www.godatabase.org/cgi-bin/go.cgi?query=GO:0043933&auto_wild_cards=yes&view=query&action=query&search_constraint=terms"	GO:0043933_macromolecular_complex_subunit_organization) 424 3 3.849057 -1.400542 86 14.349629 40.34 66.330371 0.469070
=HYPERLINK("http://www.godatabase.org/cgi-bin/go.cgi?query=GO:0050671&auto_wild_cards=yes&view=query&action=query&search_constraint=terms"	GO:0050671_positive_regulation_of_lymphocyte_proliferation) 23 1 23.652174 -1.382054 88 14.803293 41.73 68.656707 0.474205
=HYPERLINK("http://www.godatabase.org/cgi-bin/go.cgi?query=GO:0070668&auto_wild_cards=yes&view=query&action=query&search_constraint=terms"	GO:0070668_positive_regulation_of_mast_cell_proliferation) 23 1 23.652174 -1.382054 88 14.803293 41.73 68.656707 0.474205
=HYPERLINK("http://www.godatabase.org/cgi-bin/go.cgi?query=GO:0032502&auto_wild_cards=yes&view=query&action=query&search_constraint=terms"	GO:0032502_developmental_process) 1919 7 1.984367 -1.379684 89 14.812533 41.79 68.767467 0.469551
=HYPERLINK("http://www.godatabase.org/cgi-bin/go.cgi?query=GO:0006954&auto_wild_cards=yes&view=query&action=query&search_constraint=terms"	GO:0006954_inflammatory_response) 182 2 5.978022 -1.367143 90 14.922458 41.96 68.997542 0.466222
=HYPERLINK("http://www.godatabase.org/cgi-bin/go.cgi?query=GO:0007163&auto_wild_cards=yes&view=query&action=query&search_constraint=terms"	GO:0007163_establishment_or_maintenance_of_cell_polarity) 24 1 22.666667 -1.363942 93 15.560527 43.19 70.819473 0.464409
=HYPERLINK("http://www.godatabase.org/cgi-bin/go.cgi?query=GO:0032946&auto_wild_cards=yes&view=query&action=query&search_constraint=terms"	GO:0032946_positive_regulation_of_mononuclear_cell_proliferation) 24 1 22.666667 -1.363942 93 15.560527 43.19 70.819473 0.464409
=HYPERLINK("http://www.godatabase.org/cgi-bin/go.cgi?query=GO:0070665&auto_wild_cards=yes&view=query&action=query&search_constraint=terms"	GO:0070665_positive_regulation_of_leukocyte_proliferation) 24 1 22.666667 -1.363942 93 15.560527 43.19 70.819473 0.464409
=HYPERLINK("http://www.godatabase.org/cgi-bin/go.cgi?query=GO:0010627&auto_wild_cards=yes&view=query&action=query&search_constraint=terms"	GO:0010627_regulation_of_protein_kinase_cascade) 184 2 5.913043 -1.358539 94 15.578633 43.25 70.921367 0.460106
=HYPERLINK("http://www.godatabase.org/cgi-bin/go.cgi?query=GO:0042129&auto_wild_cards=yes&view=query&action=query&search_constraint=terms"	GO:0042129_regulation_of_T_cell_proliferation) 25 1 21.760000 -1.346584 95 16.288103 44.52 72.751897 0.468632
=HYPERLINK("http://www.godatabase.org/cgi-bin/go.cgi?query=GO:0008037&auto_wild_cards=yes&view=query&action=query&search_constraint=terms"	GO:0008037_cell_recognition) 26 1 20.923077 -1.329922 98 17.318790 46.37 75.421210 0.473163
=HYPERLINK("http://www.godatabase.org/cgi-bin/go.cgi?query=GO:0010741&auto_wild_cards=yes&view=query&action=query&search_constraint=terms"	GO:0010741_negative_regulation_of_protein_kinase_cascade) 26 1 20.923077 -1.329922 98 17.318790 46.37 75.421210 0.473163
=HYPERLINK("http://www.godatabase.org/cgi-bin/go.cgi?query=GO:0045088&auto_wild_cards=yes&view=query&action=query&search_constraint=terms"	GO:0045088_regulation_of_innate_immune_response) 26 1 20.923077 -1.329922 98 17.318790 46.37 75.421210 0.473163
=HYPERLINK("http://www.godatabase.org/cgi-bin/go.cgi?query=GO:0048731&auto_wild_cards=yes&view=query&action=query&search_constraint=terms"	GO:0048731_system_development) 1140 5 2.385965 -1.325027 99 17.416498 46.6 75.783502 0.470707
=HYPERLINK("http://www.godatabase.org/cgi-bin/go.cgi?query=GO:0031349&auto_wild_cards=yes&view=query&action=query&search_constraint=terms"	GO:0031349_positive_regulation_of_defense_response) 27 1 20.148148 -1.313902 100 18.185659 47.57 76.954341 0.475700
=HYPERLINK("http://www.godatabase.org/cgi-bin/go.cgi?query=GO:0042306&auto_wild_cards=yes&view=query&action=query&search_constraint=terms"	GO:0042306_regulation_of_protein_import_into_nucleus) 28 1 19.428571 -1.298479 103 18.977658 49.3 79.622342 0.478641
=HYPERLINK("http://www.godatabase.org/cgi-bin/go.cgi?query=GO:0070662&auto_wild_cards=yes&view=query&action=query&search_constraint=terms"	GO:0070662_mast_cell_proliferation) 28 1 19.428571 -1.298479 103 18.977658 49.3 79.622342 0.478641
=HYPERLINK("http://www.godatabase.org/cgi-bin/go.cgi?query=GO:0070666&auto_wild_cards=yes&view=query&action=query&search_constraint=terms"	GO:0070666_regulation_of_mast_cell_proliferation) 28 1 19.428571 -1.298479 103 18.977658 49.3 79.622342 0.478641
=HYPERLINK("http://www.godatabase.org/cgi-bin/go.cgi?query=GO:0042981&auto_wild_cards=yes&view=query&action=query&search_constraint=terms"	GO:0042981_regulation_of_apoptosis) 471 3 3.464968 -1.285962 104 19.167290 49.58 79.992710 0.476731
=HYPERLINK("http://www.godatabase.org/cgi-bin/go.cgi?query=GO:0043067&auto_wild_cards=yes&view=query&action=query&search_constraint=terms"	GO:0043067_regulation_of_programmed_cell_death) 476 3 3.428571 -1.274589 105 19.649079 50.86 82.070921 0.484381
=HYPERLINK("http://www.godatabase.org/cgi-bin/go.cgi?query=GO:0010941&auto_wild_cards=yes&view=query&action=query&search_constraint=terms"	GO:0010941_regulation_of_cell_death) 478 3 3.414226 -1.270081 107 19.655895 51.09 82.524105 0.477477
=HYPERLINK("http://www.godatabase.org/cgi-bin/go.cgi?query=GO:0022607&auto_wild_cards=yes&view=query&action=query&search_constraint=terms"	GO:0022607_cellular_component_assembly) 478 3 3.414226 -1.270081 107 19.655895 51.09 82.524105 0.477477
=HYPERLINK("http://www.godatabase.org/cgi-bin/go.cgi?query=GO:0042098&auto_wild_cards=yes&view=query&action=query&search_constraint=terms"	GO:0042098_T_cell_proliferation) 30 1 18.133333 -1.269257 109 19.829989 51.84 83.850011 0.475596
=HYPERLINK("http://www.godatabase.org/cgi-bin/go.cgi?query=GO:0050670&auto_wild_cards=yes&view=query&action=query&search_constraint=terms"	GO:0050670_regulation_of_lymphocyte_proliferation) 30 1 18.133333 -1.269257 109 19.829989 51.84 83.850011 0.475596
=HYPERLINK("http://www.godatabase.org/cgi-bin/go.cgi?query=GO:0007165&auto_wild_cards=yes&view=query&action=query&search_constraint=terms"	GO:0007165_signal_transduction) 2029 7 1.876787 -1.259776 110 19.965683 52.01 84.054317 0.472818
=HYPERLINK("http://www.godatabase.org/cgi-bin/go.cgi?query=GO:0032944&auto_wild_cards=yes&view=query&action=query&search_constraint=terms"	GO:0032944_regulation_of_mononuclear_cell_proliferation) 31 1 17.548387 -1.255387 112 20.593596 52.95 85.306404 0.472768
=HYPERLINK("http://www.godatabase.org/cgi-bin/go.cgi?query=GO:0070663&auto_wild_cards=yes&view=query&action=query&search_constraint=terms"	GO:0070663_regulation_of_leukocyte_proliferation) 31 1 17.548387 -1.255387 112 20.593596 52.95 85.306404 0.472768
=HYPERLINK("http://www.godatabase.org/cgi-bin/go.cgi?query=GO:0033157&auto_wild_cards=yes&view=query&action=query&search_constraint=terms"	GO:0033157_regulation_of_intracellular_protein_transport) 32 1 17.000000 -1.241969 113 21.269927 54.19 87.110073 0.479558
=HYPERLINK("http://www.godatabase.org/cgi-bin/go.cgi?query=GO:0007610&auto_wild_cards=yes&view=query&action=query&search_constraint=terms"	GO:0007610_behavior) 214 2 5.084112 -1.240733 114 21.290758 54.22 87.149242 0.475614
=HYPERLINK("http://www.godatabase.org/cgi-bin/go.cgi?query=GO:0009581&auto_wild_cards=yes&view=query&action=query&search_constraint=terms"	GO:0009581_detection_of_external_stimulus) 33 1 16.484848 -1.228975 116 21.763039 55.23 88.696961 0.476121
=HYPERLINK("http://www.godatabase.org/cgi-bin/go.cgi?query=GO:0050870&auto_wild_cards=yes&view=query&action=query&search_constraint=terms"	GO:0050870_positive_regulation_of_T_cell_activation) 33 1 16.484848 -1.228975 116 21.763039 55.23 88.696961 0.476121
=HYPERLINK("http://www.godatabase.org/cgi-bin/go.cgi?query=GO:0002449&auto_wild_cards=yes&view=query&action=query&search_constraint=terms"	GO:0002449_lymphocyte_mediated_immunity) 34 1 16.000000 -1.216381 117 22.679946 57.14 91.600054 0.488376
=HYPERLINK("http://www.godatabase.org/cgi-bin/go.cgi?query=GO:0065008&auto_wild_cards=yes&view=query&action=query&search_constraint=terms"	GO:0065008_regulation_of_biological_quality) 848 4 2.566038 -1.205266 118 22.743375 57.37 91.996625 0.486186
=HYPERLINK("http://www.godatabase.org/cgi-bin/go.cgi?query=GO:0002443&auto_wild_cards=yes&view=query&action=query&search_constraint=terms"	GO:0002443_leukocyte_mediated_immunity) 37 1 14.702703 -1.180768 121 24.380961 60.26 96.139039 0.498017
=HYPERLINK("http://www.godatabase.org/cgi-bin/go.cgi?query=GO:0002460&auto_wild_cards=yes&view=query&action=query&search_constraint=terms"	GO:0002460_adaptive_immune_response_based_on_somatic_recombination_of_immune_receptors_built_from_immunoglobulin_superfamily_domains) 37 1 14.702703 -1.180768 121 24.380961 60.26 96.139039 0.498017
=HYPERLINK("http://www.godatabase.org/cgi-bin/go.cgi?query=GO:0046822&auto_wild_cards=yes&view=query&action=query&search_constraint=terms"	GO:0046822_regulation_of_nucleocytoplasmic_transport) 37 1 14.702703 -1.180768 121 24.380961 60.26 96.139039 0.498017
=HYPERLINK("http://www.godatabase.org/cgi-bin/go.cgi?query=GO:0002250&auto_wild_cards=yes&view=query&action=query&search_constraint=terms"	GO:0002250_adaptive_immune_response) 38 1 14.315789 -1.169556 123 24.754805 61.55 98.345195 0.500407
=HYPERLINK("http://www.godatabase.org/cgi-bin/go.cgi?query=GO:0042113&auto_wild_cards=yes&view=query&action=query&search_constraint=terms"	GO:0042113_B_cell_activation) 38 1 14.315789 -1.169556 123 24.754805 61.55 98.345195 0.500407
=HYPERLINK("http://www.godatabase.org/cgi-bin/go.cgi?query=GO:0046328&auto_wild_cards=yes&view=query&action=query&search_constraint=terms"	GO:0046328_regulation_of_JNK_cascade) 39 1 13.948718 -1.158645 124 25.601258 62.42 99.238742 0.503387
=HYPERLINK("http://www.godatabase.org/cgi-bin/go.cgi?query=GO:0048583&auto_wild_cards=yes&view=query&action=query&search_constraint=terms"	GO:0048583_regulation_of_response_to_stimulus) 241 2 4.514523 -1.149624 125 25.674291 62.59 99.505709 0.500720
=HYPERLINK("http://www.godatabase.org/cgi-bin/go.cgi?query=GO:0070302&auto_wild_cards=yes&view=query&action=query&search_constraint=terms"	GO:0070302_regulation_of_stress-activated_protein_kinase_signaling_pathway) 40 1 13.600000 -1.148020 126 25.924236 63.21 100.495764 0.501667
=HYPERLINK("http://www.godatabase.org/cgi-bin/go.cgi?query=GO:0046651&auto_wild_cards=yes&view=query&action=query&search_constraint=terms"	GO:0046651_lymphocyte_proliferation) 41 1 13.268293 -1.137666 128 26.114281 64.11 102.105719 0.500859
=HYPERLINK("http://www.godatabase.org/cgi-bin/go.cgi?query=GO:0051222&auto_wild_cards=yes&view=query&action=query&search_constraint=terms"	GO:0051222_positive_regulation_of_protein_transport) 41 1 13.268293 -1.137666 128 26.114281 64.11 102.105719 0.500859
=HYPERLINK("http://www.godatabase.org/cgi-bin/go.cgi?query=GO:0032943&auto_wild_cards=yes&view=query&action=query&search_constraint=terms"	GO:0032943_mononuclear_cell_proliferation) 42 1 12.952381 -1.127570 130 26.982859 65.48 103.977141 0.503692
=HYPERLINK("http://www.godatabase.org/cgi-bin/go.cgi?query=GO:0070661&auto_wild_cards=yes&view=query&action=query&search_constraint=terms"	GO:0070661_leukocyte_proliferation) 42 1 12.952381 -1.127570 130 26.982859 65.48 103.977141 0.503692
=HYPERLINK("http://www.godatabase.org/cgi-bin/go.cgi?query=GO:0010926&auto_wild_cards=yes&view=query&action=query&search_constraint=terms"	GO:0010926_anatomical_structure_formation) 560 3 2.914286 -1.103006 132 28.118734 67.42 106.721266 0.510758
=HYPERLINK("http://www.godatabase.org/cgi-bin/go.cgi?query=GO:0044085&auto_wild_cards=yes&view=query&action=query&search_constraint=terms"	GO:0044085_cellular_component_biogenesis) 560 3 2.914286 -1.103006 132 28.118734 67.42 106.721266 0.510758
=HYPERLINK("http://www.godatabase.org/cgi-bin/go.cgi?query=GO:0006915&auto_wild_cards=yes&view=query&action=query&search_constraint=terms"	GO:0006915_apoptosis) 565 3 2.888496 -1.093819 133 28.634067 68.27 107.905933 0.513308
=HYPERLINK("http://www.godatabase.org/cgi-bin/go.cgi?query=GO:0012501&auto_wild_cards=yes&view=query&action=query&search_constraint=terms"	GO:0012501_programmed_cell_death) 571 3 2.858144 -1.082930 134 29.501544 69.62 109.738456 0.519552
=HYPERLINK("http://www.godatabase.org/cgi-bin/go.cgi?query=GO:0032386&auto_wild_cards=yes&view=query&action=query&search_constraint=terms"	GO:0032386_regulation_of_intracellular_transport) 47 1 11.574468 -1.080569 135 30.181801 70.78 111.378199 0.524296
=HYPERLINK("http://www.godatabase.org/cgi-bin/go.cgi?query=GO:0050896&auto_wild_cards=yes&view=query&action=query&search_constraint=terms"	GO:0050896_response_to_stimulus) 1775 6 1.838873 -1.064329 136 30.615910 71.57 112.524090 0.526250
=HYPERLINK("http://www.godatabase.org/cgi-bin/go.cgi?query=GO:0008219&auto_wild_cards=yes&view=query&action=query&search_constraint=terms"	GO:0008219_cell_death) 585 3 2.789744 -1.058079 138 31.229522 73.02 114.810478 0.529130
=HYPERLINK("http://www.godatabase.org/cgi-bin/go.cgi?query=GO:0016265&auto_wild_cards=yes&view=query&action=query&search_constraint=terms"	GO:0016265_death) 585 3 2.789744 -1.058079 138 31.229522 73.02 114.810478 0.529130
=HYPERLINK("http://www.godatabase.org/cgi-bin/go.cgi?query=GO:0015031&auto_wild_cards=yes&view=query&action=query&search_constraint=terms"	GO:0015031_protein_transport) 274 2 3.970803 -1.052978 139 31.704334 73.98 116.255666 0.532230
=HYPERLINK("http://www.godatabase.org/cgi-bin/go.cgi?query=GO:0045184&auto_wild_cards=yes&view=query&action=query&search_constraint=terms"	GO:0045184_establishment_of_protein_localization) 279 2 3.899642 -1.039518 140 32.714906 75.6 118.485094 0.540000
=HYPERLINK("http://www.godatabase.org/cgi-bin/go.cgi?query=GO:0007275&auto_wild_cards=yes&view=query&action=query&search_constraint=terms"	GO:0007275_multicellular_organismal_development) 1372 5 1.982507 -1.034566 141 32.994254 76.11 119.225746 0.539787
=HYPERLINK("http://www.godatabase.org/cgi-bin/go.cgi?query=GO:0009617&auto_wild_cards=yes&view=query&action=query&search_constraint=terms"	GO:0009617_response_to_bacterium) 53 1 10.264151 -1.030605 142 33.548288 77.09 120.631712 0.542887
=HYPERLINK("http://www.godatabase.org/cgi-bin/go.cgi?query=GO:0007154&auto_wild_cards=yes&view=query&action=query&search_constraint=terms"	GO:0007154_cell_communication) 2272 7 1.676056 -1.027338 143 33.728410 77.25 120.771590 0.540210
=HYPERLINK("http://www.godatabase.org/cgi-bin/go.cgi?query=GO:0050778&auto_wild_cards=yes&view=query&action=query&search_constraint=terms"	GO:0050778_positive_regulation_of_immune_response) 56 1 9.714286 -1.007799 144 35.057002 79.53 124.002998 0.552292
=HYPERLINK("http://www.godatabase.org/cgi-bin/go.cgi?query=GO:0040011&auto_wild_cards=yes&view=query&action=query&search_constraint=terms"	GO:0040011_locomotion) 292 2 3.726027 -1.005806 145 35.284648 79.77 124.255352 0.550138
=HYPERLINK("http://www.godatabase.org/cgi-bin/go.cgi?query=GO:0043408&auto_wild_cards=yes&view=query&action=query&search_constraint=terms"	GO:0043408_regulation_of_MAPKKK_cascade) 59 1 9.220339 -0.986240 146 36.905000 82.58 128.255000 0.565616
=HYPERLINK("http://www.godatabase.org/cgi-bin/go.cgi?query=GO:0007254&auto_wild_cards=yes&view=query&action=query&search_constraint=terms"	GO:0007254_JNK_cascade) 61 1 8.918033 -0.972499 148 37.815712 84.24 130.664288 0.569189
=HYPERLINK("http://www.godatabase.org/cgi-bin/go.cgi?query=GO:0031347&auto_wild_cards=yes&view=query&action=query&search_constraint=terms"	GO:0031347_regulation_of_defense_response) 61 1 8.918033 -0.972499 148 37.815712 84.24 130.664288 0.569189
=HYPERLINK("http://www.godatabase.org/cgi-bin/go.cgi?query=GO:0031098&auto_wild_cards=yes&view=query&action=query&search_constraint=terms"	GO:0031098_stress-activated_protein_kinase_signaling_pathway) 64 1 8.500000 -0.952753 149 40.093112 87.37 134.646888 0.586376
=HYPERLINK("http://www.godatabase.org/cgi-bin/go.cgi?query=GO:0080135&auto_wild_cards=yes&view=query&action=query&search_constraint=terms"	GO:0080135_regulation_of_cellular_response_to_stress) 65 1 8.369231 -0.946387 150 40.738940 88.18 135.621060 0.587867
=HYPERLINK("http://www.godatabase.org/cgi-bin/go.cgi?query=GO:0006606&auto_wild_cards=yes&view=query&action=query&search_constraint=terms"	GO:0006606_protein_import_into_nucleus) 68 1 8.000000 -0.927895 151 42.426379 90.98 139.533621 0.602517
=HYPERLINK("http://www.godatabase.org/cgi-bin/go.cgi?query=GO:0050793&auto_wild_cards=yes&view=query&action=query&search_constraint=terms"	GO:0050793_regulation_of_developmental_process) 669 3 2.439462 -0.923561 152 42.550354 91.39 140.229646 0.601250
=HYPERLINK("http://www.godatabase.org/cgi-bin/go.cgi?query=GO:0051170&auto_wild_cards=yes&view=query&action=query&search_constraint=terms"	GO:0051170_nuclear_import) 70 1 7.771429 -0.916041 153 43.532939 92.84 142.147061 0.606797
=HYPERLINK("http://www.godatabase.org/cgi-bin/go.cgi?query=GO:0051223&auto_wild_cards=yes&view=query&action=query&search_constraint=terms"	GO:0051223_regulation_of_protein_transport) 71 1 7.661972 -0.910248 155 44.024199 93.64 143.255801 0.604129
=HYPERLINK("http://www.godatabase.org/cgi-bin/go.cgi?query=GO:0051606&auto_wild_cards=yes&view=query&action=query&search_constraint=terms"	GO:0051606_detection_of_stimulus) 71 1 7.661972 -0.910248 155 44.024199 93.64 143.255801 0.604129
=HYPERLINK("http://www.godatabase.org/cgi-bin/go.cgi?query=GO:0007596&auto_wild_cards=yes&view=query&action=query&search_constraint=terms"	GO:0007596_blood_coagulation) 73 1 7.452055 -0.898918 156 44.794571 94.87 144.945429 0.608141
=HYPERLINK("http://www.godatabase.org/cgi-bin/go.cgi?query=GO:0008104&auto_wild_cards=yes&view=query&action=query&search_constraint=terms"	GO:0008104_protein_localization) 339 2 3.209440 -0.897306 157 44.900525 95.01 145.119475 0.605159
=HYPERLINK("http://www.godatabase.org/cgi-bin/go.cgi?query=GO:0045597&auto_wild_cards=yes&view=query&action=query&search_constraint=terms"	GO:0045597_positive_regulation_of_cell_differentiation) 74 1 7.351351 -0.893376 159 45.057938 95.4 145.742062 0.600000
=HYPERLINK("http://www.godatabase.org/cgi-bin/go.cgi?query=GO:0050817&auto_wild_cards=yes&view=query&action=query&search_constraint=terms"	GO:0050817_coagulation) 74 1 7.351351 -0.893376 159 45.057938 95.4 145.742062 0.600000
=HYPERLINK("http://www.godatabase.org/cgi-bin/go.cgi?query=GO:0070201&auto_wild_cards=yes&view=query&action=query&search_constraint=terms"	GO:0070201_regulation_of_establishment_of_protein_localization) 75 1 7.253333 -0.887914 160 45.617344 96.13 146.642656 0.600812
=HYPERLINK("http://www.godatabase.org/cgi-bin/go.cgi?query=GO:0034504&auto_wild_cards=yes&view=query&action=query&search_constraint=terms"	GO:0034504_protein_localization_in_nucleus) 76 1 7.157895 -0.882529 161 46.169979 97.12 148.070021 0.603230
=HYPERLINK("http://www.godatabase.org/cgi-bin/go.cgi?query=GO:0007599&auto_wild_cards=yes&view=query&action=query&search_constraint=terms"	GO:0007599_hemostasis) 79 1 6.886076 -0.866816 163 47.287397 99.02 150.752603 0.607485
=HYPERLINK("http://www.godatabase.org/cgi-bin/go.cgi?query=GO:0032880&auto_wild_cards=yes&view=query&action=query&search_constraint=terms"	GO:0032880_regulation_of_protein_localization) 79 1 6.886076 -0.866816 163 47.287397 99.02 150.752603 0.607485
=HYPERLINK("http://www.godatabase.org/cgi-bin/go.cgi?query=GO:0045087&auto_wild_cards=yes&view=query&action=query&search_constraint=terms"	GO:0045087_innate_immune_response) 82 1 6.634146 -0.851729 164 48.816227 101.25 153.683773 0.617378
=HYPERLINK("http://www.godatabase.org/cgi-bin/go.cgi?query=GO:0007243&auto_wild_cards=yes&view=query&action=query&search_constraint=terms"	GO:0007243_protein_kinase_cascade) 377 2 2.885942 -0.822100 165 51.192120 104.65 158.107880 0.634242
=HYPERLINK("http://www.godatabase.org/cgi-bin/go.cgi?query=GO:0009966&auto_wild_cards=yes&view=query&action=query&search_constraint=terms"	GO:0009966_regulation_of_signal_transduction) 378 2 2.878307 -0.820248 166 51.248559 104.83 158.411441 0.631506
=HYPERLINK("http://www.godatabase.org/cgi-bin/go.cgi?query=GO:0033036&auto_wild_cards=yes&view=query&action=query&search_constraint=terms"	GO:0033036_macromolecule_localization) 388 2 2.804124 -0.802058 167 53.034937 107.28 161.525063 0.642395
=HYPERLINK("http://www.godatabase.org/cgi-bin/go.cgi?query=GO:0017038&auto_wild_cards=yes&view=query&action=query&search_constraint=terms"	GO:0017038_protein_import) 93 1 5.849462 -0.801087 169 53.361123 107.66 161.958877 0.637041
=HYPERLINK("http://www.godatabase.org/cgi-bin/go.cgi?query=GO:0043122&auto_wild_cards=yes&view=query&action=query&search_constraint=terms"	GO:0043122_regulation_of_I-kappaB_kinase_NF-kappaB_cascade) 93 1 5.849462 -0.801087 169 53.361123 107.66 161.958877 0.637041
=HYPERLINK("http://www.godatabase.org/cgi-bin/go.cgi?query=GO:0033365&auto_wild_cards=yes&view=query&action=query&search_constraint=terms"	GO:0033365_protein_localization_in_organelle) 95 1 5.726316 -0.792577 171 53.778004 108.22 162.661996 0.632865
=HYPERLINK("http://www.godatabase.org/cgi-bin/go.cgi?query=GO:0050878&auto_wild_cards=yes&view=query&action=query&search_constraint=terms"	GO:0050878_regulation_of_body_fluid_levels) 95 1 5.726316 -0.792577 171 53.778004 108.22 162.661996 0.632865
=HYPERLINK("http://www.godatabase.org/cgi-bin/go.cgi?query=GO:0002252&auto_wild_cards=yes&view=query&action=query&search_constraint=terms"	GO:0002252_immune_effector_process) 96 1 5.666667 -0.788395 172 54.288317 109.2 164.111683 0.634884
=HYPERLINK("http://www.godatabase.org/cgi-bin/go.cgi?query=GO:0042060&auto_wild_cards=yes&view=query&action=query&search_constraint=terms"	GO:0042060_wound_healing) 98 1 5.551020 -0.780171 173 55.107520 110.22 165.332480 0.637110
=HYPERLINK("http://www.godatabase.org/cgi-bin/go.cgi?query=GO:0009968&auto_wild_cards=yes&view=query&action=query&search_constraint=terms"	GO:0009968_negative_regulation_of_signal_transduction) 99 1 5.494949 -0.776127 174 55.433812 110.69 165.946188 0.636149
=HYPERLINK("http://www.godatabase.org/cgi-bin/go.cgi?query=GO:0050776&auto_wild_cards=yes&view=query&action=query&search_constraint=terms"	GO:0050776_regulation_of_immune_response) 100 1 5.440000 -0.772127 175 55.918689 111.51 167.101311 0.637200
=HYPERLINK("http://www.godatabase.org/cgi-bin/go.cgi?query=GO:0043623&auto_wild_cards=yes&view=query&action=query&search_constraint=terms"	GO:0043623_cellular_protein_complex_assembly) 101 1 5.386139 -0.768171 176 56.213721 111.95 167.686279 0.636080
=HYPERLINK("http://www.godatabase.org/cgi-bin/go.cgi?query=GO:0010648&auto_wild_cards=yes&view=query&action=query&search_constraint=terms"	GO:0010648_negative_regulation_of_cell_communication) 102 1 5.333333 -0.764257 177 56.327199 112.13 167.932801 0.633503
=HYPERLINK("http://www.godatabase.org/cgi-bin/go.cgi?query=GO:0008544&auto_wild_cards=yes&view=query&action=query&search_constraint=terms"	GO:0008544_epidermis_development) 104 1 5.230769 -0.756553 178 56.890609 112.97 169.049391 0.634663
=HYPERLINK("http://www.godatabase.org/cgi-bin/go.cgi?query=GO:0010646&auto_wild_cards=yes&view=query&action=query&search_constraint=terms"	GO:0010646_regulation_of_cell_communication) 423 2 2.572104 -0.742743 179 57.298805 113.74 170.181195 0.635419
=HYPERLINK("http://www.godatabase.org/cgi-bin/go.cgi?query=GO:0007265&auto_wild_cards=yes&view=query&action=query&search_constraint=terms"	GO:0007265_Ras_protein_signal_transduction) 110 1 4.945455 -0.734381 180 59.337065 116.06 172.782935 0.644778
=HYPERLINK("http://www.godatabase.org/cgi-bin/go.cgi?query=GO:0007398&auto_wild_cards=yes&view=query&action=query&search_constraint=terms"	GO:0007398_ectoderm_development) 112 1 4.857143 -0.727284 181 60.074269 116.98 173.885731 0.646298
=HYPERLINK("http://www.godatabase.org/cgi-bin/go.cgi?query=GO:0007166&auto_wild_cards=yes&view=query&action=query&search_constraint=terms"	GO:0007166_cell_surface_receptor_linked_signal_transduction) 828 3 1.971014 -0.722117 182 60.453407 117.39 174.326593 0.645000
=HYPERLINK("http://www.godatabase.org/cgi-bin/go.cgi?query=GO:0051050&auto_wild_cards=yes&view=query&action=query&search_constraint=terms"	GO:0051050_positive_regulation_of_transport) 116 1 4.689655 -0.713500 183 61.388051 118.93 176.471949 0.649891
=HYPERLINK("http://www.godatabase.org/cgi-bin/go.cgi?query=GO:0006913&auto_wild_cards=yes&view=query&action=query&search_constraint=terms"	GO:0006913_nucleocytoplasmic_transport) 121 1 4.495868 -0.696991 184 62.405815 120.79 179.174185 0.656467
=HYPERLINK("http://www.godatabase.org/cgi-bin/go.cgi?query=GO:0007242&auto_wild_cards=yes&view=query&action=query&search_constraint=terms"	GO:0007242_intracellular_signaling_cascade) 853 3 1.913247 -0.695369 185 62.549937 120.92 179.290063 0.653622
=HYPERLINK("http://www.godatabase.org/cgi-bin/go.cgi?query=GO:0051169&auto_wild_cards=yes&view=query&action=query&search_constraint=terms"	GO:0051169_nuclear_transport) 122 1 4.459016 -0.693780 187 63.005763 121.93 180.854237 0.652032
=HYPERLINK("http://www.godatabase.org/cgi-bin/go.cgi?query=GO:0060341&auto_wild_cards=yes&view=query&action=query&search_constraint=terms"	GO:0060341_regulation_of_cellular_localization) 122 1 4.459016 -0.693780 187 63.005763 121.93 180.854237 0.652032
=HYPERLINK("http://www.godatabase.org/cgi-bin/go.cgi?query=GO:0051707&auto_wild_cards=yes&view=query&action=query&search_constraint=terms"	GO:0051707_response_to_other_organism) 125 1 4.352000 -0.684319 188 64.263778 123.76 183.256222 0.658298
=HYPERLINK("http://www.godatabase.org/cgi-bin/go.cgi?query=GO:0009987&auto_wild_cards=yes&view=query&action=query&search_constraint=terms"	GO:0009987_cellular_process) 6671 14 1.141658 -0.674738 189 65.244418 124.91 184.575582 0.660899
=HYPERLINK("http://www.godatabase.org/cgi-bin/go.cgi?query=GO:0010740&auto_wild_cards=yes&view=query&action=query&search_constraint=terms"	GO:0010740_positive_regulation_of_protein_kinase_cascade) 129 1 4.217054 -0.672091 190 66.154519 125.92 185.685481 0.662737
=HYPERLINK("http://www.godatabase.org/cgi-bin/go.cgi?query=GO:0007264&auto_wild_cards=yes&view=query&action=query&search_constraint=terms"	GO:0007264_small_GTPase_mediated_signal_transduction) 135 1 4.029630 -0.654523 191 69.593313 131.04 192.486687 0.686073
=HYPERLINK("http://www.godatabase.org/cgi-bin/go.cgi?query=GO:0000165&auto_wild_cards=yes&view=query&action=query&search_constraint=terms"	GO:0000165_MAPKKK_cascade) 143 1 3.804196 -0.632416 192 71.994575 134.04 196.085425 0.698125
=HYPERLINK("http://www.godatabase.org/cgi-bin/go.cgi?query=GO:0000902&auto_wild_cards=yes&view=query&action=query&search_constraint=terms"	GO:0000902_cell_morphogenesis) 144 1 3.777778 -0.629751 193 72.557593 134.9 197.242407 0.698964
=HYPERLINK("http://www.godatabase.org/cgi-bin/go.cgi?query=GO:0006605&auto_wild_cards=yes&view=query&action=query&search_constraint=terms"	GO:0006605_protein_targeting) 145 1 3.751724 -0.627107 194 73.355371 135.86 198.364629 0.700309
=HYPERLINK("http://www.godatabase.org/cgi-bin/go.cgi?query=GO:0006916&auto_wild_cards=yes&view=query&action=query&search_constraint=terms"	GO:0006916_anti-apoptosis) 155 1 3.509677 -0.601754 195 76.408839 139.98 203.551161 0.717846
=HYPERLINK("http://www.godatabase.org/cgi-bin/go.cgi?query=GO:0007169&auto_wild_cards=yes&view=query&action=query&search_constraint=terms"	GO:0007169_transmembrane_receptor_protein_tyrosine_kinase_signaling_pathway) 157 1 3.464968 -0.596908 196 77.249273 141.05 204.850727 0.719643
=HYPERLINK("http://www.godatabase.org/cgi-bin/go.cgi?query=GO:0032989&auto_wild_cards=yes&view=query&action=query&search_constraint=terms"	GO:0032989_cellular_component_morphogenesis) 164 1 3.317073 -0.580485 197 78.490148 142.57 206.649852 0.723706
=HYPERLINK("http://www.godatabase.org/cgi-bin/go.cgi?query=GO:0045595&auto_wild_cards=yes&view=query&action=query&search_constraint=terms"	GO:0045595_regulation_of_cell_differentiation) 170 1 3.200000 -0.567038 198 79.435834 143.82 208.204166 0.726364
=HYPERLINK("http://www.godatabase.org/cgi-bin/go.cgi?query=GO:0009607&auto_wild_cards=yes&view=query&action=query&search_constraint=terms"	GO:0009607_response_to_biotic_stimulus) 177 1 3.073446 -0.552028 199 82.268027 147.41 212.551973 0.740754
=HYPERLINK("http://www.godatabase.org/cgi-bin/go.cgi?query=GO:0009967&auto_wild_cards=yes&view=query&action=query&search_constraint=terms"	GO:0009967_positive_regulation_of_signal_transduction) 185 1 2.940541 -0.535698 200 84.094203 149.91 215.725797 0.749550
=HYPERLINK("http://www.godatabase.org/cgi-bin/go.cgi?query=GO:0034622&auto_wild_cards=yes&view=query&action=query&search_constraint=terms"	GO:0034622_cellular_macromolecular_complex_assembly) 186 1 2.924731 -0.533715 201 84.765080 150.61 216.454920 0.749303
=HYPERLINK("http://www.godatabase.org/cgi-bin/go.cgi?query=GO:0010647&auto_wild_cards=yes&view=query&action=query&search_constraint=terms"	GO:0010647_positive_regulation_of_cell_communication) 189 1 2.878307 -0.527840 202 85.434586 151.47 217.505414 0.749851
=HYPERLINK("http://www.godatabase.org/cgi-bin/go.cgi?query=GO:0006917&auto_wild_cards=yes&view=query&action=query&search_constraint=terms"	GO:0006917_induction_of_apoptosis) 190 1 2.863158 -0.525906 203 85.826676 151.98 218.133324 0.748670
=HYPERLINK("http://www.godatabase.org/cgi-bin/go.cgi?query=GO:0012502&auto_wild_cards=yes&view=query&action=query&search_constraint=terms"	GO:0012502_induction_of_programmed_cell_death) 191 1 2.848168 -0.523984 204 86.059766 152.27 218.480234 0.746422
=HYPERLINK("http://www.godatabase.org/cgi-bin/go.cgi?query=GO:0008284&auto_wild_cards=yes&view=query&action=query&search_constraint=terms"	GO:0008284_positive_regulation_of_cell_proliferation) 200 1 2.720000 -0.507204 205 88.512378 155.42 222.327622 0.758146
=HYPERLINK("http://www.godatabase.org/cgi-bin/go.cgi?query=GO:0006886&auto_wild_cards=yes&view=query&action=query&search_constraint=terms"	GO:0006886_intracellular_protein_transport) 204 1 2.666667 -0.500031 206 89.615224 156.92 224.224776 0.761748
=HYPERLINK("http://www.godatabase.org/cgi-bin/go.cgi?query=GO:0043066&auto_wild_cards=yes&view=query&action=query&search_constraint=terms"	GO:0043066_negative_regulation_of_apoptosis) 207 1 2.628019 -0.494760 207 90.988254 158.4 225.811746 0.765217
=HYPERLINK("http://www.godatabase.org/cgi-bin/go.cgi?query=GO:0043069&auto_wild_cards=yes&view=query&action=query&search_constraint=terms"	GO:0043069_negative_regulation_of_programmed_cell_death) 209 1 2.602871 -0.491297 209 91.805927 159.43 227.054073 0.762823
=HYPERLINK("http://www.godatabase.org/cgi-bin/go.cgi?query=GO:0060548&auto_wild_cards=yes&view=query&action=query&search_constraint=terms"	GO:0060548_negative_regulation_of_cell_death) 209 1 2.602871 -0.491297 209 91.805927 159.43 227.054073 0.762823
=HYPERLINK("http://www.godatabase.org/cgi-bin/go.cgi?query=GO:0042221&auto_wild_cards=yes&view=query&action=query&search_constraint=terms"	GO:0042221_response_to_chemical_stimulus) 631 2 1.724247 -0.487998 210 92.119492 159.85 227.580508 0.761190
=HYPERLINK("http://www.godatabase.org/cgi-bin/go.cgi?query=GO:0048518&auto_wild_cards=yes&view=query&action=query&search_constraint=terms"	GO:0048518_positive_regulation_of_biological_process) 1094 3 1.491773 -0.486737 211 92.301521 160.21 228.118479 0.759289
=HYPERLINK("http://www.godatabase.org/cgi-bin/go.cgi?query=GO:0032501&auto_wild_cards=yes&view=query&action=query&search_constraint=terms"	GO:0032501_multicellular_organismal_process) 2082 5 1.306436 -0.480779 212 93.938005 162.15 230.361995 0.764858
=HYPERLINK("http://www.godatabase.org/cgi-bin/go.cgi?query=GO:0008283&auto_wild_cards=yes&view=query&action=query&search_constraint=terms"	GO:0008283_cell_proliferation) 647 2 1.681607 -0.473314 213 94.483959 162.91 231.336041 0.764836
=HYPERLINK("http://www.godatabase.org/cgi-bin/go.cgi?query=GO:0050789&auto_wild_cards=yes&view=query&action=query&search_constraint=terms"	GO:0050789_regulation_of_biological_process) 3649 8 1.192656 -0.470900 214 95.012470 163.47 231.927530 0.763879
=HYPERLINK("http://www.godatabase.org/cgi-bin/go.cgi?query=GO:0034621&auto_wild_cards=yes&view=query&action=query&search_constraint=terms"	GO:0034621_cellular_macromolecular_complex_subunit_organization) 227 1 2.396476 -0.461817 216 96.123546 165.05 233.976454 0.764120
=HYPERLINK("http://www.godatabase.org/cgi-bin/go.cgi?query=GO:0051049&auto_wild_cards=yes&view=query&action=query&search_constraint=terms"	GO:0051049_regulation_of_transport) 227 1 2.396476 -0.461817 216 96.123546 165.05 233.976454 0.764120
=HYPERLINK("http://www.godatabase.org/cgi-bin/go.cgi?query=GO:0034613&auto_wild_cards=yes&view=query&action=query&search_constraint=terms"	GO:0034613_cellular_protein_localization) 228 1 2.385965 -0.460262 217 96.295818 165.33 234.364182 0.761889
=HYPERLINK("http://www.godatabase.org/cgi-bin/go.cgi?query=GO:0070727&auto_wild_cards=yes&view=query&action=query&search_constraint=terms"	GO:0070727_cellular_macromolecule_localization) 229 1 2.375546 -0.458716 218 96.485848 165.62 234.754152 0.759725
=HYPERLINK("http://www.godatabase.org/cgi-bin/go.cgi?query=GO:0051704&auto_wild_cards=yes&view=query&action=query&search_constraint=terms"	GO:0051704_multi-organism_process) 231 1 2.354978 -0.455649 219 97.248861 166.61 235.971139 0.760776
=HYPERLINK("http://www.godatabase.org/cgi-bin/go.cgi?query=GO:0043065&auto_wild_cards=yes&view=query&action=query&search_constraint=terms"	GO:0043065_positive_regulation_of_apoptosis) 243 1 2.238683 -0.437902 220 99.318378 169.27 239.221622 0.769409
=HYPERLINK("http://www.godatabase.org/cgi-bin/go.cgi?query=GO:0043068&auto_wild_cards=yes&view=query&action=query&search_constraint=terms"	GO:0043068_positive_regulation_of_programmed_cell_death) 246 1 2.211382 -0.433633 221 100.788977 170.84 240.891023 0.773032
=HYPERLINK("http://www.godatabase.org/cgi-bin/go.cgi?query=GO:0010942&auto_wild_cards=yes&view=query&action=query&search_constraint=terms"	GO:0010942_positive_regulation_of_cell_death) 250 1 2.176000 -0.428040 222 101.374627 171.64 241.905373 0.773153
=HYPERLINK("http://www.godatabase.org/cgi-bin/go.cgi?query=GO:0007167&auto_wild_cards=yes&view=query&action=query&search_constraint=terms"	GO:0007167_enzyme_linked_receptor_protein_signaling_pathway) 258 1 2.108527 -0.417180 223 102.346586 172.61 242.873414 0.774036
=HYPERLINK("http://www.godatabase.org/cgi-bin/go.cgi?query=GO:0009888&auto_wild_cards=yes&view=query&action=query&search_constraint=terms"	GO:0009888_tissue_development) 287 1 1.895470 -0.381096 224 108.672230 180.07 251.467770 0.803884
=HYPERLINK("http://www.godatabase.org/cgi-bin/go.cgi?query=GO:0051093&auto_wild_cards=yes&view=query&action=query&search_constraint=terms"	GO:0051093_negative_regulation_of_developmental_process) 290 1 1.875862 -0.377628 225 109.831081 181.42 253.008919 0.806311
=HYPERLINK("http://www.godatabase.org/cgi-bin/go.cgi?query=GO:0032879&auto_wild_cards=yes&view=query&action=query&search_constraint=terms"	GO:0032879_regulation_of_localization) 326 1 1.668712 -0.339335 226 116.137437 189.14 262.142563 0.836903
=HYPERLINK("http://www.godatabase.org/cgi-bin/go.cgi?query=GO:0016043&auto_wild_cards=yes&view=query&action=query&search_constraint=terms"	GO:0016043_cellular_component_organization) 1366 3 1.194729 -0.326989 227 117.868983 191.03 264.191017 0.841542
=HYPERLINK("http://www.godatabase.org/cgi-bin/go.cgi?query=GO:0051094&auto_wild_cards=yes&view=query&action=query&search_constraint=terms"	GO:0051094_positive_regulation_of_developmental_process) 340 1 1.600000 -0.325915 228 119.086208 192.47 265.853792 0.844167
=HYPERLINK("http://www.godatabase.org/cgi-bin/go.cgi?query=GO:0033554&auto_wild_cards=yes&view=query&action=query&search_constraint=terms"	GO:0033554_cellular_response_to_stress) 341 1 1.595308 -0.324984 229 119.489347 192.87 266.250653 0.842227
=HYPERLINK("http://www.godatabase.org/cgi-bin/go.cgi?query=GO:0050794&auto_wild_cards=yes&view=query&action=query&search_constraint=terms"	GO:0050794_regulation_of_cellular_process) 3515 7 1.083357 -0.312392 230 121.416694 195.16 268.903306 0.848522
=HYPERLINK("http://www.godatabase.org/cgi-bin/go.cgi?query=GO:0007186&auto_wild_cards=yes&view=query&action=query&search_constraint=terms"	GO:0007186_G-protein_coupled_receptor_protein_signaling_pathway) 363 1 1.498623 -0.305404 231 122.458412 196.45 270.441588 0.850433
=HYPERLINK("http://www.godatabase.org/cgi-bin/go.cgi?query=GO:0051239&auto_wild_cards=yes&view=query&action=query&search_constraint=terms"	GO:0051239_regulation_of_multicellular_organismal_process) 378 1 1.439153 -0.292957 232 125.669772 200.17 274.670228 0.862802
=HYPERLINK("http://www.godatabase.org/cgi-bin/go.cgi?query=GO:0048523&auto_wild_cards=yes&view=query&action=query&search_constraint=terms"	GO:0048523_negative_regulation_of_cellular_process) 925 2 1.176216 -0.283878 233 128.003374 202.55 277.096626 0.869313
=HYPERLINK("http://www.godatabase.org/cgi-bin/go.cgi?query=GO:0042127&auto_wild_cards=yes&view=query&action=query&search_constraint=terms"	GO:0042127_regulation_of_cell_proliferation) 411 1 1.323601 -0.267843 234 130.728364 205.59 280.451636 0.878590
=HYPERLINK("http://www.godatabase.org/cgi-bin/go.cgi?query=GO:0046907&auto_wild_cards=yes&view=query&action=query&search_constraint=terms"	GO:0046907_intracellular_transport) 420 1 1.295238 -0.261484 235 132.056034 207.24 282.423966 0.881872
=HYPERLINK("http://www.godatabase.org/cgi-bin/go.cgi?query=GO:0007155&auto_wild_cards=yes&view=query&action=query&search_constraint=terms"	GO:0007155_cell_adhesion) 428 1 1.271028 -0.255992 236 133.548175 208.74 283.931825 0.884492
=HYPERLINK("http://www.godatabase.org/cgi-bin/go.cgi?query=GO:0022610&auto_wild_cards=yes&view=query&action=query&search_constraint=terms"	GO:0022610_biological_adhesion) 429 1 1.268065 -0.255316 237 133.915542 209.17 284.424458 0.882574
=HYPERLINK("http://www.godatabase.org/cgi-bin/go.cgi?query=GO:0007267&auto_wild_cards=yes&view=query&action=query&search_constraint=terms"	GO:0007267_cell-cell_signaling) 445 1 1.222472 -0.244802 238 136.015770 211.25 286.484230 0.887605
=HYPERLINK("http://www.godatabase.org/cgi-bin/go.cgi?query=GO:0048522&auto_wild_cards=yes&view=query&action=query&search_constraint=terms"	GO:0048522_positive_regulation_of_cellular_process) 1009 2 1.078295 -0.244227 239 136.257631 211.51 286.762369 0.884979
=HYPERLINK("http://www.godatabase.org/cgi-bin/go.cgi?query=GO:0048519&auto_wild_cards=yes&view=query&action=query&search_constraint=terms"	GO:0048519_negative_regulation_of_biological_process) 1013 2 1.074038 -0.242488 240 136.774458 212.13 287.485542 0.883875
=HYPERLINK("http://www.godatabase.org/cgi-bin/go.cgi?query=GO:0051716&auto_wild_cards=yes&view=query&action=query&search_constraint=terms"	GO:0051716_cellular_response_to_stimulus) 474 1 1.147679 -0.227092 241 140.065173 215.47 290.874827 0.894066
=HYPERLINK("http://www.godatabase.org/cgi-bin/go.cgi?query=GO:0009653&auto_wild_cards=yes&view=query&action=query&search_constraint=terms"	GO:0009653_anatomical_structure_morphogenesis) 500 1 1.088000 -0.212541 242 142.955680 218.7 294.444320 0.903719
=HYPERLINK("http://www.godatabase.org/cgi-bin/go.cgi?query=GO:0051649&auto_wild_cards=yes&view=query&action=query&search_constraint=terms"	GO:0051649_establishment_of_localization_in_cell) 573 1 0.949389 -0.177295 243 148.153840 224.13 300.106160 0.922346
=HYPERLINK("http://www.godatabase.org/cgi-bin/go.cgi?query=GO:0006810&auto_wild_cards=yes&view=query&action=query&search_constraint=terms"	GO:0006810_transport) 1243 2 0.875302 -0.160866 244 150.962481 226.7 302.437519 0.929098
=HYPERLINK("http://www.godatabase.org/cgi-bin/go.cgi?query=GO:0051641&auto_wild_cards=yes&view=query&action=query&search_constraint=terms"	GO:0051641_cellular_localization) 617 1 0.881686 -0.159361 245 151.374029 227.11 302.845971 0.926980
=HYPERLINK("http://www.godatabase.org/cgi-bin/go.cgi?query=GO:0051234&auto_wild_cards=yes&view=query&action=query&search_constraint=terms"	GO:0051234_establishment_of_localization) 1260 2 0.863492 -0.156046 246 151.865059 227.66 303.454941 0.925447
=HYPERLINK("http://www.godatabase.org/cgi-bin/go.cgi?query=GO:0051179&auto_wild_cards=yes&view=query&action=query&search_constraint=terms"	GO:0051179_localization) 1561 2 0.696989 -0.090422 247 163.751187 239.0 314.248813 0.967611
=HYPERLINK("http://www.godatabase.org/cgi-bin/go.cgi?query=GO:0045449&auto_wild_cards=yes&view=query&action=query&search_constraint=terms"	GO:0045449_regulation_of_transcription) 900 1 0.604444 -0.082486 248 165.745371 240.74 315.734629 0.970726
=HYPERLINK("http://www.godatabase.org/cgi-bin/go.cgi?query=GO:0019219&auto_wild_cards=yes&view=query&action=query&search_constraint=terms"	GO:0019219_regulation_of_nucleobase__nucleoside__nucleotide_and_nucleic_acid_metabolic_process) 1041 1 0.522574 -0.059911 249 169.893246 244.44 318.986754 0.981687
=HYPERLINK("http://www.godatabase.org/cgi-bin/go.cgi?query=GO:0010556&auto_wild_cards=yes&view=query&action=query&search_constraint=terms"	GO:0010556_regulation_of_macromolecule_biosynthetic_process) 1055 1 0.515640 -0.058045 251 170.752057 245.07 319.387943 0.976375
=HYPERLINK("http://www.godatabase.org/cgi-bin/go.cgi?query=GO:0051171&auto_wild_cards=yes&view=query&action=query&search_constraint=terms"	GO:0051171_regulation_of_nitrogen_compound_metabolic_process) 1055 1 0.515640 -0.058045 251 170.752057 245.07 319.387943 0.976375
=HYPERLINK("http://www.godatabase.org/cgi-bin/go.cgi?query=GO:0010468&auto_wild_cards=yes&view=query&action=query&search_constraint=terms"	GO:0010468_regulation_of_gene_expression) 1067 1 0.509841 -0.056491 252 171.495317 245.59 319.684683 0.974563
=HYPERLINK("http://www.godatabase.org/cgi-bin/go.cgi?query=GO:0006350&auto_wild_cards=yes&view=query&action=query&search_constraint=terms"	GO:0006350_transcription) 1069 1 0.508887 -0.056236 253 172.028709 246.03 320.031291 0.972451
=HYPERLINK("http://www.godatabase.org/cgi-bin/go.cgi?query=GO:0031326&auto_wild_cards=yes&view=query&action=query&search_constraint=terms"	GO:0031326_regulation_of_cellular_biosynthetic_process) 1125 1 0.483556 -0.049549 254 173.456656 247.2 320.943344 0.973228
=HYPERLINK("http://www.godatabase.org/cgi-bin/go.cgi?query=GO:0009889&auto_wild_cards=yes&view=query&action=query&search_constraint=terms"	GO:0009889_regulation_of_biosynthetic_process) 1135 1 0.479295 -0.048442 255 173.965393 247.55 321.134607 0.970784
=HYPERLINK("http://www.godatabase.org/cgi-bin/go.cgi?query=GO:0080090&auto_wild_cards=yes&view=query&action=query&search_constraint=terms"	GO:0080090_regulation_of_primary_metabolic_process) 1311 1 0.414950 -0.032503 256 177.575874 250.26 322.944126 0.977578
=HYPERLINK("http://www.godatabase.org/cgi-bin/go.cgi?query=GO:0060255&auto_wild_cards=yes&view=query&action=query&search_constraint=terms"	GO:0060255_regulation_of_macromolecule_metabolic_process) 1328 1 0.409639 -0.031268 257 177.961288 250.49 323.018712 0.974669
=HYPERLINK("http://www.godatabase.org/cgi-bin/go.cgi?query=GO:0034961&auto_wild_cards=yes&view=query&action=query&search_constraint=terms"	GO:0034961_cellular_biopolymer_biosynthetic_process) 1448 1 0.375691 -0.023759 258 179.762607 251.79 323.817393 0.975930
=HYPERLINK("http://www.godatabase.org/cgi-bin/go.cgi?query=GO:0043284&auto_wild_cards=yes&view=query&action=query&search_constraint=terms"	GO:0043284_biopolymer_biosynthetic_process) 1458 1 0.373114 -0.023219 259 180.048077 251.98 323.911923 0.972896
=HYPERLINK("http://www.godatabase.org/cgi-bin/go.cgi?query=GO:0031323&auto_wild_cards=yes&view=query&action=query&search_constraint=terms"	GO:0031323_regulation_of_cellular_metabolic_process) 1466 1 0.371078 -0.022795 260 180.321802 252.13 323.938198 0.969731
=HYPERLINK("http://www.godatabase.org/cgi-bin/go.cgi?query=GO:0019222&auto_wild_cards=yes&view=query&action=query&search_constraint=terms"	GO:0019222_regulation_of_metabolic_process) 1538 1 0.353706 -0.019301 261 181.043284 252.6 324.156716 0.967816
=HYPERLINK("http://www.godatabase.org/cgi-bin/go.cgi?query=GO:0034645&auto_wild_cards=yes&view=query&action=query&search_constraint=terms"	GO:0034645_cellular_macromolecule_biosynthetic_process) 1600 1 0.340000 -0.016709 262 181.908655 253.27 324.631345 0.966679
=HYPERLINK("http://www.godatabase.org/cgi-bin/go.cgi?query=GO:0009059&auto_wild_cards=yes&view=query&action=query&search_constraint=terms"	GO:0009059_macromolecule_biosynthetic_process) 1626 1 0.334563 -0.015724 263 182.140756 253.44 324.739244 0.963650
=HYPERLINK("http://www.godatabase.org/cgi-bin/go.cgi?query=GO:0010467&auto_wild_cards=yes&view=query&action=query&search_constraint=terms"	GO:0010467_gene_expression) 1663 1 0.327120 -0.014417 264 182.301994 253.56 324.818006 0.960455
=HYPERLINK("http://www.godatabase.org/cgi-bin/go.cgi?query=GO:0006139&auto_wild_cards=yes&view=query&action=query&search_constraint=terms"	GO:0006139_nucleobase__nucleoside__nucleotide_and_nucleic_acid_metabolic_process) 1845 1 0.294851 -0.009355 265 182.717832 253.85 324.982168 0.957925
=HYPERLINK("http://www.godatabase.org/cgi-bin/go.cgi?query=GO:0044249&auto_wild_cards=yes&view=query&action=query&search_constraint=terms"	GO:0044249_cellular_biosynthetic_process) 1951 1 0.278831 -0.007238 266 183.013910 254.04 325.066090 0.955038
=HYPERLINK("http://www.godatabase.org/cgi-bin/go.cgi?query=GO:0009058&auto_wild_cards=yes&view=query&action=query&search_constraint=terms"	GO:0009058_biosynthetic_process) 1988 1 0.273642 -0.006612 267 183.198509 254.19 325.181491 0.952022
=HYPERLINK("http://www.godatabase.org/cgi-bin/go.cgi?query=GO:0006807&auto_wild_cards=yes&view=query&action=query&search_constraint=terms"	GO:0006807_nitrogen_compound_metabolic_process) 2053 1 0.264978 -0.005634 268 183.440566 254.36 325.279434 0.949104
=HYPERLINK("http://www.godatabase.org/cgi-bin/go.cgi?query=GO:0034960&auto_wild_cards=yes&view=query&action=query&search_constraint=terms"	GO:0034960_cellular_biopolymer_metabolic_process) 2820 1 0.192908 -0.000746 269 183.967367 254.69 325.412633 0.946803
=HYPERLINK("http://www.godatabase.org/cgi-bin/go.cgi?query=GO:0044260&auto_wild_cards=yes&view=query&action=query&search_constraint=terms"	GO:0044260_cellular_macromolecule_metabolic_process) 2883 1 0.188692 -0.000624 270 183.990393 254.7 325.409607 0.943333
=HYPERLINK("http://www.godatabase.org/cgi-bin/go.cgi?query=GO:0043283&auto_wild_cards=yes&view=query&action=query&search_constraint=terms"	GO:0043283_biopolymer_metabolic_process) 3027 1 0.179716 -0.000412 271 184.013280 254.71 325.406720 0.939889
=HYPERLINK("http://www.godatabase.org/cgi-bin/go.cgi?query=GO:0043170&auto_wild_cards=yes&view=query&action=query&search_constraint=terms"	GO:0043170_macromolecule_metabolic_process) 3103 1 0.175314 -0.000329 272 184.036028 254.72 325.403972 0.936471
=HYPERLINK("http://www.godatabase.org/cgi-bin/go.cgi?query=GO:0008152&auto_wild_cards=yes&view=query&action=query&search_constraint=terms"	GO:0008152_metabolic_process) 4111 2 0.264656 -0.000190 273 184.067099 254.74 325.412901 0.933114
=HYPERLINK("http://www.godatabase.org/cgi-bin/go.cgi?query=GO:0044238&auto_wild_cards=yes&view=query&action=query&search_constraint=terms"	GO:0044238_primary_metabolic_process) 3719 1 0.146276 -0.000047 274 184.067099 254.74 325.412901 0.929708
=HYPERLINK("http://www.godatabase.org/cgi-bin/go.cgi?query=GO:0044237&auto_wild_cards=yes&view=query&action=query&search_constraint=terms"	GO:0044237_cellular_metabolic_process) 3753 1 0.144951 -0.000042 275 184.067099 254.74 325.412901 0.926327
=HYPERLINK("http://www.godatabase.org/cgi-bin/go.cgi?query=GO:0031328&auto_wild_cards=yes&view=query&action=query&search_constraint=terms"	GO:0031328_positive_regulation_of_cellular_biosynthetic_process) 352 0 0.000000 -0.000000 276 184.894263 255.33 325.765737 0.925109
=HYPERLINK("http://www.godatabase.org/cgi-bin/go.cgi?query=GO:0007049&auto_wild_cards=yes&view=query&action=query&search_constraint=terms"	GO:0007049_cell_cycle) 494 0 0.000000 -0.000000 277 185.446199 255.84 326.233801 0.923610
=HYPERLINK("http://www.godatabase.org/cgi-bin/go.cgi?query=GO:0045941&auto_wild_cards=yes&view=query&action=query&search_constraint=terms"	GO:0045941_positive_regulation_of_transcription) 264 0 0.000000 -0.000000 278 186.270368 256.51 326.749632 0.922698
=HYPERLINK("http://www.godatabase.org/cgi-bin/go.cgi?query=GO:0002697&auto_wild_cards=yes&view=query&action=query&search_constraint=terms"	GO:0002697_regulation_of_immune_effector_process) 49 0 0.000000 -0.000000 287 196.693676 266.3 335.906324 0.927875
=HYPERLINK("http://www.godatabase.org/cgi-bin/go.cgi?query=GO:0006275&auto_wild_cards=yes&view=query&action=query&search_constraint=terms"	GO:0006275_regulation_of_DNA_replication) 49 0 0.000000 -0.000000 287 196.693676 266.3 335.906324 0.927875
=HYPERLINK("http://www.godatabase.org/cgi-bin/go.cgi?query=GO:0006643&auto_wild_cards=yes&view=query&action=query&search_constraint=terms"	GO:0006643_membrane_lipid_metabolic_process) 49 0 0.000000 -0.000000 287 196.693676 266.3 335.906324 0.927875
=HYPERLINK("http://www.godatabase.org/cgi-bin/go.cgi?query=GO:0009914&auto_wild_cards=yes&view=query&action=query&search_constraint=terms"	GO:0009914_hormone_transport) 49 0 0.000000 -0.000000 287 196.693676 266.3 335.906324 0.927875
=HYPERLINK("http://www.godatabase.org/cgi-bin/go.cgi?query=GO:0010517&auto_wild_cards=yes&view=query&action=query&search_constraint=terms"	GO:0010517_regulation_of_phospholipase_activity) 49 0 0.000000 -0.000000 287 196.693676 266.3 335.906324 0.927875
=HYPERLINK("http://www.godatabase.org/cgi-bin/go.cgi?query=GO:0010952&auto_wild_cards=yes&view=query&action=query&search_constraint=terms"	GO:0010952_positive_regulation_of_peptidase_activity) 49 0 0.000000 -0.000000 287 196.693676 266.3 335.906324 0.927875
=HYPERLINK("http://www.godatabase.org/cgi-bin/go.cgi?query=GO:0018108&auto_wild_cards=yes&view=query&action=query&search_constraint=terms"	GO:0018108_peptidyl-tyrosine_phosphorylation) 49 0 0.000000 -0.000000 287 196.693676 266.3 335.906324 0.927875
=HYPERLINK("http://www.godatabase.org/cgi-bin/go.cgi?query=GO:0032984&auto_wild_cards=yes&view=query&action=query&search_constraint=terms"	GO:0032984_macromolecular_complex_disassembly) 49 0 0.000000 -0.000000 287 196.693676 266.3 335.906324 0.927875
=HYPERLINK("http://www.godatabase.org/cgi-bin/go.cgi?query=GO:0043280&auto_wild_cards=yes&view=query&action=query&search_constraint=terms"	GO:0043280_positive_regulation_of_caspase_activity) 49 0 0.000000 -0.000000 287 196.693676 266.3 335.906324 0.927875
=HYPERLINK("http://www.godatabase.org/cgi-bin/go.cgi?query=GO:0009124&auto_wild_cards=yes&view=query&action=query&search_constraint=terms"	GO:0009124_nucleoside_monophosphate_biosynthetic_process) 70 0 0.000000 -0.000000 291 202.252086 271.49 340.727914 0.932955
=HYPERLINK("http://www.godatabase.org/cgi-bin/go.cgi?query=GO:0009416&auto_wild_cards=yes&view=query&action=query&search_constraint=terms"	GO:0009416_response_to_light_stimulus) 70 0 0.000000 -0.000000 291 202.252086 271.49 340.727914 0.932955
=HYPERLINK("http://www.godatabase.org/cgi-bin/go.cgi?query=GO:0016032&auto_wild_cards=yes&view=query&action=query&search_constraint=terms"	GO:0016032_viral_reproduction) 70 0 0.000000 -0.000000 291 202.252086 271.49 340.727914 0.932955
=HYPERLINK("http://www.godatabase.org/cgi-bin/go.cgi?query=GO:0022411&auto_wild_cards=yes&view=query&action=query&search_constraint=terms"	GO:0022411_cellular_component_disassembly) 70 0 0.000000 -0.000000 291 202.252086 271.49 340.727914 0.932955
=HYPERLINK("http://www.godatabase.org/cgi-bin/go.cgi?query=GO:0006519&auto_wild_cards=yes&view=query&action=query&search_constraint=terms"	GO:0006519_cellular_amino_acid_and_derivative_metabolic_process) 173 0 0.000000 -0.000000 293 204.412109 273.55 342.687891 0.933618
=HYPERLINK("http://www.godatabase.org/cgi-bin/go.cgi?query=GO:0046483&auto_wild_cards=yes&view=query&action=query&search_constraint=terms"	GO:0046483_heterocycle_metabolic_process) 173 0 0.000000 -0.000000 293 204.412109 273.55 342.687891 0.933618
=HYPERLINK("http://www.godatabase.org/cgi-bin/go.cgi?query=GO:0000079&auto_wild_cards=yes&view=query&action=query&search_constraint=terms"	GO:0000079_regulation_of_cyclin-dependent_protein_kinase_activity) 48 0 0.000000 -0.000000 301 212.103210 281.0 349.896790 0.933555
=HYPERLINK("http://www.godatabase.org/cgi-bin/go.cgi?query=GO:0008217&auto_wild_cards=yes&view=query&action=query&search_constraint=terms"	GO:0008217_regulation_of_blood_pressure) 48 0 0.000000 -0.000000 301 212.103210 281.0 349.896790 0.933555
=HYPERLINK("http://www.godatabase.org/cgi-bin/go.cgi?query=GO:0010518&auto_wild_cards=yes&view=query&action=query&search_constraint=terms"	GO:0010518_positive_regulation_of_phospholipase_activity) 48 0 0.000000 -0.000000 301 212.103210 281.0 349.896790 0.933555
=HYPERLINK("http://www.godatabase.org/cgi-bin/go.cgi?query=GO:0010551&auto_wild_cards=yes&view=query&action=query&search_constraint=terms"	GO:0010551_regulation_of_specific_transcription_from_RNA_polymerase_II_promoter) 48 0 0.000000 -0.000000 301 212.103210 281.0 349.896790 0.933555
=HYPERLINK("http://www.godatabase.org/cgi-bin/go.cgi?query=GO:0032569&auto_wild_cards=yes&view=query&action=query&search_constraint=terms"	GO:0032569_specific_transcription_from_RNA_polymerase_II_promoter) 48 0 0.000000 -0.000000 301 212.103210 281.0 349.896790 0.933555
=HYPERLINK("http://www.godatabase.org/cgi-bin/go.cgi?query=GO:0042035&auto_wild_cards=yes&view=query&action=query&search_constraint=terms"	GO:0042035_regulation_of_cytokine_biosynthetic_process) 48 0 0.000000 -0.000000 301 212.103210 281.0 349.896790 0.933555
=HYPERLINK("http://www.godatabase.org/cgi-bin/go.cgi?query=GO:0042773&auto_wild_cards=yes&view=query&action=query&search_constraint=terms"	GO:0042773_ATP_synthesis_coupled_electron_transport) 48 0 0.000000 -0.000000 301 212.103210 281.0 349.896790 0.933555
=HYPERLINK("http://www.godatabase.org/cgi-bin/go.cgi?query=GO:0042775&auto_wild_cards=yes&view=query&action=query&search_constraint=terms"	GO:0042775_mitochondrial_ATP_synthesis_coupled_electron_transport) 48 0 0.000000 -0.000000 301 212.103210 281.0 349.896790 0.933555
=HYPERLINK("http://www.godatabase.org/cgi-bin/go.cgi?query=GO:0008361&auto_wild_cards=yes&view=query&action=query&search_constraint=terms"	GO:0008361_regulation_of_cell_size) 149 0 0.000000 -0.000000 302 212.924389 281.74 350.555611 0.932914
=HYPERLINK("http://www.godatabase.org/cgi-bin/go.cgi?query=GO:0000377&auto_wild_cards=yes&view=query&action=query&search_constraint=terms"	GO:0000377_RNA_splicing__via_transesterification_reactions_with_bulged_adenosine_as_nucleophile) 151 0 0.000000 -0.000000 304 214.342997 283.18 352.017003 0.931513
=HYPERLINK("http://www.godatabase.org/cgi-bin/go.cgi?query=GO:0000398&auto_wild_cards=yes&view=query&action=query&search_constraint=terms"	GO:0000398_nuclear_mRNA_splicing__via_spliceosome) 151 0 0.000000 -0.000000 304 214.342997 283.18 352.017003 0.931513
=HYPERLINK("http://www.godatabase.org/cgi-bin/go.cgi?query=GO:0006163&auto_wild_cards=yes&view=query&action=query&search_constraint=terms"	GO:0006163_purine_nucleotide_metabolic_process) 99 0 0.000000 -0.000000 306 216.965063 285.66 354.354937 0.933529
=HYPERLINK("http://www.godatabase.org/cgi-bin/go.cgi?query=GO:0016569&auto_wild_cards=yes&view=query&action=query&search_constraint=terms"	GO:0016569_covalent_chromatin_modification) 99 0 0.000000 -0.000000 306 216.965063 285.66 354.354937 0.933529
=HYPERLINK("http://www.godatabase.org/cgi-bin/go.cgi?query=GO:0030001&auto_wild_cards=yes&view=query&action=query&search_constraint=terms"	GO:0030001_metal_ion_transport) 186 0 0.000000 -0.000000 307 218.530495 287.13 355.729505 0.935277
=HYPERLINK("http://www.godatabase.org/cgi-bin/go.cgi?query=GO:0000070&auto_wild_cards=yes&view=query&action=query&search_constraint=terms"	GO:0000070_mitotic_sister_chromatid_segregation) 27 0 0.000000 -0.000000 329 240.843568 309.23 377.616432 0.939909
=HYPERLINK("http://www.godatabase.org/cgi-bin/go.cgi?query=GO:0000245&auto_wild_cards=yes&view=query&action=query&search_constraint=terms"	GO:0000245_spliceosome_assembly) 27 0 0.000000 -0.000000 329 240.843568 309.23 377.616432 0.939909
=HYPERLINK("http://www.godatabase.org/cgi-bin/go.cgi?query=GO:0003002&auto_wild_cards=yes&view=query&action=query&search_constraint=terms"	GO:0003002_regionalization) 27 0 0.000000 -0.000000 329 240.843568 309.23 377.616432 0.939909
=HYPERLINK("http://www.godatabase.org/cgi-bin/go.cgi?query=GO:0006638&auto_wild_cards=yes&view=query&action=query&search_constraint=terms"	GO:0006638_neutral_lipid_metabolic_process) 27 0 0.000000 -0.000000 329 240.843568 309.23 377.616432 0.939909
=HYPERLINK("http://www.godatabase.org/cgi-bin/go.cgi?query=GO:0006639&auto_wild_cards=yes&view=query&action=query&search_constraint=terms"	GO:0006639_acylglycerol_metabolic_process) 27 0 0.000000 -0.000000 329 240.843568 309.23 377.616432 0.939909
=HYPERLINK("http://www.godatabase.org/cgi-bin/go.cgi?query=GO:0006690&auto_wild_cards=yes&view=query&action=query&search_constraint=terms"	GO:0006690_icosanoid_metabolic_process) 27 0 0.000000 -0.000000 329 240.843568 309.23 377.616432 0.939909
=HYPERLINK("http://www.godatabase.org/cgi-bin/go.cgi?query=GO:0006836&auto_wild_cards=yes&view=query&action=query&search_constraint=terms"	GO:0006836_neurotransmitter_transport) 27 0 0.000000 -0.000000 329 240.843568 309.23 377.616432 0.939909
=HYPERLINK("http://www.godatabase.org/cgi-bin/go.cgi?query=GO:0006909&auto_wild_cards=yes&view=query&action=query&search_constraint=terms"	GO:0006909_phagocytosis) 27 0 0.000000 -0.000000 329 240.843568 309.23 377.616432 0.939909
=HYPERLINK("http://www.godatabase.org/cgi-bin/go.cgi?query=GO:0007260&auto_wild_cards=yes&view=query&action=query&search_constraint=terms"	GO:0007260_tyrosine_phosphorylation_of_STAT_protein) 27 0 0.000000 -0.000000 329 240.843568 309.23 377.616432 0.939909
=HYPERLINK("http://www.godatabase.org/cgi-bin/go.cgi?query=GO:0007631&auto_wild_cards=yes&view=query&action=query&search_constraint=terms"	GO:0007631_feeding_behavior) 27 0 0.000000 -0.000000 329 240.843568 309.23 377.616432 0.939909
=HYPERLINK("http://www.godatabase.org/cgi-bin/go.cgi?query=GO:0008543&auto_wild_cards=yes&view=query&action=query&search_constraint=terms"	GO:0008543_fibroblast_growth_factor_receptor_signaling_pathway) 27 0 0.000000 -0.000000 329 240.843568 309.23 377.616432 0.939909
=HYPERLINK("http://www.godatabase.org/cgi-bin/go.cgi?query=GO:0019079&auto_wild_cards=yes&view=query&action=query&search_constraint=terms"	GO:0019079_viral_genome_replication) 27 0 0.000000 -0.000000 329 240.843568 309.23 377.616432 0.939909
=HYPERLINK("http://www.godatabase.org/cgi-bin/go.cgi?query=GO:0031669&auto_wild_cards=yes&view=query&action=query&search_constraint=terms"	GO:0031669_cellular_response_to_nutrient_levels) 27 0 0.000000 -0.000000 329 240.843568 309.23 377.616432 0.939909
=HYPERLINK("http://www.godatabase.org/cgi-bin/go.cgi?query=GO:0032200&auto_wild_cards=yes&view=query&action=query&search_constraint=terms"	GO:0032200_telomere_organization) 27 0 0.000000 -0.000000 329 240.843568 309.23 377.616432 0.939909
=HYPERLINK("http://www.godatabase.org/cgi-bin/go.cgi?query=GO:0035150&auto_wild_cards=yes&view=query&action=query&search_constraint=terms"	GO:0035150_regulation_of_tube_size) 27 0 0.000000 -0.000000 329 240.843568 309.23 377.616432 0.939909
=HYPERLINK("http://www.godatabase.org/cgi-bin/go.cgi?query=GO:0043254&auto_wild_cards=yes&view=query&action=query&search_constraint=terms"	GO:0043254_regulation_of_protein_complex_assembly) 27 0 0.000000 -0.000000 329 240.843568 309.23 377.616432 0.939909
=HYPERLINK("http://www.godatabase.org/cgi-bin/go.cgi?query=GO:0044272&auto_wild_cards=yes&view=query&action=query&search_constraint=terms"	GO:0044272_sulfur_compound_biosynthetic_process) 27 0 0.000000 -0.000000 329 240.843568 309.23 377.616432 0.939909
=HYPERLINK("http://www.godatabase.org/cgi-bin/go.cgi?query=GO:0050880&auto_wild_cards=yes&view=query&action=query&search_constraint=terms"	GO:0050880_regulation_of_blood_vessel_size) 27 0 0.000000 -0.000000 329 240.843568 309.23 377.616432 0.939909
=HYPERLINK("http://www.godatabase.org/cgi-bin/go.cgi?query=GO:0050906&auto_wild_cards=yes&view=query&action=query&search_constraint=terms"	GO:0050906_detection_of_stimulus_involved_in_sensory_perception) 27 0 0.000000 -0.000000 329 240.843568 309.23 377.616432 0.939909
=HYPERLINK("http://www.godatabase.org/cgi-bin/go.cgi?query=GO:0051048&auto_wild_cards=yes&view=query&action=query&search_constraint=terms"	GO:0051048_negative_regulation_of_secretion) 27 0 0.000000 -0.000000 329 240.843568 309.23 377.616432 0.939909
=HYPERLINK("http://www.godatabase.org/cgi-bin/go.cgi?query=GO:0051092&auto_wild_cards=yes&view=query&action=query&search_constraint=terms"	GO:0051092_positive_regulation_of_NF-kappaB_transcription_factor_activity) 27 0 0.000000 -0.000000 329 240.843568 309.23 377.616432 0.939909
=HYPERLINK("http://www.godatabase.org/cgi-bin/go.cgi?query=GO:0051607&auto_wild_cards=yes&view=query&action=query&search_constraint=terms"	GO:0051607_defense_response_to_virus) 27 0 0.000000 -0.000000 329 240.843568 309.23 377.616432 0.939909
=HYPERLINK("http://www.godatabase.org/cgi-bin/go.cgi?query=GO:0006753&auto_wild_cards=yes&view=query&action=query&search_constraint=terms"	GO:0006753_nucleoside_phosphate_metabolic_process) 146 0 0.000000 -0.000000 333 244.040671 312.25 380.459329 0.937688
=HYPERLINK("http://www.godatabase.org/cgi-bin/go.cgi?query=GO:0009117&auto_wild_cards=yes&view=query&action=query&search_constraint=terms"	GO:0009117_nucleotide_metabolic_process) 146 0 0.000000 -0.000000 333 244.040671 312.25 380.459329 0.937688
=HYPERLINK("http://www.godatabase.org/cgi-bin/go.cgi?query=GO:0016568&auto_wild_cards=yes&view=query&action=query&search_constraint=terms"	GO:0016568_chromatin_modification) 146 0 0.000000 -0.000000 333 244.040671 312.25 380.459329 0.937688
=HYPERLINK("http://www.godatabase.org/cgi-bin/go.cgi?query=GO:0022008&auto_wild_cards=yes&view=query&action=query&search_constraint=terms"	GO:0022008_neurogenesis) 146 0 0.000000 -0.000000 333 244.040671 312.25 380.459329 0.937688
=HYPERLINK("http://www.godatabase.org/cgi-bin/go.cgi?query=GO:0001935&auto_wild_cards=yes&view=query&action=query&search_constraint=terms"	GO:0001935_endothelial_cell_proliferation) 25 0 0.000000 -0.000000 362 273.372164 341.13 408.887836 0.942348
=HYPERLINK("http://www.godatabase.org/cgi-bin/go.cgi?query=GO:0002757&auto_wild_cards=yes&view=query&action=query&search_constraint=terms"	GO:0002757_immune_response-activating_signal_transduction) 25 0 0.000000 -0.000000 362 273.372164 341.13 408.887836 0.942348
=HYPERLINK("http://www.godatabase.org/cgi-bin/go.cgi?query=GO:0002764&auto_wild_cards=yes&view=query&action=query&search_constraint=terms"	GO:0002764_immune_response-regulating_signal_transduction) 25 0 0.000000 -0.000000 362 273.372164 341.13 408.887836 0.942348
=HYPERLINK("http://www.godatabase.org/cgi-bin/go.cgi?query=GO:0006007&auto_wild_cards=yes&view=query&action=query&search_constraint=terms"	GO:0006007_glucose_catabolic_process) 25 0 0.000000 -0.000000 362 273.372164 341.13 408.887836 0.942348
=HYPERLINK("http://www.godatabase.org/cgi-bin/go.cgi?query=GO:0006112&auto_wild_cards=yes&view=query&action=query&search_constraint=terms"	GO:0006112_energy_reserve_metabolic_process) 25 0 0.000000 -0.000000 362 273.372164 341.13 408.887836 0.942348
=HYPERLINK("http://www.godatabase.org/cgi-bin/go.cgi?query=GO:0006518&auto_wild_cards=yes&view=query&action=query&search_constraint=terms"	GO:0006518_peptide_metabolic_process) 25 0 0.000000 -0.000000 362 273.372164 341.13 408.887836 0.942348
=HYPERLINK("http://www.godatabase.org/cgi-bin/go.cgi?query=GO:0006767&auto_wild_cards=yes&view=query&action=query&search_constraint=terms"	GO:0006767_water-soluble_vitamin_metabolic_process) 25 0 0.000000 -0.000000 362 273.372164 341.13 408.887836 0.942348
=HYPERLINK("http://www.godatabase.org/cgi-bin/go.cgi?query=GO:0007127&auto_wild_cards=yes&view=query&action=query&search_constraint=terms"	GO:0007127_meiosis_I) 25 0 0.000000 -0.000000 362 273.372164 341.13 408.887836 0.942348
=HYPERLINK("http://www.godatabase.org/cgi-bin/go.cgi?query=GO:0007416&auto_wild_cards=yes&view=query&action=query&search_constraint=terms"	GO:0007416_synaptogenesis) 25 0 0.000000 -0.000000 362 273.372164 341.13 408.887836 0.942348
=HYPERLINK("http://www.godatabase.org/cgi-bin/go.cgi?query=GO:0009141&auto_wild_cards=yes&view=query&action=query&search_constraint=terms"	GO:0009141_nucleoside_triphosphate_metabolic_process) 25 0 0.000000 -0.000000 362 273.372164 341.13 408.887836 0.942348
=HYPERLINK("http://www.godatabase.org/cgi-bin/go.cgi?query=GO:0010876&auto_wild_cards=yes&view=query&action=query&search_constraint=terms"	GO:0010876_lipid_localization) 25 0 0.000000 -0.000000 362 273.372164 341.13 408.887836 0.942348
=HYPERLINK("http://www.godatabase.org/cgi-bin/go.cgi?query=GO:0015711&auto_wild_cards=yes&view=query&action=query&search_constraint=terms"	GO:0015711_organic_anion_transport) 25 0 0.000000 -0.000000 362 273.372164 341.13 408.887836 0.942348
=HYPERLINK("http://www.godatabase.org/cgi-bin/go.cgi?query=GO:0019217&auto_wild_cards=yes&view=query&action=query&search_constraint=terms"	GO:0019217_regulation_of_fatty_acid_metabolic_process) 25 0 0.000000 -0.000000 362 273.372164 341.13 408.887836 0.942348
=HYPERLINK("http://www.godatabase.org/cgi-bin/go.cgi?query=GO:0019915&auto_wild_cards=yes&view=query&action=query&search_constraint=terms"	GO:0019915_lipid_storage) 25 0 0.000000 -0.000000 362 273.372164 341.13 408.887836 0.942348
=HYPERLINK("http://www.godatabase.org/cgi-bin/go.cgi?query=GO:0030168&auto_wild_cards=yes&view=query&action=query&search_constraint=terms"	GO:0030168_platelet_activation) 25 0 0.000000 -0.000000 362 273.372164 341.13 408.887836 0.942348
=HYPERLINK("http://www.godatabase.org/cgi-bin/go.cgi?query=GO:0030282&auto_wild_cards=yes&view=query&action=query&search_constraint=terms"	GO:0030282_bone_mineralization) 25 0 0.000000 -0.000000 362 273.372164 341.13 408.887836 0.942348
=HYPERLINK("http://www.godatabase.org/cgi-bin/go.cgi?query=GO:0031023&auto_wild_cards=yes&view=query&action=query&search_constraint=terms"	GO:0031023_microtubule_organizing_center_organization) 25 0 0.000000 -0.000000 362 273.372164 341.13 408.887836 0.942348
=HYPERLINK("http://www.godatabase.org/cgi-bin/go.cgi?query=GO:0031644&auto_wild_cards=yes&view=query&action=query&search_constraint=terms"	GO:0031644_regulation_of_neurological_system_process) 25 0 0.000000 -0.000000 362 273.372164 341.13 408.887836 0.942348
=HYPERLINK("http://www.godatabase.org/cgi-bin/go.cgi?query=GO:0032368&auto_wild_cards=yes&view=query&action=query&search_constraint=terms"	GO:0032368_regulation_of_lipid_transport) 25 0 0.000000 -0.000000 362 273.372164 341.13 408.887836 0.942348
=HYPERLINK("http://www.godatabase.org/cgi-bin/go.cgi?query=GO:0034101&auto_wild_cards=yes&view=query&action=query&search_constraint=terms"	GO:0034101_erythrocyte_homeostasis) 25 0 0.000000 -0.000000 362 273.372164 341.13 408.887836 0.942348
=HYPERLINK("http://www.godatabase.org/cgi-bin/go.cgi?query=GO:0043087&auto_wild_cards=yes&view=query&action=query&search_constraint=terms"	GO:0043087_regulation_of_GTPase_activity) 25 0 0.000000 -0.000000 362 273.372164 341.13 408.887836 0.942348
=HYPERLINK("http://www.godatabase.org/cgi-bin/go.cgi?query=GO:0043624&auto_wild_cards=yes&view=query&action=query&search_constraint=terms"	GO:0043624_cellular_protein_complex_disassembly) 25 0 0.000000 -0.000000 362 273.372164 341.13 408.887836 0.942348
=HYPERLINK("http://www.godatabase.org/cgi-bin/go.cgi?query=GO:0043966&auto_wild_cards=yes&view=query&action=query&search_constraint=terms"	GO:0043966_histone_H3_acetylation) 25 0 0.000000 -0.000000 362 273.372164 341.13 408.887836 0.942348
=HYPERLINK("http://www.godatabase.org/cgi-bin/go.cgi?query=GO:0045762&auto_wild_cards=yes&view=query&action=query&search_constraint=terms"	GO:0045762_positive_regulation_of_adenylate_cyclase_activity) 25 0 0.000000 -0.000000 362 273.372164 341.13 408.887836 0.942348
=HYPERLINK("http://www.godatabase.org/cgi-bin/go.cgi?query=GO:0050678&auto_wild_cards=yes&view=query&action=query&search_constraint=terms"	GO:0050678_regulation_of_epithelial_cell_proliferation) 25 0 0.000000 -0.000000 362 273.372164 341.13 408.887836 0.942348
=HYPERLINK("http://www.godatabase.org/cgi-bin/go.cgi?query=GO:0050727&auto_wild_cards=yes&view=query&action=query&search_constraint=terms"	GO:0050727_regulation_of_inflammatory_response) 25 0 0.000000 -0.000000 362 273.372164 341.13 408.887836 0.942348
=HYPERLINK("http://www.godatabase.org/cgi-bin/go.cgi?query=GO:0050795&auto_wild_cards=yes&view=query&action=query&search_constraint=terms"	GO:0050795_regulation_of_behavior) 25 0 0.000000 -0.000000 362 273.372164 341.13 408.887836 0.942348
=HYPERLINK("http://www.godatabase.org/cgi-bin/go.cgi?query=GO:0050818&auto_wild_cards=yes&view=query&action=query&search_constraint=terms"	GO:0050818_regulation_of_coagulation) 25 0 0.000000 -0.000000 362 273.372164 341.13 408.887836 0.942348
=HYPERLINK("http://www.godatabase.org/cgi-bin/go.cgi?query=GO:0050821&auto_wild_cards=yes&view=query&action=query&search_constraint=terms"	GO:0050821_protein_stabilization) 25 0 0.000000 -0.000000 362 273.372164 341.13 408.887836 0.942348
=HYPERLINK("http://www.godatabase.org/cgi-bin/go.cgi?query=GO:0000038&auto_wild_cards=yes&view=query&action=query&search_constraint=terms"	GO:0000038_very-long-chain_fatty_acid_metabolic_process) 11 0 0.000000 -0.000000 455 367.418631 434.25 501.081369 0.954396
=HYPERLINK("http://www.godatabase.org/cgi-bin/go.cgi?query=GO:0000272&auto_wild_cards=yes&view=query&action=query&search_constraint=terms"	GO:0000272_polysaccharide_catabolic_process) 11 0 0.000000 -0.000000 455 367.418631 434.25 501.081369 0.954396
=HYPERLINK("http://www.godatabase.org/cgi-bin/go.cgi?query=GO:0001570&auto_wild_cards=yes&view=query&action=query&search_constraint=terms"	GO:0001570_vasculogenesis) 11 0 0.000000 -0.000000 455 367.418631 434.25 501.081369 0.954396
=HYPERLINK("http://www.godatabase.org/cgi-bin/go.cgi?query=GO:0001836&auto_wild_cards=yes&view=query&action=query&search_constraint=terms"	GO:0001836_release_of_cytochrome_c_from_mitochondria) 11 0 0.000000 -0.000000 455 367.418631 434.25 501.081369 0.954396
=HYPERLINK("http://www.godatabase.org/cgi-bin/go.cgi?query=GO:0002285&auto_wild_cards=yes&view=query&action=query&search_constraint=terms"	GO:0002285_lymphocyte_activation_during_immune_response) 11 0 0.000000 -0.000000 455 367.418631 434.25 501.081369 0.954396
=HYPERLINK("http://www.godatabase.org/cgi-bin/go.cgi?query=GO:0002687&auto_wild_cards=yes&view=query&action=query&search_constraint=terms"	GO:0002687_positive_regulation_of_leukocyte_migration) 11 0 0.000000 -0.000000 455 367.418631 434.25 501.081369 0.954396
=HYPERLINK("http://www.godatabase.org/cgi-bin/go.cgi?query=GO:0006094&auto_wild_cards=yes&view=query&action=query&search_constraint=terms"	GO:0006094_gluconeogenesis) 11 0 0.000000 -0.000000 455 367.418631 434.25 501.081369 0.954396
=HYPERLINK("http://www.godatabase.org/cgi-bin/go.cgi?query=GO:0006342&auto_wild_cards=yes&view=query&action=query&search_constraint=terms"	GO:0006342_chromatin_silencing) 11 0 0.000000 -0.000000 455 367.418631 434.25 501.081369 0.954396
=HYPERLINK("http://www.godatabase.org/cgi-bin/go.cgi?query=GO:0006400&auto_wild_cards=yes&view=query&action=query&search_constraint=terms"	GO:0006400_tRNA_modification) 11 0 0.000000 -0.000000 455 367.418631 434.25 501.081369 0.954396
=HYPERLINK("http://www.godatabase.org/cgi-bin/go.cgi?query=GO:0006515&auto_wild_cards=yes&view=query&action=query&search_constraint=terms"	GO:0006515_misfolded_or_incompletely_synthesized_protein_catabolic_process) 11 0 0.000000 -0.000000 455 367.418631 434.25 501.081369 0.954396
=HYPERLINK("http://www.godatabase.org/cgi-bin/go.cgi?query=GO:0006706&auto_wild_cards=yes&view=query&action=query&search_constraint=terms"	GO:0006706_steroid_catabolic_process) 11 0 0.000000 -0.000000 455 367.418631 434.25 501.081369 0.954396
=HYPERLINK("http://www.godatabase.org/cgi-bin/go.cgi?query=GO:0006749&auto_wild_cards=yes&view=query&action=query&search_constraint=terms"	GO:0006749_glutathione_metabolic_process) 11 0 0.000000 -0.000000 455 367.418631 434.25 501.081369 0.954396
=HYPERLINK("http://www.godatabase.org/cgi-bin/go.cgi?query=GO:0006904&auto_wild_cards=yes&view=query&action=query&search_constraint=terms"	GO:0006904_vesicle_docking_during_exocytosis) 11 0 0.000000 -0.000000 455 367.418631 434.25 501.081369 0.954396
=HYPERLINK("http://www.godatabase.org/cgi-bin/go.cgi?query=GO:0007009&auto_wild_cards=yes&view=query&action=query&search_constraint=terms"	GO:0007009_plasma_membrane_organization) 11 0 0.000000 -0.000000 455 367.418631 434.25 501.081369 0.954396
=HYPERLINK("http://www.godatabase.org/cgi-bin/go.cgi?query=GO:0007076&auto_wild_cards=yes&view=query&action=query&search_constraint=terms"	GO:0007076_mitotic_chromosome_condensation) 11 0 0.000000 -0.000000 455 367.418631 434.25 501.081369 0.954396
=HYPERLINK("http://www.godatabase.org/cgi-bin/go.cgi?query=GO:0007090&auto_wild_cards=yes&view=query&action=query&search_constraint=terms"	GO:0007090_regulation_of_S_phase_of_mitotic_cell_cycle) 11 0 0.000000 -0.000000 455 367.418631 434.25 501.081369 0.954396
=HYPERLINK("http://www.godatabase.org/cgi-bin/go.cgi?query=GO:0008206&auto_wild_cards=yes&view=query&action=query&search_constraint=terms"	GO:0008206_bile_acid_metabolic_process) 11 0 0.000000 -0.000000 455 367.418631 434.25 501.081369 0.954396
=HYPERLINK("http://www.godatabase.org/cgi-bin/go.cgi?query=GO:0008333&auto_wild_cards=yes&view=query&action=query&search_constraint=terms"	GO:0008333_endosome_to_lysosome_transport) 11 0 0.000000 -0.000000 455 367.418631 434.25 501.081369 0.954396
=HYPERLINK("http://www.godatabase.org/cgi-bin/go.cgi?query=GO:0009072&auto_wild_cards=yes&view=query&action=query&search_constraint=terms"	GO:0009072_aromatic_amino_acid_family_metabolic_process) 11 0 0.000000 -0.000000 455 367.418631 434.25 501.081369 0.954396
=HYPERLINK("http://www.godatabase.org/cgi-bin/go.cgi?query=GO:0009143&auto_wild_cards=yes&view=query&action=query&search_constraint=terms"	GO:0009143_nucleoside_triphosphate_catabolic_process) 11 0 0.000000 -0.000000 455 367.418631 434.25 501.081369 0.954396
=HYPERLINK("http://www.godatabase.org/cgi-bin/go.cgi?query=GO:0009247&auto_wild_cards=yes&view=query&action=query&search_constraint=terms"	GO:0009247_glycolipid_biosynthetic_process) 11 0 0.000000 -0.000000 455 367.418631 434.25 501.081369 0.954396
=HYPERLINK("http://www.godatabase.org/cgi-bin/go.cgi?query=GO:0009264&auto_wild_cards=yes&view=query&action=query&search_constraint=terms"	GO:0009264_deoxyribonucleotide_catabolic_process) 11 0 0.000000 -0.000000 455 367.418631 434.25 501.081369 0.954396
=HYPERLINK("http://www.godatabase.org/cgi-bin/go.cgi?query=GO:0009394&auto_wild_cards=yes&view=query&action=query&search_constraint=terms"	GO:0009394_2'-deoxyribonucleotide_metabolic_process) 11 0 0.000000 -0.000000 455 367.418631 434.25 501.081369 0.954396
=HYPERLINK("http://www.godatabase.org/cgi-bin/go.cgi?query=GO:0009395&auto_wild_cards=yes&view=query&action=query&search_constraint=terms"	GO:0009395_phospholipid_catabolic_process) 11 0 0.000000 -0.000000 455 367.418631 434.25 501.081369 0.954396
=HYPERLINK("http://www.godatabase.org/cgi-bin/go.cgi?query=GO:0009953&auto_wild_cards=yes&view=query&action=query&search_constraint=terms"	GO:0009953_dorsal_ventral_pattern_formation) 11 0 0.000000 -0.000000 455 367.418631 434.25 501.081369 0.954396
=HYPERLINK("http://www.godatabase.org/cgi-bin/go.cgi?query=GO:0010458&auto_wild_cards=yes&view=query&action=query&search_constraint=terms"	GO:0010458_exit_from_mitosis) 11 0 0.000000 -0.000000 455 367.418631 434.25 501.081369 0.954396
=HYPERLINK("http://www.godatabase.org/cgi-bin/go.cgi?query=GO:0010469&auto_wild_cards=yes&view=query&action=query&search_constraint=terms"	GO:0010469_regulation_of_receptor_activity) 11 0 0.000000 -0.000000 455 367.418631 434.25 501.081369 0.954396
=HYPERLINK("http://www.godatabase.org/cgi-bin/go.cgi?query=GO:0010878&auto_wild_cards=yes&view=query&action=query&search_constraint=terms"	GO:0010878_cholesterol_storage) 11 0 0.000000 -0.000000 455 367.418631 434.25 501.081369 0.954396
=HYPERLINK("http://www.godatabase.org/cgi-bin/go.cgi?query=GO:0010907&auto_wild_cards=yes&view=query&action=query&search_constraint=terms"	GO:0010907_positive_regulation_of_glucose_metabolic_process) 11 0 0.000000 -0.000000 455 367.418631 434.25 501.081369 0.954396
=HYPERLINK("http://www.godatabase.org/cgi-bin/go.cgi?query=GO:0015804&auto_wild_cards=yes&view=query&action=query&search_constraint=terms"	GO:0015804_neutral_amino_acid_transport) 11 0 0.000000 -0.000000 455 367.418631 434.25 501.081369 0.954396
=HYPERLINK("http://www.godatabase.org/cgi-bin/go.cgi?query=GO:0016445&auto_wild_cards=yes&view=query&action=query&search_constraint=terms"	GO:0016445_somatic_diversification_of_immunoglobulins) 11 0 0.000000 -0.000000 455 367.418631 434.25 501.081369 0.954396
=HYPERLINK("http://www.godatabase.org/cgi-bin/go.cgi?query=GO:0016575&auto_wild_cards=yes&view=query&action=query&search_constraint=terms"	GO:0016575_histone_deacetylation) 11 0 0.000000 -0.000000 455 367.418631 434.25 501.081369 0.954396
=HYPERLINK("http://www.godatabase.org/cgi-bin/go.cgi?query=GO:0018205&auto_wild_cards=yes&view=query&action=query&search_constraint=terms"	GO:0018205_peptidyl-lysine_modification) 11 0 0.000000 -0.000000 455 367.418631 434.25 501.081369 0.954396
=HYPERLINK("http://www.godatabase.org/cgi-bin/go.cgi?query=GO:0018958&auto_wild_cards=yes&view=query&action=query&search_constraint=terms"	GO:0018958_phenol_metabolic_process) 11 0 0.000000 -0.000000 455 367.418631 434.25 501.081369 0.954396
=HYPERLINK("http://www.godatabase.org/cgi-bin/go.cgi?query=GO:0019692&auto_wild_cards=yes&view=query&action=query&search_constraint=terms"	GO:0019692_deoxyribose_phosphate_metabolic_process) 11 0 0.000000 -0.000000 455 367.418631 434.25 501.081369 0.954396
=HYPERLINK("http://www.godatabase.org/cgi-bin/go.cgi?query=GO:0021915&auto_wild_cards=yes&view=query&action=query&search_constraint=terms"	GO:0021915_neural_tube_development) 11 0 0.000000 -0.000000 455 367.418631 434.25 501.081369 0.954396
=HYPERLINK("http://www.godatabase.org/cgi-bin/go.cgi?query=GO:0030035&auto_wild_cards=yes&view=query&action=query&search_constraint=terms"	GO:0030035_microspike_assembly) 11 0 0.000000 -0.000000 455 367.418631 434.25 501.081369 0.954396
=HYPERLINK("http://www.godatabase.org/cgi-bin/go.cgi?query=GO:0030049&auto_wild_cards=yes&view=query&action=query&search_constraint=terms"	GO:0030049_muscle_filament_sliding) 11 0 0.000000 -0.000000 455 367.418631 434.25 501.081369 0.954396
=HYPERLINK("http://www.godatabase.org/cgi-bin/go.cgi?query=GO:0030317&auto_wild_cards=yes&view=query&action=query&search_constraint=terms"	GO:0030317_sperm_motility) 11 0 0.000000 -0.000000 455 367.418631 434.25 501.081369 0.954396
=HYPERLINK("http://www.godatabase.org/cgi-bin/go.cgi?query=GO:0030326&auto_wild_cards=yes&view=query&action=query&search_constraint=terms"	GO:0030326_embryonic_limb_morphogenesis) 11 0 0.000000 -0.000000 455 367.418631 434.25 501.081369 0.954396
=HYPERLINK("http://www.godatabase.org/cgi-bin/go.cgi?query=GO:0030433&auto_wild_cards=yes&view=query&action=query&search_constraint=terms"	GO:0030433_ER-associated_protein_catabolic_process) 11 0 0.000000 -0.000000 455 367.418631 434.25 501.081369 0.954396
=HYPERLINK("http://www.godatabase.org/cgi-bin/go.cgi?query=GO:0031333&auto_wild_cards=yes&view=query&action=query&search_constraint=terms"	GO:0031333_negative_regulation_of_protein_complex_assembly) 11 0 0.000000 -0.000000 455 367.418631 434.25 501.081369 0.954396
=HYPERLINK("http://www.godatabase.org/cgi-bin/go.cgi?query=GO:0031343&auto_wild_cards=yes&view=query&action=query&search_constraint=terms"	GO:0031343_positive_regulation_of_cell_killing) 11 0 0.000000 -0.000000 455 367.418631 434.25 501.081369 0.954396
=HYPERLINK("http://www.godatabase.org/cgi-bin/go.cgi?query=GO:0031348&auto_wild_cards=yes&view=query&action=query&search_constraint=terms"	GO:0031348_negative_regulation_of_defense_response) 11 0 0.000000 -0.000000 455 367.418631 434.25 501.081369 0.954396
=HYPERLINK("http://www.godatabase.org/cgi-bin/go.cgi?query=GO:0031572&auto_wild_cards=yes&view=query&action=query&search_constraint=terms"	GO:0031572_G2_M_transition_DNA_damage_checkpoint) 11 0 0.000000 -0.000000 455 367.418631 434.25 501.081369 0.954396
=HYPERLINK("http://www.godatabase.org/cgi-bin/go.cgi?query=GO:0031576&auto_wild_cards=yes&view=query&action=query&search_constraint=terms"	GO:0031576_G2_M_transition_checkpoint) 11 0 0.000000 -0.000000 455 367.418631 434.25 501.081369 0.954396
=HYPERLINK("http://www.godatabase.org/cgi-bin/go.cgi?query=GO:0031929&auto_wild_cards=yes&view=query&action=query&search_constraint=terms"	GO:0031929_TOR_signaling_pathway) 11 0 0.000000 -0.000000 455 367.418631 434.25 501.081369 0.954396
=HYPERLINK("http://www.godatabase.org/cgi-bin/go.cgi?query=GO:0032088&auto_wild_cards=yes&view=query&action=query&search_constraint=terms"	GO:0032088_negative_regulation_of_NF-kappaB_transcription_factor_activity) 11 0 0.000000 -0.000000 455 367.418631 434.25 501.081369 0.954396
=HYPERLINK("http://www.godatabase.org/cgi-bin/go.cgi?query=GO:0032204&auto_wild_cards=yes&view=query&action=query&search_constraint=terms"	GO:0032204_regulation_of_telomere_maintenance) 11 0 0.000000 -0.000000 455 367.418631 434.25 501.081369 0.954396
=HYPERLINK("http://www.godatabase.org/cgi-bin/go.cgi?query=GO:0032231&auto_wild_cards=yes&view=query&action=query&search_constraint=terms"	GO:0032231_regulation_of_actin_filament_bundle_formation) 11 0 0.000000 -0.000000 455 367.418631 434.25 501.081369 0.954396
=HYPERLINK("http://www.godatabase.org/cgi-bin/go.cgi?query=GO:0032355&auto_wild_cards=yes&view=query&action=query&search_constraint=terms"	GO:0032355_response_to_estradiol_stimulus) 11 0 0.000000 -0.000000 455 367.418631 434.25 501.081369 0.954396
=HYPERLINK("http://www.godatabase.org/cgi-bin/go.cgi?query=GO:0032924&auto_wild_cards=yes&view=query&action=query&search_constraint=terms"	GO:0032924_activin_receptor_signaling_pathway) 11 0 0.000000 -0.000000 455 367.418631 434.25 501.081369 0.954396
=HYPERLINK("http://www.godatabase.org/cgi-bin/go.cgi?query=GO:0033275&auto_wild_cards=yes&view=query&action=query&search_constraint=terms"	GO:0033275_actin-myosin_filament_sliding) 11 0 0.000000 -0.000000 455 367.418631 434.25 501.081369 0.954396
=HYPERLINK("http://www.godatabase.org/cgi-bin/go.cgi?query=GO:0034375&auto_wild_cards=yes&view=query&action=query&search_constraint=terms"	GO:0034375_high-density_lipoprotein_particle_remodeling) 11 0 0.000000 -0.000000 455 367.418631 434.25 501.081369 0.954396
=HYPERLINK("http://www.godatabase.org/cgi-bin/go.cgi?query=GO:0034377&auto_wild_cards=yes&view=query&action=query&search_constraint=terms"	GO:0034377_plasma_lipoprotein_particle_assembly) 11 0 0.000000 -0.000000 455 367.418631 434.25 501.081369 0.954396
=HYPERLINK("http://www.godatabase.org/cgi-bin/go.cgi?query=GO:0034433&auto_wild_cards=yes&view=query&action=query&search_constraint=terms"	GO:0034433_steroid_esterification) 11 0 0.000000 -0.000000 455 367.418631 434.25 501.081369 0.954396
=HYPERLINK("http://www.godatabase.org/cgi-bin/go.cgi?query=GO:0034434&auto_wild_cards=yes&view=query&action=query&search_constraint=terms"	GO:0034434_sterol_esterification) 11 0 0.000000 -0.000000 455 367.418631 434.25 501.081369 0.954396
=HYPERLINK("http://www.godatabase.org/cgi-bin/go.cgi?query=GO:0034435&auto_wild_cards=yes&view=query&action=query&search_constraint=terms"	GO:0034435_cholesterol_esterification) 11 0 0.000000 -0.000000 455 367.418631 434.25 501.081369 0.954396
=HYPERLINK("http://www.godatabase.org/cgi-bin/go.cgi?query=GO:0035113&auto_wild_cards=yes&view=query&action=query&search_constraint=terms"	GO:0035113_embryonic_appendage_morphogenesis) 11 0 0.000000 -0.000000 455 367.418631 434.25 501.081369 0.954396
=HYPERLINK("http://www.godatabase.org/cgi-bin/go.cgi?query=GO:0042278&auto_wild_cards=yes&view=query&action=query&search_constraint=terms"	GO:0042278_purine_nucleoside_metabolic_process) 11 0 0.000000 -0.000000 455 367.418631 434.25 501.081369 0.954396
=HYPERLINK("http://www.godatabase.org/cgi-bin/go.cgi?query=GO:0042308&auto_wild_cards=yes&view=query&action=query&search_constraint=terms"	GO:0042308_negative_regulation_of_protein_import_into_nucleus) 11 0 0.000000 -0.000000 455 367.418631 434.25 501.081369 0.954396
=HYPERLINK("http://www.godatabase.org/cgi-bin/go.cgi?query=GO:0042354&auto_wild_cards=yes&view=query&action=query&search_constraint=terms"	GO:0042354_L-fucose_metabolic_process) 11 0 0.000000 -0.000000 455 367.418631 434.25 501.081369 0.954396
=HYPERLINK("http://www.godatabase.org/cgi-bin/go.cgi?query=GO:0042384&auto_wild_cards=yes&view=query&action=query&search_constraint=terms"	GO:0042384_cilium_assembly) 11 0 0.000000 -0.000000 455 367.418631 434.25 501.081369 0.954396
=HYPERLINK("http://www.godatabase.org/cgi-bin/go.cgi?query=GO:0042730&auto_wild_cards=yes&view=query&action=query&search_constraint=terms"	GO:0042730_fibrinolysis) 11 0 0.000000 -0.000000 455 367.418631 434.25 501.081369 0.954396
=HYPERLINK("http://www.godatabase.org/cgi-bin/go.cgi?query=GO:0042787&auto_wild_cards=yes&view=query&action=query&search_constraint=terms"	GO:0042787_protein_ubiquitination_during_ubiquitin-dependent_protein_catabolic_process) 11 0 0.000000 -0.000000 455 367.418631 434.25 501.081369 0.954396
=HYPERLINK("http://www.godatabase.org/cgi-bin/go.cgi?query=GO:0042992&auto_wild_cards=yes&view=query&action=query&search_constraint=terms"	GO:0042992_negative_regulation_of_transcription_factor_import_into_nucleus) 11 0 0.000000 -0.000000 455 367.418631 434.25 501.081369 0.954396
=HYPERLINK("http://www.godatabase.org/cgi-bin/go.cgi?query=GO:0043149&auto_wild_cards=yes&view=query&action=query&search_constraint=terms"	GO:0043149_stress_fiber_formation) 11 0 0.000000 -0.000000 455 367.418631 434.25 501.081369 0.954396
=HYPERLINK("http://www.godatabase.org/cgi-bin/go.cgi?query=GO:0043154&auto_wild_cards=yes&view=query&action=query&search_constraint=terms"	GO:0043154_negative_regulation_of_caspase_activity) 11 0 0.000000 -0.000000 455 367.418631 434.25 501.081369 0.954396
=HYPERLINK("http://www.godatabase.org/cgi-bin/go.cgi?query=GO:0043524&auto_wild_cards=yes&view=query&action=query&search_constraint=terms"	GO:0043524_negative_regulation_of_neuron_apoptosis) 11 0 0.000000 -0.000000 455 367.418631 434.25 501.081369 0.954396
=HYPERLINK("http://www.godatabase.org/cgi-bin/go.cgi?query=GO:0043535&auto_wild_cards=yes&view=query&action=query&search_constraint=terms"	GO:0043535_regulation_of_blood_vessel_endothelial_cell_migration) 11 0 0.000000 -0.000000 455 367.418631 434.25 501.081369 0.954396
=HYPERLINK("http://www.godatabase.org/cgi-bin/go.cgi?query=GO:0043547&auto_wild_cards=yes&view=query&action=query&search_constraint=terms"	GO:0043547_positive_regulation_of_GTPase_activity) 11 0 0.000000 -0.000000 455 367.418631 434.25 501.081369 0.954396
=HYPERLINK("http://www.godatabase.org/cgi-bin/go.cgi?query=GO:0043583&auto_wild_cards=yes&view=query&action=query&search_constraint=terms"	GO:0043583_ear_development) 11 0 0.000000 -0.000000 455 367.418631 434.25 501.081369 0.954396
=HYPERLINK("http://www.godatabase.org/cgi-bin/go.cgi?query=GO:0045069&auto_wild_cards=yes&view=query&action=query&search_constraint=terms"	GO:0045069_regulation_of_viral_genome_replication) 11 0 0.000000 -0.000000 455 367.418631 434.25 501.081369 0.954396
=HYPERLINK("http://www.godatabase.org/cgi-bin/go.cgi?query=GO:0045076&auto_wild_cards=yes&view=query&action=query&search_constraint=terms"	GO:0045076_regulation_of_interleukin-2_biosynthetic_process) 11 0 0.000000 -0.000000 455 367.418631 434.25 501.081369 0.954396
=HYPERLINK("http://www.godatabase.org/cgi-bin/go.cgi?query=GO:0045453&auto_wild_cards=yes&view=query&action=query&search_constraint=terms"	GO:0045453_bone_resorption) 11 0 0.000000 -0.000000 455 367.418631 434.25 501.081369 0.954396
=HYPERLINK("http://www.godatabase.org/cgi-bin/go.cgi?query=GO:0045806&auto_wild_cards=yes&view=query&action=query&search_constraint=terms"	GO:0045806_negative_regulation_of_endocytosis) 11 0 0.000000 -0.000000 455 367.418631 434.25 501.081369 0.954396
=HYPERLINK("http://www.godatabase.org/cgi-bin/go.cgi?query=GO:0045923&auto_wild_cards=yes&view=query&action=query&search_constraint=terms"	GO:0045923_positive_regulation_of_fatty_acid_metabolic_process) 11 0 0.000000 -0.000000 455 367.418631 434.25 501.081369 0.954396
=HYPERLINK("http://www.godatabase.org/cgi-bin/go.cgi?query=GO:0046128&auto_wild_cards=yes&view=query&action=query&search_constraint=terms"	GO:0046128_purine_ribonucleoside_metabolic_process) 11 0 0.000000 -0.000000 455 367.418631 434.25 501.081369 0.954396
=HYPERLINK("http://www.godatabase.org/cgi-bin/go.cgi?query=GO:0046504&auto_wild_cards=yes&view=query&action=query&search_constraint=terms"	GO:0046504_glycerol_ether_biosynthetic_process) 11 0 0.000000 -0.000000 455 367.418631 434.25 501.081369 0.954396
=HYPERLINK("http://www.godatabase.org/cgi-bin/go.cgi?query=GO:0048284&auto_wild_cards=yes&view=query&action=query&search_constraint=terms"	GO:0048284_organelle_fusion) 11 0 0.000000 -0.000000 455 367.418631 434.25 501.081369 0.954396
=HYPERLINK("http://www.godatabase.org/cgi-bin/go.cgi?query=GO:0050680&auto_wild_cards=yes&view=query&action=query&search_constraint=terms"	GO:0050680_negative_regulation_of_epithelial_cell_proliferation) 11 0 0.000000 -0.000000 455 367.418631 434.25 501.081369 0.954396
=HYPERLINK("http://www.godatabase.org/cgi-bin/go.cgi?query=GO:0050704&auto_wild_cards=yes&view=query&action=query&search_constraint=terms"	GO:0050704_regulation_of_interleukin-1_secretion) 11 0 0.000000 -0.000000 455 367.418631 434.25 501.081369 0.954396
=HYPERLINK("http://www.godatabase.org/cgi-bin/go.cgi?query=GO:0050777&auto_wild_cards=yes&view=query&action=query&search_constraint=terms"	GO:0050777_negative_regulation_of_immune_response) 11 0 0.000000 -0.000000 455 367.418631 434.25 501.081369 0.954396
=HYPERLINK("http://www.godatabase.org/cgi-bin/go.cgi?query=GO:0050830&auto_wild_cards=yes&view=query&action=query&search_constraint=terms"	GO:0050830_defense_response_to_Gram-positive_bacterium) 11 0 0.000000 -0.000000 455 367.418631 434.25 501.081369 0.954396
=HYPERLINK("http://www.godatabase.org/cgi-bin/go.cgi?query=GO:0050918&auto_wild_cards=yes&view=query&action=query&search_constraint=terms"	GO:0050918_positive_chemotaxis) 11 0 0.000000 -0.000000 455 367.418631 434.25 501.081369 0.954396
=HYPERLINK("http://www.godatabase.org/cgi-bin/go.cgi?query=GO:0050996&auto_wild_cards=yes&view=query&action=query&search_constraint=terms"	GO:0050996_positive_regulation_of_lipid_catabolic_process) 11 0 0.000000 -0.000000 455 367.418631 434.25 501.081369 0.954396
=HYPERLINK("http://www.godatabase.org/cgi-bin/go.cgi?query=GO:0051043&auto_wild_cards=yes&view=query&action=query&search_constraint=terms"	GO:0051043_regulation_of_membrane_protein_ectodomain_proteolysis) 11 0 0.000000 -0.000000 455 367.418631 434.25 501.081369 0.954396
=HYPERLINK("http://www.godatabase.org/cgi-bin/go.cgi?query=GO:0051187&auto_wild_cards=yes&view=query&action=query&search_constraint=terms"	GO:0051187_cofactor_catabolic_process) 11 0 0.000000 -0.000000 455 367.418631 434.25 501.081369 0.954396
=HYPERLINK("http://www.godatabase.org/cgi-bin/go.cgi?query=GO:0051220&auto_wild_cards=yes&view=query&action=query&search_constraint=terms"	GO:0051220_cytoplasmic_sequestering_of_protein) 11 0 0.000000 -0.000000 455 367.418631 434.25 501.081369 0.954396
=HYPERLINK("http://www.godatabase.org/cgi-bin/go.cgi?query=GO:0051453&auto_wild_cards=yes&view=query&action=query&search_constraint=terms"	GO:0051453_regulation_of_intracellular_pH) 11 0 0.000000 -0.000000 455 367.418631 434.25 501.081369 0.954396
=HYPERLINK("http://www.godatabase.org/cgi-bin/go.cgi?query=GO:0051668&auto_wild_cards=yes&view=query&action=query&search_constraint=terms"	GO:0051668_localization_within_membrane) 11 0 0.000000 -0.000000 455 367.418631 434.25 501.081369 0.954396
=HYPERLINK("http://www.godatabase.org/cgi-bin/go.cgi?query=GO:0065005&auto_wild_cards=yes&view=query&action=query&search_constraint=terms"	GO:0065005_protein-lipid_complex_assembly) 11 0 0.000000 -0.000000 455 367.418631 434.25 501.081369 0.954396
=HYPERLINK("http://www.godatabase.org/cgi-bin/go.cgi?query=GO:0070252&auto_wild_cards=yes&view=query&action=query&search_constraint=terms"	GO:0070252_actin-mediated_cell_contraction) 11 0 0.000000 -0.000000 455 367.418631 434.25 501.081369 0.954396
=HYPERLINK("http://www.godatabase.org/cgi-bin/go.cgi?query=GO:0003008&auto_wild_cards=yes&view=query&action=query&search_constraint=terms"	GO:0003008_system_process) 710 0 0.000000 0.000000 474 384.308044 447.05 509.791956 0.943143
=HYPERLINK("http://www.godatabase.org/cgi-bin/go.cgi?query=GO:0006351&auto_wild_cards=yes&view=query&action=query&search_constraint=terms"	GO:0006351_transcription__DNA-dependent) 884 0 0.000000 0.000000 474 384.308044 447.05 509.791956 0.943143
=HYPERLINK("http://www.godatabase.org/cgi-bin/go.cgi?query=GO:0006355&auto_wild_cards=yes&view=query&action=query&search_constraint=terms"	GO:0006355_regulation_of_transcription__DNA-dependent) 723 0 0.000000 0.000000 474 384.308044 447.05 509.791956 0.943143
=HYPERLINK("http://www.godatabase.org/cgi-bin/go.cgi?query=GO:0006464&auto_wild_cards=yes&view=query&action=query&search_constraint=terms"	GO:0006464_protein_modification_process) 922 0 0.000000 0.000000 474 384.308044 447.05 509.791956 0.943143
=HYPERLINK("http://www.godatabase.org/cgi-bin/go.cgi?query=GO:0006793&auto_wild_cards=yes&view=query&action=query&search_constraint=terms"	GO:0006793_phosphorus_metabolic_process) 697 0 0.000000 0.000000 474 384.308044 447.05 509.791956 0.943143
=HYPERLINK("http://www.godatabase.org/cgi-bin/go.cgi?query=GO:0006796&auto_wild_cards=yes&view=query&action=query&search_constraint=terms"	GO:0006796_phosphate_metabolic_process) 697 0 0.000000 0.000000 474 384.308044 447.05 509.791956 0.943143
=HYPERLINK("http://www.godatabase.org/cgi-bin/go.cgi?query=GO:0006996&auto_wild_cards=yes&view=query&action=query&search_constraint=terms"	GO:0006996_organelle_organization) 764 0 0.000000 0.000000 474 384.308044 447.05 509.791956 0.943143
=HYPERLINK("http://www.godatabase.org/cgi-bin/go.cgi?query=GO:0008150&auto_wild_cards=yes&view=query&action=query&search_constraint=terms"	GO:0008150_biological_process) 8160 15 1.000000 0.000000 474 384.308044 447.05 509.791956 0.943143
=HYPERLINK("http://www.godatabase.org/cgi-bin/go.cgi?query=GO:0009056&auto_wild_cards=yes&view=query&action=query&search_constraint=terms"	GO:0009056_catabolic_process) 633 0 0.000000 0.000000 474 384.308044 447.05 509.791956 0.943143
=HYPERLINK("http://www.godatabase.org/cgi-bin/go.cgi?query=GO:0016070&auto_wild_cards=yes&view=query&action=query&search_constraint=terms"	GO:0016070_RNA_metabolic_process) 1230 0 0.000000 0.000000 474 384.308044 447.05 509.791956 0.943143
=HYPERLINK("http://www.godatabase.org/cgi-bin/go.cgi?query=GO:0016310&auto_wild_cards=yes&view=query&action=query&search_constraint=terms"	GO:0016310_phosphorylation) 601 0 0.000000 0.000000 474 384.308044 447.05 509.791956 0.943143
=HYPERLINK("http://www.godatabase.org/cgi-bin/go.cgi?query=GO:0019538&auto_wild_cards=yes&view=query&action=query&search_constraint=terms"	GO:0019538_protein_metabolic_process) 1569 0 0.000000 0.000000 474 384.308044 447.05 509.791956 0.943143
=HYPERLINK("http://www.godatabase.org/cgi-bin/go.cgi?query=GO:0032774&auto_wild_cards=yes&view=query&action=query&search_constraint=terms"	GO:0032774_RNA_biosynthetic_process) 887 0 0.000000 0.000000 474 384.308044 447.05 509.791956 0.943143
=HYPERLINK("http://www.godatabase.org/cgi-bin/go.cgi?query=GO:0043412&auto_wild_cards=yes&view=query&action=query&search_constraint=terms"	GO:0043412_biopolymer_modification) 960 0 0.000000 0.000000 474 384.308044 447.05 509.791956 0.943143
=HYPERLINK("http://www.godatabase.org/cgi-bin/go.cgi?query=GO:0043687&auto_wild_cards=yes&view=query&action=query&search_constraint=terms"	GO:0043687_post-translational_protein_modification) 728 0 0.000000 0.000000 474 384.308044 447.05 509.791956 0.943143
=HYPERLINK("http://www.godatabase.org/cgi-bin/go.cgi?query=GO:0044267&auto_wild_cards=yes&view=query&action=query&search_constraint=terms"	GO:0044267_cellular_protein_metabolic_process) 1382 0 0.000000 0.000000 474 384.308044 447.05 509.791956 0.943143
=HYPERLINK("http://www.godatabase.org/cgi-bin/go.cgi?query=GO:0050790&auto_wild_cards=yes&view=query&action=query&search_constraint=terms"	GO:0050790_regulation_of_catalytic_activity) 525 0 0.000000 0.000000 474 384.308044 447.05 509.791956 0.943143
=HYPERLINK("http://www.godatabase.org/cgi-bin/go.cgi?query=GO:0051252&auto_wild_cards=yes&view=query&action=query&search_constraint=terms"	GO:0051252_regulation_of_RNA_metabolic_process) 746 0 0.000000 0.000000 474 384.308044 447.05 509.791956 0.943143
=HYPERLINK("http://www.godatabase.org/cgi-bin/go.cgi?query=GO:0065009&auto_wild_cards=yes&view=query&action=query&search_constraint=terms"	GO:0065009_regulation_of_molecular_function) 606 0 0.000000 0.000000 474 384.308044 447.05 509.791956 0.943143
=HYPERLINK("http://www.godatabase.org/cgi-bin/go.cgi?query=GO:0044057&auto_wild_cards=yes&view=query&action=query&search_constraint=terms"	GO:0044057_regulation_of_system_process) 106 0 0.000000 0.000000 475 386.243470 448.7 511.156530 0.944632
=HYPERLINK("http://www.godatabase.org/cgi-bin/go.cgi?query=GO:0000387&auto_wild_cards=yes&view=query&action=query&search_constraint=terms"	GO:0000387_spliceosomal_snRNP_biogenesis) 28 0 0.000000 0.000000 500 413.677607 475.36 537.042393 0.950720
=HYPERLINK("http://www.godatabase.org/cgi-bin/go.cgi?query=GO:0000819&auto_wild_cards=yes&view=query&action=query&search_constraint=terms"	GO:0000819_sister_chromatid_segregation) 28 0 0.000000 0.000000 500 413.677607 475.36 537.042393 0.950720
=HYPERLINK("http://www.godatabase.org/cgi-bin/go.cgi?query=GO:0002440&auto_wild_cards=yes&view=query&action=query&search_constraint=terms"	GO:0002440_production_of_molecular_mediator_of_immune_response) 28 0 0.000000 0.000000 500 413.677607 475.36 537.042393 0.950720
=HYPERLINK("http://www.godatabase.org/cgi-bin/go.cgi?query=GO:0006304&auto_wild_cards=yes&view=query&action=query&search_constraint=terms"	GO:0006304_DNA_modification) 28 0 0.000000 0.000000 500 413.677607 475.36 537.042393 0.950720
=HYPERLINK("http://www.godatabase.org/cgi-bin/go.cgi?query=GO:0006405&auto_wild_cards=yes&view=query&action=query&search_constraint=terms"	GO:0006405_RNA_export_from_nucleus) 28 0 0.000000 0.000000 500 413.677607 475.36 537.042393 0.950720
=HYPERLINK("http://www.godatabase.org/cgi-bin/go.cgi?query=GO:0006662&auto_wild_cards=yes&view=query&action=query&search_constraint=terms"	GO:0006662_glycerol_ether_metabolic_process) 28 0 0.000000 0.000000 500 413.677607 475.36 537.042393 0.950720
=HYPERLINK("http://www.godatabase.org/cgi-bin/go.cgi?query=GO:0006939&auto_wild_cards=yes&view=query&action=query&search_constraint=terms"	GO:0006939_smooth_muscle_contraction) 28 0 0.000000 0.000000 500 413.677607 475.36 537.042393 0.950720
=HYPERLINK("http://www.godatabase.org/cgi-bin/go.cgi?query=GO:0007156&auto_wild_cards=yes&view=query&action=query&search_constraint=terms"	GO:0007156_homophilic_cell_adhesion) 28 0 0.000000 0.000000 500 413.677607 475.36 537.042393 0.950720
=HYPERLINK("http://www.godatabase.org/cgi-bin/go.cgi?query=GO:0007281&auto_wild_cards=yes&view=query&action=query&search_constraint=terms"	GO:0007281_germ_cell_development) 28 0 0.000000 0.000000 500 413.677607 475.36 537.042393 0.950720
=HYPERLINK("http://www.godatabase.org/cgi-bin/go.cgi?query=GO:0007411&auto_wild_cards=yes&view=query&action=query&search_constraint=terms"	GO:0007411_axon_guidance) 28 0 0.000000 0.000000 500 413.677607 475.36 537.042393 0.950720
=HYPERLINK("http://www.godatabase.org/cgi-bin/go.cgi?query=GO:0009062&auto_wild_cards=yes&view=query&action=query&search_constraint=terms"	GO:0009062_fatty_acid_catabolic_process) 28 0 0.000000 0.000000 500 413.677607 475.36 537.042393 0.950720
=HYPERLINK("http://www.godatabase.org/cgi-bin/go.cgi?query=GO:0009593&auto_wild_cards=yes&view=query&action=query&search_constraint=terms"	GO:0009593_detection_of_chemical_stimulus) 28 0 0.000000 0.000000 500 413.677607 475.36 537.042393 0.950720
=HYPERLINK("http://www.godatabase.org/cgi-bin/go.cgi?query=GO:0009895&auto_wild_cards=yes&view=query&action=query&search_constraint=terms"	GO:0009895_negative_regulation_of_catabolic_process) 28 0 0.000000 0.000000 500 413.677607 475.36 537.042393 0.950720
=HYPERLINK("http://www.godatabase.org/cgi-bin/go.cgi?query=GO:0010563&auto_wild_cards=yes&view=query&action=query&search_constraint=terms"	GO:0010563_negative_regulation_of_phosphorus_metabolic_process) 28 0 0.000000 0.000000 500 413.677607 475.36 537.042393 0.950720
=HYPERLINK("http://www.godatabase.org/cgi-bin/go.cgi?query=GO:0010565&auto_wild_cards=yes&view=query&action=query&search_constraint=terms"	GO:0010565_regulation_of_cellular_ketone_metabolic_process) 28 0 0.000000 0.000000 500 413.677607 475.36 537.042393 0.950720
=HYPERLINK("http://www.godatabase.org/cgi-bin/go.cgi?query=GO:0016055&auto_wild_cards=yes&view=query&action=query&search_constraint=terms"	GO:0016055_Wnt_receptor_signaling_pathway) 28 0 0.000000 0.000000 500 413.677607 475.36 537.042393 0.950720
=HYPERLINK("http://www.godatabase.org/cgi-bin/go.cgi?query=GO:0018904&auto_wild_cards=yes&view=query&action=query&search_constraint=terms"	GO:0018904_organic_ether_metabolic_process) 28 0 0.000000 0.000000 500 413.677607 475.36 537.042393 0.950720
=HYPERLINK("http://www.godatabase.org/cgi-bin/go.cgi?query=GO:0031214&auto_wild_cards=yes&view=query&action=query&search_constraint=terms"	GO:0031214_biomineral_formation) 28 0 0.000000 0.000000 500 413.677607 475.36 537.042393 0.950720
=HYPERLINK("http://www.godatabase.org/cgi-bin/go.cgi?query=GO:0033044&auto_wild_cards=yes&view=query&action=query&search_constraint=terms"	GO:0033044_regulation_of_chromosome_organization) 28 0 0.000000 0.000000 500 413.677607 475.36 537.042393 0.950720
=HYPERLINK("http://www.godatabase.org/cgi-bin/go.cgi?query=GO:0045664&auto_wild_cards=yes&view=query&action=query&search_constraint=terms"	GO:0045664_regulation_of_neuron_differentiation) 28 0 0.000000 0.000000 500 413.677607 475.36 537.042393 0.950720
=HYPERLINK("http://www.godatabase.org/cgi-bin/go.cgi?query=GO:0045834&auto_wild_cards=yes&view=query&action=query&search_constraint=terms"	GO:0045834_positive_regulation_of_lipid_metabolic_process) 28 0 0.000000 0.000000 500 413.677607 475.36 537.042393 0.950720
=HYPERLINK("http://www.godatabase.org/cgi-bin/go.cgi?query=GO:0045936&auto_wild_cards=yes&view=query&action=query&search_constraint=terms"	GO:0045936_negative_regulation_of_phosphate_metabolic_process) 28 0 0.000000 0.000000 500 413.677607 475.36 537.042393 0.950720
=HYPERLINK("http://www.godatabase.org/cgi-bin/go.cgi?query=GO:0051349&auto_wild_cards=yes&view=query&action=query&search_constraint=terms"	GO:0051349_positive_regulation_of_lyase_activity) 28 0 0.000000 0.000000 500 413.677607 475.36 537.042393 0.950720
=HYPERLINK("http://www.godatabase.org/cgi-bin/go.cgi?query=GO:0051650&auto_wild_cards=yes&view=query&action=query&search_constraint=terms"	GO:0051650_establishment_of_vesicle_localization) 28 0 0.000000 0.000000 500 413.677607 475.36 537.042393 0.950720
=HYPERLINK("http://www.godatabase.org/cgi-bin/go.cgi?query=GO:0060402&auto_wild_cards=yes&view=query&action=query&search_constraint=terms"	GO:0060402_calcium_ion_transport_into_cytosol) 28 0 0.000000 0.000000 500 413.677607 475.36 537.042393 0.950720
=HYPERLINK("http://www.godatabase.org/cgi-bin/go.cgi?query=GO:0044093&auto_wild_cards=yes&view=query&action=query&search_constraint=terms"	GO:0044093_positive_regulation_of_molecular_function) 394 0 0.000000 0.000000 501 414.999949 476.38 537.760051 0.950858
=HYPERLINK("http://www.godatabase.org/cgi-bin/go.cgi?query=GO:0006974&auto_wild_cards=yes&view=query&action=query&search_constraint=terms"	GO:0006974_response_to_DNA_damage_stimulus) 234 0 0.000000 0.000000 502 415.747207 477.04 538.332793 0.950279
=HYPERLINK("http://www.godatabase.org/cgi-bin/go.cgi?query=GO:0043285&auto_wild_cards=yes&view=query&action=query&search_constraint=terms"	GO:0043285_biopolymer_catabolic_process) 426 0 0.000000 0.000000 503 416.176351 477.49 538.803649 0.949284
=HYPERLINK("http://www.godatabase.org/cgi-bin/go.cgi?query=GO:0006289&auto_wild_cards=yes&view=query&action=query&search_constraint=terms"	GO:0006289_nucleotide-excision_repair) 45 0 0.000000 0.000000 513 425.714543 486.76 547.805457 0.948850
=HYPERLINK("http://www.godatabase.org/cgi-bin/go.cgi?query=GO:0006308&auto_wild_cards=yes&view=query&action=query&search_constraint=terms"	GO:0006308_DNA_catabolic_process) 45 0 0.000000 0.000000 513 425.714543 486.76 547.805457 0.948850
=HYPERLINK("http://www.godatabase.org/cgi-bin/go.cgi?query=GO:0006368&auto_wild_cards=yes&view=query&action=query&search_constraint=terms"	GO:0006368_RNA_elongation_from_RNA_polymerase_II_promoter) 45 0 0.000000 0.000000 513 425.714543 486.76 547.805457 0.948850
=HYPERLINK("http://www.godatabase.org/cgi-bin/go.cgi?query=GO:0006576&auto_wild_cards=yes&view=query&action=query&search_constraint=terms"	GO:0006576_biogenic_amine_metabolic_process) 45 0 0.000000 0.000000 513 425.714543 486.76 547.805457 0.948850
=HYPERLINK("http://www.godatabase.org/cgi-bin/go.cgi?query=GO:0006919&auto_wild_cards=yes&view=query&action=query&search_constraint=terms"	GO:0006919_activation_of_caspase_activity) 45 0 0.000000 0.000000 513 425.714543 486.76 547.805457 0.948850
=HYPERLINK("http://www.godatabase.org/cgi-bin/go.cgi?query=GO:0016197&auto_wild_cards=yes&view=query&action=query&search_constraint=terms"	GO:0016197_endosome_transport) 45 0 0.000000 0.000000 513 425.714543 486.76 547.805457 0.948850
=HYPERLINK("http://www.godatabase.org/cgi-bin/go.cgi?query=GO:0016573&auto_wild_cards=yes&view=query&action=query&search_constraint=terms"	GO:0016573_histone_acetylation) 45 0 0.000000 0.000000 513 425.714543 486.76 547.805457 0.948850
=HYPERLINK("http://www.godatabase.org/cgi-bin/go.cgi?query=GO:0034728&auto_wild_cards=yes&view=query&action=query&search_constraint=terms"	GO:0034728_nucleosome_organization) 45 0 0.000000 0.000000 513 425.714543 486.76 547.805457 0.948850
=HYPERLINK("http://www.godatabase.org/cgi-bin/go.cgi?query=GO:0048771&auto_wild_cards=yes&view=query&action=query&search_constraint=terms"	GO:0048771_tissue_remodeling) 45 0 0.000000 0.000000 513 425.714543 486.76 547.805457 0.948850
=HYPERLINK("http://www.godatabase.org/cgi-bin/go.cgi?query=GO:0051168&auto_wild_cards=yes&view=query&action=query&search_constraint=terms"	GO:0051168_nuclear_export) 45 0 0.000000 0.000000 513 425.714543 486.76 547.805457 0.948850
=HYPERLINK("http://www.godatabase.org/cgi-bin/go.cgi?query=GO:0010604&auto_wild_cards=yes&view=query&action=query&search_constraint=terms"	GO:0010604_positive_regulation_of_macromolecule_metabolic_process) 446 0 0.000000 0.000000 514 426.450537 487.29 548.129463 0.948035
=HYPERLINK("http://www.godatabase.org/cgi-bin/go.cgi?query=GO:0006396&auto_wild_cards=yes&view=query&action=query&search_constraint=terms"	GO:0006396_RNA_processing) 306 0 0.000000 0.000000 515 426.923812 487.79 548.656188 0.947165
=HYPERLINK("http://www.godatabase.org/cgi-bin/go.cgi?query=GO:0048468&auto_wild_cards=yes&view=query&action=query&search_constraint=terms"	GO:0048468_cell_development) 251 0 0.000000 0.000000 516 428.368823 489.02 549.671177 0.947713
=HYPERLINK("http://www.godatabase.org/cgi-bin/go.cgi?query=GO:0000226&auto_wild_cards=yes&view=query&action=query&search_constraint=terms"	GO:0000226_microtubule_cytoskeleton_organization) 86 0 0.000000 0.000000 517 430.687380 490.95 551.212620 0.949613
=HYPERLINK("http://www.godatabase.org/cgi-bin/go.cgi?query=GO:0006029&auto_wild_cards=yes&view=query&action=query&search_constraint=terms"	GO:0006029_proteoglycan_metabolic_process) 32 0 0.000000 0.000000 534 448.119897 507.98 567.840103 0.951273
=HYPERLINK("http://www.godatabase.org/cgi-bin/go.cgi?query=GO:0006446&auto_wild_cards=yes&view=query&action=query&search_constraint=terms"	GO:0006446_regulation_of_translational_initiation) 32 0 0.000000 0.000000 534 448.119897 507.98 567.840103 0.951273
=HYPERLINK("http://www.godatabase.org/cgi-bin/go.cgi?query=GO:0006487&auto_wild_cards=yes&view=query&action=query&search_constraint=terms"	GO:0006487_protein_amino_acid_N-linked_glycosylation) 32 0 0.000000 0.000000 534 448.119897 507.98 567.840103 0.951273
=HYPERLINK("http://www.godatabase.org/cgi-bin/go.cgi?query=GO:0006839&auto_wild_cards=yes&view=query&action=query&search_constraint=terms"	GO:0006839_mitochondrial_transport) 32 0 0.000000 0.000000 534 448.119897 507.98 567.840103 0.951273
=HYPERLINK("http://www.godatabase.org/cgi-bin/go.cgi?query=GO:0008286&auto_wild_cards=yes&view=query&action=query&search_constraint=terms"	GO:0008286_insulin_receptor_signaling_pathway) 32 0 0.000000 0.000000 534 448.119897 507.98 567.840103 0.951273
=HYPERLINK("http://www.godatabase.org/cgi-bin/go.cgi?query=GO:0015698&auto_wild_cards=yes&view=query&action=query&search_constraint=terms"	GO:0015698_inorganic_anion_transport) 32 0 0.000000 0.000000 534 448.119897 507.98 567.840103 0.951273
=HYPERLINK("http://www.godatabase.org/cgi-bin/go.cgi?query=GO:0015992&auto_wild_cards=yes&view=query&action=query&search_constraint=terms"	GO:0015992_proton_transport) 32 0 0.000000 0.000000 534 448.119897 507.98 567.840103 0.951273
=HYPERLINK("http://www.godatabase.org/cgi-bin/go.cgi?query=GO:0030216&auto_wild_cards=yes&view=query&action=query&search_constraint=terms"	GO:0030216_keratinocyte_differentiation) 32 0 0.000000 0.000000 534 448.119897 507.98 567.840103 0.951273
=HYPERLINK("http://www.godatabase.org/cgi-bin/go.cgi?query=GO:0030595&auto_wild_cards=yes&view=query&action=query&search_constraint=terms"	GO:0030595_leukocyte_chemotaxis) 32 0 0.000000 0.000000 534 448.119897 507.98 567.840103 0.951273
=HYPERLINK("http://www.godatabase.org/cgi-bin/go.cgi?query=GO:0031329&auto_wild_cards=yes&view=query&action=query&search_constraint=terms"	GO:0031329_regulation_of_cellular_catabolic_process) 32 0 0.000000 0.000000 534 448.119897 507.98 567.840103 0.951273
=HYPERLINK("http://www.godatabase.org/cgi-bin/go.cgi?query=GO:0034623&auto_wild_cards=yes&view=query&action=query&search_constraint=terms"	GO:0034623_cellular_macromolecular_complex_disassembly) 32 0 0.000000 0.000000 534 448.119897 507.98 567.840103 0.951273
=HYPERLINK("http://www.godatabase.org/cgi-bin/go.cgi?query=GO:0043542&auto_wild_cards=yes&view=query&action=query&search_constraint=terms"	GO:0043542_endothelial_cell_migration) 32 0 0.000000 0.000000 534 448.119897 507.98 567.840103 0.951273
=HYPERLINK("http://www.godatabase.org/cgi-bin/go.cgi?query=GO:0046578&auto_wild_cards=yes&view=query&action=query&search_constraint=terms"	GO:0046578_regulation_of_Ras_protein_signal_transduction) 32 0 0.000000 0.000000 534 448.119897 507.98 567.840103 0.951273
=HYPERLINK("http://www.godatabase.org/cgi-bin/go.cgi?query=GO:0050657&auto_wild_cards=yes&view=query&action=query&search_constraint=terms"	GO:0050657_nucleic_acid_transport) 32 0 0.000000 0.000000 534 448.119897 507.98 567.840103 0.951273
=HYPERLINK("http://www.godatabase.org/cgi-bin/go.cgi?query=GO:0050658&auto_wild_cards=yes&view=query&action=query&search_constraint=terms"	GO:0050658_RNA_transport) 32 0 0.000000 0.000000 534 448.119897 507.98 567.840103 0.951273
=HYPERLINK("http://www.godatabase.org/cgi-bin/go.cgi?query=GO:0051056&auto_wild_cards=yes&view=query&action=query&search_constraint=terms"	GO:0051056_regulation_of_small_GTPase_mediated_signal_transduction) 32 0 0.000000 0.000000 534 448.119897 507.98 567.840103 0.951273
=HYPERLINK("http://www.godatabase.org/cgi-bin/go.cgi?query=GO:0051236&auto_wild_cards=yes&view=query&action=query&search_constraint=terms"	GO:0051236_establishment_of_RNA_localization) 32 0 0.000000 0.000000 534 448.119897 507.98 567.840103 0.951273
=HYPERLINK("http://www.godatabase.org/cgi-bin/go.cgi?query=GO:0000019&auto_wild_cards=yes&view=query&action=query&search_constraint=terms"	GO:0000019_regulation_of_mitotic_recombination) 2 0
=HYPERLINK("http://www.godatabase.org/cgi-bin/go.cgi?query=GO:0000022&auto_wild_cards=yes&view=query&action=query&search_constraint=terms"	GO:0000022_mitotic_spindle_elongation) 2 0
=HYPERLINK("http://www.godatabase.org/cgi-bin/go.cgi?query=GO:0000059&auto_wild_cards=yes&view=query&action=query&search_constraint=terms"	GO:0000059_protein_import_into_nucleus__docking) 2 0
=HYPERLINK("http://www.godatabase.org/cgi-bin/go.cgi?query=GO:0000066&auto_wild_cards=yes&view=query&action=query&search_constraint=terms"	GO:0000066_mitochondrial_ornithine_transport) 2 0
=HYPERLINK("http://www.godatabase.org/cgi-bin/go.cgi?query=GO:0000183&auto_wild_cards=yes&view=query&action=query&search_constraint=terms"	GO:0000183_chromatin_silencing_at_rDNA) 2 0
=HYPERLINK("http://www.godatabase.org/cgi-bin/go.cgi?query=GO:0000305&auto_wild_cards=yes&view=query&action=query&search_constraint=terms"	GO:0000305_response_to_oxygen_radical) 2 0
=HYPERLINK("http://www.godatabase.org/cgi-bin/go.cgi?query=GO:0000429&auto_wild_cards=yes&view=query&action=query&search_constraint=terms"	GO:0000429_regulation_of_transcription_from_RNA_polymerase_II_promoter_by_carbon_catabolites) 2 0
=HYPERLINK("http://www.godatabase.org/cgi-bin/go.cgi?query=GO:0000430&auto_wild_cards=yes&view=query&action=query&search_constraint=terms"	GO:0000430_regulation_of_transcription_from_RNA_polymerase_II_promoter_by_glucose) 2 0
=HYPERLINK("http://www.godatabase.org/cgi-bin/go.cgi?query=GO:0000432&auto_wild_cards=yes&view=query&action=query&search_constraint=terms"	GO:0000432_positive_regulation_of_transcription_from_RNA_polymerase_II_promoter_by_glucose) 2 0
=HYPERLINK("http://www.godatabase.org/cgi-bin/go.cgi?query=GO:0000436&auto_wild_cards=yes&view=query&action=query&search_constraint=terms"	GO:0000436_positive_regulation_of_transcription_from_RNA_polymerase_II_promoter_by_carbon_catabolites) 2 0
=HYPERLINK("http://www.godatabase.org/cgi-bin/go.cgi?query=GO:0000460&auto_wild_cards=yes&view=query&action=query&search_constraint=terms"	GO:0000460_maturation_of_5.8S_rRNA) 2 0
=HYPERLINK("http://www.godatabase.org/cgi-bin/go.cgi?query=GO:0000466&auto_wild_cards=yes&view=query&action=query&search_constraint=terms"	GO:0000466_maturation_of_5.8S_rRNA_from_tricistronic_rRNA_transcript_(SSU-rRNA__5.8S_rRNA__LSU-rRNA)) 2 0
=HYPERLINK("http://www.godatabase.org/cgi-bin/go.cgi?query=GO:0000729&auto_wild_cards=yes&view=query&action=query&search_constraint=terms"	GO:0000729_DNA_double-strand_break_processing) 2 0
=HYPERLINK("http://www.godatabase.org/cgi-bin/go.cgi?query=GO:0000733&auto_wild_cards=yes&view=query&action=query&search_constraint=terms"	GO:0000733_DNA_strand_renaturation) 2 0
=HYPERLINK("http://www.godatabase.org/cgi-bin/go.cgi?query=GO:0000920&auto_wild_cards=yes&view=query&action=query&search_constraint=terms"	GO:0000920_cell_separation_during_cytokinesis) 2 0
=HYPERLINK("http://www.godatabase.org/cgi-bin/go.cgi?query=GO:0001101&auto_wild_cards=yes&view=query&action=query&search_constraint=terms"	GO:0001101_response_to_acid) 2 0
=HYPERLINK("http://www.godatabase.org/cgi-bin/go.cgi?query=GO:0001300&auto_wild_cards=yes&view=query&action=query&search_constraint=terms"	GO:0001300_chronological_cell_aging) 2 0
=HYPERLINK("http://www.godatabase.org/cgi-bin/go.cgi?query=GO:0001301&auto_wild_cards=yes&view=query&action=query&search_constraint=terms"	GO:0001301_progressive_alteration_of_chromatin_during_cell_aging) 2 0
=HYPERLINK("http://www.godatabase.org/cgi-bin/go.cgi?query=GO:0001304&auto_wild_cards=yes&view=query&action=query&search_constraint=terms"	GO:0001304_progressive_alteration_of_chromatin_during_replicative_cell_aging) 2 0
=HYPERLINK("http://www.godatabase.org/cgi-bin/go.cgi?query=GO:0001309&auto_wild_cards=yes&view=query&action=query&search_constraint=terms"	GO:0001309_age-dependent_telomere_shortening) 2 0
=HYPERLINK("http://www.godatabase.org/cgi-bin/go.cgi?query=GO:0001507&auto_wild_cards=yes&view=query&action=query&search_constraint=terms"	GO:0001507_acetylcholine_catabolic_process_in_synaptic_cleft) 2 0
=HYPERLINK("http://www.godatabase.org/cgi-bin/go.cgi?query=GO:0001522&auto_wild_cards=yes&view=query&action=query&search_constraint=terms"	GO:0001522_pseudouridine_synthesis) 2 0
=HYPERLINK("http://www.godatabase.org/cgi-bin/go.cgi?query=GO:0001547&auto_wild_cards=yes&view=query&action=query&search_constraint=terms"	GO:0001547_antral_ovarian_follicle_growth) 2 0
=HYPERLINK("http://www.godatabase.org/cgi-bin/go.cgi?query=GO:0001550&auto_wild_cards=yes&view=query&action=query&search_constraint=terms"	GO:0001550_ovarian_cumulus_expansion) 2 0
=HYPERLINK("http://www.godatabase.org/cgi-bin/go.cgi?query=GO:0001556&auto_wild_cards=yes&view=query&action=query&search_constraint=terms"	GO:0001556_oocyte_maturation) 2 0
=HYPERLINK("http://www.godatabase.org/cgi-bin/go.cgi?query=GO:0001562&auto_wild_cards=yes&view=query&action=query&search_constraint=terms"	GO:0001562_response_to_protozoan) 2 0
=HYPERLINK("http://www.godatabase.org/cgi-bin/go.cgi?query=GO:0001582&auto_wild_cards=yes&view=query&action=query&search_constraint=terms"	GO:0001582_detection_of_chemical_stimulus_involved_in_sensory_perception_of_sweet_taste) 2 0
=HYPERLINK("http://www.godatabase.org/cgi-bin/go.cgi?query=GO:0001667&auto_wild_cards=yes&view=query&action=query&search_constraint=terms"	GO:0001667_ameboidal_cell_migration) 2 0
=HYPERLINK("http://www.godatabase.org/cgi-bin/go.cgi?query=GO:0001678&auto_wild_cards=yes&view=query&action=query&search_constraint=terms"	GO:0001678_cellular_glucose_homeostasis) 2 0
=HYPERLINK("http://www.godatabase.org/cgi-bin/go.cgi?query=GO:0001702&auto_wild_cards=yes&view=query&action=query&search_constraint=terms"	GO:0001702_gastrulation_with_mouth_forming_second) 2 0
=HYPERLINK("http://www.godatabase.org/cgi-bin/go.cgi?query=GO:0001736&auto_wild_cards=yes&view=query&action=query&search_constraint=terms"	GO:0001736_establishment_of_planar_polarity) 2 0
=HYPERLINK("http://www.godatabase.org/cgi-bin/go.cgi?query=GO:0001738&auto_wild_cards=yes&view=query&action=query&search_constraint=terms"	GO:0001738_morphogenesis_of_a_polarized_epithelium) 2 0
=HYPERLINK("http://www.godatabase.org/cgi-bin/go.cgi?query=GO:0001756&auto_wild_cards=yes&view=query&action=query&search_constraint=terms"	GO:0001756_somitogenesis) 2 0
=HYPERLINK("http://www.godatabase.org/cgi-bin/go.cgi?query=GO:0001766&auto_wild_cards=yes&view=query&action=query&search_constraint=terms"	GO:0001766_membrane_raft_polarization) 2 0
=HYPERLINK("http://www.godatabase.org/cgi-bin/go.cgi?query=GO:0001780&auto_wild_cards=yes&view=query&action=query&search_constraint=terms"	GO:0001780_neutrophil_homeostasis) 2 0
=HYPERLINK("http://www.godatabase.org/cgi-bin/go.cgi?query=GO:0001781&auto_wild_cards=yes&view=query&action=query&search_constraint=terms"	GO:0001781_neutrophil_apoptosis) 2 0
=HYPERLINK("http://www.godatabase.org/cgi-bin/go.cgi?query=GO:0001825&auto_wild_cards=yes&view=query&action=query&search_constraint=terms"	GO:0001825_blastocyst_formation) 2 0
=HYPERLINK("http://www.godatabase.org/cgi-bin/go.cgi?query=GO:0001829&auto_wild_cards=yes&view=query&action=query&search_constraint=terms"	GO:0001829_trophectodermal_cell_differentiation) 2 0
=HYPERLINK("http://www.godatabase.org/cgi-bin/go.cgi?query=GO:0001840&auto_wild_cards=yes&view=query&action=query&search_constraint=terms"	GO:0001840_neural_plate_development) 2 0
=HYPERLINK("http://www.godatabase.org/cgi-bin/go.cgi?query=GO:0001868&auto_wild_cards=yes&view=query&action=query&search_constraint=terms"	GO:0001868_regulation_of_complement_activation__lectin_pathway) 2 0
=HYPERLINK("http://www.godatabase.org/cgi-bin/go.cgi?query=GO:0001869&auto_wild_cards=yes&view=query&action=query&search_constraint=terms"	GO:0001869_negative_regulation_of_complement_activation__lectin_pathway) 2 0
=HYPERLINK("http://www.godatabase.org/cgi-bin/go.cgi?query=GO:0001880&auto_wild_cards=yes&view=query&action=query&search_constraint=terms"	GO:0001880_Mullerian_duct_regression) 2 0
=HYPERLINK("http://www.godatabase.org/cgi-bin/go.cgi?query=GO:0001885&auto_wild_cards=yes&view=query&action=query&search_constraint=terms"	GO:0001885_endothelial_cell_development) 2 0
=HYPERLINK("http://www.godatabase.org/cgi-bin/go.cgi?query=GO:0001897&auto_wild_cards=yes&view=query&action=query&search_constraint=terms"	GO:0001897_cytolysis_by_symbiont_of_host_cells) 2 0
=HYPERLINK("http://www.godatabase.org/cgi-bin/go.cgi?query=GO:0001907&auto_wild_cards=yes&view=query&action=query&search_constraint=terms"	GO:0001907_killing_by_symbiont_of_host_cells) 2 0
=HYPERLINK("http://www.godatabase.org/cgi-bin/go.cgi?query=GO:0001921&auto_wild_cards=yes&view=query&action=query&search_constraint=terms"	GO:0001921_positive_regulation_of_receptor_recycling) 2 0
=HYPERLINK("http://www.godatabase.org/cgi-bin/go.cgi?query=GO:0001967&auto_wild_cards=yes&view=query&action=query&search_constraint=terms"	GO:0001967_suckling_behavior) 2 0
=HYPERLINK("http://www.godatabase.org/cgi-bin/go.cgi?query=GO:0001975&auto_wild_cards=yes&view=query&action=query&search_constraint=terms"	GO:0001975_response_to_amphetamine) 2 0
=HYPERLINK("http://www.godatabase.org/cgi-bin/go.cgi?query=GO:0002003&auto_wild_cards=yes&view=query&action=query&search_constraint=terms"	GO:0002003_angiotensin_maturation) 2 0
=HYPERLINK("http://www.godatabase.org/cgi-bin/go.cgi?query=GO:0002016&auto_wild_cards=yes&view=query&action=query&search_constraint=terms"	GO:0002016_regulation_of_blood_volume_by_renin-angiotensin) 2 0
=HYPERLINK("http://www.godatabase.org/cgi-bin/go.cgi?query=GO:0002032&auto_wild_cards=yes&view=query&action=query&search_constraint=terms"	GO:0002032_desensitization_of_G-protein_coupled_receptor_protein_signaling_pathway_by_arrestin) 2 0
=HYPERLINK("http://www.godatabase.org/cgi-bin/go.cgi?query=GO:0002090&auto_wild_cards=yes&view=query&action=query&search_constraint=terms"	GO:0002090_regulation_of_receptor_internalization) 2 0
=HYPERLINK("http://www.godatabase.org/cgi-bin/go.cgi?query=GO:0002092&auto_wild_cards=yes&view=query&action=query&search_constraint=terms"	GO:0002092_positive_regulation_of_receptor_internalization) 2 0
=HYPERLINK("http://www.godatabase.org/cgi-bin/go.cgi?query=GO:0002227&auto_wild_cards=yes&view=query&action=query&search_constraint=terms"	GO:0002227_innate_immune_response_in_mucosa) 2 0
=HYPERLINK("http://www.godatabase.org/cgi-bin/go.cgi?query=GO:0002248&auto_wild_cards=yes&view=query&action=query&search_constraint=terms"	GO:0002248_connective_tissue_replacement_during_inflammatory_response) 2 0
=HYPERLINK("http://www.godatabase.org/cgi-bin/go.cgi?query=GO:0002254&auto_wild_cards=yes&view=query&action=query&search_constraint=terms"	GO:0002254_kinin_cascade) 2 0
=HYPERLINK("http://www.godatabase.org/cgi-bin/go.cgi?query=GO:0002275&auto_wild_cards=yes&view=query&action=query&search_constraint=terms"	GO:0002275_myeloid_cell_activation_during_immune_response) 2 0
=HYPERLINK("http://www.godatabase.org/cgi-bin/go.cgi?query=GO:0002281&auto_wild_cards=yes&view=query&action=query&search_constraint=terms"	GO:0002281_macrophage_activation_during_immune_response) 2 0
=HYPERLINK("http://www.godatabase.org/cgi-bin/go.cgi?query=GO:0002291&auto_wild_cards=yes&view=query&action=query&search_constraint=terms"	GO:0002291_T_cell_activation_via_T_cell_receptor_contact_with_antigen_bound_to_MHC_molecule_on_antigen_presenting_cell) 2 0
=HYPERLINK("http://www.godatabase.org/cgi-bin/go.cgi?query=GO:0002353&auto_wild_cards=yes&view=query&action=query&search_constraint=terms"	GO:0002353_plasma_kallikrein-kinin_cascade) 2 0
=HYPERLINK("http://www.godatabase.org/cgi-bin/go.cgi?query=GO:0002378&auto_wild_cards=yes&view=query&action=query&search_constraint=terms"	GO:0002378_immunoglobulin_biosynthetic_process) 2 0
=HYPERLINK("http://www.godatabase.org/cgi-bin/go.cgi?query=GO:0002384&auto_wild_cards=yes&view=query&action=query&search_constraint=terms"	GO:0002384_hepatic_immune_response) 2 0
=HYPERLINK("http://www.godatabase.org/cgi-bin/go.cgi?query=GO:0002385&auto_wild_cards=yes&view=query&action=query&search_constraint=terms"	GO:0002385_mucosal_immune_response) 2 0
=HYPERLINK("http://www.godatabase.org/cgi-bin/go.cgi?query=GO:0002504&auto_wild_cards=yes&view=query&action=query&search_constraint=terms"	GO:0002504_antigen_processing_and_presentation_of_peptide_or_polysaccharide_antigen_via_MHC_class_II) 2 0
=HYPERLINK("http://www.godatabase.org/cgi-bin/go.cgi?query=GO:0002507&auto_wild_cards=yes&view=query&action=query&search_constraint=terms"	GO:0002507_tolerance_induction) 2 0
=HYPERLINK("http://www.godatabase.org/cgi-bin/go.cgi?query=GO:0002532&auto_wild_cards=yes&view=query&action=query&search_constraint=terms"	GO:0002532_production_of_molecular_mediator_of_acute_inflammatory_response) 2 0
=HYPERLINK("http://www.godatabase.org/cgi-bin/go.cgi?query=GO:0002536&auto_wild_cards=yes&view=query&action=query&search_constraint=terms"	GO:0002536_respiratory_burst_during_acute_inflammatory_response) 2 0
=HYPERLINK("http://www.godatabase.org/cgi-bin/go.cgi?query=GO:0002542&auto_wild_cards=yes&view=query&action=query&search_constraint=terms"	GO:0002542_Factor_XII_activation) 2 0
=HYPERLINK("http://www.godatabase.org/cgi-bin/go.cgi?query=GO:0002544&auto_wild_cards=yes&view=query&action=query&search_constraint=terms"	GO:0002544_chronic_inflammatory_response) 2 0
=HYPERLINK("http://www.godatabase.org/cgi-bin/go.cgi?query=GO:0002548&auto_wild_cards=yes&view=query&action=query&search_constraint=terms"	GO:0002548_monocyte_chemotaxis) 2 0
=HYPERLINK("http://www.godatabase.org/cgi-bin/go.cgi?query=GO:0002643&auto_wild_cards=yes&view=query&action=query&search_constraint=terms"	GO:0002643_regulation_of_tolerance_induction) 2 0
=HYPERLINK("http://www.godatabase.org/cgi-bin/go.cgi?query=GO:0002645&auto_wild_cards=yes&view=query&action=query&search_constraint=terms"	GO:0002645_positive_regulation_of_tolerance_induction) 2 0
=HYPERLINK("http://www.godatabase.org/cgi-bin/go.cgi?query=GO:0002675&auto_wild_cards=yes&view=query&action=query&search_constraint=terms"	GO:0002675_positive_regulation_of_acute_inflammatory_response) 2 0
=HYPERLINK("http://www.godatabase.org/cgi-bin/go.cgi?query=GO:0002679&auto_wild_cards=yes&view=query&action=query&search_constraint=terms"	GO:0002679_respiratory_burst_during_defense_response) 2 0
=HYPERLINK("http://www.godatabase.org/cgi-bin/go.cgi?query=GO:0002704&auto_wild_cards=yes&view=query&action=query&search_constraint=terms"	GO:0002704_negative_regulation_of_leukocyte_mediated_immunity) 2 0
=HYPERLINK("http://www.godatabase.org/cgi-bin/go.cgi?query=GO:0002707&auto_wild_cards=yes&view=query&action=query&search_constraint=terms"	GO:0002707_negative_regulation_of_lymphocyte_mediated_immunity) 2 0
=HYPERLINK("http://www.godatabase.org/cgi-bin/go.cgi?query=GO:0002710&auto_wild_cards=yes&view=query&action=query&search_constraint=terms"	GO:0002710_negative_regulation_of_T_cell_mediated_immunity) 2 0
=HYPERLINK("http://www.godatabase.org/cgi-bin/go.cgi?query=GO:0002714&auto_wild_cards=yes&view=query&action=query&search_constraint=terms"	GO:0002714_positive_regulation_of_B_cell_mediated_immunity) 2 0
=HYPERLINK("http://www.godatabase.org/cgi-bin/go.cgi?query=GO:0002820&auto_wild_cards=yes&view=query&action=query&search_constraint=terms"	GO:0002820_negative_regulation_of_adaptive_immune_response) 2 0
=HYPERLINK("http://www.godatabase.org/cgi-bin/go.cgi?query=GO:0002823&auto_wild_cards=yes&view=query&action=query&search_constraint=terms"	GO:0002823_negative_regulation_of_adaptive_immune_response_based_on_somatic_recombination_of_immune_receptors_built_from_immunoglobulin_superfamily_domains) 2 0
=HYPERLINK("http://www.godatabase.org/cgi-bin/go.cgi?query=GO:0002891&auto_wild_cards=yes&view=query&action=query&search_constraint=terms"	GO:0002891_positive_regulation_of_immunoglobulin_mediated_immune_response) 2 0
=HYPERLINK("http://www.godatabase.org/cgi-bin/go.cgi?query=GO:0003057&auto_wild_cards=yes&view=query&action=query&search_constraint=terms"	GO:0003057_regulation_of_the_force_of_heart_contraction_by_chemical_signal) 2 0
=HYPERLINK("http://www.godatabase.org/cgi-bin/go.cgi?query=GO:0003078&auto_wild_cards=yes&view=query&action=query&search_constraint=terms"	GO:0003078_regulation_of_natriuresis) 2 0
=HYPERLINK("http://www.godatabase.org/cgi-bin/go.cgi?query=GO:0006005&auto_wild_cards=yes&view=query&action=query&search_constraint=terms"	GO:0006005_L-fucose_biosynthetic_process) 2 0
=HYPERLINK("http://www.godatabase.org/cgi-bin/go.cgi?query=GO:0006011&auto_wild_cards=yes&view=query&action=query&search_constraint=terms"	GO:0006011_UDP-glucose_metabolic_process) 2 0
=HYPERLINK("http://www.godatabase.org/cgi-bin/go.cgi?query=GO:0006030&auto_wild_cards=yes&view=query&action=query&search_constraint=terms"	GO:0006030_chitin_metabolic_process) 2 0
=HYPERLINK("http://www.godatabase.org/cgi-bin/go.cgi?query=GO:0006032&auto_wild_cards=yes&view=query&action=query&search_constraint=terms"	GO:0006032_chitin_catabolic_process) 2 0
=HYPERLINK("http://www.godatabase.org/cgi-bin/go.cgi?query=GO:0006046&auto_wild_cards=yes&view=query&action=query&search_constraint=terms"	GO:0006046_N-acetylglucosamine_catabolic_process) 2 0
=HYPERLINK("http://www.godatabase.org/cgi-bin/go.cgi?query=GO:0006047&auto_wild_cards=yes&view=query&action=query&search_constraint=terms"	GO:0006047_UDP-N-acetylglucosamine_metabolic_process) 2 0
=HYPERLINK("http://www.godatabase.org/cgi-bin/go.cgi?query=GO:0006054&auto_wild_cards=yes&view=query&action=query&search_constraint=terms"	GO:0006054_N-acetylneuraminate_metabolic_process) 2 0
=HYPERLINK("http://www.godatabase.org/cgi-bin/go.cgi?query=GO:0006063&auto_wild_cards=yes&view=query&action=query&search_constraint=terms"	GO:0006063_uronic_acid_metabolic_process) 2 0
=HYPERLINK("http://www.godatabase.org/cgi-bin/go.cgi?query=GO:0006122&auto_wild_cards=yes&view=query&action=query&search_constraint=terms"	GO:0006122_mitochondrial_electron_transport__ubiquinol_to_cytochrome_c) 2 0
=HYPERLINK("http://www.godatabase.org/cgi-bin/go.cgi?query=GO:0006184&auto_wild_cards=yes&view=query&action=query&search_constraint=terms"	GO:0006184_GTP_catabolic_process) 2 0
=HYPERLINK("http://www.godatabase.org/cgi-bin/go.cgi?query=GO:0006208&auto_wild_cards=yes&view=query&action=query&search_constraint=terms"	GO:0006208_pyrimidine_base_catabolic_process) 2 0
=HYPERLINK("http://www.godatabase.org/cgi-bin/go.cgi?query=GO:0006210&auto_wild_cards=yes&view=query&action=query&search_constraint=terms"	GO:0006210_thymine_catabolic_process) 2 0
=HYPERLINK("http://www.godatabase.org/cgi-bin/go.cgi?query=GO:0006212&auto_wild_cards=yes&view=query&action=query&search_constraint=terms"	GO:0006212_uracil_catabolic_process) 2 0
=HYPERLINK("http://www.godatabase.org/cgi-bin/go.cgi?query=GO:0006264&auto_wild_cards=yes&view=query&action=query&search_constraint=terms"	GO:0006264_mitochondrial_DNA_replication) 2 0
=HYPERLINK("http://www.godatabase.org/cgi-bin/go.cgi?query=GO:0006307&auto_wild_cards=yes&view=query&action=query&search_constraint=terms"	GO:0006307_DNA_dealkylation) 2 0
=HYPERLINK("http://www.godatabase.org/cgi-bin/go.cgi?query=GO:0006335&auto_wild_cards=yes&view=query&action=query&search_constraint=terms"	GO:0006335_DNA_replication-dependent_nucleosome_assembly) 2 0
=HYPERLINK("http://www.godatabase.org/cgi-bin/go.cgi?query=GO:0006345&auto_wild_cards=yes&view=query&action=query&search_constraint=terms"	GO:0006345_loss_of_chromatin_silencing) 2 0
=HYPERLINK("http://www.godatabase.org/cgi-bin/go.cgi?query=GO:0006370&auto_wild_cards=yes&view=query&action=query&search_constraint=terms"	GO:0006370_mRNA_capping) 2 0
=HYPERLINK("http://www.godatabase.org/cgi-bin/go.cgi?query=GO:0006398&auto_wild_cards=yes&view=query&action=query&search_constraint=terms"	GO:0006398_histone_mRNA_3'-end_processing) 2 0
=HYPERLINK("http://www.godatabase.org/cgi-bin/go.cgi?query=GO:0006410&auto_wild_cards=yes&view=query&action=query&search_constraint=terms"	GO:0006410_transcription__RNA-dependent) 2 0
=HYPERLINK("http://www.godatabase.org/cgi-bin/go.cgi?query=GO:0006422&auto_wild_cards=yes&view=query&action=query&search_constraint=terms"	GO:0006422_aspartyl-tRNA_aminoacylation) 2 0
=HYPERLINK("http://www.godatabase.org/cgi-bin/go.cgi?query=GO:0006465&auto_wild_cards=yes&view=query&action=query&search_constraint=terms"	GO:0006465_signal_peptide_processing) 2 0
=HYPERLINK("http://www.godatabase.org/cgi-bin/go.cgi?query=GO:0006475&auto_wild_cards=yes&view=query&action=query&search_constraint=terms"	GO:0006475_internal_protein_amino_acid_acetylation) 2 0
=HYPERLINK("http://www.godatabase.org/cgi-bin/go.cgi?query=GO:0006478&auto_wild_cards=yes&view=query&action=query&search_constraint=terms"	GO:0006478_peptidyl-tyrosine_sulfation) 2 0
=HYPERLINK("http://www.godatabase.org/cgi-bin/go.cgi?query=GO:0006481&auto_wild_cards=yes&view=query&action=query&search_constraint=terms"	GO:0006481_C-terminal_protein_amino_acid_methylation) 2 0
=HYPERLINK("http://www.godatabase.org/cgi-bin/go.cgi?query=GO:0006488&auto_wild_cards=yes&view=query&action=query&search_constraint=terms"	GO:0006488_dolichol-linked_oligosaccharide_biosynthetic_process) 2 0
=HYPERLINK("http://www.godatabase.org/cgi-bin/go.cgi?query=GO:0006498&auto_wild_cards=yes&view=query&action=query&search_constraint=terms"	GO:0006498_N-terminal_protein_lipidation) 2 0
=HYPERLINK("http://www.godatabase.org/cgi-bin/go.cgi?query=GO:0006517&auto_wild_cards=yes&view=query&action=query&search_constraint=terms"	GO:0006517_protein_deglycosylation) 2 0
=HYPERLINK("http://www.godatabase.org/cgi-bin/go.cgi?query=GO:0006521&auto_wild_cards=yes&view=query&action=query&search_constraint=terms"	GO:0006521_regulation_of_cellular_amino_acid_metabolic_process) 2 0
=HYPERLINK("http://www.godatabase.org/cgi-bin/go.cgi?query=GO:0006537&auto_wild_cards=yes&view=query&action=query&search_constraint=terms"	GO:0006537_glutamate_biosynthetic_process) 2 0
=HYPERLINK("http://www.godatabase.org/cgi-bin/go.cgi?query=GO:0006540&auto_wild_cards=yes&view=query&action=query&search_constraint=terms"	GO:0006540_glutamate_decarboxylation_to_succinate) 2 0
=HYPERLINK("http://www.godatabase.org/cgi-bin/go.cgi?query=GO:0006541&auto_wild_cards=yes&view=query&action=query&search_constraint=terms"	GO:0006541_glutamine_metabolic_process) 2 0
=HYPERLINK("http://www.godatabase.org/cgi-bin/go.cgi?query=GO:0006551&auto_wild_cards=yes&view=query&action=query&search_constraint=terms"	GO:0006551_leucine_metabolic_process) 2 0
=HYPERLINK("http://www.godatabase.org/cgi-bin/go.cgi?query=GO:0006552&auto_wild_cards=yes&view=query&action=query&search_constraint=terms"	GO:0006552_leucine_catabolic_process) 2 0
=HYPERLINK("http://www.godatabase.org/cgi-bin/go.cgi?query=GO:0006561&auto_wild_cards=yes&view=query&action=query&search_constraint=terms"	GO:0006561_proline_biosynthetic_process) 2 0
=HYPERLINK("http://www.godatabase.org/cgi-bin/go.cgi?query=GO:0006569&auto_wild_cards=yes&view=query&action=query&search_constraint=terms"	GO:0006569_tryptophan_catabolic_process) 2 0
=HYPERLINK("http://www.godatabase.org/cgi-bin/go.cgi?query=GO:0006581&auto_wild_cards=yes&view=query&action=query&search_constraint=terms"	GO:0006581_acetylcholine_catabolic_process) 2 0
=HYPERLINK("http://www.godatabase.org/cgi-bin/go.cgi?query=GO:0006582&auto_wild_cards=yes&view=query&action=query&search_constraint=terms"	GO:0006582_melanin_metabolic_process) 2 0
=HYPERLINK("http://www.godatabase.org/cgi-bin/go.cgi?query=GO:0006583&auto_wild_cards=yes&view=query&action=query&search_constraint=terms"	GO:0006583_melanin_biosynthetic_process_from_tyrosine) 2 0
=HYPERLINK("http://www.godatabase.org/cgi-bin/go.cgi?query=GO:0006601&auto_wild_cards=yes&view=query&action=query&search_constraint=terms"	GO:0006601_creatine_biosynthetic_process) 2 0
=HYPERLINK("http://www.godatabase.org/cgi-bin/go.cgi?query=GO:0006608&auto_wild_cards=yes&view=query&action=query&search_constraint=terms"	GO:0006608_snRNP_protein_import_into_nucleus) 2 0
=HYPERLINK("http://www.godatabase.org/cgi-bin/go.cgi?query=GO:0006651&auto_wild_cards=yes&view=query&action=query&search_constraint=terms"	GO:0006651_diacylglycerol_biosynthetic_process) 2 0
=HYPERLINK("http://www.godatabase.org/cgi-bin/go.cgi?query=GO:0006679&auto_wild_cards=yes&view=query&action=query&search_constraint=terms"	GO:0006679_glucosylceramide_biosynthetic_process) 2 0
=HYPERLINK("http://www.godatabase.org/cgi-bin/go.cgi?query=GO:0006681&auto_wild_cards=yes&view=query&action=query&search_constraint=terms"	GO:0006681_galactosylceramide_metabolic_process) 2 0
=HYPERLINK("http://www.godatabase.org/cgi-bin/go.cgi?query=GO:0006685&auto_wild_cards=yes&view=query&action=query&search_constraint=terms"	GO:0006685_sphingomyelin_catabolic_process) 2 0
=HYPERLINK("http://www.godatabase.org/cgi-bin/go.cgi?query=GO:0006702&auto_wild_cards=yes&view=query&action=query&search_constraint=terms"	GO:0006702_androgen_biosynthetic_process) 2 0
=HYPERLINK("http://www.godatabase.org/cgi-bin/go.cgi?query=GO:0006703&auto_wild_cards=yes&view=query&action=query&search_constraint=terms"	GO:0006703_estrogen_biosynthetic_process) 2 0
=HYPERLINK("http://www.godatabase.org/cgi-bin/go.cgi?query=GO:0006710&auto_wild_cards=yes&view=query&action=query&search_constraint=terms"	GO:0006710_androgen_catabolic_process) 2 0
=HYPERLINK("http://www.godatabase.org/cgi-bin/go.cgi?query=GO:0006738&auto_wild_cards=yes&view=query&action=query&search_constraint=terms"	GO:0006738_nicotinamide_riboside_catabolic_process) 2 0
=HYPERLINK("http://www.godatabase.org/cgi-bin/go.cgi?query=GO:0006772&auto_wild_cards=yes&view=query&action=query&search_constraint=terms"	GO:0006772_thiamin_metabolic_process) 2 0
=HYPERLINK("http://www.godatabase.org/cgi-bin/go.cgi?query=GO:0006780&auto_wild_cards=yes&view=query&action=query&search_constraint=terms"	GO:0006780_uroporphyrinogen_III_biosynthetic_process) 2 0
=HYPERLINK("http://www.godatabase.org/cgi-bin/go.cgi?query=GO:0006784&auto_wild_cards=yes&view=query&action=query&search_constraint=terms"	GO:0006784_heme_a_biosynthetic_process) 2 0
=HYPERLINK("http://www.godatabase.org/cgi-bin/go.cgi?query=GO:0006824&auto_wild_cards=yes&view=query&action=query&search_constraint=terms"	GO:0006824_cobalt_ion_transport) 2 0
=HYPERLINK("http://www.godatabase.org/cgi-bin/go.cgi?query=GO:0006828&auto_wild_cards=yes&view=query&action=query&search_constraint=terms"	GO:0006828_manganese_ion_transport) 2 0
=HYPERLINK("http://www.godatabase.org/cgi-bin/go.cgi?query=GO:0006880&auto_wild_cards=yes&view=query&action=query&search_constraint=terms"	GO:0006880_intracellular_sequestering_of_iron_ion) 2 0
=HYPERLINK("http://www.godatabase.org/cgi-bin/go.cgi?query=GO:0006883&auto_wild_cards=yes&view=query&action=query&search_constraint=terms"	GO:0006883_cellular_sodium_ion_homeostasis) 2 0
=HYPERLINK("http://www.godatabase.org/cgi-bin/go.cgi?query=GO:0006924&auto_wild_cards=yes&view=query&action=query&search_constraint=terms"	GO:0006924_activation-induced_cell_death_of_T_cells) 2 0
=HYPERLINK("http://www.godatabase.org/cgi-bin/go.cgi?query=GO:0006972&auto_wild_cards=yes&view=query&action=query&search_constraint=terms"	GO:0006972_hyperosmotic_response) 2 0
=HYPERLINK("http://www.godatabase.org/cgi-bin/go.cgi?query=GO:0006975&auto_wild_cards=yes&view=query&action=query&search_constraint=terms"	GO:0006975_DNA_damage_induced_protein_phosphorylation) 2 0
=HYPERLINK("http://www.godatabase.org/cgi-bin/go.cgi?query=GO:0006982&auto_wild_cards=yes&view=query&action=query&search_constraint=terms"	GO:0006982_response_to_lipid_hydroperoxide) 2 0
=HYPERLINK("http://www.godatabase.org/cgi-bin/go.cgi?query=GO:0006998&auto_wild_cards=yes&view=query&action=query&search_constraint=terms"	GO:0006998_nuclear_envelope_organization) 2 0
=HYPERLINK("http://www.godatabase.org/cgi-bin/go.cgi?query=GO:0007021&auto_wild_cards=yes&view=query&action=query&search_constraint=terms"	GO:0007021_tubulin_complex_assembly) 2 0
=HYPERLINK("http://www.godatabase.org/cgi-bin/go.cgi?query=GO:0007023&auto_wild_cards=yes&view=query&action=query&search_constraint=terms"	GO:0007023_post-chaperonin_tubulin_folding_pathway) 2 0
=HYPERLINK("http://www.godatabase.org/cgi-bin/go.cgi?query=GO:0007063&auto_wild_cards=yes&view=query&action=query&search_constraint=terms"	GO:0007063_regulation_of_sister_chromatid_cohesion) 2 0
=HYPERLINK("http://www.godatabase.org/cgi-bin/go.cgi?query=GO:0007079&auto_wild_cards=yes&view=query&action=query&search_constraint=terms"	GO:0007079_mitotic_chromosome_movement_towards_spindle_pole) 2 0
=HYPERLINK("http://www.godatabase.org/cgi-bin/go.cgi?query=GO:0007095&auto_wild_cards=yes&view=query&action=query&search_constraint=terms"	GO:0007095_mitotic_cell_cycle_G2_M_transition_DNA_damage_checkpoint) 2 0
=HYPERLINK("http://www.godatabase.org/cgi-bin/go.cgi?query=GO:0007128&auto_wild_cards=yes&view=query&action=query&search_constraint=terms"	GO:0007128_meiotic_prophase_I) 2 0
=HYPERLINK("http://www.godatabase.org/cgi-bin/go.cgi?query=GO:0007141&auto_wild_cards=yes&view=query&action=query&search_constraint=terms"	GO:0007141_male_meiosis_I) 2 0
=HYPERLINK("http://www.godatabase.org/cgi-bin/go.cgi?query=GO:0007143&auto_wild_cards=yes&view=query&action=query&search_constraint=terms"	GO:0007143_female_meiosis) 2 0
=HYPERLINK("http://www.godatabase.org/cgi-bin/go.cgi?query=GO:0007191&auto_wild_cards=yes&view=query&action=query&search_constraint=terms"	GO:0007191_activation_of_adenylate_cyclase_activity_by_dopamine_receptor_signaling_pathway) 2 0
=HYPERLINK("http://www.godatabase.org/cgi-bin/go.cgi?query=GO:0007206&auto_wild_cards=yes&view=query&action=query&search_constraint=terms"	GO:0007206_activation_of_phospholipase_C_activity_by_metabotropic_glutamate_receptor_signaling_pathway) 2 0
=HYPERLINK("http://www.godatabase.org/cgi-bin/go.cgi?query=GO:0007231&auto_wild_cards=yes&view=query&action=query&search_constraint=terms"	GO:0007231_osmosensory_signaling_pathway) 2 0
=HYPERLINK("http://www.godatabase.org/cgi-bin/go.cgi?query=GO:0007262&auto_wild_cards=yes&view=query&action=query&search_constraint=terms"	GO:0007262_STAT_protein_nuclear_translocation) 2 0
=HYPERLINK("http://www.godatabase.org/cgi-bin/go.cgi?query=GO:0007290&auto_wild_cards=yes&view=query&action=query&search_constraint=terms"	GO:0007290_spermatid_nucleus_elongation) 2 0
=HYPERLINK("http://www.godatabase.org/cgi-bin/go.cgi?query=GO:0007308&auto_wild_cards=yes&view=query&action=query&search_constraint=terms"	GO:0007308_oocyte_construction) 2 0
=HYPERLINK("http://www.godatabase.org/cgi-bin/go.cgi?query=GO:0007309&auto_wild_cards=yes&view=query&action=query&search_constraint=terms"	GO:0007309_oocyte_axis_specification) 2 0
=HYPERLINK("http://www.godatabase.org/cgi-bin/go.cgi?query=GO:0007341&auto_wild_cards=yes&view=query&action=query&search_constraint=terms"	GO:0007341_penetration_of_zona_pellucida) 2 0
=HYPERLINK("http://www.godatabase.org/cgi-bin/go.cgi?query=GO:0007379&auto_wild_cards=yes&view=query&action=query&search_constraint=terms"	GO:0007379_segment_specification) 2 0
=HYPERLINK("http://www.godatabase.org/cgi-bin/go.cgi?query=GO:0007418&auto_wild_cards=yes&view=query&action=query&search_constraint=terms"	GO:0007418_ventral_midline_development) 2 0
=HYPERLINK("http://www.godatabase.org/cgi-bin/go.cgi?query=GO:0007442&auto_wild_cards=yes&view=query&action=query&search_constraint=terms"	GO:0007442_hindgut_morphogenesis) 2 0
=HYPERLINK("http://www.godatabase.org/cgi-bin/go.cgi?query=GO:0007492&auto_wild_cards=yes&view=query&action=query&search_constraint=terms"	GO:0007492_endoderm_development) 2 0
=HYPERLINK("http://www.godatabase.org/cgi-bin/go.cgi?query=GO:0007525&auto_wild_cards=yes&view=query&action=query&search_constraint=terms"	GO:0007525_somatic_muscle_development) 2 0
=HYPERLINK("http://www.godatabase.org/cgi-bin/go.cgi?query=GO:0007549&auto_wild_cards=yes&view=query&action=query&search_constraint=terms"	GO:0007549_dosage_compensation) 2 0
=HYPERLINK("http://www.godatabase.org/cgi-bin/go.cgi?query=GO:0007628&auto_wild_cards=yes&view=query&action=query&search_constraint=terms"	GO:0007628_adult_walking_behavior) 2 0
=HYPERLINK("http://www.godatabase.org/cgi-bin/go.cgi?query=GO:0008216&auto_wild_cards=yes&view=query&action=query&search_constraint=terms"	GO:0008216_spermidine_metabolic_process) 2 0
=HYPERLINK("http://www.godatabase.org/cgi-bin/go.cgi?query=GO:0008306&auto_wild_cards=yes&view=query&action=query&search_constraint=terms"	GO:0008306_associative_learning) 2 0
=HYPERLINK("http://www.godatabase.org/cgi-bin/go.cgi?query=GO:0008582&auto_wild_cards=yes&view=query&action=query&search_constraint=terms"	GO:0008582_regulation_of_synaptic_growth_at_neuromuscular_junction) 2 0
=HYPERLINK("http://www.godatabase.org/cgi-bin/go.cgi?query=GO:0008593&auto_wild_cards=yes&view=query&action=query&search_constraint=terms"	GO:0008593_regulation_of_Notch_signaling_pathway) 2 0
=HYPERLINK("http://www.godatabase.org/cgi-bin/go.cgi?query=GO:0008608&auto_wild_cards=yes&view=query&action=query&search_constraint=terms"	GO:0008608_attachment_of_spindle_microtubules_to_kinetochore) 2 0
=HYPERLINK("http://www.godatabase.org/cgi-bin/go.cgi?query=GO:0008616&auto_wild_cards=yes&view=query&action=query&search_constraint=terms"	GO:0008616_queuosine_biosynthetic_process) 2 0
=HYPERLINK("http://www.godatabase.org/cgi-bin/go.cgi?query=GO:0008618&auto_wild_cards=yes&view=query&action=query&search_constraint=terms"	GO:0008618_7-methylguanosine_metabolic_process) 2 0
=HYPERLINK("http://www.godatabase.org/cgi-bin/go.cgi?query=GO:0008653&auto_wild_cards=yes&view=query&action=query&search_constraint=terms"	GO:0008653_lipopolysaccharide_metabolic_process) 2 0
=HYPERLINK("http://www.godatabase.org/cgi-bin/go.cgi?query=GO:0009051&auto_wild_cards=yes&view=query&action=query&search_constraint=terms"	GO:0009051_pentose-phosphate_shunt__oxidative_branch) 2 0
=HYPERLINK("http://www.godatabase.org/cgi-bin/go.cgi?query=GO:0009082&auto_wild_cards=yes&view=query&action=query&search_constraint=terms"	GO:0009082_branched_chain_family_amino_acid_biosynthetic_process) 2 0
=HYPERLINK("http://www.godatabase.org/cgi-bin/go.cgi?query=GO:0009103&auto_wild_cards=yes&view=query&action=query&search_constraint=terms"	GO:0009103_lipopolysaccharide_biosynthetic_process) 2 0
=HYPERLINK("http://www.godatabase.org/cgi-bin/go.cgi?query=GO:0009120&auto_wild_cards=yes&view=query&action=query&search_constraint=terms"	GO:0009120_deoxyribonucleoside_metabolic_process) 2 0
=HYPERLINK("http://www.godatabase.org/cgi-bin/go.cgi?query=GO:0009134&auto_wild_cards=yes&view=query&action=query&search_constraint=terms"	GO:0009134_nucleoside_diphosphate_catabolic_process) 2 0
=HYPERLINK("http://www.godatabase.org/cgi-bin/go.cgi?query=GO:0009162&auto_wild_cards=yes&view=query&action=query&search_constraint=terms"	GO:0009162_deoxyribonucleoside_monophosphate_metabolic_process) 2 0
=HYPERLINK("http://www.godatabase.org/cgi-bin/go.cgi?query=GO:0009191&auto_wild_cards=yes&view=query&action=query&search_constraint=terms"	GO:0009191_ribonucleoside_diphosphate_catabolic_process) 2 0
=HYPERLINK("http://www.godatabase.org/cgi-bin/go.cgi?query=GO:0009263&auto_wild_cards=yes&view=query&action=query&search_constraint=terms"	GO:0009263_deoxyribonucleotide_biosynthetic_process) 2 0
=HYPERLINK("http://www.godatabase.org/cgi-bin/go.cgi?query=GO:0009439&auto_wild_cards=yes&view=query&action=query&search_constraint=terms"	GO:0009439_cyanate_metabolic_process) 2 0
=HYPERLINK("http://www.godatabase.org/cgi-bin/go.cgi?query=GO:0009440&auto_wild_cards=yes&view=query&action=query&search_constraint=terms"	GO:0009440_cyanate_catabolic_process) 2 0
=HYPERLINK("http://www.godatabase.org/cgi-bin/go.cgi?query=GO:0009448&auto_wild_cards=yes&view=query&action=query&search_constraint=terms"	GO:0009448_gamma-aminobutyric_acid_metabolic_process) 2 0
=HYPERLINK("http://www.godatabase.org/cgi-bin/go.cgi?query=GO:0009450&auto_wild_cards=yes&view=query&action=query&search_constraint=terms"	GO:0009450_gamma-aminobutyric_acid_catabolic_process) 2 0
=HYPERLINK("http://www.godatabase.org/cgi-bin/go.cgi?query=GO:0009452&auto_wild_cards=yes&view=query&action=query&search_constraint=terms"	GO:0009452_RNA_capping) 2 0
=HYPERLINK("http://www.godatabase.org/cgi-bin/go.cgi?query=GO:0009586&auto_wild_cards=yes&view=query&action=query&search_constraint=terms"	GO:0009586_rhodopsin_mediated_phototransduction) 2 0
=HYPERLINK("http://www.godatabase.org/cgi-bin/go.cgi?query=GO:0009597&auto_wild_cards=yes&view=query&action=query&search_constraint=terms"	GO:0009597_detection_of_virus) 2 0
=HYPERLINK("http://www.godatabase.org/cgi-bin/go.cgi?query=GO:0009602&auto_wild_cards=yes&view=query&action=query&search_constraint=terms"	GO:0009602_detection_of_symbiont) 2 0
=HYPERLINK("http://www.godatabase.org/cgi-bin/go.cgi?query=GO:0009608&auto_wild_cards=yes&view=query&action=query&search_constraint=terms"	GO:0009608_response_to_symbiont) 2 0
=HYPERLINK("http://www.godatabase.org/cgi-bin/go.cgi?query=GO:0009649&auto_wild_cards=yes&view=query&action=query&search_constraint=terms"	GO:0009649_entrainment_of_circadian_clock) 2 0
=HYPERLINK("http://www.godatabase.org/cgi-bin/go.cgi?query=GO:0009651&auto_wild_cards=yes&view=query&action=query&search_constraint=terms"	GO:0009651_response_to_salt_stress) 2 0
=HYPERLINK("http://www.godatabase.org/cgi-bin/go.cgi?query=GO:0009756&auto_wild_cards=yes&view=query&action=query&search_constraint=terms"	GO:0009756_carbohydrate_mediated_signaling) 2 0
=HYPERLINK("http://www.godatabase.org/cgi-bin/go.cgi?query=GO:0010042&auto_wild_cards=yes&view=query&action=query&search_constraint=terms"	GO:0010042_response_to_manganese_ion) 2 0
=HYPERLINK("http://www.godatabase.org/cgi-bin/go.cgi?query=GO:0010155&auto_wild_cards=yes&view=query&action=query&search_constraint=terms"	GO:0010155_regulation_of_proton_transport) 2 0
=HYPERLINK("http://www.godatabase.org/cgi-bin/go.cgi?query=GO:0010216&auto_wild_cards=yes&view=query&action=query&search_constraint=terms"	GO:0010216_maintenance_of_DNA_methylation) 2 0
=HYPERLINK("http://www.godatabase.org/cgi-bin/go.cgi?query=GO:0010248&auto_wild_cards=yes&view=query&action=query&search_constraint=terms"	GO:0010248_establishment_or_maintenance_of_transmembrane_electrochemical_gradient) 2 0
=HYPERLINK("http://www.godatabase.org/cgi-bin/go.cgi?query=GO:0010389&auto_wild_cards=yes&view=query&action=query&search_constraint=terms"	GO:0010389_regulation_of_G2_M_transition_of_mitotic_cell_cycle) 2 0
=HYPERLINK("http://www.godatabase.org/cgi-bin/go.cgi?query=GO:0010459&auto_wild_cards=yes&view=query&action=query&search_constraint=terms"	GO:0010459_negative_regulation_of_heart_rate) 2 0
=HYPERLINK("http://www.godatabase.org/cgi-bin/go.cgi?query=GO:0010470&auto_wild_cards=yes&view=query&action=query&search_constraint=terms"	GO:0010470_regulation_of_gastrulation) 2 0
=HYPERLINK("http://www.godatabase.org/cgi-bin/go.cgi?query=GO:0010506&auto_wild_cards=yes&view=query&action=query&search_constraint=terms"	GO:0010506_regulation_of_autophagy) 2 0
=HYPERLINK("http://www.godatabase.org/cgi-bin/go.cgi?query=GO:0010511&auto_wild_cards=yes&view=query&action=query&search_constraint=terms"	GO:0010511_regulation_of_phosphatidylinositol_biosynthetic_process) 2 0
=HYPERLINK("http://www.godatabase.org/cgi-bin/go.cgi?query=GO:0010512&auto_wild_cards=yes&view=query&action=query&search_constraint=terms"	GO:0010512_negative_regulation_of_phosphatidylinositol_biosynthetic_process) 2 0
=HYPERLINK("http://www.godatabase.org/cgi-bin/go.cgi?query=GO:0010519&auto_wild_cards=yes&view=query&action=query&search_constraint=terms"	GO:0010519_negative_regulation_of_phospholipase_activity) 2 0
=HYPERLINK("http://www.godatabase.org/cgi-bin/go.cgi?query=GO:0010523&auto_wild_cards=yes&view=query&action=query&search_constraint=terms"	GO:0010523_negative_regulation_of_calcium_ion_transport_into_cytosol) 2 0
=HYPERLINK("http://www.godatabase.org/cgi-bin/go.cgi?query=GO:0010533&auto_wild_cards=yes&view=query&action=query&search_constraint=terms"	GO:0010533_regulation_of_activation_of_Janus_kinase_activity) 2 0
=HYPERLINK("http://www.godatabase.org/cgi-bin/go.cgi?query=GO:0010536&auto_wild_cards=yes&view=query&action=query&search_constraint=terms"	GO:0010536_positive_regulation_of_activation_of_Janus_kinase_activity) 2 0
=HYPERLINK("http://www.godatabase.org/cgi-bin/go.cgi?query=GO:0010614&auto_wild_cards=yes&view=query&action=query&search_constraint=terms"	GO:0010614_negative_regulation_of_cardiac_muscle_hypertrophy) 2 0
=HYPERLINK("http://www.godatabase.org/cgi-bin/go.cgi?query=GO:0010616&auto_wild_cards=yes&view=query&action=query&search_constraint=terms"	GO:0010616_negative_regulation_of_cardiac_muscle_adaptation) 2 0
=HYPERLINK("http://www.godatabase.org/cgi-bin/go.cgi?query=GO:0010640&auto_wild_cards=yes&view=query&action=query&search_constraint=terms"	GO:0010640_regulation_of_platelet-derived_growth_factor_receptor_signaling_pathway) 2 0
=HYPERLINK("http://www.godatabase.org/cgi-bin/go.cgi?query=GO:0010641&auto_wild_cards=yes&view=query&action=query&search_constraint=terms"	GO:0010641_positive_regulation_of_platelet-derived_growth_factor_receptor_signaling_pathway) 2 0
=HYPERLINK("http://www.godatabase.org/cgi-bin/go.cgi?query=GO:0010670&auto_wild_cards=yes&view=query&action=query&search_constraint=terms"	GO:0010670_positive_regulation_of_oxygen_and_reactive_oxygen_species_metabolic_process) 2 0
=HYPERLINK("http://www.godatabase.org/cgi-bin/go.cgi?query=GO:0010755&auto_wild_cards=yes&view=query&action=query&search_constraint=terms"	GO:0010755_regulation_of_plasminogen_activation) 2 0
=HYPERLINK("http://www.godatabase.org/cgi-bin/go.cgi?query=GO:0010761&auto_wild_cards=yes&view=query&action=query&search_constraint=terms"	GO:0010761_fibroblast_migration) 2 0
=HYPERLINK("http://www.godatabase.org/cgi-bin/go.cgi?query=GO:0010762&auto_wild_cards=yes&view=query&action=query&search_constraint=terms"	GO:0010762_regulation_of_fibroblast_migration) 2 0
=HYPERLINK("http://www.godatabase.org/cgi-bin/go.cgi?query=GO:0010763&auto_wild_cards=yes&view=query&action=query&search_constraint=terms"	GO:0010763_positive_regulation_of_fibroblast_migration) 2 0
=HYPERLINK("http://www.godatabase.org/cgi-bin/go.cgi?query=GO:0010815&auto_wild_cards=yes&view=query&action=query&search_constraint=terms"	GO:0010815_bradykinin_catabolic_process) 2 0
=HYPERLINK("http://www.godatabase.org/cgi-bin/go.cgi?query=GO:0010818&auto_wild_cards=yes&view=query&action=query&search_constraint=terms"	GO:0010818_T_cell_chemotaxis) 2 0
=HYPERLINK("http://www.godatabase.org/cgi-bin/go.cgi?query=GO:0010819&auto_wild_cards=yes&view=query&action=query&search_constraint=terms"	GO:0010819_regulation_of_T_cell_chemotaxis) 2 0
=HYPERLINK("http://www.godatabase.org/cgi-bin/go.cgi?query=GO:0010820&auto_wild_cards=yes&view=query&action=query&search_constraint=terms"	GO:0010820_positive_regulation_of_T_cell_chemotaxis) 2 0
=HYPERLINK("http://www.godatabase.org/cgi-bin/go.cgi?query=GO:0010866&auto_wild_cards=yes&view=query&action=query&search_constraint=terms"	GO:0010866_regulation_of_triglyceride_biosynthetic_process) 2 0
=HYPERLINK("http://www.godatabase.org/cgi-bin/go.cgi?query=GO:0010867&auto_wild_cards=yes&view=query&action=query&search_constraint=terms"	GO:0010867_positive_regulation_of_triglyceride_biosynthetic_process) 2 0
=HYPERLINK("http://www.godatabase.org/cgi-bin/go.cgi?query=GO:0010881&auto_wild_cards=yes&view=query&action=query&search_constraint=terms"	GO:0010881_regulation_of_cardiac_muscle_contraction_by_regulation_of_the_release_of_sequestered_calcium_ion) 2 0
=HYPERLINK("http://www.godatabase.org/cgi-bin/go.cgi?query=GO:0010882&auto_wild_cards=yes&view=query&action=query&search_constraint=terms"	GO:0010882_regulation_of_cardiac_muscle_contraction_by_calcium_ion_signaling) 2 0
=HYPERLINK("http://www.godatabase.org/cgi-bin/go.cgi?query=GO:0010908&auto_wild_cards=yes&view=query&action=query&search_constraint=terms"	GO:0010908_regulation_of_heparan_sulfate_proteoglycan_biosynthetic_process) 2 0
=HYPERLINK("http://www.godatabase.org/cgi-bin/go.cgi?query=GO:0010909&auto_wild_cards=yes&view=query&action=query&search_constraint=terms"	GO:0010909_positive_regulation_of_heparan_sulfate_proteoglycan_biosynthetic_process) 2 0
=HYPERLINK("http://www.godatabase.org/cgi-bin/go.cgi?query=GO:0010949&auto_wild_cards=yes&view=query&action=query&search_constraint=terms"	GO:0010949_negative_regulation_of_intestinal_phytosterol_absorption) 2 0
=HYPERLINK("http://www.godatabase.org/cgi-bin/go.cgi?query=GO:0010954&auto_wild_cards=yes&view=query&action=query&search_constraint=terms"	GO:0010954_positive_regulation_of_protein_maturation_by_peptide_bond_cleavage) 2 0
=HYPERLINK("http://www.godatabase.org/cgi-bin/go.cgi?query=GO:0010979&auto_wild_cards=yes&view=query&action=query&search_constraint=terms"	GO:0010979_regulation_of_vitamin_D_24-hydroxylase_activity) 2 0
=HYPERLINK("http://www.godatabase.org/cgi-bin/go.cgi?query=GO:0010980&auto_wild_cards=yes&view=query&action=query&search_constraint=terms"	GO:0010980_positive_regulation_of_vitamin_D_24-hydroxylase_activity) 2 0
=HYPERLINK("http://www.godatabase.org/cgi-bin/go.cgi?query=GO:0010982&auto_wild_cards=yes&view=query&action=query&search_constraint=terms"	GO:0010982_regulation_of_high-density_lipoprotein_particle_clearance) 2 0
=HYPERLINK("http://www.godatabase.org/cgi-bin/go.cgi?query=GO:0014002&auto_wild_cards=yes&view=query&action=query&search_constraint=terms"	GO:0014002_astrocyte_development) 2 0
=HYPERLINK("http://www.godatabase.org/cgi-bin/go.cgi?query=GO:0014013&auto_wild_cards=yes&view=query&action=query&search_constraint=terms"	GO:0014013_regulation_of_gliogenesis) 2 0
=HYPERLINK("http://www.godatabase.org/cgi-bin/go.cgi?query=GO:0014014&auto_wild_cards=yes&view=query&action=query&search_constraint=terms"	GO:0014014_negative_regulation_of_gliogenesis) 2 0
=HYPERLINK("http://www.godatabase.org/cgi-bin/go.cgi?query=GO:0014037&auto_wild_cards=yes&view=query&action=query&search_constraint=terms"	GO:0014037_Schwann_cell_differentiation) 2 0
=HYPERLINK("http://www.godatabase.org/cgi-bin/go.cgi?query=GO:0014044&auto_wild_cards=yes&view=query&action=query&search_constraint=terms"	GO:0014044_Schwann_cell_development) 2 0
=HYPERLINK("http://www.godatabase.org/cgi-bin/go.cgi?query=GO:0014072&auto_wild_cards=yes&view=query&action=query&search_constraint=terms"	GO:0014072_response_to_isoquinoline_alkaloid) 2 0
=HYPERLINK("http://www.godatabase.org/cgi-bin/go.cgi?query=GO:0014074&auto_wild_cards=yes&view=query&action=query&search_constraint=terms"	GO:0014074_response_to_purine) 2 0
=HYPERLINK("http://www.godatabase.org/cgi-bin/go.cgi?query=GO:0014741&auto_wild_cards=yes&view=query&action=query&search_constraint=terms"	GO:0014741_negative_regulation_of_muscle_hypertrophy) 2 0
=HYPERLINK("http://www.godatabase.org/cgi-bin/go.cgi?query=GO:0014745&auto_wild_cards=yes&view=query&action=query&search_constraint=terms"	GO:0014745_negative_regulation_of_muscle_adaptation) 2 0
=HYPERLINK("http://www.godatabase.org/cgi-bin/go.cgi?query=GO:0014819&auto_wild_cards=yes&view=query&action=query&search_constraint=terms"	GO:0014819_regulation_of_skeletal_muscle_contraction) 2 0
=HYPERLINK("http://www.godatabase.org/cgi-bin/go.cgi?query=GO:0014911&auto_wild_cards=yes&view=query&action=query&search_constraint=terms"	GO:0014911_positive_regulation_of_smooth_muscle_cell_migration) 2 0
=HYPERLINK("http://www.godatabase.org/cgi-bin/go.cgi?query=GO:0015677&auto_wild_cards=yes&view=query&action=query&search_constraint=terms"	GO:0015677_copper_ion_import) 2 0
=HYPERLINK("http://www.godatabase.org/cgi-bin/go.cgi?query=GO:0015691&auto_wild_cards=yes&view=query&action=query&search_constraint=terms"	GO:0015691_cadmium_ion_transport) 2 0
=HYPERLINK("http://www.godatabase.org/cgi-bin/go.cgi?query=GO:0015732&auto_wild_cards=yes&view=query&action=query&search_constraint=terms"	GO:0015732_prostaglandin_transport) 2 0
=HYPERLINK("http://www.godatabase.org/cgi-bin/go.cgi?query=GO:0015788&auto_wild_cards=yes&view=query&action=query&search_constraint=terms"	GO:0015788_UDP-N-acetylglucosamine_transport) 2 0
=HYPERLINK("http://www.godatabase.org/cgi-bin/go.cgi?query=GO:0015793&auto_wild_cards=yes&view=query&action=query&search_constraint=terms"	GO:0015793_glycerol_transport) 2 0
=HYPERLINK("http://www.godatabase.org/cgi-bin/go.cgi?query=GO:0015801&auto_wild_cards=yes&view=query&action=query&search_constraint=terms"	GO:0015801_aromatic_amino_acid_transport) 2 0
=HYPERLINK("http://www.godatabase.org/cgi-bin/go.cgi?query=GO:0015808&auto_wild_cards=yes&view=query&action=query&search_constraint=terms"	GO:0015808_L-alanine_transport) 2 0
=HYPERLINK("http://www.godatabase.org/cgi-bin/go.cgi?query=GO:0015822&auto_wild_cards=yes&view=query&action=query&search_constraint=terms"	GO:0015822_ornithine_transport) 2 0
=HYPERLINK("http://www.godatabase.org/cgi-bin/go.cgi?query=GO:0015824&auto_wild_cards=yes&view=query&action=query&search_constraint=terms"	GO:0015824_proline_transport) 2 0
=HYPERLINK("http://www.godatabase.org/cgi-bin/go.cgi?query=GO:0015825&auto_wild_cards=yes&view=query&action=query&search_constraint=terms"	GO:0015825_L-serine_transport) 2 0
=HYPERLINK("http://www.godatabase.org/cgi-bin/go.cgi?query=GO:0015860&auto_wild_cards=yes&view=query&action=query&search_constraint=terms"	GO:0015860_purine_nucleoside_transport) 2 0
=HYPERLINK("http://www.godatabase.org/cgi-bin/go.cgi?query=GO:0015870&auto_wild_cards=yes&view=query&action=query&search_constraint=terms"	GO:0015870_acetylcholine_transport) 2 0
=HYPERLINK("http://www.godatabase.org/cgi-bin/go.cgi?query=GO:0015871&auto_wild_cards=yes&view=query&action=query&search_constraint=terms"	GO:0015871_choline_transport) 2 0
=HYPERLINK("http://www.godatabase.org/cgi-bin/go.cgi?query=GO:0015893&auto_wild_cards=yes&view=query&action=query&search_constraint=terms"	GO:0015893_drug_transport) 2 0
=HYPERLINK("http://www.godatabase.org/cgi-bin/go.cgi?query=GO:0015920&auto_wild_cards=yes&view=query&action=query&search_constraint=terms"	GO:0015920_lipopolysaccharide_transport) 2 0
=HYPERLINK("http://www.godatabase.org/cgi-bin/go.cgi?query=GO:0015936&auto_wild_cards=yes&view=query&action=query&search_constraint=terms"	GO:0015936_coenzyme_A_metabolic_process) 2 0
=HYPERLINK("http://www.godatabase.org/cgi-bin/go.cgi?query=GO:0015939&auto_wild_cards=yes&view=query&action=query&search_constraint=terms"	GO:0015939_pantothenate_metabolic_process) 2 0
=HYPERLINK("http://www.godatabase.org/cgi-bin/go.cgi?query=GO:0015942&auto_wild_cards=yes&view=query&action=query&search_constraint=terms"	GO:0015942_formate_metabolic_process) 2 0
=HYPERLINK("http://www.godatabase.org/cgi-bin/go.cgi?query=GO:0015988&auto_wild_cards=yes&view=query&action=query&search_constraint=terms"	GO:0015988_energy_coupled_proton_transport__against_electrochemical_gradient) 2 0
=HYPERLINK("http://www.godatabase.org/cgi-bin/go.cgi?query=GO:0015991&auto_wild_cards=yes&view=query&action=query&search_constraint=terms"	GO:0015991_ATP_hydrolysis_coupled_proton_transport) 2 0
=HYPERLINK("http://www.godatabase.org/cgi-bin/go.cgi?query=GO:0015993&auto_wild_cards=yes&view=query&action=query&search_constraint=terms"	GO:0015993_molecular_hydrogen_transport) 2 0
=HYPERLINK("http://www.godatabase.org/cgi-bin/go.cgi?query=GO:0016075&auto_wild_cards=yes&view=query&action=query&search_constraint=terms"	GO:0016075_rRNA_catabolic_process) 2 0
=HYPERLINK("http://www.godatabase.org/cgi-bin/go.cgi?query=GO:0016080&auto_wild_cards=yes&view=query&action=query&search_constraint=terms"	GO:0016080_synaptic_vesicle_targeting) 2 0
=HYPERLINK("http://www.godatabase.org/cgi-bin/go.cgi?query=GO:0016090&auto_wild_cards=yes&view=query&action=query&search_constraint=terms"	GO:0016090_prenol_metabolic_process) 2 0
=HYPERLINK("http://www.godatabase.org/cgi-bin/go.cgi?query=GO:0016093&auto_wild_cards=yes&view=query&action=query&search_constraint=terms"	GO:0016093_polyprenol_metabolic_process) 2 0
=HYPERLINK("http://www.godatabase.org/cgi-bin/go.cgi?query=GO:0016233&auto_wild_cards=yes&view=query&action=query&search_constraint=terms"	GO:0016233_telomere_capping) 2 0
=HYPERLINK("http://www.godatabase.org/cgi-bin/go.cgi?query=GO:0016264&auto_wild_cards=yes&view=query&action=query&search_constraint=terms"	GO:0016264_gap_junction_assembly) 2 0
=HYPERLINK("http://www.godatabase.org/cgi-bin/go.cgi?query=GO:0016266&auto_wild_cards=yes&view=query&action=query&search_constraint=terms"	GO:0016266_O-glycan_processing) 2 0
=HYPERLINK("http://www.godatabase.org/cgi-bin/go.cgi?query=GO:0016322&auto_wild_cards=yes&view=query&action=query&search_constraint=terms"	GO:0016322_neuron_remodeling) 2 0
=HYPERLINK("http://www.godatabase.org/cgi-bin/go.cgi?query=GO:0016482&auto_wild_cards=yes&view=query&action=query&search_constraint=terms"	GO:0016482_cytoplasmic_transport) 2 0
=HYPERLINK("http://www.godatabase.org/cgi-bin/go.cgi?query=GO:0016557&auto_wild_cards=yes&view=query&action=query&search_constraint=terms"	GO:0016557_peroxisome_membrane_biogenesis) 2 0
=HYPERLINK("http://www.godatabase.org/cgi-bin/go.cgi?query=GO:0016561&auto_wild_cards=yes&view=query&action=query&search_constraint=terms"	GO:0016561_protein_import_into_peroxisome_matrix__translocation) 2 0
=HYPERLINK("http://www.godatabase.org/cgi-bin/go.cgi?query=GO:0016973&auto_wild_cards=yes&view=query&action=query&search_constraint=terms"	GO:0016973_poly(A)+_mRNA_export_from_nucleus) 2 0
=HYPERLINK("http://www.godatabase.org/cgi-bin/go.cgi?query=GO:0017004&auto_wild_cards=yes&view=query&action=query&search_constraint=terms"	GO:0017004_cytochrome_complex_assembly) 2 0
=HYPERLINK("http://www.godatabase.org/cgi-bin/go.cgi?query=GO:0017055&auto_wild_cards=yes&view=query&action=query&search_constraint=terms"	GO:0017055_negative_regulation_of_transcriptional_preinitiation_complex_assembly) 2 0
=HYPERLINK("http://www.godatabase.org/cgi-bin/go.cgi?query=GO:0017145&auto_wild_cards=yes&view=query&action=query&search_constraint=terms"	GO:0017145_stem_cell_division) 2 0
=HYPERLINK("http://www.godatabase.org/cgi-bin/go.cgi?query=GO:0017158&auto_wild_cards=yes&view=query&action=query&search_constraint=terms"	GO:0017158_regulation_of_calcium_ion-dependent_exocytosis) 2 0
=HYPERLINK("http://www.godatabase.org/cgi-bin/go.cgi?query=GO:0017182&auto_wild_cards=yes&view=query&action=query&search_constraint=terms"	GO:0017182_peptidyl-diphthamide_metabolic_process) 2 0
=HYPERLINK("http://www.godatabase.org/cgi-bin/go.cgi?query=GO:0017183&auto_wild_cards=yes&view=query&action=query&search_constraint=terms"	GO:0017183_peptidyl-diphthamide_biosynthetic_process_from_peptidyl-histidine) 2 0
=HYPERLINK("http://www.godatabase.org/cgi-bin/go.cgi?query=GO:0018198&auto_wild_cards=yes&view=query&action=query&search_constraint=terms"	GO:0018198_peptidyl-cysteine_modification) 2 0
=HYPERLINK("http://www.godatabase.org/cgi-bin/go.cgi?query=GO:0018202&auto_wild_cards=yes&view=query&action=query&search_constraint=terms"	GO:0018202_peptidyl-histidine_modification) 2 0
=HYPERLINK("http://www.godatabase.org/cgi-bin/go.cgi?query=GO:0018282&auto_wild_cards=yes&view=query&action=query&search_constraint=terms"	GO:0018282_metal_incorporation_into_metallo-sulfur_cluster) 2 0
=HYPERLINK("http://www.godatabase.org/cgi-bin/go.cgi?query=GO:0018283&auto_wild_cards=yes&view=query&action=query&search_constraint=terms"	GO:0018283_iron_incorporation_into_metallo-sulfur_cluster) 2 0
=HYPERLINK("http://www.godatabase.org/cgi-bin/go.cgi?query=GO:0018347&auto_wild_cards=yes&view=query&action=query&search_constraint=terms"	GO:0018347_protein_amino_acid_farnesylation) 2 0
=HYPERLINK("http://www.godatabase.org/cgi-bin/go.cgi?query=GO:0018410&auto_wild_cards=yes&view=query&action=query&search_constraint=terms"	GO:0018410_peptide_or_protein_carboxyl-terminal_blocking) 2 0
=HYPERLINK("http://www.godatabase.org/cgi-bin/go.cgi?query=GO:0019042&auto_wild_cards=yes&view=query&action=query&search_constraint=terms"	GO:0019042_latent_virus_infection) 2 0
=HYPERLINK("http://www.godatabase.org/cgi-bin/go.cgi?query=GO:0019046&auto_wild_cards=yes&view=query&action=query&search_constraint=terms"	GO:0019046_reactivation_of_latent_virus) 2 0
=HYPERLINK("http://www.godatabase.org/cgi-bin/go.cgi?query=GO:0019049&auto_wild_cards=yes&view=query&action=query&search_constraint=terms"	GO:0019049_evasion_of_host_defenses_by_virus) 2 0
=HYPERLINK("http://www.godatabase.org/cgi-bin/go.cgi?query=GO:0019076&auto_wild_cards=yes&view=query&action=query&search_constraint=terms"	GO:0019076_release_of_virus_from_host) 2 0
=HYPERLINK("http://www.godatabase.org/cgi-bin/go.cgi?query=GO:0019348&auto_wild_cards=yes&view=query&action=query&search_constraint=terms"	GO:0019348_dolichol_metabolic_process) 2 0
=HYPERLINK("http://www.godatabase.org/cgi-bin/go.cgi?query=GO:0019359&auto_wild_cards=yes&view=query&action=query&search_constraint=terms"	GO:0019359_nicotinamide_nucleotide_biosynthetic_process) 2 0
=HYPERLINK("http://www.godatabase.org/cgi-bin/go.cgi?query=GO:0019363&auto_wild_cards=yes&view=query&action=query&search_constraint=terms"	GO:0019363_pyridine_nucleotide_biosynthetic_process) 2 0
=HYPERLINK("http://www.godatabase.org/cgi-bin/go.cgi?query=GO:0019374&auto_wild_cards=yes&view=query&action=query&search_constraint=terms"	GO:0019374_galactolipid_metabolic_process) 2 0
=HYPERLINK("http://www.godatabase.org/cgi-bin/go.cgi?query=GO:0019459&auto_wild_cards=yes&view=query&action=query&search_constraint=terms"	GO:0019459_glutamate_deamidation) 2 0
=HYPERLINK("http://www.godatabase.org/cgi-bin/go.cgi?query=GO:0019509&auto_wild_cards=yes&view=query&action=query&search_constraint=terms"	GO:0019509_methionine_salvage) 2 0
=HYPERLINK("http://www.godatabase.org/cgi-bin/go.cgi?query=GO:0019530&auto_wild_cards=yes&view=query&action=query&search_constraint=terms"	GO:0019530_taurine_metabolic_process) 2 0
=HYPERLINK("http://www.godatabase.org/cgi-bin/go.cgi?query=GO:0019532&auto_wild_cards=yes&view=query&action=query&search_constraint=terms"	GO:0019532_oxalate_transport) 2 0
=HYPERLINK("http://www.godatabase.org/cgi-bin/go.cgi?query=GO:0019585&auto_wild_cards=yes&view=query&action=query&search_constraint=terms"	GO:0019585_glucuronate_metabolic_process) 2 0
=HYPERLINK("http://www.godatabase.org/cgi-bin/go.cgi?query=GO:0019605&auto_wild_cards=yes&view=query&action=query&search_constraint=terms"	GO:0019605_butyrate_metabolic_process) 2 0
=HYPERLINK("http://www.godatabase.org/cgi-bin/go.cgi?query=GO:0019626&auto_wild_cards=yes&view=query&action=query&search_constraint=terms"	GO:0019626_short-chain_fatty_acid_catabolic_process) 2 0
=HYPERLINK("http://www.godatabase.org/cgi-bin/go.cgi?query=GO:0019730&auto_wild_cards=yes&view=query&action=query&search_constraint=terms"	GO:0019730_antimicrobial_humoral_response) 2 0
=HYPERLINK("http://www.godatabase.org/cgi-bin/go.cgi?query=GO:0019731&auto_wild_cards=yes&view=query&action=query&search_constraint=terms"	GO:0019731_antibacterial_humoral_response) 2 0
=HYPERLINK("http://www.godatabase.org/cgi-bin/go.cgi?query=GO:0019805&auto_wild_cards=yes&view=query&action=query&search_constraint=terms"	GO:0019805_quinolinate_biosynthetic_process) 2 0
=HYPERLINK("http://www.godatabase.org/cgi-bin/go.cgi?query=GO:0019836&auto_wild_cards=yes&view=query&action=query&search_constraint=terms"	GO:0019836_hemolysis_by_symbiont_of_host_erythrocytes) 2 0
=HYPERLINK("http://www.godatabase.org/cgi-bin/go.cgi?query=GO:0019860&auto_wild_cards=yes&view=query&action=query&search_constraint=terms"	GO:0019860_uracil_metabolic_process) 2 0
=HYPERLINK("http://www.godatabase.org/cgi-bin/go.cgi?query=GO:0019896&auto_wild_cards=yes&view=query&action=query&search_constraint=terms"	GO:0019896_axon_transport_of_mitochondrion) 2 0
=HYPERLINK("http://www.godatabase.org/cgi-bin/go.cgi?query=GO:0019919&auto_wild_cards=yes&view=query&action=query&search_constraint=terms"	GO:0019919_peptidyl-arginine_methylation__to_asymmetrical-dimethyl_arginine) 2 0
=HYPERLINK("http://www.godatabase.org/cgi-bin/go.cgi?query=GO:0021511&auto_wild_cards=yes&view=query&action=query&search_constraint=terms"	GO:0021511_spinal_cord_patterning) 2 0
=HYPERLINK("http://www.godatabase.org/cgi-bin/go.cgi?query=GO:0021513&auto_wild_cards=yes&view=query&action=query&search_constraint=terms"	GO:0021513_spinal_cord_dorsal_ventral_patterning) 2 0
=HYPERLINK("http://www.godatabase.org/cgi-bin/go.cgi?query=GO:0021517&auto_wild_cards=yes&view=query&action=query&search_constraint=terms"	GO:0021517_ventral_spinal_cord_development) 2 0
=HYPERLINK("http://www.godatabase.org/cgi-bin/go.cgi?query=GO:0021545&auto_wild_cards=yes&view=query&action=query&search_constraint=terms"	GO:0021545_cranial_nerve_development) 2 0
=HYPERLINK("http://www.godatabase.org/cgi-bin/go.cgi?query=GO:0021587&auto_wild_cards=yes&view=query&action=query&search_constraint=terms"	GO:0021587_cerebellum_morphogenesis) 2 0
=HYPERLINK("http://www.godatabase.org/cgi-bin/go.cgi?query=GO:0021675&auto_wild_cards=yes&view=query&action=query&search_constraint=terms"	GO:0021675_nerve_development) 2 0
=HYPERLINK("http://www.godatabase.org/cgi-bin/go.cgi?query=GO:0021695&auto_wild_cards=yes&view=query&action=query&search_constraint=terms"	GO:0021695_cerebellar_cortex_development) 2 0
=HYPERLINK("http://www.godatabase.org/cgi-bin/go.cgi?query=GO:0021696&auto_wild_cards=yes&view=query&action=query&search_constraint=terms"	GO:0021696_cerebellar_cortex_morphogenesis) 2 0
=HYPERLINK("http://www.godatabase.org/cgi-bin/go.cgi?query=GO:0021795&auto_wild_cards=yes&view=query&action=query&search_constraint=terms"	GO:0021795_cerebral_cortex_cell_migration) 2 0
=HYPERLINK("http://www.godatabase.org/cgi-bin/go.cgi?query=GO:0021826&auto_wild_cards=yes&view=query&action=query&search_constraint=terms"	GO:0021826_substrate-independent_telencephalic_tangential_migration) 2 0
=HYPERLINK("http://www.godatabase.org/cgi-bin/go.cgi?query=GO:0021830&auto_wild_cards=yes&view=query&action=query&search_constraint=terms"	GO:0021830_interneuron_migration_from_the_subpallium_to_the_cortex) 2 0
=HYPERLINK("http://www.godatabase.org/cgi-bin/go.cgi?query=GO:0021843&auto_wild_cards=yes&view=query&action=query&search_constraint=terms"	GO:0021843_substrate-independent_telencephalic_tangential_interneuron_migration) 2 0
=HYPERLINK("http://www.godatabase.org/cgi-bin/go.cgi?query=GO:0021853&auto_wild_cards=yes&view=query&action=query&search_constraint=terms"	GO:0021853_cerebral_cortex_GABAergic_interneuron_migration) 2 0
=HYPERLINK("http://www.godatabase.org/cgi-bin/go.cgi?query=GO:0021892&auto_wild_cards=yes&view=query&action=query&search_constraint=terms"	GO:0021892_cerebral_cortex_GABAergic_interneuron_differentiation) 2 0
=HYPERLINK("http://www.godatabase.org/cgi-bin/go.cgi?query=GO:0021894&auto_wild_cards=yes&view=query&action=query&search_constraint=terms"	GO:0021894_cerebral_cortex_GABAergic_interneuron_development) 2 0
=HYPERLINK("http://www.godatabase.org/cgi-bin/go.cgi?query=GO:0021895&auto_wild_cards=yes&view=query&action=query&search_constraint=terms"	GO:0021895_cerebral_cortex_neuron_differentiation) 2 0
=HYPERLINK("http://www.godatabase.org/cgi-bin/go.cgi?query=GO:0021910&auto_wild_cards=yes&view=query&action=query&search_constraint=terms"	GO:0021910_smoothened_signaling_pathway_involved_in_ventral_spinal_cord_patterning) 2 0
=HYPERLINK("http://www.godatabase.org/cgi-bin/go.cgi?query=GO:0022011&auto_wild_cards=yes&view=query&action=query&search_constraint=terms"	GO:0022011_myelination_in_the_peripheral_nervous_system) 2 0
=HYPERLINK("http://www.godatabase.org/cgi-bin/go.cgi?query=GO:0022605&auto_wild_cards=yes&view=query&action=query&search_constraint=terms"	GO:0022605_oogenesis_stage) 2 0
=HYPERLINK("http://www.godatabase.org/cgi-bin/go.cgi?query=GO:0030150&auto_wild_cards=yes&view=query&action=query&search_constraint=terms"	GO:0030150_protein_import_into_mitochondrial_matrix) 2 0
=HYPERLINK("http://www.godatabase.org/cgi-bin/go.cgi?query=GO:0030185&auto_wild_cards=yes&view=query&action=query&search_constraint=terms"	GO:0030185_nitric_oxide_transport) 2 0
=HYPERLINK("http://www.godatabase.org/cgi-bin/go.cgi?query=GO:0030202&auto_wild_cards=yes&view=query&action=query&search_constraint=terms"	GO:0030202_heparin_metabolic_process) 2 0
=HYPERLINK("http://www.godatabase.org/cgi-bin/go.cgi?query=GO:0030205&auto_wild_cards=yes&view=query&action=query&search_constraint=terms"	GO:0030205_dermatan_sulfate_metabolic_process) 2 0
=HYPERLINK("http://www.godatabase.org/cgi-bin/go.cgi?query=GO:0030208&auto_wild_cards=yes&view=query&action=query&search_constraint=terms"	GO:0030208_dermatan_sulfate_biosynthetic_process) 2 0
=HYPERLINK("http://www.godatabase.org/cgi-bin/go.cgi?query=GO:0030210&auto_wild_cards=yes&view=query&action=query&search_constraint=terms"	GO:0030210_heparin_biosynthetic_process) 2 0
=HYPERLINK("http://www.godatabase.org/cgi-bin/go.cgi?query=GO:0030264&auto_wild_cards=yes&view=query&action=query&search_constraint=terms"	GO:0030264_nuclear_fragmentation_during_apoptosis) 2 0
=HYPERLINK("http://www.godatabase.org/cgi-bin/go.cgi?query=GO:0030300&auto_wild_cards=yes&view=query&action=query&search_constraint=terms"	GO:0030300_regulation_of_intestinal_cholesterol_absorption) 2 0
=HYPERLINK("http://www.godatabase.org/cgi-bin/go.cgi?query=GO:0030311&auto_wild_cards=yes&view=query&action=query&search_constraint=terms"	GO:0030311_poly-N-acetyllactosamine_biosynthetic_process) 2 0
=HYPERLINK("http://www.godatabase.org/cgi-bin/go.cgi?query=GO:0030318&auto_wild_cards=yes&view=query&action=query&search_constraint=terms"	GO:0030318_melanocyte_differentiation) 2 0
=HYPERLINK("http://www.godatabase.org/cgi-bin/go.cgi?query=GO:0030321&auto_wild_cards=yes&view=query&action=query&search_constraint=terms"	GO:0030321_transepithelial_chloride_transport) 2 0
=HYPERLINK("http://www.godatabase.org/cgi-bin/go.cgi?query=GO:0030490&auto_wild_cards=yes&view=query&action=query&search_constraint=terms"	GO:0030490_maturation_of_SSU-rRNA) 2 0
=HYPERLINK("http://www.godatabase.org/cgi-bin/go.cgi?query=GO:0030505&auto_wild_cards=yes&view=query&action=query&search_constraint=terms"	GO:0030505_inorganic_diphosphate_transport) 2 0
=HYPERLINK("http://www.godatabase.org/cgi-bin/go.cgi?query=GO:0030513&auto_wild_cards=yes&view=query&action=query&search_constraint=terms"	GO:0030513_positive_regulation_of_BMP_signaling_pathway) 2 0
=HYPERLINK("http://www.godatabase.org/cgi-bin/go.cgi?query=GO:0030540&auto_wild_cards=yes&view=query&action=query&search_constraint=terms"	GO:0030540_female_genitalia_development) 2 0
=HYPERLINK("http://www.godatabase.org/cgi-bin/go.cgi?query=GO:0030575&auto_wild_cards=yes&view=query&action=query&search_constraint=terms"	GO:0030575_nuclear_body_organization) 2 0
=HYPERLINK("http://www.godatabase.org/cgi-bin/go.cgi?query=GO:0030578&auto_wild_cards=yes&view=query&action=query&search_constraint=terms"	GO:0030578_PML_body_organization) 2 0
=HYPERLINK("http://www.godatabase.org/cgi-bin/go.cgi?query=GO:0030815&auto_wild_cards=yes&view=query&action=query&search_constraint=terms"	GO:0030815_negative_regulation_of_cAMP_metabolic_process) 2 0
=HYPERLINK("http://www.godatabase.org/cgi-bin/go.cgi?query=GO:0030818&auto_wild_cards=yes&view=query&action=query&search_constraint=terms"	GO:0030818_negative_regulation_of_cAMP_biosynthetic_process) 2 0
=HYPERLINK("http://www.godatabase.org/cgi-bin/go.cgi?query=GO:0030889&auto_wild_cards=yes&view=query&action=query&search_constraint=terms"	GO:0030889_negative_regulation_of_B_cell_proliferation) 2 0
=HYPERLINK("http://www.godatabase.org/cgi-bin/go.cgi?query=GO:0030901&auto_wild_cards=yes&view=query&action=query&search_constraint=terms"	GO:0030901_midbrain_development) 2 0
=HYPERLINK("http://www.godatabase.org/cgi-bin/go.cgi?query=GO:0030916&auto_wild_cards=yes&view=query&action=query&search_constraint=terms"	GO:0030916_otic_vesicle_formation) 2 0
=HYPERLINK("http://www.godatabase.org/cgi-bin/go.cgi?query=GO:0030949&auto_wild_cards=yes&view=query&action=query&search_constraint=terms"	GO:0030949_positive_regulation_of_vascular_endothelial_growth_factor_receptor_signaling_pathway) 2 0
=HYPERLINK("http://www.godatabase.org/cgi-bin/go.cgi?query=GO:0030951&auto_wild_cards=yes&view=query&action=query&search_constraint=terms"	GO:0030951_establishment_or_maintenance_of_microtubule_cytoskeleton_polarity) 2 0
=HYPERLINK("http://www.godatabase.org/cgi-bin/go.cgi?query=GO:0030952&auto_wild_cards=yes&view=query&action=query&search_constraint=terms"	GO:0030952_establishment_or_maintenance_of_cytoskeleton_polarity) 2 0
=HYPERLINK("http://www.godatabase.org/cgi-bin/go.cgi?query=GO:0030997&auto_wild_cards=yes&view=query&action=query&search_constraint=terms"	GO:0030997_regulation_of_centriole-centriole_cohesion) 2 0
=HYPERLINK("http://www.godatabase.org/cgi-bin/go.cgi?query=GO:0031000&auto_wild_cards=yes&view=query&action=query&search_constraint=terms"	GO:0031000_response_to_caffeine) 2 0
=HYPERLINK("http://www.godatabase.org/cgi-bin/go.cgi?query=GO:0031061&auto_wild_cards=yes&view=query&action=query&search_constraint=terms"	GO:0031061_negative_regulation_of_histone_methylation) 2 0
=HYPERLINK("http://www.godatabase.org/cgi-bin/go.cgi?query=GO:0031062&auto_wild_cards=yes&view=query&action=query&search_constraint=terms"	GO:0031062_positive_regulation_of_histone_methylation) 2 0
=HYPERLINK("http://www.godatabase.org/cgi-bin/go.cgi?query=GO:0031122&auto_wild_cards=yes&view=query&action=query&search_constraint=terms"	GO:0031122_cytoplasmic_microtubule_organization) 2 0
=HYPERLINK("http://www.godatabase.org/cgi-bin/go.cgi?query=GO:0031294&auto_wild_cards=yes&view=query&action=query&search_constraint=terms"	GO:0031294_lymphocyte_costimulation) 2 0
=HYPERLINK("http://www.godatabase.org/cgi-bin/go.cgi?query=GO:0031295&auto_wild_cards=yes&view=query&action=query&search_constraint=terms"	GO:0031295_T_cell_costimulation) 2 0
=HYPERLINK("http://www.godatabase.org/cgi-bin/go.cgi?query=GO:0031297&auto_wild_cards=yes&view=query&action=query&search_constraint=terms"	GO:0031297_replication_fork_processing) 2 0
=HYPERLINK("http://www.godatabase.org/cgi-bin/go.cgi?query=GO:0031440&auto_wild_cards=yes&view=query&action=query&search_constraint=terms"	GO:0031440_regulation_of_mRNA_3'-end_processing) 2 0
=HYPERLINK("http://www.godatabase.org/cgi-bin/go.cgi?query=GO:0031452&auto_wild_cards=yes&view=query&action=query&search_constraint=terms"	GO:0031452_negative_regulation_of_heterochromatin_formation) 2 0
=HYPERLINK("http://www.godatabase.org/cgi-bin/go.cgi?query=GO:0031508&auto_wild_cards=yes&view=query&action=query&search_constraint=terms"	GO:0031508_centromeric_heterochromatin_formation) 2 0
=HYPERLINK("http://www.godatabase.org/cgi-bin/go.cgi?query=GO:0031536&auto_wild_cards=yes&view=query&action=query&search_constraint=terms"	GO:0031536_positive_regulation_of_exit_from_mitosis) 2 0
=HYPERLINK("http://www.godatabase.org/cgi-bin/go.cgi?query=GO:0031573&auto_wild_cards=yes&view=query&action=query&search_constraint=terms"	GO:0031573_intra-S_DNA_damage_checkpoint) 2 0
=HYPERLINK("http://www.godatabase.org/cgi-bin/go.cgi?query=GO:0031580&auto_wild_cards=yes&view=query&action=query&search_constraint=terms"	GO:0031580_membrane_raft_distribution) 2 0
=HYPERLINK("http://www.godatabase.org/cgi-bin/go.cgi?query=GO:0031641&auto_wild_cards=yes&view=query&action=query&search_constraint=terms"	GO:0031641_regulation_of_myelination) 2 0
=HYPERLINK("http://www.godatabase.org/cgi-bin/go.cgi?query=GO:0031642&auto_wild_cards=yes&view=query&action=query&search_constraint=terms"	GO:0031642_negative_regulation_of_myelination) 2 0
=HYPERLINK("http://www.godatabase.org/cgi-bin/go.cgi?query=GO:0031664&auto_wild_cards=yes&view=query&action=query&search_constraint=terms"	GO:0031664_regulation_of_lipopolysaccharide-mediated_signaling_pathway) 2 0
=HYPERLINK("http://www.godatabase.org/cgi-bin/go.cgi?query=GO:0031665&auto_wild_cards=yes&view=query&action=query&search_constraint=terms"	GO:0031665_negative_regulation_of_lipopolysaccharide-mediated_signaling_pathway) 2 0
=HYPERLINK("http://www.godatabase.org/cgi-bin/go.cgi?query=GO:0031936&auto_wild_cards=yes&view=query&action=query&search_constraint=terms"	GO:0031936_negative_regulation_of_chromatin_silencing) 2 0
=HYPERLINK("http://www.godatabase.org/cgi-bin/go.cgi?query=GO:0032026&auto_wild_cards=yes&view=query&action=query&search_constraint=terms"	GO:0032026_response_to_magnesium_ion) 2 0
=HYPERLINK("http://www.godatabase.org/cgi-bin/go.cgi?query=GO:0032069&auto_wild_cards=yes&view=query&action=query&search_constraint=terms"	GO:0032069_regulation_of_nuclease_activity) 2 0
=HYPERLINK("http://www.godatabase.org/cgi-bin/go.cgi?query=GO:0032096&auto_wild_cards=yes&view=query&action=query&search_constraint=terms"	GO:0032096_negative_regulation_of_response_to_food) 2 0
=HYPERLINK("http://www.godatabase.org/cgi-bin/go.cgi?query=GO:0032099&auto_wild_cards=yes&view=query&action=query&search_constraint=terms"	GO:0032099_negative_regulation_of_appetite) 2 0
=HYPERLINK("http://www.godatabase.org/cgi-bin/go.cgi?query=GO:0032201&auto_wild_cards=yes&view=query&action=query&search_constraint=terms"	GO:0032201_telomere_maintenance_via_semi-conservative_replication) 2 0
=HYPERLINK("http://www.godatabase.org/cgi-bin/go.cgi?query=GO:0032212&auto_wild_cards=yes&view=query&action=query&search_constraint=terms"	GO:0032212_positive_regulation_of_telomere_maintenance_via_telomerase) 2 0
=HYPERLINK("http://www.godatabase.org/cgi-bin/go.cgi?query=GO:0032213&auto_wild_cards=yes&view=query&action=query&search_constraint=terms"	GO:0032213_regulation_of_telomere_maintenance_via_semi-conservative_replication) 2 0
=HYPERLINK("http://www.godatabase.org/cgi-bin/go.cgi?query=GO:0032214&auto_wild_cards=yes&view=query&action=query&search_constraint=terms"	GO:0032214_negative_regulation_of_telomere_maintenance_via_semi-conservative_replication) 2 0
=HYPERLINK("http://www.godatabase.org/cgi-bin/go.cgi?query=GO:0032225&auto_wild_cards=yes&view=query&action=query&search_constraint=terms"	GO:0032225_regulation_of_synaptic_transmission__dopaminergic) 2 0
=HYPERLINK("http://www.godatabase.org/cgi-bin/go.cgi?query=GO:0032228&auto_wild_cards=yes&view=query&action=query&search_constraint=terms"	GO:0032228_regulation_of_synaptic_transmission__GABAergic) 2 0
=HYPERLINK("http://www.godatabase.org/cgi-bin/go.cgi?query=GO:0032236&auto_wild_cards=yes&view=query&action=query&search_constraint=terms"	GO:0032236_positive_regulation_of_calcium_ion_transport_via_store-operated_calcium_channel_activity) 2 0
=HYPERLINK("http://www.godatabase.org/cgi-bin/go.cgi?query=GO:0032237&auto_wild_cards=yes&view=query&action=query&search_constraint=terms"	GO:0032237_activation_of_store-operated_calcium_channel_activity) 2 0
=HYPERLINK("http://www.godatabase.org/cgi-bin/go.cgi?query=GO:0032292&auto_wild_cards=yes&view=query&action=query&search_constraint=terms"	GO:0032292_ensheathment_of_axons_in_the_peripheral_nervous_system) 2 0
=HYPERLINK("http://www.godatabase.org/cgi-bin/go.cgi?query=GO:0032303&auto_wild_cards=yes&view=query&action=query&search_constraint=terms"	GO:0032303_regulation_of_icosanoid_secretion) 2 0
=HYPERLINK("http://www.godatabase.org/cgi-bin/go.cgi?query=GO:0032305&auto_wild_cards=yes&view=query&action=query&search_constraint=terms"	GO:0032305_positive_regulation_of_icosanoid_secretion) 2 0
=HYPERLINK("http://www.godatabase.org/cgi-bin/go.cgi?query=GO:0032306&auto_wild_cards=yes&view=query&action=query&search_constraint=terms"	GO:0032306_regulation_of_prostaglandin_secretion) 2 0
=HYPERLINK("http://www.godatabase.org/cgi-bin/go.cgi?query=GO:0032308&auto_wild_cards=yes&view=query&action=query&search_constraint=terms"	GO:0032308_positive_regulation_of_prostaglandin_secretion) 2 0
=HYPERLINK("http://www.godatabase.org/cgi-bin/go.cgi?query=GO:0032310&auto_wild_cards=yes&view=query&action=query&search_constraint=terms"	GO:0032310_prostaglandin_secretion) 2 0
=HYPERLINK("http://www.godatabase.org/cgi-bin/go.cgi?query=GO:0032328&auto_wild_cards=yes&view=query&action=query&search_constraint=terms"	GO:0032328_alanine_transport) 2 0
=HYPERLINK("http://www.godatabase.org/cgi-bin/go.cgi?query=GO:0032329&auto_wild_cards=yes&view=query&action=query&search_constraint=terms"	GO:0032329_serine_transport) 2 0
=HYPERLINK("http://www.godatabase.org/cgi-bin/go.cgi?query=GO:0032344&auto_wild_cards=yes&view=query&action=query&search_constraint=terms"	GO:0032344_regulation_of_aldosterone_metabolic_process) 2 0
=HYPERLINK("http://www.godatabase.org/cgi-bin/go.cgi?query=GO:0032417&auto_wild_cards=yes&view=query&action=query&search_constraint=terms"	GO:0032417_positive_regulation_of_sodium:hydrogen_antiporter_activity) 2 0
=HYPERLINK("http://www.godatabase.org/cgi-bin/go.cgi?query=GO:0032435&auto_wild_cards=yes&view=query&action=query&search_constraint=terms"	GO:0032435_negative_regulation_of_proteasomal_ubiquitin-dependent_protein_catabolic_process) 2 0
=HYPERLINK("http://www.godatabase.org/cgi-bin/go.cgi?query=GO:0032506&auto_wild_cards=yes&view=query&action=query&search_constraint=terms"	GO:0032506_cytokinetic_process) 2 0
=HYPERLINK("http://www.godatabase.org/cgi-bin/go.cgi?query=GO:0032510&auto_wild_cards=yes&view=query&action=query&search_constraint=terms"	GO:0032510_endosome_to_lysosome_transport_via_multivesicular_body_sorting_pathway) 2 0
=HYPERLINK("http://www.godatabase.org/cgi-bin/go.cgi?query=GO:0032512&auto_wild_cards=yes&view=query&action=query&search_constraint=terms"	GO:0032512_regulation_of_protein_phosphatase_type_2B_activity) 2 0
=HYPERLINK("http://www.godatabase.org/cgi-bin/go.cgi?query=GO:0032513&auto_wild_cards=yes&view=query&action=query&search_constraint=terms"	GO:0032513_negative_regulation_of_protein_phosphatase_type_2B_activity) 2 0
=HYPERLINK("http://www.godatabase.org/cgi-bin/go.cgi?query=GO:0032516&auto_wild_cards=yes&view=query&action=query&search_constraint=terms"	GO:0032516_positive_regulation_of_phosphoprotein_phosphatase_activity) 2 0
=HYPERLINK("http://www.godatabase.org/cgi-bin/go.cgi?query=GO:0032525&auto_wild_cards=yes&view=query&action=query&search_constraint=terms"	GO:0032525_somite_rostral_caudal_axis_specification) 2 0
=HYPERLINK("http://www.godatabase.org/cgi-bin/go.cgi?query=GO:0032620&auto_wild_cards=yes&view=query&action=query&search_constraint=terms"	GO:0032620_interleukin-17_production) 2 0
=HYPERLINK("http://www.godatabase.org/cgi-bin/go.cgi?query=GO:0032634&auto_wild_cards=yes&view=query&action=query&search_constraint=terms"	GO:0032634_interleukin-5_production) 2 0
=HYPERLINK("http://www.godatabase.org/cgi-bin/go.cgi?query=GO:0032645&auto_wild_cards=yes&view=query&action=query&search_constraint=terms"	GO:0032645_regulation_of_granulocyte_macrophage_colony-stimulating_factor_production) 2 0
=HYPERLINK("http://www.godatabase.org/cgi-bin/go.cgi?query=GO:0032656&auto_wild_cards=yes&view=query&action=query&search_constraint=terms"	GO:0032656_regulation_of_interleukin-13_production) 2 0
=HYPERLINK("http://www.godatabase.org/cgi-bin/go.cgi?query=GO:0032660&auto_wild_cards=yes&view=query&action=query&search_constraint=terms"	GO:0032660_regulation_of_interleukin-17_production) 2 0
=HYPERLINK("http://www.godatabase.org/cgi-bin/go.cgi?query=GO:0032674&auto_wild_cards=yes&view=query&action=query&search_constraint=terms"	GO:0032674_regulation_of_interleukin-5_production) 2 0
=HYPERLINK("http://www.godatabase.org/cgi-bin/go.cgi?query=GO:0032689&auto_wild_cards=yes&view=query&action=query&search_constraint=terms"	GO:0032689_negative_regulation_of_interferon-gamma_production) 2 0
=HYPERLINK("http://www.godatabase.org/cgi-bin/go.cgi?query=GO:0032691&auto_wild_cards=yes&view=query&action=query&search_constraint=terms"	GO:0032691_negative_regulation_of_interleukin-1_beta_production) 2 0
=HYPERLINK("http://www.godatabase.org/cgi-bin/go.cgi?query=GO:0032692&auto_wild_cards=yes&view=query&action=query&search_constraint=terms"	GO:0032692_negative_regulation_of_interleukin-1_production) 2 0
=HYPERLINK("http://www.godatabase.org/cgi-bin/go.cgi?query=GO:0032733&auto_wild_cards=yes&view=query&action=query&search_constraint=terms"	GO:0032733_positive_regulation_of_interleukin-10_production) 2 0
=HYPERLINK("http://www.godatabase.org/cgi-bin/go.cgi?query=GO:0032740&auto_wild_cards=yes&view=query&action=query&search_constraint=terms"	GO:0032740_positive_regulation_of_interleukin-17_production) 2 0
=HYPERLINK("http://www.godatabase.org/cgi-bin/go.cgi?query=GO:0032802&auto_wild_cards=yes&view=query&action=query&search_constraint=terms"	GO:0032802_low-density_lipoprotein_receptor_catabolic_process) 2 0
=HYPERLINK("http://www.godatabase.org/cgi-bin/go.cgi?query=GO:0032803&auto_wild_cards=yes&view=query&action=query&search_constraint=terms"	GO:0032803_regulation_of_low-density_lipoprotein_receptor_catabolic_process) 2 0
=HYPERLINK("http://www.godatabase.org/cgi-bin/go.cgi?query=GO:0032814&auto_wild_cards=yes&view=query&action=query&search_constraint=terms"	GO:0032814_regulation_of_natural_killer_cell_activation) 2 0
=HYPERLINK("http://www.godatabase.org/cgi-bin/go.cgi?query=GO:0032816&auto_wild_cards=yes&view=query&action=query&search_constraint=terms"	GO:0032816_positive_regulation_of_natural_killer_cell_activation) 2 0
=HYPERLINK("http://www.godatabase.org/cgi-bin/go.cgi?query=GO:0032863&auto_wild_cards=yes&view=query&action=query&search_constraint=terms"	GO:0032863_activation_of_Rac_GTPase_activity) 2 0
=HYPERLINK("http://www.godatabase.org/cgi-bin/go.cgi?query=GO:0032892&auto_wild_cards=yes&view=query&action=query&search_constraint=terms"	GO:0032892_positive_regulation_of_organic_acid_transport) 2 0
=HYPERLINK("http://www.godatabase.org/cgi-bin/go.cgi?query=GO:0032897&auto_wild_cards=yes&view=query&action=query&search_constraint=terms"	GO:0032897_negative_regulation_of_viral_transcription) 2 0
=HYPERLINK("http://www.godatabase.org/cgi-bin/go.cgi?query=GO:0032898&auto_wild_cards=yes&view=query&action=query&search_constraint=terms"	GO:0032898_neurotrophin_production) 2 0
=HYPERLINK("http://www.godatabase.org/cgi-bin/go.cgi?query=GO:0032902&auto_wild_cards=yes&view=query&action=query&search_constraint=terms"	GO:0032902_nerve_growth_factor_production) 2 0
=HYPERLINK("http://www.godatabase.org/cgi-bin/go.cgi?query=GO:0032914&auto_wild_cards=yes&view=query&action=query&search_constraint=terms"	GO:0032914_positive_regulation_of_transforming_growth_factor-beta1_production) 2 0
=HYPERLINK("http://www.godatabase.org/cgi-bin/go.cgi?query=GO:0032966&auto_wild_cards=yes&view=query&action=query&search_constraint=terms"	GO:0032966_negative_regulation_of_collagen_biosynthetic_process) 2 0
=HYPERLINK("http://www.godatabase.org/cgi-bin/go.cgi?query=GO:0032971&auto_wild_cards=yes&view=query&action=query&search_constraint=terms"	GO:0032971_regulation_of_muscle_filament_sliding) 2 0
=HYPERLINK("http://www.godatabase.org/cgi-bin/go.cgi?query=GO:0033003&auto_wild_cards=yes&view=query&action=query&search_constraint=terms"	GO:0033003_regulation_of_mast_cell_activation) 2 0
=HYPERLINK("http://www.godatabase.org/cgi-bin/go.cgi?query=GO:0033005&auto_wild_cards=yes&view=query&action=query&search_constraint=terms"	GO:0033005_positive_regulation_of_mast_cell_activation) 2 0
=HYPERLINK("http://www.godatabase.org/cgi-bin/go.cgi?query=GO:0033033&auto_wild_cards=yes&view=query&action=query&search_constraint=terms"	GO:0033033_negative_regulation_of_myeloid_cell_apoptosis) 2 0
=HYPERLINK("http://www.godatabase.org/cgi-bin/go.cgi?query=GO:0033034&auto_wild_cards=yes&view=query&action=query&search_constraint=terms"	GO:0033034_positive_regulation_of_myeloid_cell_apoptosis) 2 0
=HYPERLINK("http://www.godatabase.org/cgi-bin/go.cgi?query=GO:0033144&auto_wild_cards=yes&view=query&action=query&search_constraint=terms"	GO:0033144_negative_regulation_of_steroid_hormone_receptor_signaling_pathway) 2 0
=HYPERLINK("http://www.godatabase.org/cgi-bin/go.cgi?query=GO:0033194&auto_wild_cards=yes&view=query&action=query&search_constraint=terms"	GO:0033194_response_to_hydroperoxide) 2 0
=HYPERLINK("http://www.godatabase.org/cgi-bin/go.cgi?query=GO:0033364&auto_wild_cards=yes&view=query&action=query&search_constraint=terms"	GO:0033364_mast_cell_secretory_granule_organization) 2 0
=HYPERLINK("http://www.godatabase.org/cgi-bin/go.cgi?query=GO:0033567&auto_wild_cards=yes&view=query&action=query&search_constraint=terms"	GO:0033567_DNA_replication__Okazaki_fragment_processing) 2 0
=HYPERLINK("http://www.godatabase.org/cgi-bin/go.cgi?query=GO:0033598&auto_wild_cards=yes&view=query&action=query&search_constraint=terms"	GO:0033598_mammary_gland_epithelial_cell_proliferation) 2 0
=HYPERLINK("http://www.godatabase.org/cgi-bin/go.cgi?query=GO:0033599&auto_wild_cards=yes&view=query&action=query&search_constraint=terms"	GO:0033599_regulation_of_mammary_gland_epithelial_cell_proliferation) 2 0
=HYPERLINK("http://www.godatabase.org/cgi-bin/go.cgi?query=GO:0033603&auto_wild_cards=yes&view=query&action=query&search_constraint=terms"	GO:0033603_positive_regulation_of_dopamine_secretion) 2 0
=HYPERLINK("http://www.godatabase.org/cgi-bin/go.cgi?query=GO:0033615&auto_wild_cards=yes&view=query&action=query&search_constraint=terms"	GO:0033615_mitochondrial_proton-transporting_ATP_synthase_complex_assembly) 2 0
=HYPERLINK("http://www.godatabase.org/cgi-bin/go.cgi?query=GO:0033630&auto_wild_cards=yes&view=query&action=query&search_constraint=terms"	GO:0033630_positive_regulation_of_cell_adhesion_mediated_by_integrin) 2 0
=HYPERLINK("http://www.godatabase.org/cgi-bin/go.cgi?query=GO:0033632&auto_wild_cards=yes&view=query&action=query&search_constraint=terms"	GO:0033632_regulation_of_cell-cell_adhesion_mediated_by_integrin) 2 0
=HYPERLINK("http://www.godatabase.org/cgi-bin/go.cgi?query=GO:0033861&auto_wild_cards=yes&view=query&action=query&search_constraint=terms"	GO:0033861_negative_regulation_of_NAD(P)H_oxidase_activity) 2 0
=HYPERLINK("http://www.godatabase.org/cgi-bin/go.cgi?query=GO:0033864&auto_wild_cards=yes&view=query&action=query&search_constraint=terms"	GO:0033864_positive_regulation_of_NAD(P)H_oxidase_activity) 2 0
=HYPERLINK("http://www.godatabase.org/cgi-bin/go.cgi?query=GO:0034113&auto_wild_cards=yes&view=query&action=query&search_constraint=terms"	GO:0034113_heterotypic_cell-cell_adhesion) 2 0
=HYPERLINK("http://www.godatabase.org/cgi-bin/go.cgi?query=GO:0034114&auto_wild_cards=yes&view=query&action=query&search_constraint=terms"	GO:0034114_regulation_of_heterotypic_cell-cell_adhesion) 2 0
=HYPERLINK("http://www.godatabase.org/cgi-bin/go.cgi?query=GO:0034121&auto_wild_cards=yes&view=query&action=query&search_constraint=terms"	GO:0034121_regulation_of_toll-like_receptor_signaling_pathway) 2 0
=HYPERLINK("http://www.godatabase.org/cgi-bin/go.cgi?query=GO:0034134&auto_wild_cards=yes&view=query&action=query&search_constraint=terms"	GO:0034134_toll-like_receptor_2_signaling_pathway) 2 0
=HYPERLINK("http://www.godatabase.org/cgi-bin/go.cgi?query=GO:0034214&auto_wild_cards=yes&view=query&action=query&search_constraint=terms"	GO:0034214_protein_hexamerization) 2 0
=HYPERLINK("http://www.godatabase.org/cgi-bin/go.cgi?query=GO:0034259&auto_wild_cards=yes&view=query&action=query&search_constraint=terms"	GO:0034259_negative_regulation_of_Rho_GTPase_activity) 2 0
=HYPERLINK("http://www.godatabase.org/cgi-bin/go.cgi?query=GO:0034260&auto_wild_cards=yes&view=query&action=query&search_constraint=terms"	GO:0034260_negative_regulation_of_GTPase_activity) 2 0
=HYPERLINK("http://www.godatabase.org/cgi-bin/go.cgi?query=GO:0034261&auto_wild_cards=yes&view=query&action=query&search_constraint=terms"	GO:0034261_negative_regulation_of_Ras_GTPase_activity) 2 0
=HYPERLINK("http://www.godatabase.org/cgi-bin/go.cgi?query=GO:0034331&auto_wild_cards=yes&view=query&action=query&search_constraint=terms"	GO:0034331_cell_junction_maintenance) 2 0
=HYPERLINK("http://www.godatabase.org/cgi-bin/go.cgi?query=GO:0034392&auto_wild_cards=yes&view=query&action=query&search_constraint=terms"	GO:0034392_negative_regulation_of_smooth_muscle_cell_apoptosis) 2 0
=HYPERLINK("http://www.godatabase.org/cgi-bin/go.cgi?query=GO:0034418&auto_wild_cards=yes&view=query&action=query&search_constraint=terms"	GO:0034418_urate_biosynthetic_process) 2 0
=HYPERLINK("http://www.godatabase.org/cgi-bin/go.cgi?query=GO:0034441&auto_wild_cards=yes&view=query&action=query&search_constraint=terms"	GO:0034441_plasma_lipoprotein_oxidation) 2 0
=HYPERLINK("http://www.godatabase.org/cgi-bin/go.cgi?query=GO:0034444&auto_wild_cards=yes&view=query&action=query&search_constraint=terms"	GO:0034444_regulation_of_plasma_lipoprotein_oxidation) 2 0
=HYPERLINK("http://www.godatabase.org/cgi-bin/go.cgi?query=GO:0034445&auto_wild_cards=yes&view=query&action=query&search_constraint=terms"	GO:0034445_negative_regulation_of_plasma_lipoprotein_oxidation) 2 0
=HYPERLINK("http://www.godatabase.org/cgi-bin/go.cgi?query=GO:0034605&auto_wild_cards=yes&view=query&action=query&search_constraint=terms"	GO:0034605_cellular_response_to_heat) 2 0
=HYPERLINK("http://www.godatabase.org/cgi-bin/go.cgi?query=GO:0034616&auto_wild_cards=yes&view=query&action=query&search_constraint=terms"	GO:0034616_response_to_laminar_fluid_shear_stress) 2 0
=HYPERLINK("http://www.godatabase.org/cgi-bin/go.cgi?query=GO:0034619&auto_wild_cards=yes&view=query&action=query&search_constraint=terms"	GO:0034619_cellular_chaperone-mediated_protein_complex_assembly) 2 0
=HYPERLINK("http://www.godatabase.org/cgi-bin/go.cgi?query=GO:0034638&auto_wild_cards=yes&view=query&action=query&search_constraint=terms"	GO:0034638_phosphatidylcholine_catabolic_process) 2 0
=HYPERLINK("http://www.godatabase.org/cgi-bin/go.cgi?query=GO:0034644&auto_wild_cards=yes&view=query&action=query&search_constraint=terms"	GO:0034644_cellular_response_to_UV) 2 0
=HYPERLINK("http://www.godatabase.org/cgi-bin/go.cgi?query=GO:0034650&auto_wild_cards=yes&view=query&action=query&search_constraint=terms"	GO:0034650_cortisol_metabolic_process) 2 0
=HYPERLINK("http://www.godatabase.org/cgi-bin/go.cgi?query=GO:0034651&auto_wild_cards=yes&view=query&action=query&search_constraint=terms"	GO:0034651_cortisol_biosynthetic_process) 2 0
=HYPERLINK("http://www.godatabase.org/cgi-bin/go.cgi?query=GO:0034723&auto_wild_cards=yes&view=query&action=query&search_constraint=terms"	GO:0034723_DNA_replication-dependent_nucleosome_organization) 2 0
=HYPERLINK("http://www.godatabase.org/cgi-bin/go.cgi?query=GO:0034970&auto_wild_cards=yes&view=query&action=query&search_constraint=terms"	GO:0034970_histone_H3-R2_methylation) 2 0
=HYPERLINK("http://www.godatabase.org/cgi-bin/go.cgi?query=GO:0035025&auto_wild_cards=yes&view=query&action=query&search_constraint=terms"	GO:0035025_positive_regulation_of_Rho_protein_signal_transduction) 2 0
=HYPERLINK("http://www.godatabase.org/cgi-bin/go.cgi?query=GO:0035039&auto_wild_cards=yes&view=query&action=query&search_constraint=terms"	GO:0035039_male_pronucleus_formation) 2 0
=HYPERLINK("http://www.godatabase.org/cgi-bin/go.cgi?query=GO:0035050&auto_wild_cards=yes&view=query&action=query&search_constraint=terms"	GO:0035050_embryonic_heart_tube_development) 2 0
=HYPERLINK("http://www.godatabase.org/cgi-bin/go.cgi?query=GO:0035058&auto_wild_cards=yes&view=query&action=query&search_constraint=terms"	GO:0035058_sensory_cilium_assembly) 2 0
=HYPERLINK("http://www.godatabase.org/cgi-bin/go.cgi?query=GO:0035117&auto_wild_cards=yes&view=query&action=query&search_constraint=terms"	GO:0035117_embryonic_arm_morphogenesis) 2 0
=HYPERLINK("http://www.godatabase.org/cgi-bin/go.cgi?query=GO:0035140&auto_wild_cards=yes&view=query&action=query&search_constraint=terms"	GO:0035140_arm_morphogenesis) 2 0
=HYPERLINK("http://www.godatabase.org/cgi-bin/go.cgi?query=GO:0035162&auto_wild_cards=yes&view=query&action=query&search_constraint=terms"	GO:0035162_embryonic_hemopoiesis) 2 0
=HYPERLINK("http://www.godatabase.org/cgi-bin/go.cgi?query=GO:0035247&auto_wild_cards=yes&view=query&action=query&search_constraint=terms"	GO:0035247_peptidyl-arginine_omega-N-methylation) 2 0
=HYPERLINK("http://www.godatabase.org/cgi-bin/go.cgi?query=GO:0035279&auto_wild_cards=yes&view=query&action=query&search_constraint=terms"	GO:0035279_gene_silencing_by_miRNA__mRNA_cleavage) 2 0
=HYPERLINK("http://www.godatabase.org/cgi-bin/go.cgi?query=GO:0035305&auto_wild_cards=yes&view=query&action=query&search_constraint=terms"	GO:0035305_negative_regulation_of_dephosphorylation) 2 0
=HYPERLINK("http://www.godatabase.org/cgi-bin/go.cgi?query=GO:0035308&auto_wild_cards=yes&view=query&action=query&search_constraint=terms"	GO:0035308_negative_regulation_of_protein_amino_acid_dephosphorylation) 2 0
=HYPERLINK("http://www.godatabase.org/cgi-bin/go.cgi?query=GO:0040036&auto_wild_cards=yes&view=query&action=query&search_constraint=terms"	GO:0040036_regulation_of_fibroblast_growth_factor_receptor_signaling_pathway) 2 0
=HYPERLINK("http://www.godatabase.org/cgi-bin/go.cgi?query=GO:0042062&auto_wild_cards=yes&view=query&action=query&search_constraint=terms"	GO:0042062_long-term_strengthening_of_neuromuscular_junction) 2 0
=HYPERLINK("http://www.godatabase.org/cgi-bin/go.cgi?query=GO:0042097&auto_wild_cards=yes&view=query&action=query&search_constraint=terms"	GO:0042097_interleukin-4_biosynthetic_process) 2 0
=HYPERLINK("http://www.godatabase.org/cgi-bin/go.cgi?query=GO:0042167&auto_wild_cards=yes&view=query&action=query&search_constraint=terms"	GO:0042167_heme_catabolic_process) 2 0
=HYPERLINK("http://www.godatabase.org/cgi-bin/go.cgi?query=GO:0042222&auto_wild_cards=yes&view=query&action=query&search_constraint=terms"	GO:0042222_interleukin-1_biosynthetic_process) 2 0
=HYPERLINK("http://www.godatabase.org/cgi-bin/go.cgi?query=GO:0042231&auto_wild_cards=yes&view=query&action=query&search_constraint=terms"	GO:0042231_interleukin-13_biosynthetic_process) 2 0
=HYPERLINK("http://www.godatabase.org/cgi-bin/go.cgi?query=GO:0042321&auto_wild_cards=yes&view=query&action=query&search_constraint=terms"	GO:0042321_negative_regulation_of_circadian_sleep_wake_cycle__sleep) 2 0
=HYPERLINK("http://www.godatabase.org/cgi-bin/go.cgi?query=GO:0042322&auto_wild_cards=yes&view=query&action=query&search_constraint=terms"	GO:0042322_negative_regulation_of_circadian_sleep_wake_cycle__REM_sleep) 2 0
=HYPERLINK("http://www.godatabase.org/cgi-bin/go.cgi?query=GO:0042335&auto_wild_cards=yes&view=query&action=query&search_constraint=terms"	GO:0042335_cuticle_development) 2 0
=HYPERLINK("http://www.godatabase.org/cgi-bin/go.cgi?query=GO:0042339&auto_wild_cards=yes&view=query&action=query&search_constraint=terms"	GO:0042339_keratan_sulfate_metabolic_process) 2 0
=HYPERLINK("http://www.godatabase.org/cgi-bin/go.cgi?query=GO:0042350&auto_wild_cards=yes&view=query&action=query&search_constraint=terms"	GO:0042350_GDP-L-fucose_biosynthetic_process) 2 0
=HYPERLINK("http://www.godatabase.org/cgi-bin/go.cgi?query=GO:0042351&auto_wild_cards=yes&view=query&action=query&search_constraint=terms"	GO:0042351_'de_novo'_GDP-L-fucose_biosynthetic_process) 2 0
=HYPERLINK("http://www.godatabase.org/cgi-bin/go.cgi?query=GO:0042353&auto_wild_cards=yes&view=query&action=query&search_constraint=terms"	GO:0042353_fucose_biosynthetic_process) 2 0
=HYPERLINK("http://www.godatabase.org/cgi-bin/go.cgi?query=GO:0042396&auto_wild_cards=yes&view=query&action=query&search_constraint=terms"	GO:0042396_phosphagen_biosynthetic_process) 2 0
=HYPERLINK("http://www.godatabase.org/cgi-bin/go.cgi?query=GO:0042407&auto_wild_cards=yes&view=query&action=query&search_constraint=terms"	GO:0042407_cristae_formation) 2 0
=HYPERLINK("http://www.godatabase.org/cgi-bin/go.cgi?query=GO:0042414&auto_wild_cards=yes&view=query&action=query&search_constraint=terms"	GO:0042414_epinephrine_metabolic_process) 2 0
=HYPERLINK("http://www.godatabase.org/cgi-bin/go.cgi?query=GO:0042415&auto_wild_cards=yes&view=query&action=query&search_constraint=terms"	GO:0042415_norepinephrine_metabolic_process) 2 0
=HYPERLINK("http://www.godatabase.org/cgi-bin/go.cgi?query=GO:0042436&auto_wild_cards=yes&view=query&action=query&search_constraint=terms"	GO:0042436_indole_derivative_catabolic_process) 2 0
=HYPERLINK("http://www.godatabase.org/cgi-bin/go.cgi?query=GO:0042438&auto_wild_cards=yes&view=query&action=query&search_constraint=terms"	GO:0042438_melanin_biosynthetic_process) 2 0
=HYPERLINK("http://www.godatabase.org/cgi-bin/go.cgi?query=GO:0042481&auto_wild_cards=yes&view=query&action=query&search_constraint=terms"	GO:0042481_regulation_of_odontogenesis) 2 0
=HYPERLINK("http://www.godatabase.org/cgi-bin/go.cgi?query=GO:0042501&auto_wild_cards=yes&view=query&action=query&search_constraint=terms"	GO:0042501_serine_phosphorylation_of_STAT_protein) 2 0
=HYPERLINK("http://www.godatabase.org/cgi-bin/go.cgi?query=GO:0042508&auto_wild_cards=yes&view=query&action=query&search_constraint=terms"	GO:0042508_tyrosine_phosphorylation_of_Stat1_protein) 2 0
=HYPERLINK("http://www.godatabase.org/cgi-bin/go.cgi?query=GO:0042510&auto_wild_cards=yes&view=query&action=query&search_constraint=terms"	GO:0042510_regulation_of_tyrosine_phosphorylation_of_Stat1_protein) 2 0
=HYPERLINK("http://www.godatabase.org/cgi-bin/go.cgi?query=GO:0042511&auto_wild_cards=yes&view=query&action=query&search_constraint=terms"	GO:0042511_positive_regulation_of_tyrosine_phosphorylation_of_Stat1_protein) 2 0
=HYPERLINK("http://www.godatabase.org/cgi-bin/go.cgi?query=GO:0042536&auto_wild_cards=yes&view=query&action=query&search_constraint=terms"	GO:0042536_negative_regulation_of_tumor_necrosis_factor_biosynthetic_process) 2 0
=HYPERLINK("http://www.godatabase.org/cgi-bin/go.cgi?query=GO:0042634&auto_wild_cards=yes&view=query&action=query&search_constraint=terms"	GO:0042634_regulation_of_hair_cycle) 2 0
=HYPERLINK("http://www.godatabase.org/cgi-bin/go.cgi?query=GO:0042754&auto_wild_cards=yes&view=query&action=query&search_constraint=terms"	GO:0042754_negative_regulation_of_circadian_rhythm) 2 0
=HYPERLINK("http://www.godatabase.org/cgi-bin/go.cgi?query=GO:0042776&auto_wild_cards=yes&view=query&action=query&search_constraint=terms"	GO:0042776_mitochondrial_ATP_synthesis_coupled_proton_transport) 2 0
=HYPERLINK("http://www.godatabase.org/cgi-bin/go.cgi?query=GO:0042816&auto_wild_cards=yes&view=query&action=query&search_constraint=terms"	GO:0042816_vitamin_B6_metabolic_process) 2 0
=HYPERLINK("http://www.godatabase.org/cgi-bin/go.cgi?query=GO:0042819&auto_wild_cards=yes&view=query&action=query&search_constraint=terms"	GO:0042819_vitamin_B6_biosynthetic_process) 2 0
=HYPERLINK("http://www.godatabase.org/cgi-bin/go.cgi?query=GO:0042832&auto_wild_cards=yes&view=query&action=query&search_constraint=terms"	GO:0042832_defense_response_to_protozoan) 2 0
=HYPERLINK("http://www.godatabase.org/cgi-bin/go.cgi?query=GO:0043000&auto_wild_cards=yes&view=query&action=query&search_constraint=terms"	GO:0043000_Golgi_to_plasma_membrane_CFTR_protein_transport) 2 0
=HYPERLINK("http://www.godatabase.org/cgi-bin/go.cgi?query=GO:0043006&auto_wild_cards=yes&view=query&action=query&search_constraint=terms"	GO:0043006_activation_of_phospholipase_A2_activity_by_calcium-mediated_signaling) 2 0
=HYPERLINK("http://www.godatabase.org/cgi-bin/go.cgi?query=GO:0043011&auto_wild_cards=yes&view=query&action=query&search_constraint=terms"	GO:0043011_myeloid_dendritic_cell_differentiation) 2 0
=HYPERLINK("http://www.godatabase.org/cgi-bin/go.cgi?query=GO:0043031&auto_wild_cards=yes&view=query&action=query&search_constraint=terms"	GO:0043031_negative_regulation_of_macrophage_activation) 2 0
=HYPERLINK("http://www.godatabase.org/cgi-bin/go.cgi?query=GO:0043045&auto_wild_cards=yes&view=query&action=query&search_constraint=terms"	GO:0043045_DNA_methylation_during_embryonic_development) 2 0
=HYPERLINK("http://www.godatabase.org/cgi-bin/go.cgi?query=GO:0043101&auto_wild_cards=yes&view=query&action=query&search_constraint=terms"	GO:0043101_purine_salvage) 2 0
=HYPERLINK("http://www.godatabase.org/cgi-bin/go.cgi?query=GO:0043102&auto_wild_cards=yes&view=query&action=query&search_constraint=terms"	GO:0043102_amino_acid_salvage) 2 0
=HYPERLINK("http://www.godatabase.org/cgi-bin/go.cgi?query=GO:0043137&auto_wild_cards=yes&view=query&action=query&search_constraint=terms"	GO:0043137_DNA_replication__removal_of_RNA_primer) 2 0
=HYPERLINK("http://www.godatabase.org/cgi-bin/go.cgi?query=GO:0043162&auto_wild_cards=yes&view=query&action=query&search_constraint=terms"	GO:0043162_ubiquitin-dependent_protein_catabolic_process_via_the_multivesicular_body_sorting_pathway) 2 0
=HYPERLINK("http://www.godatabase.org/cgi-bin/go.cgi?query=GO:0043163&auto_wild_cards=yes&view=query&action=query&search_constraint=terms"	GO:0043163_cell_envelope_organization) 2 0
=HYPERLINK("http://www.godatabase.org/cgi-bin/go.cgi?query=GO:0043243&auto_wild_cards=yes&view=query&action=query&search_constraint=terms"	GO:0043243_positive_regulation_of_protein_complex_disassembly) 2 0
=HYPERLINK("http://www.godatabase.org/cgi-bin/go.cgi?query=GO:0043266&auto_wild_cards=yes&view=query&action=query&search_constraint=terms"	GO:0043266_regulation_of_potassium_ion_transport) 2 0
=HYPERLINK("http://www.godatabase.org/cgi-bin/go.cgi?query=GO:0043277&auto_wild_cards=yes&view=query&action=query&search_constraint=terms"	GO:0043277_apoptotic_cell_clearance) 2 0
=HYPERLINK("http://www.godatabase.org/cgi-bin/go.cgi?query=GO:0043278&auto_wild_cards=yes&view=query&action=query&search_constraint=terms"	GO:0043278_response_to_morphine) 2 0
=HYPERLINK("http://www.godatabase.org/cgi-bin/go.cgi?query=GO:0043297&auto_wild_cards=yes&view=query&action=query&search_constraint=terms"	GO:0043297_apical_junction_assembly) 2 0
=HYPERLINK("http://www.godatabase.org/cgi-bin/go.cgi?query=GO:0043400&auto_wild_cards=yes&view=query&action=query&search_constraint=terms"	GO:0043400_cortisol_secretion) 2 0
=HYPERLINK("http://www.godatabase.org/cgi-bin/go.cgi?query=GO:0043476&auto_wild_cards=yes&view=query&action=query&search_constraint=terms"	GO:0043476_pigment_accumulation) 2 0
=HYPERLINK("http://www.godatabase.org/cgi-bin/go.cgi?query=GO:0043482&auto_wild_cards=yes&view=query&action=query&search_constraint=terms"	GO:0043482_cellular_pigment_accumulation) 2 0
=HYPERLINK("http://www.godatabase.org/cgi-bin/go.cgi?query=GO:0043490&auto_wild_cards=yes&view=query&action=query&search_constraint=terms"	GO:0043490_malate-aspartate_shuttle) 2 0
=HYPERLINK("http://www.godatabase.org/cgi-bin/go.cgi?query=GO:0043508&auto_wild_cards=yes&view=query&action=query&search_constraint=terms"	GO:0043508_negative_regulation_of_JUN_kinase_activity) 2 0
=HYPERLINK("http://www.godatabase.org/cgi-bin/go.cgi?query=GO:0043516&auto_wild_cards=yes&view=query&action=query&search_constraint=terms"	GO:0043516_regulation_of_DNA_damage_response__signal_transduction_by_p53_class_mediator) 2 0
=HYPERLINK("http://www.godatabase.org/cgi-bin/go.cgi?query=GO:0043569&auto_wild_cards=yes&view=query&action=query&search_constraint=terms"	GO:0043569_negative_regulation_of_insulin-like_growth_factor_receptor_signaling_pathway) 2 0
=HYPERLINK("http://www.godatabase.org/cgi-bin/go.cgi?query=GO:0043589&auto_wild_cards=yes&view=query&action=query&search_constraint=terms"	GO:0043589_skin_morphogenesis) 2 0
=HYPERLINK("http://www.godatabase.org/cgi-bin/go.cgi?query=GO:0043619&auto_wild_cards=yes&view=query&action=query&search_constraint=terms"	GO:0043619_regulation_of_transcription_from_RNA_polymerase_II_promoter_in_response_to_oxidative_stress) 2 0
=HYPERLINK("http://www.godatabase.org/cgi-bin/go.cgi?query=GO:0043628&auto_wild_cards=yes&view=query&action=query&search_constraint=terms"	GO:0043628_ncRNA_3'-end_processing) 2 0
=HYPERLINK("http://www.godatabase.org/cgi-bin/go.cgi?query=GO:0043653&auto_wild_cards=yes&view=query&action=query&search_constraint=terms"	GO:0043653_mitochondrial_fragmentation_during_apoptosis) 2 0
=HYPERLINK("http://www.godatabase.org/cgi-bin/go.cgi?query=GO:0043903&auto_wild_cards=yes&view=query&action=query&search_constraint=terms"	GO:0043903_regulation_of_symbiosis__encompassing_mutualism_through_parasitism) 2 0
=HYPERLINK("http://www.godatabase.org/cgi-bin/go.cgi?query=GO:0043932&auto_wild_cards=yes&view=query&action=query&search_constraint=terms"	GO:0043932_ossification_involved_in_bone_remodeling) 2 0
=HYPERLINK("http://www.godatabase.org/cgi-bin/go.cgi?query=GO:0043954&auto_wild_cards=yes&view=query&action=query&search_constraint=terms"	GO:0043954_cellular_component_maintenance) 2 0
=HYPERLINK("http://www.godatabase.org/cgi-bin/go.cgi?query=GO:0043985&auto_wild_cards=yes&view=query&action=query&search_constraint=terms"	GO:0043985_histone_H4-R3_methylation) 2 0
=HYPERLINK("http://www.godatabase.org/cgi-bin/go.cgi?query=GO:0044004&auto_wild_cards=yes&view=query&action=query&search_constraint=terms"	GO:0044004_disruption_by_symbiont_of_host_cells) 2 0
=HYPERLINK("http://www.godatabase.org/cgi-bin/go.cgi?query=GO:0044030&auto_wild_cards=yes&view=query&action=query&search_constraint=terms"	GO:0044030_regulation_of_DNA_methylation) 2 0
=HYPERLINK("http://www.godatabase.org/cgi-bin/go.cgi?query=GO:0044036&auto_wild_cards=yes&view=query&action=query&search_constraint=terms"	GO:0044036_cell_wall_macromolecule_metabolic_process) 2 0
=HYPERLINK("http://www.godatabase.org/cgi-bin/go.cgi?query=GO:0044058&auto_wild_cards=yes&view=query&action=query&search_constraint=terms"	GO:0044058_regulation_of_digestive_system_process) 2 0
=HYPERLINK("http://www.godatabase.org/cgi-bin/go.cgi?query=GO:0044062&auto_wild_cards=yes&view=query&action=query&search_constraint=terms"	GO:0044062_regulation_of_excretion) 2 0
=HYPERLINK("http://www.godatabase.org/cgi-bin/go.cgi?query=GO:0044091&auto_wild_cards=yes&view=query&action=query&search_constraint=terms"	GO:0044091_membrane_biogenesis) 2 0
=HYPERLINK("http://www.godatabase.org/cgi-bin/go.cgi?query=GO:0044413&auto_wild_cards=yes&view=query&action=query&search_constraint=terms"	GO:0044413_avoidance_of_host_defenses) 2 0
=HYPERLINK("http://www.godatabase.org/cgi-bin/go.cgi?query=GO:0044415&auto_wild_cards=yes&view=query&action=query&search_constraint=terms"	GO:0044415_evasion_or_tolerance_of_host_defenses) 2 0
=HYPERLINK("http://www.godatabase.org/cgi-bin/go.cgi?query=GO:0045002&auto_wild_cards=yes&view=query&action=query&search_constraint=terms"	GO:0045002_double-strand_break_repair_via_single-strand_annealing) 2 0
=HYPERLINK("http://www.godatabase.org/cgi-bin/go.cgi?query=GO:0045005&auto_wild_cards=yes&view=query&action=query&search_constraint=terms"	GO:0045005_maintenance_of_fidelity_during_DNA-dependent_DNA_replication) 2 0
=HYPERLINK("http://www.godatabase.org/cgi-bin/go.cgi?query=GO:0045019&auto_wild_cards=yes&view=query&action=query&search_constraint=terms"	GO:0045019_negative_regulation_of_nitric_oxide_biosynthetic_process) 2 0
=HYPERLINK("http://www.godatabase.org/cgi-bin/go.cgi?query=GO:0045046&auto_wild_cards=yes&view=query&action=query&search_constraint=terms"	GO:0045046_protein_import_into_peroxisome_membrane) 2 0
=HYPERLINK("http://www.godatabase.org/cgi-bin/go.cgi?query=GO:0045066&auto_wild_cards=yes&view=query&action=query&search_constraint=terms"	GO:0045066_regulatory_T_cell_differentiation) 2 0
=HYPERLINK("http://www.godatabase.org/cgi-bin/go.cgi?query=GO:0045077&auto_wild_cards=yes&view=query&action=query&search_constraint=terms"	GO:0045077_negative_regulation_of_interferon-gamma_biosynthetic_process) 2 0
=HYPERLINK("http://www.godatabase.org/cgi-bin/go.cgi?query=GO:0045084&auto_wild_cards=yes&view=query&action=query&search_constraint=terms"	GO:0045084_positive_regulation_of_interleukin-12_biosynthetic_process) 2 0
=HYPERLINK("http://www.godatabase.org/cgi-bin/go.cgi?query=GO:0045085&auto_wild_cards=yes&view=query&action=query&search_constraint=terms"	GO:0045085_negative_regulation_of_interleukin-2_biosynthetic_process) 2 0
=HYPERLINK("http://www.godatabase.org/cgi-bin/go.cgi?query=GO:0045110&auto_wild_cards=yes&view=query&action=query&search_constraint=terms"	GO:0045110_intermediate_filament_bundle_assembly) 2 0
=HYPERLINK("http://www.godatabase.org/cgi-bin/go.cgi?query=GO:0045113&auto_wild_cards=yes&view=query&action=query&search_constraint=terms"	GO:0045113_regulation_of_integrin_biosynthetic_process) 2 0
=HYPERLINK("http://www.godatabase.org/cgi-bin/go.cgi?query=GO:0045162&auto_wild_cards=yes&view=query&action=query&search_constraint=terms"	GO:0045162_clustering_of_voltage-gated_sodium_channels) 2 0
=HYPERLINK("http://www.godatabase.org/cgi-bin/go.cgi?query=GO:0045217&auto_wild_cards=yes&view=query&action=query&search_constraint=terms"	GO:0045217_cell-cell_junction_maintenance) 2 0
=HYPERLINK("http://www.godatabase.org/cgi-bin/go.cgi?query=GO:0045229&auto_wild_cards=yes&view=query&action=query&search_constraint=terms"	GO:0045229_external_encapsulating_structure_organization) 2 0
=HYPERLINK("http://www.godatabase.org/cgi-bin/go.cgi?query=GO:0045341&auto_wild_cards=yes&view=query&action=query&search_constraint=terms"	GO:0045341_MHC_class_I_biosynthetic_process) 2 0
=HYPERLINK("http://www.godatabase.org/cgi-bin/go.cgi?query=GO:0045343&auto_wild_cards=yes&view=query&action=query&search_constraint=terms"	GO:0045343_regulation_of_MHC_class_I_biosynthetic_process) 2 0
=HYPERLINK("http://www.godatabase.org/cgi-bin/go.cgi?query=GO:0045347&auto_wild_cards=yes&view=query&action=query&search_constraint=terms"	GO:0045347_negative_regulation_of_MHC_class_II_biosynthetic_process) 2 0
=HYPERLINK("http://www.godatabase.org/cgi-bin/go.cgi?query=GO:0045348&auto_wild_cards=yes&view=query&action=query&search_constraint=terms"	GO:0045348_positive_regulation_of_MHC_class_II_biosynthetic_process) 2 0
=HYPERLINK("http://www.godatabase.org/cgi-bin/go.cgi?query=GO:0045402&auto_wild_cards=yes&view=query&action=query&search_constraint=terms"	GO:0045402_regulation_of_interleukin-4_biosynthetic_process) 2 0
=HYPERLINK("http://www.godatabase.org/cgi-bin/go.cgi?query=GO:0045404&auto_wild_cards=yes&view=query&action=query&search_constraint=terms"	GO:0045404_positive_regulation_of_interleukin-4_biosynthetic_process) 2 0
=HYPERLINK("http://www.godatabase.org/cgi-bin/go.cgi?query=GO:0045415&auto_wild_cards=yes&view=query&action=query&search_constraint=terms"	GO:0045415_negative_regulation_of_interleukin-8_biosynthetic_process) 2 0
=HYPERLINK("http://www.godatabase.org/cgi-bin/go.cgi?query=GO:0045423&auto_wild_cards=yes&view=query&action=query&search_constraint=terms"	GO:0045423_regulation_of_granulocyte_macrophage_colony-stimulating_factor_biosynthetic_process) 2 0
=HYPERLINK("http://www.godatabase.org/cgi-bin/go.cgi?query=GO:0045542&auto_wild_cards=yes&view=query&action=query&search_constraint=terms"	GO:0045542_positive_regulation_of_cholesterol_biosynthetic_process) 2 0
=HYPERLINK("http://www.godatabase.org/cgi-bin/go.cgi?query=GO:0045576&auto_wild_cards=yes&view=query&action=query&search_constraint=terms"	GO:0045576_mast_cell_activation) 2 0
=HYPERLINK("http://www.godatabase.org/cgi-bin/go.cgi?query=GO:0045578&auto_wild_cards=yes&view=query&action=query&search_constraint=terms"	GO:0045578_negative_regulation_of_B_cell_differentiation) 2 0
=HYPERLINK("http://www.godatabase.org/cgi-bin/go.cgi?query=GO:0045599&auto_wild_cards=yes&view=query&action=query&search_constraint=terms"	GO:0045599_negative_regulation_of_fat_cell_differentiation) 2 0
=HYPERLINK("http://www.godatabase.org/cgi-bin/go.cgi?query=GO:0045601&auto_wild_cards=yes&view=query&action=query&search_constraint=terms"	GO:0045601_regulation_of_endothelial_cell_differentiation) 2 0
=HYPERLINK("http://www.godatabase.org/cgi-bin/go.cgi?query=GO:0045627&auto_wild_cards=yes&view=query&action=query&search_constraint=terms"	GO:0045627_positive_regulation_of_T-helper_1_cell_differentiation) 2 0
=HYPERLINK("http://www.godatabase.org/cgi-bin/go.cgi?query=GO:0045630&auto_wild_cards=yes&view=query&action=query&search_constraint=terms"	GO:0045630_positive_regulation_of_T-helper_2_cell_differentiation) 2 0
=HYPERLINK("http://www.godatabase.org/cgi-bin/go.cgi?query=GO:0045647&auto_wild_cards=yes&view=query&action=query&search_constraint=terms"	GO:0045647_negative_regulation_of_erythrocyte_differentiation) 2 0
=HYPERLINK("http://www.godatabase.org/cgi-bin/go.cgi?query=GO:0045653&auto_wild_cards=yes&view=query&action=query&search_constraint=terms"	GO:0045653_negative_regulation_of_megakaryocyte_differentiation) 2 0
=HYPERLINK("http://www.godatabase.org/cgi-bin/go.cgi?query=GO:0045655&auto_wild_cards=yes&view=query&action=query&search_constraint=terms"	GO:0045655_regulation_of_monocyte_differentiation) 2 0
=HYPERLINK("http://www.godatabase.org/cgi-bin/go.cgi?query=GO:0045657&auto_wild_cards=yes&view=query&action=query&search_constraint=terms"	GO:0045657_positive_regulation_of_monocyte_differentiation) 2 0
=HYPERLINK("http://www.godatabase.org/cgi-bin/go.cgi?query=GO:0045685&auto_wild_cards=yes&view=query&action=query&search_constraint=terms"	GO:0045685_regulation_of_glial_cell_differentiation) 2 0
=HYPERLINK("http://www.godatabase.org/cgi-bin/go.cgi?query=GO:0045686&auto_wild_cards=yes&view=query&action=query&search_constraint=terms"	GO:0045686_negative_regulation_of_glial_cell_differentiation) 2 0
=HYPERLINK("http://www.godatabase.org/cgi-bin/go.cgi?query=GO:0045721&auto_wild_cards=yes&view=query&action=query&search_constraint=terms"	GO:0045721_negative_regulation_of_gluconeogenesis) 2 0
=HYPERLINK("http://www.godatabase.org/cgi-bin/go.cgi?query=GO:0045722&auto_wild_cards=yes&view=query&action=query&search_constraint=terms"	GO:0045722_positive_regulation_of_gluconeogenesis) 2 0
=HYPERLINK("http://www.godatabase.org/cgi-bin/go.cgi?query=GO:0045726&auto_wild_cards=yes&view=query&action=query&search_constraint=terms"	GO:0045726_positive_regulation_of_integrin_biosynthetic_process) 2 0
=HYPERLINK("http://www.godatabase.org/cgi-bin/go.cgi?query=GO:0045780&auto_wild_cards=yes&view=query&action=query&search_constraint=terms"	GO:0045780_positive_regulation_of_bone_resorption) 2 0
=HYPERLINK("http://www.godatabase.org/cgi-bin/go.cgi?query=GO:0045796&auto_wild_cards=yes&view=query&action=query&search_constraint=terms"	GO:0045796_negative_regulation_of_intestinal_cholesterol_absorption) 2 0
=HYPERLINK("http://www.godatabase.org/cgi-bin/go.cgi?query=GO:0045798&auto_wild_cards=yes&view=query&action=query&search_constraint=terms"	GO:0045798_negative_regulation_of_chromatin_assembly_or_disassembly) 2 0
=HYPERLINK("http://www.godatabase.org/cgi-bin/go.cgi?query=GO:0045842&auto_wild_cards=yes&view=query&action=query&search_constraint=terms"	GO:0045842_positive_regulation_of_mitotic_metaphase_anaphase_transition) 2 0
=HYPERLINK("http://www.godatabase.org/cgi-bin/go.cgi?query=GO:0045869&auto_wild_cards=yes&view=query&action=query&search_constraint=terms"	GO:0045869_negative_regulation_of_retroviral_genome_replication) 2 0
=HYPERLINK("http://www.godatabase.org/cgi-bin/go.cgi?query=GO:0045906&auto_wild_cards=yes&view=query&action=query&search_constraint=terms"	GO:0045906_negative_regulation_of_vasoconstriction) 2 0
=HYPERLINK("http://www.godatabase.org/cgi-bin/go.cgi?query=GO:0045908&auto_wild_cards=yes&view=query&action=query&search_constraint=terms"	GO:0045908_negative_regulation_of_vasodilation) 2 0
=HYPERLINK("http://www.godatabase.org/cgi-bin/go.cgi?query=GO:0045918&auto_wild_cards=yes&view=query&action=query&search_constraint=terms"	GO:0045918_negative_regulation_of_cytolysis) 2 0
=HYPERLINK("http://www.godatabase.org/cgi-bin/go.cgi?query=GO:0045919&auto_wild_cards=yes&view=query&action=query&search_constraint=terms"	GO:0045919_positive_regulation_of_cytolysis) 2 0
=HYPERLINK("http://www.godatabase.org/cgi-bin/go.cgi?query=GO:0045938&auto_wild_cards=yes&view=query&action=query&search_constraint=terms"	GO:0045938_positive_regulation_of_circadian_sleep_wake_cycle__sleep) 2 0
=HYPERLINK("http://www.godatabase.org/cgi-bin/go.cgi?query=GO:0045986&auto_wild_cards=yes&view=query&action=query&search_constraint=terms"	GO:0045986_negative_regulation_of_smooth_muscle_contraction) 2 0
=HYPERLINK("http://www.godatabase.org/cgi-bin/go.cgi?query=GO:0045991&auto_wild_cards=yes&view=query&action=query&search_constraint=terms"	GO:0045991_positive_regulation_of_transcription_by_carbon_catabolites) 2 0
=HYPERLINK("http://www.godatabase.org/cgi-bin/go.cgi?query=GO:0046016&auto_wild_cards=yes&view=query&action=query&search_constraint=terms"	GO:0046016_positive_regulation_of_transcription_by_glucose) 2 0
=HYPERLINK("http://www.godatabase.org/cgi-bin/go.cgi?query=GO:0046039&auto_wild_cards=yes&view=query&action=query&search_constraint=terms"	GO:0046039_GTP_metabolic_process) 2 0
=HYPERLINK("http://www.godatabase.org/cgi-bin/go.cgi?query=GO:0046100&auto_wild_cards=yes&view=query&action=query&search_constraint=terms"	GO:0046100_hypoxanthine_metabolic_process) 2 0
=HYPERLINK("http://www.godatabase.org/cgi-bin/go.cgi?query=GO:0046102&auto_wild_cards=yes&view=query&action=query&search_constraint=terms"	GO:0046102_inosine_metabolic_process) 2 0
=HYPERLINK("http://www.godatabase.org/cgi-bin/go.cgi?query=GO:0046113&auto_wild_cards=yes&view=query&action=query&search_constraint=terms"	GO:0046113_nucleobase_catabolic_process) 2 0
=HYPERLINK("http://www.godatabase.org/cgi-bin/go.cgi?query=GO:0046114&auto_wild_cards=yes&view=query&action=query&search_constraint=terms"	GO:0046114_guanosine_biosynthetic_process) 2 0
=HYPERLINK("http://www.godatabase.org/cgi-bin/go.cgi?query=GO:0046116&auto_wild_cards=yes&view=query&action=query&search_constraint=terms"	GO:0046116_queuosine_metabolic_process) 2 0
=HYPERLINK("http://www.godatabase.org/cgi-bin/go.cgi?query=GO:0046118&auto_wild_cards=yes&view=query&action=query&search_constraint=terms"	GO:0046118_7-methylguanosine_biosynthetic_process) 2 0
=HYPERLINK("http://www.godatabase.org/cgi-bin/go.cgi?query=GO:0046121&auto_wild_cards=yes&view=query&action=query&search_constraint=terms"	GO:0046121_deoxyribonucleoside_catabolic_process) 2 0
=HYPERLINK("http://www.godatabase.org/cgi-bin/go.cgi?query=GO:0046135&auto_wild_cards=yes&view=query&action=query&search_constraint=terms"	GO:0046135_pyrimidine_nucleoside_catabolic_process) 2 0
=HYPERLINK("http://www.godatabase.org/cgi-bin/go.cgi?query=GO:0046136&auto_wild_cards=yes&view=query&action=query&search_constraint=terms"	GO:0046136_positive_regulation_of_vitamin_metabolic_process) 2 0
=HYPERLINK("http://www.godatabase.org/cgi-bin/go.cgi?query=GO:0046149&auto_wild_cards=yes&view=query&action=query&search_constraint=terms"	GO:0046149_pigment_catabolic_process) 2 0
=HYPERLINK("http://www.godatabase.org/cgi-bin/go.cgi?query=GO:0046160&auto_wild_cards=yes&view=query&action=query&search_constraint=terms"	GO:0046160_heme_a_metabolic_process) 2 0
=HYPERLINK("http://www.godatabase.org/cgi-bin/go.cgi?query=GO:0046174&auto_wild_cards=yes&view=query&action=query&search_constraint=terms"	GO:0046174_polyol_catabolic_process) 2 0
=HYPERLINK("http://www.godatabase.org/cgi-bin/go.cgi?query=GO:0046218&auto_wild_cards=yes&view=query&action=query&search_constraint=terms"	GO:0046218_indolalkylamine_catabolic_process) 2 0
=HYPERLINK("http://www.godatabase.org/cgi-bin/go.cgi?query=GO:0046349&auto_wild_cards=yes&view=query&action=query&search_constraint=terms"	GO:0046349_amino_sugar_biosynthetic_process) 2 0
=HYPERLINK("http://www.godatabase.org/cgi-bin/go.cgi?query=GO:0046359&auto_wild_cards=yes&view=query&action=query&search_constraint=terms"	GO:0046359_butyrate_catabolic_process) 2 0
=HYPERLINK("http://www.godatabase.org/cgi-bin/go.cgi?query=GO:0046368&auto_wild_cards=yes&view=query&action=query&search_constraint=terms"	GO:0046368_GDP-L-fucose_metabolic_process) 2 0
=HYPERLINK("http://www.godatabase.org/cgi-bin/go.cgi?query=GO:0046398&auto_wild_cards=yes&view=query&action=query&search_constraint=terms"	GO:0046398_UDP-glucuronate_metabolic_process) 2 0
=HYPERLINK("http://www.godatabase.org/cgi-bin/go.cgi?query=GO:0046415&auto_wild_cards=yes&view=query&action=query&search_constraint=terms"	GO:0046415_urate_metabolic_process) 2 0
=HYPERLINK("http://www.godatabase.org/cgi-bin/go.cgi?query=GO:0046476&auto_wild_cards=yes&view=query&action=query&search_constraint=terms"	GO:0046476_glycosylceramide_biosynthetic_process) 2 0
=HYPERLINK("http://www.godatabase.org/cgi-bin/go.cgi?query=GO:0046479&auto_wild_cards=yes&view=query&action=query&search_constraint=terms"	GO:0046479_glycosphingolipid_catabolic_process) 2 0
=HYPERLINK("http://www.godatabase.org/cgi-bin/go.cgi?query=GO:0046495&auto_wild_cards=yes&view=query&action=query&search_constraint=terms"	GO:0046495_nicotinamide_riboside_metabolic_process) 2 0
=HYPERLINK("http://www.godatabase.org/cgi-bin/go.cgi?query=GO:0046500&auto_wild_cards=yes&view=query&action=query&search_constraint=terms"	GO:0046500_S-adenosylmethionine_metabolic_process) 2 0
=HYPERLINK("http://www.godatabase.org/cgi-bin/go.cgi?query=GO:0046502&auto_wild_cards=yes&view=query&action=query&search_constraint=terms"	GO:0046502_uroporphyrinogen_III_metabolic_process) 2 0
=HYPERLINK("http://www.godatabase.org/cgi-bin/go.cgi?query=GO:0046521&auto_wild_cards=yes&view=query&action=query&search_constraint=terms"	GO:0046521_sphingoid_catabolic_process) 2 0
=HYPERLINK("http://www.godatabase.org/cgi-bin/go.cgi?query=GO:0046541&auto_wild_cards=yes&view=query&action=query&search_constraint=terms"	GO:0046541_saliva_secretion) 2 0
=HYPERLINK("http://www.godatabase.org/cgi-bin/go.cgi?query=GO:0046596&auto_wild_cards=yes&view=query&action=query&search_constraint=terms"	GO:0046596_regulation_of_virion_penetration_into_host_cell) 2 0
=HYPERLINK("http://www.godatabase.org/cgi-bin/go.cgi?query=GO:0046599&auto_wild_cards=yes&view=query&action=query&search_constraint=terms"	GO:0046599_regulation_of_centriole_replication) 2 0
=HYPERLINK("http://www.godatabase.org/cgi-bin/go.cgi?query=GO:0046629&auto_wild_cards=yes&view=query&action=query&search_constraint=terms"	GO:0046629_gamma-delta_T_cell_activation) 2 0
=HYPERLINK("http://www.godatabase.org/cgi-bin/go.cgi?query=GO:0046633&auto_wild_cards=yes&view=query&action=query&search_constraint=terms"	GO:0046633_alpha-beta_T_cell_proliferation) 2 0
=HYPERLINK("http://www.godatabase.org/cgi-bin/go.cgi?query=GO:0046753&auto_wild_cards=yes&view=query&action=query&search_constraint=terms"	GO:0046753_non-lytic_viral_release) 2 0
=HYPERLINK("http://www.godatabase.org/cgi-bin/go.cgi?query=GO:0046755&auto_wild_cards=yes&view=query&action=query&search_constraint=terms"	GO:0046755_non-lytic_virus_budding) 2 0
=HYPERLINK("http://www.godatabase.org/cgi-bin/go.cgi?query=GO:0046794&auto_wild_cards=yes&view=query&action=query&search_constraint=terms"	GO:0046794_virion_transport) 2 0
=HYPERLINK("http://www.godatabase.org/cgi-bin/go.cgi?query=GO:0046795&auto_wild_cards=yes&view=query&action=query&search_constraint=terms"	GO:0046795_intracellular_virion_transport) 2 0
=HYPERLINK("http://www.godatabase.org/cgi-bin/go.cgi?query=GO:0046836&auto_wild_cards=yes&view=query&action=query&search_constraint=terms"	GO:0046836_glycolipid_transport) 2 0
=HYPERLINK("http://www.godatabase.org/cgi-bin/go.cgi?query=GO:0046839&auto_wild_cards=yes&view=query&action=query&search_constraint=terms"	GO:0046839_phospholipid_dephosphorylation) 2 0
=HYPERLINK("http://www.godatabase.org/cgi-bin/go.cgi?query=GO:0046967&auto_wild_cards=yes&view=query&action=query&search_constraint=terms"	GO:0046967_cytosol_to_ER_transport) 2 0
=HYPERLINK("http://www.godatabase.org/cgi-bin/go.cgi?query=GO:0046968&auto_wild_cards=yes&view=query&action=query&search_constraint=terms"	GO:0046968_peptide_antigen_transport) 2 0
=HYPERLINK("http://www.godatabase.org/cgi-bin/go.cgi?query=GO:0047496&auto_wild_cards=yes&view=query&action=query&search_constraint=terms"	GO:0047496_vesicle_transport_along_microtubule) 2 0
=HYPERLINK("http://www.godatabase.org/cgi-bin/go.cgi?query=GO:0048025&auto_wild_cards=yes&view=query&action=query&search_constraint=terms"	GO:0048025_negative_regulation_of_nuclear_mRNA_splicing__via_spliceosome) 2 0
=HYPERLINK("http://www.godatabase.org/cgi-bin/go.cgi?query=GO:0048102&auto_wild_cards=yes&view=query&action=query&search_constraint=terms"	GO:0048102_autophagic_cell_death) 2 0
=HYPERLINK("http://www.godatabase.org/cgi-bin/go.cgi?query=GO:0048103&auto_wild_cards=yes&view=query&action=query&search_constraint=terms"	GO:0048103_somatic_stem_cell_division) 2 0
=HYPERLINK("http://www.godatabase.org/cgi-bin/go.cgi?query=GO:0048147&auto_wild_cards=yes&view=query&action=query&search_constraint=terms"	GO:0048147_negative_regulation_of_fibroblast_proliferation) 2 0
=HYPERLINK("http://www.godatabase.org/cgi-bin/go.cgi?query=GO:0048149&auto_wild_cards=yes&view=query&action=query&search_constraint=terms"	GO:0048149_behavioral_response_to_ethanol) 2 0
=HYPERLINK("http://www.godatabase.org/cgi-bin/go.cgi?query=GO:0048165&auto_wild_cards=yes&view=query&action=query&search_constraint=terms"	GO:0048165_fused_antrum_stage__oogenesis) 2 0
=HYPERLINK("http://www.godatabase.org/cgi-bin/go.cgi?query=GO:0048169&auto_wild_cards=yes&view=query&action=query&search_constraint=terms"	GO:0048169_regulation_of_long-term_neuronal_synaptic_plasticity) 2 0
=HYPERLINK("http://www.godatabase.org/cgi-bin/go.cgi?query=GO:0048227&auto_wild_cards=yes&view=query&action=query&search_constraint=terms"	GO:0048227_plasma_membrane_to_endosome_transport) 2 0
=HYPERLINK("http://www.godatabase.org/cgi-bin/go.cgi?query=GO:0048290&auto_wild_cards=yes&view=query&action=query&search_constraint=terms"	GO:0048290_isotype_switching_to_IgA_isotypes) 2 0
=HYPERLINK("http://www.godatabase.org/cgi-bin/go.cgi?query=GO:0048291&auto_wild_cards=yes&view=query&action=query&search_constraint=terms"	GO:0048291_isotype_switching_to_IgG_isotypes) 2 0
=HYPERLINK("http://www.godatabase.org/cgi-bin/go.cgi?query=GO:0048296&auto_wild_cards=yes&view=query&action=query&search_constraint=terms"	GO:0048296_regulation_of_isotype_switching_to_IgA_isotypes) 2 0
=HYPERLINK("http://www.godatabase.org/cgi-bin/go.cgi?query=GO:0048298&auto_wild_cards=yes&view=query&action=query&search_constraint=terms"	GO:0048298_positive_regulation_of_isotype_switching_to_IgA_isotypes) 2 0
=HYPERLINK("http://www.godatabase.org/cgi-bin/go.cgi?query=GO:0048386&auto_wild_cards=yes&view=query&action=query&search_constraint=terms"	GO:0048386_positive_regulation_of_retinoic_acid_receptor_signaling_pathway) 2 0
=HYPERLINK("http://www.godatabase.org/cgi-bin/go.cgi?query=GO:0048550&auto_wild_cards=yes&view=query&action=query&search_constraint=terms"	GO:0048550_negative_regulation_of_pinocytosis) 2 0
=HYPERLINK("http://www.godatabase.org/cgi-bin/go.cgi?query=GO:0048625&auto_wild_cards=yes&view=query&action=query&search_constraint=terms"	GO:0048625_myoblast_cell_fate_commitment) 2 0
=HYPERLINK("http://www.godatabase.org/cgi-bin/go.cgi?query=GO:0048630&auto_wild_cards=yes&view=query&action=query&search_constraint=terms"	GO:0048630_skeletal_muscle_tissue_growth) 2 0
=HYPERLINK("http://www.godatabase.org/cgi-bin/go.cgi?query=GO:0048708&auto_wild_cards=yes&view=query&action=query&search_constraint=terms"	GO:0048708_astrocyte_differentiation) 2 0
=HYPERLINK("http://www.godatabase.org/cgi-bin/go.cgi?query=GO:0048713&auto_wild_cards=yes&view=query&action=query&search_constraint=terms"	GO:0048713_regulation_of_oligodendrocyte_differentiation) 2 0
=HYPERLINK("http://www.godatabase.org/cgi-bin/go.cgi?query=GO:0048715&auto_wild_cards=yes&view=query&action=query&search_constraint=terms"	GO:0048715_negative_regulation_of_oligodendrocyte_differentiation) 2 0
=HYPERLINK("http://www.godatabase.org/cgi-bin/go.cgi?query=GO:0048820&auto_wild_cards=yes&view=query&action=query&search_constraint=terms"	GO:0048820_hair_follicle_maturation) 2 0
=HYPERLINK("http://www.godatabase.org/cgi-bin/go.cgi?query=GO:0048844&auto_wild_cards=yes&view=query&action=query&search_constraint=terms"	GO:0048844_artery_morphogenesis) 2 0
=HYPERLINK("http://www.godatabase.org/cgi-bin/go.cgi?query=GO:0048854&auto_wild_cards=yes&view=query&action=query&search_constraint=terms"	GO:0048854_brain_morphogenesis) 2 0
=HYPERLINK("http://www.godatabase.org/cgi-bin/go.cgi?query=GO:0048857&auto_wild_cards=yes&view=query&action=query&search_constraint=terms"	GO:0048857_neural_nucleus_development) 2 0
=HYPERLINK("http://www.godatabase.org/cgi-bin/go.cgi?query=GO:0050653&auto_wild_cards=yes&view=query&action=query&search_constraint=terms"	GO:0050653_chondroitin_sulfate_proteoglycan_biosynthetic_process__polysaccharide_chain_biosynthetic_process) 2 0
=HYPERLINK("http://www.godatabase.org/cgi-bin/go.cgi?query=GO:0050667&auto_wild_cards=yes&view=query&action=query&search_constraint=terms"	GO:0050667_homocysteine_metabolic_process) 2 0
=HYPERLINK("http://www.godatabase.org/cgi-bin/go.cgi?query=GO:0050711&auto_wild_cards=yes&view=query&action=query&search_constraint=terms"	GO:0050711_negative_regulation_of_interleukin-1_secretion) 2 0
=HYPERLINK("http://www.godatabase.org/cgi-bin/go.cgi?query=GO:0050720&auto_wild_cards=yes&view=query&action=query&search_constraint=terms"	GO:0050720_interleukin-1_beta_biosynthetic_process) 2 0
=HYPERLINK("http://www.godatabase.org/cgi-bin/go.cgi?query=GO:0050805&auto_wild_cards=yes&view=query&action=query&search_constraint=terms"	GO:0050805_negative_regulation_of_synaptic_transmission) 2 0
=HYPERLINK("http://www.godatabase.org/cgi-bin/go.cgi?query=GO:0050847&auto_wild_cards=yes&view=query&action=query&search_constraint=terms"	GO:0050847_progesterone_receptor_signaling_pathway) 2 0
=HYPERLINK("http://www.godatabase.org/cgi-bin/go.cgi?query=GO:0050849&auto_wild_cards=yes&view=query&action=query&search_constraint=terms"	GO:0050849_negative_regulation_of_calcium-mediated_signaling) 2 0
=HYPERLINK("http://www.godatabase.org/cgi-bin/go.cgi?query=GO:0050862&auto_wild_cards=yes&view=query&action=query&search_constraint=terms"	GO:0050862_positive_regulation_of_T_cell_receptor_signaling_pathway) 2 0
=HYPERLINK("http://www.godatabase.org/cgi-bin/go.cgi?query=GO:0050872&auto_wild_cards=yes&view=query&action=query&search_constraint=terms"	GO:0050872_white_fat_cell_differentiation) 2 0
=HYPERLINK("http://www.godatabase.org/cgi-bin/go.cgi?query=GO:0050916&auto_wild_cards=yes&view=query&action=query&search_constraint=terms"	GO:0050916_sensory_perception_of_sweet_taste) 2 0
=HYPERLINK("http://www.godatabase.org/cgi-bin/go.cgi?query=GO:0050917&auto_wild_cards=yes&view=query&action=query&search_constraint=terms"	GO:0050917_sensory_perception_of_umami_taste) 2 0
=HYPERLINK("http://www.godatabase.org/cgi-bin/go.cgi?query=GO:0050919&auto_wild_cards=yes&view=query&action=query&search_constraint=terms"	GO:0050919_negative_chemotaxis) 2 0
=HYPERLINK("http://www.godatabase.org/cgi-bin/go.cgi?query=GO:0050931&auto_wild_cards=yes&view=query&action=query&search_constraint=terms"	GO:0050931_pigment_cell_differentiation) 2 0
=HYPERLINK("http://www.godatabase.org/cgi-bin/go.cgi?query=GO:0050982&auto_wild_cards=yes&view=query&action=query&search_constraint=terms"	GO:0050982_detection_of_mechanical_stimulus) 2 0
=HYPERLINK("http://www.godatabase.org/cgi-bin/go.cgi?query=GO:0051088&auto_wild_cards=yes&view=query&action=query&search_constraint=terms"	GO:0051088_PMA-inducible_membrane_protein_ectodomain_proteolysis) 2 0
=HYPERLINK("http://www.godatabase.org/cgi-bin/go.cgi?query=GO:0051097&auto_wild_cards=yes&view=query&action=query&search_constraint=terms"	GO:0051097_negative_regulation_of_helicase_activity) 2 0
=HYPERLINK("http://www.godatabase.org/cgi-bin/go.cgi?query=GO:0051124&auto_wild_cards=yes&view=query&action=query&search_constraint=terms"	GO:0051124_synaptic_growth_at_neuromuscular_junction) 2 0
=HYPERLINK("http://www.godatabase.org/cgi-bin/go.cgi?query=GO:0051151&auto_wild_cards=yes&view=query&action=query&search_constraint=terms"	GO:0051151_negative_regulation_of_smooth_muscle_cell_differentiation) 2 0
=HYPERLINK("http://www.godatabase.org/cgi-bin/go.cgi?query=GO:0051176&auto_wild_cards=yes&view=query&action=query&search_constraint=terms"	GO:0051176_positive_regulation_of_sulfur_metabolic_process) 2 0
=HYPERLINK("http://www.godatabase.org/cgi-bin/go.cgi?query=GO:0051225&auto_wild_cards=yes&view=query&action=query&search_constraint=terms"	GO:0051225_spindle_assembly) 2 0
=HYPERLINK("http://www.godatabase.org/cgi-bin/go.cgi?query=GO:0051231&auto_wild_cards=yes&view=query&action=query&search_constraint=terms"	GO:0051231_spindle_elongation) 2 0
=HYPERLINK("http://www.godatabase.org/cgi-bin/go.cgi?query=GO:0051313&auto_wild_cards=yes&view=query&action=query&search_constraint=terms"	GO:0051313_attachment_of_spindle_microtubules_to_chromosome) 2 0
=HYPERLINK("http://www.godatabase.org/cgi-bin/go.cgi?query=GO:0051386&auto_wild_cards=yes&view=query&action=query&search_constraint=terms"	GO:0051386_regulation_of_nerve_growth_factor_receptor_signaling_pathway) 2 0
=HYPERLINK("http://www.godatabase.org/cgi-bin/go.cgi?query=GO:0051387&auto_wild_cards=yes&view=query&action=query&search_constraint=terms"	GO:0051387_negative_regulation_of_nerve_growth_factor_receptor_signaling_pathway) 2 0
=HYPERLINK("http://www.godatabase.org/cgi-bin/go.cgi?query=GO:0051462&auto_wild_cards=yes&view=query&action=query&search_constraint=terms"	GO:0051462_regulation_of_cortisol_secretion) 2 0
=HYPERLINK("http://www.godatabase.org/cgi-bin/go.cgi?query=GO:0051464&auto_wild_cards=yes&view=query&action=query&search_constraint=terms"	GO:0051464_positive_regulation_of_cortisol_secretion) 2 0
=HYPERLINK("http://www.godatabase.org/cgi-bin/go.cgi?query=GO:0051541&auto_wild_cards=yes&view=query&action=query&search_constraint=terms"	GO:0051541_elastin_metabolic_process) 2 0
=HYPERLINK("http://www.godatabase.org/cgi-bin/go.cgi?query=GO:0051547&auto_wild_cards=yes&view=query&action=query&search_constraint=terms"	GO:0051547_regulation_of_keratinocyte_migration) 2 0
=HYPERLINK("http://www.godatabase.org/cgi-bin/go.cgi?query=GO:0051549&auto_wild_cards=yes&view=query&action=query&search_constraint=terms"	GO:0051549_positive_regulation_of_keratinocyte_migration) 2 0
=HYPERLINK("http://www.godatabase.org/cgi-bin/go.cgi?query=GO:0051570&auto_wild_cards=yes&view=query&action=query&search_constraint=terms"	GO:0051570_regulation_of_histone_H3-K9_methylation) 2 0
=HYPERLINK("http://www.godatabase.org/cgi-bin/go.cgi?query=GO:0051571&auto_wild_cards=yes&view=query&action=query&search_constraint=terms"	GO:0051571_positive_regulation_of_histone_H3-K4_methylation) 2 0
=HYPERLINK("http://www.godatabase.org/cgi-bin/go.cgi?query=GO:0051573&auto_wild_cards=yes&view=query&action=query&search_constraint=terms"	GO:0051573_negative_regulation_of_histone_H3-K9_methylation) 2 0
=HYPERLINK("http://www.godatabase.org/cgi-bin/go.cgi?query=GO:0051580&auto_wild_cards=yes&view=query&action=query&search_constraint=terms"	GO:0051580_regulation_of_neurotransmitter_uptake) 2 0
=HYPERLINK("http://www.godatabase.org/cgi-bin/go.cgi?query=GO:0051583&auto_wild_cards=yes&view=query&action=query&search_constraint=terms"	GO:0051583_dopamine_uptake) 2 0
=HYPERLINK("http://www.godatabase.org/cgi-bin/go.cgi?query=GO:0051584&auto_wild_cards=yes&view=query&action=query&search_constraint=terms"	GO:0051584_regulation_of_dopamine_uptake) 2 0
=HYPERLINK("http://www.godatabase.org/cgi-bin/go.cgi?query=GO:0051657&auto_wild_cards=yes&view=query&action=query&search_constraint=terms"	GO:0051657_maintenance_of_organelle_location) 2 0
=HYPERLINK("http://www.godatabase.org/cgi-bin/go.cgi?query=GO:0051659&auto_wild_cards=yes&view=query&action=query&search_constraint=terms"	GO:0051659_maintenance_of_mitochondrion_location) 2 0
=HYPERLINK("http://www.godatabase.org/cgi-bin/go.cgi?query=GO:0051665&auto_wild_cards=yes&view=query&action=query&search_constraint=terms"	GO:0051665_membrane_raft_localization) 2 0
=HYPERLINK("http://www.godatabase.org/cgi-bin/go.cgi?query=GO:0051715&auto_wild_cards=yes&view=query&action=query&search_constraint=terms"	GO:0051715_cytolysis_of_cells_of_another_organism) 2 0
=HYPERLINK("http://www.godatabase.org/cgi-bin/go.cgi?query=GO:0051797&auto_wild_cards=yes&view=query&action=query&search_constraint=terms"	GO:0051797_regulation_of_hair_follicle_development) 2 0
=HYPERLINK("http://www.godatabase.org/cgi-bin/go.cgi?query=GO:0051798&auto_wild_cards=yes&view=query&action=query&search_constraint=terms"	GO:0051798_positive_regulation_of_hair_follicle_development) 2 0
=HYPERLINK("http://www.godatabase.org/cgi-bin/go.cgi?query=GO:0051801&auto_wild_cards=yes&view=query&action=query&search_constraint=terms"	GO:0051801_cytolysis_of_cells_in_other_organism_during_symbiotic_interaction) 2 0
=HYPERLINK("http://www.godatabase.org/cgi-bin/go.cgi?query=GO:0051818&auto_wild_cards=yes&view=query&action=query&search_constraint=terms"	GO:0051818_disruption_of_cells_of_other_organism_during_symbiotic_interaction) 2 0
=HYPERLINK("http://www.godatabase.org/cgi-bin/go.cgi?query=GO:0051832&auto_wild_cards=yes&view=query&action=query&search_constraint=terms"	GO:0051832_avoidance_of_defenses_of_other_organism_during_symbiotic_interaction) 2 0
=HYPERLINK("http://www.godatabase.org/cgi-bin/go.cgi?query=GO:0051834&auto_wild_cards=yes&view=query&action=query&search_constraint=terms"	GO:0051834_evasion_or_tolerance_of_defenses_of_other_organism_during_symbiotic_interaction) 2 0
=HYPERLINK("http://www.godatabase.org/cgi-bin/go.cgi?query=GO:0051883&auto_wild_cards=yes&view=query&action=query&search_constraint=terms"	GO:0051883_killing_of_cells_in_other_organism_during_symbiotic_interaction) 2 0
=HYPERLINK("http://www.godatabase.org/cgi-bin/go.cgi?query=GO:0051890&auto_wild_cards=yes&view=query&action=query&search_constraint=terms"	GO:0051890_regulation_of_cardioblast_differentiation) 2 0
=HYPERLINK("http://www.godatabase.org/cgi-bin/go.cgi?query=GO:0051891&auto_wild_cards=yes&view=query&action=query&search_constraint=terms"	GO:0051891_positive_regulation_of_cardioblast_differentiation) 2 0
=HYPERLINK("http://www.godatabase.org/cgi-bin/go.cgi?query=GO:0051900&auto_wild_cards=yes&view=query&action=query&search_constraint=terms"	GO:0051900_regulation_of_mitochondrial_depolarization) 2 0
=HYPERLINK("http://www.godatabase.org/cgi-bin/go.cgi?query=GO:0051902&auto_wild_cards=yes&view=query&action=query&search_constraint=terms"	GO:0051902_negative_regulation_of_mitochondrial_depolarization) 2 0
=HYPERLINK("http://www.godatabase.org/cgi-bin/go.cgi?query=GO:0051927&auto_wild_cards=yes&view=query&action=query&search_constraint=terms"	GO:0051927_negative_regulation_of_calcium_ion_transport_via_voltage-gated_calcium_channel_activity) 2 0
=HYPERLINK("http://www.godatabase.org/cgi-bin/go.cgi?query=GO:0051932&auto_wild_cards=yes&view=query&action=query&search_constraint=terms"	GO:0051932_synaptic_transmission__GABAergic) 2 0
=HYPERLINK("http://www.godatabase.org/cgi-bin/go.cgi?query=GO:0051934&auto_wild_cards=yes&view=query&action=query&search_constraint=terms"	GO:0051934_catecholamine_uptake_during_transmission_of_nerve_impulse) 2 0
=HYPERLINK("http://www.godatabase.org/cgi-bin/go.cgi?query=GO:0051940&auto_wild_cards=yes&view=query&action=query&search_constraint=terms"	GO:0051940_regulation_of_catecholamine_uptake_during_transmission_of_nerve_impulse) 2 0
=HYPERLINK("http://www.godatabase.org/cgi-bin/go.cgi?query=GO:0051967&auto_wild_cards=yes&view=query&action=query&search_constraint=terms"	GO:0051967_negative_regulation_of_synaptic_transmission__glutamatergic) 2 0
=HYPERLINK("http://www.godatabase.org/cgi-bin/go.cgi?query=GO:0052025&auto_wild_cards=yes&view=query&action=query&search_constraint=terms"	GO:0052025_modification_by_symbiont_of_host_cell_membrane) 2 0
=HYPERLINK("http://www.godatabase.org/cgi-bin/go.cgi?query=GO:0052043&auto_wild_cards=yes&view=query&action=query&search_constraint=terms"	GO:0052043_modification_by_symbiont_of_host_cellular_component) 2 0
=HYPERLINK("http://www.godatabase.org/cgi-bin/go.cgi?query=GO:0052111&auto_wild_cards=yes&view=query&action=query&search_constraint=terms"	GO:0052111_modification_by_symbiont_of_host_structure) 2 0
=HYPERLINK("http://www.godatabase.org/cgi-bin/go.cgi?query=GO:0052173&auto_wild_cards=yes&view=query&action=query&search_constraint=terms"	GO:0052173_response_to_defenses_of_other_organism_during_symbiotic_interaction) 2 0
=HYPERLINK("http://www.godatabase.org/cgi-bin/go.cgi?query=GO:0052185&auto_wild_cards=yes&view=query&action=query&search_constraint=terms"	GO:0052185_modification_of_structure_of_other_organism_during_symbiotic_interaction) 2 0
=HYPERLINK("http://www.godatabase.org/cgi-bin/go.cgi?query=GO:0052188&auto_wild_cards=yes&view=query&action=query&search_constraint=terms"	GO:0052188_modification_of_cellular_component_in_other_organism_during_symbiotic_interaction) 2 0
=HYPERLINK("http://www.godatabase.org/cgi-bin/go.cgi?query=GO:0052200&auto_wild_cards=yes&view=query&action=query&search_constraint=terms"	GO:0052200_response_to_host_defenses) 2 0
=HYPERLINK("http://www.godatabase.org/cgi-bin/go.cgi?query=GO:0052331&auto_wild_cards=yes&view=query&action=query&search_constraint=terms"	GO:0052331_hemolysis_by_organism_of_erythrocytes_in_other_organism_during_symbiotic_interaction) 2 0
=HYPERLINK("http://www.godatabase.org/cgi-bin/go.cgi?query=GO:0052332&auto_wild_cards=yes&view=query&action=query&search_constraint=terms"	GO:0052332_modification_by_organism_of_cell_membrane_in_other_organism_during_symbiotic_interaction) 2 0
=HYPERLINK("http://www.godatabase.org/cgi-bin/go.cgi?query=GO:0055007&auto_wild_cards=yes&view=query&action=query&search_constraint=terms"	GO:0055007_cardiac_muscle_cell_differentiation) 2 0
=HYPERLINK("http://www.godatabase.org/cgi-bin/go.cgi?query=GO:0055075&auto_wild_cards=yes&view=query&action=query&search_constraint=terms"	GO:0055075_potassium_ion_homeostasis) 2 0
=HYPERLINK("http://www.godatabase.org/cgi-bin/go.cgi?query=GO:0055090&auto_wild_cards=yes&view=query&action=query&search_constraint=terms"	GO:0055090_acylglycerol_homeostasis) 2 0
=HYPERLINK("http://www.godatabase.org/cgi-bin/go.cgi?query=GO:0055098&auto_wild_cards=yes&view=query&action=query&search_constraint=terms"	GO:0055098_response_to_low_density_lipoprotein_stimulus) 2 0
=HYPERLINK("http://www.godatabase.org/cgi-bin/go.cgi?query=GO:0060004&auto_wild_cards=yes&view=query&action=query&search_constraint=terms"	GO:0060004_reflex) 2 0
=HYPERLINK("http://www.godatabase.org/cgi-bin/go.cgi?query=GO:0060026&auto_wild_cards=yes&view=query&action=query&search_constraint=terms"	GO:0060026_convergent_extension) 2 0
=HYPERLINK("http://www.godatabase.org/cgi-bin/go.cgi?query=GO:0060027&auto_wild_cards=yes&view=query&action=query&search_constraint=terms"	GO:0060027_convergent_extension_involved_in_gastrulation) 2 0
=HYPERLINK("http://www.godatabase.org/cgi-bin/go.cgi?query=GO:0060033&auto_wild_cards=yes&view=query&action=query&search_constraint=terms"	GO:0060033_anatomical_structure_regression) 2 0
=HYPERLINK("http://www.godatabase.org/cgi-bin/go.cgi?query=GO:0060037&auto_wild_cards=yes&view=query&action=query&search_constraint=terms"	GO:0060037_pharyngeal_system_development) 2 0
=HYPERLINK("http://www.godatabase.org/cgi-bin/go.cgi?query=GO:0060044&auto_wild_cards=yes&view=query&action=query&search_constraint=terms"	GO:0060044_negative_regulation_of_cardiac_muscle_cell_proliferation) 2 0
=HYPERLINK("http://www.godatabase.org/cgi-bin/go.cgi?query=GO:0060045&auto_wild_cards=yes&view=query&action=query&search_constraint=terms"	GO:0060045_positive_regulation_of_cardiac_muscle_cell_proliferation) 2 0
=HYPERLINK("http://www.godatabase.org/cgi-bin/go.cgi?query=GO:0060052&auto_wild_cards=yes&view=query&action=query&search_constraint=terms"	GO:0060052_neurofilament_cytoskeleton_organization) 2 0
=HYPERLINK("http://www.godatabase.org/cgi-bin/go.cgi?query=GO:0060056&auto_wild_cards=yes&view=query&action=query&search_constraint=terms"	GO:0060056_mammary_gland_involution) 2 0
=HYPERLINK("http://www.godatabase.org/cgi-bin/go.cgi?query=GO:0060079&auto_wild_cards=yes&view=query&action=query&search_constraint=terms"	GO:0060079_regulation_of_excitatory_postsynaptic_membrane_potential) 2 0
=HYPERLINK("http://www.godatabase.org/cgi-bin/go.cgi?query=GO:0060080&auto_wild_cards=yes&view=query&action=query&search_constraint=terms"	GO:0060080_regulation_of_inhibitory_postsynaptic_membrane_potential) 2 0
=HYPERLINK("http://www.godatabase.org/cgi-bin/go.cgi?query=GO:0060081&auto_wild_cards=yes&view=query&action=query&search_constraint=terms"	GO:0060081_membrane_hyperpolarization) 2 0
=HYPERLINK("http://www.godatabase.org/cgi-bin/go.cgi?query=GO:0060087&auto_wild_cards=yes&view=query&action=query&search_constraint=terms"	GO:0060087_relaxation_of_vascular_smooth_muscle) 2 0
=HYPERLINK("http://www.godatabase.org/cgi-bin/go.cgi?query=GO:0060117&auto_wild_cards=yes&view=query&action=query&search_constraint=terms"	GO:0060117_auditory_receptor_cell_development) 2 0
=HYPERLINK("http://www.godatabase.org/cgi-bin/go.cgi?query=GO:0060122&auto_wild_cards=yes&view=query&action=query&search_constraint=terms"	GO:0060122_inner_ear_receptor_stereocilium_organization) 2 0
=HYPERLINK("http://www.godatabase.org/cgi-bin/go.cgi?query=GO:0060151&auto_wild_cards=yes&view=query&action=query&search_constraint=terms"	GO:0060151_peroxisome_localization) 2 0
=HYPERLINK("http://www.godatabase.org/cgi-bin/go.cgi?query=GO:0060152&auto_wild_cards=yes&view=query&action=query&search_constraint=terms"	GO:0060152_microtubule-based_peroxisome_localization) 2 0
=HYPERLINK("http://www.godatabase.org/cgi-bin/go.cgi?query=GO:0060159&auto_wild_cards=yes&view=query&action=query&search_constraint=terms"	GO:0060159_regulation_of_dopamine_receptor_signaling_pathway) 2 0
=HYPERLINK("http://www.godatabase.org/cgi-bin/go.cgi?query=GO:0060261&auto_wild_cards=yes&view=query&action=query&search_constraint=terms"	GO:0060261_positive_regulation_of_transcription_initiation_from_RNA_polymerase_II_promoter) 2 0
=HYPERLINK("http://www.godatabase.org/cgi-bin/go.cgi?query=GO:0060264&auto_wild_cards=yes&view=query&action=query&search_constraint=terms"	GO:0060264_regulation_of_respiratory_burst_during_acute_inflammatory_response) 2 0
=HYPERLINK("http://www.godatabase.org/cgi-bin/go.cgi?query=GO:0060271&auto_wild_cards=yes&view=query&action=query&search_constraint=terms"	GO:0060271_cilium_morphogenesis) 2 0
=HYPERLINK("http://www.godatabase.org/cgi-bin/go.cgi?query=GO:0060272&auto_wild_cards=yes&view=query&action=query&search_constraint=terms"	GO:0060272_embryonic_skeletal_joint_morphogenesis) 2 0
=HYPERLINK("http://www.godatabase.org/cgi-bin/go.cgi?query=GO:0060285&auto_wild_cards=yes&view=query&action=query&search_constraint=terms"	GO:0060285_ciliary_cell_motility) 2 0
=HYPERLINK("http://www.godatabase.org/cgi-bin/go.cgi?query=GO:0060297&auto_wild_cards=yes&view=query&action=query&search_constraint=terms"	GO:0060297_regulation_of_sarcomere_organization) 2 0
=HYPERLINK("http://www.godatabase.org/cgi-bin/go.cgi?query=GO:0060337&auto_wild_cards=yes&view=query&action=query&search_constraint=terms"	GO:0060337_type_I_interferon-mediated_signaling_pathway) 2 0
=HYPERLINK("http://www.godatabase.org/cgi-bin/go.cgi?query=GO:0060338&auto_wild_cards=yes&view=query&action=query&search_constraint=terms"	GO:0060338_regulation_of_type_I_interferon-mediated_signaling_pathway) 2 0
=HYPERLINK("http://www.godatabase.org/cgi-bin/go.cgi?query=GO:0060370&auto_wild_cards=yes&view=query&action=query&search_constraint=terms"	GO:0060370_susceptibility_to_T_cell_mediated_cytotoxicity) 2 0
=HYPERLINK("http://www.godatabase.org/cgi-bin/go.cgi?query=GO:0060443&auto_wild_cards=yes&view=query&action=query&search_constraint=terms"	GO:0060443_mammary_gland_morphogenesis) 2 0
=HYPERLINK("http://www.godatabase.org/cgi-bin/go.cgi?query=GO:0060457&auto_wild_cards=yes&view=query&action=query&search_constraint=terms"	GO:0060457_negative_regulation_of_digestive_system_process) 2 0
=HYPERLINK("http://www.godatabase.org/cgi-bin/go.cgi?query=GO:0060544&auto_wild_cards=yes&view=query&action=query&search_constraint=terms"	GO:0060544_regulation_of_necroptosis) 2 0
=HYPERLINK("http://www.godatabase.org/cgi-bin/go.cgi?query=GO:0060545&auto_wild_cards=yes&view=query&action=query&search_constraint=terms"	GO:0060545_positive_regulation_of_necroptosis) 2 0
=HYPERLINK("http://www.godatabase.org/cgi-bin/go.cgi?query=GO:0060553&auto_wild_cards=yes&view=query&action=query&search_constraint=terms"	GO:0060553_induction_of_necroptosis) 2 0
=HYPERLINK("http://www.godatabase.org/cgi-bin/go.cgi?query=GO:0060555&auto_wild_cards=yes&view=query&action=query&search_constraint=terms"	GO:0060555_induction_of_necroptosis_by_extracellular_signals) 2 0
=HYPERLINK("http://www.godatabase.org/cgi-bin/go.cgi?query=GO:0060556&auto_wild_cards=yes&view=query&action=query&search_constraint=terms"	GO:0060556_regulation_of_vitamin_D_biosynthetic_process) 2 0
=HYPERLINK("http://www.godatabase.org/cgi-bin/go.cgi?query=GO:0060557&auto_wild_cards=yes&view=query&action=query&search_constraint=terms"	GO:0060557_positive_regulation_of_vitamin_D_biosynthetic_process) 2 0
=HYPERLINK("http://www.godatabase.org/cgi-bin/go.cgi?query=GO:0060584&auto_wild_cards=yes&view=query&action=query&search_constraint=terms"	GO:0060584_regulation_of_prostaglandin-endoperoxide_synthase_activity) 2 0
=HYPERLINK("http://www.godatabase.org/cgi-bin/go.cgi?query=GO:0060585&auto_wild_cards=yes&view=query&action=query&search_constraint=terms"	GO:0060585_positive_regulation_of_prostaglandin-endoperoxidase_synthase_activity) 2 0
=HYPERLINK("http://www.godatabase.org/cgi-bin/go.cgi?query=GO:0060620&auto_wild_cards=yes&view=query&action=query&search_constraint=terms"	GO:0060620_regulation_of_cholesterol_import) 2 0
=HYPERLINK("http://www.godatabase.org/cgi-bin/go.cgi?query=GO:0060621&auto_wild_cards=yes&view=query&action=query&search_constraint=terms"	GO:0060621_negative_regulation_of_cholesterol_import) 2 0
=HYPERLINK("http://www.godatabase.org/cgi-bin/go.cgi?query=GO:0060696&auto_wild_cards=yes&view=query&action=query&search_constraint=terms"	GO:0060696_regulation_of_phospholipid_catabolic_process) 2 0
=HYPERLINK("http://www.godatabase.org/cgi-bin/go.cgi?query=GO:0060752&auto_wild_cards=yes&view=query&action=query&search_constraint=terms"	GO:0060752_intestinal_phytosterol_absorption) 2 0
=HYPERLINK("http://www.godatabase.org/cgi-bin/go.cgi?query=GO:0060759&auto_wild_cards=yes&view=query&action=query&search_constraint=terms"	GO:0060759_regulation_of_response_to_cytokine_stimulus) 2 0
=HYPERLINK("http://www.godatabase.org/cgi-bin/go.cgi?query=GO:0060840&auto_wild_cards=yes&view=query&action=query&search_constraint=terms"	GO:0060840_artery_development) 2 0
=HYPERLINK("http://www.godatabase.org/cgi-bin/go.cgi?query=GO:0070059&auto_wild_cards=yes&view=query&action=query&search_constraint=terms"	GO:0070059_apoptosis_in_response_to_endoplasmic_reticulum_stress) 2 0
=HYPERLINK("http://www.godatabase.org/cgi-bin/go.cgi?query=GO:0070070&auto_wild_cards=yes&view=query&action=query&search_constraint=terms"	GO:0070070_proton-transporting_V-type_ATPase_complex_assembly) 2 0
=HYPERLINK("http://www.godatabase.org/cgi-bin/go.cgi?query=GO:0070072&auto_wild_cards=yes&view=query&action=query&search_constraint=terms"	GO:0070072_vacuolar_proton-transporting_V-type_ATPase_complex_assembly) 2 0
=HYPERLINK("http://www.godatabase.org/cgi-bin/go.cgi?query=GO:0070166&auto_wild_cards=yes&view=query&action=query&search_constraint=terms"	GO:0070166_enamel_mineralization) 2 0
=HYPERLINK("http://www.godatabase.org/cgi-bin/go.cgi?query=GO:0070170&auto_wild_cards=yes&view=query&action=query&search_constraint=terms"	GO:0070170_regulation_of_tooth_mineralization) 2 0
=HYPERLINK("http://www.godatabase.org/cgi-bin/go.cgi?query=GO:0070230&auto_wild_cards=yes&view=query&action=query&search_constraint=terms"	GO:0070230_positive_regulation_of_lymphocyte_apoptosis) 2 0
=HYPERLINK("http://www.godatabase.org/cgi-bin/go.cgi?query=GO:0070266&auto_wild_cards=yes&view=query&action=query&search_constraint=terms"	GO:0070266_necroptosis) 2 0
=HYPERLINK("http://www.godatabase.org/cgi-bin/go.cgi?query=GO:0070483&auto_wild_cards=yes&view=query&action=query&search_constraint=terms"	GO:0070483_detection_of_hypoxia) 2 0
=HYPERLINK("http://www.godatabase.org/cgi-bin/go.cgi?query=GO:0070493&auto_wild_cards=yes&view=query&action=query&search_constraint=terms"	GO:0070493_thrombin_receptor_signaling_pathway) 2 0
=HYPERLINK("http://www.godatabase.org/cgi-bin/go.cgi?query=GO:0070536&auto_wild_cards=yes&view=query&action=query&search_constraint=terms"	GO:0070536_protein_K63-linked_deubiquitination) 2 0
=HYPERLINK("http://www.godatabase.org/cgi-bin/go.cgi?query=GO:0070574&auto_wild_cards=yes&view=query&action=query&search_constraint=terms"	GO:0070574_cadmium_ion_transmembrane_transport) 2 0
=HYPERLINK("http://www.godatabase.org/cgi-bin/go.cgi?query=GO:0070586&auto_wild_cards=yes&view=query&action=query&search_constraint=terms"	GO:0070586_cell-cell_adhesion_involved_in_gastrulation) 2 0
=HYPERLINK("http://www.godatabase.org/cgi-bin/go.cgi?query=GO:0070587&auto_wild_cards=yes&view=query&action=query&search_constraint=terms"	GO:0070587_regulation_of_cell-cell_adhesion_involved_in_gastrulation) 2 0
=HYPERLINK("http://www.godatabase.org/cgi-bin/go.cgi?query=GO:0070637&auto_wild_cards=yes&view=query&action=query&search_constraint=terms"	GO:0070637_pyridine_nucleoside_metabolic_process) 2 0
=HYPERLINK("http://www.godatabase.org/cgi-bin/go.cgi?query=GO:0070638&auto_wild_cards=yes&view=query&action=query&search_constraint=terms"	GO:0070638_pyridine_nucleoside_catabolic_process) 2 0
=HYPERLINK("http://www.godatabase.org/cgi-bin/go.cgi?query=GO:0070874&auto_wild_cards=yes&view=query&action=query&search_constraint=terms"	GO:0070874_negative_regulation_of_glycogen_metabolic_process) 2 0
=HYPERLINK("http://www.godatabase.org/cgi-bin/go.cgi?query=GO:0075136&auto_wild_cards=yes&view=query&action=query&search_constraint=terms"	GO:0075136_response_to_host) 2 0
=HYPERLINK("http://www.godatabase.org/cgi-bin/go.cgi?query=GO:0006171&auto_wild_cards=yes&view=query&action=query&search_constraint=terms"	GO:0006171_cAMP_biosynthetic_process) 59 0 0.000000 0.000000 540 455.561090 514.94 574.318910 0.953593
=HYPERLINK("http://www.godatabase.org/cgi-bin/go.cgi?query=GO:0006820&auto_wild_cards=yes&view=query&action=query&search_constraint=terms"	GO:0006820_anion_transport) 59 0 0.000000 0.000000 540 455.561090 514.94 574.318910 0.953593
=HYPERLINK("http://www.godatabase.org/cgi-bin/go.cgi?query=GO:0007409&auto_wild_cards=yes&view=query&action=query&search_constraint=terms"	GO:0007409_axonogenesis) 59 0 0.000000 0.000000 540 455.561090 514.94 574.318910 0.953593
=HYPERLINK("http://www.godatabase.org/cgi-bin/go.cgi?query=GO:0033673&auto_wild_cards=yes&view=query&action=query&search_constraint=terms"	GO:0033673_negative_regulation_of_kinase_activity) 59 0 0.000000 0.000000 540 455.561090 514.94 574.318910 0.953593
=HYPERLINK("http://www.godatabase.org/cgi-bin/go.cgi?query=GO:0043281&auto_wild_cards=yes&view=query&action=query&search_constraint=terms"	GO:0043281_regulation_of_caspase_activity) 59 0 0.000000 0.000000 540 455.561090 514.94 574.318910 0.953593
=HYPERLINK("http://www.godatabase.org/cgi-bin/go.cgi?query=GO:0051604&auto_wild_cards=yes&view=query&action=query&search_constraint=terms"	GO:0051604_protein_maturation) 59 0 0.000000 0.000000 540 455.561090 514.94 574.318910 0.953593
=HYPERLINK("http://www.godatabase.org/cgi-bin/go.cgi?query=GO:0001822&auto_wild_cards=yes&view=query&action=query&search_constraint=terms"	GO:0001822_kidney_development) 20 0 0.000000 0.000000 581 498.042400 556.56 615.077600 0.957935
=HYPERLINK("http://www.godatabase.org/cgi-bin/go.cgi?query=GO:0002703&auto_wild_cards=yes&view=query&action=query&search_constraint=terms"	GO:0002703_regulation_of_leukocyte_mediated_immunity) 20 0 0.000000 0.000000 581 498.042400 556.56 615.077600 0.957935
=HYPERLINK("http://www.godatabase.org/cgi-bin/go.cgi?query=GO:0002706&auto_wild_cards=yes&view=query&action=query&search_constraint=terms"	GO:0002706_regulation_of_lymphocyte_mediated_immunity) 20 0 0.000000 0.000000 581 498.042400 556.56 615.077600 0.957935
=HYPERLINK("http://www.godatabase.org/cgi-bin/go.cgi?query=GO:0005977&auto_wild_cards=yes&view=query&action=query&search_constraint=terms"	GO:0005977_glycogen_metabolic_process) 20 0 0.000000 0.000000 581 498.042400 556.56 615.077600 0.957935
=HYPERLINK("http://www.godatabase.org/cgi-bin/go.cgi?query=GO:0006096&auto_wild_cards=yes&view=query&action=query&search_constraint=terms"	GO:0006096_glycolysis) 20 0 0.000000 0.000000 581 498.042400 556.56 615.077600 0.957935
=HYPERLINK("http://www.godatabase.org/cgi-bin/go.cgi?query=GO:0006305&auto_wild_cards=yes&view=query&action=query&search_constraint=terms"	GO:0006305_DNA_alkylation) 20 0 0.000000 0.000000 581 498.042400 556.56 615.077600 0.957935
=HYPERLINK("http://www.godatabase.org/cgi-bin/go.cgi?query=GO:0006306&auto_wild_cards=yes&view=query&action=query&search_constraint=terms"	GO:0006306_DNA_methylation) 20 0 0.000000 0.000000 581 498.042400 556.56 615.077600 0.957935
=HYPERLINK("http://www.godatabase.org/cgi-bin/go.cgi?query=GO:0006733&auto_wild_cards=yes&view=query&action=query&search_constraint=terms"	GO:0006733_oxidoreduction_coenzyme_metabolic_process) 20 0 0.000000 0.000000 581 498.042400 556.56 615.077600 0.957935
=HYPERLINK("http://www.godatabase.org/cgi-bin/go.cgi?query=GO:0006885&auto_wild_cards=yes&view=query&action=query&search_constraint=terms"	GO:0006885_regulation_of_pH) 20 0 0.000000 0.000000 581 498.042400 556.56 615.077600 0.957935
=HYPERLINK("http://www.godatabase.org/cgi-bin/go.cgi?query=GO:0007159&auto_wild_cards=yes&view=query&action=query&search_constraint=terms"	GO:0007159_leukocyte_adhesion) 20 0 0.000000 0.000000 581 498.042400 556.56 615.077600 0.957935
=HYPERLINK("http://www.godatabase.org/cgi-bin/go.cgi?query=GO:0007215&auto_wild_cards=yes&view=query&action=query&search_constraint=terms"	GO:0007215_glutamate_signaling_pathway) 20 0 0.000000 0.000000 581 498.042400 556.56 615.077600 0.957935
=HYPERLINK("http://www.godatabase.org/cgi-bin/go.cgi?query=GO:0008633&auto_wild_cards=yes&view=query&action=query&search_constraint=terms"	GO:0008633_activation_of_pro-apoptotic_gene_products) 20 0 0.000000 0.000000 581 498.042400 556.56 615.077600 0.957935
=HYPERLINK("http://www.godatabase.org/cgi-bin/go.cgi?query=GO:0009064&auto_wild_cards=yes&view=query&action=query&search_constraint=terms"	GO:0009064_glutamine_family_amino_acid_metabolic_process) 20 0 0.000000 0.000000 581 498.042400 556.56 615.077600 0.957935
=HYPERLINK("http://www.godatabase.org/cgi-bin/go.cgi?query=GO:0009144&auto_wild_cards=yes&view=query&action=query&search_constraint=terms"	GO:0009144_purine_nucleoside_triphosphate_metabolic_process) 20 0 0.000000 0.000000 581 498.042400 556.56 615.077600 0.957935
=HYPERLINK("http://www.godatabase.org/cgi-bin/go.cgi?query=GO:0009205&auto_wild_cards=yes&view=query&action=query&search_constraint=terms"	GO:0009205_purine_ribonucleoside_triphosphate_metabolic_process) 20 0 0.000000 0.000000 581 498.042400 556.56 615.077600 0.957935
=HYPERLINK("http://www.godatabase.org/cgi-bin/go.cgi?query=GO:0009583&auto_wild_cards=yes&view=query&action=query&search_constraint=terms"	GO:0009583_detection_of_light_stimulus) 20 0 0.000000 0.000000 581 498.042400 556.56 615.077600 0.957935
=HYPERLINK("http://www.godatabase.org/cgi-bin/go.cgi?query=GO:0009584&auto_wild_cards=yes&view=query&action=query&search_constraint=terms"	GO:0009584_detection_of_visible_light) 20 0 0.000000 0.000000 581 498.042400 556.56 615.077600 0.957935
=HYPERLINK("http://www.godatabase.org/cgi-bin/go.cgi?query=GO:0010594&auto_wild_cards=yes&view=query&action=query&search_constraint=terms"	GO:0010594_regulation_of_endothelial_cell_migration) 20 0 0.000000 0.000000 581 498.042400 556.56 615.077600 0.957935
=HYPERLINK("http://www.godatabase.org/cgi-bin/go.cgi?query=GO:0016202&auto_wild_cards=yes&view=query&action=query&search_constraint=terms"	GO:0016202_regulation_of_striated_muscle_tissue_development) 20 0 0.000000 0.000000 581 498.042400 556.56 615.077600 0.957935
=HYPERLINK("http://www.godatabase.org/cgi-bin/go.cgi?query=GO:0021700&auto_wild_cards=yes&view=query&action=query&search_constraint=terms"	GO:0021700_developmental_maturation) 20 0 0.000000 0.000000 581 498.042400 556.56 615.077600 0.957935
=HYPERLINK("http://www.godatabase.org/cgi-bin/go.cgi?query=GO:0031047&auto_wild_cards=yes&view=query&action=query&search_constraint=terms"	GO:0031047_gene_silencing_by_RNA) 20 0 0.000000 0.000000 581 498.042400 556.56 615.077600 0.957935
=HYPERLINK("http://www.godatabase.org/cgi-bin/go.cgi?query=GO:0032409&auto_wild_cards=yes&view=query&action=query&search_constraint=terms"	GO:0032409_regulation_of_transporter_activity) 20 0 0.000000 0.000000 581 498.042400 556.56 615.077600 0.957935
=HYPERLINK("http://www.godatabase.org/cgi-bin/go.cgi?query=GO:0032535&auto_wild_cards=yes&view=query&action=query&search_constraint=terms"	GO:0032535_regulation_of_cellular_component_size) 20 0 0.000000 0.000000 581 498.042400 556.56 615.077600 0.957935
=HYPERLINK("http://www.godatabase.org/cgi-bin/go.cgi?query=GO:0033692&auto_wild_cards=yes&view=query&action=query&search_constraint=terms"	GO:0033692_cellular_polysaccharide_biosynthetic_process) 20 0 0.000000 0.000000 581 498.042400 556.56 615.077600 0.957935
=HYPERLINK("http://www.godatabase.org/cgi-bin/go.cgi?query=GO:0034367&auto_wild_cards=yes&view=query&action=query&search_constraint=terms"	GO:0034367_macromolecular_complex_remodeling) 20 0 0.000000 0.000000 581 498.042400 556.56 615.077600 0.957935
=HYPERLINK("http://www.godatabase.org/cgi-bin/go.cgi?query=GO:0034368&auto_wild_cards=yes&view=query&action=query&search_constraint=terms"	GO:0034368_protein-lipid_complex_remodeling) 20 0 0.000000 0.000000 581 498.042400 556.56 615.077600 0.957935
=HYPERLINK("http://www.godatabase.org/cgi-bin/go.cgi?query=GO:0034369&auto_wild_cards=yes&view=query&action=query&search_constraint=terms"	GO:0034369_plasma_lipoprotein_particle_remodeling) 20 0 0.000000 0.000000 581 498.042400 556.56 615.077600 0.957935
=HYPERLINK("http://www.godatabase.org/cgi-bin/go.cgi?query=GO:0042594&auto_wild_cards=yes&view=query&action=query&search_constraint=terms"	GO:0042594_response_to_starvation) 20 0 0.000000 0.000000 581 498.042400 556.56 615.077600 0.957935
=HYPERLINK("http://www.godatabase.org/cgi-bin/go.cgi?query=GO:0043244&auto_wild_cards=yes&view=query&action=query&search_constraint=terms"	GO:0043244_regulation_of_protein_complex_disassembly) 20 0 0.000000 0.000000 581 498.042400 556.56 615.077600 0.957935
=HYPERLINK("http://www.godatabase.org/cgi-bin/go.cgi?query=GO:0043900&auto_wild_cards=yes&view=query&action=query&search_constraint=terms"	GO:0043900_regulation_of_multi-organism_process) 20 0 0.000000 0.000000 581 498.042400 556.56 615.077600 0.957935
=HYPERLINK("http://www.godatabase.org/cgi-bin/go.cgi?query=GO:0045165&auto_wild_cards=yes&view=query&action=query&search_constraint=terms"	GO:0045165_cell_fate_commitment) 20 0 0.000000 0.000000 581 498.042400 556.56 615.077600 0.957935
=HYPERLINK("http://www.godatabase.org/cgi-bin/go.cgi?query=GO:0045840&auto_wild_cards=yes&view=query&action=query&search_constraint=terms"	GO:0045840_positive_regulation_of_mitosis) 20 0 0.000000 0.000000 581 498.042400 556.56 615.077600 0.957935
=HYPERLINK("http://www.godatabase.org/cgi-bin/go.cgi?query=GO:0046209&auto_wild_cards=yes&view=query&action=query&search_constraint=terms"	GO:0046209_nitric_oxide_metabolic_process) 20 0 0.000000 0.000000 581 498.042400 556.56 615.077600 0.957935
=HYPERLINK("http://www.godatabase.org/cgi-bin/go.cgi?query=GO:0046323&auto_wild_cards=yes&view=query&action=query&search_constraint=terms"	GO:0046323_glucose_import) 20 0 0.000000 0.000000 581 498.042400 556.56 615.077600 0.957935
=HYPERLINK("http://www.godatabase.org/cgi-bin/go.cgi?query=GO:0046519&auto_wild_cards=yes&view=query&action=query&search_constraint=terms"	GO:0046519_sphingoid_metabolic_process) 20 0 0.000000 0.000000 581 498.042400 556.56 615.077600 0.957935
=HYPERLINK("http://www.godatabase.org/cgi-bin/go.cgi?query=GO:0046661&auto_wild_cards=yes&view=query&action=query&search_constraint=terms"	GO:0046661_male_sex_differentiation) 20 0 0.000000 0.000000 581 498.042400 556.56 615.077600 0.957935
=HYPERLINK("http://www.godatabase.org/cgi-bin/go.cgi?query=GO:0048634&auto_wild_cards=yes&view=query&action=query&search_constraint=terms"	GO:0048634_regulation_of_muscle_development) 20 0 0.000000 0.000000 581 498.042400 556.56 615.077600 0.957935
=HYPERLINK("http://www.godatabase.org/cgi-bin/go.cgi?query=GO:0050804&auto_wild_cards=yes&view=query&action=query&search_constraint=terms"	GO:0050804_regulation_of_synaptic_transmission) 20 0 0.000000 0.000000 581 498.042400 556.56 615.077600 0.957935
=HYPERLINK("http://www.godatabase.org/cgi-bin/go.cgi?query=GO:0050866&auto_wild_cards=yes&view=query&action=query&search_constraint=terms"	GO:0050866_negative_regulation_of_cell_activation) 20 0 0.000000 0.000000 581 498.042400 556.56 615.077600 0.957935
=HYPERLINK("http://www.godatabase.org/cgi-bin/go.cgi?query=GO:0051320&auto_wild_cards=yes&view=query&action=query&search_constraint=terms"	GO:0051320_S_phase) 20 0 0.000000 0.000000 581 498.042400 556.56 615.077600 0.957935
=HYPERLINK("http://www.godatabase.org/cgi-bin/go.cgi?query=GO:0051785&auto_wild_cards=yes&view=query&action=query&search_constraint=terms"	GO:0051785_positive_regulation_of_nuclear_division) 20 0 0.000000 0.000000 581 498.042400 556.56 615.077600 0.957935
=HYPERLINK("http://www.godatabase.org/cgi-bin/go.cgi?query=GO:0051172&auto_wild_cards=yes&view=query&action=query&search_constraint=terms"	GO:0051172_negative_regulation_of_nitrogen_compound_metabolic_process) 298 0 0.000000 0.000000 582 498.680872 557.08 615.479128 0.957182
=HYPERLINK("http://www.godatabase.org/cgi-bin/go.cgi?query=GO:0006575&auto_wild_cards=yes&view=query&action=query&search_constraint=terms"	GO:0006575_cellular_amino_acid_derivative_metabolic_process) 76 0 0.000000 0.000000 587 505.155865 563.01 620.864135 0.959131
=HYPERLINK("http://www.godatabase.org/cgi-bin/go.cgi?query=GO:0006979&auto_wild_cards=yes&view=query&action=query&search_constraint=terms"	GO:0006979_response_to_oxidative_stress) 76 0 0.000000 0.000000 587 505.155865 563.01 620.864135 0.959131
=HYPERLINK("http://www.godatabase.org/cgi-bin/go.cgi?query=GO:0051051&auto_wild_cards=yes&view=query&action=query&search_constraint=terms"	GO:0051051_negative_regulation_of_transport) 76 0 0.000000 0.000000 587 505.155865 563.01 620.864135 0.959131
=HYPERLINK("http://www.godatabase.org/cgi-bin/go.cgi?query=GO:0051101&auto_wild_cards=yes&view=query&action=query&search_constraint=terms"	GO:0051101_regulation_of_DNA_binding) 76 0 0.000000 0.000000 587 505.155865 563.01 620.864135 0.959131
=HYPERLINK("http://www.godatabase.org/cgi-bin/go.cgi?query=GO:0070838&auto_wild_cards=yes&view=query&action=query&search_constraint=terms"	GO:0070838_divalent_metal_ion_transport) 76 0 0.000000 0.000000 587 505.155865 563.01 620.864135 0.959131
=HYPERLINK("http://www.godatabase.org/cgi-bin/go.cgi?query=GO:0007179&auto_wild_cards=yes&view=query&action=query&search_constraint=terms"	GO:0007179_transforming_growth_factor_beta_receptor_signaling_pathway) 72 0 0.000000 0.000000 589 508.285516 565.87 623.454484 0.960730
=HYPERLINK("http://www.godatabase.org/cgi-bin/go.cgi?query=GO:0060249&auto_wild_cards=yes&view=query&action=query&search_constraint=terms"	GO:0060249_anatomical_structure_homeostasis) 72 0 0.000000 0.000000 589 508.285516 565.87 623.454484 0.960730
=HYPERLINK("http://www.godatabase.org/cgi-bin/go.cgi?query=GO:0009891&auto_wild_cards=yes&view=query&action=query&search_constraint=terms"	GO:0009891_positive_regulation_of_biosynthetic_process) 359 0 0.000000 0.000000 590 509.079967 566.45 623.820033 0.960085
=HYPERLINK("http://www.godatabase.org/cgi-bin/go.cgi?query=GO:0008380&auto_wild_cards=yes&view=query&action=query&search_constraint=terms"	GO:0008380_RNA_splicing) 192 0 0.000000 0.000000 591 509.716716 567.12 624.523284 0.959594
=HYPERLINK("http://www.godatabase.org/cgi-bin/go.cgi?query=GO:0010629&auto_wild_cards=yes&view=query&action=query&search_constraint=terms"	GO:0010629_negative_regulation_of_gene_expression) 289 0 0.000000 0.000000 592 510.342975 567.7 625.057025 0.958953
=HYPERLINK("http://www.godatabase.org/cgi-bin/go.cgi?query=GO:0009100&auto_wild_cards=yes&view=query&action=query&search_constraint=terms"	GO:0009100_glycoprotein_metabolic_process) 139 0 0.000000 0.000000 593 512.057131 569.21 626.362869 0.959882
=HYPERLINK("http://www.godatabase.org/cgi-bin/go.cgi?query=GO:0031399&auto_wild_cards=yes&view=query&action=query&search_constraint=terms"	GO:0031399_regulation_of_protein_modification_process) 144 0 0.000000 0.000000 594 513.843640 570.78 627.716360 0.960909
=HYPERLINK("http://www.godatabase.org/cgi-bin/go.cgi?query=GO:0031324&auto_wild_cards=yes&view=query&action=query&search_constraint=terms"	GO:0031324_negative_regulation_of_cellular_metabolic_process) 404 0 0.000000 0.000000 595 515.135521 571.87 628.604479 0.961126
=HYPERLINK("http://www.godatabase.org/cgi-bin/go.cgi?query=GO:0000087&auto_wild_cards=yes&view=query&action=query&search_constraint=terms"	GO:0000087_M_phase_of_mitotic_cell_cycle) 118 0 0.000000 0.000000 598 521.344130 577.65 633.955870 0.965970
=HYPERLINK("http://www.godatabase.org/cgi-bin/go.cgi?query=GO:0010608&auto_wild_cards=yes&view=query&action=query&search_constraint=terms"	GO:0010608_posttranscriptional_regulation_of_gene_expression) 118 0 0.000000 0.000000 598 521.344130 577.65 633.955870 0.965970
=HYPERLINK("http://www.godatabase.org/cgi-bin/go.cgi?query=GO:0048285&auto_wild_cards=yes&view=query&action=query&search_constraint=terms"	GO:0048285_organelle_fission) 118 0 0.000000 0.000000 598 521.344130 577.65 633.955870 0.965970
=HYPERLINK("http://www.godatabase.org/cgi-bin/go.cgi?query=GO:0008654&auto_wild_cards=yes&view=query&action=query&search_constraint=terms"	GO:0008654_phospholipid_biosynthetic_process) 63 0 0.000000 0.000000 602 525.041131 581.23 637.418869 0.965498
=HYPERLINK("http://www.godatabase.org/cgi-bin/go.cgi?query=GO:0030522&auto_wild_cards=yes&view=query&action=query&search_constraint=terms"	GO:0030522_intracellular_receptor-mediated_signaling_pathway) 63 0 0.000000 0.000000 602 525.041131 581.23 637.418869 0.965498
=HYPERLINK("http://www.godatabase.org/cgi-bin/go.cgi?query=GO:0042445&auto_wild_cards=yes&view=query&action=query&search_constraint=terms"	GO:0042445_hormone_metabolic_process) 63 0 0.000000 0.000000 602 525.041131 581.23 637.418869 0.965498
=HYPERLINK("http://www.godatabase.org/cgi-bin/go.cgi?query=GO:0051348&auto_wild_cards=yes&view=query&action=query&search_constraint=terms"	GO:0051348_negative_regulation_of_transferase_activity) 63 0 0.000000 0.000000 602 525.041131 581.23 637.418869 0.965498
=HYPERLINK("http://www.godatabase.org/cgi-bin/go.cgi?query=GO:0000956&auto_wild_cards=yes&view=query&action=query&search_constraint=terms"	GO:0000956_nuclear-transcribed_mRNA_catabolic_process) 15 0 0.000000 0.000000 664 587.182871 642.36 697.537129 0.967410
=HYPERLINK("http://www.godatabase.org/cgi-bin/go.cgi?query=GO:0001701&auto_wild_cards=yes&view=query&action=query&search_constraint=terms"	GO:0001701_in_utero_embryonic_development) 15 0 0.000000 0.000000 664 587.182871 642.36 697.537129 0.967410
=HYPERLINK("http://www.godatabase.org/cgi-bin/go.cgi?query=GO:0001937&auto_wild_cards=yes&view=query&action=query&search_constraint=terms"	GO:0001937_negative_regulation_of_endothelial_cell_proliferation) 15 0 0.000000 0.000000 664 587.182871 642.36 697.537129 0.967410
=HYPERLINK("http://www.godatabase.org/cgi-bin/go.cgi?query=GO:0006611&auto_wild_cards=yes&view=query&action=query&search_constraint=terms"	GO:0006611_protein_export_from_nucleus) 15 0 0.000000 0.000000 664 587.182871 642.36 697.537129 0.967410
=HYPERLINK("http://www.godatabase.org/cgi-bin/go.cgi?query=GO:0006612&auto_wild_cards=yes&view=query&action=query&search_constraint=terms"	GO:0006612_protein_targeting_to_membrane) 15 0 0.000000 0.000000 664 587.182871 642.36 697.537129 0.967410
=HYPERLINK("http://www.godatabase.org/cgi-bin/go.cgi?query=GO:0006692&auto_wild_cards=yes&view=query&action=query&search_constraint=terms"	GO:0006692_prostanoid_metabolic_process) 15 0 0.000000 0.000000 664 587.182871 642.36 697.537129 0.967410
=HYPERLINK("http://www.godatabase.org/cgi-bin/go.cgi?query=GO:0006693&auto_wild_cards=yes&view=query&action=query&search_constraint=terms"	GO:0006693_prostaglandin_metabolic_process) 15 0 0.000000 0.000000 664 587.182871 642.36 697.537129 0.967410
=HYPERLINK("http://www.godatabase.org/cgi-bin/go.cgi?query=GO:0006942&auto_wild_cards=yes&view=query&action=query&search_constraint=terms"	GO:0006942_regulation_of_striated_muscle_contraction) 15 0 0.000000 0.000000 664 587.182871 642.36 697.537129 0.967410
=HYPERLINK("http://www.godatabase.org/cgi-bin/go.cgi?query=GO:0006956&auto_wild_cards=yes&view=query&action=query&search_constraint=terms"	GO:0006956_complement_activation) 15 0 0.000000 0.000000 664 587.182871 642.36 697.537129 0.967410
=HYPERLINK("http://www.godatabase.org/cgi-bin/go.cgi?query=GO:0007043&auto_wild_cards=yes&view=query&action=query&search_constraint=terms"	GO:0007043_cell-cell_junction_assembly) 15 0 0.000000 0.000000 664 587.182871 642.36 697.537129 0.967410
=HYPERLINK("http://www.godatabase.org/cgi-bin/go.cgi?query=GO:0007098&auto_wild_cards=yes&view=query&action=query&search_constraint=terms"	GO:0007098_centrosome_cycle) 15 0 0.000000 0.000000 664 587.182871 642.36 697.537129 0.967410
=HYPERLINK("http://www.godatabase.org/cgi-bin/go.cgi?query=GO:0007219&auto_wild_cards=yes&view=query&action=query&search_constraint=terms"	GO:0007219_Notch_signaling_pathway) 15 0 0.000000 0.000000 664 587.182871 642.36 697.537129 0.967410
=HYPERLINK("http://www.godatabase.org/cgi-bin/go.cgi?query=GO:0007369&auto_wild_cards=yes&view=query&action=query&search_constraint=terms"	GO:0007369_gastrulation) 15 0 0.000000 0.000000 664 587.182871 642.36 697.537129 0.967410
=HYPERLINK("http://www.godatabase.org/cgi-bin/go.cgi?query=GO:0007569&auto_wild_cards=yes&view=query&action=query&search_constraint=terms"	GO:0007569_cell_aging) 15 0 0.000000 0.000000 664 587.182871 642.36 697.537129 0.967410
=HYPERLINK("http://www.godatabase.org/cgi-bin/go.cgi?query=GO:0007585&auto_wild_cards=yes&view=query&action=query&search_constraint=terms"	GO:0007585_respiratory_gaseous_exchange) 15 0 0.000000 0.000000 664 587.182871 642.36 697.537129 0.967410
=HYPERLINK("http://www.godatabase.org/cgi-bin/go.cgi?query=GO:0007589&auto_wild_cards=yes&view=query&action=query&search_constraint=terms"	GO:0007589_body_fluid_secretion) 15 0 0.000000 0.000000 664 587.182871 642.36 697.537129 0.967410
=HYPERLINK("http://www.godatabase.org/cgi-bin/go.cgi?query=GO:0008584&auto_wild_cards=yes&view=query&action=query&search_constraint=terms"	GO:0008584_male_gonad_development) 15 0 0.000000 0.000000 664 587.182871 642.36 697.537129 0.967410
=HYPERLINK("http://www.godatabase.org/cgi-bin/go.cgi?query=GO:0008637&auto_wild_cards=yes&view=query&action=query&search_constraint=terms"	GO:0008637_apoptotic_mitochondrial_changes) 15 0 0.000000 0.000000 664 587.182871 642.36 697.537129 0.967410
=HYPERLINK("http://www.godatabase.org/cgi-bin/go.cgi?query=GO:0009060&auto_wild_cards=yes&view=query&action=query&search_constraint=terms"	GO:0009060_aerobic_respiration) 15 0 0.000000 0.000000 664 587.182871 642.36 697.537129 0.967410
=HYPERLINK("http://www.godatabase.org/cgi-bin/go.cgi?query=GO:0009311&auto_wild_cards=yes&view=query&action=query&search_constraint=terms"	GO:0009311_oligosaccharide_metabolic_process) 15 0 0.000000 0.000000 664 587.182871 642.36 697.537129 0.967410
=HYPERLINK("http://www.godatabase.org/cgi-bin/go.cgi?query=GO:0009820&auto_wild_cards=yes&view=query&action=query&search_constraint=terms"	GO:0009820_alkaloid_metabolic_process) 15 0 0.000000 0.000000 664 587.182871 642.36 697.537129 0.967410
=HYPERLINK("http://www.godatabase.org/cgi-bin/go.cgi?query=GO:0009952&auto_wild_cards=yes&view=query&action=query&search_constraint=terms"	GO:0009952_anterior_posterior_pattern_formation) 15 0 0.000000 0.000000 664 587.182871 642.36 697.537129 0.967410
=HYPERLINK("http://www.godatabase.org/cgi-bin/go.cgi?query=GO:0010720&auto_wild_cards=yes&view=query&action=query&search_constraint=terms"	GO:0010720_positive_regulation_of_cell_development) 15 0 0.000000 0.000000 664 587.182871 642.36 697.537129 0.967410
=HYPERLINK("http://www.godatabase.org/cgi-bin/go.cgi?query=GO:0010927&auto_wild_cards=yes&view=query&action=query&search_constraint=terms"	GO:0010927_cellular_component_assembly_involved_in_morphogenesis) 15 0 0.000000 0.000000 664 587.182871 642.36 697.537129 0.967410
=HYPERLINK("http://www.godatabase.org/cgi-bin/go.cgi?query=GO:0016441&auto_wild_cards=yes&view=query&action=query&search_constraint=terms"	GO:0016441_posttranscriptional_gene_silencing) 15 0 0.000000 0.000000 664 587.182871 642.36 697.537129 0.967410
=HYPERLINK("http://www.godatabase.org/cgi-bin/go.cgi?query=GO:0016571&auto_wild_cards=yes&view=query&action=query&search_constraint=terms"	GO:0016571_histone_methylation) 15 0 0.000000 0.000000 664 587.182871 642.36 697.537129 0.967410
=HYPERLINK("http://www.godatabase.org/cgi-bin/go.cgi?query=GO:0019321&auto_wild_cards=yes&view=query&action=query&search_constraint=terms"	GO:0019321_pentose_metabolic_process) 15 0 0.000000 0.000000 664 587.182871 642.36 697.537129 0.967410
=HYPERLINK("http://www.godatabase.org/cgi-bin/go.cgi?query=GO:0022407&auto_wild_cards=yes&view=query&action=query&search_constraint=terms"	GO:0022407_regulation_of_cell-cell_adhesion) 15 0 0.000000 0.000000 664 587.182871 642.36 697.537129 0.967410
=HYPERLINK("http://www.godatabase.org/cgi-bin/go.cgi?query=GO:0022898&auto_wild_cards=yes&view=query&action=query&search_constraint=terms"	GO:0022898_regulation_of_transmembrane_transporter_activity) 15 0 0.000000 0.000000 664 587.182871 642.36 697.537129 0.967410
=HYPERLINK("http://www.godatabase.org/cgi-bin/go.cgi?query=GO:0030101&auto_wild_cards=yes&view=query&action=query&search_constraint=terms"	GO:0030101_natural_killer_cell_activation) 15 0 0.000000 0.000000 664 587.182871 642.36 697.537129 0.967410
=HYPERLINK("http://www.godatabase.org/cgi-bin/go.cgi?query=GO:0030512&auto_wild_cards=yes&view=query&action=query&search_constraint=terms"	GO:0030512_negative_regulation_of_transforming_growth_factor_beta_receptor_signaling_pathway) 15 0 0.000000 0.000000 664 587.182871 642.36 697.537129 0.967410
=HYPERLINK("http://www.godatabase.org/cgi-bin/go.cgi?query=GO:0030641&auto_wild_cards=yes&view=query&action=query&search_constraint=terms"	GO:0030641_regulation_of_cellular_pH) 15 0 0.000000 0.000000 664 587.182871 642.36 697.537129 0.967410
=HYPERLINK("http://www.godatabase.org/cgi-bin/go.cgi?query=GO:0031341&auto_wild_cards=yes&view=query&action=query&search_constraint=terms"	GO:0031341_regulation_of_cell_killing) 15 0 0.000000 0.000000 664 587.182871 642.36 697.537129 0.967410
=HYPERLINK("http://www.godatabase.org/cgi-bin/go.cgi?query=GO:0031346&auto_wild_cards=yes&view=query&action=query&search_constraint=terms"	GO:0031346_positive_regulation_of_cell_projection_organization) 15 0 0.000000 0.000000 664 587.182871 642.36 697.537129 0.967410
=HYPERLINK("http://www.godatabase.org/cgi-bin/go.cgi?query=GO:0032387&auto_wild_cards=yes&view=query&action=query&search_constraint=terms"	GO:0032387_negative_regulation_of_intracellular_transport) 15 0 0.000000 0.000000 664 587.182871 642.36 697.537129 0.967410
=HYPERLINK("http://www.godatabase.org/cgi-bin/go.cgi?query=GO:0032663&auto_wild_cards=yes&view=query&action=query&search_constraint=terms"	GO:0032663_regulation_of_interleukin-2_production) 15 0 0.000000 0.000000 664 587.182871 642.36 697.537129 0.967410
=HYPERLINK("http://www.godatabase.org/cgi-bin/go.cgi?query=GO:0032677&auto_wild_cards=yes&view=query&action=query&search_constraint=terms"	GO:0032677_regulation_of_interleukin-8_production) 15 0 0.000000 0.000000 664 587.182871 642.36 697.537129 0.967410
=HYPERLINK("http://www.godatabase.org/cgi-bin/go.cgi?query=GO:0032963&auto_wild_cards=yes&view=query&action=query&search_constraint=terms"	GO:0032963_collagen_metabolic_process) 15 0 0.000000 0.000000 664 587.182871 642.36 697.537129 0.967410
=HYPERLINK("http://www.godatabase.org/cgi-bin/go.cgi?query=GO:0033261&auto_wild_cards=yes&view=query&action=query&search_constraint=terms"	GO:0033261_regulation_of_S_phase) 15 0 0.000000 0.000000 664 587.182871 642.36 697.537129 0.967410
=HYPERLINK("http://www.godatabase.org/cgi-bin/go.cgi?query=GO:0035194&auto_wild_cards=yes&view=query&action=query&search_constraint=terms"	GO:0035194_posttranscriptional_gene_silencing_by_RNA) 15 0 0.000000 0.000000 664 587.182871 642.36 697.537129 0.967410
=HYPERLINK("http://www.godatabase.org/cgi-bin/go.cgi?query=GO:0042100&auto_wild_cards=yes&view=query&action=query&search_constraint=terms"	GO:0042100_B_cell_proliferation) 15 0 0.000000 0.000000 664 587.182871 642.36 697.537129 0.967410
=HYPERLINK("http://www.godatabase.org/cgi-bin/go.cgi?query=GO:0042116&auto_wild_cards=yes&view=query&action=query&search_constraint=terms"	GO:0042116_macrophage_activation) 15 0 0.000000 0.000000 664 587.182871 642.36 697.537129 0.967410
=HYPERLINK("http://www.godatabase.org/cgi-bin/go.cgi?query=GO:0042168&auto_wild_cards=yes&view=query&action=query&search_constraint=terms"	GO:0042168_heme_metabolic_process) 15 0 0.000000 0.000000 664 587.182871 642.36 697.537129 0.967410
=HYPERLINK("http://www.godatabase.org/cgi-bin/go.cgi?query=GO:0042503&auto_wild_cards=yes&view=query&action=query&search_constraint=terms"	GO:0042503_tyrosine_phosphorylation_of_Stat3_protein) 15 0 0.000000 0.000000 664 587.182871 642.36 697.537129 0.967410
=HYPERLINK("http://www.godatabase.org/cgi-bin/go.cgi?query=GO:0042516&auto_wild_cards=yes&view=query&action=query&search_constraint=terms"	GO:0042516_regulation_of_tyrosine_phosphorylation_of_Stat3_protein) 15 0 0.000000 0.000000 664 587.182871 642.36 697.537129 0.967410
=HYPERLINK("http://www.godatabase.org/cgi-bin/go.cgi?query=GO:0043242&auto_wild_cards=yes&view=query&action=query&search_constraint=terms"	GO:0043242_negative_regulation_of_protein_complex_disassembly) 15 0 0.000000 0.000000 664 587.182871 642.36 697.537129 0.967410
=HYPERLINK("http://www.godatabase.org/cgi-bin/go.cgi?query=GO:0043484&auto_wild_cards=yes&view=query&action=query&search_constraint=terms"	GO:0043484_regulation_of_RNA_splicing) 15 0 0.000000 0.000000 664 587.182871 642.36 697.537129 0.967410
=HYPERLINK("http://www.godatabase.org/cgi-bin/go.cgi?query=GO:0043574&auto_wild_cards=yes&view=query&action=query&search_constraint=terms"	GO:0043574_peroxisomal_transport) 15 0 0.000000 0.000000 664 587.182871 642.36 697.537129 0.967410
=HYPERLINK("http://www.godatabase.org/cgi-bin/go.cgi?query=GO:0044259&auto_wild_cards=yes&view=query&action=query&search_constraint=terms"	GO:0044259_multicellular_organismal_macromolecule_metabolic_process) 15 0 0.000000 0.000000 664 587.182871 642.36 697.537129 0.967410
=HYPERLINK("http://www.godatabase.org/cgi-bin/go.cgi?query=GO:0045739&auto_wild_cards=yes&view=query&action=query&search_constraint=terms"	GO:0045739_positive_regulation_of_DNA_repair) 15 0 0.000000 0.000000 664 587.182871 642.36 697.537129 0.967410
=HYPERLINK("http://www.godatabase.org/cgi-bin/go.cgi?query=GO:0045778&auto_wild_cards=yes&view=query&action=query&search_constraint=terms"	GO:0045778_positive_regulation_of_ossification) 15 0 0.000000 0.000000 664 587.182871 642.36 697.537129 0.967410
=HYPERLINK("http://www.godatabase.org/cgi-bin/go.cgi?query=GO:0048041&auto_wild_cards=yes&view=query&action=query&search_constraint=terms"	GO:0048041_focal_adhesion_formation) 15 0 0.000000 0.000000 664 587.182871 642.36 697.537129 0.967410
=HYPERLINK("http://www.godatabase.org/cgi-bin/go.cgi?query=GO:0048146&auto_wild_cards=yes&view=query&action=query&search_constraint=terms"	GO:0048146_positive_regulation_of_fibroblast_proliferation) 15 0 0.000000 0.000000 664 587.182871 642.36 697.537129 0.967410
=HYPERLINK("http://www.godatabase.org/cgi-bin/go.cgi?query=GO:0048515&auto_wild_cards=yes&view=query&action=query&search_constraint=terms"	GO:0048515_spermatid_differentiation) 15 0 0.000000 0.000000 664 587.182871 642.36 697.537129 0.967410
=HYPERLINK("http://www.godatabase.org/cgi-bin/go.cgi?query=GO:0048592&auto_wild_cards=yes&view=query&action=query&search_constraint=terms"	GO:0048592_eye_morphogenesis) 15 0 0.000000 0.000000 664 587.182871 642.36 697.537129 0.967410
=HYPERLINK("http://www.godatabase.org/cgi-bin/go.cgi?query=GO:0048736&auto_wild_cards=yes&view=query&action=query&search_constraint=terms"	GO:0048736_appendage_development) 15 0 0.000000 0.000000 664 587.182871 642.36 697.537129 0.967410
=HYPERLINK("http://www.godatabase.org/cgi-bin/go.cgi?query=GO:0050796&auto_wild_cards=yes&view=query&action=query&search_constraint=terms"	GO:0050796_regulation_of_insulin_secretion) 15 0 0.000000 0.000000 664 587.182871 642.36 697.537129 0.967410
=HYPERLINK("http://www.godatabase.org/cgi-bin/go.cgi?query=GO:0051004&auto_wild_cards=yes&view=query&action=query&search_constraint=terms"	GO:0051004_regulation_of_lipoprotein_lipase_activity) 15 0 0.000000 0.000000 664 587.182871 642.36 697.537129 0.967410
=HYPERLINK("http://www.godatabase.org/cgi-bin/go.cgi?query=GO:0060048&auto_wild_cards=yes&view=query&action=query&search_constraint=terms"	GO:0060048_cardiac_muscle_contraction) 15 0 0.000000 0.000000 664 587.182871 642.36 697.537129 0.967410
=HYPERLINK("http://www.godatabase.org/cgi-bin/go.cgi?query=GO:0060173&auto_wild_cards=yes&view=query&action=query&search_constraint=terms"	GO:0060173_limb_development) 15 0 0.000000 0.000000 664 587.182871 642.36 697.537129 0.967410
=HYPERLINK("http://www.godatabase.org/cgi-bin/go.cgi?query=GO:0060393&auto_wild_cards=yes&view=query&action=query&search_constraint=terms"	GO:0060393_regulation_of_pathway-restricted_SMAD_protein_phosphorylation) 15 0 0.000000 0.000000 664 587.182871 642.36 697.537129 0.967410
=HYPERLINK("http://www.godatabase.org/cgi-bin/go.cgi?query=GO:0070169&auto_wild_cards=yes&view=query&action=query&search_constraint=terms"	GO:0070169_positive_regulation_of_biomineral_formation) 15 0 0.000000 0.000000 664 587.182871 642.36 697.537129 0.967410
=HYPERLINK("http://www.godatabase.org/cgi-bin/go.cgi?query=GO:0015849&auto_wild_cards=yes&view=query&action=query&search_constraint=terms"	GO:0015849_organic_acid_transport) 80 0 0.000000 0.000000 666 589.834624 644.94 700.045376 0.968378
=HYPERLINK("http://www.godatabase.org/cgi-bin/go.cgi?query=GO:0031175&auto_wild_cards=yes&view=query&action=query&search_constraint=terms"	GO:0031175_neuron_projection_development) 80 0 0.000000 0.000000 666 589.834624 644.94 700.045376 0.968378
=HYPERLINK("http://www.godatabase.org/cgi-bin/go.cgi?query=GO:0008285&auto_wild_cards=yes&view=query&action=query&search_constraint=terms"	GO:0008285_negative_regulation_of_cell_proliferation) 202 0 0.000000 0.000000 667 590.582113 645.65 700.717887 0.967991
=HYPERLINK("http://www.godatabase.org/cgi-bin/go.cgi?query=GO:0006413&auto_wild_cards=yes&view=query&action=query&search_constraint=terms"	GO:0006413_translational_initiation) 46 0 0.000000 0.000000 681 605.474034 660.11 714.745966 0.969325
=HYPERLINK("http://www.godatabase.org/cgi-bin/go.cgi?query=GO:0007202&auto_wild_cards=yes&view=query&action=query&search_constraint=terms"	GO:0007202_activation_of_phospholipase_C_activity) 46 0 0.000000 0.000000 681 605.474034 660.11 714.745966 0.969325
=HYPERLINK("http://www.godatabase.org/cgi-bin/go.cgi?query=GO:0007588&auto_wild_cards=yes&view=query&action=query&search_constraint=terms"	GO:0007588_excretion) 46 0 0.000000 0.000000 681 605.474034 660.11 714.745966 0.969325
=HYPERLINK("http://www.godatabase.org/cgi-bin/go.cgi?query=GO:0010038&auto_wild_cards=yes&view=query&action=query&search_constraint=terms"	GO:0010038_response_to_metal_ion) 46 0 0.000000 0.000000 681 605.474034 660.11 714.745966 0.969325
=HYPERLINK("http://www.godatabase.org/cgi-bin/go.cgi?query=GO:0010638&auto_wild_cards=yes&view=query&action=query&search_constraint=terms"	GO:0010638_positive_regulation_of_organelle_organization) 46 0 0.000000 0.000000 681 605.474034 660.11 714.745966 0.969325
=HYPERLINK("http://www.godatabase.org/cgi-bin/go.cgi?query=GO:0010639&auto_wild_cards=yes&view=query&action=query&search_constraint=terms"	GO:0010639_negative_regulation_of_organelle_organization) 46 0 0.000000 0.000000 681 605.474034 660.11 714.745966 0.969325
=HYPERLINK("http://www.godatabase.org/cgi-bin/go.cgi?query=GO:0010863&auto_wild_cards=yes&view=query&action=query&search_constraint=terms"	GO:0010863_positive_regulation_of_phospholipase_C_activity) 46 0 0.000000 0.000000 681 605.474034 660.11 714.745966 0.969325
=HYPERLINK("http://www.godatabase.org/cgi-bin/go.cgi?query=GO:0030335&auto_wild_cards=yes&view=query&action=query&search_constraint=terms"	GO:0030335_positive_regulation_of_cell_migration) 46 0 0.000000 0.000000 681 605.474034 660.11 714.745966 0.969325
=HYPERLINK("http://www.godatabase.org/cgi-bin/go.cgi?query=GO:0030384&auto_wild_cards=yes&view=query&action=query&search_constraint=terms"	GO:0030384_phosphoinositide_metabolic_process) 46 0 0.000000 0.000000 681 605.474034 660.11 714.745966 0.969325
=HYPERLINK("http://www.godatabase.org/cgi-bin/go.cgi?query=GO:0042157&auto_wild_cards=yes&view=query&action=query&search_constraint=terms"	GO:0042157_lipoprotein_metabolic_process) 46 0 0.000000 0.000000 681 605.474034 660.11 714.745966 0.969325
=HYPERLINK("http://www.godatabase.org/cgi-bin/go.cgi?query=GO:0042254&auto_wild_cards=yes&view=query&action=query&search_constraint=terms"	GO:0042254_ribosome_biogenesis) 46 0 0.000000 0.000000 681 605.474034 660.11 714.745966 0.969325
=HYPERLINK("http://www.godatabase.org/cgi-bin/go.cgi?query=GO:0042391&auto_wild_cards=yes&view=query&action=query&search_constraint=terms"	GO:0042391_regulation_of_membrane_potential) 46 0 0.000000 0.000000 681 605.474034 660.11 714.745966 0.969325
=HYPERLINK("http://www.godatabase.org/cgi-bin/go.cgi?query=GO:0046879&auto_wild_cards=yes&view=query&action=query&search_constraint=terms"	GO:0046879_hormone_secretion) 46 0 0.000000 0.000000 681 605.474034 660.11 714.745966 0.969325
=HYPERLINK("http://www.godatabase.org/cgi-bin/go.cgi?query=GO:0065004&auto_wild_cards=yes&view=query&action=query&search_constraint=terms"	GO:0065004_protein-DNA_complex_assembly) 46 0 0.000000 0.000000 681 605.474034 660.11 714.745966 0.969325
=HYPERLINK("http://www.godatabase.org/cgi-bin/go.cgi?query=GO:0006260&auto_wild_cards=yes&view=query&action=query&search_constraint=terms"	GO:0006260_DNA_replication) 153 0 0.000000 0.000000 683 607.097117 661.61 716.122883 0.968682
=HYPERLINK("http://www.godatabase.org/cgi-bin/go.cgi?query=GO:0019932&auto_wild_cards=yes&view=query&action=query&search_constraint=terms"	GO:0019932_second-messenger-mediated_signaling) 153 0 0.000000 0.000000 683 607.097117 661.61 716.122883 0.968682
=HYPERLINK("http://www.godatabase.org/cgi-bin/go.cgi?query=GO:0030030&auto_wild_cards=yes&view=query&action=query&search_constraint=terms"	GO:0030030_cell_projection_organization) 127 0 0.000000 0.000000 684 607.925538 662.38 716.834462 0.968392
=HYPERLINK("http://www.godatabase.org/cgi-bin/go.cgi?query=GO:0006140&auto_wild_cards=yes&view=query&action=query&search_constraint=terms"	GO:0006140_regulation_of_nucleotide_metabolic_process) 60 0 0.000000 0.000000 687 611.791169 665.88 719.968831 0.969258
=HYPERLINK("http://www.godatabase.org/cgi-bin/go.cgi?query=GO:0044087&auto_wild_cards=yes&view=query&action=query&search_constraint=terms"	GO:0044087_regulation_of_cellular_component_biogenesis) 60 0 0.000000 0.000000 687 611.791169 665.88 719.968831 0.969258
=HYPERLINK("http://www.godatabase.org/cgi-bin/go.cgi?query=GO:0046058&auto_wild_cards=yes&view=query&action=query&search_constraint=terms"	GO:0046058_cAMP_metabolic_process) 60 0 0.000000 0.000000 687 611.791169 665.88 719.968831 0.969258
=HYPERLINK("http://www.godatabase.org/cgi-bin/go.cgi?query=GO:0002526&auto_wild_cards=yes&view=query&action=query&search_constraint=terms"	GO:0002526_acute_inflammatory_response) 31 0 0.000000 0.000000 700 627.088117 680.73 734.371883 0.972471
=HYPERLINK("http://www.godatabase.org/cgi-bin/go.cgi?query=GO:0006633&auto_wild_cards=yes&view=query&action=query&search_constraint=terms"	GO:0006633_fatty_acid_biosynthetic_process) 31 0 0.000000 0.000000 700 627.088117 680.73 734.371883 0.972471
=HYPERLINK("http://www.godatabase.org/cgi-bin/go.cgi?query=GO:0006888&auto_wild_cards=yes&view=query&action=query&search_constraint=terms"	GO:0006888_ER_to_Golgi_vesicle-mediated_transport) 31 0 0.000000 0.000000 700 627.088117 680.73 734.371883 0.972471
=HYPERLINK("http://www.godatabase.org/cgi-bin/go.cgi?query=GO:0007173&auto_wild_cards=yes&view=query&action=query&search_constraint=terms"	GO:0007173_epidermal_growth_factor_receptor_signaling_pathway) 31 0 0.000000 0.000000 700 627.088117 680.73 734.371883 0.972471
=HYPERLINK("http://www.godatabase.org/cgi-bin/go.cgi?query=GO:0007200&auto_wild_cards=yes&view=query&action=query&search_constraint=terms"	GO:0007200_activation_of_phospholipase_C_activity_by_G-protein_coupled_receptor_protein_signaling_pathway_coupled_to_IP3_second_messenger) 31 0 0.000000 0.000000 700 627.088117 680.73 734.371883 0.972471
=HYPERLINK("http://www.godatabase.org/cgi-bin/go.cgi?query=GO:0007423&auto_wild_cards=yes&view=query&action=query&search_constraint=terms"	GO:0007423_sensory_organ_development) 31 0 0.000000 0.000000 700 627.088117 680.73 734.371883 0.972471
=HYPERLINK("http://www.godatabase.org/cgi-bin/go.cgi?query=GO:0008629&auto_wild_cards=yes&view=query&action=query&search_constraint=terms"	GO:0008629_induction_of_apoptosis_by_intracellular_signals) 31 0 0.000000 0.000000 700 627.088117 680.73 734.371883 0.972471
=HYPERLINK("http://www.godatabase.org/cgi-bin/go.cgi?query=GO:0031668&auto_wild_cards=yes&view=query&action=query&search_constraint=terms"	GO:0031668_cellular_response_to_extracellular_stimulus) 31 0 0.000000 0.000000 700 627.088117 680.73 734.371883 0.972471
=HYPERLINK("http://www.godatabase.org/cgi-bin/go.cgi?query=GO:0042742&auto_wild_cards=yes&view=query&action=query&search_constraint=terms"	GO:0042742_defense_response_to_bacterium) 31 0 0.000000 0.000000 700 627.088117 680.73 734.371883 0.972471
=HYPERLINK("http://www.godatabase.org/cgi-bin/go.cgi?query=GO:0044403&auto_wild_cards=yes&view=query&action=query&search_constraint=terms"	GO:0044403_symbiosis__encompassing_mutualism_through_parasitism) 31 0 0.000000 0.000000 700 627.088117 680.73 734.371883 0.972471
=HYPERLINK("http://www.godatabase.org/cgi-bin/go.cgi?query=GO:0044419&auto_wild_cards=yes&view=query&action=query&search_constraint=terms"	GO:0044419_interspecies_interaction_between_organisms) 31 0 0.000000 0.000000 700 627.088117 680.73 734.371883 0.972471
=HYPERLINK("http://www.godatabase.org/cgi-bin/go.cgi?query=GO:0045185&auto_wild_cards=yes&view=query&action=query&search_constraint=terms"	GO:0045185_maintenance_of_protein_location) 31 0 0.000000 0.000000 700 627.088117 680.73 734.371883 0.972471
=HYPERLINK("http://www.godatabase.org/cgi-bin/go.cgi?query=GO:0046883&auto_wild_cards=yes&view=query&action=query&search_constraint=terms"	GO:0046883_regulation_of_hormone_secretion) 31 0 0.000000 0.000000 700 627.088117 680.73 734.371883 0.972471
=HYPERLINK("http://www.godatabase.org/cgi-bin/go.cgi?query=GO:0001655&auto_wild_cards=yes&view=query&action=query&search_constraint=terms"	GO:0001655_urogenital_system_development) 23 0 0.000000 0.000000 722 650.572356 703.59 756.607644 0.974501
=HYPERLINK("http://www.godatabase.org/cgi-bin/go.cgi?query=GO:0001906&auto_wild_cards=yes&view=query&action=query&search_constraint=terms"	GO:0001906_cell_killing) 23 0 0.000000 0.000000 722 650.572356 703.59 756.607644 0.974501
=HYPERLINK("http://www.godatabase.org/cgi-bin/go.cgi?query=GO:0006023&auto_wild_cards=yes&view=query&action=query&search_constraint=terms"	GO:0006023_aminoglycan_biosynthetic_process) 23 0 0.000000 0.000000 722 650.572356 703.59 756.607644 0.974501
=HYPERLINK("http://www.godatabase.org/cgi-bin/go.cgi?query=GO:0006509&auto_wild_cards=yes&view=query&action=query&search_constraint=terms"	GO:0006509_membrane_protein_ectodomain_proteolysis) 23 0 0.000000 0.000000 722 650.572356 703.59 756.607644 0.974501
=HYPERLINK("http://www.godatabase.org/cgi-bin/go.cgi?query=GO:0006641&auto_wild_cards=yes&view=query&action=query&search_constraint=terms"	GO:0006641_triglyceride_metabolic_process) 23 0 0.000000 0.000000 722 650.572356 703.59 756.607644 0.974501
=HYPERLINK("http://www.godatabase.org/cgi-bin/go.cgi?query=GO:0007190&auto_wild_cards=yes&view=query&action=query&search_constraint=terms"	GO:0007190_activation_of_adenylate_cyclase_activity) 23 0 0.000000 0.000000 722 650.572356 703.59 756.607644 0.974501
=HYPERLINK("http://www.godatabase.org/cgi-bin/go.cgi?query=GO:0007218&auto_wild_cards=yes&view=query&action=query&search_constraint=terms"	GO:0007218_neuropeptide_signaling_pathway) 23 0 0.000000 0.000000 722 650.572356 703.59 756.607644 0.974501
=HYPERLINK("http://www.godatabase.org/cgi-bin/go.cgi?query=GO:0007623&auto_wild_cards=yes&view=query&action=query&search_constraint=terms"	GO:0007623_circadian_rhythm) 23 0 0.000000 0.000000 722 650.572356 703.59 756.607644 0.974501
=HYPERLINK("http://www.godatabase.org/cgi-bin/go.cgi?query=GO:0016579&auto_wild_cards=yes&view=query&action=query&search_constraint=terms"	GO:0016579_protein_deubiquitination) 23 0 0.000000 0.000000 722 650.572356 703.59 756.607644 0.974501
=HYPERLINK("http://www.godatabase.org/cgi-bin/go.cgi?query=GO:0018130&auto_wild_cards=yes&view=query&action=query&search_constraint=terms"	GO:0018130_heterocycle_biosynthetic_process) 23 0 0.000000 0.000000 722 650.572356 703.59 756.607644 0.974501
=HYPERLINK("http://www.godatabase.org/cgi-bin/go.cgi?query=GO:0030166&auto_wild_cards=yes&view=query&action=query&search_constraint=terms"	GO:0030166_proteoglycan_biosynthetic_process) 23 0 0.000000 0.000000 722 650.572356 703.59 756.607644 0.974501
=HYPERLINK("http://www.godatabase.org/cgi-bin/go.cgi?query=GO:0033344&auto_wild_cards=yes&view=query&action=query&search_constraint=terms"	GO:0033344_cholesterol_efflux) 23 0 0.000000 0.000000 722 650.572356 703.59 756.607644 0.974501
=HYPERLINK("http://www.godatabase.org/cgi-bin/go.cgi?query=GO:0033619&auto_wild_cards=yes&view=query&action=query&search_constraint=terms"	GO:0033619_membrane_protein_proteolysis) 23 0 0.000000 0.000000 722 650.572356 703.59 756.607644 0.974501
=HYPERLINK("http://www.godatabase.org/cgi-bin/go.cgi?query=GO:0034637&auto_wild_cards=yes&view=query&action=query&search_constraint=terms"	GO:0034637_cellular_carbohydrate_biosynthetic_process) 23 0 0.000000 0.000000 722 650.572356 703.59 756.607644 0.974501
=HYPERLINK("http://www.godatabase.org/cgi-bin/go.cgi?query=GO:0043473&auto_wild_cards=yes&view=query&action=query&search_constraint=terms"	GO:0043473_pigmentation) 23 0 0.000000 0.000000 722 650.572356 703.59 756.607644 0.974501
=HYPERLINK("http://www.godatabase.org/cgi-bin/go.cgi?query=GO:0043627&auto_wild_cards=yes&view=query&action=query&search_constraint=terms"	GO:0043627_response_to_estrogen_stimulus) 23 0 0.000000 0.000000 722 650.572356 703.59 756.607644 0.974501
=HYPERLINK("http://www.godatabase.org/cgi-bin/go.cgi?query=GO:0045740&auto_wild_cards=yes&view=query&action=query&search_constraint=terms"	GO:0045740_positive_regulation_of_DNA_replication) 23 0 0.000000 0.000000 722 650.572356 703.59 756.607644 0.974501
=HYPERLINK("http://www.godatabase.org/cgi-bin/go.cgi?query=GO:0046467&auto_wild_cards=yes&view=query&action=query&search_constraint=terms"	GO:0046467_membrane_lipid_biosynthetic_process) 23 0 0.000000 0.000000 722 650.572356 703.59 756.607644 0.974501
=HYPERLINK("http://www.godatabase.org/cgi-bin/go.cgi?query=GO:0048871&auto_wild_cards=yes&view=query&action=query&search_constraint=terms"	GO:0048871_multicellular_organismal_homeostasis) 23 0 0.000000 0.000000 722 650.572356 703.59 756.607644 0.974501
=HYPERLINK("http://www.godatabase.org/cgi-bin/go.cgi?query=GO:0050707&auto_wild_cards=yes&view=query&action=query&search_constraint=terms"	GO:0050707_regulation_of_cytokine_secretion) 23 0 0.000000 0.000000 722 650.572356 703.59 756.607644 0.974501
=HYPERLINK("http://www.godatabase.org/cgi-bin/go.cgi?query=GO:0051262&auto_wild_cards=yes&view=query&action=query&search_constraint=terms"	GO:0051262_protein_tetramerization) 23 0 0.000000 0.000000 722 650.572356 703.59 756.607644 0.974501
=HYPERLINK("http://www.godatabase.org/cgi-bin/go.cgi?query=GO:0051353&auto_wild_cards=yes&view=query&action=query&search_constraint=terms"	GO:0051353_positive_regulation_of_oxidoreductase_activity) 23 0 0.000000 0.000000 722 650.572356 703.59 756.607644 0.974501
=HYPERLINK("http://www.godatabase.org/cgi-bin/go.cgi?query=GO:0051259&auto_wild_cards=yes&view=query&action=query&search_constraint=terms"	GO:0051259_protein_oligomerization) 83 0 0.000000 0.000000 724 653.434284 706.19 758.945716 0.975401
=HYPERLINK("http://www.godatabase.org/cgi-bin/go.cgi?query=GO:0051329&auto_wild_cards=yes&view=query&action=query&search_constraint=terms"	GO:0051329_interphase_of_mitotic_cell_cycle) 83 0 0.000000 0.000000 724 653.434284 706.19 758.945716 0.975401
=HYPERLINK("http://www.godatabase.org/cgi-bin/go.cgi?query=GO:0009101&auto_wild_cards=yes&view=query&action=query&search_constraint=terms"	GO:0009101_glycoprotein_biosynthetic_process) 109 0 0.000000 0.000000 727 655.970665 708.66 761.349335 0.974773
=HYPERLINK("http://www.godatabase.org/cgi-bin/go.cgi?query=GO:0009790&auto_wild_cards=yes&view=query&action=query&search_constraint=terms"	GO:0009790_embryonic_development) 109 0 0.000000 0.000000 727 655.970665 708.66 761.349335 0.974773
=HYPERLINK("http://www.godatabase.org/cgi-bin/go.cgi?query=GO:0010817&auto_wild_cards=yes&view=query&action=query&search_constraint=terms"	GO:0010817_regulation_of_hormone_levels) 109 0 0.000000 0.000000 727 655.970665 708.66 761.349335 0.974773
=HYPERLINK("http://www.godatabase.org/cgi-bin/go.cgi?query=GO:0007605&auto_wild_cards=yes&view=query&action=query&search_constraint=terms"	GO:0007605_sensory_perception_of_sound) 54 0 0.000000 0.000000 729 658.513327 711.23 763.946673 0.975624
=HYPERLINK("http://www.godatabase.org/cgi-bin/go.cgi?query=GO:0050954&auto_wild_cards=yes&view=query&action=query&search_constraint=terms"	GO:0050954_sensory_perception_of_mechanical_stimulus) 54 0 0.000000 0.000000 729 658.513327 711.23 763.946673 0.975624
=HYPERLINK("http://www.godatabase.org/cgi-bin/go.cgi?query=GO:0006066&auto_wild_cards=yes&view=query&action=query&search_constraint=terms"	GO:0006066_alcohol_metabolic_process) 206 0 0.000000 0.000000 730 660.957439 713.4 765.842561 0.977260
=HYPERLINK("http://www.godatabase.org/cgi-bin/go.cgi?query=GO:0051128&auto_wild_cards=yes&view=query&action=query&search_constraint=terms"	GO:0051128_regulation_of_cellular_component_organization) 237 0 0.000000 0.000000 731 661.713277 714.03 766.346723 0.976785
=HYPERLINK("http://www.godatabase.org/cgi-bin/go.cgi?query=GO:0045859&auto_wild_cards=yes&view=query&action=query&search_constraint=terms"	GO:0045859_regulation_of_protein_kinase_activity) 213 0 0.000000 0.000000 734 664.812290 716.64 768.467710 0.976349
=HYPERLINK("http://www.godatabase.org/cgi-bin/go.cgi?query=GO:0051254&auto_wild_cards=yes&view=query&action=query&search_constraint=terms"	GO:0051254_positive_regulation_of_RNA_metabolic_process) 213 0 0.000000 0.000000 734 664.812290 716.64 768.467710 0.976349
=HYPERLINK("http://www.godatabase.org/cgi-bin/go.cgi?query=GO:0051726&auto_wild_cards=yes&view=query&action=query&search_constraint=terms"	GO:0051726_regulation_of_cell_cycle) 213 0 0.000000 0.000000 734 664.812290 716.64 768.467710 0.976349
=HYPERLINK("http://www.godatabase.org/cgi-bin/go.cgi?query=GO:0009725&auto_wild_cards=yes&view=query&action=query&search_constraint=terms"	GO:0009725_response_to_hormone_stimulus) 129 0 0.000000 0.000000 737 667.995932 719.69 771.384068 0.976513
=HYPERLINK("http://www.godatabase.org/cgi-bin/go.cgi?query=GO:0015672&auto_wild_cards=yes&view=query&action=query&search_constraint=terms"	GO:0015672_monovalent_inorganic_cation_transport) 129 0 0.000000 0.000000 737 667.995932 719.69 771.384068 0.976513
=HYPERLINK("http://www.godatabase.org/cgi-bin/go.cgi?query=GO:0051347&auto_wild_cards=yes&view=query&action=query&search_constraint=terms"	GO:0051347_positive_regulation_of_transferase_activity) 129 0 0.000000 0.000000 737 667.995932 719.69 771.384068 0.976513
=HYPERLINK("http://www.godatabase.org/cgi-bin/go.cgi?query=GO:0006812&auto_wild_cards=yes&view=query&action=query&search_constraint=terms"	GO:0006812_cation_transport) 246 0 0.000000 0.000000 739 670.066570 721.61 773.153430 0.976468
=HYPERLINK("http://www.godatabase.org/cgi-bin/go.cgi?query=GO:0009887&auto_wild_cards=yes&view=query&action=query&search_constraint=terms"	GO:0009887_organ_morphogenesis) 246 0 0.000000 0.000000 739 670.066570 721.61 773.153430 0.976468
=HYPERLINK("http://www.godatabase.org/cgi-bin/go.cgi?query=GO:0007010&auto_wild_cards=yes&view=query&action=query&search_constraint=terms"	GO:0007010_cytoskeleton_organization) 275 0 0.000000 0.000000 740 671.285914 722.67 774.054086 0.976581
=HYPERLINK("http://www.godatabase.org/cgi-bin/go.cgi?query=GO:0070887&auto_wild_cards=yes&view=query&action=query&search_constraint=terms"	GO:0070887_cellular_response_to_chemical_stimulus) 157 0 0.000000 0.000000 741 672.956750 724.25 775.543250 0.977395
=HYPERLINK("http://www.godatabase.org/cgi-bin/go.cgi?query=GO:0042180&auto_wild_cards=yes&view=query&action=query&search_constraint=terms"	GO:0042180_cellular_ketone_metabolic_process) 291 0 0.000000 0.000000 742 673.576864 724.86 776.143136 0.976900
=HYPERLINK("http://www.godatabase.org/cgi-bin/go.cgi?query=GO:0006357&auto_wild_cards=yes&view=query&action=query&search_constraint=terms"	GO:0006357_regulation_of_transcription_from_RNA_polymerase_II_promoter) 351 0 0.000000 0.000000 743 674.207158 725.4 776.592842 0.976312
=HYPERLINK("http://www.godatabase.org/cgi-bin/go.cgi?query=GO:0046486&auto_wild_cards=yes&view=query&action=query&search_constraint=terms"	GO:0046486_glycerolipid_metabolic_process) 97 0 0.000000 0.000000 745 676.052913 727.11 778.167087 0.975987
=HYPERLINK("http://www.godatabase.org/cgi-bin/go.cgi?query=GO:0051098&auto_wild_cards=yes&view=query&action=query&search_constraint=terms"	GO:0051098_regulation_of_binding) 97 0 0.000000 0.000000 745 676.052913 727.11 778.167087 0.975987
=HYPERLINK("http://www.godatabase.org/cgi-bin/go.cgi?query=GO:0000082&auto_wild_cards=yes&view=query&action=query&search_constraint=terms"	GO:0000082_G1_S_transition_of_mitotic_cell_cycle) 36 0 0.000000 0.000000 753 686.071880 736.6 787.128120 0.978220
=HYPERLINK("http://www.godatabase.org/cgi-bin/go.cgi?query=GO:0000910&auto_wild_cards=yes&view=query&action=query&search_constraint=terms"	GO:0000910_cytokinesis) 36 0 0.000000 0.000000 753 686.071880 736.6 787.128120 0.978220
=HYPERLINK("http://www.godatabase.org/cgi-bin/go.cgi?query=GO:0001819&auto_wild_cards=yes&view=query&action=query&search_constraint=terms"	GO:0001819_positive_regulation_of_cytokine_production) 36 0 0.000000 0.000000 753 686.071880 736.6 787.128120 0.978220
=HYPERLINK("http://www.godatabase.org/cgi-bin/go.cgi?query=GO:0006334&auto_wild_cards=yes&view=query&action=query&search_constraint=terms"	GO:0006334_nucleosome_assembly) 36 0 0.000000 0.000000 753 686.071880 736.6 787.128120 0.978220
=HYPERLINK("http://www.godatabase.org/cgi-bin/go.cgi?query=GO:0006814&auto_wild_cards=yes&view=query&action=query&search_constraint=terms"	GO:0006814_sodium_ion_transport) 36 0 0.000000 0.000000 753 686.071880 736.6 787.128120 0.978220
=HYPERLINK("http://www.godatabase.org/cgi-bin/go.cgi?query=GO:0009566&auto_wild_cards=yes&view=query&action=query&search_constraint=terms"	GO:0009566_fertilization) 36 0 0.000000 0.000000 753 686.071880 736.6 787.128120 0.978220
=HYPERLINK("http://www.godatabase.org/cgi-bin/go.cgi?query=GO:0034097&auto_wild_cards=yes&view=query&action=query&search_constraint=terms"	GO:0034097_response_to_cytokine_stimulus) 36 0 0.000000 0.000000 753 686.071880 736.6 787.128120 0.978220
=HYPERLINK("http://www.godatabase.org/cgi-bin/go.cgi?query=GO:0034103&auto_wild_cards=yes&view=query&action=query&search_constraint=terms"	GO:0034103_regulation_of_tissue_remodeling) 36 0 0.000000 0.000000 753 686.071880 736.6 787.128120 0.978220
=HYPERLINK("http://www.godatabase.org/cgi-bin/go.cgi?query=GO:0000302&auto_wild_cards=yes&view=query&action=query&search_constraint=terms"	GO:0000302_response_to_reactive_oxygen_species) 21 0 0.000000 0.000000 799 732.023699 781.46 830.896301 0.978048
=HYPERLINK("http://www.godatabase.org/cgi-bin/go.cgi?query=GO:0000718&auto_wild_cards=yes&view=query&action=query&search_constraint=terms"	GO:0000718_nucleotide-excision_repair__DNA_damage_removal) 21 0 0.000000 0.000000 799 732.023699 781.46 830.896301 0.978048
=HYPERLINK("http://www.godatabase.org/cgi-bin/go.cgi?query=GO:0001654&auto_wild_cards=yes&view=query&action=query&search_constraint=terms"	GO:0001654_eye_development) 21 0 0.000000 0.000000 799 732.023699 781.46 830.896301 0.978048
=HYPERLINK("http://www.godatabase.org/cgi-bin/go.cgi?query=GO:0001936&auto_wild_cards=yes&view=query&action=query&search_constraint=terms"	GO:0001936_regulation_of_endothelial_cell_proliferation) 21 0 0.000000 0.000000 799 732.023699 781.46 830.896301 0.978048
=HYPERLINK("http://www.godatabase.org/cgi-bin/go.cgi?query=GO:0002819&auto_wild_cards=yes&view=query&action=query&search_constraint=terms"	GO:0002819_regulation_of_adaptive_immune_response) 21 0 0.000000 0.000000 799 732.023699 781.46 830.896301 0.978048
=HYPERLINK("http://www.godatabase.org/cgi-bin/go.cgi?query=GO:0002822&auto_wild_cards=yes&view=query&action=query&search_constraint=terms"	GO:0002822_regulation_of_adaptive_immune_response_based_on_somatic_recombination_of_immune_receptors_built_from_immunoglobulin_superfamily_domains) 21 0 0.000000 0.000000 799 732.023699 781.46 830.896301 0.978048
=HYPERLINK("http://www.godatabase.org/cgi-bin/go.cgi?query=GO:0002831&auto_wild_cards=yes&view=query&action=query&search_constraint=terms"	GO:0002831_regulation_of_response_to_biotic_stimulus) 21 0 0.000000 0.000000 799 732.023699 781.46 830.896301 0.978048
=HYPERLINK("http://www.godatabase.org/cgi-bin/go.cgi?query=GO:0006024&auto_wild_cards=yes&view=query&action=query&search_constraint=terms"	GO:0006024_glycosaminoglycan_biosynthetic_process) 21 0 0.000000 0.000000 799 732.023699 781.46 830.896301 0.978048
=HYPERLINK("http://www.godatabase.org/cgi-bin/go.cgi?query=GO:0006040&auto_wild_cards=yes&view=query&action=query&search_constraint=terms"	GO:0006040_amino_sugar_metabolic_process) 21 0 0.000000 0.000000 799 732.023699 781.46 830.896301 0.978048
=HYPERLINK("http://www.godatabase.org/cgi-bin/go.cgi?query=GO:0006073&auto_wild_cards=yes&view=query&action=query&search_constraint=terms"	GO:0006073_cellular_glucan_metabolic_process) 21 0 0.000000 0.000000 799 732.023699 781.46 830.896301 0.978048
=HYPERLINK("http://www.godatabase.org/cgi-bin/go.cgi?query=GO:0006109&auto_wild_cards=yes&view=query&action=query&search_constraint=terms"	GO:0006109_regulation_of_carbohydrate_metabolic_process) 21 0 0.000000 0.000000 799 732.023699 781.46 830.896301 0.978048
=HYPERLINK("http://www.godatabase.org/cgi-bin/go.cgi?query=GO:0006282&auto_wild_cards=yes&view=query&action=query&search_constraint=terms"	GO:0006282_regulation_of_DNA_repair) 21 0 0.000000 0.000000 799 732.023699 781.46 830.896301 0.978048
=HYPERLINK("http://www.godatabase.org/cgi-bin/go.cgi?query=GO:0006284&auto_wild_cards=yes&view=query&action=query&search_constraint=terms"	GO:0006284_base-excision_repair) 21 0 0.000000 0.000000 799 732.023699 781.46 830.896301 0.978048
=HYPERLINK("http://www.godatabase.org/cgi-bin/go.cgi?query=GO:0006402&auto_wild_cards=yes&view=query&action=query&search_constraint=terms"	GO:0006402_mRNA_catabolic_process) 21 0 0.000000 0.000000 799 732.023699 781.46 830.896301 0.978048
=HYPERLINK("http://www.godatabase.org/cgi-bin/go.cgi?query=GO:0006493&auto_wild_cards=yes&view=query&action=query&search_constraint=terms"	GO:0006493_protein_amino_acid_O-linked_glycosylation) 21 0 0.000000 0.000000 799 732.023699 781.46 830.896301 0.978048
=HYPERLINK("http://www.godatabase.org/cgi-bin/go.cgi?query=GO:0006664&auto_wild_cards=yes&view=query&action=query&search_constraint=terms"	GO:0006664_glycolipid_metabolic_process) 21 0 0.000000 0.000000 799 732.023699 781.46 830.896301 0.978048
=HYPERLINK("http://www.godatabase.org/cgi-bin/go.cgi?query=GO:0006775&auto_wild_cards=yes&view=query&action=query&search_constraint=terms"	GO:0006775_fat-soluble_vitamin_metabolic_process) 21 0 0.000000 0.000000 799 732.023699 781.46 830.896301 0.978048
=HYPERLINK("http://www.godatabase.org/cgi-bin/go.cgi?query=GO:0006892&auto_wild_cards=yes&view=query&action=query&search_constraint=terms"	GO:0006892_post-Golgi_vesicle-mediated_transport) 21 0 0.000000 0.000000 799 732.023699 781.46 830.896301 0.978048
=HYPERLINK("http://www.godatabase.org/cgi-bin/go.cgi?query=GO:0006903&auto_wild_cards=yes&view=query&action=query&search_constraint=terms"	GO:0006903_vesicle_targeting) 21 0 0.000000 0.000000 799 732.023699 781.46 830.896301 0.978048
=HYPERLINK("http://www.godatabase.org/cgi-bin/go.cgi?query=GO:0007292&auto_wild_cards=yes&view=query&action=query&search_constraint=terms"	GO:0007292_female_gamete_generation) 21 0 0.000000 0.000000 799 732.023699 781.46 830.896301 0.978048
=HYPERLINK("http://www.godatabase.org/cgi-bin/go.cgi?query=GO:0008156&auto_wild_cards=yes&view=query&action=query&search_constraint=terms"	GO:0008156_negative_regulation_of_DNA_replication) 21 0 0.000000 0.000000 799 732.023699 781.46 830.896301 0.978048
=HYPERLINK("http://www.godatabase.org/cgi-bin/go.cgi?query=GO:0008360&auto_wild_cards=yes&view=query&action=query&search_constraint=terms"	GO:0008360_regulation_of_cell_shape) 21 0 0.000000 0.000000 799 732.023699 781.46 830.896301 0.978048
=HYPERLINK("http://www.godatabase.org/cgi-bin/go.cgi?query=GO:0009199&auto_wild_cards=yes&view=query&action=query&search_constraint=terms"	GO:0009199_ribonucleoside_triphosphate_metabolic_process) 21 0 0.000000 0.000000 799 732.023699 781.46 830.896301 0.978048
=HYPERLINK("http://www.godatabase.org/cgi-bin/go.cgi?query=GO:0010675&auto_wild_cards=yes&view=query&action=query&search_constraint=terms"	GO:0010675_regulation_of_cellular_carbohydrate_metabolic_process) 21 0 0.000000 0.000000 799 732.023699 781.46 830.896301 0.978048
=HYPERLINK("http://www.godatabase.org/cgi-bin/go.cgi?query=GO:0014031&auto_wild_cards=yes&view=query&action=query&search_constraint=terms"	GO:0014031_mesenchymal_cell_development) 21 0 0.000000 0.000000 799 732.023699 781.46 830.896301 0.978048
=HYPERLINK("http://www.godatabase.org/cgi-bin/go.cgi?query=GO:0016338&auto_wild_cards=yes&view=query&action=query&search_constraint=terms"	GO:0016338_calcium-independent_cell-cell_adhesion) 21 0 0.000000 0.000000 799 732.023699 781.46 830.896301 0.978048
=HYPERLINK("http://www.godatabase.org/cgi-bin/go.cgi?query=GO:0030048&auto_wild_cards=yes&view=query&action=query&search_constraint=terms"	GO:0030048_actin_filament-based_movement) 21 0 0.000000 0.000000 799 732.023699 781.46 830.896301 0.978048
=HYPERLINK("http://www.godatabase.org/cgi-bin/go.cgi?query=GO:0030111&auto_wild_cards=yes&view=query&action=query&search_constraint=terms"	GO:0030111_regulation_of_Wnt_receptor_signaling_pathway) 21 0 0.000000 0.000000 799 732.023699 781.46 830.896301 0.978048
=HYPERLINK("http://www.godatabase.org/cgi-bin/go.cgi?query=GO:0030148&auto_wild_cards=yes&view=query&action=query&search_constraint=terms"	GO:0030148_sphingolipid_biosynthetic_process) 21 0 0.000000 0.000000 799 732.023699 781.46 830.896301 0.978048
=HYPERLINK("http://www.godatabase.org/cgi-bin/go.cgi?query=GO:0032768&auto_wild_cards=yes&view=query&action=query&search_constraint=terms"	GO:0032768_regulation_of_monooxygenase_activity) 21 0 0.000000 0.000000 799 732.023699 781.46 830.896301 0.978048
=HYPERLINK("http://www.godatabase.org/cgi-bin/go.cgi?query=GO:0032886&auto_wild_cards=yes&view=query&action=query&search_constraint=terms"	GO:0032886_regulation_of_microtubule-based_process) 21 0 0.000000 0.000000 799 732.023699 781.46 830.896301 0.978048
=HYPERLINK("http://www.godatabase.org/cgi-bin/go.cgi?query=GO:0035295&auto_wild_cards=yes&view=query&action=query&search_constraint=terms"	GO:0035295_tube_development) 21 0 0.000000 0.000000 799 732.023699 781.46 830.896301 0.978048
=HYPERLINK("http://www.godatabase.org/cgi-bin/go.cgi?query=GO:0042398&auto_wild_cards=yes&view=query&action=query&search_constraint=terms"	GO:0042398_cellular_amino_acid_derivative_biosynthetic_process) 21 0 0.000000 0.000000 799 732.023699 781.46 830.896301 0.978048
=HYPERLINK("http://www.godatabase.org/cgi-bin/go.cgi?query=GO:0042439&auto_wild_cards=yes&view=query&action=query&search_constraint=terms"	GO:0042439_ethanolamine_and_derivative_metabolic_process) 21 0 0.000000 0.000000 799 732.023699 781.46 830.896301 0.978048
=HYPERLINK("http://www.godatabase.org/cgi-bin/go.cgi?query=GO:0043523&auto_wild_cards=yes&view=query&action=query&search_constraint=terms"	GO:0043523_regulation_of_neuron_apoptosis) 21 0 0.000000 0.000000 799 732.023699 781.46 830.896301 0.978048
=HYPERLINK("http://www.godatabase.org/cgi-bin/go.cgi?query=GO:0044042&auto_wild_cards=yes&view=query&action=query&search_constraint=terms"	GO:0044042_glucan_metabolic_process) 21 0 0.000000 0.000000 799 732.023699 781.46 830.896301 0.978048
=HYPERLINK("http://www.godatabase.org/cgi-bin/go.cgi?query=GO:0045649&auto_wild_cards=yes&view=query&action=query&search_constraint=terms"	GO:0045649_regulation_of_macrophage_differentiation) 21 0 0.000000 0.000000 799 732.023699 781.46 830.896301 0.978048
=HYPERLINK("http://www.godatabase.org/cgi-bin/go.cgi?query=GO:0046427&auto_wild_cards=yes&view=query&action=query&search_constraint=terms"	GO:0046427_positive_regulation_of_JAK-STAT_cascade) 21 0 0.000000 0.000000 799 732.023699 781.46 830.896301 0.978048
=HYPERLINK("http://www.godatabase.org/cgi-bin/go.cgi?query=GO:0048520&auto_wild_cards=yes&view=query&action=query&search_constraint=terms"	GO:0048520_positive_regulation_of_behavior) 21 0 0.000000 0.000000 799 732.023699 781.46 830.896301 0.978048
=HYPERLINK("http://www.godatabase.org/cgi-bin/go.cgi?query=GO:0048762&auto_wild_cards=yes&view=query&action=query&search_constraint=terms"	GO:0048762_mesenchymal_cell_differentiation) 21 0 0.000000 0.000000 799 732.023699 781.46 830.896301 0.978048
=HYPERLINK("http://www.godatabase.org/cgi-bin/go.cgi?query=GO:0051238&auto_wild_cards=yes&view=query&action=query&search_constraint=terms"	GO:0051238_sequestering_of_metal_ion) 21 0 0.000000 0.000000 799 732.023699 781.46 830.896301 0.978048
=HYPERLINK("http://www.godatabase.org/cgi-bin/go.cgi?query=GO:0051297&auto_wild_cards=yes&view=query&action=query&search_constraint=terms"	GO:0051297_centrosome_organization) 21 0 0.000000 0.000000 799 732.023699 781.46 830.896301 0.978048
=HYPERLINK("http://www.godatabase.org/cgi-bin/go.cgi?query=GO:0055072&auto_wild_cards=yes&view=query&action=query&search_constraint=terms"	GO:0055072_iron_ion_homeostasis) 21 0 0.000000 0.000000 799 732.023699 781.46 830.896301 0.978048
=HYPERLINK("http://www.godatabase.org/cgi-bin/go.cgi?query=GO:0060485&auto_wild_cards=yes&view=query&action=query&search_constraint=terms"	GO:0060485_mesenchyme_development) 21 0 0.000000 0.000000 799 732.023699 781.46 830.896301 0.978048
=HYPERLINK("http://www.godatabase.org/cgi-bin/go.cgi?query=GO:0070167&auto_wild_cards=yes&view=query&action=query&search_constraint=terms"	GO:0070167_regulation_of_biomineral_formation) 21 0 0.000000 0.000000 799 732.023699 781.46 830.896301 0.978048
=HYPERLINK("http://www.godatabase.org/cgi-bin/go.cgi?query=GO:0070507&auto_wild_cards=yes&view=query&action=query&search_constraint=terms"	GO:0070507_regulation_of_microtubule_cytoskeleton_organization) 21 0 0.000000 0.000000 799 732.023699 781.46 830.896301 0.978048
=HYPERLINK("http://www.godatabase.org/cgi-bin/go.cgi?query=GO:0006366&auto_wild_cards=yes&view=query&action=query&search_constraint=terms"	GO:0006366_transcription_from_RNA_polymerase_II_promoter) 506 0 0.000000 0.000000 800 732.990985 782.27 831.549015 0.977838
=HYPERLINK("http://www.godatabase.org/cgi-bin/go.cgi?query=GO:0019226&auto_wild_cards=yes&view=query&action=query&search_constraint=terms"	GO:0019226_transmission_of_nerve_impulse) 209 0 0.000000 0.000000 801 736.807596 785.61 834.412404 0.980787
=HYPERLINK("http://www.godatabase.org/cgi-bin/go.cgi?query=GO:0032940&auto_wild_cards=yes&view=query&action=query&search_constraint=terms"	GO:0032940_secretion_by_cell) 155 0 0.000000 0.000000 802 738.542528 787.18 835.817472 0.981521
=HYPERLINK("http://www.godatabase.org/cgi-bin/go.cgi?query=GO:0030334&auto_wild_cards=yes&view=query&action=query&search_constraint=terms"	GO:0030334_regulation_of_cell_migration) 89 0 0.000000 0.000000 807 743.126286 791.55 839.973714 0.980855
=HYPERLINK("http://www.godatabase.org/cgi-bin/go.cgi?query=GO:0034660&auto_wild_cards=yes&view=query&action=query&search_constraint=terms"	GO:0034660_ncRNA_metabolic_process) 89 0 0.000000 0.000000 807 743.126286 791.55 839.973714 0.980855
=HYPERLINK("http://www.godatabase.org/cgi-bin/go.cgi?query=GO:0043405&auto_wild_cards=yes&view=query&action=query&search_constraint=terms"	GO:0043405_regulation_of_MAP_kinase_activity) 89 0 0.000000 0.000000 807 743.126286 791.55 839.973714 0.980855
=HYPERLINK("http://www.godatabase.org/cgi-bin/go.cgi?query=GO:0051240&auto_wild_cards=yes&view=query&action=query&search_constraint=terms"	GO:0051240_positive_regulation_of_multicellular_organismal_process) 89 0 0.000000 0.000000 807 743.126286 791.55 839.973714 0.980855
=HYPERLINK("http://www.godatabase.org/cgi-bin/go.cgi?query=GO:0051325&auto_wild_cards=yes&view=query&action=query&search_constraint=terms"	GO:0051325_interphase) 89 0 0.000000 0.000000 807 743.126286 791.55 839.973714 0.980855
=HYPERLINK("http://www.godatabase.org/cgi-bin/go.cgi?query=GO:0006082&auto_wild_cards=yes&view=query&action=query&search_constraint=terms"	GO:0006082_organic_acid_metabolic_process) 290 0 0.000000 0.000000 808 744.467114 792.77 841.072886 0.981151
=HYPERLINK("http://www.godatabase.org/cgi-bin/go.cgi?query=GO:0007507&auto_wild_cards=yes&view=query&action=query&search_constraint=terms"	GO:0007507_heart_development) 68 0 0.000000 0.000000 813 749.831776 798.01 846.188224 0.981562
=HYPERLINK("http://www.godatabase.org/cgi-bin/go.cgi?query=GO:0009991&auto_wild_cards=yes&view=query&action=query&search_constraint=terms"	GO:0009991_response_to_extracellular_stimulus) 68 0 0.000000 0.000000 813 749.831776 798.01 846.188224 0.981562
=HYPERLINK("http://www.godatabase.org/cgi-bin/go.cgi?query=GO:0043062&auto_wild_cards=yes&view=query&action=query&search_constraint=terms"	GO:0043062_extracellular_structure_organization) 68 0 0.000000 0.000000 813 749.831776 798.01 846.188224 0.981562
=HYPERLINK("http://www.godatabase.org/cgi-bin/go.cgi?query=GO:0048858&auto_wild_cards=yes&view=query&action=query&search_constraint=terms"	GO:0048858_cell_projection_morphogenesis) 68 0 0.000000 0.000000 813 749.831776 798.01 846.188224 0.981562
=HYPERLINK("http://www.godatabase.org/cgi-bin/go.cgi?query=GO:0051439&auto_wild_cards=yes&view=query&action=query&search_constraint=terms"	GO:0051439_regulation_of_ubiquitin-protein_ligase_activity_during_mitotic_cell_cycle) 68 0 0.000000 0.000000 813 749.831776 798.01 846.188224 0.981562
=HYPERLINK("http://www.godatabase.org/cgi-bin/go.cgi?query=GO:0019935&auto_wild_cards=yes&view=query&action=query&search_constraint=terms"	GO:0019935_cyclic-nucleotide-mediated_signaling) 82 0 0.000000 0.000000 816 753.492550 801.52 849.547450 0.982255
=HYPERLINK("http://www.godatabase.org/cgi-bin/go.cgi?query=GO:0048193&auto_wild_cards=yes&view=query&action=query&search_constraint=terms"	GO:0048193_Golgi_vesicle_transport) 82 0 0.000000 0.000000 816 753.492550 801.52 849.547450 0.982255
=HYPERLINK("http://www.godatabase.org/cgi-bin/go.cgi?query=GO:0048514&auto_wild_cards=yes&view=query&action=query&search_constraint=terms"	GO:0048514_blood_vessel_morphogenesis) 82 0 0.000000 0.000000 816 753.492550 801.52 849.547450 0.982255
=HYPERLINK("http://www.godatabase.org/cgi-bin/go.cgi?query=GO:0031327&auto_wild_cards=yes&view=query&action=query&search_constraint=terms"	GO:0031327_negative_regulation_of_cellular_biosynthetic_process) 332 0 0.000000 0.000000 817 754.104721 801.99 849.875279 0.981628
=HYPERLINK("http://www.godatabase.org/cgi-bin/go.cgi?query=GO:0000077&auto_wild_cards=yes&view=query&action=query&search_constraint=terms"	GO:0000077_DNA_damage_checkpoint) 37 0 0.000000 0.000000 826 765.702900 813.09 860.477100 0.984370
=HYPERLINK("http://www.godatabase.org/cgi-bin/go.cgi?query=GO:0006937&auto_wild_cards=yes&view=query&action=query&search_constraint=terms"	GO:0006937_regulation_of_muscle_contraction) 37 0 0.000000 0.000000 826 765.702900 813.09 860.477100 0.984370
=HYPERLINK("http://www.godatabase.org/cgi-bin/go.cgi?query=GO:0007584&auto_wild_cards=yes&view=query&action=query&search_constraint=terms"	GO:0007584_response_to_nutrient) 37 0 0.000000 0.000000 826 765.702900 813.09 860.477100 0.984370
=HYPERLINK("http://www.godatabase.org/cgi-bin/go.cgi?query=GO:0009913&auto_wild_cards=yes&view=query&action=query&search_constraint=terms"	GO:0009913_epidermal_cell_differentiation) 37 0 0.000000 0.000000 826 765.702900 813.09 860.477100 0.984370
=HYPERLINK("http://www.godatabase.org/cgi-bin/go.cgi?query=GO:0015918&auto_wild_cards=yes&view=query&action=query&search_constraint=terms"	GO:0015918_sterol_transport) 37 0 0.000000 0.000000 826 765.702900 813.09 860.477100 0.984370
=HYPERLINK("http://www.godatabase.org/cgi-bin/go.cgi?query=GO:0030301&auto_wild_cards=yes&view=query&action=query&search_constraint=terms"	GO:0030301_cholesterol_transport) 37 0 0.000000 0.000000 826 765.702900 813.09 860.477100 0.984370
=HYPERLINK("http://www.godatabase.org/cgi-bin/go.cgi?query=GO:0032956&auto_wild_cards=yes&view=query&action=query&search_constraint=terms"	GO:0032956_regulation_of_actin_cytoskeleton_organization) 37 0 0.000000 0.000000 826 765.702900 813.09 860.477100 0.984370
=HYPERLINK("http://www.godatabase.org/cgi-bin/go.cgi?query=GO:0046489&auto_wild_cards=yes&view=query&action=query&search_constraint=terms"	GO:0046489_phosphoinositide_biosynthetic_process) 37 0 0.000000 0.000000 826 765.702900 813.09 860.477100 0.984370
=HYPERLINK("http://www.godatabase.org/cgi-bin/go.cgi?query=GO:0046700&auto_wild_cards=yes&view=query&action=query&search_constraint=terms"	GO:0046700_heterocycle_catabolic_process) 37 0 0.000000 0.000000 826 765.702900 813.09 860.477100 0.984370
=HYPERLINK("http://www.godatabase.org/cgi-bin/go.cgi?query=GO:0003006&auto_wild_cards=yes&view=query&action=query&search_constraint=terms"	GO:0003006_reproductive_developmental_process) 51 0 0.000000 0.000000 836 775.005929 822.02 869.034071 0.983278
=HYPERLINK("http://www.godatabase.org/cgi-bin/go.cgi?query=GO:0006898&auto_wild_cards=yes&view=query&action=query&search_constraint=terms"	GO:0006898_receptor-mediated_endocytosis) 51 0 0.000000 0.000000 836 775.005929 822.02 869.034071 0.983278
=HYPERLINK("http://www.godatabase.org/cgi-bin/go.cgi?query=GO:0007059&auto_wild_cards=yes&view=query&action=query&search_constraint=terms"	GO:0007059_chromosome_segregation) 51 0 0.000000 0.000000 836 775.005929 822.02 869.034071 0.983278
=HYPERLINK("http://www.godatabase.org/cgi-bin/go.cgi?query=GO:0016052&auto_wild_cards=yes&view=query&action=query&search_constraint=terms"	GO:0016052_carbohydrate_catabolic_process) 51 0 0.000000 0.000000 836 775.005929 822.02 869.034071 0.983278
=HYPERLINK("http://www.godatabase.org/cgi-bin/go.cgi?query=GO:0018212&auto_wild_cards=yes&view=query&action=query&search_constraint=terms"	GO:0018212_peptidyl-tyrosine_modification) 51 0 0.000000 0.000000 836 775.005929 822.02 869.034071 0.983278
=HYPERLINK("http://www.godatabase.org/cgi-bin/go.cgi?query=GO:0030518&auto_wild_cards=yes&view=query&action=query&search_constraint=terms"	GO:0030518_steroid_hormone_receptor_signaling_pathway) 51 0 0.000000 0.000000 836 775.005929 822.02 869.034071 0.983278
=HYPERLINK("http://www.godatabase.org/cgi-bin/go.cgi?query=GO:0031279&auto_wild_cards=yes&view=query&action=query&search_constraint=terms"	GO:0031279_regulation_of_cyclase_activity) 51 0 0.000000 0.000000 836 775.005929 822.02 869.034071 0.983278
=HYPERLINK("http://www.godatabase.org/cgi-bin/go.cgi?query=GO:0032147&auto_wild_cards=yes&view=query&action=query&search_constraint=terms"	GO:0032147_activation_of_protein_kinase_activity) 51 0 0.000000 0.000000 836 775.005929 822.02 869.034071 0.983278
=HYPERLINK("http://www.godatabase.org/cgi-bin/go.cgi?query=GO:0046474&auto_wild_cards=yes&view=query&action=query&search_constraint=terms"	GO:0046474_glycerophospholipid_biosynthetic_process) 51 0 0.000000 0.000000 836 775.005929 822.02 869.034071 0.983278
=HYPERLINK("http://www.godatabase.org/cgi-bin/go.cgi?query=GO:0070482&auto_wild_cards=yes&view=query&action=query&search_constraint=terms"	GO:0070482_response_to_oxygen_levels) 51 0 0.000000 0.000000 836 775.005929 822.02 869.034071 0.983278
=HYPERLINK("http://www.godatabase.org/cgi-bin/go.cgi?query=GO:0006364&auto_wild_cards=yes&view=query&action=query&search_constraint=terms"	GO:0006364_rRNA_processing) 39 0 0.000000 0.000000 847 786.318467 833.26 880.201533 0.983778
=HYPERLINK("http://www.godatabase.org/cgi-bin/go.cgi?query=GO:0006401&auto_wild_cards=yes&view=query&action=query&search_constraint=terms"	GO:0006401_RNA_catabolic_process) 39 0 0.000000 0.000000 847 786.318467 833.26 880.201533 0.983778
=HYPERLINK("http://www.godatabase.org/cgi-bin/go.cgi?query=GO:0006497&auto_wild_cards=yes&view=query&action=query&search_constraint=terms"	GO:0006497_protein_amino_acid_lipidation) 39 0 0.000000 0.000000 847 786.318467 833.26 880.201533 0.983778
=HYPERLINK("http://www.godatabase.org/cgi-bin/go.cgi?query=GO:0009310&auto_wild_cards=yes&view=query&action=query&search_constraint=terms"	GO:0009310_amine_catabolic_process) 39 0 0.000000 0.000000 847 786.318467 833.26 880.201533 0.983778
=HYPERLINK("http://www.godatabase.org/cgi-bin/go.cgi?query=GO:0009792&auto_wild_cards=yes&view=query&action=query&search_constraint=terms"	GO:0009792_embryonic_development_ending_in_birth_or_egg_hatching) 39 0 0.000000 0.000000 847 786.318467 833.26 880.201533 0.983778
=HYPERLINK("http://www.godatabase.org/cgi-bin/go.cgi?query=GO:0030509&auto_wild_cards=yes&view=query&action=query&search_constraint=terms"	GO:0030509_BMP_signaling_pathway) 39 0 0.000000 0.000000 847 786.318467 833.26 880.201533 0.983778
=HYPERLINK("http://www.godatabase.org/cgi-bin/go.cgi?query=GO:0032970&auto_wild_cards=yes&view=query&action=query&search_constraint=terms"	GO:0032970_regulation_of_actin_filament-based_process) 39 0 0.000000 0.000000 847 786.318467 833.26 880.201533 0.983778
=HYPERLINK("http://www.godatabase.org/cgi-bin/go.cgi?query=GO:0042158&auto_wild_cards=yes&view=query&action=query&search_constraint=terms"	GO:0042158_lipoprotein_biosynthetic_process) 39 0 0.000000 0.000000 847 786.318467 833.26 880.201533 0.983778
=HYPERLINK("http://www.godatabase.org/cgi-bin/go.cgi?query=GO:0043009&auto_wild_cards=yes&view=query&action=query&search_constraint=terms"	GO:0043009_chordate_embryonic_development) 39 0 0.000000 0.000000 847 786.318467 833.26 880.201533 0.983778
=HYPERLINK("http://www.godatabase.org/cgi-bin/go.cgi?query=GO:0046365&auto_wild_cards=yes&view=query&action=query&search_constraint=terms"	GO:0046365_monosaccharide_catabolic_process) 39 0 0.000000 0.000000 847 786.318467 833.26 880.201533 0.983778
=HYPERLINK("http://www.godatabase.org/cgi-bin/go.cgi?query=GO:0051960&auto_wild_cards=yes&view=query&action=query&search_constraint=terms"	GO:0051960_regulation_of_nervous_system_development) 39 0 0.000000 0.000000 847 786.318467 833.26 880.201533 0.983778
=HYPERLINK("http://www.godatabase.org/cgi-bin/go.cgi?query=GO:0006732&auto_wild_cards=yes&view=query&action=query&search_constraint=terms"	GO:0006732_coenzyme_metabolic_process) 65 0 0.000000 0.000000 854 793.643338 840.39 887.136662 0.984063
=HYPERLINK("http://www.godatabase.org/cgi-bin/go.cgi?query=GO:0016054&auto_wild_cards=yes&view=query&action=query&search_constraint=terms"	GO:0016054_organic_acid_catabolic_process) 65 0 0.000000 0.000000 854 793.643338 840.39 887.136662 0.984063
=HYPERLINK("http://www.godatabase.org/cgi-bin/go.cgi?query=GO:0022415&auto_wild_cards=yes&view=query&action=query&search_constraint=terms"	GO:0022415_viral_reproductive_process) 65 0 0.000000 0.000000 854 793.643338 840.39 887.136662 0.984063
=HYPERLINK("http://www.godatabase.org/cgi-bin/go.cgi?query=GO:0045596&auto_wild_cards=yes&view=query&action=query&search_constraint=terms"	GO:0045596_negative_regulation_of_cell_differentiation) 65 0 0.000000 0.000000 854 793.643338 840.39 887.136662 0.984063
=HYPERLINK("http://www.godatabase.org/cgi-bin/go.cgi?query=GO:0046395&auto_wild_cards=yes&view=query&action=query&search_constraint=terms"	GO:0046395_carboxylic_acid_catabolic_process) 65 0 0.000000 0.000000 854 793.643338 840.39 887.136662 0.984063
=HYPERLINK("http://www.godatabase.org/cgi-bin/go.cgi?query=GO:0051235&auto_wild_cards=yes&view=query&action=query&search_constraint=terms"	GO:0051235_maintenance_of_location) 65 0 0.000000 0.000000 854 793.643338 840.39 887.136662 0.984063
=HYPERLINK("http://www.godatabase.org/cgi-bin/go.cgi?query=GO:0051437&auto_wild_cards=yes&view=query&action=query&search_constraint=terms"	GO:0051437_positive_regulation_of_ubiquitin-protein_ligase_activity_during_mitotic_cell_cycle) 65 0 0.000000 0.000000 854 793.643338 840.39 887.136662 0.984063
=HYPERLINK("http://www.godatabase.org/cgi-bin/go.cgi?query=GO:0006397&auto_wild_cards=yes&view=query&action=query&search_constraint=terms"	GO:0006397_mRNA_processing) 180 0 0.000000 0.000000 857 797.031895 843.36 889.688105 0.984084
=HYPERLINK("http://www.godatabase.org/cgi-bin/go.cgi?query=GO:0051253&auto_wild_cards=yes&view=query&action=query&search_constraint=terms"	GO:0051253_negative_regulation_of_RNA_metabolic_process) 180 0 0.000000 0.000000 857 797.031895 843.36 889.688105 0.984084
=HYPERLINK("http://www.godatabase.org/cgi-bin/go.cgi?query=GO:0051336&auto_wild_cards=yes&view=query&action=query&search_constraint=terms"	GO:0051336_regulation_of_hydrolase_activity) 180 0 0.000000 0.000000 857 797.031895 843.36 889.688105 0.984084
=HYPERLINK("http://www.godatabase.org/cgi-bin/go.cgi?query=GO:0006520&auto_wild_cards=yes&view=query&action=query&search_constraint=terms"	GO:0006520_cellular_amino_acid_metabolic_process) 108 0 0.000000 0.000000 864 803.052851 849.22 895.387149 0.982894
=HYPERLINK("http://www.godatabase.org/cgi-bin/go.cgi?query=GO:0006644&auto_wild_cards=yes&view=query&action=query&search_constraint=terms"	GO:0006644_phospholipid_metabolic_process) 108 0 0.000000 0.000000 864 803.052851 849.22 895.387149 0.982894
=HYPERLINK("http://www.godatabase.org/cgi-bin/go.cgi?query=GO:0007346&auto_wild_cards=yes&view=query&action=query&search_constraint=terms"	GO:0007346_regulation_of_mitotic_cell_cycle) 108 0 0.000000 0.000000 864 803.052851 849.22 895.387149 0.982894
=HYPERLINK("http://www.godatabase.org/cgi-bin/go.cgi?query=GO:0008202&auto_wild_cards=yes&view=query&action=query&search_constraint=terms"	GO:0008202_steroid_metabolic_process) 108 0 0.000000 0.000000 864 803.052851 849.22 895.387149 0.982894
=HYPERLINK("http://www.godatabase.org/cgi-bin/go.cgi?query=GO:0019637&auto_wild_cards=yes&view=query&action=query&search_constraint=terms"	GO:0019637_organophosphate_metabolic_process) 108 0 0.000000 0.000000 864 803.052851 849.22 895.387149 0.982894
=HYPERLINK("http://www.godatabase.org/cgi-bin/go.cgi?query=GO:0032446&auto_wild_cards=yes&view=query&action=query&search_constraint=terms"	GO:0032446_protein_modification_by_small_protein_conjugation) 108 0 0.000000 0.000000 864 803.052851 849.22 895.387149 0.982894
=HYPERLINK("http://www.godatabase.org/cgi-bin/go.cgi?query=GO:0044106&auto_wild_cards=yes&view=query&action=query&search_constraint=terms"	GO:0044106_cellular_amine_metabolic_process) 108 0 0.000000 0.000000 864 803.052851 849.22 895.387149 0.982894
=HYPERLINK("http://www.godatabase.org/cgi-bin/go.cgi?query=GO:0006790&auto_wild_cards=yes&view=query&action=query&search_constraint=terms"	GO:0006790_sulfur_metabolic_process) 62 0 0.000000 0.000000 876 814.015811 859.98 905.944189 0.981712
=HYPERLINK("http://www.godatabase.org/cgi-bin/go.cgi?query=GO:0007420&auto_wild_cards=yes&view=query&action=query&search_constraint=terms"	GO:0007420_brain_development) 62 0 0.000000 0.000000 876 814.015811 859.98 905.944189 0.981712
=HYPERLINK("http://www.godatabase.org/cgi-bin/go.cgi?query=GO:0007586&auto_wild_cards=yes&view=query&action=query&search_constraint=terms"	GO:0007586_digestion) 62 0 0.000000 0.000000 876 814.015811 859.98 905.944189 0.981712
=HYPERLINK("http://www.godatabase.org/cgi-bin/go.cgi?query=GO:0009190&auto_wild_cards=yes&view=query&action=query&search_constraint=terms"	GO:0009190_cyclic_nucleotide_biosynthetic_process) 62 0 0.000000 0.000000 876 814.015811 859.98 905.944189 0.981712
=HYPERLINK("http://www.godatabase.org/cgi-bin/go.cgi?query=GO:0019216&auto_wild_cards=yes&view=query&action=query&search_constraint=terms"	GO:0019216_regulation_of_lipid_metabolic_process) 62 0 0.000000 0.000000 876 814.015811 859.98 905.944189 0.981712
=HYPERLINK("http://www.godatabase.org/cgi-bin/go.cgi?query=GO:0031145&auto_wild_cards=yes&view=query&action=query&search_constraint=terms"	GO:0031145_anaphase-promoting_complex-dependent_proteasomal_ubiquitin-dependent_protein_catabolic_process) 62 0 0.000000 0.000000 876 814.015811 859.98 905.944189 0.981712
=HYPERLINK("http://www.godatabase.org/cgi-bin/go.cgi?query=GO:0031667&auto_wild_cards=yes&view=query&action=query&search_constraint=terms"	GO:0031667_response_to_nutrient_levels) 62 0 0.000000 0.000000 876 814.015811 859.98 905.944189 0.981712
=HYPERLINK("http://www.godatabase.org/cgi-bin/go.cgi?query=GO:0043406&auto_wild_cards=yes&view=query&action=query&search_constraint=terms"	GO:0043406_positive_regulation_of_MAP_kinase_activity) 62 0 0.000000 0.000000 876 814.015811 859.98 905.944189 0.981712
=HYPERLINK("http://www.godatabase.org/cgi-bin/go.cgi?query=GO:0044242&auto_wild_cards=yes&view=query&action=query&search_constraint=terms"	GO:0044242_cellular_lipid_catabolic_process) 62 0 0.000000 0.000000 876 814.015811 859.98 905.944189 0.981712
=HYPERLINK("http://www.godatabase.org/cgi-bin/go.cgi?query=GO:0051436&auto_wild_cards=yes&view=query&action=query&search_constraint=terms"	GO:0051436_negative_regulation_of_ubiquitin-protein_ligase_activity_during_mitotic_cell_cycle) 62 0 0.000000 0.000000 876 814.015811 859.98 905.944189 0.981712
=HYPERLINK("http://www.godatabase.org/cgi-bin/go.cgi?query=GO:0052548&auto_wild_cards=yes&view=query&action=query&search_constraint=terms"	GO:0052548_regulation_of_endopeptidase_activity) 62 0 0.000000 0.000000 876 814.015811 859.98 905.944189 0.981712
=HYPERLINK("http://www.godatabase.org/cgi-bin/go.cgi?query=GO:0060191&auto_wild_cards=yes&view=query&action=query&search_constraint=terms"	GO:0060191_regulation_of_lipase_activity) 62 0 0.000000 0.000000 876 814.015811 859.98 905.944189 0.981712
=HYPERLINK("http://www.godatabase.org/cgi-bin/go.cgi?query=GO:0003012&auto_wild_cards=yes&view=query&action=query&search_constraint=terms"	GO:0003012_muscle_system_process) 141 0 0.000000 0.000000 879 817.365580 863.07 908.774420 0.981877
=HYPERLINK("http://www.godatabase.org/cgi-bin/go.cgi?query=GO:0016049&auto_wild_cards=yes&view=query&action=query&search_constraint=terms"	GO:0016049_cell_growth) 141 0 0.000000 0.000000 879 817.365580 863.07 908.774420 0.981877
=HYPERLINK("http://www.godatabase.org/cgi-bin/go.cgi?query=GO:0051603&auto_wild_cards=yes&view=query&action=query&search_constraint=terms"	GO:0051603_proteolysis_involved_in_cellular_protein_catabolic_process) 141 0 0.000000 0.000000 879 817.365580 863.07 908.774420 0.981877
=HYPERLINK("http://www.godatabase.org/cgi-bin/go.cgi?query=GO:0006091&auto_wild_cards=yes&view=query&action=query&search_constraint=terms"	GO:0006091_generation_of_precursor_metabolites_and_energy) 163 0 0.000000 0.000000 880 818.164087 863.81 909.455913 0.981602
=HYPERLINK("http://www.godatabase.org/cgi-bin/go.cgi?query=GO:0000122&auto_wild_cards=yes&view=query&action=query&search_constraint=terms"	GO:0000122_negative_regulation_of_transcription_from_RNA_polymerase_II_promoter) 113 0 0.000000 0.000000 882 820.738281 866.24 911.741719 0.982132
=HYPERLINK("http://www.godatabase.org/cgi-bin/go.cgi?query=GO:0006631&auto_wild_cards=yes&view=query&action=query&search_constraint=terms"	GO:0006631_fatty_acid_metabolic_process) 113 0 0.000000 0.000000 882 820.738281 866.24 911.741719 0.982132
=HYPERLINK("http://www.godatabase.org/cgi-bin/go.cgi?query=GO:0034984&auto_wild_cards=yes&view=query&action=query&search_constraint=terms"	GO:0034984_cellular_response_to_DNA_damage_stimulus) 215 0 0.000000 0.000000 883 821.471820 866.91 912.348180 0.981778
=HYPERLINK("http://www.godatabase.org/cgi-bin/go.cgi?query=GO:0001932&auto_wild_cards=yes&view=query&action=query&search_constraint=terms"	GO:0001932_regulation_of_protein_amino_acid_phosphorylation) 101 0 0.000000 0.000000 884 823.306434 868.56 913.813566 0.982534
=HYPERLINK("http://www.godatabase.org/cgi-bin/go.cgi?query=GO:0000028&auto_wild_cards=yes&view=query&action=query&search_constraint=terms"	GO:0000028_ribosomal_small_subunit_assembly) 1 0
=HYPERLINK("http://www.godatabase.org/cgi-bin/go.cgi?query=GO:0000042&auto_wild_cards=yes&view=query&action=query&search_constraint=terms"	GO:0000042_protein_targeting_to_Golgi) 1 0
=HYPERLINK("http://www.godatabase.org/cgi-bin/go.cgi?query=GO:0000046&auto_wild_cards=yes&view=query&action=query&search_constraint=terms"	GO:0000046_autophagic_vacuole_fusion) 1 0
=HYPERLINK("http://www.godatabase.org/cgi-bin/go.cgi?query=GO:0000052&auto_wild_cards=yes&view=query&action=query&search_constraint=terms"	GO:0000052_citrulline_metabolic_process) 1 0
=HYPERLINK("http://www.godatabase.org/cgi-bin/go.cgi?query=GO:0000054&auto_wild_cards=yes&view=query&action=query&search_constraint=terms"	GO:0000054_ribosome_export_from_nucleus) 1 0
=HYPERLINK("http://www.godatabase.org/cgi-bin/go.cgi?query=GO:0000056&auto_wild_cards=yes&view=query&action=query&search_constraint=terms"	GO:0000056_ribosomal_small_subunit_export_from_nucleus) 1 0
=HYPERLINK("http://www.godatabase.org/cgi-bin/go.cgi?query=GO:0000072&auto_wild_cards=yes&view=query&action=query&search_constraint=terms"	GO:0000072_M_phase_specific_microtubule_process) 1 0
=HYPERLINK("http://www.godatabase.org/cgi-bin/go.cgi?query=GO:0000093&auto_wild_cards=yes&view=query&action=query&search_constraint=terms"	GO:0000093_mitotic_telophase) 1 0
=HYPERLINK("http://www.godatabase.org/cgi-bin/go.cgi?query=GO:0000098&auto_wild_cards=yes&view=query&action=query&search_constraint=terms"	GO:0000098_sulfur_amino_acid_catabolic_process) 1 0
=HYPERLINK("http://www.godatabase.org/cgi-bin/go.cgi?query=GO:0000114&auto_wild_cards=yes&view=query&action=query&search_constraint=terms"	GO:0000114_regulation_of_transcription_during_G1_phase_of_mitotic_cell_cycle) 1 0
=HYPERLINK("http://www.godatabase.org/cgi-bin/go.cgi?query=GO:0000115&auto_wild_cards=yes&view=query&action=query&search_constraint=terms"	GO:0000115_regulation_of_transcription_during_S-phase_of_mitotic_cell_cycle) 1 0
=HYPERLINK("http://www.godatabase.org/cgi-bin/go.cgi?query=GO:0000117&auto_wild_cards=yes&view=query&action=query&search_constraint=terms"	GO:0000117_regulation_of_transcription_during_G2_M-phase_of_mitotic_cell_cycle) 1 0
=HYPERLINK("http://www.godatabase.org/cgi-bin/go.cgi?query=GO:0000132&auto_wild_cards=yes&view=query&action=query&search_constraint=terms"	GO:0000132_establishment_of_mitotic_spindle_orientation) 1 0
=HYPERLINK("http://www.godatabase.org/cgi-bin/go.cgi?query=GO:0000154&auto_wild_cards=yes&view=query&action=query&search_constraint=terms"	GO:0000154_rRNA_modification) 1 0
=HYPERLINK("http://www.godatabase.org/cgi-bin/go.cgi?query=GO:0000160&auto_wild_cards=yes&view=query&action=query&search_constraint=terms"	GO:0000160_two-component_signal_transduction_system_(phosphorelay)) 1 0
=HYPERLINK("http://www.godatabase.org/cgi-bin/go.cgi?query=GO:0000161&auto_wild_cards=yes&view=query&action=query&search_constraint=terms"	GO:0000161_MAPKKK_cascade_involved_in_osmosensory_signaling_pathway) 1 0
=HYPERLINK("http://www.godatabase.org/cgi-bin/go.cgi?query=GO:0000173&auto_wild_cards=yes&view=query&action=query&search_constraint=terms"	GO:0000173_inactivation_of_MAPK_activity_involved_in_osmosensory_signaling_pathway) 1 0
=HYPERLINK("http://www.godatabase.org/cgi-bin/go.cgi?query=GO:0000212&auto_wild_cards=yes&view=query&action=query&search_constraint=terms"	GO:0000212_meiotic_spindle_organization) 1 0
=HYPERLINK("http://www.godatabase.org/cgi-bin/go.cgi?query=GO:0000255&auto_wild_cards=yes&view=query&action=query&search_constraint=terms"	GO:0000255_allantoin_metabolic_process) 1 0
=HYPERLINK("http://www.godatabase.org/cgi-bin/go.cgi?query=GO:0000270&auto_wild_cards=yes&view=query&action=query&search_constraint=terms"	GO:0000270_peptidoglycan_metabolic_process) 1 0
=HYPERLINK("http://www.godatabase.org/cgi-bin/go.cgi?query=GO:0000296&auto_wild_cards=yes&view=query&action=query&search_constraint=terms"	GO:0000296_spermine_transport) 1 0
=HYPERLINK("http://www.godatabase.org/cgi-bin/go.cgi?query=GO:0000301&auto_wild_cards=yes&view=query&action=query&search_constraint=terms"	GO:0000301_retrograde_transport__vesicle_recycling_within_Golgi) 1 0
=HYPERLINK("http://www.godatabase.org/cgi-bin/go.cgi?query=GO:0000303&auto_wild_cards=yes&view=query&action=query&search_constraint=terms"	GO:0000303_response_to_superoxide) 1 0
=HYPERLINK("http://www.godatabase.org/cgi-bin/go.cgi?query=GO:0000320&auto_wild_cards=yes&view=query&action=query&search_constraint=terms"	GO:0000320_re-entry_into_mitotic_cell_cycle) 1 0
=HYPERLINK("http://www.godatabase.org/cgi-bin/go.cgi?query=GO:0000338&auto_wild_cards=yes&view=query&action=query&search_constraint=terms"	GO:0000338_protein_deneddylation) 1 0
=HYPERLINK("http://www.godatabase.org/cgi-bin/go.cgi?query=GO:0000395&auto_wild_cards=yes&view=query&action=query&search_constraint=terms"	GO:0000395_nuclear_mRNA_5'-splice_site_recognition) 1 0
=HYPERLINK("http://www.godatabase.org/cgi-bin/go.cgi?query=GO:0000710&auto_wild_cards=yes&view=query&action=query&search_constraint=terms"	GO:0000710_meiotic_mismatch_repair) 1 0
=HYPERLINK("http://www.godatabase.org/cgi-bin/go.cgi?query=GO:0000717&auto_wild_cards=yes&view=query&action=query&search_constraint=terms"	GO:0000717_nucleotide-excision_repair__DNA_duplex_unwinding) 1 0
=HYPERLINK("http://www.godatabase.org/cgi-bin/go.cgi?query=GO:0000722&auto_wild_cards=yes&view=query&action=query&search_constraint=terms"	GO:0000722_telomere_maintenance_via_recombination) 1 0
=HYPERLINK("http://www.godatabase.org/cgi-bin/go.cgi?query=GO:0000746&auto_wild_cards=yes&view=query&action=query&search_constraint=terms"	GO:0000746_conjugation) 1 0
=HYPERLINK("http://www.godatabase.org/cgi-bin/go.cgi?query=GO:0000747&auto_wild_cards=yes&view=query&action=query&search_constraint=terms"	GO:0000747_conjugation_with_cellular_fusion) 1 0
=HYPERLINK("http://www.godatabase.org/cgi-bin/go.cgi?query=GO:0000912&auto_wild_cards=yes&view=query&action=query&search_constraint=terms"	GO:0000912_formation_of_actomyosin_apparatus_involved_in_cytokinesis) 1 0
=HYPERLINK("http://www.godatabase.org/cgi-bin/go.cgi?query=GO:0000915&auto_wild_cards=yes&view=query&action=query&search_constraint=terms"	GO:0000915_cytokinesis__contractile_ring_formation) 1 0
=HYPERLINK("http://www.godatabase.org/cgi-bin/go.cgi?query=GO:0000921&auto_wild_cards=yes&view=query&action=query&search_constraint=terms"	GO:0000921_septin_ring_assembly) 1 0
=HYPERLINK("http://www.godatabase.org/cgi-bin/go.cgi?query=GO:0000966&auto_wild_cards=yes&view=query&action=query&search_constraint=terms"	GO:0000966_RNA_5'-end_processing) 1 0
=HYPERLINK("http://www.godatabase.org/cgi-bin/go.cgi?query=GO:0001315&auto_wild_cards=yes&view=query&action=query&search_constraint=terms"	GO:0001315_age-dependent_response_to_reactive_oxygen_species) 1 0
=HYPERLINK("http://www.godatabase.org/cgi-bin/go.cgi?query=GO:0001519&auto_wild_cards=yes&view=query&action=query&search_constraint=terms"	GO:0001519_peptide_amidation) 1 0
=HYPERLINK("http://www.godatabase.org/cgi-bin/go.cgi?query=GO:0001560&auto_wild_cards=yes&view=query&action=query&search_constraint=terms"	GO:0001560_regulation_of_cell_growth_by_extracellular_stimulus) 1 0
=HYPERLINK("http://www.godatabase.org/cgi-bin/go.cgi?query=GO:0001574&auto_wild_cards=yes&view=query&action=query&search_constraint=terms"	GO:0001574_ganglioside_biosynthetic_process) 1 0
=HYPERLINK("http://www.godatabase.org/cgi-bin/go.cgi?query=GO:0001575&auto_wild_cards=yes&view=query&action=query&search_constraint=terms"	GO:0001575_globoside_metabolic_process) 1 0
=HYPERLINK("http://www.godatabase.org/cgi-bin/go.cgi?query=GO:0001658&auto_wild_cards=yes&view=query&action=query&search_constraint=terms"	GO:0001658_branching_involved_in_ureteric_bud_morphogenesis) 1 0
=HYPERLINK("http://www.godatabase.org/cgi-bin/go.cgi?query=GO:0001662&auto_wild_cards=yes&view=query&action=query&search_constraint=terms"	GO:0001662_behavioral_fear_response) 1 0
=HYPERLINK("http://www.godatabase.org/cgi-bin/go.cgi?query=GO:0001675&auto_wild_cards=yes&view=query&action=query&search_constraint=terms"	GO:0001675_acrosome_assembly) 1 0
=HYPERLINK("http://www.godatabase.org/cgi-bin/go.cgi?query=GO:0001692&auto_wild_cards=yes&view=query&action=query&search_constraint=terms"	GO:0001692_histamine_metabolic_process) 1 0
=HYPERLINK("http://www.godatabase.org/cgi-bin/go.cgi?query=GO:0001694&auto_wild_cards=yes&view=query&action=query&search_constraint=terms"	GO:0001694_histamine_biosynthetic_process) 1 0
=HYPERLINK("http://www.godatabase.org/cgi-bin/go.cgi?query=GO:0001732&auto_wild_cards=yes&view=query&action=query&search_constraint=terms"	GO:0001732_formation_of_translation_initiation_complex) 1 0
=HYPERLINK("http://www.godatabase.org/cgi-bin/go.cgi?query=GO:0001757&auto_wild_cards=yes&view=query&action=query&search_constraint=terms"	GO:0001757_somite_specification) 1 0
=HYPERLINK("http://www.godatabase.org/cgi-bin/go.cgi?query=GO:0001774&auto_wild_cards=yes&view=query&action=query&search_constraint=terms"	GO:0001774_microglial_cell_activation) 1 0
=HYPERLINK("http://www.godatabase.org/cgi-bin/go.cgi?query=GO:0001782&auto_wild_cards=yes&view=query&action=query&search_constraint=terms"	GO:0001782_B_cell_homeostasis) 1 0
=HYPERLINK("http://www.godatabase.org/cgi-bin/go.cgi?query=GO:0001787&auto_wild_cards=yes&view=query&action=query&search_constraint=terms"	GO:0001787_natural_killer_cell_proliferation) 1 0
=HYPERLINK("http://www.godatabase.org/cgi-bin/go.cgi?query=GO:0001823&auto_wild_cards=yes&view=query&action=query&search_constraint=terms"	GO:0001823_mesonephros_development) 1 0
=HYPERLINK("http://www.godatabase.org/cgi-bin/go.cgi?query=GO:0001832&auto_wild_cards=yes&view=query&action=query&search_constraint=terms"	GO:0001832_blastocyst_growth) 1 0
=HYPERLINK("http://www.godatabase.org/cgi-bin/go.cgi?query=GO:0001833&auto_wild_cards=yes&view=query&action=query&search_constraint=terms"	GO:0001833_inner_cell_mass_cell_proliferation) 1 0
=HYPERLINK("http://www.godatabase.org/cgi-bin/go.cgi?query=GO:0001839&auto_wild_cards=yes&view=query&action=query&search_constraint=terms"	GO:0001839_neural_plate_morphogenesis) 1 0
=HYPERLINK("http://www.godatabase.org/cgi-bin/go.cgi?query=GO:0001845&auto_wild_cards=yes&view=query&action=query&search_constraint=terms"	GO:0001845_phagolysosome_formation) 1 0
=HYPERLINK("http://www.godatabase.org/cgi-bin/go.cgi?query=GO:0001865&auto_wild_cards=yes&view=query&action=query&search_constraint=terms"	GO:0001865_NK_T_cell_differentiation) 1 0
=HYPERLINK("http://www.godatabase.org/cgi-bin/go.cgi?query=GO:0001866&auto_wild_cards=yes&view=query&action=query&search_constraint=terms"	GO:0001866_NK_T_cell_proliferation) 1 0
=HYPERLINK("http://www.godatabase.org/cgi-bin/go.cgi?query=GO:0001887&auto_wild_cards=yes&view=query&action=query&search_constraint=terms"	GO:0001887_selenium_metabolic_process) 1 0
=HYPERLINK("http://www.godatabase.org/cgi-bin/go.cgi?query=GO:0001892&auto_wild_cards=yes&view=query&action=query&search_constraint=terms"	GO:0001892_embryonic_placenta_development) 1 0
=HYPERLINK("http://www.godatabase.org/cgi-bin/go.cgi?query=GO:0001911&auto_wild_cards=yes&view=query&action=query&search_constraint=terms"	GO:0001911_negative_regulation_of_leukocyte_mediated_cytotoxicity) 1 0
=HYPERLINK("http://www.godatabase.org/cgi-bin/go.cgi?query=GO:0001915&auto_wild_cards=yes&view=query&action=query&search_constraint=terms"	GO:0001915_negative_regulation_of_T_cell_mediated_cytotoxicity) 1 0
=HYPERLINK("http://www.godatabase.org/cgi-bin/go.cgi?query=GO:0001920&auto_wild_cards=yes&view=query&action=query&search_constraint=terms"	GO:0001920_negative_regulation_of_receptor_recycling) 1 0
=HYPERLINK("http://www.godatabase.org/cgi-bin/go.cgi?query=GO:0001941&auto_wild_cards=yes&view=query&action=query&search_constraint=terms"	GO:0001941_postsynaptic_membrane_organization) 1 0
=HYPERLINK("http://www.godatabase.org/cgi-bin/go.cgi?query=GO:0001958&auto_wild_cards=yes&view=query&action=query&search_constraint=terms"	GO:0001958_endochondral_ossification) 1 0
=HYPERLINK("http://www.godatabase.org/cgi-bin/go.cgi?query=GO:0001973&auto_wild_cards=yes&view=query&action=query&search_constraint=terms"	GO:0001973_adenosine_receptor_signaling_pathway) 1 0
=HYPERLINK("http://www.godatabase.org/cgi-bin/go.cgi?query=GO:0001977&auto_wild_cards=yes&view=query&action=query&search_constraint=terms"	GO:0001977_renal_system_process_involved_in_regulation_of_blood_volume) 1 0
=HYPERLINK("http://www.godatabase.org/cgi-bin/go.cgi?query=GO:0001980&auto_wild_cards=yes&view=query&action=query&search_constraint=terms"	GO:0001980_regulation_of_systemic_arterial_blood_pressure_by_ischemic_conditions) 1 0
=HYPERLINK("http://www.godatabase.org/cgi-bin/go.cgi?query=GO:0001993&auto_wild_cards=yes&view=query&action=query&search_constraint=terms"	GO:0001993_regulation_of_systemic_arterial_blood_pressure_by_norepinephrine-epinephrine) 1 0
=HYPERLINK("http://www.godatabase.org/cgi-bin/go.cgi?query=GO:0001996&auto_wild_cards=yes&view=query&action=query&search_constraint=terms"	GO:0001996_positive_regulation_of_heart_rate_by_epinephrine-norepinephrine) 1 0
=HYPERLINK("http://www.godatabase.org/cgi-bin/go.cgi?query=GO:0001999&auto_wild_cards=yes&view=query&action=query&search_constraint=terms"	GO:0001999_renal_response_to_blood_flow_during_renin-angiotensin_regulation_of_systemic_arterial_blood_pressure) 1 0
=HYPERLINK("http://www.godatabase.org/cgi-bin/go.cgi?query=GO:0002001&auto_wild_cards=yes&view=query&action=query&search_constraint=terms"	GO:0002001_renin_secretion_into_blood_stream) 1 0
=HYPERLINK("http://www.godatabase.org/cgi-bin/go.cgi?query=GO:0002017&auto_wild_cards=yes&view=query&action=query&search_constraint=terms"	GO:0002017_regulation_of_blood_volume_by_renal_aldosterone) 1 0
=HYPERLINK("http://www.godatabase.org/cgi-bin/go.cgi?query=GO:0002018&auto_wild_cards=yes&view=query&action=query&search_constraint=terms"	GO:0002018_renin-angiotensin_regulation_of_aldosterone_production) 1 0
=HYPERLINK("http://www.godatabase.org/cgi-bin/go.cgi?query=GO:0002031&auto_wild_cards=yes&view=query&action=query&search_constraint=terms"	GO:0002031_G-protein_coupled_receptor_internalization) 1 0
=HYPERLINK("http://www.godatabase.org/cgi-bin/go.cgi?query=GO:0002035&auto_wild_cards=yes&view=query&action=query&search_constraint=terms"	GO:0002035_brain_renin-angiotensin_system) 1 0
=HYPERLINK("http://www.godatabase.org/cgi-bin/go.cgi?query=GO:0002042&auto_wild_cards=yes&view=query&action=query&search_constraint=terms"	GO:0002042_cell_migration_involved_in_sprouting_angiogenesis) 1 0
=HYPERLINK("http://www.godatabase.org/cgi-bin/go.cgi?query=GO:0002052&auto_wild_cards=yes&view=query&action=query&search_constraint=terms"	GO:0002052_positive_regulation_of_neuroblast_proliferation) 1 0
=HYPERLINK("http://www.godatabase.org/cgi-bin/go.cgi?query=GO:0002053&auto_wild_cards=yes&view=query&action=query&search_constraint=terms"	GO:0002053_positive_regulation_of_mesenchymal_cell_proliferation) 1 0
=HYPERLINK("http://www.godatabase.org/cgi-bin/go.cgi?query=GO:0002063&auto_wild_cards=yes&view=query&action=query&search_constraint=terms"	GO:0002063_chondrocyte_development) 1 0
=HYPERLINK("http://www.godatabase.org/cgi-bin/go.cgi?query=GO:0002064&auto_wild_cards=yes&view=query&action=query&search_constraint=terms"	GO:0002064_epithelial_cell_development) 1 0
=HYPERLINK("http://www.godatabase.org/cgi-bin/go.cgi?query=GO:0002074&auto_wild_cards=yes&view=query&action=query&search_constraint=terms"	GO:0002074_extraocular_skeletal_muscle_development) 1 0
=HYPERLINK("http://www.godatabase.org/cgi-bin/go.cgi?query=GO:0002077&auto_wild_cards=yes&view=query&action=query&search_constraint=terms"	GO:0002077_acrosome_matrix_dispersal) 1 0
=HYPERLINK("http://www.godatabase.org/cgi-bin/go.cgi?query=GO:0002082&auto_wild_cards=yes&view=query&action=query&search_constraint=terms"	GO:0002082_regulation_of_oxidative_phosphorylation) 1 0
=HYPERLINK("http://www.godatabase.org/cgi-bin/go.cgi?query=GO:0002084&auto_wild_cards=yes&view=query&action=query&search_constraint=terms"	GO:0002084_protein_depalmitoylation) 1 0
=HYPERLINK("http://www.godatabase.org/cgi-bin/go.cgi?query=GO:0002088&auto_wild_cards=yes&view=query&action=query&search_constraint=terms"	GO:0002088_lens_development_in_camera-type_eye) 1 0
=HYPERLINK("http://www.godatabase.org/cgi-bin/go.cgi?query=GO:0002089&auto_wild_cards=yes&view=query&action=query&search_constraint=terms"	GO:0002089_lens_morphogenesis_in_camera-type_eye) 1 0
=HYPERLINK("http://www.godatabase.org/cgi-bin/go.cgi?query=GO:0002093&auto_wild_cards=yes&view=query&action=query&search_constraint=terms"	GO:0002093_auditory_receptor_cell_morphogenesis) 1 0
=HYPERLINK("http://www.godatabase.org/cgi-bin/go.cgi?query=GO:0002209&auto_wild_cards=yes&view=query&action=query&search_constraint=terms"	GO:0002209_behavioral_defense_response) 1 0
=HYPERLINK("http://www.godatabase.org/cgi-bin/go.cgi?query=GO:0002220&auto_wild_cards=yes&view=query&action=query&search_constraint=terms"	GO:0002220_innate_immune_response_activating_cell_surface_receptor_signaling_pathway) 1 0
=HYPERLINK("http://www.godatabase.org/cgi-bin/go.cgi?query=GO:0002223&auto_wild_cards=yes&view=query&action=query&search_constraint=terms"	GO:0002223_stimulatory_C-type_lectin_receptor_signaling_pathway) 1 0
=HYPERLINK("http://www.godatabase.org/cgi-bin/go.cgi?query=GO:0002312&auto_wild_cards=yes&view=query&action=query&search_constraint=terms"	GO:0002312_B_cell_activation_during_immune_response) 1 0
=HYPERLINK("http://www.godatabase.org/cgi-bin/go.cgi?query=GO:0002313&auto_wild_cards=yes&view=query&action=query&search_constraint=terms"	GO:0002313_mature_B_cell_differentiation_during_immune_response) 1 0
=HYPERLINK("http://www.godatabase.org/cgi-bin/go.cgi?query=GO:0002318&auto_wild_cards=yes&view=query&action=query&search_constraint=terms"	GO:0002318_myeloid_progenitor_cell_differentiation) 1 0
=HYPERLINK("http://www.godatabase.org/cgi-bin/go.cgi?query=GO:0002320&auto_wild_cards=yes&view=query&action=query&search_constraint=terms"	GO:0002320_lymphoid_progenitor_cell_differentiation) 1 0
=HYPERLINK("http://www.godatabase.org/cgi-bin/go.cgi?query=GO:0002326&auto_wild_cards=yes&view=query&action=query&search_constraint=terms"	GO:0002326_B_cell_lineage_commitment) 1 0
=HYPERLINK("http://www.godatabase.org/cgi-bin/go.cgi?query=GO:0002328&auto_wild_cards=yes&view=query&action=query&search_constraint=terms"	GO:0002328_pro-B_cell_differentiation) 1 0
=HYPERLINK("http://www.godatabase.org/cgi-bin/go.cgi?query=GO:0002335&auto_wild_cards=yes&view=query&action=query&search_constraint=terms"	GO:0002335_mature_B_cell_differentiation) 1 0
=HYPERLINK("http://www.godatabase.org/cgi-bin/go.cgi?query=GO:0002355&auto_wild_cards=yes&view=query&action=query&search_constraint=terms"	GO:0002355_detection_of_tumor_cell) 1 0
=HYPERLINK("http://www.godatabase.org/cgi-bin/go.cgi?query=GO:0002368&auto_wild_cards=yes&view=query&action=query&search_constraint=terms"	GO:0002368_B_cell_cytokine_production) 1 0
=HYPERLINK("http://www.godatabase.org/cgi-bin/go.cgi?query=GO:0002424&auto_wild_cards=yes&view=query&action=query&search_constraint=terms"	GO:0002424_T_cell_mediated_immune_response_to_tumor_cell) 1 0
=HYPERLINK("http://www.godatabase.org/cgi-bin/go.cgi?query=GO:0002431&auto_wild_cards=yes&view=query&action=query&search_constraint=terms"	GO:0002431_Fc_receptor_mediated_stimulatory_signaling_pathway) 1 0
=HYPERLINK("http://www.godatabase.org/cgi-bin/go.cgi?query=GO:0002437&auto_wild_cards=yes&view=query&action=query&search_constraint=terms"	GO:0002437_inflammatory_response_to_antigenic_stimulus) 1 0
[truncated: 4,258 more rows]
