# Supplementary material for: Concordance of Gene Expression and Functional Correlation Patterns across the NCI-60 Cell Lines and the Cancer Genome Atlas Glioblastoma Samples
Source: PLoS One. 2012 Jul 26;7(7):e40062. doi: 10.1371/journal.pone.0040062 (PMC3406063; doi:10.1371/journal.pone.0040062)
Supplement: Download S1 — Zip archive of HTGM results. (ZIP) [file pone.0040062.s007.zip › work2026406846/Generated_Total2026406846.dir/generic.BP.NCI60.0.6.CD1D.express.genes.correlation.complete.Thu.May.19.17.08.12.2011.htgm.txt.dir/generic.BP.NCI60.0.6.CD1D.express.genes.correlation.complete.Thu.May.19.17.08.12.2011.htgm.txt.change]

GO:0002376_immune_system_process	718	15	7.411893	-10.494268	1	0.000000	0.0	0.000000	0.000000
GO:0046649_lymphocyte_activation	119	8	23.850932	-9.180887	2	0.000000	0.0	0.000000	0.000000
GO:0042110_T_cell_activation	83	7	29.921425	-8.727489	3	0.000000	0.0	0.000000	0.000000
GO:0045321_leukocyte_activation	150	8	18.921739	-8.376872	4	0.000000	0.0	0.000000	0.000000
GO:0001775_cell_activation	175	8	16.218634	-7.847366	5	0.000000	0.0	0.000000	0.000000
GO:0030217_T_cell_differentiation	33	5	53.754941	-7.598805	6	0.000000	0.0	0.000000	0.000000
GO:0030098_lymphocyte_differentiation	50	5	35.478261	-6.661705	7	0.000000	0.0	0.000000	0.000000
GO:0006952_defense_response	369	9	8.653234	-6.476531	8	0.000000	0.0	0.000000	0.000000
GO:0051249_regulation_of_lymphocyte_activation	60	5	29.565217	-6.258490	9	0.000000	0.0	0.000000	0.000000
GO:0002694_regulation_of_leukocyte_activation	70	5	25.341615	-5.920929	10	0.000000	0.0	0.000000	0.000000
GO:0050865_regulation_of_cell_activation	77	5	23.037832	-5.713700	11	0.000000	0.0	0.000000	0.000000
GO:0002521_leukocyte_differentiation	87	5	20.389805	-5.449854	12	0.000000	0.0	0.000000	0.000000
GO:0006955_immune_response	529	9	6.035999	-5.167834	13	-0.090000	0.01	0.110000	0.000769
GO:0050863_regulation_of_T_cell_activation	49	4	28.961846	-5.029435	14	-0.090000	0.01	0.110000	0.000714
GO:0002682_regulation_of_immune_system_process	196	6	10.860692	-4.893822	15	-0.090000	0.01	0.110000	0.000667
GO:0030097_hemopoiesis	135	5	13.140097	-4.516098	16	-0.120705	0.02	0.160705	0.001250
GO:0048534_hemopoietic_or_lymphoid_organ_development	139	5	12.761964	-4.454966	17	-0.120705	0.02	0.160705	0.001176
GO:0002520_immune_system_development	147	5	12.067436	-4.338157	18	-0.141447	0.03	0.201447	0.001667
GO:0050896_response_to_stimulus	1775	14	2.798285	-4.256561	19	-0.141447	0.03	0.201447	0.001579
GO:0050670_regulation_of_lymphocyte_proliferation	30	3	35.478261	-4.121591	20	-0.141447	0.03	0.201447	0.001500
GO:0032944_regulation_of_mononuclear_cell_proliferation	31	3	34.333801	-4.078186	22	-0.282893	0.06	0.402893	0.002727
GO:0070663_regulation_of_leukocyte_proliferation	31	3	34.333801	-4.078186	22	-0.282893	0.06	0.402893	0.002727
GO:0045058_T_cell_selection	7	2	101.366460	-3.800686	23	-0.967793	0.26	1.487793	0.011304
GO:0046651_lymphocyte_proliferation	41	3	25.959703	-3.711145	24	-1.037116	0.3	1.637116	0.012500
GO:0002684_positive_regulation_of_immune_system_process	106	4	13.388023	-3.705615	25	-1.109169	0.31	1.729169	0.012400
GO:0032943_mononuclear_cell_proliferation	42	3	25.341615	-3.679759	27	-1.128650	0.32	1.768650	0.011852
GO:0070661_leukocyte_proliferation	42	3	25.341615	-3.679759	27	-1.128650	0.32	1.768650	0.011852
GO:0002696_positive_regulation_of_leukocyte_activation	46	3	23.137996	-3.561623	28	-1.546419	0.44	2.426419	0.015714
GO:0050867_positive_regulation_of_cell_activation	49	3	21.721384	-3.479906	29	-1.787380	0.48	2.747380	0.016552
GO:0048869_cellular_developmental_process	555	7	4.474736	-3.215846	30	-2.148715	0.78	3.708715	0.026000
GO:0006950_response_to_stress	959	9	3.329555	-3.139341	31	-2.203691	0.87	3.943691	0.028065
GO:0007155_cell_adhesion	428	6	4.973588	-3.024389	32	-2.550100	1.1	4.750100	0.034375
GO:0022610_biological_adhesion	429	6	4.961995	-3.019071	33	-2.617011	1.12	4.857011	0.033939
GO:0042102_positive_regulation_of_T_cell_proliferation	19	2	37.345538	-2.898849	34	-2.773025	1.4	5.573025	0.041176
GO:0007204_elevation_of_cytosolic_calcium_ion_concentration	80	3	13.304348	-2.855368	35	-2.831449	1.45	5.731449	0.041429
GO:0009605_response_to_external_stimulus	464	6	4.587706	-2.841541	36	-3.041382	1.58	6.201382	0.043889
GO:0051480_cytosolic_calcium_ion_homeostasis	81	3	13.140097	-2.839775	37	-3.025358	1.6	6.225358	0.043243
GO:0050671_positive_regulation_of_lymphocyte_proliferation	23	2	30.850662	-2.731701	39	-3.200133	1.92	7.040133	0.049231
GO:0070668_positive_regulation_of_mast_cell_proliferation	23	2	30.850662	-2.731701	39	-3.200133	1.92	7.040133	0.049231
GO:0032946_positive_regulation_of_mononuclear_cell_proliferation	24	2	29.565217	-2.694657	41	-3.269555	2.02	7.309555	0.049268
GO:0070665_positive_regulation_of_leukocyte_proliferation	24	2	29.565217	-2.694657	41	-3.269555	2.02	7.309555	0.049268
GO:0042129_regulation_of_T_cell_proliferation	25	2	28.382609	-2.659188	42	-3.260531	2.09	7.440531	0.049762
GO:0030154_cell_differentiation	506	6	4.206908	-2.648238	43	-3.260531	2.09	7.440531	0.048605
GO:0070662_mast_cell_proliferation	28	2	25.341615	-2.561049	45	-3.306682	2.6	8.506682	0.057778
GO:0070666_regulation_of_mast_cell_proliferation	28	2	25.341615	-2.561049	45	-3.306682	2.6	8.506682	0.057778
GO:0001845_phagolysosome_formation	1	1
GO:0001911_negative_regulation_of_leukocyte_mediated_cytotoxicity	1	1
GO:0001915_negative_regulation_of_T_cell_mediated_cytotoxicity	1	1
GO:0002475_antigen_processing_and_presentation_via_MHC_class_Ib	1	1
GO:0030885_regulation_of_myeloid_dendritic_cell_activation	1	1
GO:0030887_positive_regulation_of_myeloid_dendritic_cell_activation	1	1
GO:0031342_negative_regulation_of_cell_killing	1	1
GO:0048003_antigen_processing_and_presentation_of_lipid_antigen_via_MHC_class_Ib	1	1
GO:0048006_antigen_processing_and_presentation__endogenous_lipid_antigen_via_MHC_class_Ib	1	1
GO:0051125_regulation_of_actin_nucleation	1	1
GO:0051126_negative_regulation_of_actin_nucleation	1	1
GO:0002683_negative_regulation_of_immune_system_process	30	2	23.652174	-2.501538	47	-3.210361	2.83	8.870361	0.060213
GO:0042098_T_cell_proliferation	30	2	23.652174	-2.501538	47	-3.210361	2.83	8.870361	0.060213
GO:0048513_organ_development	741	7	3.351523	-2.479021	48	-3.183448	2.89	8.963448	0.060208
GO:0065007_biological_regulation	3971	18	1.608181	-2.440726	49	-3.087112	3.05	9.187112	0.062245
GO:0050870_positive_regulation_of_T_cell_activation	33	2	21.501976	-2.419623	50	-3.033705	3.17	9.373705	0.063400
GO:0006874_cellular_calcium_ion_homeostasis	114	3	9.336384	-2.416083	51	-3.087578	3.19	9.467578	0.062549
GO:0055074_calcium_ion_homeostasis	116	3	9.175412	-2.394817	52	-3.081533	3.23	9.541533	0.062115
GO:0007165_signal_transduction	2029	12	2.098271	-2.358738	53	-3.098319	3.42	9.938319	0.064528
GO:0006875_cellular_metal_ion_homeostasis	121	3	8.796263	-2.343347	54	-3.137910	3.49	10.117910	0.064630
GO:0006935_chemotaxis	125	3	8.514783	-2.303810	57	-3.177269	3.64	10.457269	0.063860
GO:0042330_taxis	125	3	8.514783	-2.303810	57	-3.177269	3.64	10.457269	0.063860
GO:0055065_metal_ion_homeostasis	125	3	8.514783	-2.303810	57	-3.177269	3.64	10.457269	0.063860
GO:0051251_positive_regulation_of_lymphocyte_activation	40	2	17.739130	-2.255362	58	-3.148048	4.06	11.268048	0.070000
GO:0001766_membrane_raft_polarization	2	1
GO:0002378_immunoglobulin_biosynthetic_process	2	1
GO:0002704_negative_regulation_of_leukocyte_mediated_immunity	2	1
GO:0002707_negative_regulation_of_lymphocyte_mediated_immunity	2	1
GO:0002710_negative_regulation_of_T_cell_mediated_immunity	2	1
GO:0002820_negative_regulation_of_adaptive_immune_response	2	1
GO:0002823_negative_regulation_of_adaptive_immune_response_based_on_somatic_recombination_of_immune_receptors_built_from_immunoglobulin_superfamily_domains	2	1
GO:0031580_membrane_raft_distribution	2	1
GO:0045059_positive_thymic_T_cell_selection	2	1
GO:0045084_positive_regulation_of_interleukin-12_biosynthetic_process	2	1
GO:0051665_membrane_raft_localization	2	1
GO:0048856_anatomical_structure_development	1289	9	2.477148	-2.226070	59	-3.093280	4.28	11.653280	0.072542
GO:0030005_cellular_di-__tri-valent_inorganic_cation_homeostasis	140	3	7.602484	-2.166967	60	-2.955331	4.72	12.395331	0.078667
GO:0007626_locomotory_behavior	142	3	7.495407	-2.149946	61	-2.910056	4.96	12.830056	0.081311
GO:0009611_response_to_wounding	279	4	5.086489	-2.149594	62	-2.905874	4.97	12.845874	0.080161
GO:0055066_di-__tri-valent_inorganic_cation_homeostasis	145	3	7.340330	-2.124902	63	-2.801687	5.12	13.041687	0.081270
GO:0001773_myeloid_dendritic_cell_activation	3	1
GO:0007207_activation_of_phospholipase_C_activity_by_muscarinic_acetylcholine_receptor_signaling_pathway	3	1
GO:0031579_membrane_raft_organization	3	1
GO:0042090_interleukin-12_biosynthetic_process	3	1
GO:0043368_positive_T_cell_selection	3	1
GO:0045010_actin_nucleation	3	1
GO:0045061_thymic_T_cell_selection	3	1
GO:0045075_regulation_of_interleukin-12_biosynthetic_process	3	1
GO:0007275_multicellular_organismal_development	1372	9	2.327291	-2.044725	64	-2.772623	6.26	15.292623	0.097812
GO:0016337_cell-cell_adhesion	156	3	6.822742	-2.037744	65	-2.729134	6.3	15.329134	0.096923
GO:0032502_developmental_process	1919	11	2.033668	-2.036406	66	-2.734136	6.32	15.374136	0.095758
GO:0048731_system_development	1140	8	2.489703	-2.003451	67	-2.678398	6.62	15.918398	0.098806
GO:0030003_cellular_cation_homeostasis	161	3	6.610856	-2.000355	68	-2.692568	6.67	16.032568	0.098088
GO:0050778_positive_regulation_of_immune_response	56	2	12.670807	-1.971802	69	-2.811424	6.92	16.651424	0.100290
GO:0001914_regulation_of_T_cell_mediated_cytotoxicity	4	1
GO:0050857_positive_regulation_of_antigen_receptor-mediated_signaling_pathway	4	1
GO:0007154_cell_communication	2272	12	1.873852	-1.936225	70	-2.665951	7.37	17.405951	0.105286
GO:0055080_cation_homeostasis	173	3	6.152300	-1.915669	71	-2.747592	7.69	18.127592	0.108310
GO:0006954_inflammatory_response	182	3	5.848065	-1.856370	72	-2.611571	8.67	19.951571	0.120417
GO:0001960_negative_regulation_of_cytokine-mediated_signaling_pathway	5	1	70.956522	-1.853335	75	-1.131185	12.6	26.331185	0.168000
GO:0050853_B_cell_receptor_signaling_pathway	5	1	70.956522	-1.853335	75	-1.131185	12.6	26.331185	0.168000
GO:0050854_regulation_of_antigen_receptor-mediated_signaling_pathway	5	1	70.956522	-1.853335	75	-1.131185	12.6	26.331185	0.168000
GO:0050789_regulation_of_biological_process	3649	16	1.555638	-1.848133	76	-1.113230	12.62	26.353230	0.166053
GO:0001913_T_cell_mediated_cytotoxicity	6	1	59.130435	-1.774738	81	0.562417	18.26	35.957583	0.225432
GO:0019883_antigen_processing_and_presentation_of_endogenous_antigen	6	1	59.130435	-1.774738	81	0.562417	18.26	35.957583	0.225432
GO:0032945_negative_regulation_of_mononuclear_cell_proliferation	6	1	59.130435	-1.774738	81	0.562417	18.26	35.957583	0.225432
GO:0050672_negative_regulation_of_lymphocyte_proliferation	6	1	59.130435	-1.774738	81	0.562417	18.26	35.957583	0.225432
GO:0070664_negative_regulation_of_leukocyte_proliferation	6	1	59.130435	-1.774738	81	0.562417	18.26	35.957583	0.225432
GO:0006873_cellular_ion_homeostasis	206	3	5.166737	-1.713202	82	0.710005	19.48	38.249995	0.237561
GO:0002698_negative_regulation_of_immune_effector_process	7	1	50.683230	-1.708377	85	1.962219	23.45	44.937781	0.275882
GO:0030890_positive_regulation_of_B_cell_proliferation	7	1	50.683230	-1.708377	85	1.962219	23.45	44.937781	0.275882
GO:0033077_T_cell_differentiation_in_the_thymus	7	1	50.683230	-1.708377	85	1.962219	23.45	44.937781	0.275882
GO:0055082_cellular_chemical_homeostasis	208	3	5.117057	-1.702140	86	1.973959	23.57	45.166041	0.274070
GO:0007610_behavior	214	3	4.973588	-1.669673	87	2.059950	24.2	46.340050	0.278161
GO:0045087_innate_immune_response	82	2	8.653234	-1.657283	88	2.147047	24.42	46.692953	0.277500
GO:0016045_detection_of_bacterium	8	1	44.347826	-1.650969	90	4.272166	28.01	51.747834	0.311222
GO:0043124_negative_regulation_of_I-kappaB_kinase_NF-kappaB_cascade	8	1	44.347826	-1.650969	90	4.272166	28.01	51.747834	0.311222
GO:0050801_ion_homeostasis	221	3	4.816054	-1.633097	91	4.308212	28.35	52.391788	0.311538
GO:0007166_cell_surface_receptor_linked_signal_transduction	828	6	2.570888	-1.620727	92	4.392611	28.52	52.647389	0.310000
GO:0007213_muscarinic_acetylcholine_receptor_signaling_pathway	9	1	39.420290	-1.600401	97	5.653861	32.14	58.626139	0.331340
GO:0016358_dendrite_development	9	1	39.420290	-1.600401	97	5.653861	32.14	58.626139	0.331340
GO:0030888_regulation_of_B_cell_proliferation	9	1	39.420290	-1.600401	97	5.653861	32.14	58.626139	0.331340
GO:0032615_interleukin-12_production	9	1	39.420290	-1.600401	97	5.653861	32.14	58.626139	0.331340
GO:0032655_regulation_of_interleukin-12_production	9	1	39.420290	-1.600401	97	5.653861	32.14	58.626139	0.331340
GO:0019725_cellular_homeostasis	231	3	4.607566	-1.583112	98	5.847938	32.44	59.032062	0.331020
GO:0042127_regulation_of_cell_proliferation	411	4	3.452872	-1.581093	99	5.810811	32.58	59.349189	0.329091
GO:0050794_regulation_of_cellular_process	3515	15	1.514008	-1.570856	100	5.771399	32.74	59.708601	0.327400
GO:0001959_regulation_of_cytokine-mediated_signaling_pathway	10	1	35.478261	-1.555228	102	7.627733	36.02	64.412267	0.353137
GO:0002709_regulation_of_T_cell_mediated_immunity	10	1	35.478261	-1.555228	102	7.627733	36.02	64.412267	0.353137
GO:0007172_signal_complex_assembly	11	1	32.252964	-1.514419	107	10.105768	40.12	70.134232	0.374953
GO:0050777_negative_regulation_of_immune_response	11	1	32.252964	-1.514419	107	10.105768	40.12	70.134232	0.374953
GO:0050871_positive_regulation_of_B_cell_activation	11	1	32.252964	-1.514419	107	10.105768	40.12	70.134232	0.374953
GO:0050918_positive_chemotaxis	11	1	32.252964	-1.514419	107	10.105768	40.12	70.134232	0.374953
GO:0051668_localization_within_membrane	11	1	32.252964	-1.514419	107	10.105768	40.12	70.134232	0.374953
GO:0009968_negative_regulation_of_signal_transduction	99	2	7.167325	-1.505257	108	10.164145	40.67	71.175855	0.376574
GO:0050776_regulation_of_immune_response	100	2	7.095652	-1.497219	109	10.220047	40.78	71.339953	0.374128
GO:0010648_negative_regulation_of_cell_communication	102	2	6.956522	-1.481406	110	10.246820	41.13	72.013180	0.373909
GO:0001910_regulation_of_leukocyte_mediated_cytotoxicity	12	1	29.565217	-1.477214	114	12.105706	44.33	76.554294	0.388860
GO:0019882_antigen_processing_and_presentation	12	1	29.565217	-1.477214	114	12.105706	44.33	76.554294	0.388860
GO:0030593_neutrophil_chemotaxis	12	1	29.565217	-1.477214	114	12.105706	44.33	76.554294	0.388860
GO:0050852_T_cell_receptor_signaling_pathway	12	1	29.565217	-1.477214	114	12.105706	44.33	76.554294	0.388860
GO:0002456_T_cell_mediated_immunity	13	1	27.290970	-1.443036	116	13.447149	47.52	81.592851	0.409655
GO:0006607_NLS-bearing_substrate_import_into_nucleus	13	1	27.290970	-1.443036	116	13.447149	47.52	81.592851	0.409655
GO:0051209_release_of_sequestered_calcium_ion_into_cytosol	14	1	25.341615	-1.411434	120	15.185953	51.46	87.734047	0.428833
GO:0051250_negative_regulation_of_lymphocyte_activation	14	1	25.341615	-1.411434	120	15.185953	51.46	87.734047	0.428833
GO:0051282_regulation_of_sequestering_of_calcium_ion	14	1	25.341615	-1.411434	120	15.185953	51.46	87.734047	0.428833
GO:0051283_negative_regulation_of_sequestering_of_calcium_ion	14	1	25.341615	-1.411434	120	15.185953	51.46	87.734047	0.428833
GO:0048523_negative_regulation_of_cellular_process	925	6	2.301293	-1.410657	121	15.142489	51.51	87.877511	0.425702
GO:0048584_positive_regulation_of_response_to_stimulus	114	2	6.224256	-1.393171	122	15.368802	52.09	88.811198	0.426967
GO:0030101_natural_killer_cell_activation	15	1	23.652174	-1.382054	126	17.434856	55.38	93.325144	0.439524
GO:0031341_regulation_of_cell_killing	15	1	23.652174	-1.382054	126	17.434856	55.38	93.325144	0.439524
GO:0033261_regulation_of_S_phase	15	1	23.652174	-1.382054	126	17.434856	55.38	93.325144	0.439524
GO:0042100_B_cell_proliferation	15	1	23.652174	-1.382054	126	17.434856	55.38	93.325144	0.439524
GO:0048878_chemical_homeostasis	278	3	3.828589	-1.378076	127	17.554100	55.64	93.725900	0.438110
GO:0002695_negative_regulation_of_leukocyte_activation	16	1	22.173913	-1.354608	131	18.920333	58.92	98.919667	0.449771
GO:0009595_detection_of_biotic_stimulus	16	1	22.173913	-1.354608	131	18.920333	58.92	98.919667	0.449771
GO:0050851_antigen_receptor-mediated_signaling_pathway	16	1	22.173913	-1.354608	131	18.920333	58.92	98.919667	0.449771
GO:0050864_regulation_of_B_cell_activation	16	1	22.173913	-1.354608	131	18.920333	58.92	98.919667	0.449771
GO:0032501_multicellular_organismal_process	2082	10	1.704047	-1.335926	132	19.517181	59.88	100.242819	0.453636
GO:0001909_leukocyte_mediated_cytotoxicity	17	1	20.869565	-1.328862	136	21.172836	62.64	104.107164	0.460588
GO:0002377_immunoglobulin_production	17	1	20.869565	-1.328862	136	21.172836	62.64	104.107164	0.460588
GO:0045580_regulation_of_T_cell_differentiation	17	1	20.869565	-1.328862	136	21.172836	62.64	104.107164	0.460588
GO:0051208_sequestering_of_calcium_ion	17	1	20.869565	-1.328862	136	21.172836	62.64	104.107164	0.460588
GO:0040011_locomotion	292	3	3.645027	-1.324906	137	21.396047	63.0	104.603953	0.459854
GO:0051707_response_to_other_organism	125	2	5.676522	-1.320902	138	21.555738	63.22	104.884262	0.458116
GO:0002429_immune_response-activating_cell_surface_receptor_signaling_pathway	19	1	18.672769	-1.281722	140	24.933572	69.36	113.786428	0.495429
GO:0002768_immune_response-regulating_cell_surface_receptor_signaling_pathway	19	1	18.672769	-1.281722	140	24.933572	69.36	113.786428	0.495429
GO:0006928_cell_motion	308	3	3.455675	-1.267811	142	25.123294	69.75	114.376706	0.491197
GO:0051674_localization_of_cell	308	3	3.455675	-1.267811	142	25.123294	69.75	114.376706	0.491197
GO:0002703_regulation_of_leukocyte_mediated_immunity	20	1	17.739130	-1.260028	149	26.907785	72.79	118.672215	0.488523
GO:0002706_regulation_of_lymphocyte_mediated_immunity	20	1	17.739130	-1.260028	149	26.907785	72.79	118.672215	0.488523
GO:0007159_leukocyte_adhesion	20	1	17.739130	-1.260028	149	26.907785	72.79	118.672215	0.488523
GO:0045089_positive_regulation_of_innate_immune_response	20	1	17.739130	-1.260028	149	26.907785	72.79	118.672215	0.488523
GO:0045619_regulation_of_lymphocyte_differentiation	20	1	17.739130	-1.260028	149	26.907785	72.79	118.672215	0.488523
GO:0050866_negative_regulation_of_cell_activation	20	1	17.739130	-1.260028	149	26.907785	72.79	118.672215	0.488523
GO:0051320_S_phase	20	1	17.739130	-1.260028	149	26.907785	72.79	118.672215	0.488523
GO:0048519_negative_regulation_of_biological_process	1013	6	2.101378	-1.245601	150	27.130513	73.21	119.289487	0.488067
GO:0002819_regulation_of_adaptive_immune_response	21	1	16.894410	-1.239420	154	28.531700	76.15	123.768300	0.494481
GO:0002822_regulation_of_adaptive_immune_response_based_on_somatic_recombination_of_immune_receptors_built_from_immunoglobulin_superfamily_domains	21	1	16.894410	-1.239420	154	28.531700	76.15	123.768300	0.494481
GO:0008360_regulation_of_cell_shape	21	1	16.894410	-1.239420	154	28.531700	76.15	123.768300	0.494481
GO:0051238_sequestering_of_metal_ion	21	1	16.894410	-1.239420	154	28.531700	76.15	123.768300	0.494481
GO:0051494_negative_regulation_of_cytoskeleton_organization	22	1	16.126482	-1.219798	155	29.965029	79.22	128.474971	0.511097
GO:0030036_actin_cytoskeleton_organization	145	2	4.893553	-1.206158	156	30.323307	79.9	129.476693	0.512179
GO:0001906_cell_killing	23	1	15.425331	-1.201075	157	31.406312	81.47	131.533688	0.518917
GO:0007229_integrin-mediated_signaling_pathway	24	1	14.782609	-1.183172	158	32.856176	84.23	135.603824	0.533101
GO:0002757_immune_response-activating_signal_transduction	25	1	14.191304	-1.166024	160	34.226432	87.21	140.193568	0.545062
GO:0002764_immune_response-regulating_signal_transduction	25	1	14.191304	-1.166024	160	34.226432	87.21	140.193568	0.545062
GO:0006915_apoptosis	565	4	2.511735	-1.151888	161	34.550916	87.95	141.349084	0.546273
GO:0007162_negative_regulation_of_cell_adhesion	26	1	13.645485	-1.149572	165	35.577007	90.24	144.902993	0.546909
GO:0007498_mesoderm_development	26	1	13.645485	-1.149572	165	35.577007	90.24	144.902993	0.546909
GO:0010741_negative_regulation_of_protein_kinase_cascade	26	1	13.645485	-1.149572	165	35.577007	90.24	144.902993	0.546909
GO:0045088_regulation_of_innate_immune_response	26	1	13.645485	-1.149572	165	35.577007	90.24	144.902993	0.546909
GO:0007169_transmembrane_receptor_protein_tyrosine_kinase_signaling_pathway	157	2	4.519524	-1.145637	166	35.587740	90.4	145.212260	0.544578
GO:0012501_programmed_cell_death	571	4	2.485342	-1.138370	167	35.615396	90.49	145.364604	0.541856
GO:0006909_phagocytosis	27	1	13.140097	-1.133762	170	37.197098	92.54	147.882902	0.544353
GO:0031349_positive_regulation_of_defense_response	27	1	13.140097	-1.133762	170	37.197098	92.54	147.882902	0.544353
GO:0051607_defense_response_to_virus	27	1	13.140097	-1.133762	170	37.197098	92.54	147.882902	0.544353
GO:0016043_cellular_component_organization	1366	7	1.818066	-1.118598	171	37.460502	92.99	148.519498	0.543801
GO:0002440_production_of_molecular_mediator_of_immune_response	28	1	12.670807	-1.118548	174	38.790677	95.35	151.909323	0.547989
GO:0007156_homophilic_cell_adhesion	28	1	12.670807	-1.118548	174	38.790677	95.35	151.909323	0.547989
GO:0060402_calcium_ion_transport_into_cytosol	28	1	12.670807	-1.118548	174	38.790677	95.35	151.909323	0.547989
GO:0030029_actin_filament-based_process	165	2	4.300395	-1.108174	175	39.050877	95.84	152.629123	0.547657
GO:0008219_cell_death	585	4	2.425864	-1.107568	177	39.133195	96.05	152.966805	0.542655
GO:0016265_death	585	4	2.425864	-1.107568	177	39.133195	96.05	152.966805	0.542655
GO:0002274_myeloid_leukocyte_activation	29	1	12.233883	-1.103888	179	40.089813	98.1	156.110187	0.548045
GO:0060401_cytosolic_calcium_ion_transport	29	1	12.233883	-1.103888	179	40.089813	98.1	156.110187	0.548045
GO:0065008_regulation_of_biological_quality	848	5	2.091879	-1.080309	180	40.935349	100.23	159.524651	0.556833
GO:0007200_activation_of_phospholipase_C_activity_by_G-protein_coupled_receptor_protein_signaling_pathway_coupled_to_IP3_second_messenger	31	1	11.444600	-1.076084	181	41.871471	101.9	161.928529	0.562983
GO:0030595_leukocyte_chemotaxis	32	1	11.086957	-1.062875	182	43.230014	103.95	164.669986	0.571154
GO:0009607_response_to_biotic_stimulus	177	2	4.008843	-1.055762	183	43.413690	104.29	165.166310	0.569891
GO:0009581_detection_of_external_stimulus	33	1	10.750988	-1.050090	185	44.154924	105.64	167.125076	0.571027
GO:0042108_positive_regulation_of_cytokine_biosynthetic_process	33	1	10.750988	-1.050090	185	44.154924	105.64	167.125076	0.571027
GO:0002449_lymphocyte_mediated_immunity	34	1	10.434783	-1.037704	187	45.837798	109.06	172.282202	0.583209
GO:0060326_cell_chemotaxis	34	1	10.434783	-1.037704	187	45.837798	109.06	172.282202	0.583209
GO:0042592_homeostatic_process	397	3	2.680977	-1.006240	188	48.207220	113.17	178.132780	0.601968
GO:0006917_induction_of_apoptosis	190	2	3.734554	-1.003489	189	48.180878	113.24	178.299122	0.599153
GO:0002443_leukocyte_mediated_immunity	37	1	9.588719	-1.002717	192	49.245161	114.53	179.814839	0.596510
GO:0002460_adaptive_immune_response_based_on_somatic_recombination_of_immune_receptors_built_from_immunoglobulin_superfamily_domains	37	1	9.588719	-1.002717	192	49.245161	114.53	179.814839	0.596510
GO:0032956_regulation_of_actin_cytoskeleton_organization	37	1	9.588719	-1.002717	192	49.245161	114.53	179.814839	0.596510
GO:0012502_induction_of_programmed_cell_death	191	2	3.715001	-0.999644	193	49.217520	114.6	179.982480	0.593782
GO:0002250_adaptive_immune_response	38	1	9.336384	-0.991713	196	50.642407	116.87	183.097593	0.596276
GO:0042113_B_cell_activation	38	1	9.336384	-0.991713	196	50.642407	116.87	183.097593	0.596276
GO:0050730_regulation_of_peptidyl-tyrosine_phosphorylation	38	1	9.336384	-0.991713	196	50.642407	116.87	183.097593	0.596276
GO:0008283_cell_proliferation	647	4	2.193401	-0.982544	197	50.755339	117.12	183.484661	0.594518
GO:0032970_regulation_of_actin_filament-based_process	39	1	9.096990	-0.981010	198	51.766585	118.27	184.773415	0.597323
GO:0002253_activation_of_immune_response	40	1	8.869565	-0.970592	199	52.567385	120.08	187.592615	0.603417
GO:0008284_positive_regulation_of_cell_proliferation	200	2	3.547826	-0.966083	200	52.687776	120.28	187.872224	0.601400
GO:0008285_negative_regulation_of_cell_proliferation	202	2	3.512699	-0.958870	201	53.682876	122.01	190.337124	0.607015
GO:0048585_negative_regulation_of_response_to_stimulus	42	1	8.447205	-0.950557	202	55.387342	124.34	193.292658	0.615545
GO:0050793_regulation_of_developmental_process	669	4	2.121271	-0.942193	203	55.602365	124.74	193.877635	0.614483
GO:0022604_regulation_of_cell_morphogenesis	43	1	8.250758	-0.940915	204	57.014836	126.66	196.305164	0.620882
GO:0050900_leukocyte_migration	44	1	8.063241	-0.931508	205	58.110575	128.26	198.409425	0.625659
GO:0007202_activation_of_phospholipase_C_activity	46	1	7.712665	-0.913356	208	60.725312	131.94	203.154688	0.634327
GO:0010639_negative_regulation_of_organelle_organization	46	1	7.712665	-0.913356	208	60.725312	131.94	203.154688	0.634327
GO:0010863_positive_regulation_of_phospholipase_C_activity	46	1	7.712665	-0.913356	208	60.725312	131.94	203.154688	0.634327
GO:0019221_cytokine-mediated_signaling_pathway	47	1	7.548566	-0.904592	209	62.646640	134.61	206.573360	0.644067
GO:0010518_positive_regulation_of_phospholipase_activity	48	1	7.391304	-0.896024	211	63.467796	135.98	208.492204	0.644455
GO:0042035_regulation_of_cytokine_biosynthetic_process	48	1	7.391304	-0.896024	211	63.467796	135.98	208.492204	0.644455
GO:0002697_regulation_of_immune_effector_process	49	1	7.240461	-0.887645	214	64.510227	137.79	211.069773	0.643879
GO:0010517_regulation_of_phospholipase_activity	49	1	7.240461	-0.887645	214	64.510227	137.79	211.069773	0.643879
GO:0018108_peptidyl-tyrosine_phosphorylation	49	1	7.240461	-0.887645	214	64.510227	137.79	211.069773	0.643879
GO:0016044_membrane_organization	225	2	3.153623	-0.881640	215	64.582302	137.9	211.217698	0.641395
GO:0007266_Rho_protein_signal_transduction	50	1	7.095652	-0.879446	216	65.323809	139.11	212.896191	0.644028
GO:0018212_peptidyl-tyrosine_modification	51	1	6.956522	-0.871422	217	66.900395	141.36	215.819605	0.651429
GO:0042089_cytokine_biosynthetic_process	52	1	6.822742	-0.863563	218	67.816705	142.45	217.083295	0.653440
GO:0051704_multi-organism_process	231	2	3.071711	-0.863064	219	67.984152	142.74	217.495848	0.651781
GO:0009617_response_to_bacterium	53	1	6.694011	-0.855866	223	69.114580	144.8	220.485420	0.649327
GO:0042107_cytokine_metabolic_process	53	1	6.694011	-0.855866	223	69.114580	144.8	220.485420	0.649327
GO:0048015_phosphoinositide-mediated_signaling	53	1	6.694011	-0.855866	223	69.114580	144.8	220.485420	0.649327
GO:0060193_positive_regulation_of_lipase_activity	53	1	6.694011	-0.855866	223	69.114580	144.8	220.485420	0.649327
GO:0051128_regulation_of_cellular_component_organization	237	2	2.993946	-0.845074	224	69.802939	145.82	221.837061	0.650982
GO:0042981_regulation_of_apoptosis	471	3	2.259762	-0.841005	225	69.994088	146.09	222.185912	0.649289
GO:0006469_negative_regulation_of_protein_kinase_activity	55	1	6.450593	-0.840928	226	70.777301	147.12	223.462699	0.650973
GO:0048583_regulation_of_response_to_stimulus	241	2	2.944254	-0.833390	227	71.575761	148.33	225.084239	0.653436
GO:0043067_regulation_of_programmed_cell_death	476	3	2.236025	-0.831124	228	71.590270	148.54	225.489730	0.651491
GO:0043065_positive_regulation_of_apoptosis	243	2	2.920021	-0.827638	229	71.772971	148.77	225.767029	0.649651
GO:0010941_regulation_of_cell_death	478	3	2.226669	-0.827212	231	71.896894	149.0	226.103106	0.645022
GO:0022607_cellular_component_assembly	478	3	2.226669	-0.827212	231	71.896894	149.0	226.103106	0.645022
GO:0032844_regulation_of_homeostatic_process	57	1	6.224256	-0.826564	232	72.163568	149.53	226.896432	0.644526
GO:0043068_positive_regulation_of_programmed_cell_death	246	2	2.884411	-0.819120	233	74.548890	152.63	230.711110	0.655064
GO:0033673_negative_regulation_of_kinase_activity	59	1	6.013265	-0.812734	234	75.404207	153.88	232.355793	0.657607
GO:0010942_positive_regulation_of_cell_death	250	2	2.838261	-0.807961	235	75.442353	153.92	232.397647	0.654979
GO:0030155_regulation_of_cell_adhesion	61	1	5.816108	-0.799402	238	76.704191	156.19	235.675809	0.656261
GO:0031347_regulation_of_defense_response	61	1	5.816108	-0.799402	238	76.704191	156.19	235.675809	0.656261
GO:0051493_regulation_of_cytoskeleton_organization	61	1	5.816108	-0.799402	238	76.704191	156.19	235.675809	0.656261
GO:0060191_regulation_of_lipase_activity	62	1	5.722300	-0.792913	239	78.336927	158.49	238.643073	0.663138
GO:0051348_negative_regulation_of_transferase_activity	63	1	5.631470	-0.786537	240	78.841734	159.24	239.638266	0.663500
GO:0007167_enzyme_linked_receptor_protein_signaling_pathway	258	2	2.750253	-0.786302	241	78.929528	159.38	239.830472	0.661328
GO:0051235_maintenance_of_location	65	1	5.458194	-0.774108	242	82.023577	163.56	245.096423	0.675868
GO:0010564_regulation_of_cell_cycle_process	66	1	5.375494	-0.768050	244	83.523788	165.57	247.616212	0.678566
GO:0031589_cell-substrate_adhesion	66	1	5.375494	-0.768050	244	83.523788	165.57	247.616212	0.678566
GO:0007015_actin_filament_organization	67	1	5.295263	-0.762091	245	84.162212	166.3	248.437788	0.678776
GO:0006606_protein_import_into_nucleus	68	1	5.217391	-0.756228	246	85.400320	168.0	250.599680	0.682927
GO:0006461_protein_complex_assembly	273	2	2.599140	-0.747891	248	86.771836	169.82	252.868164	0.684758
GO:0070271_protein_complex_biogenesis	273	2	2.599140	-0.747891	248	86.771836	169.82	252.868164	0.684758
GO:0051170_nuclear_import	70	1	5.068323	-0.744781	249	87.732152	171.14	254.547848	0.687309
GO:0007010_cytoskeleton_organization	275	2	2.580237	-0.742973	250	87.892310	171.32	254.747690	0.685280
GO:0007050_cell_cycle_arrest	71	1	4.996938	-0.739192	253	88.901468	172.96	257.018532	0.683636
GO:0009615_response_to_virus	71	1	4.996938	-0.739192	253	88.901468	172.96	257.018532	0.683636
GO:0051606_detection_of_stimulus	71	1	4.996938	-0.739192	253	88.901468	172.96	257.018532	0.683636
GO:0048518_positive_regulation_of_biological_process	1094	5	1.621493	-0.729093	254	89.759801	174.19	258.620199	0.685787
GO:0007596_blood_coagulation	73	1	4.860036	-0.728268	255	91.121352	175.73	260.338648	0.689137
GO:0050817_coagulation	74	1	4.794360	-0.722929	256	91.399875	176.1	260.800125	0.687891
GO:0042325_regulation_of_phosphorylation	285	2	2.489703	-0.719054	257	91.486718	176.28	261.073282	0.685914
GO:0006816_calcium_ion_transport	75	1	4.730435	-0.717670	258	92.421943	177.59	262.758057	0.688333
GO:0009888_tissue_development	287	2	2.472353	-0.714400	259	92.747310	178.16	263.572690	0.687876
GO:0034504_protein_localization_in_nucleus	76	1	4.668192	-0.712487	261	93.604775	179.46	265.315225	0.687586
GO:0070838_divalent_metal_ion_transport	76	1	4.668192	-0.712487	261	93.604775	179.46	265.315225	0.687586
GO:0006470_protein_amino_acid_dephosphorylation	77	1	4.607566	-0.707379	263	94.654496	180.94	267.225504	0.687985
GO:0051129_negative_regulation_of_cellular_component_organization	77	1	4.607566	-0.707379	263	94.654496	180.94	267.225504	0.687985
GO:0007599_hemostasis	79	1	4.490919	-0.697381	264	96.251092	183.23	270.208908	0.694053
GO:0031175_neuron_projection_development	80	1	4.434783	-0.692487	265	96.670120	184.22	271.769880	0.695170
GO:0019220_regulation_of_phosphate_metabolic_process	297	2	2.389108	-0.691746	267	97.116428	184.89	272.663572	0.692472
GO:0051174_regulation_of_phosphorus_metabolic_process	297	2	2.389108	-0.691746	267	97.116428	184.89	272.663572	0.692472
GO:0010926_anatomical_structure_formation	560	3	1.900621	-0.684357	269	98.308246	186.58	274.851754	0.693606
GO:0044085_cellular_component_biogenesis	560	3	1.900621	-0.684357	269	98.308246	186.58	274.851754	0.693606
GO:0015674_di-__tri-valent_inorganic_cation_transport	84	1	4.223602	-0.673571	270	100.204453	189.49	278.775547	0.701815
GO:0007242_intracellular_signaling_cascade	853	4	1.663693	-0.668306	271	101.209913	190.81	280.410087	0.704096
GO:0051325_interphase	89	1	3.986321	-0.651297	272	103.343411	193.86	284.376589	0.712721
GO:0016311_dephosphorylation	92	1	3.856333	-0.638598	273	104.931051	196.19	287.448949	0.718645
GO:0017038_protein_import	93	1	3.814867	-0.634469	275	105.465840	197.01	288.554160	0.716400
GO:0043122_regulation_of_I-kappaB_kinase_NF-kappaB_cascade	93	1	3.814867	-0.634469	275	105.465840	197.01	288.554160	0.716400
GO:0033365_protein_localization_in_organelle	95	1	3.734554	-0.626359	277	106.180619	197.87	289.559381	0.714332
GO:0050878_regulation_of_body_fluid_levels	95	1	3.734554	-0.626359	277	106.180619	197.87	289.559381	0.714332
GO:0016310_phosphorylation	601	3	1.770961	-0.623884	278	106.322833	198.04	289.757167	0.712374
GO:0002252_immune_effector_process	96	1	3.695652	-0.622377	279	107.323894	199.21	291.096106	0.714014
GO:0042060_wound_healing	98	1	3.620231	-0.614552	281	108.418182	201.16	293.901818	0.715872
GO:0048666_neuron_development	98	1	3.620231	-0.614552	281	108.418182	201.16	293.901818	0.715872
GO:0022603_regulation_of_anatomical_structure_morphogenesis	100	1	3.547826	-0.606907	282	109.853616	202.8	295.746384	0.719149
GO:0051094_positive_regulation_of_developmental_process	340	2	2.086957	-0.604699	283	110.202557	203.38	296.557443	0.718657
GO:0001932_regulation_of_protein_amino_acid_phosphorylation	101	1	3.512699	-0.603150	285	110.434309	203.74	297.045691	0.714877
GO:0043623_cellular_protein_complex_assembly	101	1	3.512699	-0.603150	285	110.434309	203.74	297.045691	0.714877
GO:0001817_regulation_of_cytokine_production	103	1	3.444491	-0.595761	286	111.239440	204.85	298.460560	0.716259
GO:0008544_epidermis_development	104	1	3.411371	-0.592129	287	111.358904	205.06	298.761096	0.714495
GO:0042221_response_to_chemical_stimulus	631	3	1.686764	-0.583469	288	112.288095	206.33	300.371905	0.716424
GO:0043085_positive_regulation_of_catalytic_activity	354	2	2.004422	-0.579505	289	112.678166	206.88	301.081834	0.715848
GO:0051179_localization	1561	6	1.363674	-0.572159	290	115.237121	209.61	303.982879	0.722793
GO:0007265_Ras_protein_signal_transduction	110	1	3.225296	-0.571145	291	115.641969	210.05	304.458031	0.721821
GO:0001816_cytokine_production	112	1	3.167702	-0.564444	293	116.783224	211.72	306.656776	0.722594
GO:0007398_ectoderm_development	112	1	3.167702	-0.564444	293	116.783224	211.72	306.656776	0.722594
GO:0007186_G-protein_coupled_receptor_protein_signaling_pathway	363	2	1.954725	-0.564023	294	116.940079	211.92	306.899921	0.720816
GO:0065003_macromolecular_complex_assembly	366	2	1.938703	-0.558980	295	117.696693	212.98	308.263307	0.721966
GO:0022402_cell_cycle_process	370	2	1.917744	-0.552345	296	119.761723	215.35	310.938277	0.727534
GO:0018193_peptidyl-amino_acid_modification	117	1	3.032330	-0.548281	297	120.370017	216.4	312.429983	0.728620
GO:0007243_protein_kinase_cascade	377	2	1.882136	-0.540972	298	121.537553	217.77	314.002447	0.730772
GO:0009966_regulation_of_signal_transduction	378	2	1.877157	-0.539372	300	121.871179	218.33	314.788821	0.727767
GO:0051239_regulation_of_multicellular_organismal_process	378	2	1.877157	-0.539372	300	121.871179	218.33	314.788821	0.727767
GO:0006913_nucleocytoplasmic_transport	121	1	2.932088	-0.535921	301	122.339568	219.14	315.940432	0.728040
GO:0033674_positive_regulation_of_kinase_activity	122	1	2.908054	-0.532906	304	123.309523	220.62	317.930477	0.725724
GO:0045860_positive_regulation_of_protein_kinase_activity	122	1	2.908054	-0.532906	304	123.309523	220.62	317.930477	0.725724
GO:0051169_nuclear_transport	122	1	2.908054	-0.532906	304	123.309523	220.62	317.930477	0.725724
GO:0006897_endocytosis	124	1	2.861150	-0.526962	307	124.185538	221.72	319.254462	0.722215
GO:0010324_membrane_invagination	124	1	2.861150	-0.526962	307	124.185538	221.72	319.254462	0.722215
GO:0030182_neuron_differentiation	124	1	2.861150	-0.526962	307	124.185538	221.72	319.254462	0.722215
GO:0030030_cell_projection_organization	127	1	2.793564	-0.518256	308	125.668708	223.64	321.611292	0.726104
GO:0006468_protein_amino_acid_phosphorylation	393	2	1.805509	-0.516063	309	125.949650	223.97	321.990350	0.724822
GO:0044093_positive_regulation_of_molecular_function	394	2	1.800927	-0.514554	310	126.181890	224.34	322.498110	0.723677
GO:0051347_positive_regulation_of_transferase_activity	129	1	2.750253	-0.512586	311	127.186987	225.57	323.953013	0.725305
GO:0033043_regulation_of_organelle_organization	131	1	2.708264	-0.507019	313	128.565137	227.58	326.594863	0.727093
GO:0051345_positive_regulation_of_hydrolase_activity	131	1	2.708264	-0.507019	313	128.565137	227.58	326.594863	0.727093
GO:0006793_phosphorus_metabolic_process	697	3	1.527041	-0.504360	315	128.954243	227.98	327.005757	0.723746
GO:0006796_phosphate_metabolic_process	697	3	1.527041	-0.504360	315	128.954243	227.98	327.005757	0.723746
GO:0048522_positive_regulation_of_cellular_process	1009	4	1.406472	-0.501616	316	129.091539	228.16	327.228461	0.722025
GO:0007249_I-kappaB_kinase_NF-kappaB_cascade	134	1	2.647631	-0.498857	317	130.765530	230.34	329.914470	0.726625
GO:0007264_small_GTPase_mediated_signal_transduction	135	1	2.628019	-0.496184	318	132.060058	231.96	331.859942	0.729434
GO:0048699_generation_of_neurons	136	1	2.608696	-0.493535	319	132.643956	232.61	332.576044	0.729185
GO:0000902_cell_morphogenesis	144	1	2.463768	-0.473154	321	137.662979	239.0	340.337021	0.744548
GO:0031399_regulation_of_protein_modification_process	144	1	2.463768	-0.473154	321	137.662979	239.0	340.337021	0.744548
GO:0010646_regulation_of_cell_communication	423	2	1.677459	-0.473070	322	137.741560	239.21	340.678440	0.742888
GO:0043933_macromolecular_complex_subunit_organization	424	2	1.673503	-0.471713	323	137.849102	239.54	341.230898	0.741610
GO:0043687_post-translational_protein_modification	728	3	1.462016	-0.471276	324	137.933516	239.63	341.326484	0.739599
GO:0006605_protein_targeting	145	1	2.446777	-0.470702	325	139.056685	240.92	342.783315	0.741292
GO:0022008_neurogenesis	146	1	2.430018	-0.468272	326	140.514466	242.44	344.365534	0.743681
GO:0080134_regulation_of_response_to_stress	147	1	2.413487	-0.465861	327	141.412610	243.6	345.787390	0.744954
GO:0019932_second-messenger-mediated_signaling	153	1	2.318841	-0.451805	328	144.886656	247.58	350.273344	0.754817
GO:0007267_cell-cell_signaling	445	2	1.594529	-0.444286	329	146.701096	249.71	352.718904	0.758997
GO:0070887_cellular_response_to_chemical_stimulus	157	1	2.259762	-0.442804	330	147.202607	250.46	353.717393	0.758970
GO:0009987_cellular_process	6671	20	1.063656	-0.428127	331	148.783034	252.55	356.316966	0.762991
GO:0032989_cellular_component_morphogenesis	164	1	2.163309	-0.427714	332	149.012081	252.84	356.667919	0.761566
GO:0045595_regulation_of_cell_differentiation	170	1	2.086957	-0.415403	333	151.110067	255.12	359.129933	0.766126
GO:0016477_cell_migration	177	1	2.004422	-0.401713	334	155.141400	260.29	365.438600	0.779311
GO:0051336_regulation_of_hydrolase_activity	180	1	1.971014	-0.396053	335	156.530762	261.94	367.349238	0.781910
GO:0010627_regulation_of_protein_kinase_cascade	184	1	1.928166	-0.388690	336	157.317725	262.81	368.302275	0.782173
GO:0007049_cell_cycle	494	2	1.436367	-0.387299	337	157.618376	263.11	368.601624	0.780742
GO:0009967_positive_regulation_of_signal_transduction	185	1	1.917744	-0.386882	338	157.923325	263.5	369.076675	0.779586
GO:0030001_metal_ion_transport	186	1	1.907433	-0.385085	340	158.522491	264.12	369.717509	0.776824
GO:0034622_cellular_macromolecular_complex_assembly	186	1	1.907433	-0.385085	340	158.522491	264.12	369.717509	0.776824
GO:0009653_anatomical_structure_morphogenesis	500	2	1.419130	-0.380923	341	158.868999	264.42	369.971001	0.775425
GO:0010647_positive_regulation_of_cell_communication	189	1	1.877157	-0.379770	342	159.376924	265.09	370.803076	0.775117
GO:0043086_negative_regulation_of_catalytic_activity	196	1	1.810115	-0.367778	343	162.262873	268.44	374.617127	0.782624
GO:0048870_cell_motility	197	1	1.800927	-0.366111	344	162.454163	268.74	375.025837	0.781221
GO:0050790_regulation_of_catalytic_activity	525	2	1.351553	-0.355613	345	163.911745	270.44	376.968255	0.783884
GO:0006886_intracellular_protein_transport	204	1	1.739130	-0.354737	346	164.313039	270.92	377.526961	0.783006
GO:0045859_regulation_of_protein_kinase_activity	213	1	1.665646	-0.340844	348	168.426192	275.78	383.133808	0.792471
GO:0051726_regulation_of_cell_cycle	213	1	1.665646	-0.340844	348	168.426192	275.78	383.133808	0.792471
GO:0043549_regulation_of_kinase_activity	217	1	1.634943	-0.334916	349	169.954274	277.7	385.445726	0.795702
GO:0034621_cellular_macromolecular_complex_subunit_organization	227	1	1.562919	-0.320716	351	173.869443	282.41	390.950557	0.804587
GO:0051338_regulation_of_transferase_activity	227	1	1.562919	-0.320716	351	173.869443	282.41	390.950557	0.804587
GO:0034613_cellular_protein_localization	228	1	1.556064	-0.319342	352	174.309536	282.9	391.490464	0.803693
GO:0070727_cellular_macromolecule_localization	229	1	1.549269	-0.317976	353	175.223908	283.8	392.376092	0.803966
GO:0044092_negative_regulation_of_molecular_function	233	1	1.522672	-0.312593	354	177.353034	285.96	394.566966	0.807797
GO:0006464_protein_modification_process	922	3	1.154390	-0.309408	355	178.294826	286.93	395.565174	0.808254
GO:0022403_cell_cycle_phase	245	1	1.448092	-0.297174	356	182.125894	290.97	399.814106	0.817331
GO:0006812_cation_transport	246	1	1.442206	-0.295937	357	183.092415	292.01	400.927585	0.817955
GO:0048468_cell_development	251	1	1.413477	-0.289850	358	183.816574	292.91	402.003426	0.818184
GO:0065009_regulation_of_molecular_function	606	2	1.170900	-0.285660	359	184.798324	293.95	403.101676	0.818802
GO:0043412_biopolymer_modification	960	3	1.108696	-0.284955	360	185.204794	294.36	403.515206	0.817667
GO:0051641_cellular_localization	617	2	1.150025	-0.277384	361	186.372686	295.6	404.827314	0.818837
GO:0015031_protein_transport	274	1	1.294827	-0.263898	362	189.263309	298.86	408.456691	0.825580
GO:0045184_establishment_of_protein_localization	279	1	1.271622	-0.258663	363	191.206418	301.12	411.033582	0.829532
GO:0032268_regulation_of_cellular_protein_metabolic_process	286	1	1.240499	-0.251559	364	193.529679	303.85	414.170321	0.834753
GO:0016192_vesicle-mediated_transport	297	1	1.194554	-0.240893	365	198.573832	309.31	420.046168	0.847425
GO:0051246_regulation_of_protein_metabolic_process	301	1	1.178680	-0.237158	366	199.596808	310.37	421.143192	0.848005
GO:0006811_ion_transport	317	1	1.119188	-0.222927	367	203.495557	314.71	425.924443	0.857520
GO:0032879_regulation_of_localization	326	1	1.088290	-0.215389	368	205.129640	316.23	427.330360	0.859321
GO:0031323_regulation_of_cellular_metabolic_process	1466	4	0.968029	-0.212167	369	206.161158	317.14	428.118842	0.859458
GO:0010557_positive_regulation_of_macromolecule_biosynthetic_process	334	1	1.062223	-0.208952	370	207.514087	318.52	429.525913	0.860865
GO:0008104_protein_localization	339	1	1.046556	-0.205048	371	208.397774	319.47	430.542226	0.861105
GO:0031328_positive_regulation_of_cellular_biosynthetic_process	352	1	1.007905	-0.195307	372	211.100054	322.32	433.539946	0.866452
GO:0009891_positive_regulation_of_biosynthetic_process	359	1	0.988252	-0.190294	373	212.151990	323.35	434.548010	0.866890
GO:0006996_organelle_organization	764	2	0.928750	-0.188108	374	213.015304	324.04	435.064696	0.866417
GO:0019222_regulation_of_metabolic_process	1538	4	0.922712	-0.184151	375	215.013793	325.89	436.766207	0.869040
GO:0033036_macromolecule_localization	388	1	0.914388	-0.171093	376	218.909666	329.58	440.250334	0.876543
GO:0006810_transport	1243	3	0.856273	-0.152997	377	223.143146	333.85	444.556854	0.885544
GO:0046907_intracellular_transport	420	1	0.844720	-0.152488	378	223.605071	334.32	445.034929	0.884444
GO:0051234_establishment_of_localization	1260	3	0.844720	-0.147275	379	226.576079	337.21	447.843921	0.889736
GO:0010604_positive_regulation_of_macromolecule_metabolic_process	446	1	0.795477	-0.139074	380	228.417042	339.1	449.782958	0.892368
GO:0031325_positive_regulation_of_cellular_metabolic_process	454	1	0.781459	-0.135220	381	229.401786	340.09	450.778214	0.892625
GO:0007399_nervous_system_development	459	1	0.772947	-0.132872	382	230.275104	340.83	451.384896	0.892225
GO:0060255_regulation_of_macromolecule_metabolic_process	1328	3	0.801467	-0.126304	383	232.931795	343.09	453.248205	0.895796
GO:0051716_cellular_response_to_stimulus	474	1	0.748487	-0.126099	384	233.287837	343.41	453.532163	0.894297
GO:0009893_positive_regulation_of_metabolic_process	476	1	0.745342	-0.125226	385	234.229792	344.15	454.070208	0.893896
GO:0044267_cellular_protein_metabolic_process	1382	3	0.770150	-0.111644	386	239.212896	348.76	458.307104	0.903523
GO:0051649_establishment_of_localization_in_cell	573	1	0.619167	-0.089881	387	244.913755	353.56	462.206245	0.913592
GO:0010556_regulation_of_macromolecule_biosynthetic_process	1055	2	0.672574	-0.087474	388	245.606412	354.09	462.573588	0.912603
GO:0031326_regulation_of_cellular_biosynthetic_process	1125	2	0.630725	-0.072567	389	250.388087	357.99	465.591913	0.920283
GO:0019538_protein_metabolic_process	1569	3	0.678361	-0.072039	390	250.542154	358.13	465.717846	0.918282
GO:0009889_regulation_of_biosynthetic_process	1135	2	0.625168	-0.070646	391	251.156191	358.61	466.063809	0.917161
GO:0009059_macromolecule_biosynthetic_process	1626	3	0.654580	-0.062801	392	252.966539	360.12	467.273461	0.918673
GO:0080090_regulation_of_primary_metabolic_process	1311	2	0.541240	-0.043772	393	258.258237	364.35	470.441763	0.927099
GO:0045449_regulation_of_transcription	900	1	0.394203	-0.030474	394	261.636291	366.81	471.983709	0.930990
GO:0009058_biosynthetic_process	1988	3	0.535386	-0.025066	395	263.944201	368.45	472.955799	0.932785
GO:0044260_cellular_macromolecule_metabolic_process	2883	5	0.615301	-0.022920	396	264.684159	368.88	473.075841	0.931515
GO:0034645_cellular_macromolecule_biosynthetic_process	1600	2	0.443478	-0.019295	397	266.087401	369.82	473.552599	0.931537
GO:0019219_regulation_of_nucleobase__nucleoside__nucleotide_and_nucleic_acid_metabolic_process	1041	1	0.340809	-0.019148	398	266.331044	370.0	473.668956	0.929648
GO:0051171_regulation_of_nitrogen_compound_metabolic_process	1055	1	0.336287	-0.018281	399	267.020070	370.47	473.919930	0.928496
GO:0010468_regulation_of_gene_expression	1067	1	0.332505	-0.017568	400	267.479710	370.79	474.100290	0.926975
GO:0006350_transcription	1069	1	0.331883	-0.017452	401	267.822897	371.03	474.237103	0.925262
GO:0043170_macromolecule_metabolic_process	3103	5	0.571677	-0.012928	402	268.859987	371.73	474.600013	0.924701
GO:0034960_cellular_biopolymer_metabolic_process	2820	4	0.503238	-0.008732	403	269.449982	372.16	474.870018	0.923474
GO:0044249_cellular_biosynthetic_process	1951	2	0.363693	-0.006670	404	270.380142	372.71	475.039858	0.922550
GO:0034961_cellular_biopolymer_biosynthetic_process	1448	1	0.245016	-0.004853	405	271.101054	373.15	475.198946	0.921358
GO:0043283_biopolymer_metabolic_process	3027	4	0.468824	-0.004727	406	271.218655	373.22	475.221345	0.919261
GO:0043284_biopolymer_biosynthetic_process	1458	1	0.243335	-0.004688	407	271.308590	373.29	475.271410	0.917174
GO:0010467_gene_expression	1663	1	0.213339	-0.002286	408	271.974419	373.72	475.465581	0.915980
GO:0044237_cellular_metabolic_process	3753	5	0.472665	-0.001801	409	271.988707	373.74	475.491293	0.913790
GO:0006139_nucleobase__nucleoside__nucleotide_and_nucleic_acid_metabolic_process	1845	1	0.192294	-0.001186	410	272.054428	373.77	475.485572	0.911634
GO:0006807_nitrogen_compound_metabolic_process	2053	1	0.172812	-0.000548	411	272.111130	373.8	475.488870	0.909489
GO:0008152_metabolic_process	4111	5	0.431504	-0.000495	412	272.111130	373.8	475.488870	0.907282
GO:0044238_primary_metabolic_process	3719	4	0.381589	-0.000445	413	272.111130	373.8	475.488870	0.905085
GO:0000377_RNA_splicing__via_transesterification_reactions_with_bulged_adenosine_as_nucleophile	151	0	0.000000	-0.000000	415	273.174451	375.08	476.985549	0.903807
GO:0000398_nuclear_mRNA_splicing__via_spliceosome	151	0	0.000000	-0.000000	415	273.174451	375.08	476.985549	0.903807
GO:0000070_mitotic_sister_chromatid_segregation	27	0	0.000000	-0.000000	435	294.703356	396.0	497.296644	0.910345
GO:0000245_spliceosome_assembly	27	0	0.000000	-0.000000	435	294.703356	396.0	497.296644	0.910345
GO:0003002_regionalization	27	0	0.000000	-0.000000	435	294.703356	396.0	497.296644	0.910345
GO:0006638_neutral_lipid_metabolic_process	27	0	0.000000	-0.000000	435	294.703356	396.0	497.296644	0.910345
GO:0006639_acylglycerol_metabolic_process	27	0	0.000000	-0.000000	435	294.703356	396.0	497.296644	0.910345
GO:0006690_icosanoid_metabolic_process	27	0	0.000000	-0.000000	435	294.703356	396.0	497.296644	0.910345
GO:0006836_neurotransmitter_transport	27	0	0.000000	-0.000000	435	294.703356	396.0	497.296644	0.910345
GO:0007260_tyrosine_phosphorylation_of_STAT_protein	27	0	0.000000	-0.000000	435	294.703356	396.0	497.296644	0.910345
GO:0007631_feeding_behavior	27	0	0.000000	-0.000000	435	294.703356	396.0	497.296644	0.910345
GO:0008543_fibroblast_growth_factor_receptor_signaling_pathway	27	0	0.000000	-0.000000	435	294.703356	396.0	497.296644	0.910345
GO:0019079_viral_genome_replication	27	0	0.000000	-0.000000	435	294.703356	396.0	497.296644	0.910345
GO:0031669_cellular_response_to_nutrient_levels	27	0	0.000000	-0.000000	435	294.703356	396.0	497.296644	0.910345
GO:0032200_telomere_organization	27	0	0.000000	-0.000000	435	294.703356	396.0	497.296644	0.910345
GO:0035150_regulation_of_tube_size	27	0	0.000000	-0.000000	435	294.703356	396.0	497.296644	0.910345
GO:0043254_regulation_of_protein_complex_assembly	27	0	0.000000	-0.000000	435	294.703356	396.0	497.296644	0.910345
GO:0044272_sulfur_compound_biosynthetic_process	27	0	0.000000	-0.000000	435	294.703356	396.0	497.296644	0.910345
GO:0050880_regulation_of_blood_vessel_size	27	0	0.000000	-0.000000	435	294.703356	396.0	497.296644	0.910345
GO:0050906_detection_of_stimulus_involved_in_sensory_perception	27	0	0.000000	-0.000000	435	294.703356	396.0	497.296644	0.910345
GO:0051048_negative_regulation_of_secretion	27	0	0.000000	-0.000000	435	294.703356	396.0	497.296644	0.910345
GO:0051092_positive_regulation_of_NF-kappaB_transcription_factor_activity	27	0	0.000000	-0.000000	435	294.703356	396.0	497.296644	0.910345
GO:0006725_cellular_aromatic_compound_metabolic_process	55	0	0.000000	-0.000000	440	299.953891	400.92	501.886109	0.911182
GO:0007606_sensory_perception_of_chemical_stimulus	55	0	0.000000	-0.000000	440	299.953891	400.92	501.886109	0.911182
GO:0030814_regulation_of_cAMP_metabolic_process	55	0	0.000000	-0.000000	440	299.953891	400.92	501.886109	0.911182
GO:0030817_regulation_of_cAMP_biosynthetic_process	55	0	0.000000	-0.000000	440	299.953891	400.92	501.886109	0.911182
GO:0043543_protein_amino_acid_acylation	55	0	0.000000	-0.000000	440	299.953891	400.92	501.886109	0.911182
GO:0006665_sphingolipid_metabolic_process	44	0	0.000000	-0.000000	446	306.305767	406.94	507.574233	0.912422
GO:0006730_one-carbon_metabolic_process	44	0	0.000000	-0.000000	446	306.305767	406.94	507.574233	0.912422
GO:0006959_humoral_immune_response	44	0	0.000000	-0.000000	446	306.305767	406.94	507.574233	0.912422
GO:0016125_sterol_metabolic_process	44	0	0.000000	-0.000000	446	306.305767	406.94	507.574233	0.912422
GO:0051301_cell_division	44	0	0.000000	-0.000000	446	306.305767	406.94	507.574233	0.912422
GO:0051321_meiotic_cell_cycle	44	0	0.000000	-0.000000	446	306.305767	406.94	507.574233	0.912422
GO:0009124_nucleoside_monophosphate_biosynthetic_process	70	0	0.000000	-0.000000	450	311.544489	411.66	511.775511	0.914800
GO:0009416_response_to_light_stimulus	70	0	0.000000	-0.000000	450	311.544489	411.66	511.775511	0.914800
GO:0016032_viral_reproduction	70	0	0.000000	-0.000000	450	311.544489	411.66	511.775511	0.914800
GO:0022411_cellular_component_disassembly	70	0	0.000000	-0.000000	450	311.544489	411.66	511.775511	0.914800
GO:0007507_heart_development	68	0	0.000000	-0.000000	455	316.540281	416.37	516.199719	0.915099
GO:0009991_response_to_extracellular_stimulus	68	0	0.000000	-0.000000	455	316.540281	416.37	516.199719	0.915099
GO:0043062_extracellular_structure_organization	68	0	0.000000	-0.000000	455	316.540281	416.37	516.199719	0.915099
GO:0048858_cell_projection_morphogenesis	68	0	0.000000	-0.000000	455	316.540281	416.37	516.199719	0.915099
GO:0051439_regulation_of_ubiquitin-protein_ligase_activity_during_mitotic_cell_cycle	68	0	0.000000	-0.000000	455	316.540281	416.37	516.199719	0.915099
GO:0006974_response_to_DNA_damage_stimulus	234	0	0.000000	-0.000000	456	317.051326	416.8	516.548674	0.914035
GO:0009725_response_to_hormone_stimulus	129	0	0.000000	-0.000000	459	320.107859	419.4	518.692141	0.913725
GO:0010740_positive_regulation_of_protein_kinase_cascade	129	0	0.000000	-0.000000	459	320.107859	419.4	518.692141	0.913725
GO:0015672_monovalent_inorganic_cation_transport	129	0	0.000000	-0.000000	459	320.107859	419.4	518.692141	0.913725
GO:0045941_positive_regulation_of_transcription	264	0	0.000000	-0.000000	460	320.763929	419.87	518.976071	0.912761
GO:0006364_rRNA_processing	39	0	0.000000	-0.000000	471	331.663548	430.62	529.576452	0.914268
GO:0006401_RNA_catabolic_process	39	0	0.000000	-0.000000	471	331.663548	430.62	529.576452	0.914268
GO:0006497_protein_amino_acid_lipidation	39	0	0.000000	-0.000000	471	331.663548	430.62	529.576452	0.914268
GO:0009310_amine_catabolic_process	39	0	0.000000	-0.000000	471	331.663548	430.62	529.576452	0.914268
GO:0009792_embryonic_development_ending_in_birth_or_egg_hatching	39	0	0.000000	-0.000000	471	331.663548	430.62	529.576452	0.914268
GO:0030509_BMP_signaling_pathway	39	0	0.000000	-0.000000	471	331.663548	430.62	529.576452	0.914268
GO:0042158_lipoprotein_biosynthetic_process	39	0	0.000000	-0.000000	471	331.663548	430.62	529.576452	0.914268
GO:0043009_chordate_embryonic_development	39	0	0.000000	-0.000000	471	331.663548	430.62	529.576452	0.914268
GO:0046328_regulation_of_JNK_cascade	39	0	0.000000	-0.000000	471	331.663548	430.62	529.576452	0.914268
GO:0046365_monosaccharide_catabolic_process	39	0	0.000000	-0.000000	471	331.663548	430.62	529.576452	0.914268
GO:0051960_regulation_of_nervous_system_development	39	0	0.000000	-0.000000	471	331.663548	430.62	529.576452	0.914268
GO:0001508_regulation_of_action_potential	24	0	0.000000	-0.000000	497	359.505419	457.52	555.534581	0.920563
GO:0001649_osteoblast_differentiation	24	0	0.000000	-0.000000	497	359.505419	457.52	555.534581	0.920563
GO:0006479_protein_amino_acid_methylation	24	0	0.000000	-0.000000	497	359.505419	457.52	555.534581	0.920563
GO:0007163_establishment_or_maintenance_of_cell_polarity	24	0	0.000000	-0.000000	497	359.505419	457.52	555.534581	0.920563
GO:0007568_aging	24	0	0.000000	-0.000000	497	359.505419	457.52	555.534581	0.920563
GO:0008213_protein_amino_acid_alkylation	24	0	0.000000	-0.000000	497	359.505419	457.52	555.534581	0.920563
GO:0009116_nucleoside_metabolic_process	24	0	0.000000	-0.000000	497	359.505419	457.52	555.534581	0.920563
GO:0009266_response_to_temperature_stimulus	24	0	0.000000	-0.000000	497	359.505419	457.52	555.534581	0.920563
GO:0017148_negative_regulation_of_translation	24	0	0.000000	-0.000000	497	359.505419	457.52	555.534581	0.920563
GO:0019059_initiation_of_viral_infection	24	0	0.000000	-0.000000	497	359.505419	457.52	555.534581	0.920563
GO:0030073_insulin_secretion	24	0	0.000000	-0.000000	497	359.505419	457.52	555.534581	0.920563
GO:0030193_regulation_of_blood_coagulation	24	0	0.000000	-0.000000	497	359.505419	457.52	555.534581	0.920563
GO:0033002_muscle_cell_proliferation	24	0	0.000000	-0.000000	497	359.505419	457.52	555.534581	0.920563
GO:0035023_regulation_of_Rho_protein_signal_transduction	24	0	0.000000	-0.000000	497	359.505419	457.52	555.534581	0.920563
GO:0042440_pigment_metabolic_process	24	0	0.000000	-0.000000	497	359.505419	457.52	555.534581	0.920563
GO:0042509_regulation_of_tyrosine_phosphorylation_of_STAT_protein	24	0	0.000000	-0.000000	497	359.505419	457.52	555.534581	0.920563
GO:0043407_negative_regulation_of_MAP_kinase_activity	24	0	0.000000	-0.000000	497	359.505419	457.52	555.534581	0.920563
GO:0043506_regulation_of_JUN_kinase_activity	24	0	0.000000	-0.000000	497	359.505419	457.52	555.534581	0.920563
GO:0045216_cell-cell_junction_organization	24	0	0.000000	-0.000000	497	359.505419	457.52	555.534581	0.920563
GO:0045638_negative_regulation_of_myeloid_cell_differentiation	24	0	0.000000	-0.000000	497	359.505419	457.52	555.534581	0.920563
GO:0045785_positive_regulation_of_cell_adhesion	24	0	0.000000	-0.000000	497	359.505419	457.52	555.534581	0.920563
GO:0046890_regulation_of_lipid_biosynthetic_process	24	0	0.000000	-0.000000	497	359.505419	457.52	555.534581	0.920563
GO:0051701_interaction_with_host	24	0	0.000000	-0.000000	497	359.505419	457.52	555.534581	0.920563
GO:0051969_regulation_of_transmission_of_nerve_impulse	24	0	0.000000	-0.000000	497	359.505419	457.52	555.534581	0.920563
GO:0055067_monovalent_inorganic_cation_homeostasis	24	0	0.000000	-0.000000	497	359.505419	457.52	555.534581	0.920563
GO:0070646_protein_modification_by_small_protein_removal	24	0	0.000000	-0.000000	497	359.505419	457.52	555.534581	0.920563
GO:0002009_morphogenesis_of_an_epithelium	29	0	0.000000	-0.000000	515	378.679031	475.53	572.380969	0.923359
GO:0003007_heart_morphogenesis	29	0	0.000000	-0.000000	515	378.679031	475.53	572.380969	0.923359
GO:0003018_vascular_process_in_circulatory_system	29	0	0.000000	-0.000000	515	378.679031	475.53	572.380969	0.923359
GO:0006505_GPI_anchor_metabolic_process	29	0	0.000000	-0.000000	515	378.679031	475.53	572.380969	0.923359
GO:0006506_GPI_anchor_biosynthetic_process	29	0	0.000000	-0.000000	515	378.679031	475.53	572.380969	0.923359
GO:0030278_regulation_of_ossification	29	0	0.000000	-0.000000	515	378.679031	475.53	572.380969	0.923359
GO:0032507_maintenance_of_protein_location_in_cell	29	0	0.000000	-0.000000	515	378.679031	475.53	572.380969	0.923359
GO:0043112_receptor_metabolic_process	29	0	0.000000	-0.000000	515	378.679031	475.53	572.380969	0.923359
GO:0043433_negative_regulation_of_transcription_factor_activity	29	0	0.000000	-0.000000	515	378.679031	475.53	572.380969	0.923359
GO:0046425_regulation_of_JAK-STAT_cascade	29	0	0.000000	-0.000000	515	378.679031	475.53	572.380969	0.923359
GO:0048732_gland_development	29	0	0.000000	-0.000000	515	378.679031	475.53	572.380969	0.923359
GO:0048741_skeletal_muscle_fiber_development	29	0	0.000000	-0.000000	515	378.679031	475.53	572.380969	0.923359
GO:0050714_positive_regulation_of_protein_secretion	29	0	0.000000	-0.000000	515	378.679031	475.53	572.380969	0.923359
GO:0050731_positive_regulation_of_peptidyl-tyrosine_phosphorylation	29	0	0.000000	-0.000000	515	378.679031	475.53	572.380969	0.923359
GO:0051648_vesicle_localization	29	0	0.000000	-0.000000	515	378.679031	475.53	572.380969	0.923359
GO:0051924_regulation_of_calcium_ion_transport	29	0	0.000000	-0.000000	515	378.679031	475.53	572.380969	0.923359
GO:0060429_epithelium_development	29	0	0.000000	-0.000000	515	378.679031	475.53	572.380969	0.923359
GO:0090048_negative_regulation_of_transcription_regulator_activity	29	0	0.000000	-0.000000	515	378.679031	475.53	572.380969	0.923359
GO:0007605_sensory_perception_of_sound	54	0	0.000000	-0.000000	517	380.384395	477.07	573.755605	0.922766
GO:0050954_sensory_perception_of_mechanical_stimulus	54	0	0.000000	-0.000000	517	380.384395	477.07	573.755605	0.922766
GO:0007179_transforming_growth_factor_beta_receptor_signaling_pathway	72	0	0.000000	-0.000000	519	382.097318	478.6	575.102682	0.922158
GO:0060249_anatomical_structure_homeostasis	72	0	0.000000	-0.000000	519	382.097318	478.6	575.102682	0.922158
GO:0000041_transition_metal_ion_transport	18	0	0.000000	-0.000000	557	420.226755	515.35	610.473245	0.925224
GO:0000737_DNA_catabolic_process__endonucleolytic	18	0	0.000000	-0.000000	557	420.226755	515.35	610.473245	0.925224
GO:0001818_negative_regulation_of_cytokine_production	18	0	0.000000	-0.000000	557	420.226755	515.35	610.473245	0.925224
GO:0002541_activation_of_plasma_proteins_involved_in_acute_inflammatory_response	18	0	0.000000	-0.000000	557	420.226755	515.35	610.473245	0.925224
GO:0002700_regulation_of_production_of_molecular_mediator_of_immune_response	18	0	0.000000	-0.000000	557	420.226755	515.35	610.473245	0.925224
GO:0003073_regulation_of_systemic_arterial_blood_pressure	18	0	0.000000	-0.000000	557	420.226755	515.35	610.473245	0.925224
GO:0006672_ceramide_metabolic_process	18	0	0.000000	-0.000000	557	420.226755	515.35	610.473245	0.925224
GO:0007031_peroxisome_organization	18	0	0.000000	-0.000000	557	420.226755	515.35	610.473245	0.925224
GO:0007033_vacuole_organization	18	0	0.000000	-0.000000	557	420.226755	515.35	610.473245	0.925224
GO:0007041_lysosomal_transport	18	0	0.000000	-0.000000	557	420.226755	515.35	610.473245	0.925224
GO:0007602_phototransduction	18	0	0.000000	-0.000000	557	420.226755	515.35	610.473245	0.925224
GO:0009636_response_to_toxin	18	0	0.000000	-0.000000	557	420.226755	515.35	610.473245	0.925224
GO:0010742_foam_cell_differentiation	18	0	0.000000	-0.000000	557	420.226755	515.35	610.473245	0.925224
GO:0010827_regulation_of_glucose_transport	18	0	0.000000	-0.000000	557	420.226755	515.35	610.473245	0.925224
GO:0016126_sterol_biosynthetic_process	18	0	0.000000	-0.000000	557	420.226755	515.35	610.473245	0.925224
GO:0019218_regulation_of_steroid_metabolic_process	18	0	0.000000	-0.000000	557	420.226755	515.35	610.473245	0.925224
GO:0030004_cellular_monovalent_inorganic_cation_homeostasis	18	0	0.000000	-0.000000	557	420.226755	515.35	610.473245	0.925224
GO:0030183_B_cell_differentiation	18	0	0.000000	-0.000000	557	420.226755	515.35	610.473245	0.925224
GO:0030195_negative_regulation_of_blood_coagulation	18	0	0.000000	-0.000000	557	420.226755	515.35	610.473245	0.925224
GO:0030262_apoptotic_nuclear_changes	18	0	0.000000	-0.000000	557	420.226755	515.35	610.473245	0.925224
GO:0032319_regulation_of_Rho_GTPase_activity	18	0	0.000000	-0.000000	557	420.226755	515.35	610.473245	0.925224
GO:0032846_positive_regulation_of_homeostatic_process	18	0	0.000000	-0.000000	557	420.226755	515.35	610.473245	0.925224
GO:0034599_cellular_response_to_oxidative_stress	18	0	0.000000	-0.000000	557	420.226755	515.35	610.473245	0.925224
GO:0040017_positive_regulation_of_locomotion	18	0	0.000000	-0.000000	557	420.226755	515.35	610.473245	0.925224
GO:0042177_negative_regulation_of_protein_catabolic_process	18	0	0.000000	-0.000000	557	420.226755	515.35	610.473245	0.925224
GO:0043270_positive_regulation_of_ion_transport	18	0	0.000000	-0.000000	557	420.226755	515.35	610.473245	0.925224
GO:0043393_regulation_of_protein_binding	18	0	0.000000	-0.000000	557	420.226755	515.35	610.473245	0.925224
GO:0045444_fat_cell_differentiation	18	0	0.000000	-0.000000	557	420.226755	515.35	610.473245	0.925224
GO:0045639_positive_regulation_of_myeloid_cell_differentiation	18	0	0.000000	-0.000000	557	420.226755	515.35	610.473245	0.925224
GO:0045833_negative_regulation_of_lipid_metabolic_process	18	0	0.000000	-0.000000	557	420.226755	515.35	610.473245	0.925224
GO:0046034_ATP_metabolic_process	18	0	0.000000	-0.000000	557	420.226755	515.35	610.473245	0.925224
GO:0046324_regulation_of_glucose_import	18	0	0.000000	-0.000000	557	420.226755	515.35	610.473245	0.925224
GO:0046546_development_of_primary_male_sexual_characteristics	18	0	0.000000	-0.000000	557	420.226755	515.35	610.473245	0.925224
GO:0048659_smooth_muscle_cell_proliferation	18	0	0.000000	-0.000000	557	420.226755	515.35	610.473245	0.925224
GO:0050715_positive_regulation_of_cytokine_secretion	18	0	0.000000	-0.000000	557	420.226755	515.35	610.473245	0.925224
GO:0050905_neuromuscular_process	18	0	0.000000	-0.000000	557	420.226755	515.35	610.473245	0.925224
GO:0050921_positive_regulation_of_chemotaxis	18	0	0.000000	-0.000000	557	420.226755	515.35	610.473245	0.925224
GO:0060389_pathway-restricted_SMAD_protein_phosphorylation	18	0	0.000000	-0.000000	557	420.226755	515.35	610.473245	0.925224
GO:0000018_regulation_of_DNA_recombination	12	0	0.000000	-0.000000	630	496.075700	589.58	683.084300	0.935841
GO:0001541_ovarian_follicle_development	12	0	0.000000	-0.000000	630	496.075700	589.58	683.084300	0.935841
GO:0001709_cell_fate_determination	12	0	0.000000	-0.000000	630	496.075700	589.58	683.084300	0.935841
GO:0001990_regulation_of_systemic_arterial_blood_pressure_by_hormone	12	0	0.000000	-0.000000	630	496.075700	589.58	683.084300	0.935841
GO:0002367_cytokine_production_during_immune_response	12	0	0.000000	-0.000000	630	496.075700	589.58	683.084300	0.935841
GO:0002685_regulation_of_leukocyte_migration	12	0	0.000000	-0.000000	630	496.075700	589.58	683.084300	0.935841
GO:0002763_positive_regulation_of_myeloid_leukocyte_differentiation	12	0	0.000000	-0.000000	630	496.075700	589.58	683.084300	0.935841
GO:0005978_glycogen_biosynthetic_process	12	0	0.000000	-0.000000	630	496.075700	589.58	683.084300	0.935841
GO:0006000_fructose_metabolic_process	12	0	0.000000	-0.000000	630	496.075700	589.58	683.084300	0.935841
GO:0006004_fucose_metabolic_process	12	0	0.000000	-0.000000	630	496.075700	589.58	683.084300	0.935841
GO:0006044_N-acetylglucosamine_metabolic_process	12	0	0.000000	-0.000000	630	496.075700	589.58	683.084300	0.935841
GO:0006309_DNA_fragmentation_involved_in_apoptosis	12	0	0.000000	-0.000000	630	496.075700	589.58	683.084300	0.935841
GO:0006418_tRNA_aminoacylation_for_protein_translation	12	0	0.000000	-0.000000	630	496.075700	589.58	683.084300	0.935841
GO:0006476_protein_amino_acid_deacetylation	12	0	0.000000	-0.000000	630	496.075700	589.58	683.084300	0.935841
GO:0007250_activation_of_NF-kappaB-inducing_kinase_activity	12	0	0.000000	-0.000000	630	496.075700	589.58	683.084300	0.935841
GO:0007271_synaptic_transmission__cholinergic	12	0	0.000000	-0.000000	630	496.075700	589.58	683.084300	0.935841
GO:0007422_peripheral_nervous_system_development	12	0	0.000000	-0.000000	630	496.075700	589.58	683.084300	0.935841
GO:0009069_serine_family_amino_acid_metabolic_process	12	0	0.000000	-0.000000	630	496.075700	589.58	683.084300	0.935841
GO:0009142_nucleoside_triphosphate_biosynthetic_process	12	0	0.000000	-0.000000	630	496.075700	589.58	683.084300	0.935841
GO:0009250_glucan_biosynthetic_process	12	0	0.000000	-0.000000	630	496.075700	589.58	683.084300	0.935841
GO:0009261_ribonucleotide_catabolic_process	12	0	0.000000	-0.000000	630	496.075700	589.58	683.084300	0.935841
GO:0009880_embryonic_pattern_specification	12	0	0.000000	-0.000000	630	496.075700	589.58	683.084300	0.935841
GO:0010524_positive_regulation_of_calcium_ion_transport_into_cytosol	12	0	0.000000	-0.000000	630	496.075700	589.58	683.084300	0.935841
GO:0010596_negative_regulation_of_endothelial_cell_migration	12	0	0.000000	-0.000000	630	496.075700	589.58	683.084300	0.935841
GO:0010828_positive_regulation_of_glucose_transport	12	0	0.000000	-0.000000	630	496.075700	589.58	683.084300	0.935841
GO:0010862_positive_regulation_of_pathway-restricted_SMAD_protein_phosphorylation	12	0	0.000000	-0.000000	630	496.075700	589.58	683.084300	0.935841
GO:0010888_negative_regulation_of_lipid_storage	12	0	0.000000	-0.000000	630	496.075700	589.58	683.084300	0.935841
GO:0016486_peptide_hormone_processing	12	0	0.000000	-0.000000	630	496.075700	589.58	683.084300	0.935841
GO:0016578_histone_deubiquitination	12	0	0.000000	-0.000000	630	496.075700	589.58	683.084300	0.935841
GO:0030071_regulation_of_mitotic_metaphase_anaphase_transition	12	0	0.000000	-0.000000	630	496.075700	589.58	683.084300	0.935841
GO:0030178_negative_regulation_of_Wnt_receptor_signaling_pathway	12	0	0.000000	-0.000000	630	496.075700	589.58	683.084300	0.935841
GO:0030510_regulation_of_BMP_signaling_pathway	12	0	0.000000	-0.000000	630	496.075700	589.58	683.084300	0.935841
GO:0031532_actin_cytoskeleton_reorganization	12	0	0.000000	-0.000000	630	496.075700	589.58	683.084300	0.935841
GO:0032526_response_to_retinoic_acid	12	0	0.000000	-0.000000	630	496.075700	589.58	683.084300	0.935841
GO:0032770_positive_regulation_of_monooxygenase_activity	12	0	0.000000	-0.000000	630	496.075700	589.58	683.084300	0.935841
GO:0032800_receptor_biosynthetic_process	12	0	0.000000	-0.000000	630	496.075700	589.58	683.084300	0.935841
GO:0032881_regulation_of_polysaccharide_metabolic_process	12	0	0.000000	-0.000000	630	496.075700	589.58	683.084300	0.935841
GO:0033059_cellular_pigmentation	12	0	0.000000	-0.000000	630	496.075700	589.58	683.084300	0.935841
GO:0033189_response_to_vitamin_A	12	0	0.000000	-0.000000	630	496.075700	589.58	683.084300	0.935841
GO:0034220_ion_transmembrane_transport	12	0	0.000000	-0.000000	630	496.075700	589.58	683.084300	0.935841
GO:0034614_cellular_response_to_reactive_oxygen_species	12	0	0.000000	-0.000000	630	496.075700	589.58	683.084300	0.935841
GO:0035195_gene_silencing_by_miRNA	12	0	0.000000	-0.000000	630	496.075700	589.58	683.084300	0.935841
GO:0035239_tube_morphogenesis	12	0	0.000000	-0.000000	630	496.075700	589.58	683.084300	0.935841
GO:0042094_interleukin-2_biosynthetic_process	12	0	0.000000	-0.000000	630	496.075700	589.58	683.084300	0.935841
GO:0042311_vasodilation	12	0	0.000000	-0.000000	630	496.075700	589.58	683.084300	0.935841
GO:0042345_regulation_of_NF-kappaB_import_into_nucleus	12	0	0.000000	-0.000000	630	496.075700	589.58	683.084300	0.935841
GO:0042348_NF-kappaB_import_into_nucleus	12	0	0.000000	-0.000000	630	496.075700	589.58	683.084300	0.935841
GO:0042401_biogenic_amine_biosynthetic_process	12	0	0.000000	-0.000000	630	496.075700	589.58	683.084300	0.935841
GO:0042552_myelination	12	0	0.000000	-0.000000	630	496.075700	589.58	683.084300	0.935841
GO:0042558_pteridine_and_derivative_metabolic_process	12	0	0.000000	-0.000000	630	496.075700	589.58	683.084300	0.935841
GO:0043038_amino_acid_activation	12	0	0.000000	-0.000000	630	496.075700	589.58	683.084300	0.935841
GO:0043039_tRNA_aminoacylation	12	0	0.000000	-0.000000	630	496.075700	589.58	683.084300	0.935841
GO:0043968_histone_H2A_acetylation	12	0	0.000000	-0.000000	630	496.075700	589.58	683.084300	0.935841
GO:0045026_plasma_membrane_fusion	12	0	0.000000	-0.000000	630	496.075700	589.58	683.084300	0.935841
GO:0045072_regulation_of_interferon-gamma_biosynthetic_process	12	0	0.000000	-0.000000	630	496.075700	589.58	683.084300	0.935841
GO:0045429_positive_regulation_of_nitric_oxide_biosynthetic_process	12	0	0.000000	-0.000000	630	496.075700	589.58	683.084300	0.935841
GO:0045494_photoreceptor_cell_maintenance	12	0	0.000000	-0.000000	630	496.075700	589.58	683.084300	0.935841
GO:0045650_negative_regulation_of_macrophage_differentiation	12	0	0.000000	-0.000000	630	496.075700	589.58	683.084300	0.935841
GO:0045669_positive_regulation_of_osteoblast_differentiation	12	0	0.000000	-0.000000	630	496.075700	589.58	683.084300	0.935841
GO:0045884_regulation_of_survival_gene_product_expression	12	0	0.000000	-0.000000	630	496.075700	589.58	683.084300	0.935841
GO:0045940_positive_regulation_of_steroid_metabolic_process	12	0	0.000000	-0.000000	630	496.075700	589.58	683.084300	0.935841
GO:0046326_positive_regulation_of_glucose_import	12	0	0.000000	-0.000000	630	496.075700	589.58	683.084300	0.935841
GO:0046823_negative_regulation_of_nucleocytoplasmic_transport	12	0	0.000000	-0.000000	630	496.075700	589.58	683.084300	0.935841
GO:0048199_vesicle_targeting__to__from_or_within_Golgi	12	0	0.000000	-0.000000	630	496.075700	589.58	683.084300	0.935841
GO:0048278_vesicle_docking	12	0	0.000000	-0.000000	630	496.075700	589.58	683.084300	0.935841
GO:0048705_skeletal_system_morphogenesis	12	0	0.000000	-0.000000	630	496.075700	589.58	683.084300	0.935841
GO:0050702_interleukin-1_beta_secretion	12	0	0.000000	-0.000000	630	496.075700	589.58	683.084300	0.935841
GO:0050770_regulation_of_axonogenesis	12	0	0.000000	-0.000000	630	496.075700	589.58	683.084300	0.935841
GO:0050886_endocrine_process	12	0	0.000000	-0.000000	630	496.075700	589.58	683.084300	0.935841
GO:0050909_sensory_perception_of_taste	12	0	0.000000	-0.000000	630	496.075700	589.58	683.084300	0.935841
GO:0050999_regulation_of_nitric-oxide_synthase_activity	12	0	0.000000	-0.000000	630	496.075700	589.58	683.084300	0.935841
GO:0051216_cartilage_development	12	0	0.000000	-0.000000	630	496.075700	589.58	683.084300	0.935841
GO:0055010_ventricular_cardiac_muscle_morphogenesis	12	0	0.000000	-0.000000	630	496.075700	589.58	683.084300	0.935841
GO:0010629_negative_regulation_of_gene_expression	289	0	0.000000	-0.000000	631	496.642632	590.02	683.397368	0.935055
GO:0006396_RNA_processing	306	0	0.000000	-0.000000	632	497.063810	590.47	683.876190	0.934288
GO:0006511_ubiquitin-dependent_protein_catabolic_process	136	0	0.000000	-0.000000	633	498.455299	591.77	685.084701	0.934866
GO:0019226_transmission_of_nerve_impulse	209	0	0.000000	-0.000000	636	500.248710	593.25	686.251290	0.932783
GO:0043069_negative_regulation_of_programmed_cell_death	209	0	0.000000	-0.000000	636	500.248710	593.25	686.251290	0.932783
GO:0060548_negative_regulation_of_cell_death	209	0	0.000000	-0.000000	636	500.248710	593.25	686.251290	0.932783
GO:0009100_glycoprotein_metabolic_process	139	0	0.000000	-0.000000	637	501.651769	594.48	687.308231	0.933250
GO:0006916_anti-apoptosis	155	0	0.000000	-0.000000	639	504.305709	596.75	689.194291	0.933881
GO:0032940_secretion_by_cell	155	0	0.000000	-0.000000	639	504.305709	596.75	689.194291	0.933881
GO:0006753_nucleoside_phosphate_metabolic_process	146	0	0.000000	-0.000000	642	507.191974	599.29	691.388026	0.933474
GO:0009117_nucleotide_metabolic_process	146	0	0.000000	-0.000000	642	507.191974	599.29	691.388026	0.933474
GO:0016568_chromatin_modification	146	0	0.000000	-0.000000	642	507.191974	599.29	691.388026	0.933474
GO:0003012_muscle_system_process	141	0	0.000000	-0.000000	645	509.757974	601.51	693.262026	0.932574
GO:0016049_cell_growth	141	0	0.000000	-0.000000	645	509.757974	601.51	693.262026	0.932574
GO:0051603_proteolysis_involved_in_cellular_protein_catabolic_process	141	0	0.000000	-0.000000	645	509.757974	601.51	693.262026	0.932574
GO:0000387_spliceosomal_snRNP_biogenesis	28	0	0.000000	-0.000000	668	536.397587	627.06	717.722413	0.938713
GO:0000819_sister_chromatid_segregation	28	0	0.000000	-0.000000	668	536.397587	627.06	717.722413	0.938713
GO:0006304_DNA_modification	28	0	0.000000	-0.000000	668	536.397587	627.06	717.722413	0.938713
GO:0006405_RNA_export_from_nucleus	28	0	0.000000	-0.000000	668	536.397587	627.06	717.722413	0.938713
GO:0006662_glycerol_ether_metabolic_process	28	0	0.000000	-0.000000	668	536.397587	627.06	717.722413	0.938713
GO:0006939_smooth_muscle_contraction	28	0	0.000000	-0.000000	668	536.397587	627.06	717.722413	0.938713
GO:0007281_germ_cell_development	28	0	0.000000	-0.000000	668	536.397587	627.06	717.722413	0.938713
GO:0007411_axon_guidance	28	0	0.000000	-0.000000	668	536.397587	627.06	717.722413	0.938713
GO:0009062_fatty_acid_catabolic_process	28	0	0.000000	-0.000000	668	536.397587	627.06	717.722413	0.938713
GO:0009593_detection_of_chemical_stimulus	28	0	0.000000	-0.000000	668	536.397587	627.06	717.722413	0.938713
GO:0009895_negative_regulation_of_catabolic_process	28	0	0.000000	-0.000000	668	536.397587	627.06	717.722413	0.938713
GO:0010563_negative_regulation_of_phosphorus_metabolic_process	28	0	0.000000	-0.000000	668	536.397587	627.06	717.722413	0.938713
GO:0010565_regulation_of_cellular_ketone_metabolic_process	28	0	0.000000	-0.000000	668	536.397587	627.06	717.722413	0.938713
GO:0016055_Wnt_receptor_signaling_pathway	28	0	0.000000	-0.000000	668	536.397587	627.06	717.722413	0.938713
GO:0018904_organic_ether_metabolic_process	28	0	0.000000	-0.000000	668	536.397587	627.06	717.722413	0.938713
GO:0031214_biomineral_formation	28	0	0.000000	-0.000000	668	536.397587	627.06	717.722413	0.938713
GO:0033044_regulation_of_chromosome_organization	28	0	0.000000	-0.000000	668	536.397587	627.06	717.722413	0.938713
GO:0042306_regulation_of_protein_import_into_nucleus	28	0	0.000000	-0.000000	668	536.397587	627.06	717.722413	0.938713
GO:0045664_regulation_of_neuron_differentiation	28	0	0.000000	-0.000000	668	536.397587	627.06	717.722413	0.938713
GO:0045834_positive_regulation_of_lipid_metabolic_process	28	0	0.000000	-0.000000	668	536.397587	627.06	717.722413	0.938713
GO:0045936_negative_regulation_of_phosphate_metabolic_process	28	0	0.000000	-0.000000	668	536.397587	627.06	717.722413	0.938713
GO:0051349_positive_regulation_of_lyase_activity	28	0	0.000000	-0.000000	668	536.397587	627.06	717.722413	0.938713
GO:0051650_establishment_of_vesicle_localization	28	0	0.000000	-0.000000	668	536.397587	627.06	717.722413	0.938713
GO:0006403_RNA_localization	33	0	0.000000	-0.000000	675	546.737800	636.9	727.062200	0.943556
GO:0009259_ribonucleotide_metabolic_process	33	0	0.000000	-0.000000	675	546.737800	636.9	727.062200	0.943556
GO:0016458_gene_silencing	33	0	0.000000	-0.000000	675	546.737800	636.9	727.062200	0.943556
GO:0034329_cell_junction_assembly	33	0	0.000000	-0.000000	675	546.737800	636.9	727.062200	0.943556
GO:0043392_negative_regulation_of_DNA_binding	33	0	0.000000	-0.000000	675	546.737800	636.9	727.062200	0.943556
GO:0051341_regulation_of_oxidoreductase_activity	33	0	0.000000	-0.000000	675	546.737800	636.9	727.062200	0.943556
GO:0055088_lipid_homeostasis	33	0	0.000000	-0.000000	675	546.737800	636.9	727.062200	0.943556
GO:0000079_regulation_of_cyclin-dependent_protein_kinase_activity	48	0	0.000000	-0.000000	681	555.063320	644.58	734.096680	0.946520
GO:0008217_regulation_of_blood_pressure	48	0	0.000000	-0.000000	681	555.063320	644.58	734.096680	0.946520
GO:0010551_regulation_of_specific_transcription_from_RNA_polymerase_II_promoter	48	0	0.000000	-0.000000	681	555.063320	644.58	734.096680	0.946520
GO:0032569_specific_transcription_from_RNA_polymerase_II_promoter	48	0	0.000000	-0.000000	681	555.063320	644.58	734.096680	0.946520
GO:0042773_ATP_synthesis_coupled_electron_transport	48	0	0.000000	-0.000000	681	555.063320	644.58	734.096680	0.946520
GO:0042775_mitochondrial_ATP_synthesis_coupled_electron_transport	48	0	0.000000	-0.000000	681	555.063320	644.58	734.096680	0.946520
GO:0019941_modification-dependent_protein_catabolic_process	138	0	0.000000	-0.000000	683	556.260932	645.76	735.259068	0.945476
GO:0043632_modification-dependent_macromolecule_catabolic_process	138	0	0.000000	-0.000000	683	556.260932	645.76	735.259068	0.945476
GO:0006163_purine_nucleotide_metabolic_process	99	0	0.000000	-0.000000	685	558.651757	647.98	737.308243	0.945956
GO:0016569_covalent_chromatin_modification	99	0	0.000000	-0.000000	685	558.651757	647.98	737.308243	0.945956
GO:0008361_regulation_of_cell_size	149	0	0.000000	-0.000000	686	559.384274	648.61	737.835726	0.945496
GO:0042180_cellular_ketone_metabolic_process	291	0	0.000000	-0.000000	687	559.886634	649.0	738.113366	0.944687
GO:0006417_regulation_of_translation	71	0	0.000000	-0.000000	690	565.161369	653.81	742.458631	0.947551
GO:0032101_regulation_of_response_to_external_stimulus	71	0	0.000000	-0.000000	690	565.161369	653.81	742.458631	0.947551
GO:0051223_regulation_of_protein_transport	71	0	0.000000	-0.000000	690	565.161369	653.81	742.458631	0.947551
GO:0006006_glucose_metabolic_process	53	0	0.000000	-0.000000	698	576.247608	664.05	751.852392	0.951361
GO:0016485_protein_processing	53	0	0.000000	-0.000000	698	576.247608	664.05	751.852392	0.951361
GO:0022900_electron_transport_chain	53	0	0.000000	-0.000000	698	576.247608	664.05	751.852392	0.951361
GO:0030258_lipid_modification	53	0	0.000000	-0.000000	698	576.247608	664.05	751.852392	0.951361
GO:0043434_response_to_peptide_hormone_stimulus	53	0	0.000000	-0.000000	698	576.247608	664.05	751.852392	0.951361
GO:0045786_negative_regulation_of_cell_cycle	53	0	0.000000	-0.000000	698	576.247608	664.05	751.852392	0.951361
GO:0051047_positive_regulation_of_secretion	53	0	0.000000	-0.000000	698	576.247608	664.05	751.852392	0.951361
GO:0051339_regulation_of_lyase_activity	53	0	0.000000	-0.000000	698	576.247608	664.05	751.852392	0.951361
GO:0001505_regulation_of_neurotransmitter_levels	34	0	0.000000	-0.000000	724	602.872528	689.17	775.467472	0.951892
GO:0006399_tRNA_metabolic_process	34	0	0.000000	-0.000000	724	602.872528	689.17	775.467472	0.951892
GO:0006818_hydrogen_transport	34	0	0.000000	-0.000000	724	602.872528	689.17	775.467472	0.951892
GO:0006997_nucleus_organization	34	0	0.000000	-0.000000	724	602.872528	689.17	775.467472	0.951892
GO:0007188_G-protein_signaling__coupled_to_cAMP_nucleotide_second_messenger	34	0	0.000000	-0.000000	724	602.872528	689.17	775.467472	0.951892
GO:0007338_single_fertilization	34	0	0.000000	-0.000000	724	602.872528	689.17	775.467472	0.951892
GO:0008277_regulation_of_G-protein_coupled_receptor_protein_signaling_pathway	34	0	0.000000	-0.000000	724	602.872528	689.17	775.467472	0.951892
GO:0008624_induction_of_apoptosis_by_extracellular_signals	34	0	0.000000	-0.000000	724	602.872528	689.17	775.467472	0.951892
GO:0008645_hexose_transport	34	0	0.000000	-0.000000	724	602.872528	689.17	775.467472	0.951892
GO:0015718_monocarboxylic_acid_transport	34	0	0.000000	-0.000000	724	602.872528	689.17	775.467472	0.951892
GO:0015749_monosaccharide_transport	34	0	0.000000	-0.000000	724	602.872528	689.17	775.467472	0.951892
GO:0015758_glucose_transport	34	0	0.000000	-0.000000	724	602.872528	689.17	775.467472	0.951892
GO:0019395_fatty_acid_oxidation	34	0	0.000000	-0.000000	724	602.872528	689.17	775.467472	0.951892
GO:0019748_secondary_metabolic_process	34	0	0.000000	-0.000000	724	602.872528	689.17	775.467472	0.951892
GO:0030100_regulation_of_endocytosis	34	0	0.000000	-0.000000	724	602.872528	689.17	775.467472	0.951892
GO:0030521_androgen_receptor_signaling_pathway	34	0	0.000000	-0.000000	724	602.872528	689.17	775.467472	0.951892
GO:0031400_negative_regulation_of_protein_modification_process	34	0	0.000000	-0.000000	724	602.872528	689.17	775.467472	0.951892
GO:0031647_regulation_of_protein_stability	34	0	0.000000	-0.000000	724	602.872528	689.17	775.467472	0.951892
GO:0043269_regulation_of_ion_transport	34	0	0.000000	-0.000000	724	602.872528	689.17	775.467472	0.951892
GO:0045137_development_of_primary_sexual_characteristics	34	0	0.000000	-0.000000	724	602.872528	689.17	775.467472	0.951892
GO:0048545_response_to_steroid_hormone_stimulus	34	0	0.000000	-0.000000	724	602.872528	689.17	775.467472	0.951892
GO:0048608_reproductive_structure_development	34	0	0.000000	-0.000000	724	602.872528	689.17	775.467472	0.951892
GO:0050767_regulation_of_neurogenesis	34	0	0.000000	-0.000000	724	602.872528	689.17	775.467472	0.951892
GO:0050808_synapse_organization	34	0	0.000000	-0.000000	724	602.872528	689.17	775.467472	0.951892
GO:0051605_protein_maturation_by_peptide_bond_cleavage	34	0	0.000000	-0.000000	724	602.872528	689.17	775.467472	0.951892
GO:0051651_maintenance_of_location_in_cell	34	0	0.000000	-0.000000	724	602.872528	689.17	775.467472	0.951892
GO:0019935_cyclic-nucleotide-mediated_signaling	82	0	0.000000	-0.000000	727	607.590607	693.26	778.929393	0.953590
GO:0048193_Golgi_vesicle_transport	82	0	0.000000	-0.000000	727	607.590607	693.26	778.929393	0.953590
GO:0048514_blood_vessel_morphogenesis	82	0	0.000000	-0.000000	727	607.590607	693.26	778.929393	0.953590
GO:0048646_anatomical_structure_formation_involved_in_morphogenesis	111	0	0.000000	-0.000000	728	608.348099	693.99	779.631901	0.953283
GO:0051172_negative_regulation_of_nitrogen_compound_metabolic_process	298	0	0.000000	-0.000000	729	608.932955	694.41	779.887045	0.952551
GO:0007417_central_nervous_system_development	145	0	0.000000	-0.000000	730	611.576239	696.77	781.963761	0.954479
GO:0006289_nucleotide-excision_repair	45	0	0.000000	-0.000000	740	620.442160	705.44	790.437840	0.953297
GO:0006308_DNA_catabolic_process	45	0	0.000000	-0.000000	740	620.442160	705.44	790.437840	0.953297
GO:0006368_RNA_elongation_from_RNA_polymerase_II_promoter	45	0	0.000000	-0.000000	740	620.442160	705.44	790.437840	0.953297
GO:0006576_biogenic_amine_metabolic_process	45	0	0.000000	-0.000000	740	620.442160	705.44	790.437840	0.953297
GO:0006919_activation_of_caspase_activity	45	0	0.000000	-0.000000	740	620.442160	705.44	790.437840	0.953297
GO:0016197_endosome_transport	45	0	0.000000	-0.000000	740	620.442160	705.44	790.437840	0.953297
GO:0016573_histone_acetylation	45	0	0.000000	-0.000000	740	620.442160	705.44	790.437840	0.953297
GO:0034728_nucleosome_organization	45	0	0.000000	-0.000000	740	620.442160	705.44	790.437840	0.953297
GO:0048771_tissue_remodeling	45	0	0.000000	-0.000000	740	620.442160	705.44	790.437840	0.953297
GO:0051168_nuclear_export	45	0	0.000000	-0.000000	740	620.442160	705.44	790.437840	0.953297
GO:0006260_DNA_replication	153	0	0.000000	-0.000000	741	621.846293	706.7	791.553707	0.953711
GO:0045892_negative_regulation_of_transcription__DNA-dependent	175	0	0.000000	-0.000000	742	623.489730	707.98	792.470270	0.954151
GO:0001503_ossification	56	0	0.000000	-0.000000	746	628.043832	712.16	796.276168	0.954638
GO:0009306_protein_secretion	56	0	0.000000	-0.000000	746	628.043832	712.16	796.276168	0.954638
GO:0019058_viral_infectious_cycle	56	0	0.000000	-0.000000	746	628.043832	712.16	796.276168	0.954638
GO:0060348_bone_development	56	0	0.000000	-0.000000	746	628.043832	712.16	796.276168	0.954638
GO:0000003_reproduction	367	0	0.000000	0.000000	770	658.105897	733.89	809.674103	0.953104
GO:0003008_system_process	710	0	0.000000	0.000000	770	658.105897	733.89	809.674103	0.953104
GO:0006259_DNA_metabolic_process	360	0	0.000000	0.000000	770	658.105897	733.89	809.674103	0.953104
GO:0006351_transcription__DNA-dependent	884	0	0.000000	0.000000	770	658.105897	733.89	809.674103	0.953104
GO:0006355_regulation_of_transcription__DNA-dependent	723	0	0.000000	0.000000	770	658.105897	733.89	809.674103	0.953104
GO:0006357_regulation_of_transcription_from_RNA_polymerase_II_promoter	351	0	0.000000	0.000000	770	658.105897	733.89	809.674103	0.953104
GO:0006366_transcription_from_RNA_polymerase_II_promoter	506	0	0.000000	0.000000	770	658.105897	733.89	809.674103	0.953104
GO:0006629_lipid_metabolic_process	468	0	0.000000	0.000000	770	658.105897	733.89	809.674103	0.953104
GO:0008150_biological_process	8160	23	1.000000	0.000000	770	658.105897	733.89	809.674103	0.953104
GO:0009056_catabolic_process	633	0	0.000000	0.000000	770	658.105897	733.89	809.674103	0.953104
GO:0009057_macromolecule_catabolic_process	439	0	0.000000	0.000000	770	658.105897	733.89	809.674103	0.953104
GO:0009890_negative_regulation_of_biosynthetic_process	340	0	0.000000	0.000000	770	658.105897	733.89	809.674103	0.953104
GO:0009892_negative_regulation_of_metabolic_process	440	0	0.000000	0.000000	770	658.105897	733.89	809.674103	0.953104
GO:0010605_negative_regulation_of_macromolecule_metabolic_process	413	0	0.000000	0.000000	770	658.105897	733.89	809.674103	0.953104
GO:0016070_RNA_metabolic_process	1230	0	0.000000	0.000000	770	658.105897	733.89	809.674103	0.953104
GO:0022414_reproductive_process	365	0	0.000000	0.000000	770	658.105897	733.89	809.674103	0.953104
GO:0031324_negative_regulation_of_cellular_metabolic_process	404	0	0.000000	0.000000	770	658.105897	733.89	809.674103	0.953104
GO:0032774_RNA_biosynthetic_process	887	0	0.000000	0.000000	770	658.105897	733.89	809.674103	0.953104
GO:0033554_cellular_response_to_stress	341	0	0.000000	0.000000	770	658.105897	733.89	809.674103	0.953104
GO:0043285_biopolymer_catabolic_process	426	0	0.000000	0.000000	770	658.105897	733.89	809.674103	0.953104
GO:0044248_cellular_catabolic_process	410	0	0.000000	0.000000	770	658.105897	733.89	809.674103	0.953104
GO:0044255_cellular_lipid_metabolic_process	381	0	0.000000	0.000000	770	658.105897	733.89	809.674103	0.953104
GO:0050877_neurological_system_process	468	0	0.000000	0.000000	770	658.105897	733.89	809.674103	0.953104
GO:0051252_regulation_of_RNA_metabolic_process	746	0	0.000000	0.000000	770	658.105897	733.89	809.674103	0.953104
GO:0001952_regulation_of_cell-matrix_adhesion	13	0	0.000000	0.000000	841	732.658447	806.7	880.741553	0.959215
GO:0002200_somatic_diversification_of_immune_receptors	13	0	0.000000	0.000000	841	732.658447	806.7	880.741553	0.959215
GO:0002263_cell_activation_during_immune_response	13	0	0.000000	0.000000	841	732.658447	806.7	880.741553	0.959215
GO:0002366_leukocyte_activation_during_immune_response	13	0	0.000000	0.000000	841	732.658447	806.7	880.741553	0.959215
GO:0002705_positive_regulation_of_leukocyte_mediated_immunity	13	0	0.000000	0.000000	841	732.658447	806.7	880.741553	0.959215
GO:0002708_positive_regulation_of_lymphocyte_mediated_immunity	13	0	0.000000	0.000000	841	732.658447	806.7	880.741553	0.959215
GO:0003014_renal_system_process	13	0	0.000000	0.000000	841	732.658447	806.7	880.741553	0.959215
GO:0003044_regulation_of_systemic_arterial_blood_pressure_mediated_by_a_chemical_signal	13	0	0.000000	0.000000	841	732.658447	806.7	880.741553	0.959215
GO:0006014_D-ribose_metabolic_process	13	0	0.000000	0.000000	841	732.658447	806.7	880.741553	0.959215
GO:0006081_cellular_aldehyde_metabolic_process	13	0	0.000000	0.000000	841	732.658447	806.7	880.741553	0.959215
GO:0006090_pyruvate_metabolic_process	13	0	0.000000	0.000000	841	732.658447	806.7	880.741553	0.959215
GO:0006278_RNA-dependent_DNA_replication	13	0	0.000000	0.000000	841	732.658447	806.7	880.741553	0.959215
GO:0006376_mRNA_splice_site_selection	13	0	0.000000	0.000000	841	732.658447	806.7	880.741553	0.959215
GO:0006783_heme_biosynthetic_process	13	0	0.000000	0.000000	841	732.658447	806.7	880.741553	0.959215
GO:0006900_membrane_budding	13	0	0.000000	0.000000	841	732.658447	806.7	880.741553	0.959215
GO:0006901_vesicle_coating	13	0	0.000000	0.000000	841	732.658447	806.7	880.741553	0.959215
GO:0006940_regulation_of_smooth_muscle_contraction	13	0	0.000000	0.000000	841	732.658447	806.7	880.741553	0.959215
GO:0006953_acute-phase_response	13	0	0.000000	0.000000	841	732.658447	806.7	880.741553	0.959215
GO:0007004_telomere_maintenance_via_telomerase	13	0	0.000000	0.000000	841	732.658447	806.7	880.741553	0.959215
GO:0007052_mitotic_spindle_organization	13	0	0.000000	0.000000	841	732.658447	806.7	880.741553	0.959215
GO:0007091_mitotic_metaphase_anaphase_transition	13	0	0.000000	0.000000	841	732.658447	806.7	880.741553	0.959215
GO:0007193_inhibition_of_adenylate_cyclase_activity_by_G-protein_signaling	13	0	0.000000	0.000000	841	732.658447	806.7	880.741553	0.959215
GO:0007263_nitric_oxide_mediated_signal_transduction	13	0	0.000000	0.000000	841	732.658447	806.7	880.741553	0.959215
GO:0009065_glutamine_family_amino_acid_catabolic_process	13	0	0.000000	0.000000	841	732.658447	806.7	880.741553	0.959215
GO:0009262_deoxyribonucleotide_metabolic_process	13	0	0.000000	0.000000	841	732.658447	806.7	880.741553	0.959215
GO:0009746_response_to_hexose_stimulus	13	0	0.000000	0.000000	841	732.658447	806.7	880.741553	0.959215
GO:0009749_response_to_glucose_stimulus	13	0	0.000000	0.000000	841	732.658447	806.7	880.741553	0.959215
GO:0010810_regulation_of_cell-substrate_adhesion	13	0	0.000000	0.000000	841	732.658447	806.7	880.741553	0.959215
GO:0010833_telomere_maintenance_via_telomere_lengthening	13	0	0.000000	0.000000	841	732.658447	806.7	880.741553	0.959215
GO:0014065_phosphoinositide_3-kinase_cascade	13	0	0.000000	0.000000	841	732.658447	806.7	880.741553	0.959215
GO:0015914_phospholipid_transport	13	0	0.000000	0.000000	841	732.658447	806.7	880.741553	0.959215
GO:0018149_peptide_cross-linking	13	0	0.000000	0.000000	841	732.658447	806.7	880.741553	0.959215
GO:0019439_aromatic_compound_catabolic_process	13	0	0.000000	0.000000	841	732.658447	806.7	880.741553	0.959215
GO:0030201_heparan_sulfate_proteoglycan_metabolic_process	13	0	0.000000	0.000000	841	732.658447	806.7	880.741553	0.959215
GO:0030239_myofibril_assembly	13	0	0.000000	0.000000	841	732.658447	806.7	880.741553	0.959215
GO:0030260_entry_into_host_cell	13	0	0.000000	0.000000	841	732.658447	806.7	880.741553	0.959215
GO:0030833_regulation_of_actin_filament_polymerization	13	0	0.000000	0.000000	841	732.658447	806.7	880.741553	0.959215
GO:0031334_positive_regulation_of_protein_complex_assembly	13	0	0.000000	0.000000	841	732.658447	806.7	880.741553	0.959215
GO:0031365_N-terminal_protein_amino_acid_modification	13	0	0.000000	0.000000	841	732.658447	806.7	880.741553	0.959215
GO:0031398_positive_regulation_of_protein_ubiquitination	13	0	0.000000	0.000000	841	732.658447	806.7	880.741553	0.959215
GO:0031575_G1_S_transition_checkpoint	13	0	0.000000	0.000000	841	732.658447	806.7	880.741553	0.959215
GO:0032488_Cdc42_protein_signal_transduction	13	0	0.000000	0.000000	841	732.658447	806.7	880.741553	0.959215
GO:0034284_response_to_monosaccharide_stimulus	13	0	0.000000	0.000000	841	732.658447	806.7	880.741553	0.959215
GO:0035107_appendage_morphogenesis	13	0	0.000000	0.000000	841	732.658447	806.7	880.741553	0.959215
GO:0035108_limb_morphogenesis	13	0	0.000000	0.000000	841	732.658447	806.7	880.741553	0.959215
GO:0042095_interferon-gamma_biosynthetic_process	13	0	0.000000	0.000000	841	732.658447	806.7	880.741553	0.959215
GO:0042743_hydrogen_peroxide_metabolic_process	13	0	0.000000	0.000000	841	732.658447	806.7	880.741553	0.959215
GO:0042982_amyloid_precursor_protein_metabolic_process	13	0	0.000000	0.000000	841	732.658447	806.7	880.741553	0.959215
GO:0043462_regulation_of_ATPase_activity	13	0	0.000000	0.000000	841	732.658447	806.7	880.741553	0.959215
GO:0044409_entry_into_host	13	0	0.000000	0.000000	841	732.658447	806.7	880.741553	0.959215
GO:0045766_positive_regulation_of_angiogenesis	13	0	0.000000	0.000000	841	732.658447	806.7	880.741553	0.959215
GO:0045861_negative_regulation_of_proteolysis	13	0	0.000000	0.000000	841	732.658447	806.7	880.741553	0.959215
GO:0046456_icosanoid_biosynthetic_process	13	0	0.000000	0.000000	841	732.658447	806.7	880.741553	0.959215
GO:0046470_phosphatidylcholine_metabolic_process	13	0	0.000000	0.000000	841	732.658447	806.7	880.741553	0.959215
GO:0046503_glycerolipid_catabolic_process	13	0	0.000000	0.000000	841	732.658447	806.7	880.741553	0.959215
GO:0046626_regulation_of_insulin_receptor_signaling_pathway	13	0	0.000000	0.000000	841	732.658447	806.7	880.741553	0.959215
GO:0046631_alpha-beta_T_cell_activation	13	0	0.000000	0.000000	841	732.658447	806.7	880.741553	0.959215
GO:0046718_entry_of_virus_into_host_cell	13	0	0.000000	0.000000	841	732.658447	806.7	880.741553	0.959215
GO:0046824_positive_regulation_of_nucleocytoplasmic_transport	13	0	0.000000	0.000000	841	732.658447	806.7	880.741553	0.959215
GO:0048259_regulation_of_receptor-mediated_endocytosis	13	0	0.000000	0.000000	841	732.658447	806.7	880.741553	0.959215
GO:0048489_synaptic_vesicle_transport	13	0	0.000000	0.000000	841	732.658447	806.7	880.741553	0.959215
GO:0050679_positive_regulation_of_epithelial_cell_proliferation	13	0	0.000000	0.000000	841	732.658447	806.7	880.741553	0.959215
GO:0050684_regulation_of_mRNA_processing	13	0	0.000000	0.000000	841	732.658447	806.7	880.741553	0.959215
GO:0050688_regulation_of_defense_response_to_virus	13	0	0.000000	0.000000	841	732.658447	806.7	880.741553	0.959215
GO:0050701_interleukin-1_secretion	13	0	0.000000	0.000000	841	732.658447	806.7	880.741553	0.959215
GO:0051289_protein_homotetramerization	13	0	0.000000	0.000000	841	732.658447	806.7	880.741553	0.959215
GO:0051806_entry_into_cell_of_other_organism_during_symbiotic_interaction	13	0	0.000000	0.000000	841	732.658447	806.7	880.741553	0.959215
GO:0051828_entry_into_other_organism_during_symbiotic_interaction	13	0	0.000000	0.000000	841	732.658447	806.7	880.741553	0.959215
GO:0051899_membrane_depolarization	13	0	0.000000	0.000000	841	732.658447	806.7	880.741553	0.959215
GO:0052126_movement_in_host_environment	13	0	0.000000	0.000000	841	732.658447	806.7	880.741553	0.959215
GO:0052192_movement_in_environment_of_other_organism_during_symbiotic_interaction	13	0	0.000000	0.000000	841	732.658447	806.7	880.741553	0.959215
GO:0006790_sulfur_metabolic_process	62	0	0.000000	0.000000	852	743.070806	816.38	889.689194	0.958192
GO:0007420_brain_development	62	0	0.000000	0.000000	852	743.070806	816.38	889.689194	0.958192
GO:0007586_digestion	62	0	0.000000	0.000000	852	743.070806	816.38	889.689194	0.958192
GO:0009190_cyclic_nucleotide_biosynthetic_process	62	0	0.000000	0.000000	852	743.070806	816.38	889.689194	0.958192
GO:0019216_regulation_of_lipid_metabolic_process	62	0	0.000000	0.000000	852	743.070806	816.38	889.689194	0.958192
GO:0031145_anaphase-promoting_complex-dependent_proteasomal_ubiquitin-dependent_protein_catabolic_process	62	0	0.000000	0.000000	852	743.070806	816.38	889.689194	0.958192
GO:0031667_response_to_nutrient_levels	62	0	0.000000	0.000000	852	743.070806	816.38	889.689194	0.958192
GO:0043406_positive_regulation_of_MAP_kinase_activity	62	0	0.000000	0.000000	852	743.070806	816.38	889.689194	0.958192
GO:0044242_cellular_lipid_catabolic_process	62	0	0.000000	0.000000	852	743.070806	816.38	889.689194	0.958192
GO:0051436_negative_regulation_of_ubiquitin-protein_ligase_activity_during_mitotic_cell_cycle	62	0	0.000000	0.000000	852	743.070806	816.38	889.689194	0.958192
GO:0052548_regulation_of_endopeptidase_activity	62	0	0.000000	0.000000	852	743.070806	816.38	889.689194	0.958192
GO:0000271_polysaccharide_biosynthetic_process	38	0	0.000000	0.000000	868	761.111523	833.31	905.508477	0.960035
GO:0008016_regulation_of_heart_contraction	38	0	0.000000	0.000000	868	761.111523	833.31	905.508477	0.960035
GO:0009411_response_to_UV	38	0	0.000000	0.000000	868	761.111523	833.31	905.508477	0.960035
GO:0016050_vesicle_organization	38	0	0.000000	0.000000	868	761.111523	833.31	905.508477	0.960035
GO:0019933_cAMP-mediated_signaling	38	0	0.000000	0.000000	868	761.111523	833.31	905.508477	0.960035
GO:0030336_negative_regulation_of_cell_migration	38	0	0.000000	0.000000	868	761.111523	833.31	905.508477	0.960035
GO:0032869_cellular_response_to_insulin_stimulus	38	0	0.000000	0.000000	868	761.111523	833.31	905.508477	0.960035
GO:0042493_response_to_drug	38	0	0.000000	0.000000	868	761.111523	833.31	905.508477	0.960035
GO:0045765_regulation_of_angiogenesis	38	0	0.000000	0.000000	868	761.111523	833.31	905.508477	0.960035
GO:0045787_positive_regulation_of_cell_cycle	38	0	0.000000	0.000000	868	761.111523	833.31	905.508477	0.960035
GO:0046849_bone_remodeling	38	0	0.000000	0.000000	868	761.111523	833.31	905.508477	0.960035
GO:0048511_rhythmic_process	38	0	0.000000	0.000000	868	761.111523	833.31	905.508477	0.960035
GO:0051091_positive_regulation_of_transcription_factor_activity	38	0	0.000000	0.000000	868	761.111523	833.31	905.508477	0.960035
GO:0051188_cofactor_biosynthetic_process	38	0	0.000000	0.000000	868	761.111523	833.31	905.508477	0.960035
GO:0060627_regulation_of_vesicle-mediated_transport	38	0	0.000000	0.000000	868	761.111523	833.31	905.508477	0.960035
GO:0090047_positive_regulation_of_transcription_regulator_activity	38	0	0.000000	0.000000	868	761.111523	833.31	905.508477	0.960035
GO:0006082_organic_acid_metabolic_process	290	0	0.000000	0.000000	870	762.062772	834.03	905.997228	0.958655
GO:0051093_negative_regulation_of_developmental_process	290	0	0.000000	0.000000	870	762.062772	834.03	905.997228	0.958655
GO:0001655_urogenital_system_development	23	0	0.000000	0.000000	891	784.989055	856.41	927.830945	0.961178
GO:0006023_aminoglycan_biosynthetic_process	23	0	0.000000	0.000000	891	784.989055	856.41	927.830945	0.961178
GO:0006509_membrane_protein_ectodomain_proteolysis	23	0	0.000000	0.000000	891	784.989055	856.41	927.830945	0.961178
GO:0006641_triglyceride_metabolic_process	23	0	0.000000	0.000000	891	784.989055	856.41	927.830945	0.961178
GO:0007190_activation_of_adenylate_cyclase_activity	23	0	0.000000	0.000000	891	784.989055	856.41	927.830945	0.961178
GO:0007218_neuropeptide_signaling_pathway	23	0	0.000000	0.000000	891	784.989055	856.41	927.830945	0.961178
GO:0007623_circadian_rhythm	23	0	0.000000	0.000000	891	784.989055	856.41	927.830945	0.961178
GO:0016579_protein_deubiquitination	23	0	0.000000	0.000000	891	784.989055	856.41	927.830945	0.961178
GO:0018130_heterocycle_biosynthetic_process	23	0	0.000000	0.000000	891	784.989055	856.41	927.830945	0.961178
GO:0030166_proteoglycan_biosynthetic_process	23	0	0.000000	0.000000	891	784.989055	856.41	927.830945	0.961178
GO:0033344_cholesterol_efflux	23	0	0.000000	0.000000	891	784.989055	856.41	927.830945	0.961178
GO:0033619_membrane_protein_proteolysis	23	0	0.000000	0.000000	891	784.989055	856.41	927.830945	0.961178
GO:0034637_cellular_carbohydrate_biosynthetic_process	23	0	0.000000	0.000000	891	784.989055	856.41	927.830945	0.961178
GO:0043473_pigmentation	23	0	0.000000	0.000000	891	784.989055	856.41	927.830945	0.961178
GO:0043627_response_to_estrogen_stimulus	23	0	0.000000	0.000000	891	784.989055	856.41	927.830945	0.961178
GO:0045740_positive_regulation_of_DNA_replication	23	0	0.000000	0.000000	891	784.989055	856.41	927.830945	0.961178
GO:0046467_membrane_lipid_biosynthetic_process	23	0	0.000000	0.000000	891	784.989055	856.41	927.830945	0.961178
GO:0048871_multicellular_organismal_homeostasis	23	0	0.000000	0.000000	891	784.989055	856.41	927.830945	0.961178
GO:0050707_regulation_of_cytokine_secretion	23	0	0.000000	0.000000	891	784.989055	856.41	927.830945	0.961178
GO:0051262_protein_tetramerization	23	0	0.000000	0.000000	891	784.989055	856.41	927.830945	0.961178
GO:0051353_positive_regulation_of_oxidoreductase_activity	23	0	0.000000	0.000000	891	784.989055	856.41	927.830945	0.961178
GO:0046486_glycerolipid_metabolic_process	97	0	0.000000	0.000000	893	787.243046	858.37	929.496954	0.961221
GO:0051098_regulation_of_binding	97	0	0.000000	0.000000	893	787.243046	858.37	929.496954	0.961221
GO:0000087_M_phase_of_mitotic_cell_cycle	118	0	0.000000	0.000000	896	790.383111	861.16	931.936889	0.961116
GO:0010608_posttranscriptional_regulation_of_gene_expression	118	0	0.000000	0.000000	896	790.383111	861.16	931.936889	0.961116
GO:0048285_organelle_fission	118	0	0.000000	0.000000	896	790.383111	861.16	931.936889	0.961116
GO:0034984_cellular_response_to_DNA_damage_stimulus	215	0	0.000000	0.000000	897	790.915481	861.61	932.304519	0.960546
GO:0045934_negative_regulation_of_nucleobase__nucleoside__nucleotide_and_nucleic_acid_metabolic_process	295	0	0.000000	0.000000	898	791.481346	862.04	932.598654	0.959955
GO:0000038_very-long-chain_fatty_acid_metabolic_process	11	0	0.000000	0.000000	988	884.434868	953.73	1023.025132	0.965314
GO:0000272_polysaccharide_catabolic_process	11	0	0.000000	0.000000	988	884.434868	953.73	1023.025132	0.965314
GO:0001570_vasculogenesis	11	0	0.000000	0.000000	988	884.434868	953.73	1023.025132	0.965314
GO:0001836_release_of_cytochrome_c_from_mitochondria	11	0	0.000000	0.000000	988	884.434868	953.73	1023.025132	0.965314
GO:0002285_lymphocyte_activation_during_immune_response	11	0	0.000000	0.000000	988	884.434868	953.73	1023.025132	0.965314
GO:0002687_positive_regulation_of_leukocyte_migration	11	0	0.000000	0.000000	988	884.434868	953.73	1023.025132	0.965314
GO:0006094_gluconeogenesis	11	0	0.000000	0.000000	988	884.434868	953.73	1023.025132	0.965314
GO:0006342_chromatin_silencing	11	0	0.000000	0.000000	988	884.434868	953.73	1023.025132	0.965314
GO:0006400_tRNA_modification	11	0	0.000000	0.000000	988	884.434868	953.73	1023.025132	0.965314
GO:0006515_misfolded_or_incompletely_synthesized_protein_catabolic_process	11	0	0.000000	0.000000	988	884.434868	953.73	1023.025132	0.965314
GO:0006706_steroid_catabolic_process	11	0	0.000000	0.000000	988	884.434868	953.73	1023.025132	0.965314
GO:0006749_glutathione_metabolic_process	11	0	0.000000	0.000000	988	884.434868	953.73	1023.025132	0.965314
GO:0006904_vesicle_docking_during_exocytosis	11	0	0.000000	0.000000	988	884.434868	953.73	1023.025132	0.965314
GO:0007009_plasma_membrane_organization	11	0	0.000000	0.000000	988	884.434868	953.73	1023.025132	0.965314
GO:0007076_mitotic_chromosome_condensation	11	0	0.000000	0.000000	988	884.434868	953.73	1023.025132	0.965314
GO:0007090_regulation_of_S_phase_of_mitotic_cell_cycle	11	0	0.000000	0.000000	988	884.434868	953.73	1023.025132	0.965314
GO:0008206_bile_acid_metabolic_process	11	0	0.000000	0.000000	988	884.434868	953.73	1023.025132	0.965314
GO:0008333_endosome_to_lysosome_transport	11	0	0.000000	0.000000	988	884.434868	953.73	1023.025132	0.965314
GO:0009072_aromatic_amino_acid_family_metabolic_process	11	0	0.000000	0.000000	988	884.434868	953.73	1023.025132	0.965314
GO:0009143_nucleoside_triphosphate_catabolic_process	11	0	0.000000	0.000000	988	884.434868	953.73	1023.025132	0.965314
GO:0009247_glycolipid_biosynthetic_process	11	0	0.000000	0.000000	988	884.434868	953.73	1023.025132	0.965314
GO:0009264_deoxyribonucleotide_catabolic_process	11	0	0.000000	0.000000	988	884.434868	953.73	1023.025132	0.965314
GO:0009394_2'-deoxyribonucleotide_metabolic_process	11	0	0.000000	0.000000	988	884.434868	953.73	1023.025132	0.965314
GO:0009395_phospholipid_catabolic_process	11	0	0.000000	0.000000	988	884.434868	953.73	1023.025132	0.965314
GO:0009953_dorsal_ventral_pattern_formation	11	0	0.000000	0.000000	988	884.434868	953.73	1023.025132	0.965314
GO:0010458_exit_from_mitosis	11	0	0.000000	0.000000	988	884.434868	953.73	1023.025132	0.965314
GO:0010469_regulation_of_receptor_activity	11	0	0.000000	0.000000	988	884.434868	953.73	1023.025132	0.965314
GO:0010878_cholesterol_storage	11	0	0.000000	0.000000	988	884.434868	953.73	1023.025132	0.965314
GO:0010907_positive_regulation_of_glucose_metabolic_process	11	0	0.000000	0.000000	988	884.434868	953.73	1023.025132	0.965314
GO:0015804_neutral_amino_acid_transport	11	0	0.000000	0.000000	988	884.434868	953.73	1023.025132	0.965314
GO:0016445_somatic_diversification_of_immunoglobulins	11	0	0.000000	0.000000	988	884.434868	953.73	1023.025132	0.965314
GO:0016575_histone_deacetylation	11	0	0.000000	0.000000	988	884.434868	953.73	1023.025132	0.965314
GO:0018205_peptidyl-lysine_modification	11	0	0.000000	0.000000	988	884.434868	953.73	1023.025132	0.965314
GO:0018958_phenol_metabolic_process	11	0	0.000000	0.000000	988	884.434868	953.73	1023.025132	0.965314
GO:0019692_deoxyribose_phosphate_metabolic_process	11	0	0.000000	0.000000	988	884.434868	953.73	1023.025132	0.965314
GO:0021915_neural_tube_development	11	0	0.000000	0.000000	988	884.434868	953.73	1023.025132	0.965314
GO:0030035_microspike_assembly	11	0	0.000000	0.000000	988	884.434868	953.73	1023.025132	0.965314
GO:0030049_muscle_filament_sliding	11	0	0.000000	0.000000	988	884.434868	953.73	1023.025132	0.965314
GO:0030317_sperm_motility	11	0	0.000000	0.000000	988	884.434868	953.73	1023.025132	0.965314
GO:0030326_embryonic_limb_morphogenesis	11	0	0.000000	0.000000	988	884.434868	953.73	1023.025132	0.965314
GO:0030433_ER-associated_protein_catabolic_process	11	0	0.000000	0.000000	988	884.434868	953.73	1023.025132	0.965314
GO:0031333_negative_regulation_of_protein_complex_assembly	11	0	0.000000	0.000000	988	884.434868	953.73	1023.025132	0.965314
GO:0031343_positive_regulation_of_cell_killing	11	0	0.000000	0.000000	988	884.434868	953.73	1023.025132	0.965314
GO:0031348_negative_regulation_of_defense_response	11	0	0.000000	0.000000	988	884.434868	953.73	1023.025132	0.965314
GO:0031572_G2_M_transition_DNA_damage_checkpoint	11	0	0.000000	0.000000	988	884.434868	953.73	1023.025132	0.965314
GO:0031576_G2_M_transition_checkpoint	11	0	0.000000	0.000000	988	884.434868	953.73	1023.025132	0.965314
GO:0031929_TOR_signaling_pathway	11	0	0.000000	0.000000	988	884.434868	953.73	1023.025132	0.965314
GO:0032088_negative_regulation_of_NF-kappaB_transcription_factor_activity	11	0	0.000000	0.000000	988	884.434868	953.73	1023.025132	0.965314
GO:0032204_regulation_of_telomere_maintenance	11	0	0.000000	0.000000	988	884.434868	953.73	1023.025132	0.965314
GO:0032231_regulation_of_actin_filament_bundle_formation	11	0	0.000000	0.000000	988	884.434868	953.73	1023.025132	0.965314
GO:0032355_response_to_estradiol_stimulus	11	0	0.000000	0.000000	988	884.434868	953.73	1023.025132	0.965314
GO:0032924_activin_receptor_signaling_pathway	11	0	0.000000	0.000000	988	884.434868	953.73	1023.025132	0.965314
GO:0033275_actin-myosin_filament_sliding	11	0	0.000000	0.000000	988	884.434868	953.73	1023.025132	0.965314
GO:0034375_high-density_lipoprotein_particle_remodeling	11	0	0.000000	0.000000	988	884.434868	953.73	1023.025132	0.965314
GO:0034377_plasma_lipoprotein_particle_assembly	11	0	0.000000	0.000000	988	884.434868	953.73	1023.025132	0.965314
GO:0034433_steroid_esterification	11	0	0.000000	0.000000	988	884.434868	953.73	1023.025132	0.965314
GO:0034434_sterol_esterification	11	0	0.000000	0.000000	988	884.434868	953.73	1023.025132	0.965314
GO:0034435_cholesterol_esterification	11	0	0.000000	0.000000	988	884.434868	953.73	1023.025132	0.965314
GO:0035113_embryonic_appendage_morphogenesis	11	0	0.000000	0.000000	988	884.434868	953.73	1023.025132	0.965314
GO:0042278_purine_nucleoside_metabolic_process	11	0	0.000000	0.000000	988	884.434868	953.73	1023.025132	0.965314
GO:0042308_negative_regulation_of_protein_import_into_nucleus	11	0	0.000000	0.000000	988	884.434868	953.73	1023.025132	0.965314
GO:0042354_L-fucose_metabolic_process	11	0	0.000000	0.000000	988	884.434868	953.73	1023.025132	0.965314
GO:0042384_cilium_assembly	11	0	0.000000	0.000000	988	884.434868	953.73	1023.025132	0.965314
GO:0042730_fibrinolysis	11	0	0.000000	0.000000	988	884.434868	953.73	1023.025132	0.965314
GO:0042787_protein_ubiquitination_during_ubiquitin-dependent_protein_catabolic_process	11	0	0.000000	0.000000	988	884.434868	953.73	1023.025132	0.965314
GO:0042992_negative_regulation_of_transcription_factor_import_into_nucleus	11	0	0.000000	0.000000	988	884.434868	953.73	1023.025132	0.965314
GO:0043149_stress_fiber_formation	11	0	0.000000	0.000000	988	884.434868	953.73	1023.025132	0.965314
GO:0043154_negative_regulation_of_caspase_activity	11	0	0.000000	0.000000	988	884.434868	953.73	1023.025132	0.965314
GO:0043524_negative_regulation_of_neuron_apoptosis	11	0	0.000000	0.000000	988	884.434868	953.73	1023.025132	0.965314
GO:0043535_regulation_of_blood_vessel_endothelial_cell_migration	11	0	0.000000	0.000000	988	884.434868	953.73	1023.025132	0.965314
GO:0043547_positive_regulation_of_GTPase_activity	11	0	0.000000	0.000000	988	884.434868	953.73	1023.025132	0.965314
GO:0043583_ear_development	11	0	0.000000	0.000000	988	884.434868	953.73	1023.025132	0.965314
GO:0045069_regulation_of_viral_genome_replication	11	0	0.000000	0.000000	988	884.434868	953.73	1023.025132	0.965314
GO:0045076_regulation_of_interleukin-2_biosynthetic_process	11	0	0.000000	0.000000	988	884.434868	953.73	1023.025132	0.965314
GO:0045453_bone_resorption	11	0	0.000000	0.000000	988	884.434868	953.73	1023.025132	0.965314
GO:0045806_negative_regulation_of_endocytosis	11	0	0.000000	0.000000	988	884.434868	953.73	1023.025132	0.965314
GO:0045923_positive_regulation_of_fatty_acid_metabolic_process	11	0	0.000000	0.000000	988	884.434868	953.73	1023.025132	0.965314
GO:0046128_purine_ribonucleoside_metabolic_process	11	0	0.000000	0.000000	988	884.434868	953.73	1023.025132	0.965314
GO:0046504_glycerol_ether_biosynthetic_process	11	0	0.000000	0.000000	988	884.434868	953.73	1023.025132	0.965314
GO:0048284_organelle_fusion	11	0	0.000000	0.000000	988	884.434868	953.73	1023.025132	0.965314
GO:0050680_negative_regulation_of_epithelial_cell_proliferation	11	0	0.000000	0.000000	988	884.434868	953.73	1023.025132	0.965314
GO:0050704_regulation_of_interleukin-1_secretion	11	0	0.000000	0.000000	988	884.434868	953.73	1023.025132	0.965314
GO:0050830_defense_response_to_Gram-positive_bacterium	11	0	0.000000	0.000000	988	884.434868	953.73	1023.025132	0.965314
GO:0050996_positive_regulation_of_lipid_catabolic_process	11	0	0.000000	0.000000	988	884.434868	953.73	1023.025132	0.965314
GO:0051043_regulation_of_membrane_protein_ectodomain_proteolysis	11	0	0.000000	0.000000	988	884.434868	953.73	1023.025132	0.965314
GO:0051187_cofactor_catabolic_process	11	0	0.000000	0.000000	988	884.434868	953.73	1023.025132	0.965314
GO:0051220_cytoplasmic_sequestering_of_protein	11	0	0.000000	0.000000	988	884.434868	953.73	1023.025132	0.965314
GO:0051453_regulation_of_intracellular_pH	11	0	0.000000	0.000000	988	884.434868	953.73	1023.025132	0.965314
GO:0065005_protein-lipid_complex_assembly	11	0	0.000000	0.000000	988	884.434868	953.73	1023.025132	0.965314
GO:0070252_actin-mediated_cell_contraction	11	0	0.000000	0.000000	988	884.434868	953.73	1023.025132	0.965314
GO:0006397_mRNA_processing	180	0	0.000000	0.000000	990	886.597126	955.62	1024.642874	0.965273
GO:0051253_negative_regulation_of_RNA_metabolic_process	180	0	0.000000	0.000000	990	886.597126	955.62	1024.642874	0.965273
GO:0006275_regulation_of_DNA_replication	49	0	0.000000	0.000000	996	897.001423	965.21	1033.418577	0.969086
GO:0006643_membrane_lipid_metabolic_process	49	0	0.000000	0.000000	996	897.001423	965.21	1033.418577	0.969086
GO:0009914_hormone_transport	49	0	0.000000	0.000000	996	897.001423	965.21	1033.418577	0.969086
GO:0010952_positive_regulation_of_peptidase_activity	49	0	0.000000	0.000000	996	897.001423	965.21	1033.418577	0.969086
GO:0032984_macromolecular_complex_disassembly	49	0	0.000000	0.000000	996	897.001423	965.21	1033.418577	0.969086
GO:0043280_positive_regulation_of_caspase_activity	49	0	0.000000	0.000000	996	897.001423	965.21	1033.418577	0.969086
GO:0006519_cellular_amino_acid_and_derivative_metabolic_process	173	0	0.000000	0.000000	998	898.931607	966.84	1034.748393	0.968778
GO:0046483_heterocycle_metabolic_process	173	0	0.000000	0.000000	998	898.931607	966.84	1034.748393	0.968778
GO:0045935_positive_regulation_of_nucleobase__nucleoside__nucleotide_and_nucleic_acid_metabolic_process	307	0	0.000000	0.000000	999	899.491311	967.25	1035.008689	0.968218
GO:0044057_regulation_of_system_process	106	0	0.000000	0.000000	1000	902.591234	969.83	1037.068766	0.969830
GO:0009887_organ_morphogenesis	246	0	0.000000	0.000000	1001	904.982041	971.73	1038.477959	0.970759
GO:0002573_myeloid_leukocyte_differentiation	41	0	0.000000	0.000000	1013	917.813921	983.62	1049.426079	0.970997
GO:0006338_chromatin_remodeling	41	0	0.000000	0.000000	1013	917.813921	983.62	1049.426079	0.970997
GO:0006800_oxygen_and_reactive_oxygen_species_metabolic_process	41	0	0.000000	0.000000	1013	917.813921	983.62	1049.426079	0.970997
GO:0007519_skeletal_muscle_tissue_development	41	0	0.000000	0.000000	1013	917.813921	983.62	1049.426079	0.970997
GO:0008643_carbohydrate_transport	41	0	0.000000	0.000000	1013	917.813921	983.62	1049.426079	0.970997
GO:0030031_cell_projection_assembly	41	0	0.000000	0.000000	1013	917.813921	983.62	1049.426079	0.970997
GO:0031497_chromatin_assembly	41	0	0.000000	0.000000	1013	917.813921	983.62	1049.426079	0.970997
GO:0034330_cell_junction_organization	41	0	0.000000	0.000000	1013	917.813921	983.62	1049.426079	0.970997
GO:0043388_positive_regulation_of_DNA_binding	41	0	0.000000	0.000000	1013	917.813921	983.62	1049.426079	0.970997
GO:0050708_regulation_of_protein_secretion	41	0	0.000000	0.000000	1013	917.813921	983.62	1049.426079	0.970997
GO:0051222_positive_regulation_of_protein_transport	41	0	0.000000	0.000000	1013	917.813921	983.62	1049.426079	0.970997
GO:0060538_skeletal_muscle_organ_development	41	0	0.000000	0.000000	1013	917.813921	983.62	1049.426079	0.970997
GO:0006171_cAMP_biosynthetic_process	59	0	0.000000	0.000000	1019	924.066257	989.37	1054.673743	0.970922
GO:0006820_anion_transport	59	0	0.000000	0.000000	1019	924.066257	989.37	1054.673743	0.970922
GO:0007409_axonogenesis	59	0	0.000000	0.000000	1019	924.066257	989.37	1054.673743	0.970922
GO:0043281_regulation_of_caspase_activity	59	0	0.000000	0.000000	1019	924.066257	989.37	1054.673743	0.970922
GO:0043408_regulation_of_MAPKKK_cascade	59	0	0.000000	0.000000	1019	924.066257	989.37	1054.673743	0.970922
GO:0051604_protein_maturation	59	0	0.000000	0.000000	1019	924.066257	989.37	1054.673743	0.970922
GO:0030334_regulation_of_cell_migration	89	0	0.000000	0.000000	1023	928.396715	993.1	1057.803285	0.970772
GO:0034660_ncRNA_metabolic_process	89	0	0.000000	0.000000	1023	928.396715	993.1	1057.803285	0.970772
GO:0043405_regulation_of_MAP_kinase_activity	89	0	0.000000	0.000000	1023	928.396715	993.1	1057.803285	0.970772
GO:0051240_positive_regulation_of_multicellular_organismal_process	89	0	0.000000	0.000000	1023	928.396715	993.1	1057.803285	0.970772
GO:0006119_oxidative_phosphorylation	58	0	0.000000	0.000000	1035	939.496880	1003.42	1067.343120	0.969488
GO:0006968_cellular_defense_response	58	0	0.000000	0.000000	1035	939.496880	1003.42	1067.343120	0.969488
GO:0007160_cell-matrix_adhesion	58	0	0.000000	0.000000	1035	939.496880	1003.42	1067.343120	0.969488
GO:0007565_female_pregnancy	58	0	0.000000	0.000000	1035	939.496880	1003.42	1067.343120	0.969488
GO:0016053_organic_acid_biosynthetic_process	58	0	0.000000	0.000000	1035	939.496880	1003.42	1067.343120	0.969488
GO:0030308_negative_regulation_of_cell_growth	58	0	0.000000	0.000000	1035	939.496880	1003.42	1067.343120	0.969488
GO:0030799_regulation_of_cyclic_nucleotide_metabolic_process	58	0	0.000000	0.000000	1035	939.496880	1003.42	1067.343120	0.969488
GO:0030802_regulation_of_cyclic_nucleotide_biosynthetic_process	58	0	0.000000	0.000000	1035	939.496880	1003.42	1067.343120	0.969488
GO:0030808_regulation_of_nucleotide_biosynthetic_process	58	0	0.000000	0.000000	1035	939.496880	1003.42	1067.343120	0.969488
GO:0040029_regulation_of_gene_expression__epigenetic	58	0	0.000000	0.000000	1035	939.496880	1003.42	1067.343120	0.969488
GO:0042770_DNA_damage_response__signal_transduction	58	0	0.000000	0.000000	1035	939.496880	1003.42	1067.343120	0.969488
GO:0046394_carboxylic_acid_biosynthetic_process	58	0	0.000000	0.000000	1035	939.496880	1003.42	1067.343120	0.969488
GO:0006732_coenzyme_metabolic_process	65	0	0.000000	0.000000	1042	946.097369	1009.65	1073.202631	0.968954
GO:0016054_organic_acid_catabolic_process	65	0	0.000000	0.000000	1042	946.097369	1009.65	1073.202631	0.968954
GO:0022415_viral_reproductive_process	65	0	0.000000	0.000000	1042	946.097369	1009.65	1073.202631	0.968954
GO:0045596_negative_regulation_of_cell_differentiation	65	0	0.000000	0.000000	1042	946.097369	1009.65	1073.202631	0.968954
GO:0046395_carboxylic_acid_catabolic_process	65	0	0.000000	0.000000	1042	946.097369	1009.65	1073.202631	0.968954
GO:0051437_positive_regulation_of_ubiquitin-protein_ligase_activity_during_mitotic_cell_cycle	65	0	0.000000	0.000000	1042	946.097369	1009.65	1073.202631	0.968954
GO:0080135_regulation_of_cellular_response_to_stress	65	0	0.000000	0.000000	1042	946.097369	1009.65	1073.202631	0.968954
GO:0000226_microtubule_cytoskeleton_organization	86	0	0.000000	0.000000	1043	949.894175	1012.79	1075.685825	0.971035
GO:0009123_nucleoside_monophosphate_metabolic_process	77	0	0.000000	0.000000	1046	955.166487	1017.65	1080.133513	0.972897
GO:0034470_ncRNA_processing	77	0	0.000000	0.000000	1046	955.166487	1017.65	1080.133513	0.972897
GO:0051340_regulation_of_ligase_activity	77	0	0.000000	0.000000	1046	955.166487	1017.65	1080.133513	0.972897
GO:0000726_non-recombinational_repair	9	0	0.000000	0.000000	1153	1066.055561	1126.2	1186.344439	0.976756
GO:0000731_DNA_synthesis_during_DNA_repair	9	0	0.000000	0.000000	1153	1066.055561	1126.2	1186.344439	0.976756
GO:0001763_morphogenesis_of_a_branching_structure	9	0	0.000000	0.000000	1153	1066.055561	1126.2	1186.344439	0.976756
GO:0001776_leukocyte_homeostasis	9	0	0.000000	0.000000	1153	1066.055561	1126.2	1186.344439	0.976756
GO:0001912_positive_regulation_of_leukocyte_mediated_cytotoxicity	9	0	0.000000	0.000000	1153	1066.055561	1126.2	1186.344439	0.976756
GO:0002027_regulation_of_heart_rate	9	0	0.000000	0.000000	1153	1066.055561	1126.2	1186.344439	0.976756
GO:0002562_somatic_diversification_of_immune_receptors_via_germline_recombination_within_a_single_locus	9	0	0.000000	0.000000	1153	1066.055561	1126.2	1186.344439	0.976756
GO:0002715_regulation_of_natural_killer_cell_mediated_immunity	9	0	0.000000	0.000000	1153	1066.055561	1126.2	1186.344439	0.976756
GO:0002821_positive_regulation_of_adaptive_immune_response	9	0	0.000000	0.000000	1153	1066.055561	1126.2	1186.344439	0.976756
GO:0002824_positive_regulation_of_adaptive_immune_response_based_on_somatic_recombination_of_immune_receptors_built_from_immunoglobulin_superfamily_domains	9	0	0.000000	0.000000	1153	1066.055561	1126.2	1186.344439	0.976756
GO:0005513_detection_of_calcium_ion	9	0	0.000000	0.000000	1153	1066.055561	1126.2	1186.344439	0.976756
GO:0006110_regulation_of_glycolysis	9	0	0.000000	0.000000	1153	1066.055561	1126.2	1186.344439	0.976756
GO:0006266_DNA_ligation	9	0	0.000000	0.000000	1153	1066.055561	1126.2	1186.344439	0.976756
GO:0006378_mRNA_polyadenylation	9	0	0.000000	0.000000	1153	1066.055561	1126.2	1186.344439	0.976756
GO:0006688_glycosphingolipid_biosynthetic_process	9	0	0.000000	0.000000	1153	1066.055561	1126.2	1186.344439	0.976756
GO:0006752_group_transfer_coenzyme_metabolic_process	9	0	0.000000	0.000000	1153	1066.055561	1126.2	1186.344439	0.976756
GO:0006754_ATP_biosynthetic_process	9	0	0.000000	0.000000	1153	1066.055561	1126.2	1186.344439	0.976756
GO:0006825_copper_ion_transport	9	0	0.000000	0.000000	1153	1066.055561	1126.2	1186.344439	0.976756
GO:0007019_microtubule_depolymerization	9	0	0.000000	0.000000	1153	1066.055561	1126.2	1186.344439	0.976756
GO:0007183_SMAD_protein_complex_assembly	9	0	0.000000	0.000000	1153	1066.055561	1126.2	1186.344439	0.976756
GO:0007214_gamma-aminobutyric_acid_signaling_pathway	9	0	0.000000	0.000000	1153	1066.055561	1126.2	1186.344439	0.976756
GO:0007368_determination_of_left_right_symmetry	9	0	0.000000	0.000000	1153	1066.055561	1126.2	1186.344439	0.976756
GO:0008038_neuron_recognition	9	0	0.000000	0.000000	1153	1066.055561	1126.2	1186.344439	0.976756
GO:0008207_C21-steroid_hormone_metabolic_process	9	0	0.000000	0.000000	1153	1066.055561	1126.2	1186.344439	0.976756
GO:0009110_vitamin_biosynthetic_process	9	0	0.000000	0.000000	1153	1066.055561	1126.2	1186.344439	0.976756
GO:0009145_purine_nucleoside_triphosphate_biosynthetic_process	9	0	0.000000	0.000000	1153	1066.055561	1126.2	1186.344439	0.976756
GO:0009146_purine_nucleoside_triphosphate_catabolic_process	9	0	0.000000	0.000000	1153	1066.055561	1126.2	1186.344439	0.976756
GO:0009203_ribonucleoside_triphosphate_catabolic_process	9	0	0.000000	0.000000	1153	1066.055561	1126.2	1186.344439	0.976756
GO:0009206_purine_ribonucleoside_triphosphate_biosynthetic_process	9	0	0.000000	0.000000	1153	1066.055561	1126.2	1186.344439	0.976756
GO:0009207_purine_ribonucleoside_triphosphate_catabolic_process	9	0	0.000000	0.000000	1153	1066.055561	1126.2	1186.344439	0.976756
GO:0009799_determination_of_symmetry	9	0	0.000000	0.000000	1153	1066.055561	1126.2	1186.344439	0.976756
GO:0009855_determination_of_bilateral_symmetry	9	0	0.000000	0.000000	1153	1066.055561	1126.2	1186.344439	0.976756
GO:0010257_NADH_dehydrogenase_complex_assembly	9	0	0.000000	0.000000	1153	1066.055561	1126.2	1186.344439	0.976756
GO:0010745_negative_regulation_of_foam_cell_differentiation	9	0	0.000000	0.000000	1153	1066.055561	1126.2	1186.344439	0.976756
GO:0010869_regulation_of_receptor_biosynthetic_process	9	0	0.000000	0.000000	1153	1066.055561	1126.2	1186.344439	0.976756
GO:0015074_DNA_integration	9	0	0.000000	0.000000	1153	1066.055561	1126.2	1186.344439	0.976756
GO:0015800_acidic_amino_acid_transport	9	0	0.000000	0.000000	1153	1066.055561	1126.2	1186.344439	0.976756
GO:0015813_L-glutamate_transport	9	0	0.000000	0.000000	1153	1066.055561	1126.2	1186.344439	0.976756
GO:0016444_somatic_cell_DNA_recombination	9	0	0.000000	0.000000	1153	1066.055561	1126.2	1186.344439	0.976756
GO:0018409_peptide_or_protein_amino-terminal_blocking	9	0	0.000000	0.000000	1153	1066.055561	1126.2	1186.344439	0.976756
GO:0019317_fucose_catabolic_process	9	0	0.000000	0.000000	1153	1066.055561	1126.2	1186.344439	0.976756
GO:0019433_triglyceride_catabolic_process	9	0	0.000000	0.000000	1153	1066.055561	1126.2	1186.344439	0.976756
GO:0030316_osteoclast_differentiation	9	0	0.000000	0.000000	1153	1066.055561	1126.2	1186.344439	0.976756
GO:0030324_lung_development	9	0	0.000000	0.000000	1153	1066.055561	1126.2	1186.344439	0.976756
GO:0030514_negative_regulation_of_BMP_signaling_pathway	9	0	0.000000	0.000000	1153	1066.055561	1126.2	1186.344439	0.976756
GO:0031056_regulation_of_histone_modification	9	0	0.000000	0.000000	1153	1066.055561	1126.2	1186.344439	0.976756
GO:0031111_negative_regulation_of_microtubule_polymerization_or_depolymerization	9	0	0.000000	0.000000	1153	1066.055561	1126.2	1186.344439	0.976756
GO:0031330_negative_regulation_of_cellular_catabolic_process	9	0	0.000000	0.000000	1153	1066.055561	1126.2	1186.344439	0.976756
GO:0031571_G1_DNA_damage_checkpoint	9	0	0.000000	0.000000	1153	1066.055561	1126.2	1186.344439	0.976756
GO:0031577_spindle_checkpoint	9	0	0.000000	0.000000	1153	1066.055561	1126.2	1186.344439	0.976756
GO:0032309_icosanoid_secretion	9	0	0.000000	0.000000	1153	1066.055561	1126.2	1186.344439	0.976756
GO:0032321_positive_regulation_of_Rho_GTPase_activity	9	0	0.000000	0.000000	1153	1066.055561	1126.2	1186.344439	0.976756
GO:0032370_positive_regulation_of_lipid_transport	9	0	0.000000	0.000000	1153	1066.055561	1126.2	1186.344439	0.976756
GO:0032392_DNA_geometric_change	9	0	0.000000	0.000000	1153	1066.055561	1126.2	1186.344439	0.976756
GO:0032489_regulation_of_Cdc42_protein_signal_transduction	9	0	0.000000	0.000000	1153	1066.055561	1126.2	1186.344439	0.976756
GO:0032508_DNA_duplex_unwinding	9	0	0.000000	0.000000	1153	1066.055561	1126.2	1186.344439	0.976756
GO:0032642_regulation_of_chemokine_production	9	0	0.000000	0.000000	1153	1066.055561	1126.2	1186.344439	0.976756
GO:0032981_mitochondrial_respiratory_chain_complex_I_assembly	9	0	0.000000	0.000000	1153	1066.055561	1126.2	1186.344439	0.976756
GO:0033135_regulation_of_peptidyl-serine_phosphorylation	9	0	0.000000	0.000000	1153	1066.055561	1126.2	1186.344439	0.976756
GO:0033700_phospholipid_efflux	9	0	0.000000	0.000000	1153	1066.055561	1126.2	1186.344439	0.976756
GO:0034341_response_to_interferon-gamma	9	0	0.000000	0.000000	1153	1066.055561	1126.2	1186.344439	0.976756
GO:0034374_low-density_lipoprotein_particle_remodeling	9	0	0.000000	0.000000	1153	1066.055561	1126.2	1186.344439	0.976756
GO:0042269_regulation_of_natural_killer_cell_mediated_cytotoxicity	9	0	0.000000	0.000000	1153	1066.055561	1126.2	1186.344439	0.976756
GO:0042304_regulation_of_fatty_acid_biosynthetic_process	9	0	0.000000	0.000000	1153	1066.055561	1126.2	1186.344439	0.976756
GO:0042355_L-fucose_catabolic_process	9	0	0.000000	0.000000	1153	1066.055561	1126.2	1186.344439	0.976756
GO:0042554_superoxide_anion_generation	9	0	0.000000	0.000000	1153	1066.055561	1126.2	1186.344439	0.976756
GO:0042752_regulation_of_circadian_rhythm	9	0	0.000000	0.000000	1153	1066.055561	1126.2	1186.344439	0.976756
GO:0042771_DNA_damage_response__signal_transduction_by_p53_class_mediator_resulting_in_induction_of_apoptosis	9	0	0.000000	0.000000	1153	1066.055561	1126.2	1186.344439	0.976756
GO:0042994_cytoplasmic_sequestering_of_transcription_factor	9	0	0.000000	0.000000	1153	1066.055561	1126.2	1186.344439	0.976756
GO:0043030_regulation_of_macrophage_activation	9	0	0.000000	0.000000	1153	1066.055561	1126.2	1186.344439	0.976756
GO:0043088_regulation_of_Cdc42_GTPase_activity	9	0	0.000000	0.000000	1153	1066.055561	1126.2	1186.344439	0.976756
GO:0043470_regulation_of_carbohydrate_catabolic_process	9	0	0.000000	0.000000	1153	1066.055561	1126.2	1186.344439	0.976756
GO:0043471_regulation_of_cellular_carbohydrate_catabolic_process	9	0	0.000000	0.000000	1153	1066.055561	1126.2	1186.344439	0.976756
GO:0045022_early_endosome_to_late_endosome_transport	9	0	0.000000	0.000000	1153	1066.055561	1126.2	1186.344439	0.976756
GO:0045414_regulation_of_interleukin-8_biosynthetic_process	9	0	0.000000	0.000000	1153	1066.055561	1126.2	1186.344439	0.976756
GO:0045582_positive_regulation_of_T_cell_differentiation	9	0	0.000000	0.000000	1153	1066.055561	1126.2	1186.344439	0.976756
GO:0045646_regulation_of_erythrocyte_differentiation	9	0	0.000000	0.000000	1153	1066.055561	1126.2	1186.344439	0.976756
GO:0045651_positive_regulation_of_macrophage_differentiation	9	0	0.000000	0.000000	1153	1066.055561	1126.2	1186.344439	0.976756
GO:0045725_positive_regulation_of_glycogen_biosynthetic_process	9	0	0.000000	0.000000	1153	1066.055561	1126.2	1186.344439	0.976756
GO:0045839_negative_regulation_of_mitosis	9	0	0.000000	0.000000	1153	1066.055561	1126.2	1186.344439	0.976756
GO:0045851_pH_reduction	9	0	0.000000	0.000000	1153	1066.055561	1126.2	1186.344439	0.976756
GO:0046488_phosphatidylinositol_metabolic_process	9	0	0.000000	0.000000	1153	1066.055561	1126.2	1186.344439	0.976756
GO:0046627_negative_regulation_of_insulin_receptor_signaling_pathway	9	0	0.000000	0.000000	1153	1066.055561	1126.2	1186.344439	0.976756
GO:0046634_regulation_of_alpha-beta_T_cell_activation	9	0	0.000000	0.000000	1153	1066.055561	1126.2	1186.344439	0.976756
GO:0048477_oogenesis	9	0	0.000000	0.000000	1153	1066.055561	1126.2	1186.344439	0.976756
GO:0048568_embryonic_organ_development	9	0	0.000000	0.000000	1153	1066.055561	1126.2	1186.344439	0.976756
GO:0048641_regulation_of_skeletal_muscle_tissue_development	9	0	0.000000	0.000000	1153	1066.055561	1126.2	1186.344439	0.976756
GO:0048661_positive_regulation_of_smooth_muscle_cell_proliferation	9	0	0.000000	0.000000	1153	1066.055561	1126.2	1186.344439	0.976756
GO:0048706_embryonic_skeletal_system_development	9	0	0.000000	0.000000	1153	1066.055561	1126.2	1186.344439	0.976756
GO:0048742_regulation_of_skeletal_muscle_fiber_development	9	0	0.000000	0.000000	1153	1066.055561	1126.2	1186.344439	0.976756
GO:0050000_chromosome_localization	9	0	0.000000	0.000000	1153	1066.055561	1126.2	1186.344439	0.976756
GO:0050650_chondroitin_sulfate_proteoglycan_biosynthetic_process	9	0	0.000000	0.000000	1153	1066.055561	1126.2	1186.344439	0.976756
GO:0050718_positive_regulation_of_interleukin-1_beta_secretion	9	0	0.000000	0.000000	1153	1066.055561	1126.2	1186.344439	0.976756
GO:0050769_positive_regulation_of_neurogenesis	9	0	0.000000	0.000000	1153	1066.055561	1126.2	1186.344439	0.976756
GO:0050848_regulation_of_calcium-mediated_signaling	9	0	0.000000	0.000000	1153	1066.055561	1126.2	1186.344439	0.976756
GO:0050885_neuromuscular_process_controlling_balance	9	0	0.000000	0.000000	1153	1066.055561	1126.2	1186.344439	0.976756
GO:0050926_regulation_of_positive_chemotaxis	9	0	0.000000	0.000000	1153	1066.055561	1126.2	1186.344439	0.976756
GO:0050927_positive_regulation_of_positive_chemotaxis	9	0	0.000000	0.000000	1153	1066.055561	1126.2	1186.344439	0.976756
GO:0050995_negative_regulation_of_lipid_catabolic_process	9	0	0.000000	0.000000	1153	1066.055561	1126.2	1186.344439	0.976756
GO:0051055_negative_regulation_of_lipid_biosynthetic_process	9	0	0.000000	0.000000	1153	1066.055561	1126.2	1186.344439	0.976756
GO:0051298_centrosome_duplication	9	0	0.000000	0.000000	1153	1066.055561	1126.2	1186.344439	0.976756
GO:0051303_establishment_of_chromosome_localization	9	0	0.000000	0.000000	1153	1066.055561	1126.2	1186.344439	0.976756
GO:0051452_intracellular_pH_reduction	9	0	0.000000	0.000000	1153	1066.055561	1126.2	1186.344439	0.976756
GO:0051784_negative_regulation_of_nuclear_division	9	0	0.000000	0.000000	1153	1066.055561	1126.2	1186.344439	0.976756
GO:0051881_regulation_of_mitochondrial_membrane_potential	9	0	0.000000	0.000000	1153	1066.055561	1126.2	1186.344439	0.976756
GO:0070304_positive_regulation_of_stress-activated_protein_kinase_signaling_pathway	9	0	0.000000	0.000000	1153	1066.055561	1126.2	1186.344439	0.976756
GO:0070875_positive_regulation_of_glycogen_metabolic_process	9	0	0.000000	0.000000	1153	1066.055561	1126.2	1186.344439	0.976756
GO:0007283_spermatogenesis	130	0	0.000000	0.000000	1155	1067.633843	1127.62	1187.606157	0.976294
GO:0048232_male_gamete_generation	130	0	0.000000	0.000000	1155	1067.633843	1127.62	1187.606157	0.976294
GO:0006333_chromatin_assembly_or_disassembly	52	0	0.000000	0.000000	1160	1073.004850	1132.85	1192.695150	0.976595
GO:0006473_protein_amino_acid_acetylation	52	0	0.000000	0.000000	1160	1073.004850	1132.85	1192.695150	0.976595
GO:0022904_respiratory_electron_transport_chain	52	0	0.000000	0.000000	1160	1073.004850	1132.85	1192.695150	0.976595
GO:0044270_nitrogen_compound_catabolic_process	52	0	0.000000	0.000000	1160	1073.004850	1132.85	1192.695150	0.976595
GO:0060284_regulation_of_cell_development	52	0	0.000000	0.000000	1160	1073.004850	1132.85	1192.695150	0.976595
GO:0000075_cell_cycle_checkpoint	73	0	0.000000	0.000000	1167	1082.617499	1141.52	1200.422501	0.978166
GO:0006352_transcription_initiation	73	0	0.000000	0.000000	1167	1082.617499	1141.52	1200.422501	0.978166
GO:0007187_G-protein_signaling__coupled_to_cyclic_nucleotide_second_messenger	73	0	0.000000	0.000000	1167	1082.617499	1141.52	1200.422501	0.978166
GO:0009894_regulation_of_catabolic_process	73	0	0.000000	0.000000	1167	1082.617499	1141.52	1200.422501	0.978166
GO:0030099_myeloid_cell_differentiation	73	0	0.000000	0.000000	1167	1082.617499	1141.52	1200.422501	0.978166
GO:0032990_cell_part_morphogenesis	73	0	0.000000	0.000000	1167	1082.617499	1141.52	1200.422501	0.978166
GO:0055085_transmembrane_transport	73	0	0.000000	0.000000	1167	1082.617499	1141.52	1200.422501	0.978166
GO:0006302_double-strand_break_repair	40	0	0.000000	0.000000	1174	1091.066951	1149.37	1207.673049	0.979020
GO:0006986_response_to_unfolded_protein	40	0	0.000000	0.000000	1174	1091.066951	1149.37	1207.673049	0.979020
GO:0015833_peptide_transport	40	0	0.000000	0.000000	1174	1091.066951	1149.37	1207.673049	0.979020
GO:0017015_regulation_of_transforming_growth_factor_beta_receptor_signaling_pathway	40	0	0.000000	0.000000	1174	1091.066951	1149.37	1207.673049	0.979020
GO:0031570_DNA_integrity_checkpoint	40	0	0.000000	0.000000	1174	1091.066951	1149.37	1207.673049	0.979020
GO:0051100_negative_regulation_of_binding	40	0	0.000000	0.000000	1174	1091.066951	1149.37	1207.673049	0.979020
GO:0070302_regulation_of_stress-activated_protein_kinase_signaling_pathway	40	0	0.000000	0.000000	1174	1091.066951	1149.37	1207.673049	0.979020
GO:0000050_urea_cycle	3	0
GO:0000089_mitotic_metaphase	3	0
GO:0000097_sulfur_amino_acid_biosynthetic_process	3	0
GO:0000266_mitochondrial_fission	3	0
GO:0000281_cytokinesis_after_mitosis	3	0
GO:0000394_RNA_splicing__via_endonucleolytic_cleavage_and_ligation	3	0
GO:0000463_maturation_of_LSU-rRNA_from_tricistronic_rRNA_transcript_(SSU-rRNA__5.8S_rRNA__LSU-rRNA)	3	0
GO:0000470_maturation_of_LSU-rRNA	3	0
GO:0000491_small_nucleolar_ribonucleoprotein_complex_assembly	3	0
GO:0000492_box_C_D_snoRNP_assembly	3	0
GO:0001302_replicative_cell_aging	3	0
GO:0001510_RNA_methylation	3	0
GO:0001569_patterning_of_blood_vessels	3	0
GO:0001573_ganglioside_metabolic_process	3	0
GO:0001659_temperature_homeostasis	3	0
GO:0001755_neural_crest_cell_migration	3	0
GO:0001881_receptor_recycling	3	0
GO:0001895_retina_homeostasis	3	0
GO:0001916_positive_regulation_of_T_cell_mediated_cytotoxicity	3	0
GO:0001919_regulation_of_receptor_recycling	3	0
GO:0001945_lymph_vessel_development	3	0
GO:0001946_lymphangiogenesis	3	0
GO:0002002_regulation_of_angiotensin_levels_in_blood	3	0
GO:0002029_desensitization_of_G-protein_coupled_receptor_protein_signaling_pathway	3	0
GO:0002062_chondrocyte_differentiation	3	0
GO:0002076_osteoblast_development	3	0
GO:0002230_positive_regulation_of_defense_response_to_virus_by_host	3	0
GO:0002244_hemopoietic_progenitor_cell_differentiation	3	0
GO:0002246_healing_during_inflammatory_response	3	0
GO:0002262_myeloid_cell_homeostasis	3	0
GO:0002444_myeloid_leukocyte_mediated_immunity	3	0
GO:0002446_neutrophil_mediated_immunity	3	0
GO:0002792_negative_regulation_of_peptide_secretion	3	0
GO:0002825_regulation_of_T-helper_1_type_immune_response	3	0
GO:0002828_regulation_of_T-helper_2_type_immune_response	3	0
GO:0002903_negative_regulation_of_B_cell_apoptosis	3	0
GO:0002921_negative_regulation_of_humoral_immune_response	3	0
GO:0003084_positive_regulation_of_systemic_arterial_blood_pressure	3	0
GO:0005980_glycogen_catabolic_process	3	0
GO:0005984_disaccharide_metabolic_process	3	0
GO:0006002_fructose_6-phosphate_metabolic_process	3	0
GO:0006003_fructose_2_6-bisphosphate_metabolic_process	3	0
GO:0006043_glucosamine_catabolic_process	3	0
GO:0006071_glycerol_metabolic_process	3	0
GO:0006102_isocitrate_metabolic_process	3	0
GO:0006104_succinyl-CoA_metabolic_process	3	0
GO:0006108_malate_metabolic_process	3	0
GO:0006123_mitochondrial_electron_transport__cytochrome_c_to_oxygen	3	0
GO:0006152_purine_nucleoside_catabolic_process	3	0
GO:0006167_AMP_biosynthetic_process	3	0
GO:0006182_cGMP_biosynthetic_process	3	0
GO:0006269_DNA_replication__synthesis_of_RNA_primer	3	0
GO:0006273_lagging_strand_elongation	3	0
GO:0006288_base-excision_repair__DNA_ligation	3	0
GO:0006295_nucleotide-excision_repair__DNA_incision__3'-to_lesion	3	0
GO:0006296_nucleotide-excision_repair__DNA_incision__5'-to_lesion	3	0
GO:0006384_transcription_initiation_from_RNA_polymerase_III_promoter	3	0
GO:0006388_tRNA_splicing__via_endonucleolytic_cleavage_and_ligation	3	0
GO:0006467_protein_thiol-disulfide_exchange	3	0
GO:0006546_glycine_catabolic_process	3	0
GO:0006558_L-phenylalanine_metabolic_process	3	0
GO:0006559_L-phenylalanine_catabolic_process	3	0
GO:0006560_proline_metabolic_process	3	0
GO:0006565_L-serine_catabolic_process	3	0
GO:0006568_tryptophan_metabolic_process	3	0
GO:0006573_valine_metabolic_process	3	0
GO:0006590_thyroid_hormone_generation	3	0
GO:0006596_polyamine_biosynthetic_process	3	0
GO:0006621_protein_retention_in_ER_lumen	3	0
GO:0006654_phosphatidic_acid_biosynthetic_process	3	0
GO:0006658_phosphatidylserine_metabolic_process	3	0
GO:0006663_platelet_activating_factor_biosynthetic_process	3	0
GO:0006678_glucosylceramide_metabolic_process	3	0
GO:0006686_sphingomyelin_biosynthetic_process	3	0
GO:0006701_progesterone_biosynthetic_process	3	0
GO:0006704_glucocorticoid_biosynthetic_process	3	0
GO:0006705_mineralocorticoid_biosynthetic_process	3	0
GO:0006729_tetrahydrobiopterin_biosynthetic_process	3	0
GO:0006777_Mo-molybdopterin_cofactor_biosynthetic_process	3	0
GO:0006787_porphyrin_catabolic_process	3	0
GO:0006829_zinc_ion_transport	3	0
GO:0006853_carnitine_shuttle	3	0
GO:0006863_purine_transport	3	0
GO:0006882_cellular_zinc_ion_homeostasis	3	0
GO:0006910_phagocytosis__recognition	3	0
GO:0006922_cleavage_of_lamin	3	0
GO:0006923_cleavage_of_cytoskeletal_proteins_during_apoptosis	3	0
GO:0006927_transformed_cell_apoptosis	3	0
GO:0007007_inner_mitochondrial_membrane_organization	3	0
GO:0007035_vacuolar_acidification	3	0
GO:0007175_negative_regulation_of_epidermal_growth_factor_receptor_activity	3	0
GO:0007181_transforming_growth_factor_beta_receptor_complex_assembly	3	0
GO:0007199_G-protein_signaling__coupled_to_cGMP_nucleotide_second_messenger	3	0
GO:0007252_I-kappaB_phosphorylation	3	0
GO:0007339_binding_of_sperm_to_zona_pellucida	3	0
GO:0007352_zygotic_determination_of_dorsal_ventral_axis	3	0
GO:0007439_ectodermal_gut_development	3	0
GO:0007500_mesodermal_cell_fate_determination	3	0
GO:0007512_adult_heart_development	3	0
GO:0008053_mitochondrial_fusion	3	0
GO:0008291_acetylcholine_metabolic_process	3	0
GO:0008334_histone_mRNA_metabolic_process	3	0
GO:0008617_guanosine_metabolic_process	3	0
GO:0008628_induction_of_apoptosis_by_hormones	3	0
GO:0008631_induction_of_apoptosis_by_oxidative_stress	3	0
GO:0009070_serine_family_amino_acid_biosynthetic_process	3	0
GO:0009125_nucleoside_monophosphate_catabolic_process	3	0
GO:0009132_nucleoside_diphosphate_metabolic_process	3	0
GO:0009155_purine_deoxyribonucleotide_catabolic_process	3	0
GO:0009163_nucleoside_biosynthetic_process	3	0
GO:0009185_ribonucleoside_diphosphate_metabolic_process	3	0
GO:0009226_nucleotide-sugar_biosynthetic_process	3	0
GO:0009301_snRNA_transcription	3	0
GO:0009620_response_to_fungus	3	0
GO:0009791_post-embryonic_development	3	0
GO:0010002_cardioblast_differentiation	3	0
GO:0010039_response_to_iron_ion	3	0
GO:0010332_response_to_gamma_radiation	3	0
GO:0010457_centriole-centriole_cohesion	3	0
GO:0010560_positive_regulation_of_glycoprotein_biosynthetic_process	3	0
GO:0010572_positive_regulation_of_platelet_activation	3	0
GO:0010656_negative_regulation_of_muscle_cell_apoptosis	3	0
GO:0010661_positive_regulation_of_muscle_cell_apoptosis	3	0
GO:0010677_negative_regulation_of_cellular_carbohydrate_metabolic_process	3	0
GO:0010713_negative_regulation_of_collagen_metabolic_process	3	0
GO:0010800_positive_regulation_of_peptidyl-threonine_phosphorylation	3	0
GO:0010824_regulation_of_centrosome_duplication	3	0
GO:0010834_telomere_maintenance_via_telomere_shortening	3	0
GO:0010847_regulation_of_chromatin_assembly	3	0
GO:0010880_regulation_of_release_of_sequestered_calcium_ion_into_cytosol_by_sarcoplasmic_reticulum	3	0
GO:0010890_positive_regulation_of_sequestering_of_triglyceride	3	0
GO:0010894_negative_regulation_of_steroid_biosynthetic_process	3	0
GO:0010903_negative_regulation_of_very-low-density_lipoprotein_particle_remodeling	3	0
GO:0010922_positive_regulation_of_phosphatase_activity	3	0
GO:0010939_regulation_of_necrotic_cell_death	3	0
GO:0010940_positive_regulation_of_necrotic_cell_death	3	0
GO:0010955_negative_regulation_of_protein_maturation_by_peptide_bond_cleavage	3	0
GO:0010956_negative_regulation_of_calcidiol_1-monooxygenase_activity	3	0
GO:0014805_smooth_muscle_adaptation	3	0
GO:0014808_release_of_sequestered_calcium_ion_into_cytosol_by_sarcoplasmic_reticulum	3	0
GO:0014912_negative_regulation_of_smooth_muscle_cell_migration	3	0
GO:0015014_heparan_sulfate_proteoglycan_biosynthetic_process__polysaccharide_chain_biosynthetic_process	3	0
GO:0015015_heparan_sulfate_proteoglycan_biosynthetic_process__enzymatic_modification	3	0
GO:0015670_carbon_dioxide_transport	3	0
GO:0015721_bile_acid_and_bile_salt_transport	3	0
GO:0015802_basic_amino_acid_transport	3	0
GO:0015811_L-cystine_transport	3	0
GO:0015840_urea_transport	3	0
GO:0015889_cobalamin_transport	3	0
GO:0015917_aminophospholipid_transport	3	0
GO:0016056_rhodopsin_mediated_signaling_pathway	3	0
GO:0016081_synaptic_vesicle_docking_during_exocytosis	3	0
GO:0016137_glycoside_metabolic_process	3	0
GO:0016139_glycoside_catabolic_process	3	0
GO:0016553_base_conversion_or_substitution_editing	3	0
GO:0016572_histone_phosphorylation	3	0
GO:0016576_histone_dephosphorylation	3	0
GO:0016577_histone_demethylation	3	0
GO:0016584_nucleosome_positioning	3	0
GO:0018076_N-terminal_peptidyl-lysine_acetylation	3	0
GO:0018094_protein_polyglycylation	3	0
GO:0018103_protein_amino_acid_C-linked_glycosylation	3	0
GO:0018211_peptidyl-tryptophan_modification	3	0
GO:0018242_protein_amino_acid_O-linked_glycosylation_via_serine	3	0
GO:0018243_protein_amino_acid_O-linked_glycosylation_via_threonine	3	0
GO:0018317_protein_amino_acid_C-linked_glycosylation_via_tryptophan	3	0
GO:0018343_protein_farnesylation	3	0
GO:0018344_protein_geranylgeranylation	3	0
GO:0018348_protein_amino_acid_geranylgeranylation	3	0
GO:0018394_peptidyl-lysine_acetylation	3	0
GO:0018406_protein_amino_acid_C-linked_glycosylation_via_2'-alpha-mannosyl-L-tryptophan	3	0
GO:0019063_virion_penetration_into_host_cell	3	0
GO:0019067_viral_assembly__maturation__egress__and_release	3	0
GO:0019276_UDP-N-acetylgalactosamine_metabolic_process	3	0
GO:0019377_glycolipid_catabolic_process	3	0
GO:0019627_urea_metabolic_process	3	0
GO:0019720_Mo-molybdopterin_cofactor_metabolic_process	3	0
GO:0019794_nonprotein_amino_acid_metabolic_process	3	0
GO:0019859_thymine_metabolic_process	3	0
GO:0021516_dorsal_spinal_cord_development	3	0
GO:0021543_pallium_development	3	0
GO:0021575_hindbrain_morphogenesis	3	0
GO:0021885_forebrain_cell_migration	3	0
GO:0021952_central_nervous_system_projection_neuron_axonogenesis	3	0
GO:0021955_central_nervous_system_neuron_axonogenesis	3	0
GO:0021983_pituitary_gland_development	3	0
GO:0021987_cerebral_cortex_development	3	0
GO:0022029_telencephalon_cell_migration	3	0
GO:0022401_adaptation_of_signaling_pathway	3	0
GO:0022601_menstrual_cycle_phase	3	0
GO:0022617_extracellular_matrix_disassembly	3	0
GO:0030091_protein_repair	3	0
GO:0030157_pancreatic_juice_secretion	3	0
GO:0030241_muscle_thick_filament_assembly	3	0
GO:0030263_apoptotic_chromosome_condensation	3	0
GO:0030277_maintenance_of_gastrointestinal_epithelium	3	0
GO:0030309_poly-N-acetyllactosamine_metabolic_process	3	0
GO:0030325_adrenal_gland_development	3	0
GO:0030388_fructose_1_6-bisphosphate_metabolic_process	3	0
GO:0030422_RNA_interference__production_of_siRNA	3	0
GO:0030423_RNA_interference__targeting_of_mRNA_for_destruction	3	0
GO:0030449_regulation_of_complement_activation	3	0
GO:0030502_negative_regulation_of_bone_mineralization	3	0
GO:0030643_cellular_phosphate_ion_homeostasis	3	0
GO:0030656_regulation_of_vitamin_metabolic_process	3	0
GO:0030800_negative_regulation_of_cyclic_nucleotide_metabolic_process	3	0
GO:0030803_negative_regulation_of_cyclic_nucleotide_biosynthetic_process	3	0
GO:0030809_negative_regulation_of_nucleotide_biosynthetic_process	3	0
GO:0030823_regulation_of_cGMP_metabolic_process	3	0
GO:0030826_regulation_of_cGMP_biosynthetic_process	3	0
GO:0030850_prostate_gland_development	3	0
GO:0030852_regulation_of_granulocyte_differentiation	3	0
GO:0030853_negative_regulation_of_granulocyte_differentiation	3	0
GO:0030856_regulation_of_epithelial_cell_differentiation	3	0
GO:0030947_regulation_of_vascular_endothelial_growth_factor_receptor_signaling_pathway	3	0
GO:0031033_myosin_filament_assembly_or_disassembly	3	0
GO:0031034_myosin_filament_assembly	3	0
GO:0031054_pre-microRNA_processing	3	0
GO:0031055_chromatin_remodeling_at_centromere	3	0
GO:0031060_regulation_of_histone_methylation	3	0
GO:0031102_neuron_projection_regeneration	3	0
GO:0031103_axon_regeneration	3	0
GO:0031445_regulation_of_heterochromatin_formation	3	0
GO:0031648_protein_destabilization	3	0
GO:0031657_regulation_of_cyclin-dependent_protein_kinase_activity_during_G1_S	3	0
GO:0031659_positive_regulation_of_cyclin-dependent_protein_kinase_activity_during_G1_S	3	0
GO:0031935_regulation_of_chromatin_silencing	3	0
GO:0031953_negative_regulation_of_protein_amino_acid_autophosphorylation	3	0
GO:0032007_negative_regulation_of_TOR_signaling_pathway	3	0
GO:0032042_mitochondrial_DNA_metabolic_process	3	0
GO:0032097_positive_regulation_of_response_to_food	3	0
GO:0032100_positive_regulation_of_appetite	3	0
GO:0032105_negative_regulation_of_response_to_extracellular_stimulus	3	0
GO:0032108_negative_regulation_of_response_to_nutrient_levels	3	0
GO:0032203_telomere_formation_via_telomerase	3	0
GO:0032206_positive_regulation_of_telomere_maintenance	3	0
GO:0032232_negative_regulation_of_actin_filament_bundle_formation	3	0
GO:0032234_regulation_of_calcium_ion_transport_via_store-operated_calcium_channel_activity	3	0
GO:0032278_positive_regulation_of_gonadotropin_secretion	3	0
GO:0032324_molybdopterin_cofactor_biosynthetic_process	3	0
GO:0032342_aldosterone_biosynthetic_process	3	0
GO:0032352_positive_regulation_of_hormone_metabolic_process	3	0
GO:0032415_regulation_of_sodium:hydrogen_antiporter_activity	3	0
GO:0032469_endoplasmic_reticulum_calcium_ion_homeostasis	3	0
GO:0032494_response_to_peptidoglycan	3	0
GO:0032497_detection_of_lipopolysaccharide	3	0
GO:0032509_endosome_transport_via_multivesicular_body_sorting_pathway	3	0
GO:0032515_negative_regulation_of_phosphoprotein_phosphatase_activity	3	0
GO:0032568_general_transcription_from_RNA_polymerase_II_promoter	3	0
GO:0032604_granulocyte_macrophage_colony-stimulating_factor_production	3	0
GO:0032616_interleukin-13_production	3	0
GO:0032641_lymphotoxin_A_production	3	0
GO:0032651_regulation_of_interleukin-1_beta_production	3	0
GO:0032695_negative_regulation_of_interleukin-12_production	3	0
GO:0032717_negative_regulation_of_interleukin-8_production	3	0
GO:0032729_positive_regulation_of_interferon-gamma_production	3	0
GO:0032735_positive_regulation_of_interleukin-12_production	3	0
GO:0032757_positive_regulation_of_interleukin-8_production	3	0
GO:0032760_positive_regulation_of_tumor_necrosis_factor_production	3	0
GO:0032855_positive_regulation_of_Rac_GTPase_activity	3	0
GO:0032872_regulation_of_stress-activated_MAPK_cascade	3	0
GO:0032874_positive_regulation_of_stress-activated_MAPK_cascade	3	0
GO:0032905_transforming_growth_factor-beta1_production	3	0
GO:0032908_regulation_of_transforming_growth_factor-beta1_production	3	0
GO:0032922_circadian_regulation_of_gene_expression	3	0
GO:0032927_positive_regulation_of_activin_receptor_signaling_pathway	3	0
GO:0033015_tetrapyrrole_catabolic_process	3	0
GO:0033081_regulation_of_T_cell_differentiation_in_the_thymus	3	0
GO:0033143_regulation_of_steroid_hormone_receptor_signaling_pathway	3	0
GO:0033151_V(D)J_recombination	3	0
GO:0033198_response_to_ATP	3	0
GO:0033555_multicellular_organismal_response_to_stress	3	0
GO:0033865_nucleoside_bisphosphate_metabolic_process	3	0
GO:0034067_protein_localization_in_Golgi_apparatus	3	0
GO:0034086_maintenance_of_sister_chromatid_cohesion	3	0
GO:0034088_maintenance_of_mitotic_sister_chromatid_cohesion	3	0
GO:0034393_positive_regulation_of_smooth_muscle_cell_apoptosis	3	0
GO:0034442_regulation_of_lipoprotein_oxidation	3	0
GO:0034443_negative_regulation_of_lipoprotein_oxidation	3	0
GO:0034453_microtubule_anchoring	3	0
GO:0034505_tooth_mineralization	3	0
GO:0034629_cellular_protein_complex_localization	3	0
GO:0034653_retinoic_acid_catabolic_process	3	0
GO:0034661_ncRNA_catabolic_process	3	0
GO:0034776_response_to_histamine	3	0
GO:0035019_somatic_stem_cell_maintenance	3	0
GO:0035020_regulation_of_Rac_protein_signal_transduction	3	0
GO:0035024_negative_regulation_of_Rho_protein_signal_transduction	3	0
GO:0035036_sperm-egg_recognition	3	0
GO:0035067_negative_regulation_of_histone_acetylation	3	0
GO:0035081_induction_of_programmed_cell_death_by_hormones	3	0
GO:0035092_sperm_chromatin_condensation	3	0
GO:0035115_embryonic_forelimb_morphogenesis	3	0
GO:0035136_forelimb_morphogenesis	3	0
GO:0035246_peptidyl-arginine_N-methylation	3	0
GO:0035268_protein_amino_acid_mannosylation	3	0
GO:0035269_protein_amino_acid_O-linked_mannosylation	3	0
GO:0035306_positive_regulation_of_dephosphorylation	3	0
GO:0035307_positive_regulation_of_protein_amino_acid_dephosphorylation	3	0
GO:0035315_hair_cell_differentiation	3	0
GO:0040001_establishment_of_mitotic_spindle_localization	3	0
GO:0042053_regulation_of_dopamine_metabolic_process	3	0
GO:0042059_negative_regulation_of_epidermal_growth_factor_receptor_signaling_pathway	3	0
GO:0042069_regulation_of_catecholamine_metabolic_process	3	0
GO:0042109_lymphotoxin_A_biosynthetic_process	3	0
GO:0042160_lipoprotein_modification	3	0
GO:0042161_lipoprotein_oxidation	3	0
GO:0042246_tissue_regeneration	3	0
GO:0042253_granulocyte_macrophage_colony-stimulating_factor_biosynthetic_process	3	0
GO:0042271_susceptibility_to_natural_killer_cell_mediated_cytotoxicity	3	0
GO:0042368_vitamin_D_biosynthetic_process	3	0
GO:0042416_dopamine_biosynthetic_process	3	0
GO:0042451_purine_nucleoside_biosynthetic_process	3	0
GO:0042455_ribonucleoside_biosynthetic_process	3	0
GO:0042574_retinal_metabolic_process	3	0
GO:0042753_positive_regulation_of_circadian_rhythm	3	0
GO:0042762_regulation_of_sulfur_metabolic_process	3	0
GO:0042886_amide_transport	3	0
GO:0042940_D-amino_acid_transport	3	0
GO:0042953_lipoprotein_transport	3	0
GO:0042977_activation_of_JAK2_kinase_activity	3	0
GO:0042983_amyloid_precursor_protein_biosynthetic_process	3	0
GO:0042984_regulation_of_amyloid_precursor_protein_biosynthetic_process	3	0
GO:0043001_Golgi_to_plasma_membrane_protein_transport	3	0
GO:0043089_positive_regulation_of_Cdc42_GTPase_activity	3	0
GO:0043090_amino_acid_import	3	0
GO:0043092_L-amino_acid_import	3	0
GO:0043248_proteasome_assembly	3	0
GO:0043288_apocarotenoid_metabolic_process	3	0
GO:0043461_proton-transporting_ATP_synthase_complex_assembly	3	0
GO:0043489_RNA_stabilization	3	0
GO:0043570_maintenance_of_DNA_repeat_elements	3	0
GO:0043604_amide_biosynthetic_process	3	0
GO:0043618_regulation_of_transcription_from_RNA_polymerase_II_promoter_in_response_to_stress	3	0
GO:0043620_regulation_of_transcription_in_response_to_stress	3	0
GO:0043902_positive_regulation_of_multi-organism_process	3	0
GO:0044003_modification_by_symbiont_of_host_morphology_or_physiology	3	0
GO:0044240_multicellular_organismal_lipid_catabolic_process	3	0
GO:0044252_negative_regulation_of_multicellular_organismal_metabolic_process	3	0
GO:0045007_depurination	3	0
GO:0045063_T-helper_1_cell_differentiation	3	0
GO:0045064_T-helper_2_cell_differentiation	3	0
GO:0045070_positive_regulation_of_viral_genome_replication	3	0
GO:0045079_negative_regulation_of_chemokine_biosynthetic_process	3	0
GO:0045080_positive_regulation_of_chemokine_biosynthetic_process	3	0
GO:0045112_integrin_biosynthetic_process	3	0
GO:0045409_negative_regulation_of_interleukin-6_biosynthetic_process	3	0
GO:0045410_positive_regulation_of_interleukin-6_biosynthetic_process	3	0
GO:0045541_negative_regulation_of_cholesterol_biosynthetic_process	3	0
GO:0045577_regulation_of_B_cell_differentiation	3	0
GO:0045581_negative_regulation_of_T_cell_differentiation	3	0
GO:0045625_regulation_of_T-helper_1_cell_differentiation	3	0
GO:0045628_regulation_of_T-helper_2_cell_differentiation	3	0
GO:0045662_negative_regulation_of_myoblast_differentiation	3	0
GO:0045663_positive_regulation_of_myoblast_differentiation	3	0
GO:0045665_negative_regulation_of_neuron_differentiation	3	0
GO:0045715_negative_regulation_of_low-density_lipoprotein_receptor_biosynthetic_process	3	0
GO:0045717_negative_regulation_of_fatty_acid_biosynthetic_process	3	0
GO:0045779_negative_regulation_of_bone_resorption	3	0
GO:0045817_positive_regulation_of_transcription_from_RNA_polymerase_II_promoter__global	3	0
GO:0045822_negative_regulation_of_heart_contraction	3	0
GO:0045830_positive_regulation_of_isotype_switching	3	0
GO:0045898_regulation_of_transcriptional_preinitiation_complex_assembly	3	0
GO:0045911_positive_regulation_of_DNA_recombination	3	0
GO:0045912_negative_regulation_of_carbohydrate_metabolic_process	3	0
GO:0045916_negative_regulation_of_complement_activation	3	0
GO:0045939_negative_regulation_of_steroid_metabolic_process	3	0
GO:0045988_negative_regulation_of_striated_muscle_contraction	3	0
GO:0045990_regulation_of_transcription_by_carbon_catabolites	3	0
GO:0045995_regulation_of_embryonic_development	3	0
GO:0046015_regulation_of_transcription_by_glucose	3	0
GO:0046068_cGMP_metabolic_process	3	0
GO:0046129_purine_ribonucleoside_biosynthetic_process	3	0
GO:0046130_purine_ribonucleoside_catabolic_process	3	0
GO:0046146_tetrahydrobiopterin_metabolic_process	3	0
GO:0046348_amino_sugar_catabolic_process	3	0
GO:0046605_regulation_of_centrosome_cycle	3	0
GO:0046628_positive_regulation_of_insulin_receptor_signaling_pathway	3	0
GO:0046653_tetrahydrofolate_metabolic_process	3	0
GO:0046676_negative_regulation_of_insulin_secretion	3	0
GO:0046688_response_to_copper_ion	3	0
GO:0046813_virion_attachment__binding_of_host_cell_surface_receptor	3	0
GO:0046825_regulation_of_protein_export_from_nucleus	3	0
GO:0046881_positive_regulation_of_follicle-stimulating_hormone_secretion	3	0
GO:0046886_positive_regulation_of_hormone_biosynthetic_process	3	0
GO:0048048_embryonic_eye_morphogenesis	3	0
GO:0048251_elastic_fiber_assembly	3	0
GO:0048255_mRNA_stabilization	3	0
GO:0048268_clathrin_coat_assembly	3	0
GO:0048521_negative_regulation_of_behavior	3	0
GO:0048538_thymus_development	3	0
GO:0048548_regulation_of_pinocytosis	3	0
GO:0048552_regulation_of_metalloenzyme_activity	3	0
GO:0048554_positive_regulation_of_metalloenzyme_activity	3	0
GO:0048567_ectodermal_gut_morphogenesis	3	0
GO:0048701_embryonic_cranial_skeleton_morphogenesis	3	0
GO:0048739_cardiac_muscle_fiber_development	3	0
GO:0048814_regulation_of_dendrite_morphogenesis	3	0
GO:0048861_leukemia_inhibitory_factor_signaling_pathway	3	0
GO:0050434_positive_regulation_of_viral_transcription	3	0
GO:0050435_beta-amyloid_metabolic_process	3	0
GO:0050665_hydrogen_peroxide_biosynthetic_process	3	0
GO:0050686_negative_regulation_of_mRNA_processing	3	0
GO:0050806_positive_regulation_of_synaptic_transmission	3	0
GO:0050856_regulation_of_T_cell_receptor_signaling_pathway	3	0
GO:0050873_brown_fat_cell_differentiation	3	0
GO:0051001_negative_regulation_of_nitric-oxide_synthase_activity	3	0
GO:0051084_'de_novo'_posttranslational_protein_folding	3	0
GO:0051153_regulation_of_striated_muscle_cell_differentiation	3	0
GO:0051299_centrosome_separation	3	0
GO:0051305_chromosome_movement_towards_spindle_pole	3	0
GO:0051324_prophase	3	0
GO:0051382_kinetochore_assembly	3	0
GO:0051489_regulation_of_filopodium_assembly	3	0
GO:0051491_positive_regulation_of_filopodium_assembly	3	0
GO:0051497_negative_regulation_of_stress_fiber_formation	3	0
GO:0051546_keratinocyte_migration	3	0
GO:0051567_histone_H3-K9_methylation	3	0
GO:0051569_regulation_of_histone_H3-K4_methylation	3	0
GO:0051712_positive_regulation_of_killing_of_cells_of_another_organism	3	0
GO:0051825_adhesion_to_other_organism_during_symbiotic_interaction	3	0
GO:0051851_modification_by_host_of_symbiont_morphology_or_physiology	3	0
GO:0051856_adhesion_to_symbiont	3	0
GO:0051877_pigment_granule_aggregation_in_cell_center	3	0
GO:0051882_mitochondrial_depolarization	3	0
GO:0051918_negative_regulation_of_fibrinolysis	3	0
GO:0051925_regulation_of_calcium_ion_transport_via_voltage-gated_calcium_channel_activity	3	0
GO:0051938_L-glutamate_import	3	0
GO:0051966_regulation_of_synaptic_transmission__glutamatergic	3	0
GO:0051970_negative_regulation_of_transmission_of_nerve_impulse	3	0
GO:0051973_positive_regulation_of_telomerase_activity	3	0
GO:0051983_regulation_of_chromosome_segregation	3	0
GO:0055062_phosphate_ion_homeostasis	3	0
GO:0055069_zinc_ion_homeostasis	3	0
GO:0055078_sodium_ion_homeostasis	3	0
GO:0055094_response_to_lipoprotein_stimulus	3	0
GO:0060017_parathyroid_gland_development	3	0
GO:0060023_soft_palate_development	3	0
GO:0060084_synaptic_transmission_involved_in_micturition	3	0
GO:0060119_inner_ear_receptor_cell_development	3	0
GO:0060134_prepulse_inhibition	3	0
GO:0060158_activation_of_phospholipase_C_activity_by_dopamine_receptor_signaling_pathway	3	0
GO:0060177_regulation_of_angiotensin_metabolic_process	3	0
GO:0060267_positive_regulation_of_respiratory_burst	3	0
GO:0060317_cardiac_epithelial_to_mesenchymal_transition	3	0
GO:0060333_interferon-gamma-mediated_signaling_pathway	3	0
GO:0060334_regulation_of_interferon-gamma-mediated_signaling_pathway	3	0
GO:0060343_trabecula_formation	3	0
GO:0060347_heart_trabecula_formation	3	0
GO:0060394_negative_regulation_of_pathway-restricted_SMAD_protein_phosphorylation	3	0
GO:0060559_positive_regulation_of_calcidiol_1-monooxygenase_activity	3	0
GO:0070050_neuron_maintenance	3	0
GO:0070141_response_to_UV-A	3	0
GO:0070168_negative_regulation_of_biomineral_formation	3	0
GO:0070207_protein_homotrimerization	3	0
GO:0070229_negative_regulation_of_lymphocyte_apoptosis	3	0
GO:0070231_T_cell_apoptosis	3	0
GO:0070272_proton-transporting_ATP_synthase_complex_biogenesis	3	0
GO:0070561_vitamin_D_receptor_signaling_pathway	3	0
GO:0070634_transepithelial_ammonium_transport	3	0
GO:0070777_D-aspartate_transport	3	0
GO:0070779_D-aspartate_import	3	0
GO:0001525_angiogenesis	69	0	0.000000	0.000000	1180	1096.098882	1154.12	1212.141118	0.978068
GO:0007005_mitochondrion_organization	69	0	0.000000	0.000000	1180	1096.098882	1154.12	1212.141118	0.978068
GO:0016042_lipid_catabolic_process	69	0	0.000000	0.000000	1180	1096.098882	1154.12	1212.141118	0.978068
GO:0045333_cellular_respiration	69	0	0.000000	0.000000	1180	1096.098882	1154.12	1212.141118	0.978068
GO:0051241_negative_regulation_of_multicellular_organismal_process	69	0	0.000000	0.000000	1180	1096.098882	1154.12	1212.141118	0.978068
GO:0051351_positive_regulation_of_ligase_activity	69	0	0.000000	0.000000	1180	1096.098882	1154.12	1212.141118	0.978068
GO:0006281_DNA_repair	177	0	0.000000	0.000000	1181	1099.825393	1157.28	1214.734607	0.979915
GO:0051276_chromosome_organization	272	0	0.000000	0.000000	1182	1100.288227	1157.69	1215.091773	0.979433
GO:0006414_translational_elongation	96	0	0.000000	0.000000	1186	1104.502817	1161.52	1218.537183	0.979359
GO:0015980_energy_derivation_by_oxidation_of_organic_compounds	96	0	0.000000	0.000000	1186	1104.502817	1161.52	1218.537183	0.979359
GO:0040012_regulation_of_locomotion	96	0	0.000000	0.000000	1186	1104.502817	1161.52	1218.537183	0.979359
GO:0051248_negative_regulation_of_protein_metabolic_process	96	0	0.000000	0.000000	1186	1104.502817	1161.52	1218.537183	0.979359
GO:0001944_vasculature_development	88	0	0.000000	0.000000	1187	1105.324815	1162.3	1219.275185	0.979191
GO:0032270_positive_regulation_of_cellular_protein_metabolic_process	131	0	0.000000	0.000000	1190	1109.438031	1165.75	1222.061969	0.979622
GO:0040008_regulation_of_growth	131	0	0.000000	0.000000	1190	1109.438031	1165.75	1222.061969	0.979622
GO:0070647_protein_modification_by_small_protein_conjugation_or_removal	131	0	0.000000	0.000000	1190	1109.438031	1165.75	1222.061969	0.979622
GO:0000077_DNA_damage_checkpoint	37	0	0.000000	0.000000	1199	1120.438860	1176.44	1232.441140	0.981184
GO:0006937_regulation_of_muscle_contraction	37	0	0.000000	0.000000	1199	1120.438860	1176.44	1232.441140	0.981184
GO:0007584_response_to_nutrient	37	0	0.000000	0.000000	1199	1120.438860	1176.44	1232.441140	0.981184
GO:0009913_epidermal_cell_differentiation	37	0	0.000000	0.000000	1199	1120.438860	1176.44	1232.441140	0.981184
GO:0015918_sterol_transport	37	0	0.000000	0.000000	1199	1120.438860	1176.44	1232.441140	0.981184
GO:0030301_cholesterol_transport	37	0	0.000000	0.000000	1199	1120.438860	1176.44	1232.441140	0.981184
GO:0046489_phosphoinositide_biosynthetic_process	37	0	0.000000	0.000000	1199	1120.438860	1176.44	1232.441140	0.981184
GO:0046700_heterocycle_catabolic_process	37	0	0.000000	0.000000	1199	1120.438860	1176.44	1232.441140	0.981184
GO:0046822_regulation_of_nucleocytoplasmic_transport	37	0	0.000000	0.000000	1199	1120.438860	1176.44	1232.441140	0.981184
GO:0001935_endothelial_cell_proliferation	25	0	0.000000	0.000000	1226	1149.435980	1203.98	1258.524020	0.982039
GO:0006007_glucose_catabolic_process	25	0	0.000000	0.000000	1226	1149.435980	1203.98	1258.524020	0.982039
GO:0006112_energy_reserve_metabolic_process	25	0	0.000000	0.000000	1226	1149.435980	1203.98	1258.524020	0.982039
GO:0006518_peptide_metabolic_process	25	0	0.000000	0.000000	1226	1149.435980	1203.98	1258.524020	0.982039
GO:0006767_water-soluble_vitamin_metabolic_process	25	0	0.000000	0.000000	1226	1149.435980	1203.98	1258.524020	0.982039
GO:0007127_meiosis_I	25	0	0.000000	0.000000	1226	1149.435980	1203.98	1258.524020	0.982039
GO:0007416_synaptogenesis	25	0	0.000000	0.000000	1226	1149.435980	1203.98	1258.524020	0.982039
GO:0009141_nucleoside_triphosphate_metabolic_process	25	0	0.000000	0.000000	1226	1149.435980	1203.98	1258.524020	0.982039
GO:0010876_lipid_localization	25	0	0.000000	0.000000	1226	1149.435980	1203.98	1258.524020	0.982039
GO:0015711_organic_anion_transport	25	0	0.000000	0.000000	1226	1149.435980	1203.98	1258.524020	0.982039
GO:0019217_regulation_of_fatty_acid_metabolic_process	25	0	0.000000	0.000000	1226	1149.435980	1203.98	1258.524020	0.982039
GO:0019915_lipid_storage	25	0	0.000000	0.000000	1226	1149.435980	1203.98	1258.524020	0.982039
GO:0030168_platelet_activation	25	0	0.000000	0.000000	1226	1149.435980	1203.98	1258.524020	0.982039
GO:0030282_bone_mineralization	25	0	0.000000	0.000000	1226	1149.435980	1203.98	1258.524020	0.982039
GO:0031023_microtubule_organizing_center_organization	25	0	0.000000	0.000000	1226	1149.435980	1203.98	1258.524020	0.982039
GO:0031644_regulation_of_neurological_system_process	25	0	0.000000	0.000000	1226	1149.435980	1203.98	1258.524020	0.982039
GO:0032368_regulation_of_lipid_transport	25	0	0.000000	0.000000	1226	1149.435980	1203.98	1258.524020	0.982039
GO:0034101_erythrocyte_homeostasis	25	0	0.000000	0.000000	1226	1149.435980	1203.98	1258.524020	0.982039
GO:0043087_regulation_of_GTPase_activity	25	0	0.000000	0.000000	1226	1149.435980	1203.98	1258.524020	0.982039
GO:0043624_cellular_protein_complex_disassembly	25	0	0.000000	0.000000	1226	1149.435980	1203.98	1258.524020	0.982039
GO:0043966_histone_H3_acetylation	25	0	0.000000	0.000000	1226	1149.435980	1203.98	1258.524020	0.982039
GO:0045762_positive_regulation_of_adenylate_cyclase_activity	25	0	0.000000	0.000000	1226	1149.435980	1203.98	1258.524020	0.982039
GO:0050678_regulation_of_epithelial_cell_proliferation	25	0	0.000000	0.000000	1226	1149.435980	1203.98	1258.524020	0.982039
GO:0050727_regulation_of_inflammatory_response	25	0	0.000000	0.000000	1226	1149.435980	1203.98	1258.524020	0.982039
GO:0050795_regulation_of_behavior	25	0	0.000000	0.000000	1226	1149.435980	1203.98	1258.524020	0.982039
GO:0050818_regulation_of_coagulation	25	0	0.000000	0.000000	1226	1149.435980	1203.98	1258.524020	0.982039
GO:0050821_protein_stabilization	25	0	0.000000	0.000000	1226	1149.435980	1203.98	1258.524020	0.982039
GO:0006520_cellular_amino_acid_metabolic_process	108	0	0.000000	0.000000	1233	1154.556889	1209.01	1263.463111	0.980543
GO:0006644_phospholipid_metabolic_process	108	0	0.000000	0.000000	1233	1154.556889	1209.01	1263.463111	0.980543
GO:0007346_regulation_of_mitotic_cell_cycle	108	0	0.000000	0.000000	1233	1154.556889	1209.01	1263.463111	0.980543
GO:0008202_steroid_metabolic_process	108	0	0.000000	0.000000	1233	1154.556889	1209.01	1263.463111	0.980543
GO:0019637_organophosphate_metabolic_process	108	0	0.000000	0.000000	1233	1154.556889	1209.01	1263.463111	0.980543
GO:0032446_protein_modification_by_small_protein_conjugation	108	0	0.000000	0.000000	1233	1154.556889	1209.01	1263.463111	0.980543
GO:0044106_cellular_amine_metabolic_process	108	0	0.000000	0.000000	1233	1154.556889	1209.01	1263.463111	0.980543
GO:0032787_monocarboxylic_acid_metabolic_process	156	0	0.000000	0.000000	1234	1155.857388	1210.23	1264.602612	0.980737
GO:0000280_nuclear_division	115	0	0.000000	0.000000	1238	1158.837439	1213.04	1267.242561	0.979838
GO:0005996_monosaccharide_metabolic_process	115	0	0.000000	0.000000	1238	1158.837439	1213.04	1267.242561	0.979838
GO:0007067_mitosis	115	0	0.000000	0.000000	1238	1158.837439	1213.04	1267.242561	0.979838
GO:0045944_positive_regulation_of_transcription_from_RNA_polymerase_II_promoter	115	0	0.000000	0.000000	1238	1158.837439	1213.04	1267.242561	0.979838
GO:0000086_G2_M_transition_of_mitotic_cell_cycle	19	0	0.000000	0.000000	1284	1206.279648	1259.21	1312.140352	0.980693
GO:0002237_response_to_molecule_of_bacterial_origin	19	0	0.000000	0.000000	1284	1206.279648	1259.21	1312.140352	0.980693
GO:0002762_negative_regulation_of_myeloid_leukocyte_differentiation	19	0	0.000000	0.000000	1284	1206.279648	1259.21	1312.140352	0.980693
GO:0002791_regulation_of_peptide_secretion	19	0	0.000000	0.000000	1284	1206.279648	1259.21	1312.140352	0.980693
GO:0006635_fatty_acid_beta-oxidation	19	0	0.000000	0.000000	1284	1206.279648	1259.21	1312.140352	0.980693
GO:0006809_nitric_oxide_biosynthetic_process	19	0	0.000000	0.000000	1284	1206.279648	1259.21	1312.140352	0.980693
GO:0006879_cellular_iron_ion_homeostasis	19	0	0.000000	0.000000	1284	1206.279648	1259.21	1312.140352	0.980693
GO:0006890_retrograde_vesicle-mediated_transport__Golgi_to_ER	19	0	0.000000	0.000000	1284	1206.279648	1259.21	1312.140352	0.980693
GO:0007131_reciprocal_meiotic_recombination	19	0	0.000000	0.000000	1284	1206.279648	1259.21	1312.140352	0.980693
GO:0007257_activation_of_JUN_kinase_activity	19	0	0.000000	0.000000	1284	1206.279648	1259.21	1312.140352	0.980693
GO:0007269_neurotransmitter_secretion	19	0	0.000000	0.000000	1284	1206.279648	1259.21	1312.140352	0.980693
GO:0009260_ribonucleotide_biosynthetic_process	19	0	0.000000	0.000000	1284	1206.279648	1259.21	1312.140352	0.980693
GO:0009267_cellular_response_to_starvation	19	0	0.000000	0.000000	1284	1206.279648	1259.21	1312.140352	0.980693
GO:0009451_RNA_modification	19	0	0.000000	0.000000	1284	1206.279648	1259.21	1312.140352	0.980693
GO:0010883_regulation_of_lipid_storage	19	0	0.000000	0.000000	1284	1206.279648	1259.21	1312.140352	0.980693
GO:0010948_negative_regulation_of_cell_cycle_process	19	0	0.000000	0.000000	1284	1206.279648	1259.21	1312.140352	0.980693
GO:0015695_organic_cation_transport	19	0	0.000000	0.000000	1284	1206.279648	1259.21	1312.140352	0.980693
GO:0016525_negative_regulation_of_angiogenesis	19	0	0.000000	0.000000	1284	1206.279648	1259.21	1312.140352	0.980693
GO:0019228_regulation_of_action_potential_in_neuron	19	0	0.000000	0.000000	1284	1206.279648	1259.21	1312.140352	0.980693
GO:0030041_actin_filament_polymerization	19	0	0.000000	0.000000	1284	1206.279648	1259.21	1312.140352	0.980693
GO:0030307_positive_regulation_of_cell_growth	19	0	0.000000	0.000000	1284	1206.279648	1259.21	1312.140352	0.980693
GO:0030500_regulation_of_bone_mineralization	19	0	0.000000	0.000000	1284	1206.279648	1259.21	1312.140352	0.980693
GO:0030832_regulation_of_actin_filament_length	19	0	0.000000	0.000000	1284	1206.279648	1259.21	1312.140352	0.980693
GO:0031109_microtubule_polymerization_or_depolymerization	19	0	0.000000	0.000000	1284	1206.279648	1259.21	1312.140352	0.980693
GO:0031331_positive_regulation_of_cellular_catabolic_process	19	0	0.000000	0.000000	1284	1206.279648	1259.21	1312.140352	0.980693
GO:0031396_regulation_of_protein_ubiquitination	19	0	0.000000	0.000000	1284	1206.279648	1259.21	1312.140352	0.980693
GO:0032271_regulation_of_protein_polymerization	19	0	0.000000	0.000000	1284	1206.279648	1259.21	1312.140352	0.980693
GO:0032318_regulation_of_Ras_GTPase_activity	19	0	0.000000	0.000000	1284	1206.279648	1259.21	1312.140352	0.980693
GO:0032388_positive_regulation_of_intracellular_transport	19	0	0.000000	0.000000	1284	1206.279648	1259.21	1312.140352	0.980693
GO:0033273_response_to_vitamin	19	0	0.000000	0.000000	1284	1206.279648	1259.21	1312.140352	0.980693
GO:0034976_response_to_endoplasmic_reticulum_stress	19	0	0.000000	0.000000	1284	1206.279648	1259.21	1312.140352	0.980693
GO:0042531_positive_regulation_of_tyrosine_phosphorylation_of_STAT_protein	19	0	0.000000	0.000000	1284	1206.279648	1259.21	1312.140352	0.980693
GO:0043467_regulation_of_generation_of_precursor_metabolites_and_energy	19	0	0.000000	0.000000	1284	1206.279648	1259.21	1312.140352	0.980693
GO:0043603_cellular_amide_metabolic_process	19	0	0.000000	0.000000	1284	1206.279648	1259.21	1312.140352	0.980693
GO:0043967_histone_H4_acetylation	19	0	0.000000	0.000000	1284	1206.279648	1259.21	1312.140352	0.980693
GO:0044236_multicellular_organismal_metabolic_process	19	0	0.000000	0.000000	1284	1206.279648	1259.21	1312.140352	0.980693
GO:0045732_positive_regulation_of_protein_catabolic_process	19	0	0.000000	0.000000	1284	1206.279648	1259.21	1312.140352	0.980693
GO:0045767_regulation_of_anti-apoptosis	19	0	0.000000	0.000000	1284	1206.279648	1259.21	1312.140352	0.980693
GO:0046364_monosaccharide_biosynthetic_process	19	0	0.000000	0.000000	1284	1206.279648	1259.21	1312.140352	0.980693
GO:0050819_negative_regulation_of_coagulation	19	0	0.000000	0.000000	1284	1206.279648	1259.21	1312.140352	0.980693
GO:0050908_detection_of_light_stimulus_involved_in_visual_perception	19	0	0.000000	0.000000	1284	1206.279648	1259.21	1312.140352	0.980693
GO:0050920_regulation_of_chemotaxis	19	0	0.000000	0.000000	1284	1206.279648	1259.21	1312.140352	0.980693
GO:0050962_detection_of_light_stimulus_involved_in_sensory_perception	19	0	0.000000	0.000000	1284	1206.279648	1259.21	1312.140352	0.980693
GO:0050994_regulation_of_lipid_catabolic_process	19	0	0.000000	0.000000	1284	1206.279648	1259.21	1312.140352	0.980693
GO:0051180_vitamin_transport	19	0	0.000000	0.000000	1284	1206.279648	1259.21	1312.140352	0.980693
GO:0051495_positive_regulation_of_cytoskeleton_organization	19	0	0.000000	0.000000	1284	1206.279648	1259.21	1312.140352	0.980693
GO:0006261_DNA-dependent_DNA_replication	43	0	0.000000	0.000000	1296	1218.443494	1270.87	1323.296506	0.980610
GO:0007093_mitotic_cell_cycle_checkpoint	43	0	0.000000	0.000000	1296	1218.443494	1270.87	1323.296506	0.980610
GO:0007126_meiosis	43	0	0.000000	0.000000	1296	1218.443494	1270.87	1323.296506	0.980610
GO:0015931_nucleobase__nucleoside__nucleotide_and_nucleic_acid_transport	43	0	0.000000	0.000000	1296	1218.443494	1270.87	1323.296506	0.980610
GO:0022618_ribonucleoprotein_complex_assembly	43	0	0.000000	0.000000	1296	1218.443494	1270.87	1323.296506	0.980610
GO:0034754_cellular_hormone_metabolic_process	43	0	0.000000	0.000000	1296	1218.443494	1270.87	1323.296506	0.980610
GO:0045637_regulation_of_myeloid_cell_differentiation	43	0	0.000000	0.000000	1296	1218.443494	1270.87	1323.296506	0.980610
GO:0046164_alcohol_catabolic_process	43	0	0.000000	0.000000	1296	1218.443494	1270.87	1323.296506	0.980610
GO:0046777_protein_amino_acid_autophosphorylation	43	0	0.000000	0.000000	1296	1218.443494	1270.87	1323.296506	0.980610
GO:0051054_positive_regulation_of_DNA_metabolic_process	43	0	0.000000	0.000000	1296	1218.443494	1270.87	1323.296506	0.980610
GO:0051327_M_phase_of_meiotic_cell_cycle	43	0	0.000000	0.000000	1296	1218.443494	1270.87	1323.296506	0.980610
GO:0051789_response_to_protein_stimulus	43	0	0.000000	0.000000	1296	1218.443494	1270.87	1323.296506	0.980610
GO:0009101_glycoprotein_biosynthetic_process	109	0	0.000000	0.000000	1299	1220.742754	1273.05	1325.357246	0.980023
GO:0009790_embryonic_development	109	0	0.000000	0.000000	1299	1220.742754	1273.05	1325.357246	0.980023
GO:0010817_regulation_of_hormone_levels	109	0	0.000000	0.000000	1299	1220.742754	1273.05	1325.357246	0.980023
GO:0045597_positive_regulation_of_cell_differentiation	74	0	0.000000	0.000000	1300	1223.236982	1275.39	1327.543018	0.981069
GO:0009187_cyclic_nucleotide_metabolic_process	67	0	0.000000	0.000000	1303	1226.618080	1278.65	1330.681920	0.981312
GO:0051443_positive_regulation_of_ubiquitin-protein_ligase_activity	67	0	0.000000	0.000000	1303	1226.618080	1278.65	1330.681920	0.981312
GO:0060537_muscle_tissue_development	67	0	0.000000	0.000000	1303	1226.618080	1278.65	1330.681920	0.981312
GO:0051052_regulation_of_DNA_metabolic_process	87	0	0.000000	0.000000	1304	1228.327574	1280.16	1331.992426	0.981718
GO:0001822_kidney_development	20	0	0.000000	0.000000	1340	1269.836693	1320.52	1371.203307	0.985463
GO:0005977_glycogen_metabolic_process	20	0	0.000000	0.000000	1340	1269.836693	1320.52	1371.203307	0.985463
GO:0006096_glycolysis	20	0	0.000000	0.000000	1340	1269.836693	1320.52	1371.203307	0.985463
GO:0006305_DNA_alkylation	20	0	0.000000	0.000000	1340	1269.836693	1320.52	1371.203307	0.985463
GO:0006306_DNA_methylation	20	0	0.000000	0.000000	1340	1269.836693	1320.52	1371.203307	0.985463
GO:0006733_oxidoreduction_coenzyme_metabolic_process	20	0	0.000000	0.000000	1340	1269.836693	1320.52	1371.203307	0.985463
GO:0006885_regulation_of_pH	20	0	0.000000	0.000000	1340	1269.836693	1320.52	1371.203307	0.985463
GO:0007215_glutamate_signaling_pathway	20	0	0.000000	0.000000	1340	1269.836693	1320.52	1371.203307	0.985463
GO:0008633_activation_of_pro-apoptotic_gene_products	20	0	0.000000	0.000000	1340	1269.836693	1320.52	1371.203307	0.985463
GO:0009064_glutamine_family_amino_acid_metabolic_process	20	0	0.000000	0.000000	1340	1269.836693	1320.52	1371.203307	0.985463
GO:0009144_purine_nucleoside_triphosphate_metabolic_process	20	0	0.000000	0.000000	1340	1269.836693	1320.52	1371.203307	0.985463
GO:0009205_purine_ribonucleoside_triphosphate_metabolic_process	20	0	0.000000	0.000000	1340	1269.836693	1320.52	1371.203307	0.985463
GO:0009583_detection_of_light_stimulus	20	0	0.000000	0.000000	1340	1269.836693	1320.52	1371.203307	0.985463
GO:0009584_detection_of_visible_light	20	0	0.000000	0.000000	1340	1269.836693	1320.52	1371.203307	0.985463
GO:0010594_regulation_of_endothelial_cell_migration	20	0	0.000000	0.000000	1340	1269.836693	1320.52	1371.203307	0.985463
GO:0016202_regulation_of_striated_muscle_tissue_development	20	0	0.000000	0.000000	1340	1269.836693	1320.52	1371.203307	0.985463
GO:0021700_developmental_maturation	20	0	0.000000	0.000000	1340	1269.836693	1320.52	1371.203307	0.985463
GO:0031047_gene_silencing_by_RNA	20	0	0.000000	0.000000	1340	1269.836693	1320.52	1371.203307	0.985463
GO:0032409_regulation_of_transporter_activity	20	0	0.000000	0.000000	1340	1269.836693	1320.52	1371.203307	0.985463
GO:0032535_regulation_of_cellular_component_size	20	0	0.000000	0.000000	1340	1269.836693	1320.52	1371.203307	0.985463
GO:0033692_cellular_polysaccharide_biosynthetic_process	20	0	0.000000	0.000000	1340	1269.836693	1320.52	1371.203307	0.985463
GO:0034367_macromolecular_complex_remodeling	20	0	0.000000	0.000000	1340	1269.836693	1320.52	1371.203307	0.985463
GO:0034368_protein-lipid_complex_remodeling	20	0	0.000000	0.000000	1340	1269.836693	1320.52	1371.203307	0.985463
GO:0034369_plasma_lipoprotein_particle_remodeling	20	0	0.000000	0.000000	1340	1269.836693	1320.52	1371.203307	0.985463
GO:0042594_response_to_starvation	20	0	0.000000	0.000000	1340	1269.836693	1320.52	1371.203307	0.985463
GO:0043244_regulation_of_protein_complex_disassembly	20	0	0.000000	0.000000	1340	1269.836693	1320.52	1371.203307	0.985463
GO:0043900_regulation_of_multi-organism_process	20	0	0.000000	0.000000	1340	1269.836693	1320.52	1371.203307	0.985463
GO:0045165_cell_fate_commitment	20	0	0.000000	0.000000	1340	1269.836693	1320.52	1371.203307	0.985463
GO:0045840_positive_regulation_of_mitosis	20	0	0.000000	0.000000	1340	1269.836693	1320.52	1371.203307	0.985463
GO:0046209_nitric_oxide_metabolic_process	20	0	0.000000	0.000000	1340	1269.836693	1320.52	1371.203307	0.985463
GO:0046323_glucose_import	20	0	0.000000	0.000000	1340	1269.836693	1320.52	1371.203307	0.985463
GO:0046519_sphingoid_metabolic_process	20	0	0.000000	0.000000	1340	1269.836693	1320.52	1371.203307	0.985463
GO:0046661_male_sex_differentiation	20	0	0.000000	0.000000	1340	1269.836693	1320.52	1371.203307	0.985463
GO:0048634_regulation_of_muscle_development	20	0	0.000000	0.000000	1340	1269.836693	1320.52	1371.203307	0.985463
GO:0050804_regulation_of_synaptic_transmission	20	0	0.000000	0.000000	1340	1269.836693	1320.52	1371.203307	0.985463
GO:0051785_positive_regulation_of_nuclear_division	20	0	0.000000	0.000000	1340	1269.836693	1320.52	1371.203307	0.985463
GO:0031401_positive_regulation_of_protein_modification_process	84	0	0.000000	0.000000	1342	1272.447855	1322.78	1373.112145	0.985678
GO:0043123_positive_regulation_of_I-kappaB_kinase_NF-kappaB_cascade	84	0	0.000000	0.000000	1342	1272.447855	1322.78	1373.112145	0.985678
GO:0006140_regulation_of_nucleotide_metabolic_process	60	0	0.000000	0.000000	1345	1276.013357	1326.04	1376.066643	0.985903
GO:0044087_regulation_of_cellular_component_biogenesis	60	0	0.000000	0.000000	1345	1276.013357	1326.04	1376.066643	0.985903
GO:0046058_cAMP_metabolic_process	60	0	0.000000	0.000000	1345	1276.013357	1326.04	1376.066643	0.985903
GO:0008380_RNA_splicing	192	0	0.000000	0.000000	1346	1277.327935	1327.29	1377.252065	0.986100
GO:0000956_nuclear-transcribed_mRNA_catabolic_process	15	0	0.000000	0.000000	1405	1338.473782	1387.23	1435.986218	0.987352
GO:0001701_in_utero_embryonic_development	15	0	0.000000	0.000000	1405	1338.473782	1387.23	1435.986218	0.987352
GO:0001937_negative_regulation_of_endothelial_cell_proliferation	15	0	0.000000	0.000000	1405	1338.473782	1387.23	1435.986218	0.987352
GO:0006611_protein_export_from_nucleus	15	0	0.000000	0.000000	1405	1338.473782	1387.23	1435.986218	0.987352
GO:0006612_protein_targeting_to_membrane	15	0	0.000000	0.000000	1405	1338.473782	1387.23	1435.986218	0.987352
GO:0006692_prostanoid_metabolic_process	15	0	0.000000	0.000000	1405	1338.473782	1387.23	1435.986218	0.987352
GO:0006693_prostaglandin_metabolic_process	15	0	0.000000	0.000000	1405	1338.473782	1387.23	1435.986218	0.987352
GO:0006942_regulation_of_striated_muscle_contraction	15	0	0.000000	0.000000	1405	1338.473782	1387.23	1435.986218	0.987352
GO:0006956_complement_activation	15	0	0.000000	0.000000	1405	1338.473782	1387.23	1435.986218	0.987352
GO:0007043_cell-cell_junction_assembly	15	0	0.000000	0.000000	1405	1338.473782	1387.23	1435.986218	0.987352
GO:0007098_centrosome_cycle	15	0	0.000000	0.000000	1405	1338.473782	1387.23	1435.986218	0.987352
GO:0007219_Notch_signaling_pathway	15	0	0.000000	0.000000	1405	1338.473782	1387.23	1435.986218	0.987352
GO:0007369_gastrulation	15	0	0.000000	0.000000	1405	1338.473782	1387.23	1435.986218	0.987352
GO:0007569_cell_aging	15	0	0.000000	0.000000	1405	1338.473782	1387.23	1435.986218	0.987352
GO:0007585_respiratory_gaseous_exchange	15	0	0.000000	0.000000	1405	1338.473782	1387.23	1435.986218	0.987352
GO:0007589_body_fluid_secretion	15	0	0.000000	0.000000	1405	1338.473782	1387.23	1435.986218	0.987352
GO:0008584_male_gonad_development	15	0	0.000000	0.000000	1405	1338.473782	1387.23	1435.986218	0.987352
GO:0008637_apoptotic_mitochondrial_changes	15	0	0.000000	0.000000	1405	1338.473782	1387.23	1435.986218	0.987352
GO:0009060_aerobic_respiration	15	0	0.000000	0.000000	1405	1338.473782	1387.23	1435.986218	0.987352
GO:0009311_oligosaccharide_metabolic_process	15	0	0.000000	0.000000	1405	1338.473782	1387.23	1435.986218	0.987352
GO:0009820_alkaloid_metabolic_process	15	0	0.000000	0.000000	1405	1338.473782	1387.23	1435.986218	0.987352
GO:0009952_anterior_posterior_pattern_formation	15	0	0.000000	0.000000	1405	1338.473782	1387.23	1435.986218	0.987352
GO:0010720_positive_regulation_of_cell_development	15	0	0.000000	0.000000	1405	1338.473782	1387.23	1435.986218	0.987352
GO:0010927_cellular_component_assembly_involved_in_morphogenesis	15	0	0.000000	0.000000	1405	1338.473782	1387.23	1435.986218	0.987352
GO:0016441_posttranscriptional_gene_silencing	15	0	0.000000	0.000000	1405	1338.473782	1387.23	1435.986218	0.987352
GO:0016571_histone_methylation	15	0	0.000000	0.000000	1405	1338.473782	1387.23	1435.986218	0.987352
GO:0019321_pentose_metabolic_process	15	0	0.000000	0.000000	1405	1338.473782	1387.23	1435.986218	0.987352
GO:0019724_B_cell_mediated_immunity	15	0	0.000000	0.000000	1405	1338.473782	1387.23	1435.986218	0.987352
GO:0022407_regulation_of_cell-cell_adhesion	15	0	0.000000	0.000000	1405	1338.473782	1387.23	1435.986218	0.987352
GO:0022898_regulation_of_transmembrane_transporter_activity	15	0	0.000000	0.000000	1405	1338.473782	1387.23	1435.986218	0.987352
GO:0030512_negative_regulation_of_transforming_growth_factor_beta_receptor_signaling_pathway	15	0	0.000000	0.000000	1405	1338.473782	1387.23	1435.986218	0.987352
GO:0030641_regulation_of_cellular_pH	15	0	0.000000	0.000000	1405	1338.473782	1387.23	1435.986218	0.987352
GO:0031346_positive_regulation_of_cell_projection_organization	15	0	0.000000	0.000000	1405	1338.473782	1387.23	1435.986218	0.987352
GO:0032387_negative_regulation_of_intracellular_transport	15	0	0.000000	0.000000	1405	1338.473782	1387.23	1435.986218	0.987352
GO:0032663_regulation_of_interleukin-2_production	15	0	0.000000	0.000000	1405	1338.473782	1387.23	1435.986218	0.987352
GO:0032677_regulation_of_interleukin-8_production	15	0	0.000000	0.000000	1405	1338.473782	1387.23	1435.986218	0.987352
GO:0032963_collagen_metabolic_process	15	0	0.000000	0.000000	1405	1338.473782	1387.23	1435.986218	0.987352
GO:0035194_posttranscriptional_gene_silencing_by_RNA	15	0	0.000000	0.000000	1405	1338.473782	1387.23	1435.986218	0.987352
GO:0042116_macrophage_activation	15	0	0.000000	0.000000	1405	1338.473782	1387.23	1435.986218	0.987352
GO:0042168_heme_metabolic_process	15	0	0.000000	0.000000	1405	1338.473782	1387.23	1435.986218	0.987352
GO:0042503_tyrosine_phosphorylation_of_Stat3_protein	15	0	0.000000	0.000000	1405	1338.473782	1387.23	1435.986218	0.987352
GO:0042516_regulation_of_tyrosine_phosphorylation_of_Stat3_protein	15	0	0.000000	0.000000	1405	1338.473782	1387.23	1435.986218	0.987352
GO:0043242_negative_regulation_of_protein_complex_disassembly	15	0	0.000000	0.000000	1405	1338.473782	1387.23	1435.986218	0.987352
GO:0043484_regulation_of_RNA_splicing	15	0	0.000000	0.000000	1405	1338.473782	1387.23	1435.986218	0.987352
GO:0043574_peroxisomal_transport	15	0	0.000000	0.000000	1405	1338.473782	1387.23	1435.986218	0.987352
GO:0044259_multicellular_organismal_macromolecule_metabolic_process	15	0	0.000000	0.000000	1405	1338.473782	1387.23	1435.986218	0.987352
GO:0045739_positive_regulation_of_DNA_repair	15	0	0.000000	0.000000	1405	1338.473782	1387.23	1435.986218	0.987352
GO:0045778_positive_regulation_of_ossification	15	0	0.000000	0.000000	1405	1338.473782	1387.23	1435.986218	0.987352
GO:0048041_focal_adhesion_formation	15	0	0.000000	0.000000	1405	1338.473782	1387.23	1435.986218	0.987352
GO:0048146_positive_regulation_of_fibroblast_proliferation	15	0	0.000000	0.000000	1405	1338.473782	1387.23	1435.986218	0.987352
GO:0048515_spermatid_differentiation	15	0	0.000000	0.000000	1405	1338.473782	1387.23	1435.986218	0.987352
GO:0048592_eye_morphogenesis	15	0	0.000000	0.000000	1405	1338.473782	1387.23	1435.986218	0.987352
GO:0048736_appendage_development	15	0	0.000000	0.000000	1405	1338.473782	1387.23	1435.986218	0.987352
GO:0050796_regulation_of_insulin_secretion	15	0	0.000000	0.000000	1405	1338.473782	1387.23	1435.986218	0.987352
GO:0051004_regulation_of_lipoprotein_lipase_activity	15	0	0.000000	0.000000	1405	1338.473782	1387.23	1435.986218	0.987352
GO:0060048_cardiac_muscle_contraction	15	0	0.000000	0.000000	1405	1338.473782	1387.23	1435.986218	0.987352
GO:0060173_limb_development	15	0	0.000000	0.000000	1405	1338.473782	1387.23	1435.986218	0.987352
GO:0060393_regulation_of_pathway-restricted_SMAD_protein_phosphorylation	15	0	0.000000	0.000000	1405	1338.473782	1387.23	1435.986218	0.987352
GO:0070169_positive_regulation_of_biomineral_formation	15	0	0.000000	0.000000	1405	1338.473782	1387.23	1435.986218	0.987352
GO:0006066_alcohol_metabolic_process	206	0	0.000000	0.000000	1406	1339.699580	1388.18	1436.660420	0.987326
GO:0003013_circulatory_system_process	133	0	0.000000	0.000000	1409	1341.926099	1390.12	1438.313901	0.986600
GO:0008015_blood_circulation	133	0	0.000000	0.000000	1409	1341.926099	1390.12	1438.313901	0.986600
GO:0044262_cellular_carbohydrate_metabolic_process	133	0	0.000000	0.000000	1409	1341.926099	1390.12	1438.313901	0.986600
GO:0000279_M_phase	170	0	0.000000	0.000000	1410	1343.237513	1391.21	1439.182487	0.986674
GO:0000028_ribosomal_small_subunit_assembly	1	0
GO:0000042_protein_targeting_to_Golgi	1	0
GO:0000046_autophagic_vacuole_fusion	1	0
GO:0000052_citrulline_metabolic_process	1	0
GO:0000054_ribosome_export_from_nucleus	1	0
GO:0000056_ribosomal_small_subunit_export_from_nucleus	1	0
GO:0000072_M_phase_specific_microtubule_process	1	0
GO:0000093_mitotic_telophase	1	0
GO:0000098_sulfur_amino_acid_catabolic_process	1	0
GO:0000114_regulation_of_transcription_during_G1_phase_of_mitotic_cell_cycle	1	0
GO:0000115_regulation_of_transcription_during_S-phase_of_mitotic_cell_cycle	1	0
GO:0000117_regulation_of_transcription_during_G2_M-phase_of_mitotic_cell_cycle	1	0
GO:0000132_establishment_of_mitotic_spindle_orientation	1	0
GO:0000154_rRNA_modification	1	0
GO:0000160_two-component_signal_transduction_system_(phosphorelay)	1	0
GO:0000161_MAPKKK_cascade_involved_in_osmosensory_signaling_pathway	1	0
GO:0000173_inactivation_of_MAPK_activity_involved_in_osmosensory_signaling_pathway	1	0
GO:0000212_meiotic_spindle_organization	1	0
GO:0000255_allantoin_metabolic_process	1	0
GO:0000270_peptidoglycan_metabolic_process	1	0
GO:0000296_spermine_transport	1	0
GO:0000301_retrograde_transport__vesicle_recycling_within_Golgi	1	0
GO:0000303_response_to_superoxide	1	0
GO:0000320_re-entry_into_mitotic_cell_cycle	1	0
GO:0000338_protein_deneddylation	1	0
GO:0000395_nuclear_mRNA_5'-splice_site_recognition	1	0
GO:0000710_meiotic_mismatch_repair	1	0
GO:0000717_nucleotide-excision_repair__DNA_duplex_unwinding	1	0
GO:0000722_telomere_maintenance_via_recombination	1	0
GO:0000746_conjugation	1	0
GO:0000747_conjugation_with_cellular_fusion	1	0
GO:0000912_formation_of_actomyosin_apparatus_involved_in_cytokinesis	1	0
GO:0000915_cytokinesis__contractile_ring_formation	1	0
GO:0000921_septin_ring_assembly	1	0
GO:0000966_RNA_5'-end_processing	1	0
GO:0001315_age-dependent_response_to_reactive_oxygen_species	1	0
GO:0001519_peptide_amidation	1	0
GO:0001560_regulation_of_cell_growth_by_extracellular_stimulus	1	0
GO:0001574_ganglioside_biosynthetic_process	1	0
GO:0001575_globoside_metabolic_process	1	0
GO:0001658_branching_involved_in_ureteric_bud_morphogenesis	1	0
GO:0001662_behavioral_fear_response	1	0
GO:0001675_acrosome_assembly	1	0
GO:0001692_histamine_metabolic_process	1	0
GO:0001694_histamine_biosynthetic_process	1	0
GO:0001732_formation_of_translation_initiation_complex	1	0
GO:0001757_somite_specification	1	0
GO:0001774_microglial_cell_activation	1	0
GO:0001782_B_cell_homeostasis	1	0
GO:0001787_natural_killer_cell_proliferation	1	0
GO:0001823_mesonephros_development	1	0
GO:0001832_blastocyst_growth	1	0
GO:0001833_inner_cell_mass_cell_proliferation	1	0
GO:0001839_neural_plate_morphogenesis	1	0
GO:0001865_NK_T_cell_differentiation	1	0
GO:0001866_NK_T_cell_proliferation	1	0
GO:0001887_selenium_metabolic_process	1	0
GO:0001892_embryonic_placenta_development	1	0
GO:0001920_negative_regulation_of_receptor_recycling	1	0
GO:0001941_postsynaptic_membrane_organization	1	0
GO:0001958_endochondral_ossification	1	0
GO:0001973_adenosine_receptor_signaling_pathway	1	0
GO:0001977_renal_system_process_involved_in_regulation_of_blood_volume	1	0
GO:0001980_regulation_of_systemic_arterial_blood_pressure_by_ischemic_conditions	1	0
GO:0001993_regulation_of_systemic_arterial_blood_pressure_by_norepinephrine-epinephrine	1	0
GO:0001996_positive_regulation_of_heart_rate_by_epinephrine-norepinephrine	1	0
GO:0001999_renal_response_to_blood_flow_during_renin-angiotensin_regulation_of_systemic_arterial_blood_pressure	1	0
GO:0002001_renin_secretion_into_blood_stream	1	0
GO:0002017_regulation_of_blood_volume_by_renal_aldosterone	1	0
GO:0002018_renin-angiotensin_regulation_of_aldosterone_production	1	0
GO:0002031_G-protein_coupled_receptor_internalization	1	0
GO:0002035_brain_renin-angiotensin_system	1	0
GO:0002042_cell_migration_involved_in_sprouting_angiogenesis	1	0
GO:0002052_positive_regulation_of_neuroblast_proliferation	1	0
GO:0002053_positive_regulation_of_mesenchymal_cell_proliferation	1	0
GO:0002063_chondrocyte_development	1	0
GO:0002064_epithelial_cell_development	1	0
GO:0002074_extraocular_skeletal_muscle_development	1	0
GO:0002077_acrosome_matrix_dispersal	1	0
GO:0002082_regulation_of_oxidative_phosphorylation	1	0
GO:0002084_protein_depalmitoylation	1	0
GO:0002088_lens_development_in_camera-type_eye	1	0
GO:0002089_lens_morphogenesis_in_camera-type_eye	1	0
GO:0002093_auditory_receptor_cell_morphogenesis	1	0
GO:0002209_behavioral_defense_response	1	0
GO:0002220_innate_immune_response_activating_cell_surface_receptor_signaling_pathway	1	0
GO:0002223_stimulatory_C-type_lectin_receptor_signaling_pathway	1	0
GO:0002312_B_cell_activation_during_immune_response	1	0
GO:0002313_mature_B_cell_differentiation_during_immune_response	1	0
GO:0002318_myeloid_progenitor_cell_differentiation	1	0
GO:0002320_lymphoid_progenitor_cell_differentiation	1	0
GO:0002326_B_cell_lineage_commitment	1	0
GO:0002328_pro-B_cell_differentiation	1	0
GO:0002335_mature_B_cell_differentiation	1	0
GO:0002355_detection_of_tumor_cell	1	0
GO:0002368_B_cell_cytokine_production	1	0
[truncated: 4,038 more rows]
