# Supplementary material for: Concordance of Gene Expression and Functional Correlation Patterns across the NCI-60 Cell Lines and the Cancer Genome Atlas Glioblastoma Samples
Source: PLoS One. 2012 Jul 26;7(7):e40062. doi: 10.1371/journal.pone.0040062 (PMC3406063; doi:10.1371/journal.pone.0040062)
Supplement: Download S1 — Zip archive of HTGM results. (ZIP) [file pone.0040062.s007.zip › work2026406846/Generated_Total2026406846.dir/generic.BP.NCI60.0.6.CD1D.express.genes.correlation.complete.Thu.May.19.17.08.12.2011.htgm.txt.dir/generic.BP.NCI60.0.6.CD1D.express.genes.correlation.complete.Thu.May.19.17.08.12.2011.htgm.txt.change.gce]

GO:0002376_immune_system_process	CD3E	718	15	7.411893	-10.494268	1	0.0	0.000000
GO:0002376_immune_system_process	FYB	718	15	7.411893	-10.494268	1	0.0	0.000000
GO:0002376_immune_system_process	CD2	718	15	7.411893	-10.494268	1	0.0	0.000000
GO:0002376_immune_system_process	ARHGDIB	718	15	7.411893	-10.494268	1	0.0	0.000000
GO:0002376_immune_system_process	CORO1A	718	15	7.411893	-10.494268	1	0.0	0.000000
GO:0002376_immune_system_process	LCP2	718	15	7.411893	-10.494268	1	0.0	0.000000
GO:0002376_immune_system_process	CD96	718	15	7.411893	-10.494268	1	0.0	0.000000
GO:0002376_immune_system_process	SIT1	718	15	7.411893	-10.494268	1	0.0	0.000000
GO:0002376_immune_system_process	WAS	718	15	7.411893	-10.494268	1	0.0	0.000000
GO:0002376_immune_system_process	PTPRC	718	15	7.411893	-10.494268	1	0.0	0.000000
GO:0002376_immune_system_process	RHOH	718	15	7.411893	-10.494268	1	0.0	0.000000
GO:0002376_immune_system_process	CD1D	718	15	7.411893	-10.494268	1	0.0	0.000000
GO:0002376_immune_system_process	LST1	718	15	7.411893	-10.494268	1	0.0	0.000000
GO:0002376_immune_system_process	CD3D	718	15	7.411893	-10.494268	1	0.0	0.000000
GO:0002376_immune_system_process	ITGB2	718	15	7.411893	-10.494268	1	0.0	0.000000
GO:0046649_lymphocyte_activation	CD3E	119	8	23.850932	-9.180887	2	0.0	0.000000
GO:0046649_lymphocyte_activation	RHOH	119	8	23.850932	-9.180887	2	0.0	0.000000
GO:0046649_lymphocyte_activation	CD2	119	8	23.850932	-9.180887	2	0.0	0.000000
GO:0046649_lymphocyte_activation	CD1D	119	8	23.850932	-9.180887	2	0.0	0.000000
GO:0046649_lymphocyte_activation	LST1	119	8	23.850932	-9.180887	2	0.0	0.000000
GO:0046649_lymphocyte_activation	CD3D	119	8	23.850932	-9.180887	2	0.0	0.000000
GO:0046649_lymphocyte_activation	SIT1	119	8	23.850932	-9.180887	2	0.0	0.000000
GO:0046649_lymphocyte_activation	PTPRC	119	8	23.850932	-9.180887	2	0.0	0.000000
GO:0042110_T_cell_activation	CD3E	83	7	29.921425	-8.727489	3	0.0	0.000000
GO:0042110_T_cell_activation	RHOH	83	7	29.921425	-8.727489	3	0.0	0.000000
GO:0042110_T_cell_activation	CD2	83	7	29.921425	-8.727489	3	0.0	0.000000
GO:0042110_T_cell_activation	CD1D	83	7	29.921425	-8.727489	3	0.0	0.000000
GO:0042110_T_cell_activation	CD3D	83	7	29.921425	-8.727489	3	0.0	0.000000
GO:0042110_T_cell_activation	SIT1	83	7	29.921425	-8.727489	3	0.0	0.000000
GO:0042110_T_cell_activation	PTPRC	83	7	29.921425	-8.727489	3	0.0	0.000000
GO:0045321_leukocyte_activation	CD3E	150	8	18.921739	-8.376872	4	0.0	0.000000
GO:0045321_leukocyte_activation	RHOH	150	8	18.921739	-8.376872	4	0.0	0.000000
GO:0045321_leukocyte_activation	CD1D	150	8	18.921739	-8.376872	4	0.0	0.000000
GO:0045321_leukocyte_activation	CD2	150	8	18.921739	-8.376872	4	0.0	0.000000
GO:0045321_leukocyte_activation	LST1	150	8	18.921739	-8.376872	4	0.0	0.000000
GO:0045321_leukocyte_activation	CD3D	150	8	18.921739	-8.376872	4	0.0	0.000000
GO:0045321_leukocyte_activation	SIT1	150	8	18.921739	-8.376872	4	0.0	0.000000
GO:0045321_leukocyte_activation	PTPRC	150	8	18.921739	-8.376872	4	0.0	0.000000
GO:0001775_cell_activation	CD3E	175	8	16.218634	-7.847366	5	0.0	0.000000
GO:0001775_cell_activation	RHOH	175	8	16.218634	-7.847366	5	0.0	0.000000
GO:0001775_cell_activation	CD1D	175	8	16.218634	-7.847366	5	0.0	0.000000
GO:0001775_cell_activation	CD2	175	8	16.218634	-7.847366	5	0.0	0.000000
GO:0001775_cell_activation	LST1	175	8	16.218634	-7.847366	5	0.0	0.000000
GO:0001775_cell_activation	CD3D	175	8	16.218634	-7.847366	5	0.0	0.000000
GO:0001775_cell_activation	SIT1	175	8	16.218634	-7.847366	5	0.0	0.000000
GO:0001775_cell_activation	PTPRC	175	8	16.218634	-7.847366	5	0.0	0.000000
GO:0030217_T_cell_differentiation	RHOH	33	5	53.754941	-7.598805	6	0.0	0.000000
GO:0030217_T_cell_differentiation	CD2	33	5	53.754941	-7.598805	6	0.0	0.000000
GO:0030217_T_cell_differentiation	CD1D	33	5	53.754941	-7.598805	6	0.0	0.000000
GO:0030217_T_cell_differentiation	CD3D	33	5	53.754941	-7.598805	6	0.0	0.000000
GO:0030217_T_cell_differentiation	PTPRC	33	5	53.754941	-7.598805	6	0.0	0.000000
GO:0030098_lymphocyte_differentiation	RHOH	50	5	35.478261	-6.661705	7	0.0	0.000000
GO:0030098_lymphocyte_differentiation	CD2	50	5	35.478261	-6.661705	7	0.0	0.000000
GO:0030098_lymphocyte_differentiation	CD1D	50	5	35.478261	-6.661705	7	0.0	0.000000
GO:0030098_lymphocyte_differentiation	CD3D	50	5	35.478261	-6.661705	7	0.0	0.000000
GO:0030098_lymphocyte_differentiation	PTPRC	50	5	35.478261	-6.661705	7	0.0	0.000000
GO:0006952_defense_response	CD1D	369	9	8.653234	-6.476531	8	0.0	0.000000
GO:0006952_defense_response	AIF1	369	9	8.653234	-6.476531	8	0.0	0.000000
GO:0006952_defense_response	CORO1A	369	9	8.653234	-6.476531	8	0.0	0.000000
GO:0006952_defense_response	ITGB2	369	9	8.653234	-6.476531	8	0.0	0.000000
GO:0006952_defense_response	WAS	369	9	8.653234	-6.476531	8	0.0	0.000000
GO:0006952_defense_response	CD48	369	9	8.653234	-6.476531	8	0.0	0.000000
GO:0006952_defense_response	CD84	369	9	8.653234	-6.476531	8	0.0	0.000000
GO:0006952_defense_response	PTPRC	369	9	8.653234	-6.476531	8	0.0	0.000000
GO:0006952_defense_response	CCR7	369	9	8.653234	-6.476531	8	0.0	0.000000
GO:0051249_regulation_of_lymphocyte_activation	CD3E	60	5	29.565217	-6.258490	9	0.0	0.000000
GO:0051249_regulation_of_lymphocyte_activation	CD2	60	5	29.565217	-6.258490	9	0.0	0.000000
GO:0051249_regulation_of_lymphocyte_activation	LST1	60	5	29.565217	-6.258490	9	0.0	0.000000
GO:0051249_regulation_of_lymphocyte_activation	SIT1	60	5	29.565217	-6.258490	9	0.0	0.000000
GO:0051249_regulation_of_lymphocyte_activation	PTPRC	60	5	29.565217	-6.258490	9	0.0	0.000000
GO:0002694_regulation_of_leukocyte_activation	CD3E	70	5	25.341615	-5.920929	10	0.0	0.000000
GO:0002694_regulation_of_leukocyte_activation	CD2	70	5	25.341615	-5.920929	10	0.0	0.000000
GO:0002694_regulation_of_leukocyte_activation	LST1	70	5	25.341615	-5.920929	10	0.0	0.000000
GO:0002694_regulation_of_leukocyte_activation	SIT1	70	5	25.341615	-5.920929	10	0.0	0.000000
GO:0002694_regulation_of_leukocyte_activation	PTPRC	70	5	25.341615	-5.920929	10	0.0	0.000000
GO:0050865_regulation_of_cell_activation	CD3E	77	5	23.037832	-5.713700	11	0.0	0.000000
GO:0050865_regulation_of_cell_activation	CD2	77	5	23.037832	-5.713700	11	0.0	0.000000
GO:0050865_regulation_of_cell_activation	LST1	77	5	23.037832	-5.713700	11	0.0	0.000000
GO:0050865_regulation_of_cell_activation	SIT1	77	5	23.037832	-5.713700	11	0.0	0.000000
GO:0050865_regulation_of_cell_activation	PTPRC	77	5	23.037832	-5.713700	11	0.0	0.000000
GO:0002521_leukocyte_differentiation	RHOH	87	5	20.389805	-5.449854	12	0.0	0.000000
GO:0002521_leukocyte_differentiation	CD2	87	5	20.389805	-5.449854	12	0.0	0.000000
GO:0002521_leukocyte_differentiation	CD1D	87	5	20.389805	-5.449854	12	0.0	0.000000
GO:0002521_leukocyte_differentiation	CD3D	87	5	20.389805	-5.449854	12	0.0	0.000000
GO:0002521_leukocyte_differentiation	PTPRC	87	5	20.389805	-5.449854	12	0.0	0.000000
GO:0006955_immune_response	FYB	529	9	6.035999	-5.167834	13	0.01	0.000769
GO:0006955_immune_response	CD1D	529	9	6.035999	-5.167834	13	0.01	0.000769
GO:0006955_immune_response	LST1	529	9	6.035999	-5.167834	13	0.01	0.000769
GO:0006955_immune_response	ARHGDIB	529	9	6.035999	-5.167834	13	0.01	0.000769
GO:0006955_immune_response	CORO1A	529	9	6.035999	-5.167834	13	0.01	0.000769
GO:0006955_immune_response	LCP2	529	9	6.035999	-5.167834	13	0.01	0.000769
GO:0006955_immune_response	CD96	529	9	6.035999	-5.167834	13	0.01	0.000769
GO:0006955_immune_response	WAS	529	9	6.035999	-5.167834	13	0.01	0.000769
GO:0006955_immune_response	PTPRC	529	9	6.035999	-5.167834	13	0.01	0.000769
GO:0050863_regulation_of_T_cell_activation	CD3E	49	4	28.961846	-5.029435	14	0.01	0.000714
GO:0050863_regulation_of_T_cell_activation	CD2	49	4	28.961846	-5.029435	14	0.01	0.000714
GO:0050863_regulation_of_T_cell_activation	SIT1	49	4	28.961846	-5.029435	14	0.01	0.000714
GO:0050863_regulation_of_T_cell_activation	PTPRC	49	4	28.961846	-5.029435	14	0.01	0.000714
GO:0002682_regulation_of_immune_system_process	CD3E	196	6	10.860692	-4.893822	15	0.01	0.000667
GO:0002682_regulation_of_immune_system_process	CD1D	196	6	10.860692	-4.893822	15	0.01	0.000667
GO:0002682_regulation_of_immune_system_process	CD2	196	6	10.860692	-4.893822	15	0.01	0.000667
GO:0002682_regulation_of_immune_system_process	LST1	196	6	10.860692	-4.893822	15	0.01	0.000667
GO:0002682_regulation_of_immune_system_process	SIT1	196	6	10.860692	-4.893822	15	0.01	0.000667
GO:0002682_regulation_of_immune_system_process	PTPRC	196	6	10.860692	-4.893822	15	0.01	0.000667
GO:0030097_hemopoiesis	RHOH	135	5	13.140097	-4.516098	16	0.02	0.001250
GO:0030097_hemopoiesis	CD2	135	5	13.140097	-4.516098	16	0.02	0.001250
GO:0030097_hemopoiesis	CD1D	135	5	13.140097	-4.516098	16	0.02	0.001250
GO:0030097_hemopoiesis	CD3D	135	5	13.140097	-4.516098	16	0.02	0.001250
GO:0030097_hemopoiesis	PTPRC	135	5	13.140097	-4.516098	16	0.02	0.001250
GO:0048534_hemopoietic_or_lymphoid_organ_development	RHOH	139	5	12.761964	-4.454966	17	0.02	0.001176
GO:0048534_hemopoietic_or_lymphoid_organ_development	CD2	139	5	12.761964	-4.454966	17	0.02	0.001176
GO:0048534_hemopoietic_or_lymphoid_organ_development	CD1D	139	5	12.761964	-4.454966	17	0.02	0.001176
GO:0048534_hemopoietic_or_lymphoid_organ_development	CD3D	139	5	12.761964	-4.454966	17	0.02	0.001176
GO:0048534_hemopoietic_or_lymphoid_organ_development	PTPRC	139	5	12.761964	-4.454966	17	0.02	0.001176
GO:0002520_immune_system_development	RHOH	147	5	12.067436	-4.338157	18	0.03	0.001667
GO:0002520_immune_system_development	CD2	147	5	12.067436	-4.338157	18	0.03	0.001667
GO:0002520_immune_system_development	CD1D	147	5	12.067436	-4.338157	18	0.03	0.001667
GO:0002520_immune_system_development	CD3D	147	5	12.067436	-4.338157	18	0.03	0.001667
GO:0002520_immune_system_development	PTPRC	147	5	12.067436	-4.338157	18	0.03	0.001667
GO:0050896_response_to_stimulus	FYB	1775	14	2.798285	-4.256561	19	0.03	0.001579
GO:0050896_response_to_stimulus	ARHGDIB	1775	14	2.798285	-4.256561	19	0.03	0.001579
GO:0050896_response_to_stimulus	CORO1A	1775	14	2.798285	-4.256561	19	0.03	0.001579
GO:0050896_response_to_stimulus	LCP2	1775	14	2.798285	-4.256561	19	0.03	0.001579
GO:0050896_response_to_stimulus	CD96	1775	14	2.798285	-4.256561	19	0.03	0.001579
GO:0050896_response_to_stimulus	PTPRC	1775	14	2.798285	-4.256561	19	0.03	0.001579
GO:0050896_response_to_stimulus	CD48	1775	14	2.798285	-4.256561	19	0.03	0.001579
GO:0050896_response_to_stimulus	WAS	1775	14	2.798285	-4.256561	19	0.03	0.001579
GO:0050896_response_to_stimulus	CCR7	1775	14	2.798285	-4.256561	19	0.03	0.001579
GO:0050896_response_to_stimulus	CD1D	1775	14	2.798285	-4.256561	19	0.03	0.001579
GO:0050896_response_to_stimulus	LST1	1775	14	2.798285	-4.256561	19	0.03	0.001579
GO:0050896_response_to_stimulus	AIF1	1775	14	2.798285	-4.256561	19	0.03	0.001579
GO:0050896_response_to_stimulus	ITGB2	1775	14	2.798285	-4.256561	19	0.03	0.001579
GO:0050896_response_to_stimulus	CD84	1775	14	2.798285	-4.256561	19	0.03	0.001579
GO:0050670_regulation_of_lymphocyte_proliferation	CD3E	30	3	35.478261	-4.121591	20	0.03	0.001500
GO:0050670_regulation_of_lymphocyte_proliferation	LST1	30	3	35.478261	-4.121591	20	0.03	0.001500
GO:0050670_regulation_of_lymphocyte_proliferation	PTPRC	30	3	35.478261	-4.121591	20	0.03	0.001500
GO:0032944_regulation_of_mononuclear_cell_proliferation	CD3E	31	3	34.333801	-4.078186	22	0.06	0.002727
GO:0032944_regulation_of_mononuclear_cell_proliferation	LST1	31	3	34.333801	-4.078186	22	0.06	0.002727
GO:0032944_regulation_of_mononuclear_cell_proliferation	PTPRC	31	3	34.333801	-4.078186	22	0.06	0.002727
GO:0070663_regulation_of_leukocyte_proliferation	CD3E	31	3	34.333801	-4.078186	22	0.06	0.002727
GO:0070663_regulation_of_leukocyte_proliferation	LST1	31	3	34.333801	-4.078186	22	0.06	0.002727
GO:0070663_regulation_of_leukocyte_proliferation	PTPRC	31	3	34.333801	-4.078186	22	0.06	0.002727
GO:0045058_T_cell_selection	CD1D	7	2	101.366460	-3.800686	23	0.26	0.011304
GO:0045058_T_cell_selection	CD3D	7	2	101.366460	-3.800686	23	0.26	0.011304
GO:0046651_lymphocyte_proliferation	CD3E	41	3	25.959703	-3.711145	24	0.3	0.012500
GO:0046651_lymphocyte_proliferation	LST1	41	3	25.959703	-3.711145	24	0.3	0.012500
GO:0046651_lymphocyte_proliferation	PTPRC	41	3	25.959703	-3.711145	24	0.3	0.012500
GO:0002684_positive_regulation_of_immune_system_process	CD3E	106	4	13.388023	-3.705615	25	0.31	0.012400
GO:0002684_positive_regulation_of_immune_system_process	CD1D	106	4	13.388023	-3.705615	25	0.31	0.012400
GO:0002684_positive_regulation_of_immune_system_process	CD2	106	4	13.388023	-3.705615	25	0.31	0.012400
GO:0002684_positive_regulation_of_immune_system_process	PTPRC	106	4	13.388023	-3.705615	25	0.31	0.012400
GO:0032943_mononuclear_cell_proliferation	CD3E	42	3	25.341615	-3.679759	27	0.32	0.011852
GO:0032943_mononuclear_cell_proliferation	LST1	42	3	25.341615	-3.679759	27	0.32	0.011852
GO:0032943_mononuclear_cell_proliferation	PTPRC	42	3	25.341615	-3.679759	27	0.32	0.011852
GO:0070661_leukocyte_proliferation	CD3E	42	3	25.341615	-3.679759	27	0.32	0.011852
GO:0070661_leukocyte_proliferation	LST1	42	3	25.341615	-3.679759	27	0.32	0.011852
GO:0070661_leukocyte_proliferation	PTPRC	42	3	25.341615	-3.679759	27	0.32	0.011852
GO:0002696_positive_regulation_of_leukocyte_activation	CD3E	46	3	23.137996	-3.561623	28	0.44	0.015714
GO:0002696_positive_regulation_of_leukocyte_activation	CD2	46	3	23.137996	-3.561623	28	0.44	0.015714
GO:0002696_positive_regulation_of_leukocyte_activation	PTPRC	46	3	23.137996	-3.561623	28	0.44	0.015714
GO:0050867_positive_regulation_of_cell_activation	CD3E	49	3	21.721384	-3.479906	29	0.48	0.016552
GO:0050867_positive_regulation_of_cell_activation	CD2	49	3	21.721384	-3.479906	29	0.48	0.016552
GO:0050867_positive_regulation_of_cell_activation	PTPRC	49	3	21.721384	-3.479906	29	0.48	0.016552
GO:0048869_cellular_developmental_process	RHOH	555	7	4.474736	-3.215846	30	0.78	0.026000
GO:0048869_cellular_developmental_process	CD2	555	7	4.474736	-3.215846	30	0.78	0.026000
GO:0048869_cellular_developmental_process	CD1D	555	7	4.474736	-3.215846	30	0.78	0.026000
GO:0048869_cellular_developmental_process	LST1	555	7	4.474736	-3.215846	30	0.78	0.026000
GO:0048869_cellular_developmental_process	CD3D	555	7	4.474736	-3.215846	30	0.78	0.026000
GO:0048869_cellular_developmental_process	ITGB2	555	7	4.474736	-3.215846	30	0.78	0.026000
GO:0048869_cellular_developmental_process	PTPRC	555	7	4.474736	-3.215846	30	0.78	0.026000
GO:0006950_response_to_stress	CD1D	959	9	3.329555	-3.139341	31	0.87	0.028065
GO:0006950_response_to_stress	AIF1	959	9	3.329555	-3.139341	31	0.87	0.028065
GO:0006950_response_to_stress	CORO1A	959	9	3.329555	-3.139341	31	0.87	0.028065
GO:0006950_response_to_stress	ITGB2	959	9	3.329555	-3.139341	31	0.87	0.028065
GO:0006950_response_to_stress	WAS	959	9	3.329555	-3.139341	31	0.87	0.028065
GO:0006950_response_to_stress	CD48	959	9	3.329555	-3.139341	31	0.87	0.028065
GO:0006950_response_to_stress	CD84	959	9	3.329555	-3.139341	31	0.87	0.028065
GO:0006950_response_to_stress	PTPRC	959	9	3.329555	-3.139341	31	0.87	0.028065
GO:0006950_response_to_stress	CCR7	959	9	3.329555	-3.139341	31	0.87	0.028065
GO:0007155_cell_adhesion	CD2	428	6	4.973588	-3.024389	32	1.1	0.034375
GO:0007155_cell_adhesion	ARHGDIB	428	6	4.973588	-3.024389	32	1.1	0.034375
GO:0007155_cell_adhesion	CORO1A	428	6	4.973588	-3.024389	32	1.1	0.034375
GO:0007155_cell_adhesion	ITGB2	428	6	4.973588	-3.024389	32	1.1	0.034375
GO:0007155_cell_adhesion	CD96	428	6	4.973588	-3.024389	32	1.1	0.034375
GO:0007155_cell_adhesion	CD84	428	6	4.973588	-3.024389	32	1.1	0.034375
GO:0022610_biological_adhesion	CD2	429	6	4.961995	-3.019071	33	1.12	0.033939
GO:0022610_biological_adhesion	ARHGDIB	429	6	4.961995	-3.019071	33	1.12	0.033939
GO:0022610_biological_adhesion	CORO1A	429	6	4.961995	-3.019071	33	1.12	0.033939
GO:0022610_biological_adhesion	ITGB2	429	6	4.961995	-3.019071	33	1.12	0.033939
GO:0022610_biological_adhesion	CD96	429	6	4.961995	-3.019071	33	1.12	0.033939
GO:0022610_biological_adhesion	CD84	429	6	4.961995	-3.019071	33	1.12	0.033939
GO:0042102_positive_regulation_of_T_cell_proliferation	CD3E	19	2	37.345538	-2.898849	34	1.4	0.041176
GO:0042102_positive_regulation_of_T_cell_proliferation	PTPRC	19	2	37.345538	-2.898849	34	1.4	0.041176
GO:0007204_elevation_of_cytosolic_calcium_ion_concentration	GNA15	80	3	13.304348	-2.855368	35	1.45	0.041429
GO:0007204_elevation_of_cytosolic_calcium_ion_concentration	PTPRC	80	3	13.304348	-2.855368	35	1.45	0.041429
GO:0007204_elevation_of_cytosolic_calcium_ion_concentration	CCR7	80	3	13.304348	-2.855368	35	1.45	0.041429
GO:0009605_response_to_external_stimulus	CD1D	464	6	4.587706	-2.841541	36	1.58	0.043889
GO:0009605_response_to_external_stimulus	AIF1	464	6	4.587706	-2.841541	36	1.58	0.043889
GO:0009605_response_to_external_stimulus	CORO1A	464	6	4.587706	-2.841541	36	1.58	0.043889
GO:0009605_response_to_external_stimulus	ITGB2	464	6	4.587706	-2.841541	36	1.58	0.043889
GO:0009605_response_to_external_stimulus	WAS	464	6	4.587706	-2.841541	36	1.58	0.043889
GO:0009605_response_to_external_stimulus	CCR7	464	6	4.587706	-2.841541	36	1.58	0.043889
GO:0051480_cytosolic_calcium_ion_homeostasis	GNA15	81	3	13.140097	-2.839775	37	1.6	0.043243
GO:0051480_cytosolic_calcium_ion_homeostasis	PTPRC	81	3	13.140097	-2.839775	37	1.6	0.043243
GO:0051480_cytosolic_calcium_ion_homeostasis	CCR7	81	3	13.140097	-2.839775	37	1.6	0.043243
GO:0050671_positive_regulation_of_lymphocyte_proliferation	CD3E	23	2	30.850662	-2.731701	39	1.92	0.049231
GO:0050671_positive_regulation_of_lymphocyte_proliferation	PTPRC	23	2	30.850662	-2.731701	39	1.92	0.049231
GO:0070668_positive_regulation_of_mast_cell_proliferation	CD3E	23	2	30.850662	-2.731701	39	1.92	0.049231
GO:0070668_positive_regulation_of_mast_cell_proliferation	PTPRC	23	2	30.850662	-2.731701	39	1.92	0.049231
GO:0032946_positive_regulation_of_mononuclear_cell_proliferation	CD3E	24	2	29.565217	-2.694657	41	2.02	0.049268
GO:0032946_positive_regulation_of_mononuclear_cell_proliferation	PTPRC	24	2	29.565217	-2.694657	41	2.02	0.049268
GO:0070665_positive_regulation_of_leukocyte_proliferation	CD3E	24	2	29.565217	-2.694657	41	2.02	0.049268
GO:0070665_positive_regulation_of_leukocyte_proliferation	PTPRC	24	2	29.565217	-2.694657	41	2.02	0.049268
GO:0042129_regulation_of_T_cell_proliferation	CD3E	25	2	28.382609	-2.659188	42	2.09	0.049762
GO:0042129_regulation_of_T_cell_proliferation	PTPRC	25	2	28.382609	-2.659188	42	2.09	0.049762
GO:0030154_cell_differentiation	RHOH	506	6	4.206908	-2.648238	43	2.09	0.048605
GO:0030154_cell_differentiation	CD2	506	6	4.206908	-2.648238	43	2.09	0.048605
GO:0030154_cell_differentiation	CD1D	506	6	4.206908	-2.648238	43	2.09	0.048605
GO:0030154_cell_differentiation	LST1	506	6	4.206908	-2.648238	43	2.09	0.048605
GO:0030154_cell_differentiation	CD3D	506	6	4.206908	-2.648238	43	2.09	0.048605
GO:0030154_cell_differentiation	PTPRC	506	6	4.206908	-2.648238	43	2.09	0.048605
GO:0070662_mast_cell_proliferation	CD3E	28	2	25.341615	-2.561049	45	2.6	0.057778
GO:0070662_mast_cell_proliferation	PTPRC	28	2	25.341615	-2.561049	45	2.6	0.057778
GO:0070666_regulation_of_mast_cell_proliferation	CD3E	28	2	25.341615	-2.561049	45	2.6	0.057778
GO:0070666_regulation_of_mast_cell_proliferation	PTPRC	28	2	25.341615	-2.561049	45	2.6	0.057778
GO:0001845_phagolysosome_formation	CORO1A	1	1
GO:0001911_negative_regulation_of_leukocyte_mediated_cytotoxicity	PTPRC	1	1
GO:0001915_negative_regulation_of_T_cell_mediated_cytotoxicity	PTPRC	1	1
GO:0002475_antigen_processing_and_presentation_via_MHC_class_Ib	CD1D	1	1
GO:0030885_regulation_of_myeloid_dendritic_cell_activation	CD2	1	1
GO:0030887_positive_regulation_of_myeloid_dendritic_cell_activation	CD2	1	1
GO:0031342_negative_regulation_of_cell_killing	PTPRC	1	1
GO:0048003_antigen_processing_and_presentation_of_lipid_antigen_via_MHC_class_Ib	CD1D	1	1
GO:0048006_antigen_processing_and_presentation__endogenous_lipid_antigen_via_MHC_class_Ib	CD1D	1	1
GO:0051125_regulation_of_actin_nucleation	CORO1A	1	1
GO:0051126_negative_regulation_of_actin_nucleation	CORO1A	1	1
GO:0002683_negative_regulation_of_immune_system_process	LST1	30	2	23.652174	-2.501538	47	2.83	0.060213
GO:0002683_negative_regulation_of_immune_system_process	PTPRC	30	2	23.652174	-2.501538	47	2.83	0.060213
GO:0042098_T_cell_proliferation	CD3E	30	2	23.652174	-2.501538	47	2.83	0.060213
GO:0042098_T_cell_proliferation	PTPRC	30	2	23.652174	-2.501538	47	2.83	0.060213
GO:0048513_organ_development	RHOH	741	7	3.351523	-2.479021	48	2.89	0.060208
GO:0048513_organ_development	CD2	741	7	3.351523	-2.479021	48	2.89	0.060208
GO:0048513_organ_development	CD1D	741	7	3.351523	-2.479021	48	2.89	0.060208
GO:0048513_organ_development	CD3D	741	7	3.351523	-2.479021	48	2.89	0.060208
GO:0048513_organ_development	IKZF1	741	7	3.351523	-2.479021	48	2.89	0.060208
GO:0048513_organ_development	PTPRC	741	7	3.351523	-2.479021	48	2.89	0.060208
GO:0048513_organ_development	WAS	741	7	3.351523	-2.479021	48	2.89	0.060208
GO:0065007_biological_regulation	FYB	3971	18	1.608181	-2.440726	49	3.05	0.062245
GO:0065007_biological_regulation	CD3E	3971	18	1.608181	-2.440726	49	3.05	0.062245
GO:0065007_biological_regulation	GNA15	3971	18	1.608181	-2.440726	49	3.05	0.062245
GO:0065007_biological_regulation	CD2	3971	18	1.608181	-2.440726	49	3.05	0.062245
GO:0065007_biological_regulation	CD53	3971	18	1.608181	-2.440726	49	3.05	0.062245
GO:0065007_biological_regulation	ARHGDIB	3971	18	1.608181	-2.440726	49	3.05	0.062245
GO:0065007_biological_regulation	CORO1A	3971	18	1.608181	-2.440726	49	3.05	0.062245
GO:0065007_biological_regulation	LCP2	3971	18	1.608181	-2.440726	49	3.05	0.062245
GO:0065007_biological_regulation	SIT1	3971	18	1.608181	-2.440726	49	3.05	0.062245
GO:0065007_biological_regulation	WAS	3971	18	1.608181	-2.440726	49	3.05	0.062245
GO:0065007_biological_regulation	PTPRC	3971	18	1.608181	-2.440726	49	3.05	0.062245
GO:0065007_biological_regulation	CCR7	3971	18	1.608181	-2.440726	49	3.05	0.062245
GO:0065007_biological_regulation	RHOH	3971	18	1.608181	-2.440726	49	3.05	0.062245
GO:0065007_biological_regulation	CD1D	3971	18	1.608181	-2.440726	49	3.05	0.062245
GO:0065007_biological_regulation	LTB	3971	18	1.608181	-2.440726	49	3.05	0.062245
GO:0065007_biological_regulation	LST1	3971	18	1.608181	-2.440726	49	3.05	0.062245
GO:0065007_biological_regulation	AIF1	3971	18	1.608181	-2.440726	49	3.05	0.062245
GO:0065007_biological_regulation	ITGB2	3971	18	1.608181	-2.440726	49	3.05	0.062245
GO:0050870_positive_regulation_of_T_cell_activation	CD3E	33	2	21.501976	-2.419623	50	3.17	0.063400
GO:0050870_positive_regulation_of_T_cell_activation	PTPRC	33	2	21.501976	-2.419623	50	3.17	0.063400
GO:0006874_cellular_calcium_ion_homeostasis	GNA15	114	3	9.336384	-2.416083	51	3.19	0.062549
GO:0006874_cellular_calcium_ion_homeostasis	PTPRC	114	3	9.336384	-2.416083	51	3.19	0.062549
GO:0006874_cellular_calcium_ion_homeostasis	CCR7	114	3	9.336384	-2.416083	51	3.19	0.062549
GO:0055074_calcium_ion_homeostasis	GNA15	116	3	9.175412	-2.394817	52	3.23	0.062115
GO:0055074_calcium_ion_homeostasis	PTPRC	116	3	9.175412	-2.394817	52	3.23	0.062115
GO:0055074_calcium_ion_homeostasis	CCR7	116	3	9.175412	-2.394817	52	3.23	0.062115
GO:0007165_signal_transduction	FYB	2029	12	2.098271	-2.358738	53	3.42	0.064528
GO:0007165_signal_transduction	CD3E	2029	12	2.098271	-2.358738	53	3.42	0.064528
GO:0007165_signal_transduction	GNA15	2029	12	2.098271	-2.358738	53	3.42	0.064528
GO:0007165_signal_transduction	RHOH	2029	12	2.098271	-2.358738	53	3.42	0.064528
GO:0007165_signal_transduction	CD2	2029	12	2.098271	-2.358738	53	3.42	0.064528
GO:0007165_signal_transduction	LTB	2029	12	2.098271	-2.358738	53	3.42	0.064528
GO:0007165_signal_transduction	CD53	2029	12	2.098271	-2.358738	53	3.42	0.064528
GO:0007165_signal_transduction	ARHGDIB	2029	12	2.098271	-2.358738	53	3.42	0.064528
GO:0007165_signal_transduction	ITGB2	2029	12	2.098271	-2.358738	53	3.42	0.064528
GO:0007165_signal_transduction	LCP2	2029	12	2.098271	-2.358738	53	3.42	0.064528
GO:0007165_signal_transduction	SIT1	2029	12	2.098271	-2.358738	53	3.42	0.064528
GO:0007165_signal_transduction	PTPRC	2029	12	2.098271	-2.358738	53	3.42	0.064528
GO:0006875_cellular_metal_ion_homeostasis	GNA15	121	3	8.796263	-2.343347	54	3.49	0.064630
GO:0006875_cellular_metal_ion_homeostasis	PTPRC	121	3	8.796263	-2.343347	54	3.49	0.064630
GO:0006875_cellular_metal_ion_homeostasis	CCR7	121	3	8.796263	-2.343347	54	3.49	0.064630
GO:0006935_chemotaxis	CORO1A	125	3	8.514783	-2.303810	57	3.64	0.063860
GO:0006935_chemotaxis	ITGB2	125	3	8.514783	-2.303810	57	3.64	0.063860
GO:0006935_chemotaxis	CCR7	125	3	8.514783	-2.303810	57	3.64	0.063860
GO:0042330_taxis	CORO1A	125	3	8.514783	-2.303810	57	3.64	0.063860
GO:0042330_taxis	ITGB2	125	3	8.514783	-2.303810	57	3.64	0.063860
GO:0042330_taxis	CCR7	125	3	8.514783	-2.303810	57	3.64	0.063860
GO:0055065_metal_ion_homeostasis	GNA15	125	3	8.514783	-2.303810	57	3.64	0.063860
GO:0055065_metal_ion_homeostasis	PTPRC	125	3	8.514783	-2.303810	57	3.64	0.063860
GO:0055065_metal_ion_homeostasis	CCR7	125	3	8.514783	-2.303810	57	3.64	0.063860
GO:0051251_positive_regulation_of_lymphocyte_activation	CD3E	40	2	17.739130	-2.255362	58	4.06	0.070000
GO:0051251_positive_regulation_of_lymphocyte_activation	PTPRC	40	2	17.739130	-2.255362	58	4.06	0.070000
GO:0001766_membrane_raft_polarization	CD2	2	1
GO:0002378_immunoglobulin_biosynthetic_process	PTPRC	2	1
GO:0002704_negative_regulation_of_leukocyte_mediated_immunity	PTPRC	2	1
GO:0002707_negative_regulation_of_lymphocyte_mediated_immunity	PTPRC	2	1
GO:0002710_negative_regulation_of_T_cell_mediated_immunity	PTPRC	2	1
GO:0002820_negative_regulation_of_adaptive_immune_response	PTPRC	2	1
GO:0002823_negative_regulation_of_adaptive_immune_response_based_on_somatic_recombination_of_immune_receptors_built_from_immunoglobulin_superfamily_domains	PTPRC	2	1
GO:0031580_membrane_raft_distribution	CD2	2	1
GO:0045059_positive_thymic_T_cell_selection	CD3D	2	1
GO:0045084_positive_regulation_of_interleukin-12_biosynthetic_process	LTB	2	1
GO:0051665_membrane_raft_localization	CD2	2	1
GO:0048856_anatomical_structure_development	RHOH	1289	9	2.477148	-2.226070	59	4.28	0.072542
GO:0048856_anatomical_structure_development	CD2	1289	9	2.477148	-2.226070	59	4.28	0.072542
GO:0048856_anatomical_structure_development	CD1D	1289	9	2.477148	-2.226070	59	4.28	0.072542
GO:0048856_anatomical_structure_development	LST1	1289	9	2.477148	-2.226070	59	4.28	0.072542
GO:0048856_anatomical_structure_development	CD3D	1289	9	2.477148	-2.226070	59	4.28	0.072542
GO:0048856_anatomical_structure_development	IKZF1	1289	9	2.477148	-2.226070	59	4.28	0.072542
GO:0048856_anatomical_structure_development	ITGB2	1289	9	2.477148	-2.226070	59	4.28	0.072542
GO:0048856_anatomical_structure_development	PTPRC	1289	9	2.477148	-2.226070	59	4.28	0.072542
GO:0048856_anatomical_structure_development	WAS	1289	9	2.477148	-2.226070	59	4.28	0.072542
GO:0030005_cellular_di-__tri-valent_inorganic_cation_homeostasis	GNA15	140	3	7.602484	-2.166967	60	4.72	0.078667
GO:0030005_cellular_di-__tri-valent_inorganic_cation_homeostasis	PTPRC	140	3	7.602484	-2.166967	60	4.72	0.078667
GO:0030005_cellular_di-__tri-valent_inorganic_cation_homeostasis	CCR7	140	3	7.602484	-2.166967	60	4.72	0.078667
GO:0007626_locomotory_behavior	CORO1A	142	3	7.495407	-2.149946	61	4.96	0.081311
GO:0007626_locomotory_behavior	ITGB2	142	3	7.495407	-2.149946	61	4.96	0.081311
GO:0007626_locomotory_behavior	CCR7	142	3	7.495407	-2.149946	61	4.96	0.081311
GO:0009611_response_to_wounding	AIF1	279	4	5.086489	-2.149594	62	4.97	0.080161
GO:0009611_response_to_wounding	ITGB2	279	4	5.086489	-2.149594	62	4.97	0.080161
GO:0009611_response_to_wounding	WAS	279	4	5.086489	-2.149594	62	4.97	0.080161
GO:0009611_response_to_wounding	CCR7	279	4	5.086489	-2.149594	62	4.97	0.080161
GO:0055066_di-__tri-valent_inorganic_cation_homeostasis	GNA15	145	3	7.340330	-2.124902	63	5.12	0.081270
GO:0055066_di-__tri-valent_inorganic_cation_homeostasis	PTPRC	145	3	7.340330	-2.124902	63	5.12	0.081270
GO:0055066_di-__tri-valent_inorganic_cation_homeostasis	CCR7	145	3	7.340330	-2.124902	63	5.12	0.081270
GO:0001773_myeloid_dendritic_cell_activation	CD2	3	1
GO:0007207_activation_of_phospholipase_C_activity_by_muscarinic_acetylcholine_receptor_signaling_pathway	GNA15	3	1
GO:0031579_membrane_raft_organization	CD2	3	1
GO:0042090_interleukin-12_biosynthetic_process	LTB	3	1
GO:0043368_positive_T_cell_selection	CD3D	3	1
GO:0045010_actin_nucleation	CORO1A	3	1
GO:0045061_thymic_T_cell_selection	CD3D	3	1
GO:0045075_regulation_of_interleukin-12_biosynthetic_process	LTB	3	1
GO:0007275_multicellular_organismal_development	RHOH	1372	9	2.327291	-2.044725	64	6.26	0.097812
GO:0007275_multicellular_organismal_development	CD2	1372	9	2.327291	-2.044725	64	6.26	0.097812
GO:0007275_multicellular_organismal_development	CD1D	1372	9	2.327291	-2.044725	64	6.26	0.097812
GO:0007275_multicellular_organismal_development	LST1	1372	9	2.327291	-2.044725	64	6.26	0.097812
GO:0007275_multicellular_organismal_development	ARHGDIB	1372	9	2.327291	-2.044725	64	6.26	0.097812
GO:0007275_multicellular_organismal_development	CD3D	1372	9	2.327291	-2.044725	64	6.26	0.097812
GO:0007275_multicellular_organismal_development	IKZF1	1372	9	2.327291	-2.044725	64	6.26	0.097812
GO:0007275_multicellular_organismal_development	WAS	1372	9	2.327291	-2.044725	64	6.26	0.097812
GO:0007275_multicellular_organismal_development	PTPRC	1372	9	2.327291	-2.044725	64	6.26	0.097812
GO:0016337_cell-cell_adhesion	CD2	156	3	6.822742	-2.037744	65	6.3	0.096923
GO:0016337_cell-cell_adhesion	ITGB2	156	3	6.822742	-2.037744	65	6.3	0.096923
GO:0016337_cell-cell_adhesion	CD84	156	3	6.822742	-2.037744	65	6.3	0.096923
GO:0032502_developmental_process	CD3E	1919	11	2.033668	-2.036406	66	6.32	0.095758
GO:0032502_developmental_process	RHOH	1919	11	2.033668	-2.036406	66	6.32	0.095758
GO:0032502_developmental_process	CD2	1919	11	2.033668	-2.036406	66	6.32	0.095758
GO:0032502_developmental_process	CD1D	1919	11	2.033668	-2.036406	66	6.32	0.095758
GO:0032502_developmental_process	LST1	1919	11	2.033668	-2.036406	66	6.32	0.095758
GO:0032502_developmental_process	ARHGDIB	1919	11	2.033668	-2.036406	66	6.32	0.095758
GO:0032502_developmental_process	CD3D	1919	11	2.033668	-2.036406	66	6.32	0.095758
GO:0032502_developmental_process	ITGB2	1919	11	2.033668	-2.036406	66	6.32	0.095758
GO:0032502_developmental_process	IKZF1	1919	11	2.033668	-2.036406	66	6.32	0.095758
GO:0032502_developmental_process	WAS	1919	11	2.033668	-2.036406	66	6.32	0.095758
GO:0032502_developmental_process	PTPRC	1919	11	2.033668	-2.036406	66	6.32	0.095758
GO:0048731_system_development	RHOH	1140	8	2.489703	-2.003451	67	6.62	0.098806
GO:0048731_system_development	CD2	1140	8	2.489703	-2.003451	67	6.62	0.098806
GO:0048731_system_development	CD1D	1140	8	2.489703	-2.003451	67	6.62	0.098806
GO:0048731_system_development	LST1	1140	8	2.489703	-2.003451	67	6.62	0.098806
GO:0048731_system_development	CD3D	1140	8	2.489703	-2.003451	67	6.62	0.098806
GO:0048731_system_development	IKZF1	1140	8	2.489703	-2.003451	67	6.62	0.098806
GO:0048731_system_development	WAS	1140	8	2.489703	-2.003451	67	6.62	0.098806
GO:0048731_system_development	PTPRC	1140	8	2.489703	-2.003451	67	6.62	0.098806
GO:0030003_cellular_cation_homeostasis	GNA15	161	3	6.610856	-2.000355	68	6.67	0.098088
GO:0030003_cellular_cation_homeostasis	PTPRC	161	3	6.610856	-2.000355	68	6.67	0.098088
GO:0030003_cellular_cation_homeostasis	CCR7	161	3	6.610856	-2.000355	68	6.67	0.098088
GO:0050778_positive_regulation_of_immune_response	CD1D	56	2	12.670807	-1.971802	69	6.92	0.100290
GO:0050778_positive_regulation_of_immune_response	PTPRC	56	2	12.670807	-1.971802	69	6.92	0.100290
GO:0001914_regulation_of_T_cell_mediated_cytotoxicity	PTPRC	4	1
GO:0050857_positive_regulation_of_antigen_receptor-mediated_signaling_pathway	PTPRC	4	1
GO:0007154_cell_communication	FYB	2272	12	1.873852	-1.936225	70	7.37	0.105286
GO:0007154_cell_communication	CD3E	2272	12	1.873852	-1.936225	70	7.37	0.105286
GO:0007154_cell_communication	GNA15	2272	12	1.873852	-1.936225	70	7.37	0.105286
GO:0007154_cell_communication	RHOH	2272	12	1.873852	-1.936225	70	7.37	0.105286
GO:0007154_cell_communication	CD2	2272	12	1.873852	-1.936225	70	7.37	0.105286
GO:0007154_cell_communication	LTB	2272	12	1.873852	-1.936225	70	7.37	0.105286
GO:0007154_cell_communication	CD53	2272	12	1.873852	-1.936225	70	7.37	0.105286
GO:0007154_cell_communication	ARHGDIB	2272	12	1.873852	-1.936225	70	7.37	0.105286
GO:0007154_cell_communication	ITGB2	2272	12	1.873852	-1.936225	70	7.37	0.105286
GO:0007154_cell_communication	LCP2	2272	12	1.873852	-1.936225	70	7.37	0.105286
GO:0007154_cell_communication	SIT1	2272	12	1.873852	-1.936225	70	7.37	0.105286
GO:0007154_cell_communication	PTPRC	2272	12	1.873852	-1.936225	70	7.37	0.105286
GO:0055080_cation_homeostasis	GNA15	173	3	6.152300	-1.915669	71	7.69	0.108310
GO:0055080_cation_homeostasis	PTPRC	173	3	6.152300	-1.915669	71	7.69	0.108310
GO:0055080_cation_homeostasis	CCR7	173	3	6.152300	-1.915669	71	7.69	0.108310
GO:0006954_inflammatory_response	AIF1	182	3	5.848065	-1.856370	72	8.67	0.120417
GO:0006954_inflammatory_response	ITGB2	182	3	5.848065	-1.856370	72	8.67	0.120417
GO:0006954_inflammatory_response	CCR7	182	3	5.848065	-1.856370	72	8.67	0.120417
GO:0001960_negative_regulation_of_cytokine-mediated_signaling_pathway	PTPRC	5	1	70.956522	-1.853335	75	12.6	0.168000
GO:0050853_B_cell_receptor_signaling_pathway	PTPRC	5	1	70.956522	-1.853335	75	12.6	0.168000
GO:0050854_regulation_of_antigen_receptor-mediated_signaling_pathway	PTPRC	5	1	70.956522	-1.853335	75	12.6	0.168000
GO:0050789_regulation_of_biological_process	FYB	3649	16	1.555638	-1.848133	76	12.62	0.166053
GO:0050789_regulation_of_biological_process	CD3E	3649	16	1.555638	-1.848133	76	12.62	0.166053
GO:0050789_regulation_of_biological_process	GNA15	3649	16	1.555638	-1.848133	76	12.62	0.166053
GO:0050789_regulation_of_biological_process	CD2	3649	16	1.555638	-1.848133	76	12.62	0.166053
GO:0050789_regulation_of_biological_process	CD53	3649	16	1.555638	-1.848133	76	12.62	0.166053
GO:0050789_regulation_of_biological_process	ARHGDIB	3649	16	1.555638	-1.848133	76	12.62	0.166053
GO:0050789_regulation_of_biological_process	CORO1A	3649	16	1.555638	-1.848133	76	12.62	0.166053
GO:0050789_regulation_of_biological_process	LCP2	3649	16	1.555638	-1.848133	76	12.62	0.166053
GO:0050789_regulation_of_biological_process	SIT1	3649	16	1.555638	-1.848133	76	12.62	0.166053
GO:0050789_regulation_of_biological_process	PTPRC	3649	16	1.555638	-1.848133	76	12.62	0.166053
GO:0050789_regulation_of_biological_process	RHOH	3649	16	1.555638	-1.848133	76	12.62	0.166053
GO:0050789_regulation_of_biological_process	CD1D	3649	16	1.555638	-1.848133	76	12.62	0.166053
GO:0050789_regulation_of_biological_process	LTB	3649	16	1.555638	-1.848133	76	12.62	0.166053
GO:0050789_regulation_of_biological_process	LST1	3649	16	1.555638	-1.848133	76	12.62	0.166053
GO:0050789_regulation_of_biological_process	AIF1	3649	16	1.555638	-1.848133	76	12.62	0.166053
GO:0050789_regulation_of_biological_process	ITGB2	3649	16	1.555638	-1.848133	76	12.62	0.166053
GO:0001913_T_cell_mediated_cytotoxicity	PTPRC	6	1	59.130435	-1.774738	81	18.26	0.225432
GO:0019883_antigen_processing_and_presentation_of_endogenous_antigen	CD1D	6	1	59.130435	-1.774738	81	18.26	0.225432
GO:0032945_negative_regulation_of_mononuclear_cell_proliferation	LST1	6	1	59.130435	-1.774738	81	18.26	0.225432
GO:0050672_negative_regulation_of_lymphocyte_proliferation	LST1	6	1	59.130435	-1.774738	81	18.26	0.225432
GO:0070664_negative_regulation_of_leukocyte_proliferation	LST1	6	1	59.130435	-1.774738	81	18.26	0.225432
GO:0006873_cellular_ion_homeostasis	GNA15	206	3	5.166737	-1.713202	82	19.48	0.237561
GO:0006873_cellular_ion_homeostasis	PTPRC	206	3	5.166737	-1.713202	82	19.48	0.237561
GO:0006873_cellular_ion_homeostasis	CCR7	206	3	5.166737	-1.713202	82	19.48	0.237561
GO:0002698_negative_regulation_of_immune_effector_process	PTPRC	7	1	50.683230	-1.708377	85	23.45	0.275882
GO:0030890_positive_regulation_of_B_cell_proliferation	PTPRC	7	1	50.683230	-1.708377	85	23.45	0.275882
GO:0033077_T_cell_differentiation_in_the_thymus	CD3D	7	1	50.683230	-1.708377	85	23.45	0.275882
GO:0055082_cellular_chemical_homeostasis	GNA15	208	3	5.117057	-1.702140	86	23.57	0.274070
GO:0055082_cellular_chemical_homeostasis	PTPRC	208	3	5.117057	-1.702140	86	23.57	0.274070
GO:0055082_cellular_chemical_homeostasis	CCR7	208	3	5.117057	-1.702140	86	23.57	0.274070
GO:0007610_behavior	CORO1A	214	3	4.973588	-1.669673	87	24.2	0.278161
GO:0007610_behavior	ITGB2	214	3	4.973588	-1.669673	87	24.2	0.278161
GO:0007610_behavior	CCR7	214	3	4.973588	-1.669673	87	24.2	0.278161
GO:0045087_innate_immune_response	CD1D	82	2	8.653234	-1.657283	88	24.42	0.277500
GO:0045087_innate_immune_response	CORO1A	82	2	8.653234	-1.657283	88	24.42	0.277500
GO:0016045_detection_of_bacterium	CD1D	8	1	44.347826	-1.650969	90	28.01	0.311222
GO:0043124_negative_regulation_of_I-kappaB_kinase_NF-kappaB_cascade	RHOH	8	1	44.347826	-1.650969	90	28.01	0.311222
GO:0050801_ion_homeostasis	GNA15	221	3	4.816054	-1.633097	91	28.35	0.311538
GO:0050801_ion_homeostasis	PTPRC	221	3	4.816054	-1.633097	91	28.35	0.311538
GO:0050801_ion_homeostasis	CCR7	221	3	4.816054	-1.633097	91	28.35	0.311538
GO:0007166_cell_surface_receptor_linked_signal_transduction	CD3E	828	6	2.570888	-1.620727	92	28.52	0.310000
GO:0007166_cell_surface_receptor_linked_signal_transduction	GNA15	828	6	2.570888	-1.620727	92	28.52	0.310000
GO:0007166_cell_surface_receptor_linked_signal_transduction	CD2	828	6	2.570888	-1.620727	92	28.52	0.310000
GO:0007166_cell_surface_receptor_linked_signal_transduction	ITGB2	828	6	2.570888	-1.620727	92	28.52	0.310000
GO:0007166_cell_surface_receptor_linked_signal_transduction	LCP2	828	6	2.570888	-1.620727	92	28.52	0.310000
GO:0007166_cell_surface_receptor_linked_signal_transduction	PTPRC	828	6	2.570888	-1.620727	92	28.52	0.310000
GO:0007213_muscarinic_acetylcholine_receptor_signaling_pathway	GNA15	9	1	39.420290	-1.600401	97	32.14	0.331340
GO:0016358_dendrite_development	LST1	9	1	39.420290	-1.600401	97	32.14	0.331340
GO:0030888_regulation_of_B_cell_proliferation	PTPRC	9	1	39.420290	-1.600401	97	32.14	0.331340
GO:0032615_interleukin-12_production	LTB	9	1	39.420290	-1.600401	97	32.14	0.331340
GO:0032655_regulation_of_interleukin-12_production	LTB	9	1	39.420290	-1.600401	97	32.14	0.331340
GO:0019725_cellular_homeostasis	GNA15	231	3	4.607566	-1.583112	98	32.44	0.331020
GO:0019725_cellular_homeostasis	PTPRC	231	3	4.607566	-1.583112	98	32.44	0.331020
GO:0019725_cellular_homeostasis	CCR7	231	3	4.607566	-1.583112	98	32.44	0.331020
GO:0042127_regulation_of_cell_proliferation	CD3E	411	4	3.452872	-1.581093	99	32.58	0.329091
GO:0042127_regulation_of_cell_proliferation	AIF1	411	4	3.452872	-1.581093	99	32.58	0.329091
GO:0042127_regulation_of_cell_proliferation	LST1	411	4	3.452872	-1.581093	99	32.58	0.329091
GO:0042127_regulation_of_cell_proliferation	PTPRC	411	4	3.452872	-1.581093	99	32.58	0.329091
GO:0050794_regulation_of_cellular_process	CD3E	3515	15	1.514008	-1.570856	100	32.74	0.327400
GO:0050794_regulation_of_cellular_process	FYB	3515	15	1.514008	-1.570856	100	32.74	0.327400
GO:0050794_regulation_of_cellular_process	GNA15	3515	15	1.514008	-1.570856	100	32.74	0.327400
GO:0050794_regulation_of_cellular_process	CD2	3515	15	1.514008	-1.570856	100	32.74	0.327400
GO:0050794_regulation_of_cellular_process	CD53	3515	15	1.514008	-1.570856	100	32.74	0.327400
GO:0050794_regulation_of_cellular_process	ARHGDIB	3515	15	1.514008	-1.570856	100	32.74	0.327400
GO:0050794_regulation_of_cellular_process	CORO1A	3515	15	1.514008	-1.570856	100	32.74	0.327400
GO:0050794_regulation_of_cellular_process	LCP2	3515	15	1.514008	-1.570856	100	32.74	0.327400
GO:0050794_regulation_of_cellular_process	SIT1	3515	15	1.514008	-1.570856	100	32.74	0.327400
GO:0050794_regulation_of_cellular_process	PTPRC	3515	15	1.514008	-1.570856	100	32.74	0.327400
GO:0050794_regulation_of_cellular_process	RHOH	3515	15	1.514008	-1.570856	100	32.74	0.327400
GO:0050794_regulation_of_cellular_process	LTB	3515	15	1.514008	-1.570856	100	32.74	0.327400
GO:0050794_regulation_of_cellular_process	AIF1	3515	15	1.514008	-1.570856	100	32.74	0.327400
GO:0050794_regulation_of_cellular_process	LST1	3515	15	1.514008	-1.570856	100	32.74	0.327400
GO:0050794_regulation_of_cellular_process	ITGB2	3515	15	1.514008	-1.570856	100	32.74	0.327400
GO:0001959_regulation_of_cytokine-mediated_signaling_pathway	PTPRC	10	1	35.478261	-1.555228	102	36.02	0.353137
GO:0002709_regulation_of_T_cell_mediated_immunity	PTPRC	10	1	35.478261	-1.555228	102	36.02	0.353137
GO:0007172_signal_complex_assembly	CD3E	11	1	32.252964	-1.514419	107	40.12	0.374953
GO:0050777_negative_regulation_of_immune_response	PTPRC	11	1	32.252964	-1.514419	107	40.12	0.374953
GO:0050871_positive_regulation_of_B_cell_activation	PTPRC	11	1	32.252964	-1.514419	107	40.12	0.374953
GO:0050918_positive_chemotaxis	CORO1A	11	1	32.252964	-1.514419	107	40.12	0.374953
GO:0051668_localization_within_membrane	CD2	11	1	32.252964	-1.514419	107	40.12	0.374953
GO:0009968_negative_regulation_of_signal_transduction	RHOH	99	2	7.167325	-1.505257	108	40.67	0.376574
GO:0009968_negative_regulation_of_signal_transduction	PTPRC	99	2	7.167325	-1.505257	108	40.67	0.376574
GO:0050776_regulation_of_immune_response	CD1D	100	2	7.095652	-1.497219	109	40.78	0.374128
GO:0050776_regulation_of_immune_response	PTPRC	100	2	7.095652	-1.497219	109	40.78	0.374128
GO:0010648_negative_regulation_of_cell_communication	RHOH	102	2	6.956522	-1.481406	110	41.13	0.373909
GO:0010648_negative_regulation_of_cell_communication	PTPRC	102	2	6.956522	-1.481406	110	41.13	0.373909
GO:0001910_regulation_of_leukocyte_mediated_cytotoxicity	PTPRC	12	1	29.565217	-1.477214	114	44.33	0.388860
GO:0019882_antigen_processing_and_presentation	CD1D	12	1	29.565217	-1.477214	114	44.33	0.388860
GO:0030593_neutrophil_chemotaxis	ITGB2	12	1	29.565217	-1.477214	114	44.33	0.388860
GO:0050852_T_cell_receptor_signaling_pathway	PTPRC	12	1	29.565217	-1.477214	114	44.33	0.388860
GO:0002456_T_cell_mediated_immunity	PTPRC	13	1	27.290970	-1.443036	116	47.52	0.409655
GO:0006607_NLS-bearing_substrate_import_into_nucleus	FYB	13	1	27.290970	-1.443036	116	47.52	0.409655
GO:0051209_release_of_sequestered_calcium_ion_into_cytosol	PTPRC	14	1	25.341615	-1.411434	120	51.46	0.428833
GO:0051250_negative_regulation_of_lymphocyte_activation	LST1	14	1	25.341615	-1.411434	120	51.46	0.428833
GO:0051282_regulation_of_sequestering_of_calcium_ion	PTPRC	14	1	25.341615	-1.411434	120	51.46	0.428833
GO:0051283_negative_regulation_of_sequestering_of_calcium_ion	PTPRC	14	1	25.341615	-1.411434	120	51.46	0.428833
GO:0048523_negative_regulation_of_cellular_process	RHOH	925	6	2.301293	-1.410657	121	51.51	0.425702
GO:0048523_negative_regulation_of_cellular_process	AIF1	925	6	2.301293	-1.410657	121	51.51	0.425702
GO:0048523_negative_regulation_of_cellular_process	LST1	925	6	2.301293	-1.410657	121	51.51	0.425702
GO:0048523_negative_regulation_of_cellular_process	ARHGDIB	925	6	2.301293	-1.410657	121	51.51	0.425702
GO:0048523_negative_regulation_of_cellular_process	CORO1A	925	6	2.301293	-1.410657	121	51.51	0.425702
GO:0048523_negative_regulation_of_cellular_process	PTPRC	925	6	2.301293	-1.410657	121	51.51	0.425702
GO:0048584_positive_regulation_of_response_to_stimulus	CD1D	114	2	6.224256	-1.393171	122	52.09	0.426967
GO:0048584_positive_regulation_of_response_to_stimulus	PTPRC	114	2	6.224256	-1.393171	122	52.09	0.426967
GO:0030101_natural_killer_cell_activation	CD2	15	1	23.652174	-1.382054	126	55.38	0.439524
GO:0031341_regulation_of_cell_killing	PTPRC	15	1	23.652174	-1.382054	126	55.38	0.439524
GO:0033261_regulation_of_S_phase	PTPRC	15	1	23.652174	-1.382054	126	55.38	0.439524
GO:0042100_B_cell_proliferation	PTPRC	15	1	23.652174	-1.382054	126	55.38	0.439524
GO:0048878_chemical_homeostasis	GNA15	278	3	3.828589	-1.378076	127	55.64	0.438110
GO:0048878_chemical_homeostasis	PTPRC	278	3	3.828589	-1.378076	127	55.64	0.438110
GO:0048878_chemical_homeostasis	CCR7	278	3	3.828589	-1.378076	127	55.64	0.438110
GO:0002695_negative_regulation_of_leukocyte_activation	LST1	16	1	22.173913	-1.354608	131	58.92	0.449771
GO:0009595_detection_of_biotic_stimulus	CD1D	16	1	22.173913	-1.354608	131	58.92	0.449771
GO:0050851_antigen_receptor-mediated_signaling_pathway	PTPRC	16	1	22.173913	-1.354608	131	58.92	0.449771
GO:0050864_regulation_of_B_cell_activation	PTPRC	16	1	22.173913	-1.354608	131	58.92	0.449771
GO:0032501_multicellular_organismal_process	RHOH	2082	10	1.704047	-1.335926	132	59.88	0.453636
GO:0032501_multicellular_organismal_process	CD2	2082	10	1.704047	-1.335926	132	59.88	0.453636
GO:0032501_multicellular_organismal_process	CD1D	2082	10	1.704047	-1.335926	132	59.88	0.453636
GO:0032501_multicellular_organismal_process	LTB	2082	10	1.704047	-1.335926	132	59.88	0.453636
GO:0032501_multicellular_organismal_process	LST1	2082	10	1.704047	-1.335926	132	59.88	0.453636
GO:0032501_multicellular_organismal_process	ARHGDIB	2082	10	1.704047	-1.335926	132	59.88	0.453636
GO:0032501_multicellular_organismal_process	CD3D	2082	10	1.704047	-1.335926	132	59.88	0.453636
GO:0032501_multicellular_organismal_process	IKZF1	2082	10	1.704047	-1.335926	132	59.88	0.453636
GO:0032501_multicellular_organismal_process	WAS	2082	10	1.704047	-1.335926	132	59.88	0.453636
GO:0032501_multicellular_organismal_process	PTPRC	2082	10	1.704047	-1.335926	132	59.88	0.453636
GO:0001909_leukocyte_mediated_cytotoxicity	PTPRC	17	1	20.869565	-1.328862	136	62.64	0.460588
GO:0002377_immunoglobulin_production	PTPRC	17	1	20.869565	-1.328862	136	62.64	0.460588
GO:0045580_regulation_of_T_cell_differentiation	CD2	17	1	20.869565	-1.328862	136	62.64	0.460588
GO:0051208_sequestering_of_calcium_ion	PTPRC	17	1	20.869565	-1.328862	136	62.64	0.460588
GO:0040011_locomotion	CORO1A	292	3	3.645027	-1.324906	137	63.0	0.459854
GO:0040011_locomotion	ITGB2	292	3	3.645027	-1.324906	137	63.0	0.459854
GO:0040011_locomotion	CCR7	292	3	3.645027	-1.324906	137	63.0	0.459854
GO:0051707_response_to_other_organism	CD1D	125	2	5.676522	-1.320902	138	63.22	0.458116
GO:0051707_response_to_other_organism	PTPRC	125	2	5.676522	-1.320902	138	63.22	0.458116
GO:0002429_immune_response-activating_cell_surface_receptor_signaling_pathway	PTPRC	19	1	18.672769	-1.281722	140	69.36	0.495429
GO:0002768_immune_response-regulating_cell_surface_receptor_signaling_pathway	PTPRC	19	1	18.672769	-1.281722	140	69.36	0.495429
GO:0006928_cell_motion	ARHGDIB	308	3	3.455675	-1.267811	142	69.75	0.491197
GO:0006928_cell_motion	CORO1A	308	3	3.455675	-1.267811	142	69.75	0.491197
GO:0006928_cell_motion	ITGB2	308	3	3.455675	-1.267811	142	69.75	0.491197
GO:0051674_localization_of_cell	ARHGDIB	308	3	3.455675	-1.267811	142	69.75	0.491197
GO:0051674_localization_of_cell	CORO1A	308	3	3.455675	-1.267811	142	69.75	0.491197
GO:0051674_localization_of_cell	ITGB2	308	3	3.455675	-1.267811	142	69.75	0.491197
GO:0002703_regulation_of_leukocyte_mediated_immunity	PTPRC	20	1	17.739130	-1.260028	149	72.79	0.488523
GO:0002706_regulation_of_lymphocyte_mediated_immunity	PTPRC	20	1	17.739130	-1.260028	149	72.79	0.488523
GO:0007159_leukocyte_adhesion	ITGB2	20	1	17.739130	-1.260028	149	72.79	0.488523
GO:0045089_positive_regulation_of_innate_immune_response	CD1D	20	1	17.739130	-1.260028	149	72.79	0.488523
GO:0045619_regulation_of_lymphocyte_differentiation	CD2	20	1	17.739130	-1.260028	149	72.79	0.488523
GO:0050866_negative_regulation_of_cell_activation	LST1	20	1	17.739130	-1.260028	149	72.79	0.488523
GO:0051320_S_phase	PTPRC	20	1	17.739130	-1.260028	149	72.79	0.488523
GO:0048519_negative_regulation_of_biological_process	RHOH	1013	6	2.101378	-1.245601	150	73.21	0.488067
GO:0048519_negative_regulation_of_biological_process	AIF1	1013	6	2.101378	-1.245601	150	73.21	0.488067
GO:0048519_negative_regulation_of_biological_process	LST1	1013	6	2.101378	-1.245601	150	73.21	0.488067
GO:0048519_negative_regulation_of_biological_process	ARHGDIB	1013	6	2.101378	-1.245601	150	73.21	0.488067
GO:0048519_negative_regulation_of_biological_process	CORO1A	1013	6	2.101378	-1.245601	150	73.21	0.488067
GO:0048519_negative_regulation_of_biological_process	PTPRC	1013	6	2.101378	-1.245601	150	73.21	0.488067
GO:0002819_regulation_of_adaptive_immune_response	PTPRC	21	1	16.894410	-1.239420	154	76.15	0.494481
GO:0002822_regulation_of_adaptive_immune_response_based_on_somatic_recombination_of_immune_receptors_built_from_immunoglobulin_superfamily_domains	PTPRC	21	1	16.894410	-1.239420	154	76.15	0.494481
GO:0008360_regulation_of_cell_shape	ITGB2	21	1	16.894410	-1.239420	154	76.15	0.494481
GO:0051238_sequestering_of_metal_ion	PTPRC	21	1	16.894410	-1.239420	154	76.15	0.494481
GO:0051494_negative_regulation_of_cytoskeleton_organization	CORO1A	22	1	16.126482	-1.219798	155	79.22	0.511097
GO:0030036_actin_cytoskeleton_organization	ARHGDIB	145	2	4.893553	-1.206158	156	79.9	0.512179
GO:0030036_actin_cytoskeleton_organization	CORO1A	145	2	4.893553	-1.206158	156	79.9	0.512179
GO:0001906_cell_killing	PTPRC	23	1	15.425331	-1.201075	157	81.47	0.518917
GO:0007229_integrin-mediated_signaling_pathway	ITGB2	24	1	14.782609	-1.183172	158	84.23	0.533101
GO:0002757_immune_response-activating_signal_transduction	PTPRC	25	1	14.191304	-1.166024	160	87.21	0.545062
GO:0002764_immune_response-regulating_signal_transduction	PTPRC	25	1	14.191304	-1.166024	160	87.21	0.545062
GO:0006915_apoptosis	CD3E	565	4	2.511735	-1.151888	161	87.95	0.546273
GO:0006915_apoptosis	CD2	565	4	2.511735	-1.151888	161	87.95	0.546273
GO:0006915_apoptosis	ITGB2	565	4	2.511735	-1.151888	161	87.95	0.546273
GO:0006915_apoptosis	PTPRC	565	4	2.511735	-1.151888	161	87.95	0.546273
GO:0007162_negative_regulation_of_cell_adhesion	ARHGDIB	26	1	13.645485	-1.149572	165	90.24	0.546909
GO:0007498_mesoderm_development	IKZF1	26	1	13.645485	-1.149572	165	90.24	0.546909
GO:0010741_negative_regulation_of_protein_kinase_cascade	RHOH	26	1	13.645485	-1.149572	165	90.24	0.546909
GO:0045088_regulation_of_innate_immune_response	CD1D	26	1	13.645485	-1.149572	165	90.24	0.546909
GO:0007169_transmembrane_receptor_protein_tyrosine_kinase_signaling_pathway	CD3E	157	2	4.519524	-1.145637	166	90.4	0.544578
GO:0007169_transmembrane_receptor_protein_tyrosine_kinase_signaling_pathway	LCP2	157	2	4.519524	-1.145637	166	90.4	0.544578
GO:0012501_programmed_cell_death	CD3E	571	4	2.485342	-1.138370	167	90.49	0.541856
GO:0012501_programmed_cell_death	CD2	571	4	2.485342	-1.138370	167	90.49	0.541856
GO:0012501_programmed_cell_death	ITGB2	571	4	2.485342	-1.138370	167	90.49	0.541856
GO:0012501_programmed_cell_death	PTPRC	571	4	2.485342	-1.138370	167	90.49	0.541856
GO:0006909_phagocytosis	CORO1A	27	1	13.140097	-1.133762	170	92.54	0.544353
GO:0031349_positive_regulation_of_defense_response	CD1D	27	1	13.140097	-1.133762	170	92.54	0.544353
GO:0051607_defense_response_to_virus	PTPRC	27	1	13.140097	-1.133762	170	92.54	0.544353
GO:0016043_cellular_component_organization	CD3E	1366	7	1.818066	-1.118598	171	92.99	0.543801
GO:0016043_cellular_component_organization	CD2	1366	7	1.818066	-1.118598	171	92.99	0.543801
GO:0016043_cellular_component_organization	LST1	1366	7	1.818066	-1.118598	171	92.99	0.543801
GO:0016043_cellular_component_organization	ARHGDIB	1366	7	1.818066	-1.118598	171	92.99	0.543801
GO:0016043_cellular_component_organization	CORO1A	1366	7	1.818066	-1.118598	171	92.99	0.543801
GO:0016043_cellular_component_organization	ITGB2	1366	7	1.818066	-1.118598	171	92.99	0.543801
GO:0016043_cellular_component_organization	WAS	1366	7	1.818066	-1.118598	171	92.99	0.543801
GO:0002440_production_of_molecular_mediator_of_immune_response	PTPRC	28	1	12.670807	-1.118548	174	95.35	0.547989
GO:0007156_homophilic_cell_adhesion	CD84	28	1	12.670807	-1.118548	174	95.35	0.547989
GO:0060402_calcium_ion_transport_into_cytosol	PTPRC	28	1	12.670807	-1.118548	174	95.35	0.547989
GO:0030029_actin_filament-based_process	ARHGDIB	165	2	4.300395	-1.108174	175	95.84	0.547657
GO:0030029_actin_filament-based_process	CORO1A	165	2	4.300395	-1.108174	175	95.84	0.547657
GO:0008219_cell_death	CD3E	585	4	2.425864	-1.107568	177	96.05	0.542655
GO:0008219_cell_death	CD2	585	4	2.425864	-1.107568	177	96.05	0.542655
GO:0008219_cell_death	ITGB2	585	4	2.425864	-1.107568	177	96.05	0.542655
GO:0008219_cell_death	PTPRC	585	4	2.425864	-1.107568	177	96.05	0.542655
GO:0016265_death	CD3E	585	4	2.425864	-1.107568	177	96.05	0.542655
GO:0016265_death	CD2	585	4	2.425864	-1.107568	177	96.05	0.542655
GO:0016265_death	ITGB2	585	4	2.425864	-1.107568	177	96.05	0.542655
GO:0016265_death	PTPRC	585	4	2.425864	-1.107568	177	96.05	0.542655
GO:0002274_myeloid_leukocyte_activation	CD2	29	1	12.233883	-1.103888	179	98.1	0.548045
GO:0060401_cytosolic_calcium_ion_transport	PTPRC	29	1	12.233883	-1.103888	179	98.1	0.548045
GO:0065008_regulation_of_biological_quality	GNA15	848	5	2.091879	-1.080309	180	100.23	0.556833
GO:0065008_regulation_of_biological_quality	ITGB2	848	5	2.091879	-1.080309	180	100.23	0.556833
GO:0065008_regulation_of_biological_quality	WAS	848	5	2.091879	-1.080309	180	100.23	0.556833
GO:0065008_regulation_of_biological_quality	PTPRC	848	5	2.091879	-1.080309	180	100.23	0.556833
GO:0065008_regulation_of_biological_quality	CCR7	848	5	2.091879	-1.080309	180	100.23	0.556833
GO:0007200_activation_of_phospholipase_C_activity_by_G-protein_coupled_receptor_protein_signaling_pathway_coupled_to_IP3_second_messenger	GNA15	31	1	11.444600	-1.076084	181	101.9	0.562983
GO:0030595_leukocyte_chemotaxis	ITGB2	32	1	11.086957	-1.062875	182	103.95	0.571154
GO:0009607_response_to_biotic_stimulus	CD1D	177	2	4.008843	-1.055762	183	104.29	0.569891
GO:0009607_response_to_biotic_stimulus	PTPRC	177	2	4.008843	-1.055762	183	104.29	0.569891
GO:0009581_detection_of_external_stimulus	CD1D	33	1	10.750988	-1.050090	185	105.64	0.571027
GO:0042108_positive_regulation_of_cytokine_biosynthetic_process	LTB	33	1	10.750988	-1.050090	185	105.64	0.571027
GO:0002449_lymphocyte_mediated_immunity	PTPRC	34	1	10.434783	-1.037704	187	109.06	0.583209
GO:0060326_cell_chemotaxis	ITGB2	34	1	10.434783	-1.037704	187	109.06	0.583209
GO:0042592_homeostatic_process	GNA15	397	3	2.680977	-1.006240	188	113.17	0.601968
GO:0042592_homeostatic_process	PTPRC	397	3	2.680977	-1.006240	188	113.17	0.601968
GO:0042592_homeostatic_process	CCR7	397	3	2.680977	-1.006240	188	113.17	0.601968
GO:0006917_induction_of_apoptosis	CD2	190	2	3.734554	-1.003489	189	113.24	0.599153
GO:0006917_induction_of_apoptosis	PTPRC	190	2	3.734554	-1.003489	189	113.24	0.599153
GO:0002443_leukocyte_mediated_immunity	PTPRC	37	1	9.588719	-1.002717	192	114.53	0.596510
GO:0002460_adaptive_immune_response_based_on_somatic_recombination_of_immune_receptors_built_from_immunoglobulin_superfamily_domains	PTPRC	37	1	9.588719	-1.002717	192	114.53	0.596510
GO:0032956_regulation_of_actin_cytoskeleton_organization	CORO1A	37	1	9.588719	-1.002717	192	114.53	0.596510
GO:0012502_induction_of_programmed_cell_death	CD2	191	2	3.715001	-0.999644	193	114.6	0.593782
GO:0012502_induction_of_programmed_cell_death	PTPRC	191	2	3.715001	-0.999644	193	114.6	0.593782
GO:0002250_adaptive_immune_response	PTPRC	38	1	9.336384	-0.991713	196	116.87	0.596276
GO:0042113_B_cell_activation	PTPRC	38	1	9.336384	-0.991713	196	116.87	0.596276
GO:0050730_regulation_of_peptidyl-tyrosine_phosphorylation	ITGB2	38	1	9.336384	-0.991713	196	116.87	0.596276
GO:0008283_cell_proliferation	CD3E	647	4	2.193401	-0.982544	197	117.12	0.594518
GO:0008283_cell_proliferation	AIF1	647	4	2.193401	-0.982544	197	117.12	0.594518
GO:0008283_cell_proliferation	LST1	647	4	2.193401	-0.982544	197	117.12	0.594518
GO:0008283_cell_proliferation	PTPRC	647	4	2.193401	-0.982544	197	117.12	0.594518
GO:0032970_regulation_of_actin_filament-based_process	CORO1A	39	1	9.096990	-0.981010	198	118.27	0.597323
GO:0002253_activation_of_immune_response	PTPRC	40	1	8.869565	-0.970592	199	120.08	0.603417
GO:0008284_positive_regulation_of_cell_proliferation	CD3E	200	2	3.547826	-0.966083	200	120.28	0.601400
GO:0008284_positive_regulation_of_cell_proliferation	PTPRC	200	2	3.547826	-0.966083	200	120.28	0.601400
GO:0008285_negative_regulation_of_cell_proliferation	AIF1	202	2	3.512699	-0.958870	201	122.01	0.607015
GO:0008285_negative_regulation_of_cell_proliferation	LST1	202	2	3.512699	-0.958870	201	122.01	0.607015
GO:0048585_negative_regulation_of_response_to_stimulus	PTPRC	42	1	8.447205	-0.950557	202	124.34	0.615545
GO:0050793_regulation_of_developmental_process	CD3E	669	4	2.121271	-0.942193	203	124.74	0.614483
GO:0050793_regulation_of_developmental_process	CD2	669	4	2.121271	-0.942193	203	124.74	0.614483
GO:0050793_regulation_of_developmental_process	ITGB2	669	4	2.121271	-0.942193	203	124.74	0.614483
GO:0050793_regulation_of_developmental_process	PTPRC	669	4	2.121271	-0.942193	203	124.74	0.614483
GO:0022604_regulation_of_cell_morphogenesis	ITGB2	43	1	8.250758	-0.940915	204	126.66	0.620882
GO:0050900_leukocyte_migration	ITGB2	44	1	8.063241	-0.931508	205	128.26	0.625659
GO:0007202_activation_of_phospholipase_C_activity	GNA15	46	1	7.712665	-0.913356	208	131.94	0.634327
GO:0010639_negative_regulation_of_organelle_organization	CORO1A	46	1	7.712665	-0.913356	208	131.94	0.634327
GO:0010863_positive_regulation_of_phospholipase_C_activity	GNA15	46	1	7.712665	-0.913356	208	131.94	0.634327
GO:0019221_cytokine-mediated_signaling_pathway	PTPRC	47	1	7.548566	-0.904592	209	134.61	0.644067
GO:0010518_positive_regulation_of_phospholipase_activity	GNA15	48	1	7.391304	-0.896024	211	135.98	0.644455
GO:0042035_regulation_of_cytokine_biosynthetic_process	LTB	48	1	7.391304	-0.896024	211	135.98	0.644455
GO:0002697_regulation_of_immune_effector_process	PTPRC	49	1	7.240461	-0.887645	214	137.79	0.643879
GO:0010517_regulation_of_phospholipase_activity	GNA15	49	1	7.240461	-0.887645	214	137.79	0.643879
GO:0018108_peptidyl-tyrosine_phosphorylation	ITGB2	49	1	7.240461	-0.887645	214	137.79	0.643879
GO:0016044_membrane_organization	CD2	225	2	3.153623	-0.881640	215	137.9	0.641395
GO:0016044_membrane_organization	CORO1A	225	2	3.153623	-0.881640	215	137.9	0.641395
GO:0007266_Rho_protein_signal_transduction	ARHGDIB	50	1	7.095652	-0.879446	216	139.11	0.644028
GO:0018212_peptidyl-tyrosine_modification	ITGB2	51	1	6.956522	-0.871422	217	141.36	0.651429
GO:0042089_cytokine_biosynthetic_process	LTB	52	1	6.822742	-0.863563	218	142.45	0.653440
GO:0051704_multi-organism_process	CD1D	231	2	3.071711	-0.863064	219	142.74	0.651781
GO:0051704_multi-organism_process	PTPRC	231	2	3.071711	-0.863064	219	142.74	0.651781
GO:0009617_response_to_bacterium	CD1D	53	1	6.694011	-0.855866	223	144.8	0.649327
GO:0042107_cytokine_metabolic_process	LTB	53	1	6.694011	-0.855866	223	144.8	0.649327
GO:0048015_phosphoinositide-mediated_signaling	GNA15	53	1	6.694011	-0.855866	223	144.8	0.649327
GO:0060193_positive_regulation_of_lipase_activity	GNA15	53	1	6.694011	-0.855866	223	144.8	0.649327
GO:0051128_regulation_of_cellular_component_organization	CORO1A	237	2	2.993946	-0.845074	224	145.82	0.650982
GO:0051128_regulation_of_cellular_component_organization	ITGB2	237	2	2.993946	-0.845074	224	145.82	0.650982
GO:0042981_regulation_of_apoptosis	CD3E	471	3	2.259762	-0.841005	225	146.09	0.649289
GO:0042981_regulation_of_apoptosis	CD2	471	3	2.259762	-0.841005	225	146.09	0.649289
GO:0042981_regulation_of_apoptosis	PTPRC	471	3	2.259762	-0.841005	225	146.09	0.649289
GO:0006469_negative_regulation_of_protein_kinase_activity	PTPRC	55	1	6.450593	-0.840928	226	147.12	0.650973
GO:0048583_regulation_of_response_to_stimulus	CD1D	241	2	2.944254	-0.833390	227	148.33	0.653436
GO:0048583_regulation_of_response_to_stimulus	PTPRC	241	2	2.944254	-0.833390	227	148.33	0.653436
GO:0043067_regulation_of_programmed_cell_death	CD3E	476	3	2.236025	-0.831124	228	148.54	0.651491
GO:0043067_regulation_of_programmed_cell_death	CD2	476	3	2.236025	-0.831124	228	148.54	0.651491
GO:0043067_regulation_of_programmed_cell_death	PTPRC	476	3	2.236025	-0.831124	228	148.54	0.651491
GO:0043065_positive_regulation_of_apoptosis	CD2	243	2	2.920021	-0.827638	229	148.77	0.649651
GO:0043065_positive_regulation_of_apoptosis	PTPRC	243	2	2.920021	-0.827638	229	148.77	0.649651
GO:0010941_regulation_of_cell_death	CD3E	478	3	2.226669	-0.827212	231	149.0	0.645022
GO:0010941_regulation_of_cell_death	CD2	478	3	2.226669	-0.827212	231	149.0	0.645022
GO:0010941_regulation_of_cell_death	PTPRC	478	3	2.226669	-0.827212	231	149.0	0.645022
GO:0022607_cellular_component_assembly	CD3E	478	3	2.226669	-0.827212	231	149.0	0.645022
GO:0022607_cellular_component_assembly	CORO1A	478	3	2.226669	-0.827212	231	149.0	0.645022
GO:0022607_cellular_component_assembly	WAS	478	3	2.226669	-0.827212	231	149.0	0.645022
GO:0032844_regulation_of_homeostatic_process	PTPRC	57	1	6.224256	-0.826564	232	149.53	0.644526
GO:0043068_positive_regulation_of_programmed_cell_death	CD2	246	2	2.884411	-0.819120	233	152.63	0.655064
GO:0043068_positive_regulation_of_programmed_cell_death	PTPRC	246	2	2.884411	-0.819120	233	152.63	0.655064
GO:0033673_negative_regulation_of_kinase_activity	PTPRC	59	1	6.013265	-0.812734	234	153.88	0.657607
GO:0010942_positive_regulation_of_cell_death	CD2	250	2	2.838261	-0.807961	235	153.92	0.654979
GO:0010942_positive_regulation_of_cell_death	PTPRC	250	2	2.838261	-0.807961	235	153.92	0.654979
GO:0030155_regulation_of_cell_adhesion	ARHGDIB	61	1	5.816108	-0.799402	238	156.19	0.656261
GO:0031347_regulation_of_defense_response	CD1D	61	1	5.816108	-0.799402	238	156.19	0.656261
GO:0051493_regulation_of_cytoskeleton_organization	CORO1A	61	1	5.816108	-0.799402	238	156.19	0.656261
GO:0060191_regulation_of_lipase_activity	GNA15	62	1	5.722300	-0.792913	239	158.49	0.663138
GO:0051348_negative_regulation_of_transferase_activity	PTPRC	63	1	5.631470	-0.786537	240	159.24	0.663500
GO:0007167_enzyme_linked_receptor_protein_signaling_pathway	CD3E	258	2	2.750253	-0.786302	241	159.38	0.661328
GO:0007167_enzyme_linked_receptor_protein_signaling_pathway	LCP2	258	2	2.750253	-0.786302	241	159.38	0.661328
GO:0051235_maintenance_of_location	PTPRC	65	1	5.458194	-0.774108	242	163.56	0.675868
GO:0010564_regulation_of_cell_cycle_process	PTPRC	66	1	5.375494	-0.768050	244	165.57	0.678566
GO:0031589_cell-substrate_adhesion	CORO1A	66	1	5.375494	-0.768050	244	165.57	0.678566
GO:0007015_actin_filament_organization	CORO1A	67	1	5.295263	-0.762091	245	166.3	0.678776
GO:0006606_protein_import_into_nucleus	FYB	68	1	5.217391	-0.756228	246	168.0	0.682927
GO:0006461_protein_complex_assembly	CD3E	273	2	2.599140	-0.747891	248	169.82	0.684758
GO:0006461_protein_complex_assembly	WAS	273	2	2.599140	-0.747891	248	169.82	0.684758
GO:0070271_protein_complex_biogenesis	CD3E	273	2	2.599140	-0.747891	248	169.82	0.684758
GO:0070271_protein_complex_biogenesis	WAS	273	2	2.599140	-0.747891	248	169.82	0.684758
GO:0051170_nuclear_import	FYB	70	1	5.068323	-0.744781	249	171.14	0.687309
GO:0007010_cytoskeleton_organization	ARHGDIB	275	2	2.580237	-0.742973	250	171.32	0.685280
GO:0007010_cytoskeleton_organization	CORO1A	275	2	2.580237	-0.742973	250	171.32	0.685280
GO:0007050_cell_cycle_arrest	AIF1	71	1	4.996938	-0.739192	253	172.96	0.683636
GO:0009615_response_to_virus	PTPRC	71	1	4.996938	-0.739192	253	172.96	0.683636
GO:0051606_detection_of_stimulus	CD1D	71	1	4.996938	-0.739192	253	172.96	0.683636
GO:0048518_positive_regulation_of_biological_process	CD3E	1094	5	1.621493	-0.729093	254	174.19	0.685787
GO:0048518_positive_regulation_of_biological_process	CD1D	1094	5	1.621493	-0.729093	254	174.19	0.685787
GO:0048518_positive_regulation_of_biological_process	CD2	1094	5	1.621493	-0.729093	254	174.19	0.685787
GO:0048518_positive_regulation_of_biological_process	LTB	1094	5	1.621493	-0.729093	254	174.19	0.685787
GO:0048518_positive_regulation_of_biological_process	PTPRC	1094	5	1.621493	-0.729093	254	174.19	0.685787
GO:0007596_blood_coagulation	WAS	73	1	4.860036	-0.728268	255	175.73	0.689137
GO:0050817_coagulation	WAS	74	1	4.794360	-0.722929	256	176.1	0.687891
GO:0042325_regulation_of_phosphorylation	ITGB2	285	2	2.489703	-0.719054	257	176.28	0.685914
GO:0042325_regulation_of_phosphorylation	PTPRC	285	2	2.489703	-0.719054	257	176.28	0.685914
GO:0006816_calcium_ion_transport	PTPRC	75	1	4.730435	-0.717670	258	177.59	0.688333
GO:0009888_tissue_development	IKZF1	287	2	2.472353	-0.714400	259	178.16	0.687876
GO:0009888_tissue_development	WAS	287	2	2.472353	-0.714400	259	178.16	0.687876
GO:0034504_protein_localization_in_nucleus	FYB	76	1	4.668192	-0.712487	261	179.46	0.687586
GO:0070838_divalent_metal_ion_transport	PTPRC	76	1	4.668192	-0.712487	261	179.46	0.687586
GO:0006470_protein_amino_acid_dephosphorylation	PTPRC	77	1	4.607566	-0.707379	263	180.94	0.687985
GO:0051129_negative_regulation_of_cellular_component_organization	CORO1A	77	1	4.607566	-0.707379	263	180.94	0.687985
GO:0007599_hemostasis	WAS	79	1	4.490919	-0.697381	264	183.23	0.694053
GO:0031175_neuron_projection_development	LST1	80	1	4.434783	-0.692487	265	184.22	0.695170
GO:0019220_regulation_of_phosphate_metabolic_process	ITGB2	297	2	2.389108	-0.691746	267	184.89	0.692472
GO:0019220_regulation_of_phosphate_metabolic_process	PTPRC	297	2	2.389108	-0.691746	267	184.89	0.692472
GO:0051174_regulation_of_phosphorus_metabolic_process	ITGB2	297	2	2.389108	-0.691746	267	184.89	0.692472
GO:0051174_regulation_of_phosphorus_metabolic_process	PTPRC	297	2	2.389108	-0.691746	267	184.89	0.692472
GO:0010926_anatomical_structure_formation	CD3E	560	3	1.900621	-0.684357	269	186.58	0.693606
GO:0010926_anatomical_structure_formation	CORO1A	560	3	1.900621	-0.684357	269	186.58	0.693606
GO:0010926_anatomical_structure_formation	WAS	560	3	1.900621	-0.684357	269	186.58	0.693606
GO:0044085_cellular_component_biogenesis	CD3E	560	3	1.900621	-0.684357	269	186.58	0.693606
GO:0044085_cellular_component_biogenesis	CORO1A	560	3	1.900621	-0.684357	269	186.58	0.693606
GO:0044085_cellular_component_biogenesis	WAS	560	3	1.900621	-0.684357	269	186.58	0.693606
GO:0015674_di-__tri-valent_inorganic_cation_transport	PTPRC	84	1	4.223602	-0.673571	270	189.49	0.701815
GO:0007242_intracellular_signaling_cascade	FYB	853	4	1.663693	-0.668306	271	190.81	0.704096
GO:0007242_intracellular_signaling_cascade	GNA15	853	4	1.663693	-0.668306	271	190.81	0.704096
GO:0007242_intracellular_signaling_cascade	RHOH	853	4	1.663693	-0.668306	271	190.81	0.704096
GO:0007242_intracellular_signaling_cascade	ARHGDIB	853	4	1.663693	-0.668306	271	190.81	0.704096
GO:0051325_interphase	PTPRC	89	1	3.986321	-0.651297	272	193.86	0.712721
GO:0016311_dephosphorylation	PTPRC	92	1	3.856333	-0.638598	273	196.19	0.718645
GO:0017038_protein_import	FYB	93	1	3.814867	-0.634469	275	197.01	0.716400
GO:0043122_regulation_of_I-kappaB_kinase_NF-kappaB_cascade	RHOH	93	1	3.814867	-0.634469	275	197.01	0.716400
GO:0033365_protein_localization_in_organelle	FYB	95	1	3.734554	-0.626359	277	197.87	0.714332
GO:0050878_regulation_of_body_fluid_levels	WAS	95	1	3.734554	-0.626359	277	197.87	0.714332
GO:0016310_phosphorylation	FYB	601	3	1.770961	-0.623884	278	198.04	0.712374
GO:0016310_phosphorylation	ITGB2	601	3	1.770961	-0.623884	278	198.04	0.712374
GO:0016310_phosphorylation	PTPRC	601	3	1.770961	-0.623884	278	198.04	0.712374
GO:0002252_immune_effector_process	PTPRC	96	1	3.695652	-0.622377	279	199.21	0.714014
GO:0042060_wound_healing	WAS	98	1	3.620231	-0.614552	281	201.16	0.715872
GO:0048666_neuron_development	LST1	98	1	3.620231	-0.614552	281	201.16	0.715872
GO:0022603_regulation_of_anatomical_structure_morphogenesis	ITGB2	100	1	3.547826	-0.606907	282	202.8	0.719149
GO:0051094_positive_regulation_of_developmental_process	CD2	340	2	2.086957	-0.604699	283	203.38	0.718657
GO:0051094_positive_regulation_of_developmental_process	PTPRC	340	2	2.086957	-0.604699	283	203.38	0.718657
GO:0001932_regulation_of_protein_amino_acid_phosphorylation	ITGB2	101	1	3.512699	-0.603150	285	203.74	0.714877
GO:0043623_cellular_protein_complex_assembly	CD3E	101	1	3.512699	-0.603150	285	203.74	0.714877
GO:0001817_regulation_of_cytokine_production	LTB	103	1	3.444491	-0.595761	286	204.85	0.716259
GO:0008544_epidermis_development	WAS	104	1	3.411371	-0.592129	287	205.06	0.714495
GO:0042221_response_to_chemical_stimulus	CORO1A	631	3	1.686764	-0.583469	288	206.33	0.716424
GO:0042221_response_to_chemical_stimulus	ITGB2	631	3	1.686764	-0.583469	288	206.33	0.716424
GO:0042221_response_to_chemical_stimulus	CCR7	631	3	1.686764	-0.583469	288	206.33	0.716424
GO:0043085_positive_regulation_of_catalytic_activity	GNA15	354	2	2.004422	-0.579505	289	206.88	0.715848
GO:0043085_positive_regulation_of_catalytic_activity	PTPRC	354	2	2.004422	-0.579505	289	206.88	0.715848
GO:0051179_localization	FYB	1561	6	1.363674	-0.572159	290	209.61	0.722793
GO:0051179_localization	CD2	1561	6	1.363674	-0.572159	290	209.61	0.722793
GO:0051179_localization	ARHGDIB	1561	6	1.363674	-0.572159	290	209.61	0.722793
GO:0051179_localization	CORO1A	1561	6	1.363674	-0.572159	290	209.61	0.722793
GO:0051179_localization	ITGB2	1561	6	1.363674	-0.572159	290	209.61	0.722793
GO:0051179_localization	PTPRC	1561	6	1.363674	-0.572159	290	209.61	0.722793
GO:0007265_Ras_protein_signal_transduction	ARHGDIB	110	1	3.225296	-0.571145	291	210.05	0.721821
GO:0001816_cytokine_production	LTB	112	1	3.167702	-0.564444	293	211.72	0.722594
GO:0007398_ectoderm_development	WAS	112	1	3.167702	-0.564444	293	211.72	0.722594
GO:0007186_G-protein_coupled_receptor_protein_signaling_pathway	CD3E	363	2	1.954725	-0.564023	294	211.92	0.720816
GO:0007186_G-protein_coupled_receptor_protein_signaling_pathway	GNA15	363	2	1.954725	-0.564023	294	211.92	0.720816
GO:0065003_macromolecular_complex_assembly	CD3E	366	2	1.938703	-0.558980	295	212.98	0.721966
GO:0065003_macromolecular_complex_assembly	WAS	366	2	1.938703	-0.558980	295	212.98	0.721966
GO:0022402_cell_cycle_process	AIF1	370	2	1.917744	-0.552345	296	215.35	0.727534
GO:0022402_cell_cycle_process	PTPRC	370	2	1.917744	-0.552345	296	215.35	0.727534
GO:0018193_peptidyl-amino_acid_modification	ITGB2	117	1	3.032330	-0.548281	297	216.4	0.728620
GO:0007243_protein_kinase_cascade	FYB	377	2	1.882136	-0.540972	298	217.77	0.730772
GO:0007243_protein_kinase_cascade	RHOH	377	2	1.882136	-0.540972	298	217.77	0.730772
GO:0009966_regulation_of_signal_transduction	RHOH	378	2	1.877157	-0.539372	300	218.33	0.727767
GO:0009966_regulation_of_signal_transduction	PTPRC	378	2	1.877157	-0.539372	300	218.33	0.727767
GO:0051239_regulation_of_multicellular_organismal_process	CD2	378	2	1.877157	-0.539372	300	218.33	0.727767
GO:0051239_regulation_of_multicellular_organismal_process	LTB	378	2	1.877157	-0.539372	300	218.33	0.727767
GO:0006913_nucleocytoplasmic_transport	FYB	121	1	2.932088	-0.535921	301	219.14	0.728040
GO:0033674_positive_regulation_of_kinase_activity	PTPRC	122	1	2.908054	-0.532906	304	220.62	0.725724
GO:0045860_positive_regulation_of_protein_kinase_activity	PTPRC	122	1	2.908054	-0.532906	304	220.62	0.725724
GO:0051169_nuclear_transport	FYB	122	1	2.908054	-0.532906	304	220.62	0.725724
GO:0006897_endocytosis	CORO1A	124	1	2.861150	-0.526962	307	221.72	0.722215
GO:0010324_membrane_invagination	CORO1A	124	1	2.861150	-0.526962	307	221.72	0.722215
GO:0030182_neuron_differentiation	LST1	124	1	2.861150	-0.526962	307	221.72	0.722215
GO:0030030_cell_projection_organization	LST1	127	1	2.793564	-0.518256	308	223.64	0.726104
GO:0006468_protein_amino_acid_phosphorylation	FYB	393	2	1.805509	-0.516063	309	223.97	0.724822
GO:0006468_protein_amino_acid_phosphorylation	ITGB2	393	2	1.805509	-0.516063	309	223.97	0.724822
GO:0044093_positive_regulation_of_molecular_function	GNA15	394	2	1.800927	-0.514554	310	224.34	0.723677
GO:0044093_positive_regulation_of_molecular_function	PTPRC	394	2	1.800927	-0.514554	310	224.34	0.723677
GO:0051347_positive_regulation_of_transferase_activity	PTPRC	129	1	2.750253	-0.512586	311	225.57	0.725305
GO:0033043_regulation_of_organelle_organization	CORO1A	131	1	2.708264	-0.507019	313	227.58	0.727093
GO:0051345_positive_regulation_of_hydrolase_activity	GNA15	131	1	2.708264	-0.507019	313	227.58	0.727093
GO:0006793_phosphorus_metabolic_process	FYB	697	3	1.527041	-0.504360	315	227.98	0.723746
GO:0006793_phosphorus_metabolic_process	ITGB2	697	3	1.527041	-0.504360	315	227.98	0.723746
GO:0006793_phosphorus_metabolic_process	PTPRC	697	3	1.527041	-0.504360	315	227.98	0.723746
GO:0006796_phosphate_metabolic_process	FYB	697	3	1.527041	-0.504360	315	227.98	0.723746
GO:0006796_phosphate_metabolic_process	ITGB2	697	3	1.527041	-0.504360	315	227.98	0.723746
GO:0006796_phosphate_metabolic_process	PTPRC	697	3	1.527041	-0.504360	315	227.98	0.723746
GO:0048522_positive_regulation_of_cellular_process	CD3E	1009	4	1.406472	-0.501616	316	228.16	0.722025
GO:0048522_positive_regulation_of_cellular_process	CD2	1009	4	1.406472	-0.501616	316	228.16	0.722025
GO:0048522_positive_regulation_of_cellular_process	LTB	1009	4	1.406472	-0.501616	316	228.16	0.722025
GO:0048522_positive_regulation_of_cellular_process	PTPRC	1009	4	1.406472	-0.501616	316	228.16	0.722025
GO:0007249_I-kappaB_kinase_NF-kappaB_cascade	RHOH	134	1	2.647631	-0.498857	317	230.34	0.726625
GO:0007264_small_GTPase_mediated_signal_transduction	ARHGDIB	135	1	2.628019	-0.496184	318	231.96	0.729434
GO:0048699_generation_of_neurons	LST1	136	1	2.608696	-0.493535	319	232.61	0.729185
GO:0000902_cell_morphogenesis	ITGB2	144	1	2.463768	-0.473154	321	239.0	0.744548
GO:0031399_regulation_of_protein_modification_process	ITGB2	144	1	2.463768	-0.473154	321	239.0	0.744548
GO:0010646_regulation_of_cell_communication	RHOH	423	2	1.677459	-0.473070	322	239.21	0.742888
GO:0010646_regulation_of_cell_communication	PTPRC	423	2	1.677459	-0.473070	322	239.21	0.742888
GO:0043933_macromolecular_complex_subunit_organization	CD3E	424	2	1.673503	-0.471713	323	239.54	0.741610
GO:0043933_macromolecular_complex_subunit_organization	WAS	424	2	1.673503	-0.471713	323	239.54	0.741610
GO:0043687_post-translational_protein_modification	FYB	728	3	1.462016	-0.471276	324	239.63	0.739599
GO:0043687_post-translational_protein_modification	ITGB2	728	3	1.462016	-0.471276	324	239.63	0.739599
GO:0043687_post-translational_protein_modification	PTPRC	728	3	1.462016	-0.471276	324	239.63	0.739599
GO:0006605_protein_targeting	FYB	145	1	2.446777	-0.470702	325	240.92	0.741292
GO:0022008_neurogenesis	LST1	146	1	2.430018	-0.468272	326	242.44	0.743681
GO:0080134_regulation_of_response_to_stress	CD1D	147	1	2.413487	-0.465861	327	243.6	0.744954
GO:0019932_second-messenger-mediated_signaling	GNA15	153	1	2.318841	-0.451805	328	247.58	0.754817
GO:0007267_cell-cell_signaling	LTB	445	2	1.594529	-0.444286	329	249.71	0.758997
GO:0007267_cell-cell_signaling	ITGB2	445	2	1.594529	-0.444286	329	249.71	0.758997
GO:0070887_cellular_response_to_chemical_stimulus	ITGB2	157	1	2.259762	-0.442804	330	250.46	0.758970
GO:0009987_cellular_process	FYB	6671	20	1.063656	-0.428127	331	252.55	0.762991
GO:0009987_cellular_process	CD3E	6671	20	1.063656	-0.428127	331	252.55	0.762991
GO:0009987_cellular_process	GNA15	6671	20	1.063656	-0.428127	331	252.55	0.762991
GO:0009987_cellular_process	CD2	6671	20	1.063656	-0.428127	331	252.55	0.762991
GO:0009987_cellular_process	CD53	6671	20	1.063656	-0.428127	331	252.55	0.762991
GO:0009987_cellular_process	ARHGDIB	6671	20	1.063656	-0.428127	331	252.55	0.762991
GO:0009987_cellular_process	CORO1A	6671	20	1.063656	-0.428127	331	252.55	0.762991
GO:0009987_cellular_process	LCP2	6671	20	1.063656	-0.428127	331	252.55	0.762991
GO:0009987_cellular_process	CD96	6671	20	1.063656	-0.428127	331	252.55	0.762991
GO:0009987_cellular_process	SIT1	6671	20	1.063656	-0.428127	331	252.55	0.762991
GO:0009987_cellular_process	PTPRC	6671	20	1.063656	-0.428127	331	252.55	0.762991
GO:0009987_cellular_process	CCR7	6671	20	1.063656	-0.428127	331	252.55	0.762991
GO:0009987_cellular_process	RHOH	6671	20	1.063656	-0.428127	331	252.55	0.762991
GO:0009987_cellular_process	CD1D	6671	20	1.063656	-0.428127	331	252.55	0.762991
GO:0009987_cellular_process	LTB	6671	20	1.063656	-0.428127	331	252.55	0.762991
GO:0009987_cellular_process	AIF1	6671	20	1.063656	-0.428127	331	252.55	0.762991
GO:0009987_cellular_process	LST1	6671	20	1.063656	-0.428127	331	252.55	0.762991
GO:0009987_cellular_process	CD3D	6671	20	1.063656	-0.428127	331	252.55	0.762991
GO:0009987_cellular_process	ITGB2	6671	20	1.063656	-0.428127	331	252.55	0.762991
GO:0009987_cellular_process	CD84	6671	20	1.063656	-0.428127	331	252.55	0.762991
GO:0032989_cellular_component_morphogenesis	ITGB2	164	1	2.163309	-0.427714	332	252.84	0.761566
GO:0045595_regulation_of_cell_differentiation	CD2	170	1	2.086957	-0.415403	333	255.12	0.766126
GO:0016477_cell_migration	ITGB2	177	1	2.004422	-0.401713	334	260.29	0.779311
GO:0051336_regulation_of_hydrolase_activity	GNA15	180	1	1.971014	-0.396053	335	261.94	0.781910
GO:0010627_regulation_of_protein_kinase_cascade	RHOH	184	1	1.928166	-0.388690	336	262.81	0.782173
GO:0007049_cell_cycle	AIF1	494	2	1.436367	-0.387299	337	263.11	0.780742
GO:0007049_cell_cycle	PTPRC	494	2	1.436367	-0.387299	337	263.11	0.780742
GO:0009967_positive_regulation_of_signal_transduction	PTPRC	185	1	1.917744	-0.386882	338	263.5	0.779586
GO:0030001_metal_ion_transport	PTPRC	186	1	1.907433	-0.385085	340	264.12	0.776824
GO:0034622_cellular_macromolecular_complex_assembly	CD3E	186	1	1.907433	-0.385085	340	264.12	0.776824
GO:0009653_anatomical_structure_morphogenesis	LST1	500	2	1.419130	-0.380923	341	264.42	0.775425
GO:0009653_anatomical_structure_morphogenesis	ITGB2	500	2	1.419130	-0.380923	341	264.42	0.775425
GO:0010647_positive_regulation_of_cell_communication	PTPRC	189	1	1.877157	-0.379770	342	265.09	0.775117
GO:0043086_negative_regulation_of_catalytic_activity	PTPRC	196	1	1.810115	-0.367778	343	268.44	0.782624
GO:0048870_cell_motility	ITGB2	197	1	1.800927	-0.366111	344	268.74	0.781221
GO:0050790_regulation_of_catalytic_activity	GNA15	525	2	1.351553	-0.355613	345	270.44	0.783884
GO:0050790_regulation_of_catalytic_activity	PTPRC	525	2	1.351553	-0.355613	345	270.44	0.783884
GO:0006886_intracellular_protein_transport	FYB	204	1	1.739130	-0.354737	346	270.92	0.783006
GO:0045859_regulation_of_protein_kinase_activity	PTPRC	213	1	1.665646	-0.340844	348	275.78	0.792471
GO:0051726_regulation_of_cell_cycle	PTPRC	213	1	1.665646	-0.340844	348	275.78	0.792471
GO:0043549_regulation_of_kinase_activity	PTPRC	217	1	1.634943	-0.334916	349	277.7	0.795702
GO:0034621_cellular_macromolecular_complex_subunit_organization	CD3E	227	1	1.562919	-0.320716	351	282.41	0.804587
GO:0051338_regulation_of_transferase_activity	PTPRC	227	1	1.562919	-0.320716	351	282.41	0.804587
GO:0034613_cellular_protein_localization	FYB	228	1	1.556064	-0.319342	352	282.9	0.803693
GO:0070727_cellular_macromolecule_localization	FYB	229	1	1.549269	-0.317976	353	283.8	0.803966
GO:0044092_negative_regulation_of_molecular_function	PTPRC	233	1	1.522672	-0.312593	354	285.96	0.807797
GO:0006464_protein_modification_process	FYB	922	3	1.154390	-0.309408	355	286.93	0.808254
GO:0006464_protein_modification_process	ITGB2	922	3	1.154390	-0.309408	355	286.93	0.808254
GO:0006464_protein_modification_process	PTPRC	922	3	1.154390	-0.309408	355	286.93	0.808254
GO:0022403_cell_cycle_phase	PTPRC	245	1	1.448092	-0.297174	356	290.97	0.817331
GO:0006812_cation_transport	PTPRC	246	1	1.442206	-0.295937	357	292.01	0.817955
GO:0048468_cell_development	LST1	251	1	1.413477	-0.289850	358	292.91	0.818184
GO:0065009_regulation_of_molecular_function	GNA15	606	2	1.170900	-0.285660	359	293.95	0.818802
GO:0065009_regulation_of_molecular_function	PTPRC	606	2	1.170900	-0.285660	359	293.95	0.818802
GO:0043412_biopolymer_modification	FYB	960	3	1.108696	-0.284955	360	294.36	0.817667
GO:0043412_biopolymer_modification	ITGB2	960	3	1.108696	-0.284955	360	294.36	0.817667
GO:0043412_biopolymer_modification	PTPRC	960	3	1.108696	-0.284955	360	294.36	0.817667
GO:0051641_cellular_localization	FYB	617	2	1.150025	-0.277384	361	295.6	0.818837
GO:0051641_cellular_localization	CD2	617	2	1.150025	-0.277384	361	295.6	0.818837
GO:0015031_protein_transport	FYB	274	1	1.294827	-0.263898	362	298.86	0.825580
GO:0045184_establishment_of_protein_localization	FYB	279	1	1.271622	-0.258663	363	301.12	0.829532
GO:0032268_regulation_of_cellular_protein_metabolic_process	ITGB2	286	1	1.240499	-0.251559	364	303.85	0.834753
GO:0016192_vesicle-mediated_transport	CORO1A	297	1	1.194554	-0.240893	365	309.31	0.847425
GO:0051246_regulation_of_protein_metabolic_process	ITGB2	301	1	1.178680	-0.237158	366	310.37	0.848005
GO:0006811_ion_transport	PTPRC	317	1	1.119188	-0.222927	367	314.71	0.857520
GO:0032879_regulation_of_localization	PTPRC	326	1	1.088290	-0.215389	368	316.23	0.859321
GO:0031323_regulation_of_cellular_metabolic_process	RHOH	1466	4	0.968029	-0.212167	369	317.14	0.859458
GO:0031323_regulation_of_cellular_metabolic_process	LTB	1466	4	0.968029	-0.212167	369	317.14	0.859458
GO:0031323_regulation_of_cellular_metabolic_process	ITGB2	1466	4	0.968029	-0.212167	369	317.14	0.859458
GO:0031323_regulation_of_cellular_metabolic_process	PTPRC	1466	4	0.968029	-0.212167	369	317.14	0.859458
GO:0010557_positive_regulation_of_macromolecule_biosynthetic_process	LTB	334	1	1.062223	-0.208952	370	318.52	0.860865
GO:0008104_protein_localization	FYB	339	1	1.046556	-0.205048	371	319.47	0.861105
GO:0031328_positive_regulation_of_cellular_biosynthetic_process	LTB	352	1	1.007905	-0.195307	372	322.32	0.866452
GO:0009891_positive_regulation_of_biosynthetic_process	LTB	359	1	0.988252	-0.190294	373	323.35	0.866890
GO:0006996_organelle_organization	ARHGDIB	764	2	0.928750	-0.188108	374	324.04	0.866417
GO:0006996_organelle_organization	CORO1A	764	2	0.928750	-0.188108	374	324.04	0.866417
GO:0019222_regulation_of_metabolic_process	RHOH	1538	4	0.922712	-0.184151	375	325.89	0.869040
GO:0019222_regulation_of_metabolic_process	LTB	1538	4	0.922712	-0.184151	375	325.89	0.869040
GO:0019222_regulation_of_metabolic_process	ITGB2	1538	4	0.922712	-0.184151	375	325.89	0.869040
GO:0019222_regulation_of_metabolic_process	PTPRC	1538	4	0.922712	-0.184151	375	325.89	0.869040
GO:0033036_macromolecule_localization	FYB	388	1	0.914388	-0.171093	376	329.58	0.876543
GO:0006810_transport	FYB	1243	3	0.856273	-0.152997	377	333.85	0.885544
GO:0006810_transport	CORO1A	1243	3	0.856273	-0.152997	377	333.85	0.885544
GO:0006810_transport	PTPRC	1243	3	0.856273	-0.152997	377	333.85	0.885544
GO:0046907_intracellular_transport	FYB	420	1	0.844720	-0.152488	378	334.32	0.884444
GO:0051234_establishment_of_localization	FYB	1260	3	0.844720	-0.147275	379	337.21	0.889736
GO:0051234_establishment_of_localization	CORO1A	1260	3	0.844720	-0.147275	379	337.21	0.889736
GO:0051234_establishment_of_localization	PTPRC	1260	3	0.844720	-0.147275	379	337.21	0.889736
GO:0010604_positive_regulation_of_macromolecule_metabolic_process	LTB	446	1	0.795477	-0.139074	380	339.1	0.892368
GO:0031325_positive_regulation_of_cellular_metabolic_process	LTB	454	1	0.781459	-0.135220	381	340.09	0.892625
GO:0007399_nervous_system_development	LST1	459	1	0.772947	-0.132872	382	340.83	0.892225
GO:0060255_regulation_of_macromolecule_metabolic_process	RHOH	1328	3	0.801467	-0.126304	383	343.09	0.895796
GO:0060255_regulation_of_macromolecule_metabolic_process	LTB	1328	3	0.801467	-0.126304	383	343.09	0.895796
GO:0060255_regulation_of_macromolecule_metabolic_process	ITGB2	1328	3	0.801467	-0.126304	383	343.09	0.895796
GO:0051716_cellular_response_to_stimulus	ITGB2	474	1	0.748487	-0.126099	384	343.41	0.894297
GO:0009893_positive_regulation_of_metabolic_process	LTB	476	1	0.745342	-0.125226	385	344.15	0.893896
GO:0044267_cellular_protein_metabolic_process	FYB	1382	3	0.770150	-0.111644	386	348.76	0.903523
GO:0044267_cellular_protein_metabolic_process	ITGB2	1382	3	0.770150	-0.111644	386	348.76	0.903523
GO:0044267_cellular_protein_metabolic_process	PTPRC	1382	3	0.770150	-0.111644	386	348.76	0.903523
GO:0051649_establishment_of_localization_in_cell	FYB	573	1	0.619167	-0.089881	387	353.56	0.913592
GO:0010556_regulation_of_macromolecule_biosynthetic_process	RHOH	1055	2	0.672574	-0.087474	388	354.09	0.912603
GO:0010556_regulation_of_macromolecule_biosynthetic_process	LTB	1055	2	0.672574	-0.087474	388	354.09	0.912603
GO:0031326_regulation_of_cellular_biosynthetic_process	RHOH	1125	2	0.630725	-0.072567	389	357.99	0.920283
GO:0031326_regulation_of_cellular_biosynthetic_process	LTB	1125	2	0.630725	-0.072567	389	357.99	0.920283
GO:0019538_protein_metabolic_process	FYB	1569	3	0.678361	-0.072039	390	358.13	0.918282
GO:0019538_protein_metabolic_process	ITGB2	1569	3	0.678361	-0.072039	390	358.13	0.918282
GO:0019538_protein_metabolic_process	PTPRC	1569	3	0.678361	-0.072039	390	358.13	0.918282
GO:0009889_regulation_of_biosynthetic_process	RHOH	1135	2	0.625168	-0.070646	391	358.61	0.917161
GO:0009889_regulation_of_biosynthetic_process	LTB	1135	2	0.625168	-0.070646	391	358.61	0.917161
GO:0009059_macromolecule_biosynthetic_process	RHOH	1626	3	0.654580	-0.062801	392	360.12	0.918673
GO:0009059_macromolecule_biosynthetic_process	LTB	1626	3	0.654580	-0.062801	392	360.12	0.918673
GO:0009059_macromolecule_biosynthetic_process	PTPRC	1626	3	0.654580	-0.062801	392	360.12	0.918673
GO:0080090_regulation_of_primary_metabolic_process	RHOH	1311	2	0.541240	-0.043772	393	364.35	0.927099
GO:0080090_regulation_of_primary_metabolic_process	ITGB2	1311	2	0.541240	-0.043772	393	364.35	0.927099
GO:0045449_regulation_of_transcription	RHOH	900	1	0.394203	-0.030474	394	366.81	0.930990
GO:0009058_biosynthetic_process	RHOH	1988	3	0.535386	-0.025066	395	368.45	0.932785
GO:0009058_biosynthetic_process	LTB	1988	3	0.535386	-0.025066	395	368.45	0.932785
GO:0009058_biosynthetic_process	PTPRC	1988	3	0.535386	-0.025066	395	368.45	0.932785
GO:0044260_cellular_macromolecule_metabolic_process	FYB	2883	5	0.615301	-0.022920	396	368.88	0.931515
GO:0044260_cellular_macromolecule_metabolic_process	RHOH	2883	5	0.615301	-0.022920	396	368.88	0.931515
GO:0044260_cellular_macromolecule_metabolic_process	LTB	2883	5	0.615301	-0.022920	396	368.88	0.931515
GO:0044260_cellular_macromolecule_metabolic_process	ITGB2	2883	5	0.615301	-0.022920	396	368.88	0.931515
GO:0044260_cellular_macromolecule_metabolic_process	PTPRC	2883	5	0.615301	-0.022920	396	368.88	0.931515
GO:0034645_cellular_macromolecule_biosynthetic_process	RHOH	1600	2	0.443478	-0.019295	397	369.82	0.931537
GO:0034645_cellular_macromolecule_biosynthetic_process	LTB	1600	2	0.443478	-0.019295	397	369.82	0.931537
GO:0019219_regulation_of_nucleobase__nucleoside__nucleotide_and_nucleic_acid_metabolic_process	RHOH	1041	1	0.340809	-0.019148	398	370.0	0.929648
GO:0051171_regulation_of_nitrogen_compound_metabolic_process	RHOH	1055	1	0.336287	-0.018281	399	370.47	0.928496
GO:0010468_regulation_of_gene_expression	RHOH	1067	1	0.332505	-0.017568	400	370.79	0.926975
GO:0006350_transcription	RHOH	1069	1	0.331883	-0.017452	401	371.03	0.925262
GO:0043170_macromolecule_metabolic_process	FYB	3103	5	0.571677	-0.012928	402	371.73	0.924701
GO:0043170_macromolecule_metabolic_process	RHOH	3103	5	0.571677	-0.012928	402	371.73	0.924701
GO:0043170_macromolecule_metabolic_process	LTB	3103	5	0.571677	-0.012928	402	371.73	0.924701
GO:0043170_macromolecule_metabolic_process	ITGB2	3103	5	0.571677	-0.012928	402	371.73	0.924701
GO:0043170_macromolecule_metabolic_process	PTPRC	3103	5	0.571677	-0.012928	402	371.73	0.924701
GO:0034960_cellular_biopolymer_metabolic_process	FYB	2820	4	0.503238	-0.008732	403	372.16	0.923474
GO:0034960_cellular_biopolymer_metabolic_process	RHOH	2820	4	0.503238	-0.008732	403	372.16	0.923474
GO:0034960_cellular_biopolymer_metabolic_process	ITGB2	2820	4	0.503238	-0.008732	403	372.16	0.923474
GO:0034960_cellular_biopolymer_metabolic_process	PTPRC	2820	4	0.503238	-0.008732	403	372.16	0.923474
GO:0044249_cellular_biosynthetic_process	RHOH	1951	2	0.363693	-0.006670	404	372.71	0.922550
GO:0044249_cellular_biosynthetic_process	LTB	1951	2	0.363693	-0.006670	404	372.71	0.922550
GO:0034961_cellular_biopolymer_biosynthetic_process	RHOH	1448	1	0.245016	-0.004853	405	373.15	0.921358
GO:0043283_biopolymer_metabolic_process	FYB	3027	4	0.468824	-0.004727	406	373.22	0.919261
GO:0043283_biopolymer_metabolic_process	RHOH	3027	4	0.468824	-0.004727	406	373.22	0.919261
GO:0043283_biopolymer_metabolic_process	ITGB2	3027	4	0.468824	-0.004727	406	373.22	0.919261
GO:0043283_biopolymer_metabolic_process	PTPRC	3027	4	0.468824	-0.004727	406	373.22	0.919261
GO:0043284_biopolymer_biosynthetic_process	RHOH	1458	1	0.243335	-0.004688	407	373.29	0.917174
GO:0010467_gene_expression	RHOH	1663	1	0.213339	-0.002286	408	373.72	0.915980
GO:0044237_cellular_metabolic_process	FYB	3753	5	0.472665	-0.001801	409	373.74	0.913790
GO:0044237_cellular_metabolic_process	RHOH	3753	5	0.472665	-0.001801	409	373.74	0.913790
GO:0044237_cellular_metabolic_process	LTB	3753	5	0.472665	-0.001801	409	373.74	0.913790
GO:0044237_cellular_metabolic_process	ITGB2	3753	5	0.472665	-0.001801	409	373.74	0.913790
GO:0044237_cellular_metabolic_process	PTPRC	3753	5	0.472665	-0.001801	409	373.74	0.913790
GO:0006139_nucleobase__nucleoside__nucleotide_and_nucleic_acid_metabolic_process	RHOH	1845	1	0.192294	-0.001186	410	373.77	0.911634
GO:0006807_nitrogen_compound_metabolic_process	RHOH	2053	1	0.172812	-0.000548	411	373.8	0.909489
GO:0008152_metabolic_process	FYB	4111	5	0.431504	-0.000495	412	373.8	0.907282
GO:0008152_metabolic_process	RHOH	4111	5	0.431504	-0.000495	412	373.8	0.907282
GO:0008152_metabolic_process	LTB	4111	5	0.431504	-0.000495	412	373.8	0.907282
GO:0008152_metabolic_process	ITGB2	4111	5	0.431504	-0.000495	412	373.8	0.907282
GO:0008152_metabolic_process	PTPRC	4111	5	0.431504	-0.000495	412	373.8	0.907282
GO:0044238_primary_metabolic_process	FYB	3719	4	0.381589	-0.000445	413	373.8	0.905085
GO:0044238_primary_metabolic_process	RHOH	3719	4	0.381589	-0.000445	413	373.8	0.905085
GO:0044238_primary_metabolic_process	ITGB2	3719	4	0.381589	-0.000445	413	373.8	0.905085
GO:0044238_primary_metabolic_process	PTPRC	3719	4	0.381589	-0.000445	413	373.8	0.905085
GO:0008150_biological_process	FYB	8160	23	1.000000	0.000000	770	733.89	0.953104
GO:0008150_biological_process	CD3E	8160	23	1.000000	0.000000	770	733.89	0.953104
GO:0008150_biological_process	GNA15	8160	23	1.000000	0.000000	770	733.89	0.953104
GO:0008150_biological_process	CD2	8160	23	1.000000	0.000000	770	733.89	0.953104
GO:0008150_biological_process	CD53	8160	23	1.000000	0.000000	770	733.89	0.953104
GO:0008150_biological_process	ARHGDIB	8160	23	1.000000	0.000000	770	733.89	0.953104
GO:0008150_biological_process	CORO1A	8160	23	1.000000	0.000000	770	733.89	0.953104
GO:0008150_biological_process	IKZF1	8160	23	1.000000	0.000000	770	733.89	0.953104
GO:0008150_biological_process	LCP2	8160	23	1.000000	0.000000	770	733.89	0.953104
GO:0008150_biological_process	CD96	8160	23	1.000000	0.000000	770	733.89	0.953104
GO:0008150_biological_process	SIT1	8160	23	1.000000	0.000000	770	733.89	0.953104
GO:0008150_biological_process	CD48	8160	23	1.000000	0.000000	770	733.89	0.953104
GO:0008150_biological_process	WAS	8160	23	1.000000	0.000000	770	733.89	0.953104
GO:0008150_biological_process	PTPRC	8160	23	1.000000	0.000000	770	733.89	0.953104
GO:0008150_biological_process	CCR7	8160	23	1.000000	0.000000	770	733.89	0.953104
GO:0008150_biological_process	RHOH	8160	23	1.000000	0.000000	770	733.89	0.953104
GO:0008150_biological_process	CD1D	8160	23	1.000000	0.000000	770	733.89	0.953104
GO:0008150_biological_process	LTB	8160	23	1.000000	0.000000	770	733.89	0.953104
GO:0008150_biological_process	AIF1	8160	23	1.000000	0.000000	770	733.89	0.953104
GO:0008150_biological_process	LST1	8160	23	1.000000	0.000000	770	733.89	0.953104
GO:0008150_biological_process	CD3D	8160	23	1.000000	0.000000	770	733.89	0.953104
GO:0008150_biological_process	ITGB2	8160	23	1.000000	0.000000	770	733.89	0.953104
GO:0008150_biological_process	CD84	8160	23	1.000000	0.000000	770	733.89	0.953104
