# Supplementary material for: Concordance of Gene Expression and Functional Correlation Patterns across the NCI-60 Cell Lines and the Cancer Genome Atlas Glioblastoma Samples
Source: PLoS One. 2012 Jul 26;7(7):e40062. doi: 10.1371/journal.pone.0040062 (PMC3406063; doi:10.1371/journal.pone.0040062)
Supplement: Download S1 — Zip archive of HTGM results. (ZIP) [file pone.0040062.s007.zip › work2026406846/Generated_Total2026406846.dir/generic.BP.NCI60.0.6.CD1D.express.genes.correlation.complete.Thu.May.19.17.08.12.2011.htgm.txt.dir/generic.BP.NCI60.0.6.CD1D.express.genes.correlation.complete.Thu.May.19.17.08.12.2011.htgm.txt.change.gce.CIM.dir/cgi_user_x.txt]

55
-1	-2
-13	1
-19	2
-32	3
-37	4
-44	5
-48	6
-55	7
-4	-24
-40	9
-50	10
-53	11
-54	12
-5	-38
-6	-26
-30	15
-34	16
-41	17
-52	18
-8	-12
-20	20
-23	21
-28	22
-29	23
-36	24
-39	25
-42	26
-46	27
-49	28
-11	-16
-27	30
-14	-31
-15	-17
-51	33
-21	-25
-35	35
14	29
-33	19
-9	36
-43	31
-47	39
37	38
-3	-7
-10	42
41	44
13	40
-22	32
34	43
8	45
-45	46
-18	48
49	50
47	51
52	53
0
0
0
0
0
0
0
0
0
0
0
0
0
0
0
0
0
0
0
0
0
0
0
0
0
0
0
0
0
0
0
0
0
0
0
0
1
1
1
1
1.10355339059327
1.12078036867823
1.41421356237310
1.49743270157587
1.63928185341862
1.65259149626993
1.73205080756888
1.73205080756888
1.97119100712462
1.99768420512626
2.26331760268364
2.33996387125545
2.46890904318300
2.71802981157666
55
48
44
37
32
19
13
1
2
47
9
35
21
25
10
5
38
49
46
42
39
36
29
28
23
20
8
12
33
52
41
34
30
6
26
45
54
53
50
40
4
24
43
27
11
16
22
14
31
18
51
15
17
3
7
GO:0030005_cellular_di-__tri-valent_inorganic_cation_homeostasis
GO:0030003_cellular_cation_homeostasis
GO:0051480_cytosolic_calcium_ion_homeostasis
GO:0055066_di-__tri-valent_inorganic_cation_homeostasis
GO:0007204_elevation_of_cytosolic_calcium_ion_concentration
GO:0006874_cellular_calcium_ion_homeostasis
GO:0055074_calcium_ion_homeostasis
GO:0006875_cellular_metal_ion_homeostasis
GO:0055065_metal_ion_homeostasis
GO:0050863_regulation_of_T_cell_activation
GO:0002682_regulation_of_immune_system_process
GO:0050865_regulation_of_cell_activation
GO:0002694_regulation_of_leukocyte_activation
GO:0051249_regulation_of_lymphocyte_activation
GO:0002684_positive_regulation_of_immune_system_process
GO:0050867_positive_regulation_of_cell_activation
GO:0002696_positive_regulation_of_leukocyte_activation
GO:0042102_positive_regulation_of_T_cell_proliferation
GO:0070668_positive_regulation_of_mast_cell_proliferation
GO:0050870_positive_regulation_of_T_cell_activation
GO:0051251_positive_regulation_of_lymphocyte_activation
GO:0042129_regulation_of_T_cell_proliferation
GO:0070666_regulation_of_mast_cell_proliferation
GO:0070662_mast_cell_proliferation
GO:0042098_T_cell_proliferation
GO:0032946_positive_regulation_of_mononuclear_cell_proliferation
GO:0070665_positive_regulation_of_leukocyte_proliferation
GO:0050671_positive_regulation_of_lymphocyte_proliferation
GO:0002683_negative_regulation_of_immune_system_process
GO:0032944_regulation_of_mononuclear_cell_proliferation
GO:0050670_regulation_of_lymphocyte_proliferation
GO:0046651_lymphocyte_proliferation
GO:0070661_leukocyte_proliferation
GO:0032943_mononuclear_cell_proliferation
GO:0070663_regulation_of_leukocyte_proliferation
GO:0045058_T_cell_selection
GO:0030097_hemopoiesis
GO:0002520_immune_system_development
GO:0002521_leukocyte_differentiation
GO:0030217_T_cell_differentiation
GO:0048534_hemopoietic_or_lymphoid_organ_development
GO:0030098_lymphocyte_differentiation
GO:0042110_T_cell_activation
GO:0001775_cell_activation
GO:0045321_leukocyte_activation
GO:0046649_lymphocyte_activation
GO:0016337_cell-cell_adhesion
GO:0007155_cell_adhesion
GO:0022610_biological_adhesion
GO:0006952_defense_response
GO:0006935_chemotaxis
GO:0007626_locomotory_behavior
GO:0042330_taxis
GO:0009611_response_to_wounding
GO:0009605_response_to_external_stimulus
