# Supplementary material for: Concordance of Gene Expression and Functional Correlation Patterns across the NCI-60 Cell Lines and the Cancer Genome Atlas Glioblastoma Samples
Source: PLoS One. 2012 Jul 26;7(7):e40062. doi: 10.1371/journal.pone.0040062 (PMC3406063; doi:10.1371/journal.pone.0040062)
Supplement: Download S1 — Zip archive of HTGM results. (ZIP) [file pone.0040062.s007.zip › work2026406846/Generated_Total2026406846.dir/generic.BP.NCI60.0.6.CD1D.express.genes.correlation.complete.Thu.May.19.17.08.12.2011.htgm.txt.dir/generic.BP.NCI60.0.6.CD1D.express.genes.correlation.complete.Thu.May.19.17.08.12.2011.htgm.txt.change.gce.CIM.dir/cgi_user_y.txt]

18
-1	-18
-2	-10
-6	-16
-8	1
-9	2
-11	-13
4	5
-4	3
6	7
-3	-12
-14	-17
-5	8
9	10
11	12
-7	-15
13	14
15	16
0
0
1
1.41421356237310
1.41421356237310
1.41421356237310
2.06806225418949
2.11803398874989
2.4426375308992
2.44948974278318
3
3.41494267354364
3.65870644736974
3.96914705349706
4.12310562561766
4.20230046822468
6.01958151108153
7
15
11
13
8
1
18
9
2
10
3
12
14
17
5
4
6
16
CD3E
PTPRC
CORO1A
ITGB2
CD48
AIF1
WAS
CD84
ARHGDIB
CD96
CCR7
GNA15
LST1
SIT1
CD2
CD1D
CD3D
RHOH
