# Supplementary material for: Concordance of Gene Expression and Functional Correlation Patterns across the NCI-60 Cell Lines and the Cancer Genome Atlas Glioblastoma Samples
Source: PLoS One. 2012 Jul 26;7(7):e40062. doi: 10.1371/journal.pone.0040062 (PMC3406063; doi:10.1371/journal.pone.0040062)
Supplement: Download S1 — Zip archive of HTGM results. (ZIP) [file pone.0040062.s007.zip › work2026406846/Generated_Total2026406846.dir/generic.BP.NCI60.0.6.CD1D.express.genes.correlation.complete.Thu.May.19.17.08.12.2011.htgm.txt.dir/generic.BP.NCI60.0.6.CD1D.express.genes.correlation.complete.Thu.May.19.17.08.12.2011.htgm.txt.change.gce.CIM.dir/data_generic.BP.NCI60.0.6.CD1D.express.gen]

0	0	1	0	0	0	0	0	0	0	0	1	0	0	1	0	0	0
0	0	1	0	0	0	0	0	0	0	0	1	0	0	1	0	0	0
1	0	1	0	0	0	0	0	0	0	0	0	1	0	0	0	0	1
0	0	0	1	1	1	0	0	0	0	0	0	0	0	1	1	0	0
0	0	0	0	1	0	1	0	0	0	0	0	0	0	1	0	0	0
0	0	0	0	0	0	1	0	0	0	0	0	0	1	1	0	0	0
1	0	1	1	0	0	0	0	0	0	1	0	1	0	0	0	0	1
0	0	0	0	0	0	1	0	0	0	0	0	0	0	1	0	0	0
0	0	0	1	1	0	1	0	0	0	0	0	0	1	1	0	1	0
0	0	0	1	1	0	1	0	0	0	0	0	0	0	1	0	0	0
0	0	0	1	1	1	1	0	0	0	0	0	0	1	1	1	1	0
0	0	0	0	0	0	1	0	0	0	0	0	0	0	1	0	0	0
0	0	1	0	0	0	0	0	0	0	0	1	0	0	1	0	0	0
0	1	0	0	1	0	0	0	1	1	1	0	1	0	0	0	0	0
0	0	1	0	0	0	0	0	0	0	1	0	1	0	0	0	0	0
0	0	0	1	1	1	1	0	0	0	0	0	0	1	1	1	1	0
0	0	1	0	0	0	0	0	0	0	1	0	1	0	0	0	0	0
1	0	1	1	0	0	0	1	1	0	1	0	1	0	1	0	0	1
0	0	1	0	0	0	0	0	0	0	0	1	0	0	1	0	0	0
0	0	0	0	0	0	1	0	0	0	0	0	0	0	1	0	0	0
0	0	0	0	1	0	1	0	0	0	0	0	0	1	1	0	1	0
0	0	0	0	1	0	0	0	1	0	0	0	1	0	0	0	0	0
0	0	0	0	0	0	1	0	0	0	0	0	0	0	1	0	0	0
0	0	0	1	1	1	0	0	0	0	0	0	0	0	1	1	0	0
0	0	0	0	1	0	1	0	0	0	0	0	0	1	1	0	1	0
0	0	0	0	0	0	1	0	0	0	0	0	0	1	1	0	0	0
0	0	0	1	1	1	1	0	0	0	0	0	0	1	1	1	1	0
0	0	0	0	0	0	1	0	0	0	0	0	0	0	1	0	0	0
0	0	0	0	0	0	1	0	0	0	0	0	0	0	1	0	0	0
0	0	0	0	0	0	1	0	0	0	0	0	0	1	1	0	0	0
0	1	0	0	1	0	0	0	1	1	1	0	1	0	0	0	0	0
0	0	1	0	0	0	0	0	0	0	0	1	0	0	1	0	0	0
0	0	0	0	0	0	0	0	0	0	0	0	0	1	1	0	0	0
0	0	0	0	0	0	1	0	0	0	0	0	0	1	1	0	0	0
0	0	0	0	1	0	1	0	0	0	0	0	0	1	1	0	1	0
0	0	0	0	0	0	1	0	0	0	0	0	0	0	1	0	0	0
0	0	1	0	0	0	0	0	0	0	0	1	0	0	1	0	0	0
0	0	0	0	1	0	1	0	0	0	0	0	0	0	1	0	0	0
0	0	0	0	0	0	1	0	0	0	0	0	0	0	1	0	0	0
0	0	0	1	1	1	0	0	0	0	0	0	0	0	1	1	0	0
0	0	0	0	0	0	1	0	0	0	0	0	0	1	1	0	0	0
0	0	0	0	0	0	1	0	0	0	0	0	0	0	1	0	0	0
0	0	0	1	1	1	1	0	0	0	0	0	0	0	1	1	1	0
0	0	1	0	0	0	0	0	0	0	0	1	0	0	1	0	0	0
0	0	0	1	0	1	0	0	0	0	0	0	0	0	0	0	0	0
0	0	0	0	0	0	1	0	0	0	0	0	0	0	1	0	0	0
0	0	0	0	1	0	1	0	0	0	0	0	0	0	1	0	1	0
0	0	1	0	0	0	0	0	0	0	0	1	0	0	1	0	0	0
0	0	0	0	0	0	1	0	0	0	0	0	0	0	1	0	0	0
0	0	0	1	1	1	0	0	0	0	0	0	0	0	1	1	0	0
0	0	1	0	0	0	0	0	0	0	1	0	1	0	0	0	0	0
0	0	0	0	0	0	1	0	0	0	0	0	0	1	1	0	0	0
0	0	0	1	1	1	0	0	0	0	0	0	0	0	1	1	0	0
0	0	0	1	1	1	0	0	0	0	0	0	0	0	1	1	0	0
0	0	1	0	0	0	0	0	0	0	0	1	0	0	1	0	0	0
