# Supplementary material for: Concordance of Gene Expression and Functional Correlation Patterns across the NCI-60 Cell Lines and the Cancer Genome Atlas Glioblastoma Samples
Source: PLoS One. 2012 Jul 26;7(7):e40062. doi: 10.1371/journal.pone.0040062 (PMC3406063; doi:10.1371/journal.pone.0040062)
Supplement: Download S1 — Zip archive of HTGM results. (ZIP) [file pone.0040062.s007.zip › work2026406846/Generated_Total2026406846.dir/generic.BP.NCI60.0.6.CD1D.express.genes.correlation.complete.Thu.May.19.17.08.12.2011.htgm.txt.dir/generic.BP.NCI60.0.6.CD1D.express.genes.correlation.complete.Thu.May.19.17.08.12.2011.htgm.txt.change.gce.CIM.dir/row_generic.BP.NCI60.0.6.CD1D.express.gene]

1	GO:0006875_cellular_metal_ion_homeostasis
2	GO:0055065_metal_ion_homeostasis
3	GO:0009611_response_to_wounding
4	GO:0048534_hemopoietic_or_lymphoid_organ_development
5	GO:0050867_positive_regulation_of_cell_activation
6	GO:0032943_mononuclear_cell_proliferation
7	GO:0009605_response_to_external_stimulus
8	GO:0070665_positive_regulation_of_leukocyte_proliferation
9	GO:0002682_regulation_of_immune_system_process
10	GO:0002684_positive_regulation_of_immune_system_process
11	GO:0045321_leukocyte_activation
12	GO:0050671_positive_regulation_of_lymphocyte_proliferation
13	GO:0055074_calcium_ion_homeostasis
14	GO:0007155_cell_adhesion
15	GO:0007626_locomotory_behavior
16	GO:0046649_lymphocyte_activation
17	GO:0042330_taxis
18	GO:0006952_defense_response
19	GO:0006874_cellular_calcium_ion_homeostasis
20	GO:0032946_positive_regulation_of_mononuclear_cell_proliferation
21	GO:0002694_regulation_of_leukocyte_activation
22	GO:0016337_cell-cell_adhesion
23	GO:0042098_T_cell_proliferation
24	GO:0030098_lymphocyte_differentiation
25	GO:0051249_regulation_of_lymphocyte_activation
26	GO:0070663_regulation_of_leukocyte_proliferation
27	GO:0001775_cell_activation
28	GO:0070662_mast_cell_proliferation
29	GO:0070666_regulation_of_mast_cell_proliferation
30	GO:0070661_leukocyte_proliferation
31	GO:0022610_biological_adhesion
32	GO:0007204_elevation_of_cytosolic_calcium_ion_concentration
33	GO:0002683_negative_regulation_of_immune_system_process
34	GO:0046651_lymphocyte_proliferation
35	GO:0050865_regulation_of_cell_activation
36	GO:0042129_regulation_of_T_cell_proliferation
37	GO:0055066_di-__tri-valent_inorganic_cation_homeostasis
38	GO:0002696_positive_regulation_of_leukocyte_activation
39	GO:0051251_positive_regulation_of_lymphocyte_activation
40	GO:0030217_T_cell_differentiation
41	GO:0050670_regulation_of_lymphocyte_proliferation
42	GO:0050870_positive_regulation_of_T_cell_activation
43	GO:0042110_T_cell_activation
44	GO:0051480_cytosolic_calcium_ion_homeostasis
45	GO:0045058_T_cell_selection
46	GO:0070668_positive_regulation_of_mast_cell_proliferation
47	GO:0050863_regulation_of_T_cell_activation
48	GO:0030003_cellular_cation_homeostasis
49	GO:0042102_positive_regulation_of_T_cell_proliferation
50	GO:0002521_leukocyte_differentiation
51	GO:0006935_chemotaxis
52	GO:0032944_regulation_of_mononuclear_cell_proliferation
53	GO:0002520_immune_system_development
54	GO:0030097_hemopoiesis
55	GO:0030005_cellular_di-__tri-valent_inorganic_cation_homeostasis
